# Supplementary material for: Amycolachromones A–F, Isolated from a Streptomycin-Resistant Strain of the Deep-Sea Marine Actinomycete Amycolatopsis sp. WP1
Source: Mar Drugs. 2022 Feb 24;20(3):162. doi: 10.3390/md20030162 (PMC8949813; doi:10.3390/md20030162)
Supplement: Supplementary file 1 [file marinedrugs-20-00162-s001.zip]

Archive with 396 entries (376 files):
- __MACOSX/._phem_6B-1
- __MACOSX/phem_6B-1/._.DS_Store
- __MACOSX/phem_6B-1/._checkcif.pdf
- __MACOSX/phem_6B-1/._phem_6B-1
- __MACOSX/phem_6B-1/._struct
- __MACOSX/phem_6B-1/phem_6B-1/._.DS_Store
- __MACOSX/phem_6B-1/phem_6B-1/._phem_6B-1
- __MACOSX/phem_6B-1/phem_6B-1/phem_6B-1/._.DS_Store
- __MACOSX/phem_6B-1/phem_6B-1/phem_6B-1/._struct
- __MACOSX/phem_6B-1/phem_6B-1/phem_6B-1/struct/._.DS_Store
- __MACOSX/phem_6B-1/phem_6B-1/phem_6B-1/struct/._olex2_exp_phem_6B1
- __MACOSX/phem_6B-1/phem_6B-1/phem_6B-1/struct/._tmp
- __MACOSX/phem_6B-1/phem_6B-1/phem_6B-1/struct/olex2_exp_phem_6B1/._.olex
- __MACOSX/phem_6B-1/phem_6B-1/phem_6B-1/struct/olex2_exp_phem_6B1/._ac_status_report.txt
- __MACOSX/phem_6B-1/phem_6B-1/phem_6B-1/struct/olex2_exp_phem_6B1/._exp_phem_6B1.cif
- __MACOSX/phem_6B-1/phem_6B-1/phem_6B-1/struct/olex2_exp_phem_6B1/._exp_phem_6B1.cif_od
- __MACOSX/phem_6B-1/phem_6B-1/phem_6B-1/struct/olex2_exp_phem_6B1/._exp_phem_6B1.fcf
- __MACOSX/phem_6B-1/phem_6B-1/phem_6B-1/struct/olex2_exp_phem_6B1/._exp_phem_6B1.hkl
- __MACOSX/phem_6B-1/phem_6B-1/phem_6B-1/struct/olex2_exp_phem_6B1/._exp_phem_6B1.ins
- __MACOSX/phem_6B-1/phem_6B-1/phem_6B-1/struct/olex2_exp_phem_6B1/._exp_phem_6B1.lst
- __MACOSX/phem_6B-1/phem_6B-1/phem_6B-1/struct/olex2_exp_phem_6B1/._exp_phem_6B1.lst.tmp
- __MACOSX/phem_6B-1/phem_6B-1/phem_6B-1/struct/olex2_exp_phem_6B1/._exp_phem_6B1.p4p
- __MACOSX/phem_6B-1/phem_6B-1/phem_6B-1/struct/olex2_exp_phem_6B1/._exp_phem_6B1.prp
- __MACOSX/phem_6B-1/phem_6B-1/phem_6B-1/struct/olex2_exp_phem_6B1/._exp_phem_6B1.res
- __MACOSX/phem_6B-1/phem_6B-1/phem_6B-1/struct/olex2_exp_phem_6B1/._exp_phem_6B1_cifreport.html
- __MACOSX/phem_6B-1/phem_6B-1/phem_6B-1/struct/olex2_exp_phem_6B1/._od_status_report.txt
- __MACOSX/phem_6B-1/phem_6B-1/phem_6B-1/struct/olex2_exp_phem_6B1/._ov_exp_phem_6B1.lst
- __MACOSX/phem_6B-1/phem_6B-1/phem_6B-1/struct/olex2_exp_phem_6B1/._ov_exp_phem_6B1.res
- __MACOSX/phem_6B-1/phem_6B-1/phem_6B-1/struct/olex2_exp_phem_6B1/.olex/._autochem.phil
- __MACOSX/phem_6B-1/phem_6B-1/phem_6B-1/struct/olex2_exp_phem_6B1/.olex/._autochem_single.htm
- __MACOSX/phem_6B-1/phem_6B-1/phem_6B-1/struct/olex2_exp_phem_6B1/.olex/._exp_phem_6B1.hist
- __MACOSX/phem_6B-1/phem_6B-1/phem_6B-1/struct/olex2_exp_phem_6B1/.olex/._exp_phem_6B1.metacif
- __MACOSX/phem_6B-1/phem_6B-1/phem_6B-1/struct/olex2_exp_phem_6B1/.olex/._exp_phem_6B1.odb
- __MACOSX/phem_6B-1/phem_6B-1/phem_6B-1/struct/olex2_exp_phem_6B1/.olex/._exp_phem_6B1.phil
- __MACOSX/phem_6B-1/phem_6B-1/phem_6B-1/struct/olex2_exp_phem_6B1/.olex/._originals
- __MACOSX/phem_6B-1/phem_6B-1/phem_6B-1/struct/olex2_exp_phem_6B1/.olex/._temp
- __MACOSX/phem_6B-1/phem_6B-1/phem_6B-1/struct/olex2_exp_phem_6B1/.olex/originals/._exp_phem_6B1.lst
- __MACOSX/phem_6B-1/phem_6B-1/phem_6B-1/struct/olex2_exp_phem_6B1/.olex/originals/._exp_phem_6B1.res
- __MACOSX/phem_6B-1/phem_6B-1/phem_6B-1/struct/olex2_exp_phem_6B1/.olex/temp/._exp_phem_6b1.cif
- __MACOSX/phem_6B-1/phem_6B-1/phem_6B-1/struct/olex2_exp_phem_6B1/.olex/temp/._exp_phem_6b1.fcf
- __MACOSX/phem_6B-1/phem_6B-1/phem_6B-1/struct/olex2_exp_phem_6B1/.olex/temp/._exp_phem_6b1.hkl
- __MACOSX/phem_6B-1/phem_6B-1/phem_6B-1/struct/olex2_exp_phem_6B1/.olex/temp/._exp_phem_6b1.ins
- __MACOSX/phem_6B-1/phem_6B-1/phem_6B-1/struct/olex2_exp_phem_6B1/.olex/temp/._exp_phem_6b1.lst
- __MACOSX/phem_6B-1/phem_6B-1/phem_6B-1/struct/olex2_exp_phem_6B1/.olex/temp/._exp_phem_6b1.res
- __MACOSX/phem_6B-1/phem_6B-1/phem_6B-1/struct/tmp/._.olex
- __MACOSX/phem_6B-1/phem_6B-1/phem_6B-1/struct/tmp/._exp_phem_6B1.cif
- __MACOSX/phem_6B-1/phem_6B-1/phem_6B-1/struct/tmp/._exp_phem_6B1.cif_od
- __MACOSX/phem_6B-1/phem_6B-1/phem_6B-1/struct/tmp/._exp_phem_6B1.hkl
- __MACOSX/phem_6B-1/phem_6B-1/phem_6B-1/struct/tmp/._exp_phem_6B1.ins
- __MACOSX/phem_6B-1/phem_6B-1/phem_6B-1/struct/tmp/._exp_phem_6B1.p4p
- __MACOSX/phem_6B-1/phem_6B-1/phem_6B-1/struct/tmp/._exp_phem_6B1.prp
- __MACOSX/phem_6B-1/phem_6B-1/phem_6B-1/struct/tmp/._exp_phem_6B1_red.sum
- __MACOSX/phem_6B-1/phem_6B-1/phem_6B-1/struct/tmp/._temp_1.cif
- __MACOSX/phem_6B-1/phem_6B-1/phem_6B-1/struct/tmp/._temp_1.fcf
- __MACOSX/phem_6B-1/phem_6B-1/phem_6B-1/struct/tmp/._temp_1.hkl
- __MACOSX/phem_6B-1/phem_6B-1/phem_6B-1/struct/tmp/._temp_1.ins
- __MACOSX/phem_6B-1/phem_6B-1/phem_6B-1/struct/tmp/._temp_1.log
- __MACOSX/phem_6B-1/phem_6B-1/phem_6B-1/struct/tmp/._temp_1.lst.tmp
- __MACOSX/phem_6B-1/phem_6B-1/phem_6B-1/struct/tmp/._temp_1.pcf
- __MACOSX/phem_6B-1/phem_6B-1/phem_6B-1/struct/tmp/._temp_1.res
- __MACOSX/phem_6B-1/phem_6B-1/phem_6B-1/struct/tmp/._temp_1.vcov
- __MACOSX/phem_6B-1/phem_6B-1/phem_6B-1/struct/tmp/._temp_2.cif
- __MACOSX/phem_6B-1/phem_6B-1/phem_6B-1/struct/tmp/._temp_2.fcf
- __MACOSX/phem_6B-1/phem_6B-1/phem_6B-1/struct/tmp/._temp_2.hkl
- __MACOSX/phem_6B-1/phem_6B-1/phem_6B-1/struct/tmp/._temp_2.ins
- __MACOSX/phem_6B-1/phem_6B-1/phem_6B-1/struct/tmp/._temp_2.lst.tmp
- __MACOSX/phem_6B-1/phem_6B-1/phem_6B-1/struct/tmp/._temp_2.pcf
- __MACOSX/phem_6B-1/phem_6B-1/phem_6B-1/struct/tmp/._temp_2.res
- __MACOSX/phem_6B-1/phem_6B-1/phem_6B-1/struct/tmp/._temp_5.cif
- __MACOSX/phem_6B-1/phem_6B-1/phem_6B-1/struct/tmp/._temp_5.fcf
- __MACOSX/phem_6B-1/phem_6B-1/phem_6B-1/struct/tmp/._temp_5.hkl
- __MACOSX/phem_6B-1/phem_6B-1/phem_6B-1/struct/tmp/._temp_5.ins
- __MACOSX/phem_6B-1/phem_6B-1/phem_6B-1/struct/tmp/._temp_5.lst
- __MACOSX/phem_6B-1/phem_6B-1/phem_6B-1/struct/tmp/._temp_5.pcf
- __MACOSX/phem_6B-1/phem_6B-1/phem_6B-1/struct/tmp/._temp_5.res
- __MACOSX/phem_6B-1/phem_6B-1/phem_6B-1/struct/tmp/.olex/._exp_phem_6B1.hist
- __MACOSX/phem_6B-1/phem_6B-1/phem_6B-1/struct/tmp/.olex/._exp_phem_6B1.metacif
- __MACOSX/phem_6B-1/phem_6B-1/phem_6B-1/struct/tmp/.olex/._exp_phem_6B1.phil
- __MACOSX/phem_6B-1/phem_6B-1/phem_6B-1/struct/tmp/.olex/._originals
- __MACOSX/phem_6B-1/phem_6B-1/phem_6B-1/struct/tmp/.olex/._temp
- __MACOSX/phem_6B-1/phem_6B-1/phem_6B-1/struct/tmp/.olex/._temp_1.hist
- __MACOSX/phem_6B-1/phem_6B-1/phem_6B-1/struct/tmp/.olex/._temp_1.metacif
- __MACOSX/phem_6B-1/phem_6B-1/phem_6B-1/struct/tmp/.olex/._temp_1.odb
- __MACOSX/phem_6B-1/phem_6B-1/phem_6B-1/struct/tmp/.olex/._temp_1.phil
- __MACOSX/phem_6B-1/phem_6B-1/phem_6B-1/struct/tmp/.olex/._temp_2.hist
- __MACOSX/phem_6B-1/phem_6B-1/phem_6B-1/struct/tmp/.olex/._temp_2.metacif
- __MACOSX/phem_6B-1/phem_6B-1/phem_6B-1/struct/tmp/.olex/._temp_2.odb
- __MACOSX/phem_6B-1/phem_6B-1/phem_6B-1/struct/tmp/.olex/._temp_2.phil
- __MACOSX/phem_6B-1/phem_6B-1/phem_6B-1/struct/tmp/.olex/._temp_5.hist
- __MACOSX/phem_6B-1/phem_6B-1/phem_6B-1/struct/tmp/.olex/._temp_5.metacif
- __MACOSX/phem_6B-1/phem_6B-1/phem_6B-1/struct/tmp/.olex/._temp_5.odb
- __MACOSX/phem_6B-1/phem_6B-1/phem_6B-1/struct/tmp/.olex/._temp_5.phil
- __MACOSX/phem_6B-1/phem_6B-1/phem_6B-1/struct/tmp/.olex/._xcalibur.metacif
- __MACOSX/phem_6B-1/phem_6B-1/phem_6B-1/struct/tmp/.olex/originals/._exp_phem_6B1.ins
- __MACOSX/phem_6B-1/phem_6B-1/phem_6B-1/struct/tmp/.olex/originals/._temp_1.ins
- __MACOSX/phem_6B-1/phem_6B-1/phem_6B-1/struct/tmp/.olex/originals/._temp_2.ins
- __MACOSX/phem_6B-1/phem_6B-1/phem_6B-1/struct/tmp/.olex/originals/._temp_5.ins
- __MACOSX/phem_6B-1/phem_6B-1/phem_6B-1/struct/tmp/.olex/temp/._temp_5.cif
- __MACOSX/phem_6B-1/phem_6B-1/phem_6B-1/struct/tmp/.olex/temp/._temp_5.fcf
- __MACOSX/phem_6B-1/phem_6B-1/phem_6B-1/struct/tmp/.olex/temp/._temp_5.hkl
- __MACOSX/phem_6B-1/phem_6B-1/phem_6B-1/struct/tmp/.olex/temp/._temp_5.ins
- __MACOSX/phem_6B-1/phem_6B-1/phem_6B-1/struct/tmp/.olex/temp/._temp_5.lst
- __MACOSX/phem_6B-1/phem_6B-1/phem_6B-1/struct/tmp/.olex/temp/._temp_5.res
- __MACOSX/phem_6B-1/struct/._olex2_exp_phem_6B1
- __MACOSX/phem_6B-1/struct/._tmp
- __MACOSX/phem_6B-1/struct/olex2_exp_phem_6B1/._.olex
- __MACOSX/phem_6B-1/struct/olex2_exp_phem_6B1/._ac_status_report.txt
- __MACOSX/phem_6B-1/struct/olex2_exp_phem_6B1/._exp_phem_6B1.cif_od
- __MACOSX/phem_6B-1/struct/olex2_exp_phem_6B1/._exp_phem_6B1.hkl
- __MACOSX/phem_6B-1/struct/olex2_exp_phem_6B1/._exp_phem_6B1.ins
- __MACOSX/phem_6B-1/struct/olex2_exp_phem_6B1/._exp_phem_6B1.lst
- __MACOSX/phem_6B-1/struct/olex2_exp_phem_6B1/._exp_phem_6B1.p4p
- __MACOSX/phem_6B-1/struct/olex2_exp_phem_6B1/._exp_phem_6B1.res
- __MACOSX/phem_6B-1/struct/olex2_exp_phem_6B1/._od_status_report.txt
- __MACOSX/phem_6B-1/struct/olex2_exp_phem_6B1/._ov_exp_phem_6B1.lst
- __MACOSX/phem_6B-1/struct/olex2_exp_phem_6B1/._ov_exp_phem_6B1.res
- __MACOSX/phem_6B-1/struct/olex2_exp_phem_6B1/.olex/._autochem.phil
- __MACOSX/phem_6B-1/struct/olex2_exp_phem_6B1/.olex/._autochem_single.htm
- __MACOSX/phem_6B-1/struct/olex2_exp_phem_6B1/.olex/._exp_phem_6B1.hist
- __MACOSX/phem_6B-1/struct/olex2_exp_phem_6B1/.olex/._originals
- __MACOSX/phem_6B-1/struct/olex2_exp_phem_6B1/.olex/._temp
- __MACOSX/phem_6B-1/struct/olex2_exp_phem_6B1/.olex/originals/._exp_phem_6B1.lst
- __MACOSX/phem_6B-1/struct/olex2_exp_phem_6B1/.olex/originals/._exp_phem_6B1.res
- __MACOSX/phem_6B-1/struct/olex2_exp_phem_6B1/.olex/temp/._exp_phem_6b1.hkl
- __MACOSX/phem_6B-1/struct/olex2_exp_phem_6B1/.olex/temp/._exp_phem_6b1.ins
- __MACOSX/phem_6B-1/struct/olex2_exp_phem_6B1/.olex/temp/._exp_phem_6b1.lst
- __MACOSX/phem_6B-1/struct/olex2_exp_phem_6B1/.olex/temp/._exp_phem_6b1.res
- __MACOSX/phem_6B-1/struct/tmp/._.olex
- __MACOSX/phem_6B-1/struct/tmp/._exp_phem_6B1.cif
- __MACOSX/phem_6B-1/struct/tmp/._exp_phem_6B1.cif_od
- __MACOSX/phem_6B-1/struct/tmp/._exp_phem_6B1.hkl
- __MACOSX/phem_6B-1/struct/tmp/._exp_phem_6B1.ins
- __MACOSX/phem_6B-1/struct/tmp/._exp_phem_6B1.p4p
- __MACOSX/phem_6B-1/struct/tmp/._exp_phem_6B1.prp
- __MACOSX/phem_6B-1/struct/tmp/._exp_phem_6B1_red.sum
- __MACOSX/phem_6B-1/struct/tmp/._temp_1.cif
- __MACOSX/phem_6B-1/struct/tmp/._temp_1.fcf
- __MACOSX/phem_6B-1/struct/tmp/._temp_1.hkl
- __MACOSX/phem_6B-1/struct/tmp/._temp_1.ins
- __MACOSX/phem_6B-1/struct/tmp/._temp_1.log
- __MACOSX/phem_6B-1/struct/tmp/._temp_1.lst.tmp
- __MACOSX/phem_6B-1/struct/tmp/._temp_1.pcf
- __MACOSX/phem_6B-1/struct/tmp/._temp_1.res
- __MACOSX/phem_6B-1/struct/tmp/._temp_1.vcov
- __MACOSX/phem_6B-1/struct/tmp/._temp_2.cif
- __MACOSX/phem_6B-1/struct/tmp/._temp_2.fcf
- __MACOSX/phem_6B-1/struct/tmp/._temp_2.hkl
- __MACOSX/phem_6B-1/struct/tmp/._temp_2.ins
- __MACOSX/phem_6B-1/struct/tmp/._temp_2.lst.tmp
- __MACOSX/phem_6B-1/struct/tmp/._temp_2.pcf
- __MACOSX/phem_6B-1/struct/tmp/._temp_2.res
- __MACOSX/phem_6B-1/struct/tmp/._temp_5.cif
- __MACOSX/phem_6B-1/struct/tmp/._temp_5.fcf
- __MACOSX/phem_6B-1/struct/tmp/._temp_5.hkl
- __MACOSX/phem_6B-1/struct/tmp/._temp_5.ins
- __MACOSX/phem_6B-1/struct/tmp/._temp_5.lst
- __MACOSX/phem_6B-1/struct/tmp/._temp_5.pcf
- __MACOSX/phem_6B-1/struct/tmp/._temp_5.res
- __MACOSX/phem_6B-1/struct/tmp/._temp_6.cif
- __MACOSX/phem_6B-1/struct/tmp/._temp_6.fcf
- __MACOSX/phem_6B-1/struct/tmp/._temp_6.hkl
- __MACOSX/phem_6B-1/struct/tmp/._temp_6.ins
- __MACOSX/phem_6B-1/struct/tmp/._temp_6.lst
- __MACOSX/phem_6B-1/struct/tmp/._temp_6.pcf
- __MACOSX/phem_6B-1/struct/tmp/._temp_6.res
- __MACOSX/phem_6B-1/struct/tmp/.olex/._exp_phem_6B1.hist
- __MACOSX/phem_6B-1/struct/tmp/.olex/._exp_phem_6B1.metacif
- __MACOSX/phem_6B-1/struct/tmp/.olex/._exp_phem_6B1.phil
- __MACOSX/phem_6B-1/struct/tmp/.olex/._originals
- __MACOSX/phem_6B-1/struct/tmp/.olex/._temp
- __MACOSX/phem_6B-1/struct/tmp/.olex/._temp_1.hist
- __MACOSX/phem_6B-1/struct/tmp/.olex/._temp_1.metacif
- __MACOSX/phem_6B-1/struct/tmp/.olex/._temp_1.odb
- __MACOSX/phem_6B-1/struct/tmp/.olex/._temp_1.phil
- __MACOSX/phem_6B-1/struct/tmp/.olex/._temp_2.hist
- __MACOSX/phem_6B-1/struct/tmp/.olex/._temp_2.metacif
- __MACOSX/phem_6B-1/struct/tmp/.olex/._temp_2.odb
- __MACOSX/phem_6B-1/struct/tmp/.olex/._temp_2.phil
- __MACOSX/phem_6B-1/struct/tmp/.olex/._temp_5.hist
- __MACOSX/phem_6B-1/struct/tmp/.olex/._temp_5.metacif
- __MACOSX/phem_6B-1/struct/tmp/.olex/._temp_5.odb
- __MACOSX/phem_6B-1/struct/tmp/.olex/._temp_5.phil
- __MACOSX/phem_6B-1/struct/tmp/.olex/._temp_6.hist
- __MACOSX/phem_6B-1/struct/tmp/.olex/._temp_6.metacif
- __MACOSX/phem_6B-1/struct/tmp/.olex/._temp_6.odb
- __MACOSX/phem_6B-1/struct/tmp/.olex/._temp_6.phil
- __MACOSX/phem_6B-1/struct/tmp/.olex/._xcalibur.metacif
- __MACOSX/phem_6B-1/struct/tmp/.olex/originals/._exp_phem_6B1.ins
- __MACOSX/phem_6B-1/struct/tmp/.olex/originals/._temp_1.ins
- __MACOSX/phem_6B-1/struct/tmp/.olex/originals/._temp_2.ins
- __MACOSX/phem_6B-1/struct/tmp/.olex/originals/._temp_5.ins
- __MACOSX/phem_6B-1/struct/tmp/.olex/originals/._temp_6.ins
- __MACOSX/phem_6B-1/struct/tmp/.olex/temp/._temp_6.cif
- __MACOSX/phem_6B-1/struct/tmp/.olex/temp/._temp_6.fcf
- __MACOSX/phem_6B-1/struct/tmp/.olex/temp/._temp_6.hkl
- __MACOSX/phem_6B-1/struct/tmp/.olex/temp/._temp_6.ins
- __MACOSX/phem_6B-1/struct/tmp/.olex/temp/._temp_6.lst
- __MACOSX/phem_6B-1/struct/tmp/.olex/temp/._temp_6.res
- phem_6B-1/.DS_Store
- phem_6B-1/checkcif.pdf
- phem_6B-1/phem_6B-1/
- phem_6B-1/phem_6B-1/.DS_Store
- phem_6B-1/phem_6B-1/phem_6B-1/
- phem_6B-1/phem_6B-1/phem_6B-1/.DS_Store
- phem_6B-1/phem_6B-1/phem_6B-1/struct/
- phem_6B-1/phem_6B-1/phem_6B-1/struct/.DS_Store
- phem_6B-1/phem_6B-1/phem_6B-1/struct/olex2_exp_phem_6B1/
- phem_6B-1/phem_6B-1/phem_6B-1/struct/olex2_exp_phem_6B1/.olex/
- phem_6B-1/phem_6B-1/phem_6B-1/struct/olex2_exp_phem_6B1/.olex/autochem.phil
- phem_6B-1/phem_6B-1/phem_6B-1/struct/olex2_exp_phem_6B1/.olex/autochem_single.htm
- phem_6B-1/phem_6B-1/phem_6B-1/struct/olex2_exp_phem_6B1/.olex/exp_phem_6B1.hist
- phem_6B-1/phem_6B-1/phem_6B-1/struct/olex2_exp_phem_6B1/.olex/exp_phem_6B1.metacif
- phem_6B-1/phem_6B-1/phem_6B-1/struct/olex2_exp_phem_6B1/.olex/exp_phem_6B1.odb
- phem_6B-1/phem_6B-1/phem_6B-1/struct/olex2_exp_phem_6B1/.olex/exp_phem_6B1.phil
- phem_6B-1/phem_6B-1/phem_6B-1/struct/olex2_exp_phem_6B1/.olex/originals/
- phem_6B-1/phem_6B-1/phem_6B-1/struct/olex2_exp_phem_6B1/.olex/originals/exp_phem_6B1.lst
- phem_6B-1/phem_6B-1/phem_6B-1/struct/olex2_exp_phem_6B1/.olex/originals/exp_phem_6B1.res
- phem_6B-1/phem_6B-1/phem_6B-1/struct/olex2_exp_phem_6B1/.olex/temp/
- phem_6B-1/phem_6B-1/phem_6B-1/struct/olex2_exp_phem_6B1/.olex/temp/exp_phem_6b1.cif
- phem_6B-1/phem_6B-1/phem_6B-1/struct/olex2_exp_phem_6B1/.olex/temp/exp_phem_6b1.fcf
- phem_6B-1/phem_6B-1/phem_6B-1/struct/olex2_exp_phem_6B1/.olex/temp/exp_phem_6b1.hkl
- phem_6B-1/phem_6B-1/phem_6B-1/struct/olex2_exp_phem_6B1/.olex/temp/exp_phem_6b1.ins
- phem_6B-1/phem_6B-1/phem_6B-1/struct/olex2_exp_phem_6B1/.olex/temp/exp_phem_6b1.lst
- phem_6B-1/phem_6B-1/phem_6B-1/struct/olex2_exp_phem_6B1/.olex/temp/exp_phem_6b1.res
- phem_6B-1/phem_6B-1/phem_6B-1/struct/olex2_exp_phem_6B1/ac_status_report.txt
- phem_6B-1/phem_6B-1/phem_6B-1/struct/olex2_exp_phem_6B1/exp_phem_6B1.cif
- phem_6B-1/phem_6B-1/phem_6B-1/struct/olex2_exp_phem_6B1/exp_phem_6B1.cif_od
- phem_6B-1/phem_6B-1/phem_6B-1/struct/olex2_exp_phem_6B1/exp_phem_6B1.fcf
- phem_6B-1/phem_6B-1/phem_6B-1/struct/olex2_exp_phem_6B1/exp_phem_6B1.hkl
- phem_6B-1/phem_6B-1/phem_6B-1/struct/olex2_exp_phem_6B1/exp_phem_6B1.ins
- phem_6B-1/phem_6B-1/phem_6B-1/struct/olex2_exp_phem_6B1/exp_phem_6B1.lst
- phem_6B-1/phem_6B-1/phem_6B-1/struct/olex2_exp_phem_6B1/exp_phem_6B1.lst.tmp
- phem_6B-1/phem_6B-1/phem_6B-1/struct/olex2_exp_phem_6B1/exp_phem_6B1.p4p
- phem_6B-1/phem_6B-1/phem_6B-1/struct/olex2_exp_phem_6B1/exp_phem_6B1.prp
- phem_6B-1/phem_6B-1/phem_6B-1/struct/olex2_exp_phem_6B1/exp_phem_6B1.res
- phem_6B-1/phem_6B-1/phem_6B-1/struct/olex2_exp_phem_6B1/exp_phem_6B1_cifreport.html
- phem_6B-1/phem_6B-1/phem_6B-1/struct/olex2_exp_phem_6B1/od_status_report.txt
- phem_6B-1/phem_6B-1/phem_6B-1/struct/olex2_exp_phem_6B1/ov_exp_phem_6B1.lst
- phem_6B-1/phem_6B-1/phem_6B-1/struct/olex2_exp_phem_6B1/ov_exp_phem_6B1.res
- phem_6B-1/phem_6B-1/phem_6B-1/struct/tmp/
- phem_6B-1/phem_6B-1/phem_6B-1/struct/tmp/.olex/
- phem_6B-1/phem_6B-1/phem_6B-1/struct/tmp/.olex/exp_phem_6B1.hist
- phem_6B-1/phem_6B-1/phem_6B-1/struct/tmp/.olex/exp_phem_6B1.metacif
- phem_6B-1/phem_6B-1/phem_6B-1/struct/tmp/.olex/exp_phem_6B1.phil
- phem_6B-1/phem_6B-1/phem_6B-1/struct/tmp/.olex/originals/
- phem_6B-1/phem_6B-1/phem_6B-1/struct/tmp/.olex/originals/exp_phem_6B1.ins
- phem_6B-1/phem_6B-1/phem_6B-1/struct/tmp/.olex/originals/temp_1.ins
- phem_6B-1/phem_6B-1/phem_6B-1/struct/tmp/.olex/originals/temp_2.ins
- phem_6B-1/phem_6B-1/phem_6B-1/struct/tmp/.olex/originals/temp_5.ins
- phem_6B-1/phem_6B-1/phem_6B-1/struct/tmp/.olex/temp/
- phem_6B-1/phem_6B-1/phem_6B-1/struct/tmp/.olex/temp/temp_5.cif
- phem_6B-1/phem_6B-1/phem_6B-1/struct/tmp/.olex/temp/temp_5.fcf
- phem_6B-1/phem_6B-1/phem_6B-1/struct/tmp/.olex/temp/temp_5.hkl
- phem_6B-1/phem_6B-1/phem_6B-1/struct/tmp/.olex/temp/temp_5.ins
- phem_6B-1/phem_6B-1/phem_6B-1/struct/tmp/.olex/temp/temp_5.lst
- phem_6B-1/phem_6B-1/phem_6B-1/struct/tmp/.olex/temp/temp_5.res
- phem_6B-1/phem_6B-1/phem_6B-1/struct/tmp/.olex/temp_1.hist
- phem_6B-1/phem_6B-1/phem_6B-1/struct/tmp/.olex/temp_1.metacif
- phem_6B-1/phem_6B-1/phem_6B-1/struct/tmp/.olex/temp_1.odb
- phem_6B-1/phem_6B-1/phem_6B-1/struct/tmp/.olex/temp_1.phil
- phem_6B-1/phem_6B-1/phem_6B-1/struct/tmp/.olex/temp_2.hist
- phem_6B-1/phem_6B-1/phem_6B-1/struct/tmp/.olex/temp_2.metacif
- phem_6B-1/phem_6B-1/phem_6B-1/struct/tmp/.olex/temp_2.odb
- phem_6B-1/phem_6B-1/phem_6B-1/struct/tmp/.olex/temp_2.phil
- phem_6B-1/phem_6B-1/phem_6B-1/struct/tmp/.olex/temp_5.hist
- phem_6B-1/phem_6B-1/phem_6B-1/struct/tmp/.olex/temp_5.metacif
- phem_6B-1/phem_6B-1/phem_6B-1/struct/tmp/.olex/temp_5.odb
- phem_6B-1/phem_6B-1/phem_6B-1/struct/tmp/.olex/temp_5.phil
- phem_6B-1/phem_6B-1/phem_6B-1/struct/tmp/.olex/xcalibur.metacif
- phem_6B-1/phem_6B-1/phem_6B-1/struct/tmp/exp_phem_6B1.cif
- phem_6B-1/phem_6B-1/phem_6B-1/struct/tmp/exp_phem_6B1.cif_od
- phem_6B-1/phem_6B-1/phem_6B-1/struct/tmp/exp_phem_6B1.hkl
- phem_6B-1/phem_6B-1/phem_6B-1/struct/tmp/exp_phem_6B1.ins
- phem_6B-1/phem_6B-1/phem_6B-1/struct/tmp/exp_phem_6B1.p4p
- phem_6B-1/phem_6B-1/phem_6B-1/struct/tmp/exp_phem_6B1.prp
- phem_6B-1/phem_6B-1/phem_6B-1/struct/tmp/exp_phem_6B1_red.sum
- phem_6B-1/phem_6B-1/phem_6B-1/struct/tmp/temp_1.cif
- phem_6B-1/phem_6B-1/phem_6B-1/struct/tmp/temp_1.fcf
- phem_6B-1/phem_6B-1/phem_6B-1/struct/tmp/temp_1.hkl
- phem_6B-1/phem_6B-1/phem_6B-1/struct/tmp/temp_1.ins
- phem_6B-1/phem_6B-1/phem_6B-1/struct/tmp/temp_1.log
- phem_6B-1/phem_6B-1/phem_6B-1/struct/tmp/temp_1.lst.tmp
- phem_6B-1/phem_6B-1/phem_6B-1/struct/tmp/temp_1.pcf
- phem_6B-1/phem_6B-1/phem_6B-1/struct/tmp/temp_1.res
- phem_6B-1/phem_6B-1/phem_6B-1/struct/tmp/temp_1.vcov
- phem_6B-1/phem_6B-1/phem_6B-1/struct/tmp/temp_2.cif
- phem_6B-1/phem_6B-1/phem_6B-1/struct/tmp/temp_2.fcf
- phem_6B-1/phem_6B-1/phem_6B-1/struct/tmp/temp_2.hkl
- phem_6B-1/phem_6B-1/phem_6B-1/struct/tmp/temp_2.ins
- phem_6B-1/phem_6B-1/phem_6B-1/struct/tmp/temp_2.lst.tmp
- phem_6B-1/phem_6B-1/phem_6B-1/struct/tmp/temp_2.pcf
- phem_6B-1/phem_6B-1/phem_6B-1/struct/tmp/temp_2.res
- phem_6B-1/phem_6B-1/phem_6B-1/struct/tmp/temp_5.cif
- phem_6B-1/phem_6B-1/phem_6B-1/struct/tmp/temp_5.fcf
- phem_6B-1/phem_6B-1/phem_6B-1/struct/tmp/temp_5.hkl
- phem_6B-1/phem_6B-1/phem_6B-1/struct/tmp/temp_5.ins
- phem_6B-1/phem_6B-1/phem_6B-1/struct/tmp/temp_5.lst
- phem_6B-1/phem_6B-1/phem_6B-1/struct/tmp/temp_5.pcf
- phem_6B-1/phem_6B-1/phem_6B-1/struct/tmp/temp_5.res
- phem_6B-1/struct/
[truncated: 96 more entries]
