# Supplementary material for: Amycolachromones A–F, Isolated from a Streptomycin-Resistant Strain of the Deep-Sea Marine Actinomycete Amycolatopsis sp. WP1
Source: Mar Drugs. 2022 Feb 24;20(3):162. doi: 10.3390/md20030162 (PMC8949813; doi:10.3390/md20030162)
Supplement: Supplementary file 1 [file marinedrugs-20-00162-s001.zip › phem_6B-1/phem_6B-1/phem_6B-1/struct/olex2_exp_phem_6B1/.olex/autochem.phil]

# +++ AUTOCHEM SETTINGS FILE (made by CrysAlisPro)+++
#
autochem.exit_headless_on_finish=True
autochem.solution_program=ShelXS
autochem.solution.program=ShelXS
autochem.solution_method='Direct Methods'
autochem.solution.method='Direct Methods'
autochem.refinement_program=ShelXL
autochem.refinement.program=ShelXL
autochem.refinement_method=CGLS
autochem.refinement.method=CGLS
autochem.exclude_large_structures_volume = 15000
autochem.batch.exclude_large_structures_volume = 15000
