# Supplementary material for: Amycolachromones A–F, Isolated from a Streptomycin-Resistant Strain of the Deep-Sea Marine Actinomycete Amycolatopsis sp. WP1
Source: Mar Drugs. 2022 Feb 24;20(3):162. doi: 10.3390/md20030162 (PMC8949813; doi:10.3390/md20030162)
Supplement: Supplementary file 1 [file marinedrugs-20-00162-s001.zip › phem_6B-1/phem_6B-1/phem_6B-1/struct/olex2_exp_phem_6B1/.olex/exp_phem_6B1.hist]

ccopy_reg
_reconstructor
p1
(cHistory
HistoryTree
p2
c__builtin__
object
p3
NtRp4
(dp5
S'_active_child_node'
p6
I24
sS'name'
p7
Vexp_phem_6B1
p8
sS'_full_index'
p9
(dp10
S'6c0854fbd9b9f5d4ee5e7915f045b651'
p11
g1
(cHistory
Node
p12
g3
NtRp13
(dp14
S'is_solution'
p15
I00
sg6
I32
sg7
g11
sS'_children'
p16
(lp17
I32
asS'res'
p18
S'x\xda\x8dYmo\x1b\xb9\x11\xfe.@\xffapmq\tb\xeb\xf8\xfeR\xd4\x078>;r#[\xb6\xa2\xb6\xb9\xe0\x00c\x13\xafc!\xb2\xe4Jr\xe3\xfe\xfb\x0e\xc9\xe5P\xd1\xae];\xb9\x0bE-\xc9gf\x9eyf\xb8\xee\xf7\x00\x7f\xea\xc7\xfb\xab\xfb\xdb\xfa\xee\xca|\xe6\x83U\xbd\x86/\xab\xba\xda\xd4\xd7\xf0\xf9\xbf\xf0ax<\xfa8\xda\x17\x8c\xab_l\xbf\xd7\xefMO\xa7\xa3\x1fV\\Uq\xcdl\x01\x17\xe2\x15\x7f\x9d\xff\xeb\xf7&\xc7g0\x9e_\xc3\xce\x8a\xb7<=\xcb\xc3\x1f\xf8\x13\xf7\xe9\xc9x\xd0\x14\xd6\xcb\xf9\xc3f\xb6\\<\xb1\xdf\x84\x03\x1bp)\xf6`\xf2\xbd\xae\xbe\xe1\x07\xe6\xdd\x1e\x1c\xce\xefo\xab\xf0\x81\xf1=\x18\xaff\xf5bS\xc5]\xaa\x00\xec\xfea\x93V\x9f\xcc\xab/\xdf\xe0\x11\x0e`\x9f\r\xa4\xb2\xf0\n\xd7Hc\xe15\xdc\xac\x96wpQ\xad\xd6\xcb\xc5\xfag\xf8\xf7\xc3r\x136Y7\xeb\x96\xab\xbb\x87y\x057\xcb\x87E\xf1\xca\xf4\xafp\xc4-\x8c\x1d\x9c\x8b~\xef\xe8x4\xc2\xdd,gV\x82\x1dXk\xc0\r\x8c\xf7\x12\x84\x198\xee\rx\x96\xfe\xf6{\x9f\x8e\'\x13P\x11/\x93\xe9\x9f\xf4\x89\xa3y\xe1O\xbf7:\x9cNa\x9f\xf7{\x1f~?;\xc3\xef\xf4\xfe\xc7\xbd\xfd\xdf\xf7p\xf0\xe6S3\x893\xe1c\x9c\xdc\xffT\x9e|\x13\xe7\xf1\xe18yrx\x04G0\x841\x9c\xf7{\xff8?\x9d\x82\x15\xe0\x05H\x03\xb8;\xe0I\x83\x0f\x03\x10x\xe4\xc5\xe8\xf0\x1c@\xe3\x9a\xd3O\xc7\x11\x8e\xda\xfa\xbf\xe9\xf7\xde\x8e\xcf\x7f\x83?\x0f\xfb\xbd\xf9l\xbd\x01\xd5\xef\xdd\xdcU\xf7\x80\xb6\x1f\x1eM\x0f\xfb\xbd\xf1\x19n\xce@\x84\x998\x0e\xc6\xc8\xad\xb1i\xc6h2p\xd6|\xd8\xe7\xb8B\xd1Se\x8c\xcf\x80K\xfe\xff\xdbr^?\x8aA\xfd\xb8YU\xeb_\x9b\xb9\xe1\xb7\xf9\x87\xd5\x17\xf8\xe9/\x83?\xfe\xd8f\xd7\xe0\xf6\xdb\xfc\xa7\xfc\xd0/;+\xd1\xde\x7f\xbd\x1bN\x03\xeb\x91GL\xa3\xe7\xd3Xx\x1c"\xa6\x93\x7f\x1eN \xfd`0%s\x01\'\x06\x06\x10u\x9c\x93Fh.\xd2Xq\xab\xbck\xc6\xd2x\xe9\xc3\x98\xf3\x10\xd0\xbc1\x93\xc2\xdbf\xa8\x0c:\xfe\xa0\xdf\x03\xa0#\x98\x90\xae\xd9\x19O\x89\x8b\xf6\xe3\xd0\xd3P4\x18\x04a\xd0\x9aa\x0e4\xc0\x8d\xf0\xdagl\x86\x1b\xd7\x85\x81[\xc2\xe00\xa0;\x18\xa4\xd0:c\x10\x86\x11\x1cM\xc8<\xc7\xb0\x1c\x9e\x9c~\x04\xaeP\x06\x86\x11M\x83\xc00gL\xb3\x1e\xad\xb1\x8a7h\x14\xf7v\xd7#\xfb|\xa0\x93\xa7\xe3n\x00\xc96I\xb61o]\xde\x01\xd7+\x97\xfd\xab\xac\xf7\xbc\xcb6oT34\xc1\x81\xbb\xb6\x19G\x06\x99b\x9b\xd4"\xfb\xd79\xbbc\x9b$\xdbpF\x89\x06\x81\xe0V\xe61N\x87\x94~\x91m\xaa\xc4Mr\x96V\xe1Xy\xa3U&\x9fg)\x9e;\xb6Y\x96\xa9\xc6\x94\xd6\xbc\xc5\x1d\x1b\xd9\x17\xad@\xf24\xb3x\x86lf\xb9r<b\xd0\x85\xbf\xcc3\x91#$$W9\x01\x8c2\xac\x8b\xbf\xc6e\xaa1\xcd\xb5map\x820HMC\xad\x0c\xf1W\xfa\x88\xc1\x14?xK\xa1p\x0216^\x95R\xcbN\xfeZ\xe9)\xdc\x16\xb9\xba\x83AIr\x13R\xdd\x94\x18K\x8a1\xd7;16\x14c\xed\x05\xa5\xa8\xd5\xb6\xc9bD\xc3\x91\xcc/\xe4\xaf-\xfc\xd5H\x8c\xc6\x1e-$n\xbe\xa5\x15\xb2\x93\xbf<\xe7\xa6\xd5\xbc\x15c\xa58ES\xf2"\x15"\x93\x9ec\x91\x89\x18\\\xc1`T\xd1%\x1c)\x95\xfd\xebl\xe2\xdc\x0e\x06]\xfck1\x85[9\xe4\x0b\xcf\x0csD.\xe92\tD\xf0*\x8a\xeb9\x0b\x1cj\x8e\xb3B\xdb,M\x1c\xb9\xa1M\xa6;w\xe9\xe8]\x18J\xf8l\xb6P\xbe\xe5\n\x13w\x8bgs\x95#\xce-\x17E5%\x05&\x85\xf9\xef\x14f\xab\x8d\xb6\x8d\x83\xd0g\x98\xbf9\t\x98U\xac\x1df\x91\xc2\x8c{\x9c\x15\xa9CIT\xd9"\x85\x0b\x9bD\x12\xce\xf3\x968\x95=\nU\x92\x8b\x0e\xc9E\x02C\xc2\xb2v"(\x93\xd5\x01Y!:\xab\t*Os>G\'\xb5\xb2Q\x17\xb5\xa3\xd4\xc6a\x94\xff\x94\t>4+\x8c\xbd\xc5\xad\x1b\x86\x08oD\xf3\xa86\\\xe6tW\x12\xeb\xa3\xed\xc0 \xb4W%\xf3d\x0b\x83\xf7\x94\xfb\xaa\xc4\x861\xaa1L\'\x0cG\x84\x01\xe5\x82\xbb\xe6{\xd4\x06\xcd2c1\x1dYgE\xd3.\x13@\x86z\xb1\xcbX\xa7\n)\xac&\x0c\x04\x1c\xbd\xc3#\x86\xdf\x08\x03\xaa\xa9$e\xd4\xda\xd8\xacJ\x1e#m\xba\xfc\xe0\x95\xa4\xf3l\xdb\x0f\xdc\xd0\xc1\\\xaa"\x87\x96\xfc\xa0|\xc4p\\b\x81S\x9ae\x0c\x9cg]C\xd69#;1\xd0v\x12Kd\x0b\x83)$`\xa6\x1c\xcc)\x16\x8a\xbb\x88\xe1\xa4`\xb0\xdc\x90\x82!\xcb\xf3\x01R\x86r\xdc\xc9\xc9\x9c\xe5\x18\x16\xa5\xdb\x9c\x14t\x1a7$\xd4\xac\xf8\x81K\x131\xbc\xdb\xc2`\x94v\x94t\x96\xe7\xb88\xd1]\xa50x\xaa`h\xe7\x85e\xa6\x90\xc0SXX\xe1\x83\x93\x11\xc3\x900\xe0\xf5\x84\xb1\x06\xa3\xc2XdOb\xc6Zm:\xbb\xac\xdc\xb8`f\xb6;=i\x05\x19_\x84\x0e1\x90\xa8\x8b\xd0e!\x86\xd3\xc2I^\xaa5*\x8cs&\xf3\xc4\x19\xd1\xdd\xe9\x19I\xb9\xc9Z\xb1@\xb9!\x8b\xad+\xcd\x83(\xf4\x14\xb9R\x02\x97Q\xfeNI\xfe$w^f\tE\xdd\xcc\xe5\x08\xb5T\xb7\xfa\x97.\xf9;\x8a\x82L\xddG\xc8\xcd\xac}\x98\xb0\xd9\xbfLk\xd5\xd5\xe9!U\r\xc5\xd8\x8a\x8eN\x84\x02+Y\xe9\x02\x8a\x7f\xa5L\xfe}_t\x07;\xe6\xec\x11\xacO\xc2f\xed\x13\x9c\xdb\xae\x8e\x0c\xb9L\xfeU\xedNZ\xa76,\x96(\xc1T\x91\xa0\xd2\r\xe9\xdcm\x82J\xfe}\xbfU^J\xcf\xed\xb5\x96\xb9\xbc\xa0\xe1\xda\xd9\x97\xf9wTrH\xe3\xa5\xa6\xa1\x19*\xaa\x93*\xe7\x16\x96\xf8N\xff:\x95\x0b\xbaA\x11nq\x07\xfb\x8fl\x1b\xb3\xa2\xd4\x16R9m\xd4\x8em#\xb2\ru\xc4e\x85\x0fE\xc6\xe4\x08`^\xb4T\xe5\t\xdb\xceJ^\xa0s\xb2\x9c\x05\x95\xf4\x85\xa1\xa2\xf3\x96\x10b\x9b\xcd\xc4\xb6\xba\xd5Z0\xc3J\xaf\xd8%\x15:\xd4\xcd\x84F$\xdb\x0eK^hF\xbd<\xa6\x1d\xdd\x86\xa4PJ\xfa\xe7Z\x8b\xb7\xe5\xa6\xe1Ci\xa6\xbe\xdf\xe5\xea\x83\xadE#\xf1\xff\xdf?\xe7E\xbb\xb0`(C\x8d\x82\xc8\xc6K\xec\x0cuW\x1d\xc16\x91Z/$B\xbb\xc3V\xa5z\x17WIb{\xb8W\xee\xe8\xc69\xd9\x86U\xca\xe4\xed\xb1\xb6\x08\xba\xafj\xed\xcc\x0bc?.9\x8b_\xe7\xcc\xb0\xde\n\x96\xf9n\xd0m\x9d\xdd\xad&\xf0xYn\xc7\x9eSw\x1b8Z:\xec\xc2\x08\xe6vx=.\xb7\x07\xa9LN\x1b\xa7\xadu\x19\rJ\xa2\xe2/\xb3\xed\x82lC\x03\x94\xce\xb2\x11pg\x86\xe1\xc6\x89U\xbb7#!I\x8f:nF\xc6\x19\x12BN=>J\x7f\xa68v6t\xb3\x97\xa9e>*\x9ctJ\x9a\xa6s\x8c\xed&Ua\xcf\xd8\xd37\xa3a\xec\xaa\xa8=\xc3\xf4nt\x83c\x87\x9fU\x08\t\xca\x98zn\x8f\xe3\xb4G\xd3<\x92\xf6h\xc58UA\xbc\xfc\xf3\x17\xdc\xd0\xd0\xc7\x97\xc9\xc7\xd1\x12IuT\xbbp\xf9\xcb\xbb\x99t\xcfi\xe5\x06\xc9(\x16\xfe\xb6\xe6;n9%\x84)u\xdd\x97\x1b\x8a\x95;>>!\xdb\xb0\xc70\xf9.g\xd0UT\x05\x9d\xb2R>\xe7\x9fwe\x0f\xa3M~\xaf`\x84$-RxY~>N\xc3\xb2\x873,\xb7\xb3\x9aK\xec\x1cs\xf7\x8b\x17\xd7\x97\xbc\xe9\x80\xe8\xe6\tQ\xd9a\xd3\x95\xef[\x02\xfb\xd0\xccS\x94n#;/\xf9\xa5\xfc8,~\xbbn\xb6\xe8\\r3u\x94\x9cQc\x87l\xf5;n\xbe(\xb7?\xcc\xbb\xcc\x7f\xa1\xb0\xbb\xcf\xf2\x8a \xbdx\xceE\x97\xb4\x07*\xb1\xb2Y\xc6l\xf0s\xbe\xc4\xe1\x17\xcfRyR\xf6@\x96\xe5+\x9a\xc4k\xb3\xa2\xd7xV\xbd\xc8\xcd\xc3\xf7\xa3\x93\xf0\x8e\x14\xd2\x1b\xce\x97\xbf\x8a\x9f\xe0%)\xc9\xa1\x97p\xb3\\\x85\xb3\xf06)\xe1d\t\xbf\x82Z\xcf\xbe\xbe:Y\xbe\x06\xa8\x16\xd7M8\\|\xac\x9a\xcf\xc3\xa3\n\x7f\xe0\xba\xdaT\xcd\xb9h\x91\xe6p_\xad\xaa\xbbzS\xaf\xd6\xb0\xaaof\x8b\xfa\x1a\x1e\xd6\xb3\xc5\xd7&j8\xb9\xde\xac\xaaY|\x93\x8e\x88\x8f\xcfQ\x18\x9a\xb0\x967\xb1\xe9]\xac\xb2y\x8c\x1am \xfc\xae!\x1c4\x9c}\xbd\xc5M\xe0zvsS\xaf\xea\xc5\x97\x1a\xee\xc3\x9b\xff\xd4\xbc\xed\x01\\\xd7\xf5}x\xe0v9\xaf\xe3{}\xaep\x96\xef\xa3Aw\x15\xcc\xeb\xff\xd4\xf3$\x85H\x8e\xcb$\x16\x89/^\xdb$\xe0!\x1e\xe1z\x13Ju\xf1~\xf0T\x93\x0eH\xa6K\xd1\xac\x8c\xfc\t-FH\x19\xc9\xd3\x0e\x81\t\x9d+\xf1\x8ey)\xb7VZ\xce\x92\x85\xa1\xbc\xc7k\xef\x13+C\x9d\xb9T[+\xc3k\x99\xd8\x0e\xa8\x84Z\x87*\xfc\xe4J]V\xa22\x98\xa6>\xa8\xb4\x03\x7f\xc2N)\x82\xd3\x01\x82\xdb\xa7\xb75\xf2\x08\xe3\x7f\x97~\x91\xf2\xb9\x9e/\xbf\xc3\xf7j\r\xd5\xf5u\xfa\xd5\xd08\xbeZo\x16\xe4u\x91e[$\xeb`X \xd8\x0e\xbf09MfW\xdag\xf1K\xf54\xb9\xc2\x97?0\x0b\x9ecJ\x08\xe0^\x07M\xf2\xba\xb3\xbaZ\xc0\x87\xdb\xd9\xcd\x06\xd8\x1e\x9cU\x8f\xf9C\xe8\xd6\x07\xc5%o\xde\xbc\x81i\xf5\xf9a^\xad`4[o\x02\x92\xe5\rL"\xb4\xbbz\xb1\x81\xd3-\x87\xe1\xd3\xc5\'W\xc1\xc8\x83\xc6\xea\xad\xe9\xaf\x1b\xf2V\x9e\xfd>\xb9Bc\xe347\x9e@\xbe\x1b\x8fOp\x12\xa3&Y\x9e\x8b0\xaf\xee\xaa\xc7\xb4\t\x13;_\x04\xbb\x0e\x80\x1eG\xa0\xf3\xfaK\x00\xb7n\xf0D\xb7w}\x1dq\x85\xd0\xe5//J(\x0e\x82\xfb\xc9\xe7\xc1\x9b\x07?\xfa\xf3"8\xfd\xa0\xc9\x9b4\x95~\xf1\x16\x9fS\xaf\xd4\xeb\xe4\xd3\xff\x01*\x04c!'
p19
sS'link_table'
p20
(lp21
g1
(g12
g3
NtRp22
(dp23
S'is_solution'
p24
I00
sg6
I2
sS'name'
p25
S'01e2242989765549cc4efb4098cea59d'
p26
sg16
(lp27
I2
asS'res'
p28
S'x\xda}VmO\x1bG\x10\xfe~\xbfb\xa5~i\x05\xb6gfg\xdf\xaa4\x92qp\x89j\x1c n\x9b\xe4\x0b\xb2\xe0\x00+\xc6 \xdb\x89\xf2\xf3;\xeb\xdb\xb5\x97v\xe9\x19\xe9\x8e\xbd\x9d\xe7\xe6\xe5\x99gv\xf6~6Q\xed\x8f\xe7\xeb\xe7\x87\xf6\xf1\xda\x9e\xa0Z\xac\xd4\x05a\xfc\xa9\x9f04\xa3\xd3\xc9DA\xdf!8\xad\\\xdf9\x13\xac\xf2}\x1b\x02YE\xb6\xef1\x18\xab\x02t\x7f\xcd\x97\xd3\xab+\xe5\xc5\x00\x004\xa6{\xd8\xdd\x11\xe4\x1e\x7f\xcdd8\x9b\xa9\x1e6\x1f?\x9f\x9f\xcb+\xd3\xfbt\xdc\xfb|,\x0fG_\xf6kG\x9f\xe2\x82,\xf7\xd2Zo\xb7p\xb4\xdb\'k\xaa\xf98\x1e\x8e\xd4H\x9d\xa9\xa9\xfa\xd0\xfc9}?S\xde+\x0f\xf2u/oo\xee\x97\x1b\xa5\x9b\x8b\xc9p\xaa\x94i\xaeN\xcf\xd5\xba\xdd\xb4[\xb5}z\x11\xdf\xc9\x87\xe9\xbbf|>\xbcP\xb4\xdb\xf4\xe6\xec\x8f\xc9\xdb\xd1\xaf\x83\xdb\xf9v> @w\raP&h\xb0\xd9\xae\xbf\xddl\x07O\xcb\xf6\x07]\xbfxS\xfe\xd3\x7f\xd8\xc1}]\xbe\x19DD\xf1\xe8\xef\xdf\xcffJ.\xe8#\xc4\xab\x19\xff5\xbcR\xdd\xe5\xfa\x01\x9c\xe5f\xc4\xa3\xa1R\xd8m\xd3\x96\x1c\x85\xee\x19<Z\xe0\xf4l\xb5\xa4?>#\xf6wPi=\x06\xd5\x8c`x\x800\x86\x88\xd33i\xef}\x82Cm\xd0@\r\x82I7S\x8a\x10:AhD\xf2\xf2\xd8\x93\xd7\xec-Q\x82\x03D\xc0\n\x04\xb3\x85f\n\x05\x04\x04\xa7\xc9\xa5\xa0\x80\x1c\xf8\xb4n\x90\x8c\xabA\xa0\x86f\x84E \x1a\xe4\xcb&9\xef\xb4\x16\xce\xa5\xa0\xd8c\rB{-\xe4\xa5\x02\x825X\xc8\x81X\x04N\x10\xe0\x00\xbd\xafA\x04\'\x15\xd1%\x84\xf3\xc1a\x07\x81(\x81&\x08D\x07\xb6V\x11\x06pR\xd4\x02B\x8a\xb77\x03\x0e\x96S:\xd1\xa2&]\r$\xd8fd\xca\xa2\x86\x10\x8c\xee\xbc\xd0Rs\x9f\xf3b\xd9q\xcd\x0b\xd9d\x9a\x91}\x11\x88F\xc7)\x17\x91\x0c\x9c!\x80\x8d\xa9\xe6B\x0b\xb5\\\x19\x88!\xadm\x82 \xf0\x9c\xd9\xe9\xb58R\x83\xd0$\x81\xf8\x02\x02\x85\x9c\x9er.\xa48>\xa7\xd3kW\xf3\x82\x9d\x91\x8a\x842\x10\xf1\xde%j\xa1\xb0\xd3\xa7\xad\xc2n2TM\xa7\x17j\xc1\xc9\x01\x82\x8c\x06H\x15\xd1\x9e\xf5\x1e\xc2\x93\xe7\x9a\x17\xc6\xa2\x04\x82%\x04\x1a\xcet\xd2\x10l\xc8\x04\x0f\x18\xb0\x96\x0b6(\xbc\xa0\x02Bc \x0c\x99\xd4\x14t.j\xd0\xce\xdbj\x9b9\xa9\x88.\xbdpN\x87\x9cZ\x96\x0c\xe6\xbc\x80q\\\xcd\x85,\x0b;\x0b\x08\xc3dC*\xaa\xf4)\xe5\xad",\xec\xaa\x047,^\x98\x02\x82\r\x89\x10\xa5\x1eaQ\x1c\x93\xa5\xc52\xd4\xdaL\x94H\x8aj\x0b\x08G\xe4sQE\x04\x8d\xcdy\x01\x97\xe0\xfe\xa3\x17^\x02q\x05\x04j\x0e`rQ\xc5\xcc\xef\x85/p\xd5\x0b\xd13ag\x99\x0bQ\x05\x9fz\x84\xc4\xe8\x906\xe4PK\xa7\xc8udg\x01!\xaam\xb4\xcbRl\x99\xf7\xc4\x17\xe1\xab\xa5\xd3\xa1\xf1\xc2\xceb\x08\x18\xebh\xd7\x91\xb1\xd9\xa5;mN\xa7\xf3LPe\xa7\xd6\xc2\xce\x0c\xb1S*\x03;R\xc7N\x95\xac\xec\xe7H\x10\x87k\xd4\x12\x15\x91@\xa8\xf0\xc2Kp9\x9d\xe4\xb55y\x08H\xb5}M~\xbd\xd0E\xd8Y@\x88h\xa7\xad\x91Z\xa2\xdb\x07iI]\xfb\xef\xa2J/62;\xc7\x8aez\xc6a\xfa\xbf\x07\x95\xb8\xe1\n\xd5o\x9d\x8cYRwOk\x01\x92\xf9\x00j\xfc\xa4\xde*\xde,\xee\x7f\x1e?\xfd\xa2\xd4|u\xdb5\xb8(g\xdc5_.e\'KS\xaa8\xf6\xbbo\x89?r`y\x9e\xaf\xe7\x8f\xed\xb6]o\xe4\xf8p\xb7X\xb5\xb7\xea\xdbf\xb1\xba\xef\xc66\xc43\xc5v=_\xac\xb6\x1b\xf1\xf1t\xfaN\xa9f\xf7f?\xed;\xdevA\xa9\xee<\x04]4g\x8b\xfb\x07\xb1V\xb7\x8b\xbb\xbbv\xdd\xaenZ\xf5\xdc\xce\xbf\xcaw\xfbLx\xac\xd4m\xdb>\xc7\r\x0fr\xd4\x88\xb53&\xaebO\xe2x\x9c\xabe\xfb\xbd]vR\xe7\x9b\xcbn\x10w\x89f\xe2\xd4-.K^\x99\xdc\xc8\x91\xddn\xf9LsI\x07Cc;C\x0cq@\xc5^A\xa8\x1b\x127\x97\xba0d4;~\xea\x00)\xfd\xe1\x15Cl.\xf9`\x18\x1b7\x1d\x88t\x17\x8a{\xc5P\xe4\xf2\xd2\x14\x86N\xb8\x1f\xe9,\x07\x8b4t^qU\xa4\xfa\x1f&\xc3\x16D'
p29
sg20
g21
sS'label'
p30
NsS'lst'
p31
NsS'program'
p32
S'ShelXL'
p33
sS'wR2'
p34
S'n/a'
p35
sS'hkl'
p36
S'9c7075c380e718e1843f3b5ec84d303c'
p37
sS'_primary_parent_node'
p38
I3
sS'method'
p39
S'CGLS'
p40
sS'program_version'
p41
S'97-2'
p42
sS'R1'
p43
F0.16619999999999999
sbag4
ag1
(g12
g3
NtRp44
(dp45
g24
I00
sg6
I4
sg25
S'af199017a1e453c0463df9e180e6ab8e'
p46
sg16
(lp47
I4
asg28
S'x\xda}Vmo\x1b7\x0c\xfe\xae_!`_6\xa4\xb6IQ/\xd4\xd0\x15p\xdcx)\xe6\xbc\xd6\xdb\xda~\t\x8c\xe4\x92\x18u\x9c\xc0v\x87\xfe\xfcQw\'[E\xb4\x9d\r\x9cN\'>"\x1f>\xa4n\xfea>\xd3\xcd\xf7\x97\x9b\x97\xc7\xe6\xe9\xc6\x1f\xa3^\xae\xf5\xa5\xc1\xf4\xd3?aT\x93\x93\xd9L\xc30 \x04\xd2a\x18\x82\x8b^\xf3\xd0\xc7h\xbc6~\xc8\x18\x9d\xd7\x11\xba\xbf\xfarr}\xadY\x0c\x00\x80\xb0\xbf\xc7\xf6\x8e \xf7\xf4S\xb3\xf1|\xae\x07\xa8>~>;\x93Wn\xf0\xe9\xcd\xe0\xf3\x1b\x19\x1c}\xd9\xcf\x1d}J\x132=\xe8\xe7\x06\xed\xc4Q\xbbN\xe6\xb4\xfa8\x1dO\xf4D\x9f\xeas}\xa1\xfe<\xff0\xd7\xcc\x9aAvgy{\xfb\xb0\xdajR\x97\xb3\xf1\xb9\xd6N]\x9f\x9c\xe9M\xb3mvz\xf7\xfcC|\xc7\x17\xe7\xef\xd5\xf4l|\xa9M\xbb\xe8\xed\xe9\x1f\xb3w\x93_Gw\x8b\xddbd\x00\xc3\r\xc4QI\xd0h\xbb\xdb|\xbb\xdd\x8d\x9eW\xcdws\xf3\xc3\x9b\xf2a\xf8\xd8\xc2}]\xbd\x1d%D\xf1\xe8\xef\xdfO\xe7Z.\x18"\xa4KM\xff\x1a_\xeb\xee\nC$\x06\xaf&>=a\xb7\x8c<2\x87n\x0cl\x1c\xdb~\xec\t\xa0\x1d#\x0e[\xa8~\x1e\xad\xb7\xea\x02I\x9e\xfa\xa5\xce\x81\x89\xfdkC\xc1\xb2\xef= b\xa2\n\x049\x8a\x02\x11\x0b\x08Bo\xd3\xf3@^\xdb(n\xf4p\x00\xdeb\x05\xc2z\x08\x02\x01\x07\x08\x88l9\xf6AA\xda\xba\x9fw\xc8\xde\xd4 \xc88ua\n\x08\x82\x18\xa0\x1fcp&d/\xc4a\xef*\x10\x128\xaaI,\xe8\xb4\x04\xa6\x85\x1c\xb4\x14zp\x99\xce(\x8fU.\x02\xa9\t\x8d\xc7\x07\x88\x10\x02`\x07\x81\xe8\x1dd:1@\x0b\xfd\n\xc2XV\x17\xedFE\xf2b\x8e\xdf\xb2\xa1~\x8c\x1eb\xc4j \x16\x84\x0b[dD\x16\xb61\x8b\x17$\x04D\xce\x10\x96,\xd73\xe2\xd4\x04M\xc1E0]\xf2\x06\xadll\xc4\xbd\x17\x06k\\\x98\x18RR\xcb@\x1cu\xd2J\x10\x86,\x15J\xc5X\r\x84@\xe8,2"5h\xad\xc9N\x06\x97\xc7(=%\xd4\xb8 k%\x10.\x93\n\xd6\xfa^Z(\x101C\xd8\xc8u\x08\xa9|5\x81\xe3CR\x8ds&f\x991\xef\x05\x8el\x80k\x81\xd8\x98*5\x14^\x18\xf4\x8c>+U\x02\xc9\xd2\x8aR\xd65\x81\x13\xa5@\xd0\x16\xc5.\xaa\xf6\x94E\x8d\x91s \xd1\xf6\xde\xbdRg\x82\xa02\x90 e\xb6\x8f_\xa8r\xb9\xdd\xb8`k\x10\x86Y\x1a\xbc)t!\x98&\x17\xbb\xf1,U\x923%5Y\xa5Sz\x94\x04\xe2\x8a\x8cH\xf6\x81\xfb\x1a\x11\x7fp\xbf[ \xa8\xab\xd3Zi|)\x90>\x0b\xc1Pt\xb9_$Q\xbb\xdcr\x02\xd7\xa5\xc5N\x92\x8aXHK\x8c\x98sR\xa3\xa3\xdc;\xc8\x01\xd7\x04n\x85t\xe1\xa2\x80p\x06L.3\x91\xbf\xb3t(jW\xa3\xd3\xd9\x18\xc4\x8bp\x80\x00\xf6\xfb\xae\xe5\x9c\xb5\xb9k\t\x9d\x11j\xfd\xc2c\x10:\r\x15^H\xf3\xe5\x9eN\x92v\xeer\x99\x05\x8eU.\xac\xb4"\x81\xc8\xeal;U\xb0&\x17{\x94V\x95!\xa2\xa9g\xc4s\x90\x8c\x98\xc9AZ\x0ca_#\x86\xa5\xa9e\xc9I\xf1\x85\x9a\xc0\xd9\x92\x04B\x05D \x8a\xb9S\x99 \xa5\xe53\x9d\xb1?\xa2^g$(9;\xa7\xda\xca\xe9\x99\x0e\xd3\xff\xfdPI\x0b\xaeQ\xff\xd6\xf1+9\xbe\x7f\xde\x08\x90tD\xd0\xd3g\xfdN\xdb\xed\xf2\xe1\xe7\xe9\xf3/Z/\xd6w\xed*\x91B\xbbj\xb1Z\xa5\xbe&\xca\xd5\xe9\xd8\xef\xf6\x12\x7f\xe4\x83\xe5e\xb1Y<5\xbbf\xb3\x95\xcf\x87\xfb\xe5\xba\xb9\xd3\xdf\xb6\xcb\xf5CwlC\xfa\xa6\xd8m\x16\xcb\xf5n+>\x9e\x9c\xbf\xd7Z\xb5o\xf6\xa7}\x7fTB\x1e\xb7\x01\xb6;\x9c.\x1f\x1e\xc5Z\xdf-\xef\xef\x9bM\xb3\xbem\xf4K\xb3\xf8*\xfb\x0e\xbd\x0bo\xb4\xbek\x9a\x97\xb4\xe0Q>5R\xee|\xb02\x8b\x03\x89\xe3i\xa1W\xcd?\xcd\xaa\x93\xb4WW\x98\xf3-D\xdb\xd4GRS\x02\xd3\x11\x9c>\x1c\x0e\xe4&\xa5\xb6\xab\x87^\x0cMah\xd21\xd0\x9e)\xd8\x1b\xfa\xba\xa1$\xe6\x8a\x0e\x86\x14:C\x94C\xa5\x13\x90\xfd/CTW\xb60\xb4\xc8\xddN\xa1[\xe6\xd3)Z34Q]\xb9\x83!p\xa0^\x7f\xd0\x9f\xa4\xaef(A\xb1\xfa\x17C\x08\x12\x16'
p48
sg20
g21
sg30
Nsg31
Nsg32
S'ShelXL'
p49
sg34
g35
sg36
S'9c7075c380e718e1843f3b5ec84d303c'
p50
sg38
I0
sg39
S'CGLS'
p51
sg41
S'97-2'
p52
sg43
F0.1283
sbag1
(g12
g3
NtRp53
(dp54
g24
I01
sg6
I0
sg25
S'91642939ea2fa1494a1b95a1545eb057'
p55
sg16
(lp56
I0
asg28
S'x\xda\xad\x96m\x8b\x13I\x10\xc7\xdf\xcf\xa7(\xb8\x97k\xfa\xea\xa1\x1fE\x84u/\x8br\xc9\xee\xbaFP\t,\xe2\x05<\xce;Es\xe0\xc7\xbf\xaa\xeeI\x8f\xb2}\xbe2\tL\xd23\xbf\xe9\xaa\x7f\xfd\xab&\xbbg\xbb\r\x1c\xbe~\xba\xfb\xf4\xfe\xf0\xf7]|B\xf0\xe7?p\xc3do\xf8\x85\nL\xb7\xeb-\xc0\xe7\xc3\x97\xc3\x11\x8e\x1f\xbf?u\xb1\xdel\x00]"L\x02\xc9\xa5\x14J\x84\xecb)\x1c\x81\xa3\xcbTB\x84\x82\xf3gz\xb3\xbe\xbd\x85\xac\x04"\n\xcd\xc7R\x8f\x84z\xac\xefis\xbe\xdb\xc1\x8a`z\xf1z\xbb\xd5\x93a\xf5\xea\xc1\xea\xf5\x03\xfdr\xf6fY<{e+\xba\xbe:-\xae\xea\xcaY\xbd\xb2.^\x9e_\xc0\x05<\x85+\xb8\x86\xe9\xe5\xd5\xb3\x1d\xe4\x0c\x195\x82\xdc\xd2z\xf4\xf4\xf7\xcd\xe3\x8b\x87\xfb?\xde\x1e\xdf\xee\x19)\xdda\xd9\x7f+\xc6\xfe\xcb\xf1\xf3\xbf\xef\x8e\xfb\x8f\x1f\x0e_\xf9\xee\xbb3\xdf\xfep\xef\xdb\xfd\xfe\xfa\xf0\xe8W\xbb%L\x9a\x85{\xe1\xc0\xc3\xf4\xe4\xfa\xea7\x98.\xb7\xe77\xc00\xddl\xce\xaf\x80\xd1.\xd8^o\xd6\x00\xa0y>\'\xa8_4-\x89\\\xec\x88\x99\xb0\x1e#\' 2\xa1\xf4UW\x82^\x9a\x83\xf3\xa2 w0\x04\xf4vdI\xf57\x89\x0f#P\xb4:\n\xca\x02\x8aDX\xe9i_\x1aXJ\x1e\x80)9\xd6\xf8\x9f\xfb\x0ebI\xa9\x86\x8c\x1c\xdaeZ\xf4\xfb`L\xaeX\xa8a\xc9\x11S\r\x95\x92\x9a\xa3\x86\xecy\x04\x06\x97\xa3\x82\xb1\x83\x9e\xf5N\x16j$n\xe2\x14?\x00\x83wb\xa1\xa6\x05L\xd9\x1bH$\xb9\xeeL\x99F \xb9`;\xe6%\xc7\x84-7)\xb5,\x14\xb5v\x03\x10]\xb1:\x96E\xd5\xa2V\xd3\x1d\x85\x9b8\x14\xb5^C\xb0\x96\xc3\x8a}\n\x15\xa9\xe6H\x11\x1bH\xa3:\xfa\xe0TD\x05\xa9\x87\x1a\xa8\xe6\x88<;\'\xf3H\x1c\xaf\x06\xb0r\x98\x82\r$\x8d\xad\x9e\xf6\xa9\xe5\xc8\xda\x8a\xf7A\xc9jN\x03\xa5\x87\xaa\xcd[\x01?\xd7\xd3\x97\x91\x01D\x07C0\xd0\x9f@\x0e\xb1\x19!\xcf`\xe6Q\x8e"\xaeTqB\x07U\xff\nR\xdb\x19\x0b\x951\x18\xcc\x00\x14\xbb\xe5\xa8\x99\x9b9\xa7f\xf202\xb9\xd0\xbcc\xea;\xa6\xc4-\xb7\xd0\x9c\x83aTG\xb13\x06\xe6n\x00_\x82\x95\x83\xa3\xc7\x1f\xa8\xcaE\x0be`\xe9\xaa\x06\xa9\x06 \xcfuG\xe48\x04E\x93\xb2\t\xd0\r\x90\xd8\xcf#DZ[\xe1\xd0\xe4T\\H\x06.\x06\x10\xdf\x1a\xb9P\x13G\xe2\xa8\x8e\x14\\\xb4P\xb9\x1b P\xa9&\xe7\x92\xdbe\xe3F\xc6\xa8\x1e3\xb0\x1b\x00\xb3\xaf\xaa\x86\x88\xb382\x9ar\xc8.\xd6P\xbb\x01Bl\x13@B\x0b\x19S\x19\xf5#\x9aU\x0cl\x06\xa8\x9d\xcf\xad\xad\xca\xac\xaa=\x98\xee\x81\x90Y\xa7\x92\x81\xdd\x00\x99Z;q*\xb5\x91\xd9\xc7\x81WA\xa7\\0\x93s7@\xd4\x06\xac@\xc6\xd8\x1aY\x06u\x04O.\xd7I^\x16\xe7pn\x8d\xec[{\t\xe2\x18\xac&\x97>:\x125\xaf\xfa\x18\xcb\xec\xd5Q\x8e\x12u\xc5@^\x06rs\x8c>\xc6\x9b\xaa\x9ch\x04\xaa\xe5,TY\x0c\x10\xfd<\x98\xe7r\x94\xd1C\xc7@4Ue1\x80O\xa1\x8d\xc96\x90\xd5\x10\xc3P\xd9eSU\xba\x01"i\xc1U\x1c/\xe1\xa4j\xfa\x1f\xd0\x0c }\x02$Tq\x0cD\x9a\x87\x16\xf2\x18\xd4qsz6\x9b\xbe\xbc\xe8+T\x9a\x15|{(x\x1c\r\x11&m\x88~\x8b*\xd8\xd2\xa3)\xd6\xdd3\xcey\x0f\x1fD&\x98Vb\xd2\xbf\x12\x97P\x1f\xb8?\xe75\xad\xf5\xaf\x08L\xff\x01\x16M\xd3\xd7'
p57
sg20
g21
sg30
S'Solution 1'
p58
sg31
Nsg32
S'ShelXS'
p59
sg34
g35
sg36
S'9c7075c380e718e1843f3b5ec84d303c'
p60
sg38
I1
sg39
S'Direct Methods'
p61
sg41
S'97-2'
p62
sg43
g35
sbag1
(g12
g3
NtRp63
(dp64
g24
I00
sg6
I5
sg25
S'323c30912f64b7e31832fd4266013d6e'
p65
sg16
(lp66
I5
asg28
S'x\xda}V\xdbn\x1bG\x0c}\x9f\xaf\x18\xa0/-lICr8\x97"\r o\xac:\xa8|\x8d\xda&y1\x04{m\x0b\x91eCR\x8a|~9\xbb;\xabM;\xadl@\xab\xb9\x1c\x92\x87\x87\xe4.\xde/\xe6\xba\xfe\xf6z\xfb\xfaT?\xdf\xba\x13\xd0\xab\x8d\xbeBH\x7f\xfa\x07\x88\xaa:\x9d\xcf\xb5\x19{0\x9e\xb4\x1f{\xcf\xd1\xe90v1\xa2\xd3\xe8\xc6\x01";\x1dM\xfb\xaf>\x9f\xde\xdc\xe8 \x17\x8c1\x04\xddwl\xbe\xc1\xc8w\xfaS\xf3\xe9b\xa1G\xa0>|:?\x97-\x1e}<\x1e}:\x96\x87\xa3\xcf\xfd\xda\xd1\xc7\xb4 \xcb\xa3nm\xd4,\x1c5\xe7dM\xab\x0f\xb3i\xa5+}\xa6/\xf4\xa5\xfa\xfd\xe2\xfdB\x87\xa0\x83\x11\xebAv\xef\x1e\xd7;M\xeaj>\xbd\xd0\x9a\xd5\xcd\xe9\xb9\xde\xd6\xbbz\xaf\xf7/\xdf\xc5wry\xf1N\xcd\xce\xa7W\x1a\x9bCo\xce~\x9b\xbf\xad~\x9e\xdc/\xf7\xcb\t\x1a\xf0\xb7&N\x86\x04Mv\xfb\xed\xd7\xbb\xfd\xe4e]\x7f\xc3\xdb\xefv\x86?\xc6O\r\xdc\x97\xf5\x9bIB\x14\x8f\xfe\xfc\xf5l\xa1\xe5c\xc6`\xd2G\xcd\xfe\x98\xde\xe8\xf6\xe3\xc7d"[U\xb9\xf4\x0b\xdac\xe4\x80#\xb7\xcf&`D\xea\x9e\x1d\x19l\x0f\xc2\xb8\x81\xea\xd6\x81\xd9\xa8KH\xc7l\xbb$\x0b\x0c\x1d\x1c\x927\xae{\x06"\xef|\x01\x82\xbcO\x10q\x00A\xe0]\xb26\x92m\x1b\x89b\x07g\x8c\xf3T\x80\xb0\x01H \xcc\x01\xc2\xc4 \x8etA\x89,\x0cv\xeb\x0c\xd1\xd9\x12\x84\x8d^]\xe2\x00B\xe8\x89\xbe\xb3\x0c\x9e\xd9r\x0e\x8a\t\xb9\x00\xc1\x88AUq@\xa7\x15\xd3\xa2\x906\x10G|\xa03\xc4\x96\xa3\x7fr\xc1A\xf4\x0fn\x00\xe1=yn!\x008\xf8L\'\xb8\x08X\x82@\'t6\xfee.\x1c\x06\x13z\xaa\x1c\xf8\x0e\xc2\x99\xe0B1\x10\x9b\xb8\xb0\x83\x8c\xc4\x08\r\x9d\xe2\x05IV#e\x08\x0b\x91\x8b\x19!/\x81\xe00\x10d\xce\\\x80u\xecz/\xc8\x94\xbc \xd3\xe8b\x18\x08\x13\x19\xdbA \x05\x08\xbdR-\x173B\xd6\xa9\x8a\x06\x19\x91\x1a\x0c\x98\xe1\xacg\xec\xe9\x8c\\\xce\x88\x95\x16S\x85aR\x8d%\xc8\xf1[\xef(\xd3)\n\xb2%/H\x8e\xab\xca\x9cL{\x08d\xeb\\\xa7H\n>\x86\x0c\x17\xd0\x84\x12\x176\xb2H\xcb\x0f\xbc@\xc9\x7f\xae\x0baJj+\x0b\x1f\x08\x8a^X+\x10`\x07\xc5\x0e\x1e\xb3.P~\xd8\x1cH\xb4hK5B\xce\xb2\xaa\xec\xd0\x0b\x1f\\\x0c9~\xdb\x1f\x05\xc3\x1e\x8btJoV\x15\x0et!u\xe5\x19\xda\xa4\xa2\x0b\x9c\xb3\x03(.\x17!\\@\t\x84\x07\x19a\x08MFFMF<\xe4bG\x8f\xae\x04!Z\x94\xa4\xba\x94\x91\xce\x9aG\xb2\x81s\x13\xb4\x92\x88\xdcr\x04\xae\x04!\xb5#\xbd\xb3\xd9\xea\x1b\x9cH%\xf7\x8eT\xdf9\xa9\xc4\x80\xc5\x96C\x94\xb8\x18@\xb0\x98s\xb1\xe3"J\xe5S_\xd4"\xf7\x92\xc09I\xab)h\xc8\xb5 }!\xe4V\xcc\x14MO\xa73\xa5~\xe1dC\xbc\xa0\x81\x17\xce\xf6\xed\x97\xd8\x06\x9f\x07\x82\x8f\xa6\x95\xdc\xbf\x8a\x9dE\x17\x98u\xd1t*\x99\xde\xb9\x83G\xa1\xcagu"p\xa9\x83\xfb\xd4\xb5*\xac\x0e5\x12\x84\n\xd3]C\x19E\x943b=\xc5\x92\x17A\xa6\x95\x14\xfb\x00\xc2\x93e2Y\xa9\xc2m\x0e\x84\xa4\x9b\x95\xb8\xb0HF\xc9\xec\x9ci+\xd33\r\xd3\xff}QI\x07n@\xff\xd2\xf2+\xb3\xe2\xe1e+@\xa2$\xa3g/\xfa\xad\xb6\xbb\xd5\xe3\x8f\xb3\x97\x9f\xb4^n\xee\x9bS,\nI\xa7\x96\xebu\xeak\xa2\\\x9d\xc6~kK\xfc\x91\x17\x96\xd7\xe5v\xf9\\\xef\xeb\xedN^\x1f\x1eV\x9b\xfa^\x7f\xdd\xad6\x8f\xed\xd86\xe9\x9db\xbf]\xae6\xfb\x9d\xf8xz\xf1Nk\xd5\xec\xf4\xd3\xbe\x1b\x95&?7\x016\x16\xceV\x8fOr[\xdf\xaf\x1e\x1e\xeam\xbd\xb9\xab\xf5k\xbd\xfc"v\xc7\xa2\xe7c\xad\xef\xeb\xfa5\x1dx\x92W\x8d\x94;o\xa2\xac\xc2H\xe2x^\xeau\xfdW\xbd\xeef\xb9\xba\x86\x9co9fS\x99%\xab\x11Z\x82SG;\x90\x9b\x94\xda\x9c\x1e;P\xd78\xb8\x98X\xd3\xcdL\t\xdd\xc5P\xbeHr\x91\x0e\x17\xc9b\xec\xde\x1eZ\x8b\xcdT+]D\xab\xae\xed\xe0bh\xb7\x01\xb9\xb5\xe8\xac\xfb\x8f\x8bb\x91\x0f\x17Mh-\xc9\xa8\xa1N\xf5X\xba\x98HS\x7f\x039\xad\x11W'
p67
sg20
g21
sg30
Nsg31
Nsg32
S'ShelXL'
p68
sg34
g35
sg36
S'9c7075c380e718e1843f3b5ec84d303c'
p69
sg38
I2
sg39
S'CGLS'
p70
sg41
S'97-2'
p71
sg43
F0.12790000000000001
sbag1
(g12
g3
NtRp72
(dp73
g24
I00
sg6
I2
sg25
S'323c30912f64b7e31832fd4266013d6e'
p74
sg16
(lp75
I2
asg28
S'x\xda}Vmo\x1b7\x0c\xfe\xae_!`_6\xa4vH\x8a\x12\xa5\xa1+\xe0\xb8\xc9R\xccy\xad\xb7\xb5\xfd\x12\x18\xc9%1\xea\xbc\xc0v\x8b\xfe\xfcQw\'\xe7\n(;\x1b8\x9d\x8e|\xc4\x97\x87\xe4\xcd?\xccg\xb6\xf9\xf1|\xf5|\xdf<\\\x85\x03\xb4\xcbG{N\x98\x7f\xf6\x17Lfz8\x9bY\x18\x0b\x828+c\x11\x9f\x82\x8d\xe3\x90\x12\x05Ka\x1c1\xf9`\x13t\x7f\xf3\xe5\xf0\xf2\xd2FU\x00\x00\x87\xfd=\xb5w\x04\xbd\xe7\x9f\x99M\xe6s;B\xf3\xf1\xf3\xc9\x89\xbe\xf2\xa3OoF\x9f\xdf\xe8b\xef\xcbno\xefS\xde\xd0\xedQ\xbf7j7\xf6Z9\xdd\xb3\xe6\xe3\xd1dj\xa7\xf6\xd8\x9e\xda3\xf3\xf7\xe9\x87\xb9\x8d\xd1F\xd0\xd3\xa3\xbe\xbd\xbe[m\xac3\xe7\xb3\xc9\xa9\xb5\xde\\\x1e\x9e\xd8u\xb3i\xb6v\xfb\xf4\x93\x7f\x07g\xa7\xef\xcd\xd1\xc9\xe4\xdcR+\xf4\xf6\xf8\xaf\xd9\xbb\xe9\xef\xfb7\x8b\xedb\x9f\x00\xe5\n\xd2\xfe0@\xfb\x9b\xed\xfa\xdb\xf5v\xffi\xd5\xfc\xa0\xab\x9f\xde\x0c\x1f\xc6\xf7-\xdc\xd7\xd5\xdb\xfd\x8c\xa8\x16\xfd\xfb\xe7\xf1\xdc\xea\x05c\x84|\x99\xa3\x7f&\x97\xb6\xbbd\xcc\x98\xc4\x99i\xc8O\xd8\x89\xb9\x80\x9e\xa1[Ct\xa0\xf1\xeb\xd6\xc1\x01\xc6V\x10\xc7-T\xbf\x8f>\x919C\xa7O\xdcmy\x0f;\x08r!I\x0f\x81\xceI\xe0\n\x84\x8b!)D\x1a@8\x14 ]\x8e\xf45\'\xe7\xfb}\x02\x08\xd1W 8\x01*\x04\xbc@@\x8a^b\xef\x14PJE\xd4c\xaaC\xb4\x8e\xd0\x00\xc2i\xccR\xe8\x8d\x17/\xde\x15\xa7\xd4\xbe\x1a\x84w\x8e\xcc4\r\xc2\xc9\x0e\x98C\xefHp\x1c\\\tg\x8c\xa9\x16N\x17<\x98)\x86\x01\x84\x88\x83\x1e\x02\xd1K\xf2\xbdE\xa8\x18T\x83p\xc8\xe6\xac\x95*\xb1\x08\x14\t\x8b\x9fQ\x01{\x88\x00\x91_qD4\x16<\xc8HJH\xb1\xb3\xc2\x91f\x0c\x0b\x04\xa3K\xd5\x8c8-d\xa4\xa1#\xe4}\x89\x05r\x88\xb0\xb3\xc2\xb9Ps\x04\x9d\xd7\xa4\x0e\x1d\xf1\x8ebo\x05\xa8\x15\x9d\xff\x99\xa9\xc4\x825G8\x043u\x83\x8ch\rF,p,\x1e\x0b;1q\xaa9\xe2\xbc\xf7f\x1a\x87I\x05\xa6\x1d\xa9YB\xa1\x16r\x12\x94jFb4S8\x98\xec H\r#\xe9i\x16%\xed2\x12\t\xea\x8e\x00)\xb5d`\x05aH\\\xaaV\x1b%\x15QMT\xaa\x96\x99\xcf\xad\xb5\xf5\xbd\xa8\xa1 J!5\n\x17\xb2\'\xa6j\xb1;A\r\'\x0f\xad\x90(!\x16\xff]rT\xda\x8d\x17\xa89\xa2\xa6\xaa\x154\xe0\x85g%u_\xec\xa4\xe5\x8d\x85\xe0\xa4\xc2u+8\xd7\x88\x1fd\xc4\xa3\xb4t\x1au\x19\x81\xc2\x0b\x12-\xd6\x1a;%g$\xe4\x8c\xf4\\PA\xc6]\x13d\rni9Ro9\x01S\xb6\x02\x07\xd4r\x9c\x82/IM@%\x9c\x1ay_\xcb\x08+\x934\x16\x03\x08O\x10\x85\xfbX$\x11\x8e\xc5gMH\xadF\xbc\x17\x85h\x93X\n\\\xbb)\xfb\xd2\x8a} \xda\x85\xd3S\r"P\xd2\xa4\x92\x1bX\x11XZ\x88\\\xec\x9e#\x97\xae%\t\x04^-v*\xbch;\x95@\xec\xd7\x90@\xb3Z\xd8IX\xed\x9dz\xa0\x86\x93\xa6/5\x12Ab\t\'EG%\x9cZ\xea\xbe\xdar\x12B.\xf6\x01\x84h\xc7\rev\x08\xa9\xab%\x9cI\x8b\xb5\xe6\x08%4:;\x8f,\xeb\xf4\xcc\xc3\xf4\x7f?T\xb2\xc0%\xda?\xba\xf8*\x03o\x9f\xd6\n\xe4X\x97GO\xf6\x9d\xe5\xcd\xf2\xee\xd7\xa3\xa7\xdf\xac]<\xde\xb4R\x1e\xb8\x95Z\xacV\xb9\xaf)sm\x1e\xfb\xddYj\x8f\x0e\xdc\xe7\xc5z\xf1\xd0l\x9b\xf5F?\x1fn\x97\x8f\xcd\x8d\xfd\xb6Y>\xdeuc\x1b\xf27\xc5v\xbdX>n7j\xe3\xe1\xe9{kM\xfbf7\xed\xfbQ\te\xdd:\xd8\x9ep\xbc\xbc\xbbWm{\xb3\xbc\xbdm\xd6\xcd\xe3uc\x9f\x9b\xc5W=w\xacDzc\xedM\xd3<g\x81{\xfd\xd4\xc8\xb9\x13\x17u\x17G\xea\xc7\xc3\xc2\xae\x9a\xef\xcd\xaa\xa34\x9a\x0b,\xf9V1\xce\x03!\x9f\x9a\xdbs;\xd3\xdd0\xb8\x99\xa9\xad\xb4\x1ec.h\xa0H"m\xbdh7\xef\x15c]\x91\xa2\xb9p/\x8a\x8e\x1d\xf6\xdd\x00\xfaz\x0c\xaf(\x82\xb9\xe0\x81\xa2\xa4\xd8\xe5\xcbK\xa7\xc8\xaf(j\xaf\xbb\xf0/\x8aZ\x99\x9d\x8f\xcc\xb1\x9f\xa4XS\x84\xb1\xce\x9c\xff\x00N\xe6\x11\xd3'
p76
sg20
(lp77
Nag63
ag1
(g12
g3
NtRp78
(dp79
g15
I00
sg6
I7
sg7
S'f453b021effa583acc7119cb91e3300a'
p80
sg16
(lp81
I7
asg18
S'x\xda\x85Vmo\x1b7\x0c\xfe~\x80\xff\x83\xd0a\xc0\x8a\xc4WQ\xef\x02\xe6\x02\xae\x1b7\xc5\x9c7\xc7\xdb\xda\xa2@p\x89\xcf\x89\x11\xbf\x04\xb6\xbbf\xff~\xa4N\xb2\xaf\x9d\xba\xd9\x06\xeeL\x91\x14\xf9\xf0!\xa5N\xc1\xf0S??\xdd<=\xd4\xcb\x1bs\x0b\xe5\xa6\xde\xb2\xbbM]\xed\xea)\xbb\xfd\x9b]\x9f\x9e\x8c>\x8c\xba\x82\x83ze;E\xa7\x98\xbc\x9f\x8cZ\x16o\x80\xcdW\xecR\x00}\xd9O\xe0;\xc5\xf8\xe4\x8c\xa1\x97z\xc7v\xeboW\x06\'\xa3\x11\xe3\xa5\x05n%\xb3\xa5\xb5\xda\x1b\xe6J\xe3\xbd0L\x98\xd2\x81\xd7\x86y\xde\xfc:\xc5\xa7\x93\xf1\x989\xb4\xe0\x9cK\x88O\x1f\x9e\xc0\xf1I\xdfN1\xeaO&\xac\x0b\x9d\xe2\xfa\xe3\xd9\x19.\xea\xee\x87\xe3\xee\xc7c|9\xfat\x10\x1e} \t\xca\xbbI\xd8\r\x92\xa3\xa0\x19\x84\xc3\xfe\x80\r\xd8);g\x17\x9d\xe2\xf7\xf3\xf7\x13\xe6\x1cs\x1c#p\x9d\x82\xe1F\xe5u\xc9d\xa7\xb8\x1c\xf5\xcf\x19\xd3\x9d\xe2\xcd\xc5\xf9\xdbN1[VOLt\x8a\xfe`\xd2o\xb2\xffu\xbd\xa8\x9fEY?\xef6\xd5\xf6u\x94\x9d>.\xae7w\xec\xc5\xcf\xe5\xe7\xcfm\xfc\xca\x87\xc7\xc5\x8b\xa4\xf4\xea;K\xdc\xf5\xcfw\xa7\x13\xaa\x12/\x81\xd3\xa7S\x0c\xff\xe8\x8fY\xf3\xb1\xa5V\xd6aa\x06\x86\xfeB\xa3(\r(\xef\x9bw\xee$\xd7:\xbe\x1b\xc9\xa1Q\x8428\x8br0\x12S\xbc\x00\x89\x7fU#\xd3\x9ak+\x9bw!\x8d\x87\xe8\x0f\xa4\xb4Vd|Ho5\xf9\xf0-\x1f\x12L\xd8\xbb\x8b\xeb\xcacX\xd1\x1f\xe7\xe80\xe3Cca\xc9\x07?\xf8\xe0\xde\xe9\x94\x8b\xe4\xc2+\x91t\xd1\x8b\xcc\xf8P6\xf8\x10-\x1f\x128\xd8h\x07V;kS^Zr\x95\x8bC)\xc2\xd4\xb70U\xa8\xe9y\xcc\xc5H\xc5]\xc2\xd4y\x9e\xc3TZ\x81\\\x19\x04\xbc\x93\x0fD\xce\xf8\xc6\x07\x80\xb6*\xc6\x07`\x9c\xf19\x1f\xd2Q]B\xf9\x12\x1eF8)S\xae\xce\x99\x18\x07\x18\xac\xb4\xcf\xe6\x12j+T\xab.\xdeS\xff\x848\xa4\x90\xce\x9b\xe4CA\x96\x1f\x1as\xa7\\D;\x17\x81\x14\x89x\x802\xfe\x10\x87\xd4\xb9\xdaJ\xc1-\xd5\xb6\x9d\x8b\x96H\xce\xe8\x03\xe3p)/\'\x94\xcb\xe6\xa2\x1da*[u\xc1\xe1\x82sd_{\xcdS\x9d\xc1#:\xb98\x10@\xf4\xe1\xda\xb5\xe5J\xa8\xc8\t\xc0"\xe9\x84\x87\xf2\x16\xb2\xb9(k\xd0\x07\x7f\xd3\xdf\xfb\x10Z\x19\x11\xe3\x90\xcez\x93j\xeb\x04\x0f8\xfd+\x17\x00\xca\xc5\xb6\xe2\x10`\xbc\x14\x89\xebV\xa4\xfe\xe3\x1e\x84\x97\xd9\\\x88\xeb\x03P\xad\xde\x07\x8b\xf0%~\x83U)\x17\xaf\xf0\x97\xe5\xa9\'\x1f\xaa\x1d\x07\x8e\x14\x9fpT\xd2C\xc2\x9ak\xe3t\xce\x07\x18\xea\x17\xd1\xe2\x87V\xda\x86\x1e\xc7\xda\n\xb4J\xfd\x02\x02\x9b8\xdb/\x8e\x07\x8e\xe9V]4X\x17\xf9\x81u\xc1f\x8d\xba\x02{+\x87\xa9r\x96\xd3,\xa4\xbaD\xfcQS\x8a4?\x90\xdf\xfb\x99\xc6\xad1\xb98pF\x868\xa0\xc51\xa99\xf0T[\xe7\xf5A\x0e6\xe7C)/\x08\x8f\x96\x0f\x1cW\xcd\xec"<\xbc\xb5\xe6\xd0\x17`\xb23\xc8\x18\xca\x05\xec\xc1\x07\xc7nw.\xcdg\x8d\x93l\x8f\xa9\xe6\xb9\xba\x18\xc5\x89cB\xb6\xe20\xca\xca\xd8\xb7\x12\x0f\x0f\x9b\xce\t\xeb\xb9u\xd9\xde\x97\xc4\x0f\x91\xf8\x11f\x97\xe5\xfb\xde\xf7\xdc\x1b\x9bx* \xdb/\xd6HM>\x06\x87~q\xdcq\x1b\xd7q\xa2)\x9d\xde\xb1\xb5\xb23\xd9\x8b\xa6\xf7[>,\xf6\xa1\xf4\x89\xb3\x08\x82\xd9\x9fE\xa0sx(i\xb0oO\x7f\x1b\r\x99\n\x87+\x1d\xba\xff\x7f\x9b\x19\x03\xeb58cg\xcd\xd6\x1b\xf2&\x15\xde\x0c\x86k\xf6\x9a\xa9\xed\xfc\xfe\x97\xe1\xfa%c\xd5j\x1a\xd44\x1e\x08\xa4V-\x16a\xda!\x8f\xd9\xb4\xdaUq?\x0c\x0b\xa7\xefS\xb5\xa9\x96\xf5\xae\xdel\xf1\xb64\x9b\xaf\xf0\xbe\xf5e;_\xdd7\x07;\xa7+\x14^\x02\xe6\xab\xdd6Dzr\xfe\x96\xe1#,\x1e.\x05\xf14\xe5\xe9=\xe4J\xd74\xda\xe8t~\xff\x80N\xd8t>\x9b\xd5\x9bzuW\xb3\xa7\xbaz\xc4\xed\xf1d\xd6\xc7\x8cM\xeb\xfa\x89\x14\x1e\xf0\xd6A\xb5\xb4\x16P\n]LhY\xb1E\xfdW\xbdhh\x8eD\xbc\x82D\x00\xd4St\x92\xd3\xce\xd4\x9d\xa1wE\x1bkbM\xd0\xc6}\xd0R\xb4,\x85\r\x16x\xea\xd8h\xe9\xf2\x96\x02\x0bt%\x0f\x96R\xd1\xa9\x17f\x9ek\xb8M\'U\xce\x12\xb0\xc4W\xaaei\xbdn\xaaG\xfc\x08]\xf1#Kl\xda+\x1d-\x03\xb7\xb5\rO)ys\xb6\xd9\xac%/\x8d&\xd0\x19#\xd8\'\x0f5\xb2\x08\xeb\xbf\xacv\xf3\xf5\x8a\xdd\xd6\x8b\xf5W\xf6\xb5\xda\xb2j:mn\xd5\x17\xe1\x96\x17\r\x92]`Y\x8bd\x19\x86\x11\xc1\xbe\xe3\x17\xdd\xa5TdW\xe3g\xf5\xaa\xfa1\xb9h\xf1\x1bf\xb1\xffb\n\x15\xf08C\x93dwVW+v\xfd0\x9f\xed\xc2-R\x1c\xb3\xb3\xea\xf9 \xd0\xb6<\xc0rtt\xc4&\xd5\xed\x97E\xb5a\xa3\xf9vG\xd1\xacgl\x1c\xc2[\xd6\xab\x1d{\xdf\x02\r\xb5\x0f\xb8\xdcP\xa2\xbd\x98yK|\xbf\xdb#\x96\xa4_\xc77\x98p\x10\xe3\xe5\x0e\x92\xf8\xdd\xc5\xc5\x10\x85\xa2Tj\xaf\x1a\xc2\xbcYb\xc0\xbd&\xd8\xef\x16(\xb7^\x93\xd7~\xcfz\xb6\xa8\xef(\xc0m\x8c)\xc0\x9f[\x0e\xb1Q\t\xd3\xe2\xe5\xa1$=*\xc3\x1e{B\xb5\xf7-\xae\x97\x04~/\xf6O#\x1a.\xaa\xbb\xc7\x10\x8f\xf8E\xbdl`\xfd\x07#\xac\xc7\xd6'
p82
sg20
g21
sS'label'
p83
NsS'lst'
p84
NsS'program'
p85
VShelXL
p86
sS'wR2'
p87
NsS'hkl'
p88
S'7f593ea263dc0fa5ab1d8aab182f35cf'
p89
sg38
I5
sS'method'
p90
VLeast Squares
p91
sS'R1'
p92
F0.12820000000000001
sbasg30
Nsg31
Nsg32
S'ShelXL'
p93
sg34
g35
sg36
S'9c7075c380e718e1843f3b5ec84d303c'
p94
sg38
I1
sg39
S'CGLS'
p95
sg41
S'97-2'
p96
sg43
F0.128
sbag78
ag1
(g12
g3
NtRp97
(dp98
g15
I00
sg6
I8
sg7
S'143c41a0020867d85b557082cd138fc4'
p99
sg16
(lp100
I8
asg18
S'x\xda\x85X\x7fo\xdb6\x10\xfd\xdf\x80\xbf\x03\xb1a\xc0\x86\xc4.\xef\xf8\x1bX\x06\xa4^\xd2\x14s\x926\xf1\xb6n\x18\x10\xa8\x89\xd2\x18u\x9c\xc0\xf6\xd6\xee\xdb\xef\x8e")U\xd66\xa7\x80UJ\x14\x1f\xdf\xbd{w\xf4x$\xe8S\x7f~\xbey~\xa8\x1fo\xec{\x98n\xea\xad\xb8\xdd\xd4\xd5\xae\xbe\x13\xef\xff\x16\xd7g\'\xf3w\xf3\tJ\xd0/\xdcx4\x1e-^/\xe6\x9d\x19/A,\xd7\xe2\r\x02\xff\x89\xaf!\x8cGW\'\xe7\x82\xdeR\xef\xc4\xee\xe9\xcb;\xb3\x93\xf9\\\xc8\xa9\x03\xe9\x94pS\xe7L\xb0\xc2Om\x08h\x05\xda\xa9\x87`\xac\x08\xb2\xf97\x1e\xfd~ru%<\xcd\x90R*H\xdf!~\x83\xa4o\xfe\x1b\x8f\xe6\xc7\x8b\x85\x98\xc0xt\xfd\xdb\xf99\xdd4\x93w\x87\x93\xdf\x0e\xe9\xe2\xe0\xf7v\xf0\xe0\x1d\x8f\xd0\xf8$\x0fN\xe2\xc8A|2\x0e\x9e\x1e\xcf\xc4L\x9c\x89\x0bq9\x1e\xfd|\xf1z!\xbc\x17^\x12\x02?\x1e\tZhz=\x15j<z3?\xbe\x10\xc2\x8cG///~\x1c\x8f\xee\x1f\xabg\x81\xe3\xd1\xf1lq\xdc\xec\xfe\xfb\xa7U\xfd\x19\xa7\xf5\xe7\xdd\xa6\xda\xfe\x90\xc6\xce>\xae\xae7\xb7\xe2\xabo\xa6\x7f\xfc\xd1\xe5o\xfa\xf0q\xf5U~\xe8Eo&\xad\xfa\xeb\xab\xb3\x05GINQ\xf2g<:\xfd\xe5\xf8J4\x1f75\xde[\x1a\x9bY\xfe/4\x0f*\x8bN\x9b\xe6ZzT\xde\xa6k\xab\xa4q\xf1A\x98\xc6\x97\xa5q\xf0>\xa4K\xf4\xa0\xc4\xd1x$\xf2\x87\xd9\xf6*\xbfM\xa2n/\r\xe4K\xe5\x89\xffK\x9a)\x84n\xc6\x8c\x01\xb4\xe9\x1a\x95u\x90\xa6\x81R\x1e\xed\x00\x06e =.u\xa0Ez\x18\x94\xc1\x0cQ\x1a\xe5\xe9j\xc2\x97:\xbe+^Z\x1d1\x84\x0e\x06\xa5\x10\\\xba\xaf\x83\x92\xba\x10\x19\xe4\x10\x0fN\x99\xbc\x88\xb6\xb4\xbb>\x06\xd0\xb2l^\xaa\xbcp\x08y\x12h\xed\x18\x83l1\xc8\xe0\xa5J\xb3\x14Q&1\x8d\x1b\xf0\r\x9e\x1e\x06M\x98\xf3#\x9e(\xe9a\xa0\r\xbb\x8c\xc1\xa1+<\x84\x12\x16\x1bc\x81\x1d\x0cJz\xa7\xd258c\xc1\xe7\xb8\x10\xe78\xc8\x03\xaa\x8c\x81H\xdc\xe3\x81\xf6\x9c\x17F\xeb\x8b\x08ZdFq\xba\x87\x8e&\xb5\xe2\x1d\xa7Y\x16-\xe6\xb5,\xc5\xc5\x0f\xe9A\xba,[\xad\x8d\xdf\xc3\x80\x91\xbd\x06\x03\x16\x0c\xa0\xf3$\xfaX\xc2\x00\xb6\x83\xc1Yg\xb0\x99\x05`BH\xe3\x00N7\n\xefcP6\xd3\xaa\x1c\xbd\xb9\x87\x01\x1d\x14\xf5I0\x9d\x85\xcb\xa8&\x9b\xb8\x8cw\xb2\x1e,\xfaP6\x16P\'\xce\xc0\x92\xa5\ri\xd2(\x93iu\x1c\xe5\xbe\x1e fa\x93\x012GM\x86\x08\x87G\x91\x12\x83\xf5\xa0;y\x11<\xea4K\xa1\xa6\xbde\x0c\x9a\xc41\xa8\x87\x90\xdf\xac\xfc~,\xb41%/\xac,pL!O:\xe99\x16\xd8\x8d\x05eP\xc6\x08\xda\xc9\x901\xb0x\x06\xfd\xc1g\n\x15o\xb4\x1f\x0b\x8b\xba\x88\x00Kn\xa2*pP[\xce\xcdn,\x0cZ\x935I<\x80+\x9e\xa9\xfd\x10\x0fZ\xdb\x9c\xea\xce\xd2\x9e\xfb<X\x93\xf3\x82$\xe5Z\xcb\x94%\x16\x86\n\xc5Lu\xf2\x82\x8ac\x90Y\xbe\xda\xcb\xecr\xc0\xb5p\xd0\'\xa5,>i\xed\x9e&\x95k]\xd9\x15\x11\x90\xad\x17\xcb\x94\x9es\xd3ws\x93\xaa\x02\xe4u\xb5#\xc7\xca\xd7\xc15\xd7{y\xd1^Z\x9a\xb9\x97\x17\xaex\xb5\xd4X\x16nc\xa1\x90y\x90/\x8f\x0b\x064\xe4\xfa\xb9~y\xefL\x12\x1cx\xf2\xc9!\x7f0^\xb5<\xc0~,t\x90%/\xa0P"}\xb1\n\xb2#\xc2\xe0:< \xd8\xa0C\xf6L\x17\x8a\t\x06P\xe0\x06y\xf0\xae\xf5\xa8\xfdza\xda\x84\xd4\x01ZS(\xd9\xa2\x118/t\xa7v\x93\x1cT\xc8\xfe\xcc\xae\x90x\x08Z\x0f\xe6\x05\xad[\xe0\xf8\xb0\x1f\x8b\xd0\x06\xa0i\x04&M\x8a\xb4\xd2p\xe4\x0f3\xdd\xe5\x81$P\xbcQ\x93\xc3\xe4\xda\xd1T\xa4A\x1e\xa0\xf8\xd1~,\xa8\xde\x96B\x05\xae\xad\x17%[\x18\x0fa\xc0\x8e?\x18m\xb5M\x9a\xa5\x92\'\x03\xe6|\x91F\x0e\xfa\x83-%Ps\xd6\xf7\xf5 }\xd91\xb4\xc6D\xadM\x195\x8eca:ya\x10]\x9a\x05\xdc\x94\xf8"p\x0cCu\x93z\x14UZ-\xb2\xed\xbe\x1e|\xcb\x83\xf7\xba\xdd|\xb1\n\xc5\xfd\xc3\xccr^\xe4^\xc5i\x19\x12F \x0f\xcc\xd0\t\x80\xb4C\x9a$\x1aBI\x91}\xaf\xb6>G\x93zh\xc8\x9b\xa7\xec+\xfe\xd0`\x88)\x935\xa0\xb4\xf7*\xe7f\xf0m/G\x04\r\xf1\xa0\x9d\xea\xe4\xc5~nBh\xab4b\xf1\xc9b\xae\xd4\xd9pnb\x07\x83A\xaa\x8fI/\x18\x1c\xc9\xb24\x02\xc9+\xfa<HSb\xe1\x10\x06jV\xde1\x84\x92A\x94\x91\xaa\xf4r*\xd6,\xd7b \tI\xb4\xb9\xbf\xa5\x06\xb7h\x92N4Cy\xe1J\x8bA\xd6n\xf6j\x16\x85\xb6hR\x86\xac\x07h\xda\xba\xa834\xdc\xc3D\x1f\xca<X*\x8f\xc9\xd9\x94\xb1\xbe\xb4_\xce\xa7\x18\xf55\t\xa5q&\x0f\xc2=\x1e|1\x05*\xff\xd0\xd6\xac6,\x92\xf5\x80\xd9\x1fb\xef\xa4l\xa9i\xde\xb9rx\x08h\xbc\x1d\xf4\xa8r\x80\xa0\x16\xac\x8f\x01(\xde~\xa0y2*g\x0b\xa2\x8c\xfe0k\xeb\x05\x04\xa5T\xa2\x8cn\xab\xacO4\xd4N\x0e\xc5\xc2\xabb\xc6\x81N\x9e}\x1e\xbc\xf6X\xaa\xb4j\xf5\xe0\xb3m#\xd5!\xae\xdd\x1d\x0cN\xa9\x10\\\xceS\x8e@k\xc40\xd4Obj\xaf\x18\x83U{\xbd=\x9d\x93J\xcd\x92m;\x83\xedq\xc7#\xf5\x93g?\xcdO\x85\x8e\x87C>4\xfe\xffi\xfc\x8a\xd4\xdf,J\xad\xc3\xfd\xd3\x86_L)-\xc5\xe9\x93\xf8A\xe8\xed\xf2\xc3\xb7\xa7O\xdf\tQ\xad\xef\x9ax\x84\xe6\xb1j\xb5\x8a\xdd\x12\x97\xb6\xbbjW\xa5\xf5\x84@\xca\xbe\xe7jS=\xd6\xbbz\xb3\xa5\xd3\xfe\xfdr]\xdf\x89?\xb7\xcb\xf5\x87\xb4\x1b\xfe\t\x80\x0e\xb1\xcb\xf5n\x1b\x91\x9e\\\xfc(D\xdan{\xa8mN$\xcdY\x80\xd8"\xa7\'\xe7\xe6\x9f\x19x\xa1\xb3\xe5\x87\x07z\x89\xb8[\xde\xdf\xd7\x9bz}[\x8b\xe7\xba\xfa\xc8s\xbc\xc7C!\xee\xea\xfa\x99\x1fx\xa0Ss\xcc\x07\xa7i\x14&\xb4\xa1\xc7J\xac\xea\xbf\xeaU*[\xe3\xd1[\xc8\x02\xa6\xb8\x19\xee\xba\xf9\x1c\xc8\x1dVc\xcc\xddXq\xd6\xa4\x08\x13\x83o\xb13Sr\x91a\x07b\xaf\x8a\xa75\xfd/3I\xb0os\xa37\x89\xb9\xa1\xe37%m\xd3\xe7r\xe6\x0e\xcd4\xbc\xa6n\xd7T\xc8\xd6\xc0\xa7z\xdd<\x17\xab\xc8\xd0L\xadh\xa6ig\x1aGkp~\x18l\xd6\x0c|\xfa\x1c\x9c\tL\xba\x10L\xfb\xe2\xa1&\x15Q\xfc\x1f\xab\xdd\xf2i-\xde\xd7\xab\xa7O\xe2S\xb5\x15\xd5\xdd]\xf3\xab\xd0e\xfc\x95"M\xc8\xf3\xa2\xca:"\x1bP\x18\x0b\xac\xa7/\xe4\x83{RW\xf3\x9e\xf5\x8b\xea\xdf\xc5\xc57\xbfP\x96\xf8/\xa5\xb0P\x0e\x07d\x92\xe7\x9d\xd7\xd5Z\\?,\xefw\x1cS\x0f\x87\xe2\xbc\xfa\x9c\x06\x88%g\xa6--\x07\x07\x07bQ\xbd\xffsUm\xc4|\xb9\xdd1\x9a\xa7{q\x15\xe1=\xd6\xeb\x9dx\xdd!\x8d\x9eny\xb9\xe1\x8d\x1e\xa5\x9dw\x86?\xec\ncy\xf4\xd3\xd5\rm8\x0e\x93\xc6\xca\xf0\xab\xcb\xcbS\x1a\x04\n\xa1\xc9c\x11\xe6\xcd#\x01>j\xc0\xf6n\xf0\xde\x8e\x9a}\x955\xeb\xfbU}\xcb\x00\xb7\tS\xa4\x7f\xe8v\xc4\xc6!\xcc7\xdf\xb4!9\xe20\x14\xee\x99\xd5\xa3/y}\xc3\xe4\x1fE\xfa\xf3\xd0\xe9\xaa\xbam\xc6\xf0[\xfd]C\xeb?\x81\xf7\xe2\xb3'
p101
sg20
g21
sg83
Nsg84
Nsg85
VShelXL
p102
sg87
Nsg88
S'7f593ea263dc0fa5ab1d8aab182f35cf'
p103
sg38
I6
sg90
VLeast Squares
p104
sg92
F0.090399999999999994
sbag1
(g12
g3
NtRp105
(dp106
g15
I00
sg6
I9
sg7
S'94b0d70806039691e1fdb215287471f0'
p107
sg16
(lp108
I9
asg18
S'x\xda\x85X\xfdo\x1b7\x12\xfd]\x80\xfe\x07\xa2\xc5\x01-l)\x9c\x19~\x02\xe7\x02\x8ek\xd7\xc1\xf9#\xfeh\x9b\x16\x05\x8c\x8d\xbd\x8e\x85\xc8\xb2a\xa9\x97\xdc\x7f\x7fC\xeerv\xad\xdd\xdc\xc9\x01\xc4p\x97\xe4\xe3\x9b7oHM\'\x8a?\xf5\xd7\xe7\x9b\xe7\x87\xfa\xf1\xc6}\x84\xf9K\xbdV\xb7/u\xb5\xa9\xef\xd4\xc7\xff\xa8\xab\xe3\xc3\x93\x0f\'3\xd4`\xde\xf8\xe9d:\xb9~w}\xd2\x1b\xf1\x16\xd4b\xa5\xde#\xa4?\xf5=\xc4\xe9\xe4\xf2\xf0T\xf1,\xf5Fm\x9e^?98<9Qz\xeeA{R~\xee\xbd\x8dN\x85\xb9\x8b\x11\x9dB7\x0f\x10\xadSQ7\xff\xa6\x93?\x0f//U\xe0\x11Zk\x82\xf6;\xe6o\xd0\xfc\x9d\xfe\xa6\x93\x93\xfd\xebk5\x83\xe9\xe4\xea\x8f\xd3S~hg\x1fvg\x7f\xecrc\xe7\xcf\xaes\xe7C\xea\xe1\xfeY\xe9\x9c\xe5\x9e\x9d\xfcf\xee<\xda?P\x07\xeaX\x9d\xa9\xf3\xe9\xe4\xd7\xb3w\xd7*\x04\x154#\x08\xd3\x89\xe2\x85\xe6WsE\xd3\xc9\xfb\x93\xfd3\xa5\xect\xf2\xf6\xfc\xec\xe7\xe9\xe4\xfe\xb1zV8\x9d\xec\x1f\\\xef7\xbb\xff\xe7\xd3\xb2\xfe\x8a\xf3\xfa\xeb\xe6\xa5Z\xff\xd4\xf6\x1d\x7f^^\xbd\xdc\xaa\xef\xfe1\xff\xeb\xaf>\x7f\xf3\x87\xcf\xcb\xef\xcaKo\xb6F\xf2\xaa\xbf\xffr|\x9d\xa2\xa4\xe7\xe0\x91\tHm\x98\xa3#\xd0\xbc\xf9\xa3\xdf\xf6/U\xf3\xf1s\x07\xde\'\x9a]~\xa7\x19D\x0e\xa3\x0fM[\x07\xf4\xda\xb7\xed4An\x03$^\x9b\x89\xb9\x1f\x02\x95&\x06\x8fjo:Q\xe5\x93\x98\xf7\x11K\x13QK\xd3\x94y5\x11\xc7\xe2\x1c\x88\xffk\x9a>ku\xb0-\x06$\xe7K\x1b\x88\x82q#\x18\x88\x07\xb4M\x139\x02[\x18\xc8\x81\x95\xd5|\x1a4\xcbM\xf0\xa5\xe9uH\x18b\x0f\x03\x91\xcd\xa3fyR2\x05\x8f\xech\x0b\x83w:\x16\x0c\x96\xdc\x00\x03\x1ax\xbd\xf941\x00\x14v\xc06<\xe8\x0e\x83\x8e\xc1\x85\xf69\xf1(\xed\xda~\x0b>\x8e\xc5\xc2 \x16\x0c6\x18\xbb\x8d\xc1`,3sh\xa1l\xde8\xe9u\xd61\x06\xeca \x1d\x9c\xa5"\xa8<k\x1b\x17\x8b\r\xe9\xdb<\x90\x04\xdcZ7\xe0\x01c\xa6)/\x8c$"0NTb5\xf3p\x10{\x9ad\xdc\xc1`;\xca1\x91%\x9a.\x92\x8f#\x180\x12\x95=;\r\xc3X\x80\x13\x11\x90\x84\x05\x9cHC\x13\xe7\xcaA~\xab`\xf0l;\xeds\xe07\xcbZ\x00\x9e\xf4\x18\x06^$\x8a\xfe\x9c\x1f\xf0\x10Px`\xb3,\x18\xb4\x13dL<\xc7"o\xd5H\x0eZ\x89\x95\x89XD\x0f\x8eS\x13F0\xf0\xdb\xe5u\xef\xc9\x0f\xf5\xa0{\x19PH\x05\x08E\x1a\x9c|I\x93hzy\x11}2\xdd\xfc\x9c\x92$\xa1`0\xe1[z(\xb2\xa5\xc8\xfa\xdb\xc6` \x88\xfar\xd4f\x8d\x08D\x0f>`\x8a\x05\xf6c\x81\xe8%\x85L4%\x16\x8eY\x19\xe3\x81M\xadD\x99\xf3\x7f\xa8I\xd7\tQG\xc1\x00d\xa4\x19}\xca\xcd~,,\x06y\x8e\x86\\\xe7\x99\x8d\xc5\x0cr\x93\xc4\xfd|\x08q\xc0\x83\x8d(\xa6\xe0\xa2\xc0\xf1\xd2\x1b\x13\x86\x03\xea\xe5\x05\x17J\x17\n\xb9\x86S\xa4\xf4s]\x8c\xa3\x9a\x04\xd1$\'\xdc\x00\x03yq~m\xbd\x95\xcd\x8b\x1e\x98\x92\x84!\xf4sS[C-\'\xc0\x12 ,m\x16\xca\x18\x0fDHb\xdbv\x90\x9b\xe8\xad$\xa4\x96\xa4\xe7\xa6\xc4\x02\x9da\x0c\xfa\xed\xbe`@\x9b\x92\xa1\xf5\xab\x10\xc8\xb6\x9c0\xf0Hc\x18\x1c\xa2\x95\x1c\xe0=\x0f4\x19BY\xcd\x85\xd0\xf9\x83\x84\xc5B\xd2\xa4\xef\xf1\x80\x104\x90x\xa65%.\x11\x0c\x8cy5\x19#\xd20C\xaf&G\x92\x01\xc9\xc2\x84\x07\'\x96i)\xe5\x85\xe9\xd5n\x88\\P\x8a?\x83-\x99\x05\xd1\xd8&\xbd\xb75i|!\xdb\xb0\xe7\r\xbd\x9ad\xe1&\x8b\x9b\x00\x18\xf1I\x8c\xc9\xabM\x9f\x07\xb6\x07\xf4E\x03\x14K\xfd\x02V\xd47\xf4\xe0%\x16z\xa4^\x80\xee"\xdfYE\x93o\r%6y5\xf6\xfc\x81\xc9\'h\xa5\x83\xce\xc5\x92#\x80\xda\x8d\xe6&\x05\xdd\xe9\x01\x07\x9a\xe4\x00\xfa\xce\tD\x04\xd0U\x11\xb0\xe9\x1c\x95\xebR\xc9\x0b\x8b\xae \xe7\\p\xe0E\xe0\x14\xc6ba\x1bK\xcb\xf2\x1c\xa9\xdd\x9c\x9b\xc2z\x04)\x1d\xe0HN\x15>i\xd2\xa5\xbc0%\x16|\x1ajy\x02bVJ\x8c8[Fy\xf0(\xc7\x11\x1b\x86u\xd3y\x12\xf5\xc5@b~\xe2Q\x1am\xf2\x87\xac\xc1\xe2Ed\xac\xb3%7#\x1f\xe0J\xbf\xc58\xaa\xc9 \x15\xd9\xd0\xd0\xab\x8d5\xf8\xda\x1c\xdbc\x9d\xb8\x86\xc3\x84\x01{\x18,\xfb$\xb6\x11D\x0e\x85\x9c=\t\xbd\x1b\xabY6\xc4B\xabszX7](\xb1H\x0e\xdc\xd5n)\xa1\x9c9\x89\x07\xdfa\xd0lK^\x97\xf3\xad\xa5\xe0\xc5\xc3\xd1\x8ca\x08]hM\xaa4[\x18\xbc\xefx\x00\x94"\xe1\xb0\xc0A\x9e6\xf1@=\x1e\x1c\x1f\x9e\xda\xb0\xb1Iv\x87$\x1f\xbc\x1b;W[V\xae\x1c7hx\x9e\x0c\xa1[X\xcb\x19\x06:\x8f\xe2kW\xc2P\xfc!\x9f\x9d\xd8I\x8at\xd8\xab}\xc1\x10\xf9\xaea\xc6\xf4`\xb1\x83i\xb7=\n\xf8\x8c"\xfe`H\xd2\xd4B/B6a8\xe8\xea\x05D.\x00m\xee"\xb7l\xc9\x17\xcbb\x1d\xd3dp\xe2\xd5\x0cyP/\xf8B \x0b\x07\xa0\xee\\-\x18t>\xc3P\x0f\x83\xe7\xbb\x8c\x17\xcflkl\xe3E\xde\x8d\xf1\x80V*Q\xf40\xa8\xddH\xdav\xa7W\x89\x05v\xa5\x83/\xcd\xd3\xc9\xf1\xbfN\x8e\x94\xc9\x17\xc5t\x81\xfc\xff7\xf3Kv\x81v\xe3Z\xdd?\xbd\xa4\x89\xf92\xa4\xd5\xd1\x93\xfaI\x99\xf5\xe2\xd3\x0fGO?*U\xad\xee\x9ax\xf8\xe6\xb5j\xb9\xcc\xa7%\xc3\xe5\xfc\xae\xdaT\xedzJ!W\xf2\xe7\xea\xa5z\xac7\xf5\xcb\x9ao\xfe\xf7\x8bU}\xa7\xfe^/V\x9f\xda\xdd\xa4\x9f\x03\xf8B\xbbXm\xd6\x19\xe9\xe1\xd9\xcfJ\xb5\xdb\xed.\xb8\xcd\x89\xaf\xf1\xf6t\xc5\xe5\x02lT\xfa\xc9!-t\xbc\xf8\xf4\xc0\x93\xa8\xbb\xc5\xfd}\xfdR\xafnk\xf5\\W\x9f\xd3\x98\x80vW\xa9\xbb\xba~N/<\xf0\r:\xe7\x83\x0f\xdc\x0b3\xde\xd0c\xa5\x96\xf5\xbf\xebe\xb3\x1fN\xe4\x0b(\x02\xe6\xb8\xd9t\x03J\xf7\xc0\xa4\xf2\x1c/\xec\xc7*eM\x1ba\x96\xdd\x05\xf6F:\xa7\x9b\xd3\x81nG\xa6;\xdc\xe8H.\xaa\x17\xe5\xa07\xcb\xb9\x11\xf2w\xce\x96\xb4k\xf7\x8d\x91\xa9\x0c]\x98nM\xa2t\x8eN\xb7\xfa\x94\xc8\x8d\xab\x8c\x8f4,\xd0\x0b\xdb\x8d\xb4\xa9j\xa6\xfc0\xc16g\xa9T\xbdGG\xeaD\xbaR\x89\xf6\xeb\x87\x9aU\xc4\xf1\x7f\xac6\x8b\xa7\x95\xfaX/\x9f\xbe\xa8/\xd5ZUww\xcd/D\xe7\xf9\x17\x8bv@\x19\x97U\xd6\x13\xd9\x88\xc2\x92\xc0\xb6\xf4\xc5wqN\x95F]\xcd<\xab7\xd5\xb7\xc5\x95\x1e\xbeR\x96\xfa_Ja\xa1\xd0\xeeP&\xa1\x8c;\xad\xab\x95\xbazX\xdco\x9a[\xce\xae:\xad\xbeJ\x87A3\xefh\xd9\xd9\xd9Q\xd7\xd5\xc7\xbf\x97\xd5\x8b:Y\xac7\t\xcd\xd3\xbd\xba\xcc\xf0\x1e\xeb\xd5F\xbd\xeb\x91\xc6ow\xbc\xdc\xa4\x8d\xee\xb5;\xefu\x7f\xda\x08c\xa5\xf7\xcb\xe5\ro8w\xa3\x8b\xd2\xfd\xcb\xf9\xf9\x11wr\xe4\x8c/}\x19\xe6\xcd#\x03\xdek\xc0n=H{\xdbk\xf6%k\xd6\xf7\xcb\xfa6\x01\\\xb7\x982\xfdc\x8f3\xb6\x14\xc2\xf2\xf0}\x17\x92\xbd\x14\x06\xe1>\xb1\xba\xf7\x9a\xd7\xf7\x89\xfc\xbdL\x7f\xe9:ZV\xb7M\x1f\xfe`~lh\xfd/\xe6j\xe4\xea'
p109
sg20
g21
sg83
Nsg84
Nsg85
VShelXL
p110
sg87
Nsg88
S'7f593ea263dc0fa5ab1d8aab182f35cf'
p111
sg38
I7
sg90
VLeast Squares
p112
sg92
F0.087999999999999995
sbag1
(g12
g3
NtRp113
(dp114
g15
I00
sg6
I10
sg7
S'8724115d7024a9f145c9abb2a025fb53'
p115
sg16
(lp116
I10
asg18
S'x\xda\x85X\x7fo\xdb6\x10\xfd\xdf\x80\xbf\x03\xb1a@\x87$.\xefx\xfc\x05,\x05R7Y\x8a9I\x9bx[7\x14\x08\xd4Di\x8c:N`{k\xf7\xedw\xa4DR\xb5\xd4\xcd\x0e`\x86\x12\xc5\xc7w\xef\x1e\x8f\x1a\x8f\x04\x7f\xea/O\xd7O\xf7\xf5\xc3\xb5\xf9\x00\x93u\xbd\x117\xeb\xba\xda\xd6\xb7\xe2\xc3?\xe2\xea\xf4x\xf6nv\x80\x12\xe8\xb9\x1d\x8f\xc6\xa3\xf9\xeb\xf9\xac3\xe2%\x88\xc5J\xbcA\x08_\xf1=\xf8\xf1\xe8\xf2\xf8L\xf0S\xea\xad\xd8>~}ez<\x9b\t9\xb1 \xad\x12vb\xad\xf6F\xb8\x89\xf1\x1e\x8d@3q\xe0\xb5\x11^6\x7f\xe3\xd1\x9f\xc7\x97\x97\xc2\xf1\x08)\xa5\x82\xf6\xd7\xc7_\x90\xfc\x1b\xbe\xe3\xd1\xech>\x17\x070\x1e]\xfdqv\xc6\x17\xf5\xc1\xbb\xfd\x83?\xf6\xb9\xb1\xf7g\xe9\xdc{\x17z\xb8\xff u\x1e\xc4\x9e\xbdxg\xec<9\x9a\x8a\xa98\x15\xe7\xe2b<\xfa\xf5\xfc\xf5\\8\'\x9cd\x04n<\x12<\xd1\xe4j"\xd4x\xf4fvt.\x84\x1e\x8f^^\x9c\xbf\x1a\x8f\xee\x1e\xaa\'\x81\xe3\xd1\xd1t~\xd4\xac\xfe\xa7\xc7e\xfd\x05\'\xf5\x97\xed\xba\xda\xbch\xfbN?-\xaf\xd67\xe2\xbb\x1f&\xef\xdfw\xf9\x9b\xdc\x7fZ~\x97nz\xbe3\x92g\xfd\xfd\xe7\xd3y\x88\x92\x9c\x80qF\xca\xd0\x86\t8I\x92\x17\x7f\xf2\xdb\xd1\xa5h>vB\xe0\x88\xf1MM\xbc\xa7\x19\xa4\x0cz\xef\x9a\xb6th\xc8\xb6m\xa3\xa4\x8am\x80\xc0k\xf3`\xee\x07K\xa9\x89V\xa28\x1c\x8fD\xfa\x04\xe6\r\xa5\xa7\xb1&tj*\x99{\xd10]\x17\xa0\xf8_j\xfa\xb4\x06\xbe\xa1i\xa32\xce\xb6\xfd\xa0H\x9a!\x0cJ\x99\xd4$\xcb(w0(\xf2\xe9\xb2$\x0c\x18\x0e"\x06oS\xd3\xa2\x0c\x18|\x07\x83B\xe7L{\x9d\xbcN\x18PJga\x00\x83\x85\xcc\x03\x91\xd4=\x0c\xe0|\xe6\xc1\xa84\xb1\xd7\x89\x12 K\x01\x83,\x18\xa4wV\x996.\x12\xb5m\xdbR\x83\x07=\x80\x81\x82\xdc\xdb[\x1c\xc1.\x06V@z\xb2\xb4V&\x0c\x062;\xcc5c\xc0\x0e\x06\x0e\x94A\xd5\xf2o\rK"\xc5EcC\xfa.\x0f\x08*aP\xcc\xe8\x0e\x06\xb4\xf1\tqb\xce\xf44\xb1\x06\x9b#D\x9c*S\xdf\xd1$\xb1$1\x8d2H&k\xd2\x93\xf1\x03\x18\xd0\xc9D+i\xd3\xc7\xe0\xa5\xc9"P%,>\xb3#\x91c1\x05\xd3\xc1`\r\xba6l\x00\x86\xb1\xb7\x9c\x80E5\x84A!\x15y2\xd9\xbb\x18\x0c\xf9\x84\x81u\x9d\'.a\x91\xc0\x1eu\x11\xd7A%\x07)\xc1%\xefu\xc2`\x80-r\x00\x83V\x16RX8}{\x9a\xf4\xf1r\x9c\x8dL\xba\x13 \xe6\x7f\xe8E\xb0*\xe8\x81:y\xe1\x1d\xc96ox\x89\xa4}\xc2\xc0\xfa\xa5a=\xa4TW\xce\xf6bAh\xb3\x08L\xe4!\xc2\xd1\xd2d\xa5j\x17b\x81\xddX \xa9\xa4\x07 J~\xc5a\xd1~H\x93\xac\xd5\xdc\xb4}\x1eP\x95\x00\x00d\x8fj<\xa8U\xaa\t\xb9\xd9\x8d\x85F\x9f\xfd\x01\xc9\xe6\xb9\x1c\x93B\x83\xb9\x99\x17\xca\xea\xec\xf9${Fb\x1d\x18O\xc6\xe0\xd3:Q\xba\xb0%\xaaN^\xf0F\xe9\xb3\xab\x90\xc3\xe4\x15\x1cA\xeb\x06\xf3\x82\x83\x97\xe7\xb3}\x8f\xb2\xc5\x95\r\xe6\x14\x01c\x8bRCn\xbannJ\xad3\xff\xe4\x94L\xd88*j0\x16\xc5\x089,=\x8fBm\xb2?H4C\xb1\x08>9\x95/\x8f2\x06\xd4\x84.\xf9\xa4s\x90\xda\xc0M7\x84A;orX\xbc\xee\xfb\xa4.B\xb4\xb9\xd9\xf46v\x15\xf6\xac\xa9\xed\xf0\xc0\xa9\xe2S\xd8\xd83UvZ\xcfn\xa1\x07y\xa0\x1c\x0b\xa5\xfa\xb9\x99\x9d?x\x02d\x1et\xf1I\x1db\x01\xd4\xd9\xbb\xc1\xabt\x1d\x15\x1bS\x8a\x8b\'\xd5X\xed\xae&\x15R\xf6\x02\xd9\x8f\x85\xb39\xf2\x84.\x07\xc0\xe5^\x16%c\xa0.\x0f\xd6\x93\xcd\x1a \xb0\xed\\\xc0\xc8\xfd\xa0OB\xf6(\xe2d\xeea\x80n\x16fy\xf2NW|2\xe8\x01;\xfe\xa0\xc9\x10\xb4\xee\x8a\xc6x\x95\xf3\x85\xb3dP\x936\xbb\x1f\x0f4\xbdX8k\x86\xbc\x1ar)\x01q\xcf\x8a\xff\xa7\xbc\xd0l\xb8\xed(\xce\x05\x85\x987@hd\xbd\xabI\xc8\x85\x92Q\xaa\x17\x0b\xa5M\xde/l)%d\xa1Dy\x13j\xb9\x90\x17\xa9V\xb1\x8c\xa2\xc5\xc8\x99k\xd3>\x8e\x1e[3\xda\xf5j\xb6\xbf\x04GS\xcf\xab\x8dU\x987\x89\xf4`\xceXYT\xa2!\xf0\x00\x1d\x8fRdJnz\x9b\xea\x07\x1eO8\xa8\xc92\t\xcb\xb3\x97\x17\\\xb3\x96\xc8\x97\x14A\x95SD\xbbP\xd3b\x07\x03\xbb\xbf\x97m\x1a\xa3\xb7Le\xd9\xa3\xed\x90&\xd9\xd2\x12\x06ct\x1f\x83\xceE$6Y\xdc\xfa\x83\xc9\xecP\xe4\xc1\x16\x0c\xd2i\x9b\xfcA\xb3\xc7%#f\x0f\x07\x18\xda\xbb\xad\xc5\xacI\xe7{\xf5\x03?l\xa7\xaen\xb6\x8e\\\xf8\xa0\xc2\xa0\xc9\x18\xf3\xc4\x03/&\x95\x9eA\x0e)\x16AP4\x14\x0b-3\xadd\xfa\xb5=Y[v\xe1bLhT\xd9M\x03\x0f\x98\xfc!\xd6N\x04\xb9\xfar\x1em\xc2\xcbg\xba\xc1\xba\x9a\x9aT\x8e0\r\xf5\xbc\xdak\x9f\xb3PS\x96\x06\xea\x1c!\x19=\n\xa7e\xbf\xe0c\xa3Nu\x16\xf2f\xeb\x92gjn\x0fy\xb5\xe3\xcd>5\xb9\x18\xed\xc5\x82r\xc5$\xbd-\xe7\x8b\xbc\x8b\x80\x97\x1c\x8b\x0b5-\xb9i\x15\xfbw:\xe3\x18\x0f\x99h\xe5q\x10\x03)\x97\xac\x94\xcd\xc4\xf5\xf3\xa28"\xe4\xd3\x10\x1f}l\xa7\xaa\x18\x8fN\x7f\x99\x9d\x08\x8a\x07\xc5p\x80\xfc\xff\x93\xf9%;Q[\xb4\x18q\xf7\xb8\x0e\x0fV\xc1EO\x1e\xc5\x0bA\x9b\xc5\xc7g\'\x8f?\nQ\xadn\x1b\x9bg\xc0\xe1\xb6j\xb9\x8c\xd5\x12;\x82\xb8\xad\xb6U;\x9f\x10\\\x1e\x89\xa7j]=\xd4\xdbz\xbd\xe1\x93\xff\xddbU\xdf\x8a\xbf6\x8b\xd5\xc7v5\xe1u\x00\x1fh\x17\xab\xed&"=>\x7f%D\xbb\xdcr\xc0\x8d\xd3\xe9&\x0b\xc2\x11\x97w\n#\xc2+\x870\xd1\xe9\xe2\xe3=?D\xdc.\xee\xee\xeau\xbd\xba\xa9\xc5S]}\nc\xbc\xc6}!n\xeb\xfa)\xdcp\xcf\'\xe8\xc6\x17\x88{\xe1\x80\x17\xf4P\x89e\xfdw\xbdl\xf4\xc5\x07\xc3\xb7\xd0\n8\xf0\xe8\x19\x7f\xf8U\x86\x9a\x9a3l\x1d%V!k\xdalc\xd9\xbd\xcd\xd2\xe7\x8cS\xc12\xc3\t\xdbC\xc3(|c$1\xf7oUg\xa4\xd5q$\xc5sl8\x87\x85\xaa{p$\xa7\xdb[*#\xb5\xe7\xe4\t\xab\xd3\xc1\x07\x82\xf29\x8b\x07G\xaa\x80VwFR\xb3N\x15\xab\x88X\x11~cN\x15\xdf\xf3\x08\x11h\x9f\xdf\xd7\xac"\x8e\xffC\xb5]<\xae\xc4\x87z\xf9\xf8Y|\xae6\xa2\xba\xbdm\xde\x10]\xc47\x16\xed\x804.\xaa\xac#\xb2\x01\x85\x05\x81\xed\xe8\x0b\xc3\xdb\x85V]\xcdsV\xcf\xabo\x8b+\\\xfcJY\xe2\xbf\x94\x12\x84\xb2? \x934\xee\xac\xaeV\xe2\xea~q\xb7m\xaci_\x9cU_r\x07\x9f\x86&\x85\x96\xbd\xbd=1\xaf>\xfc\xb5\xac\xd6b\xb6\xd8l\x03\x9a\xc7;q\x19\xe1=\xd4\xab\xadx\xdd!\x8d\xef.\xbc\\\x87\x85\x1e\xb6+\xeft\x7f\xdcf\xc6R\xef\xe7\xcbk^p\xecf\xfb\xb3\xa9\xfb\xe7\x8b\x8b\x13\xee\x84`\x85\xa9/\xc2\xbc~`\xc0\x87\r\xd8\x9d\x0bam\x87\xcd\xba\xf2\x9c\xf5\xdd\xb2\xbe\t\x007-\xa6H\xff\xd0\xe5\x88-\x840]|SBr\x18\xc2\x90\xb9\x0f\xac\x1e~\xcd\xeb\x9b@\xfea\xa4?u\x9d,\xab\x9bO\xcd}\xf0\x8c~lx\xfd\x17\xea\xa7\xe4\xb5'
p117
sg20
g21
sg83
Nsg84
Nsg85
VShelXL
p118
sg87
Nsg88
S'7f593ea263dc0fa5ab1d8aab182f35cf'
p119
sg38
I8
sg90
VLeast Squares
p120
sg92
F0.080600000000000005
sbag1
(g12
g3
NtRp121
(dp122
g15
I00
sg6
I11
sg7
S'a61430336ed692982533b2b71b42ab82'
p123
sg16
(lp124
I11
asg18
S'x\xda\x8dY\xfbo\xdcF\x0e\xfe}\x81\xfd\x1f\x06=\x1c\xd0\xc2\xf6f\xc8y\x03\xe7\x02\xce6\xae\x83\xf3#\xb5}wiQ\xc0Pb96\xb2~`\xbd\xbd\xe4\xfe\xfb\xe3\x8cDJ\xbb\x92\x1fv\x00\x0b#\xcd\x88\xfc\xf8\xf1#\xa9L\'\x8a~\xea\xef\x0f\x17\x0f\xd7\xf5\xed\x85\xff\x04\xb3e\xfd\xa8>/\xebjU_\xaaO\xffSg\x07\xef\x0e?\x1e\xee\xa0\x06\xfb&L\'\xd3\xc9\xf9\xfb\xf3\xc3\xde\x8e\xb7\xa0n\xee\xd4\x07\x84\xfc\xab\xfe\x06i:9}w\xa4\xe8\x94z\xa5V\xf7\xebw\xe6\xef\x0e\x0f\x95\x9e\x05\xd0\xc1\xa80\x0b\xc1%\xaf\xe2\xcc\xa7\x84^\xa1\x9fEH\xce\xab\xa4\x9b\x7f\xd3\xc9\x1f\xefNOU\xa4\x1dZk\x03\xed\xdfT\xfe\x82\xa6\xbf\xf9w:9\xdc;?W;0\x9d\x9c\xfd~tD7\xdd\xce\xc7\xed\x9d\xdf\xb7\xe9b\xeb\x8fnq\xebc^\xa1\xf5\x1d^\xdc)+[\xe5\xc9\xb2\xb8\xbf7Wsu\xa0\x8e\xd5\xc9t\xf2\xaf\xe3\xf7\xe7*F\x155Y\x10\xa7\x13E/\x9a\x9d\xcd\x94\x99N>\x1c\xee\x1d+\xe5\xa6\x93\xb7\'\xc7\xbfL\'W\xb7\xd5\x83\xc2\xe9do~\xbe\xd7x\xff\x8f\xfbE\xfd\x1dg\xf5\xf7\xd5\xb2z\xfc\xb9];\xf8\xba8[~V?\xfc}\xf6\xe7\x9f}\xfcf\xd7_\x17?\xf0Co6v\xd2[\xff\xf3\xeb\xc1y\x8e\x92\x9e\x813Q\xeb|\r3\x04\xe359\xbf\xff\xef\xbdS\xd5\xfc\x84\x99\x89\xde\x93\xa9s_\x9ei6\x19\x8f1\x9a\xe6ZG\x0c\x86\xaf\xbd\xd1\xa9\\\x03d\\\x9b\x83i\x1d|j\xb7j\xf4\xc9\xaa\xdd\xe9D\xf1OF\xdeA\xe2K0\xfc\xa46\x96\xf7k\xd4\x14\xea\xbd\xfd\xf7\x1f\x95\xb2\x84\xd6A\xb1\x06[k\x02b\xf0\xad;dZ\x8a\xed.cP\x87\rkv\xc8\xcd|\xc9\xa7\xe5`\x9f@\xb6\xd96\xbb\x9c#\x13\xda\xf7\xa2\t\x1a\x90O6\t\xdd\x88o\xc6Xv\xdf\x06\xa77}\xa3\xbb(^\x84|\xc0N\xbe\xb4(\x97!\xb2o`)\x1d\x0e\x8a5\xed\x1e"\xb3\xf3\xed\xf1\xe4\xa4\xd1\xc0a\x8bh\xd2\xd077\xf4-\xf5|3\x98\n:\xf9\xbd6\x05\x1f\xda\x935\x85\xcd\x8e\xf8\x16\x108\x1a\xd6\xa2\xd9\xf4\x8dNs\x12\xb7\xf2dq(y\xcfq\xb7\x80\xd9\x06\xdd\xd9\xa0SD\xddzd4:\xe0uG\xc1\n#6X\xcd\x8fkB\x03\x06\xf8\x06+\xf8\xfar@\x83o\x10\x1aE\xe3\xd6\xf1\xd5\x1d\xbe`\xbdC\xcf\xf8\xda\xc0\xd7DS\xdb\xb0\xef%|\xb1\xe7\x9b\xd11\xea\x96}\x10<!\xcc<r\x19\xbd\xa1o\x9e\xc0\x10\xf7M\x1c\xe0\x1b-G+g\x80\xe4\x05\x06\xbe\xb4\xd6Sn\xa6^nZL\xbaX\x9ewy\x8a\x9f\x93w\xb5\xf6l\xd8@\xa4\x14\xfe:\xaf\x871.\xf0\x17\x1bH+\x84\xca\x1eyU;\xc2a\x0e\xbegC\xf0\x00m(\xc8\x00/\xd9\t\x01\xfc\x18\x0e\x04\x1cJ\xbeP\xc6m\xda\x10Pp\x00#\x94k\xb4\xa6YM\xa4\xd5\'\xe5\x8e\x15-\n\x89!\xb3\xc9G\x8e\x8b\x07\xb2x\xc4\x06g\x02\x9f\x1c\xcc\xd0\x06\xab\xad\x10\xdc\x8b\r\x80\xc6\xb7\xab9\x892\x1fl/\xdfR\xb4\xa6\xc5\xc1\xa0s\x10\xd8\x06\xebm\x18\xcd\xb7\xc8\xe6\x93,\x0f\xb8n\x11;-\x01-\\\xd7\xb2\x1as\xbe\xf5\xb8^\xaca-\x89^\x9b\x16G\xf4:j\x8eJ\xf4.\xbaWp}^\xb4PbL\xf5;\xb5&\x80\xd5\xc9\xb2o\x84\xe4h\x8c%\xd1\xb4\xa1\x17\x0ebl\xc1H`\xa1\x8bq\xc7>\x8ab\xd6\x92~\x8c\xe9M\xec\x11\x1d\xd0e/\x89\xa3\xd3cZ\x02R\xaaB\ni\x88\xafe\x01\xa12$\xe1\xd6\xd1u1&T\xe7\xa6\x97o\x80\xa8%h6i\x8e\x05@j\xf97\xe0\xba\x15Z\x1a=\xd0T\x13\x8d\x95\xb2\xd8O2\xc1\x01!\xe7|\xec\xe7<=\xc9\x15\x14,\x05V\xd4-\xc5\xd1\x9c7hA\xc2B>o\xc6\xc2;!\x17q\xb2\xb3Aj\x96)\xad\x97~\xbb\'6\xa0\xb36\xb4\xe7\x9b\x18\xbaJ\x15!\xc4\xb1\xdaB\x9c\x13s\x12\x05|\x90oAr>h\xd1\x1dp\xa2\xeb\xd6\x19f\'\xe6\x9e\xa0X\xc3=\x81\x03\xc30[*\xe9\x89\xb9\x1e\xa8p\xea\'{\x02:\xe3mW\x1b\x12P3\xc1\xaaJ\xca\xc5j\x0e\x1a\x1b\xa6\xbd\xd0W\xccC/FH\x05\x81e\xc3\x90o\xc0\xce\'\x00\x1f\xc7t9I\xcfD\xc5#\x8c\xf0D\xba\xa3\x88R\x1bt\xd7>Y\x08l\rd|B\xbfg\xca\xd6p\xb4|\xb0\x91wE\xdd\x96\xfc\x97|+u\x9b\xfbA*\xdd\xd6r\xad\x03kYk\x935\xc6\x8f\xe5!\x8ad\x99DO\x0c\xea^\xea\x98f\x93\x10\xdft9\x10r\x1e\xda>\xbe!:\xcf\x1aD\x16\x18\xce\x07"Z\xa3\x9a\x83<4\x92\x87:\x0es\x00\xb4\xe4\x00H\xc6\xe6\x94\x15\xa8\x83%\x1b\xb0\xa7\x89\xce\xba\x84\x81\x156\xa0u\xac\x11\xd4\xda\x8c\xc5\xd8\x04\xa9{\xa4\xa0\x03=2\r\x05\xda\n\'E_\x17Uo-+\xb1p=-p\xc6\xfa6s\xc0\xf1{\x9b":Z{\x1dHg\xe1]\x18\xf2\x0c\xbb<\x8cV\xb4\x00d?u.\xb0\xd6\x9b\x17k\x90\xf3\xc6&0\xdc\tP\xd4\xa0+Z\xc1\xbc\x82g*\x8f\x1e9\xb1m\xd7\xa4\xb1\xe4S+\xd0t|y=A\xb0c\x10\x07\xd2di\xb1\xc2@n}pR\xcb)\xe6\xac\xf3\x1e;\xaa\xb9\xf5\xf6Q\xad\xa5Q\x92\x02\x05\x89:r\xcf\xeb\xe8\xd0\xbe\xa2\xa4f\xf7J\xbe\xb1Z\x1a\xea\xb3\xb9\x9b\xa4F\x8ek\x01\xb9\x8a\xa3]\x0b\x85\xdbKR\x85A&Q\xfb!\xb4\x01)\x8f\x94I]\x1f\x91\xf4\x9aJ\x14kP\x12Q&3c\x88X\xdc\xbf\xd0\xb1\xce\xbeF%\xb0\xe7\x1by\xd0\xb4\xbb9;hF\xf0\xae\xabFn\xacR:\x11\x15b\xe6HGFD\xe7xa\xec\xa5\xa5L\x9d\x00v\x8d\x99\xd8\xf3\x8dp#\xc1h{3\xe2Q\x97^\x96Z\x98W)`\xe8|\xa3\x16\x81\xdaM\x9e \xa9\xd3\xe3z\x93e\xc4\x8f\xd2\xd2\xf0\x0b]\xeeG7|\x0b\xa0%\xd5P\xdayh\xa7\x88\xec1\x15X\xa6\xa5)SM\xd8\xeb\xc5M\xfb\xd8\xa2\xeb)\xee\x1cx"\xb0\xb7OwztFW\xfdhf\x8f\xdc3;\x1a_\xb4\x93z\x85\x18\x9f;c\xdeU\xd0\x18"WMO\xa2\xcc.\xd3L\x80\xfe5\xd3\xd5\xbc\xf8\xcb\xfc\xf14UD\x89\x18\xb5\xb3\x0cVL8\xd6\xed9\xed\xba\xe9u\x98\xfa6\x86\xae\x7f\x95\x02\xb8\x96&\xb8\xc1\x9f\xded\xee\xa9\xe3\xe5\x18Q\x87\x91\xe4\x0bF\x04g^\xc5\x1f\xe4\xea\xd5h\xa3\x8f\xac\xea1u\x9aE\xf5\x04\xd2h\xde\xcb\x07\x18\xaa\xe4\x83I!:\xf1-O\xcdB%\xe9d!\x1a\\\xe3\x0f\xee\xb5\xbeek(7\xb5X\x96\x82\xc4\xde\xd3\xe8\x8eO\xc7\x1e\xdf\xf6\xce\xa0\xa6\xa47\x1f`bN\x90K\x1a\x9e9c\xde\x9dA%\xd1\x9b\xf6\x0c\x08\xf9\x87\xf9c\xa2K\xaf\x94W\x9cwM*\xd0\x81\xdcH#:\xcd\xf2\x8a\x94\xbda\x0c\xe6\xa85\xa7i\xf40\x18Zh^\x0b\xddD,\x1f\x1f|\x90\x8c\r\xe8\xd6a\x9ewi\x8a\x81J\xaagk\xa8\x19\xe0\xcfNh-\xa4\xe7 \xea\xa5i\x0c\xc0\xcd:D\x17\xd9\x1e\xb4\xbe\x85\xfc\xa93zi\x9a\xa84:\x1eSS\xe09\x18iH5/V1_`>1\xf3\xaeH\xd3.\xe3\xe5\x10BV\x06\xbf4\xfc"\xb7^\xc5\x80\xea\xd1\x00f\x0b\xbd)\xd0w\x9f\n\xad\xb0\x19\xf2\xec}`z\xe0\x86\xa6f0\xa0I>]\x90\x86<3\xed\xd2\x19\x1d\xb81\x0f/\xd2\xbf[\xcf\x13s\x96\xecg8\xdc\xf1\xef\xe0\x9f\x87\xfb\xca\x16\x80\xf2\xa7\xd8\x97\xbfq\x9fR&\xb7\xf5\xc1\xab\xab\xfbe~\x87\xa1\x89N\xed\xdf\xab\x9f\x95}\xbc\xf9\xf2\xe3\xfe\xfdOJUw\x97\x8d<XS\x1e\xab\x16\x8b2\x17[R\xbc\xcbjU\xb5\xef#O\xa8N?T\xcb\xea\xb6^\xd5\xcbG\xb5\xac\xafn\xee\xeaK\xf5\xd7\xe3\xcd\xdd\x97\x16\xdf\xfca}\xb5\xacn\xeeV\x8f\xc5\xd2w\xc7\xbf(\xd5\x06\xa0\xfbT\xcc\xb3%_\xfbL\x8d\xfc\xf1>\xbf\xe8\xe0\xe6\xcb5\x1d\xa2.o\xae\xae\xeae}\xf7\xb9V\x0fu\xf5\xb5`\x18\xed\xb6R\x97u\xfd\x90\x1f\xb8\xbe_\xd49b\x0e#\xad\xc2\x0e9t[\xa9E\xfd\xdfz\xd1\xb0\x99d\xf67h\x85\xb1(\x00\xc5m\xa7|\x16\xf2\xcd\xd7\x05\x17\xfb\xa8\xe7X\xb0\x1e\xd3N\x91\xd4\xf2m\xd17;s\x87\x9e\x93-\x0f\xb2c;M\xdeiz;\xcb\xd4G6B\x96\x8a\xfc\\\xee\x13\xc6v"e\xf4o\xb6\xdb\xe91\xb3\xbeD\xcf\xb5m\x8b{f\xa7\xeb\xed,\xdf\r\xf3\xf4\xd4\xbc\x9b\x9ac\xfd\xf4\xce\x1c\x9c\x0c\xfb\xf9uM,\xa2\xf8\xdfV\xab\x9b\xfb;\xf5\xa9^\xdc\x7fS\xdf\xaaGU]^6\xff\xd7rR\xbe\xfd\xb7\x1bx_aY\x8fd#\x0c\xcb\x04\xdb\xe0\x17U0\x1a\xb0\x1av5\xe7\xdc\xbd\xa9\x9e&W\xbe\xb9\xc6,\xf5\x1cS2Q\xb6\x8741\xbc\xef\xa8\xae\xee\xd4\xd9\xf5\xcd\xd5\xaa\x11\xbdmuT}o\x17`\x16\x82\x9du\xb0lmm\xa9\xf3\xea\xd3_\x8bj\xa9\x0eo\x1eW\xd9\x9a\xfb+uZ\xcc\xbb\xad\xefV\xea}\x0f4z\xba\xc3\xe5";\xba\xdbz\xde[\xfe\xb2\x12\xc4x\xf5\xdb\xe9\x059\\\x96\xa9\x19\x93\xe5_ON\xf6\xcb"\x95M^+f^\xdc\x92\xc1\xbb\x8d\xb1\x1b7\xb2o\xbb\x8d_\xf2\xce\xfajQ\x7f\xce\x06>\xb66\x15\xf8\xc7n\x17\xdbr\x08\xf9\xe6\x87.$\xbb9\x0c\x82}Fuw\x1d\xd7\x0f\x19\xfc\xdd\x02?/\xed/\xaa\xcf_\x9b\xe7\xf0G\xfbS\x83\xeb\xff\x01|3&)'
p125
sg20
g21
sg83
Nsg84
Nsg85
VShelXL
p126
sg87
Nsg88
S'7f593ea263dc0fa5ab1d8aab182f35cf'
p127
sg38
I9
sg90
VLeast Squares
p128
sg92
F0.0746
sbag1
(g12
g3
NtRp129
(dp130
g15
I00
sg6
I12
sg7
S'b15c055040542ebe3b2dcc9e1e95d1e1'
p131
sg16
(lp132
I12
asg18
S'x\xda\x8dYmO\x1cG\x12\xfe\xbe\xd2\xfe\x87VN\'%\xc2\xac\xbb\xaa\xdf\xa5#\x12lL\xb0\x8e\x17\x1b\x93\x9c\x13E\xb2\xc60\x18\xe4eA\xcb\xe6\xec\xfb\xf7W=3U=\xbb3\xd8`K\x8c{\xba{\xaa\x9ez\xea\xa9\xea\xf6t\xa2\xe8\xa7\xfe\xfa\xf0\xe1\xe1\xa6\xbe\xfb\xe0?\xc2lU?\xaa\xcbU]\xad\xeb+\xf5\xf1\x7f\xea\xdd\xd1\xab\xe3\xf7\xc7\xbb\xa8\xc1\xbe\x0c\xd3\xc9tr\xf1\xfa\xe2\xb8\xb7\xe2\x00\xd4\xedR\xbdA\xc8\x7f\xd4? M\'\xe7\xafN\x14\xedR\xaf\xd5\xfa~\xf3\xcd\xfc\xd5\xf1\xb1\xd2\xb3\x00:\x18\x15f!\xb8\xe4U\x9c\xf9\x94\xd0+\xf4\xb3\x08\xc9y\x95t\xfbw:\xf9\xf3\xd5\xf9\xb9\x8a\xb4Bkm\xa0\xfb\x9d\x9a\xdf\xa0\xe9w\xfe3\x9d\x1c\xef_\\\xa8]\x98N\xde\xfdqrB/\xdd\xee\xfb\x17\xbb\x7f\xbc\xa0\x87\x9d?\xcb\xe0\xce\xfb<B\xe3\xbb<\xb8\xdb\x8c\xec43\x9b\xc1\xc3\xfd\xb9\x9a\xab#u\xaa\xce\xa6\x93\xdfN__\xa8\x18U\xd4dA\x9cN\x14}h\xf6n\xa6\xcct\xf2\xe6x\xffT)7\x9d\x1c\x9c\x9d\xfe2\x9d\\\xdfU\x0f\n\xa7\x93\xfd\xf9\xc5~\xeb\xfd\xbf\xee\x17\xf5W\x9c\xd5_\xd7\xab\xea\xf1\xe7n\xec\xe8\xf3\xe2\xdd\xeaR\xfd\xf0\xcf\xd9_\x7f\xf5\xf1\x9b\xdd|^\xfc\xc0\x93^n\xad\xa4\xaf\xfe\xe7\xd7\xa3\x8b\x1c%=\x03\x1b\t\x80\xf6\xd9\x07c59\x7f\xf8\xfb\xfe\xb9j\x7f\xc2\xcc$\x88d\xd6\xdc\xe7\x7fB;\xd1x\x8c\xd8-\xd2\x11}\x08\xdd\xb37:\xa4f"d\\yc\r>tK5\xfa\x84jo:Q\xfc\x93\x91\xb7\x89w\xd0\x00\x89\x1f\r:~D\xcc`\x1c\xbe~\xaf\x94%\xb4\x8e\x1ak\xb0\xb3&@J\xdd" \xd3\x0c\x7f\xca\x18\x88~\xcb\x9a]\x98a~\xe4\xddr\xb0\xcf\xc0\xd0\x83mW9\xa7Q\xc7\xf6\x19M\xd0Zv6\xc9\xf8\x11\xdf\x8c1\xddtmC\x88\xdb\xbe\x19+\xaf5\xc6\xbc\xd9n\xe31z~$\xcav\xd6\x80\xa5t8j\xac\xe9|s)h\xc6\x06\x83\x0b\xb6\xdb\x0b\x1c\xc1\x9e\x86\xbe\xb9\xa1o\xa9\xe7\x9b1\x1a\xd9\x04\x9b"\xfb@\x88\xa46@[\xbe\x05\xc2\x9d}\xa3\x9fm\xdf0I\xe4\xb5\x8e\x91\x1dJ\xdep\xdc-\xdal\x83.6\xe8\x141v\xab\xc8\x1a\xaby\xae\xc3v\x8bm\x1b\xac\x96\x80Rj\xc3\x00\xdf\x10x\xa6\xf6\x11\x05\xdf\xc8\x8bt\xcc2\xd1\xc7W\x17|i\x04=2\xbe>\xfaBS\xa3\x9f\x85/\xf6|3:z\x89P\xf0\xc6\xf0\xce\xc6\xd9\xf6y\xcb7\x9f\\\x12\xf7}\x18\xe0\x1b\xbdf\x87\x10B\xa1\x910\xca:\xb2a\x9ez\xb9i1\x01\xd8n\x95Gp^\xbeeGc\x8c!\t\x7f\x9d\xb3#6\x18\xb6\xc1a\xa1r\x12\xa8Ix\xc9\x06\xf0=\x1b\x82\'\xb2\xb6\xef\x01\\\xe0<\x06\x08\xe0\xc7b\x9c\x81\x93|\xc1\xa1\rAX\xab\xc1A\xa1\x1c\xc8h \xad>k>cE\x8b\x02\x08y\x93\x97<\xa6\xa7\x96\x7f[68#\xb1\x08\xd9\xfa-\x1b\xac\x8e\x8e\xbf\xe6\xbd\x08\x1b\x02\xa3\x03)\xa4\xcc\x07\xdb\xcb7\xe2z\xe8l$1\xb3\x9c-\xe0\xad7c:\x19\x0c8\xe1\xf5\x90\xeb\x16\x8b\xf3\xa8E@H\xa2\x85\xeb\x08\x1b\\o\xaca-\x89Q\x16\xa1\xa7\x1d\xba\xcc#\x91\xb4\xd6?\x83\xeb\xf3\x06O\x891\x15Vf\'P\x92F\xc1\xd7\xb91\x9e\x19g\x98\xc1\xc6\x13+\xb7cl\x8d\x95\xc0\xdaB.#\xa8k\xef\xb2\x96\xf4cL\x82\x06\x0c\x03\xda\x18\x9d\xd4$\x13\xc7\xf0\xb5`yJ\xc8,\x18\xe0\xeb\xf9k$\xf7\xbe\x10\x9c\xa5\ru\xaeCs\xd3\xcb7@\x94\x1aA<\xd3R\x89\x80\xf4u\x9c\xeb\xa2g\xd6\x10\x82\xdbz\x16\xc5\xc4\xacwb\x83\x93G\xcc\x9a:\x8f\xfd\x9c\'\xc8\xad/\x05\xdd\xb0\r\x96\xba\xa0\xd1X\xa0\xc8\x82qa\xa8;\xbe\x14*JzyD+\x94\x83\xcc\x07}\xb0/6\x10\xbd=\xf7\x04&\x06\xb0\xac\xb0\x11b\x1b\xd9\xed|\xa3\xdc`\x1bR\xf4\xc3|KbC(\xba\x03B"\xaa\xb6\x91\xd9\x89\xb9\'h\xac\xe1\x9e\xc0\x11\xff\xbbE\xd6Q\xa9cD\xa8=\xd4O\xf7\x04\xb4\xc7A\xa9\r\x894<\xb0\xaa\xfa\xe8\xba\xb8 \x90\xfa=\xa7\xaf\x98\x87^\x8cH\xbf-\xc7\x88\xba\xa4(\x9c!\xb9Nc}\x05\xa6\xa2\xcb\xe8\xfd\x90\'\xa5 D/\x94\xd1\xa5\x1aZ\x14k \xe3\x13\xfa=\x13Y\xc3\xaal|\xb0\xf2\xa9H\xb2\x10\x9f\xe3[Sc\xb8\x1f\xa4\xd2\xcd\x84\xa2\xf6K\x90\x87D\xd5\xc8\x8e\xe6a\xb2\x12{3\xd4\x82X\n\xb9Ay\xc4^\x0e\xa4\\sl\x1f\xdf@2&\xbc\'\xa9\xe5\x9aCD\x1b\xd5{\xa3\xad\xe0\xab\x87}\x1bE9Hu\xb1P\n\xaeP\x91\xaa+\xd9\x80=Mt\xf4\x96s\x84\xca\xb9t\xa2\x80$7c8\x98\xc0\xa4"H\xf4\xa0\xee\x99\x94\xc4\x06\xb4\xe5\xc3\xa2ydY>\x025E\x83\xb5\x804\xd1w\x99\x03\x8el\x8c\xa5\x88\xda\xb1\x1e\xc4I\xaa\x92\xc0R\xf7\xbem\x83)\n\x1cm\x91\x85Tx\xe6`\xa37o\xacA\xce\x1b\xdb\xf6\xacM\'\x80\xceI\x93H\xf5T?\x83g*\x1f=rb[\x0e\xb3m\xd5 oh\\\xd4<\x9e\xa8\xf0\x8c\x85\x99\xe6\x9bR-\x06G\x0f:\xbbp"\x826\xacoT\x1e\xa5\xe9A\xbfYR\xd5f\x1a\xb9\xd8-\x82D\xeeqc\x0b\xd8\x89\xe1wJjv\x0f\xa0WMLS\x13\xdaM\x92v\xec\x1e\xb9\nA\x8fe\x92K\xd2\xe4d\x8al\xab\xa8\x91\x06\x9e:\')\xb0 \xf9Ni\x00\x1b*\xd1X\x83\x92\x88\x86\xf3\x88h\xe0@j\x0c\xf5V\xf69*\x81=\xdfr\x83o;XI@\x9d\x96\x12\x84\xb6m{\x06\x15\x02\xa4\x99sz\xd8\x91\x19\xe9s\xe9\x98\xe2KvDi\xcet\xd8`&\xf6|s\xc6S\x86v\xbd\x99\xf3.\x16>\x83\x86g)`(\xbe\x91\xfeY\xae~\x8eh\xc0\xa8\x93\t\xe9\tZ\xca\x01\x9aH1P\xc0\xd0\xebmK\xabM\x04d\xb2"\x96S\xa3iN5a\xbf\x177\xb0|\x06\xf3\x84\x87\xb0(7\xe6\xf1IZ\xd2\x1e\xa5\xfa\x91\xc8\xa03\xec\x11\xf1\x08\xa4^\xa1\x87o\xed1/\x154\x92\xecu\x81\xf1D\x1a\xae\x11t@Ic\xfc\x19v\x9cM\x8f\xca\xfc\xf1\x1e\x9c\x93\x88\x05\xde\x99\xc4;\x8d\xde:8\xcd\x84\xa54\xa1\x9d\xb6\xf9C\xf9\xc5\xc0\x924\x94\x0eC. \xd0l\xde:`\xefdN\xc7\x08\xeb;\x1d\xb6\xcek/\x15\x14\\\n\xcf\xca\r\xae^\xad6zi\xb4b2\x8e\xa3\x90h\xfc\x89\xbc\x17*\xe5\xba\xb7\xe5[\xf4\xe5\xc4T6\xa6|\x16\x8f\xa3\r\x1b\xfc\xc1\xfd\xce\xb7l\x8d\'\xb5aY\xa3\xc6E4\x84DM?\x1d\xb7#<\xe8\xedA\xd2\x11z\xdd4[\x0e:\x9a\x88\xdf\xd8c\xde\xdb#G\xa3;cP/\x86\xb2\x07\x15xc\x9f)\xaf8/Mj\xbe(\xc2nCj\xa3\xe5V\x8a\x98\x1e[\xb2o\xa7i\x8aV \x1d\x1e\x8e\x03\xearE\xe5\xa4dx\x90\x83\x11\x9dt6a\x9e\x974\xc5\xd8\\9\xb6\xd6\x18o\xe5\xba\x00\xfdh\x93Z \xea\xa5)Q?\tD\xd6\xb2\xb9$\xa9I\xebo\xed\xd1K\xd3@\x8dH\xe2c\xaa\x95\xac\xa1\xae3\x86\xef\xc2\xec\x1b\x98\xcf\xcc\xbc\x14\xe9`\xac\xdc\xe8Q\x1fdA\xfa\x9d\x04\xc9\x8c\xb2Y\x8e/\x18\xc2\xf0,\xd0\xde\xe3u\x1d\x8f\x085\x049{7jxdz\xe0\x06"+J\xc7\x0e \xfd6I#|\x83\x7f\xa6\x07.5s\xc8\xbaGtI\xc9\x8b\xb2$\x17\x9e\xc1\xbf\xa3\x7f\x1f\x1f*\xdb\x00\x94\xafb\xbf\x7f\xc7}Ng\xfe\xae>Du}\xbf\xca\xdf0t\xa2S\x87\xf7\xeage\x1fo?\xfdxx\xff\x93R\xd5\xf2\xaa\x8d>\xe1\x96\xa7U\x8bEs.\xa6^L]U\xeb\xaa\xfb\x1eyB\xa4}\xa8V\xd5]\xbd\xaeW\x8fjU_\xdf.\xeb+\xf5\xf7\xe3\xed\xf2S\x87o\xbeX_\xaf\xaa\xdb\xe5\xfa\xb1\xb1\xf4\xd5\xe9/Ju\x01(W\xc5\xddy\x12\xf99P\xbb\xa4\xf2\xe5}\xfe\xd0\xd1\xed\xa7\x1b\xdaD]\xdd^_\xd7\xabzyY\xab\x87\xba\xfa\xdc`\xe8\xf1\x85RWu\xfd\x90\'\xdc\xdc/\xea\x1c1\x87\x91Fa\x97\x1c\xba\xab\xd4\xa2\xfeo\xbdh\x93\x8cd\xf6-t\xc2\x98#\x9bO\x07\xbb\xcd1\x15\xda\xdb\x85|ISP\xcf\xb1`=\xa6\x95"\xa9\xf9\x8c\x05\xa6]\x99\xe9\x9c\x1b\xc7L\xe5\xb1\x95\x86\x1a\xa0\xb7\xa6\xb7\xb2\xb9\xaf"Uo\xeaC\x9e\xf7\xd47\x91\x0e\xa0omY\xe9\x9b\xdb\x9e&z\xbek[\xcc\x13+I\x0b\xde\xba\xb2\x922\xc6\xb4\x00\xe4\x04\xce\xf3\xbc}ze\x0eN\x86\xfd\xe2\xa6&\x16Q\xfc\xef\xaa\xf5\xed\xfdR}\xac\x17\xf7_\xd4\x97\xeaQUWW\xed\xff\xb5\x9c5w\xff\xdd\x02^\xd7\xb0\xacG\xb2\x11\x86e\x82m\xf1\x8b\xe4\x97\x8cj\xd9\xd5\xee\xb3|Y=M\xae\xfcr\x83Y\xea[L\xc9Dy1\xa4\x89\xe1u\'u\xb5T\xefnn\xaf\xd7m_\xfaB\x9dT_e\xc0\xa3\x99\x15Xvvv\xd4E\xf5\xf1\xefE\xb5R\xc7\xb7\x8f\xebl\xcd\xfd\xb5:o\xcc\xbb\xab\x97k\xf5\xba\x07\x1a\xcd.\xb8|\xc8\x8e\xeeu\x9e\xf7\x86?\xad\x051\x1e\xfdr\xfe\x81\x1cn\x86\xe9\xa0\'\x93\x7f=;;\xa4A\x8a\\fd;\xd6\x98\xf9\xe1\x8e\x0c\xdek\x8d\xddz\x91}\xdbk\xfd\x92o\xd6\xd7\x8b\xfa2\x1b\xf8\xd8\xd9\xd4\xc0?\xf6\xba\xb1-\x87\x90_\xbe)!\xd9\xcba\x10\xec3\xaa{\x9b\xb8\xbe\xc9\xe0\xef5\xf0\xf3\xd0\xe1\xa2\xba\xfc\xdc\xce\xc3\x1f\xedO-\xae\xff\x07\x15\xef&\xb4'
p133
sg20
g21
sg83
Nsg84
Nsg85
VShelXL
p134
sg87
Nsg88
S'7f593ea263dc0fa5ab1d8aab182f35cf'
p135
sg38
I10
sg90
VLeast Squares
p136
sg92
F0.074800000000000005
sbag1
(g12
g3
NtRp137
(dp138
g15
I00
sg6
I13
sg7
S'3d6a9c9ab943436d357634430e3b6671'
p139
sg16
(lp140
I13
asg18
S'x\xda\x8dYmo\x1b7\x12\xfe.@\xff\x81\xe8\xe1\x80\x16\x8e\x14\xcep\xf8\x06\x9c\x0b8j\\\x07g\xc7\x89\xe3\xf6\xd2\xa2@\xa0\xc4\xeb\xd8\x88\xfc\x02Y\xbd\xe4\xfe\xfd\rw9\xe4J\xbbI\xac\x04\x10C-\xc9\x99g\x9eyf\xb8\x99N\x14\x7f\x9a/\xf7\xef\xee\xaf\x9a\x9bw\xee=\xcc\xd7\xcd\x83\xfa\xb0n\x96\x9b\xe6B\xbd\xff\x9fzs\xf4\xfc\xf8\xed\xf1\x0c5\xd0S?\x9dL\'\xe7/\xce\x8f{+\x9e\x81\xba\xbeU\xaf\x10\xd2\x1f\xf5\x0f\x88\xd3\xc9\xd9\xf3\x13\xc5\xbb4\x1b\xb5\xb9\xdb\xfee\xf1\xfc\xf8X\xe9\xb9\x07\xed\x8d\xf2s\xefmt*\xcc]\x8c\xe8\x14\xbay\x80h\x9d\x8a\xba\xfb;\x9d\xfc\xf9\xfc\xecL\x05^\xa1\xb56\x90\xbfc\xfb\r\x9a\xbf\xd3\x9f\xe9\xe4\xf8\xe0\xfc\\\xcd`:y\xf3\xc7\xc9\t\xffhgo\x9f\xcc\xfex\xc2\x83\xbd?\xeb\xe4\xde\xdb4\xc3\xf33\x99\x9c\xb53{\xed\x93\xed\xe4\xe1\xc1B-\xd4\x91z\xa9N\xa7\x93\xdf^\xbe8W!\xa8\xa0\xd9\x820\x9d(>h\xfef\xae\xcct\xf2\xea\xf8\xe0\xa5Rv:yv\xfa\xf2\x97\xe9\xe4\xf2fy\xafp:9X\x9c\x1ft\xde\xff\xebn\xd5|\xc1y\xf3e\xb3^>\xfc\x9c\xe7\x8e>\xad\xde\xac?\xa8\x1f\xfe9\xff\xeb\xaf>~\xf3\xabO\xab\x1f\xe4\xa1\xa7;+\xf9\xd4\xff\xfczt\x9e\xa2\xa4\xe7@\x11\xb5\xee\xc6\x8c\xa1\xd1\xec\xfc\xe1\xef\x07g\xaa\xfb\xf8\xb9\x89@l\xc8\xc2\xa5\x7fB\xf7\xa0q\x18\xc0wc\x1d\xd0\xf9\x98\xc7\xceh\x1f\xda\x07!\xe1*\x1bkp\x1c\x9cn\x88.\x06\xb5?\x9d(\xf9$\xe4)\xca\x0e\x1a\xc0\xc9\xd0 \xc9\x10\x91\xa198|\xf1V)b\xb4\x8e\xdag0[\xe3!\xfa<\x066\re/c \x98\x1dkf0\xc74\x94\xddR\xb0O!=\x95\xcf\xb2V#dc\xd1x>Zv6\xd1\xc4\x11\xdf\x8c1b1yFb\xc77C\x06\x8a\x17!\x1d2k=n\xadl\x87>@\xb6\x06\x88\xd3\xe1\xa8==\x9fj\xa3\xf7&\x8f\xd1S\xb4\x19u\xb0\x01c\x1c\xfaf\x87\xbe\xc5\x9eo\xc6hg\xf3\xb9\x14\x03\xd8\xbc\xb3\xd6\xd1\xeb\x11\xdf<\xa2\x0c\x89?\xbb\xbe![\'\xbe\xe9\x10\xc4\xa1\xe8\xc4c c\x92\r\xba\xda\xa0c0\x90#d4\x9a\x18\xf2\xbcE\x1d\xc7\xf0%\x8dV\x1e\x89\xce\x0c\xf0\xe5\x8c\x17\x1b\\\xc4\x82o@\x99e\xaan\xe3\xab+\xbe<\x83\x91\x04_\x174\x14\x9a\x1at\x8f\xc1\x17{\xbe\x19\x1d\x1cd\xbb\xc1s\x928\xe1\x91%3\x86\xaf\x8b\x16\x8a\xfb\x1c\x81]|\x83-\x0e!\x1471\x16F\x91e\xee,b/7\x99X\xd0\xe6fZ\xe5\x10\x02\x95\xb3\xc8\x9b\x11\x1b0\x08\xc5y7\x8e\xdc\xc0\x06*\x81\xb5\x18\xaa\r\xc52\xed\x1d\xdb\xd0\xa6\xad\xd8\xe0\x9d\x11\x1b\x00\xac/\x98\x80\x077\x9aC\xba\x84\xcb\x10\x0cr\x08\xbb\x1chO\x83\x82\x98\xd6\xad?\xdd\xac\xe3Rp\xda"T\xfce](\x89\x19m\x94\x88;f\xa0\x1b\xb1\xc1\x1ak\n\xed\x9d\xdb\xb5\x81z\x04w\xe5\xc9T\x88\xf2,D\xe7\x12\x1f\xa8\x97o1\xb0\x84t\xbf\x1b\xb4\xe4\xac\xd8@\xae\x9d\x1f\xe4\x1b+V\xe1\xb5\x1d\xda\x80T\xb5\xa4\xa5jk\x8e\te6\xa4|\xebq\xbd\xb5F\xb4$\x04k\xf3"\xb41\x16e\x0b\x8e:\xa5\xfd\x0e\xd7\x17\xad\xaf%\xc6\x10\x8d\xc8\x19\x90\xb6\xae\xe0k\xed\x18\xcf8\x07\xca0\x01\xb8\x1bc\x96\x8a\x12Xr\x85\\\xc6\x96\xa1M1\x86~\x8c\x93\xa0\t\x0cH\x91\xa8\xd4$\x16\xeb1-\x81\xf2\x88\x8f!\x0c\xf1u\xc2(\x96{\xd3#\xb8\x9c\xc1\xba\xc08\x98^\xbe1\x03b(\xfbG\xc0\xc2u\x9e\xa6Q\xae\x97\xb2F\x86\xf3{W\xcf\x02\x95\x02h#U\xe7\x0b\x0e\\\xe0\xd8\x86\xd0\xcf\xf9\x04\xb9\x9cK\x81\xd3\xbe\x14\xf7\x08\xa3\xf9\x86\xb6\xf0\xcc\xfa\x01\xcf\xb8F\x17r\xb1Oe\x08%,\x18\xb9}Y\xe8g\x07\xc5\x86Do\xc97\x13<\xa0T\xaa\x00\xc1\x8e\xe6[\xa8\\\x8f\x81\x86\xf9\x16\x8b\xc7\xa5\x04\xb2\t\xa6T\x1cr\xa2\xeb\nSO\xd0Z#=\x81\x05\xfe9\xa3c)\x8a\n\x02\xb7\x87\x03%\xae=\x01\xef\xf1\xac\xd6\x86\x08\xde;QU\xae\r\xd9\\\x04\xe9L\xbe\xd3W,|/F\x08\x9e$GR\x97T\xba\x82D\x19?\xca\x13\xed*/a\xc8\x13\xac\x15\xcec\xd5\xc4\x8a\x0f\x92X\x03\t\x1f\xdf\xef\x99\xd8\x1a\xa1\xa1q\xbe\xa6&\x17\x83\xb6\xe6|\xd77\xa0^?\x88:\x90\xf4\x12\x86Y\'\\\x8c\x94k\xd5 \x0fCi\xd2\xa2\t\xc3\x9a\xe3}\x117,\xb2\x8b\xb6\xa4$\xa7=\xdb@}|}pQ\xf4\x95\xb8\x13\x13\x1b\x98h\xa3Z`tQq\xd2\xdcC\xec\xda\x00P\x92\x0fL\xa8\xa4\xab*e\x93\x16`O\x13-q[&\n\xeb\xb8y\x92\x1c`|`\xac\xfe\xb3\xc8\xfb\xca\xf7\x01\x0e&FS\x9d\xd7\xe5`\xac\xd5\x90\x12\x0emk Z\xc0\x9aH9s\xc0j\xa7\xa9\x14Q4\xa3y\xc8M\x9a\x94L\x1b\x07=\x881\x15\xf5\xe0t\xd5\xc4B9J\xf7\x83^o\xdeZ\x83\x927\xe4E5\x00\x98Ze\x03\xae\xa7\x8f\xc9!\x95\xae\x1e)\xb1K\x93\xc6\x1d[\x86\x18X\xbb$\xb1\x99g6\xd8\xb1\x92J\xb6Vx\x1a\x94\x1d\xe7\x9dd\x19\xa7\xb5P\r\xad+\x04D\x87[%Um\xa7\x91\x95\xe2\x00\x11K\x7fd\x00\x9d\x86G\x94\xd4\xe4\x1e@\xaf\x9a\xb0\x89\x92\xf6&rl\x82\xcc[\x888\x96I6\x9a\xda\x1d\xf8\x81\x8a\x9a\xaa\x12P\xf8\xae!\x14B\xf3q[*\xd1Z\x83%\x11\x8d4\xdf\xcc\x03kDE\xc9dI\xfe\x9eJ`\xcf7\x0e~\xc0\xccL\x8c\x8eJg\xcaj\n8Z!Pb\xe3(\x0e\xbb\xa1\xd2crB`m\x13J;\x0b\x88n\x8b\x99\xd8\xf3\xcd\x1a\xe7\\&\x92\xb1\xce\xd6\xaa\xcb\x99\xe8\x1e\xa5\x80\xbe\xfa\xa6\x83%i\xd0\xad\xb5^\x04\x833\x9f\xa38JK\x103-\xdfyw}\xf3\xecqO\xebJ\x9b\xe5%n\xac-\xa2\xee\\\x12S\xdc\xfcA/n@R\xe0\x99\x87\xc1\x95\xb8y\x07\xe1\xab\xb4\xe4=j\xf5\xe3b\x8fN\x8bG\x8c\xb5\xa9\xf5\xca\xfao\xed\xb1\xa8\x154\xf8rcuL\x1a\xc1\x18R\x89\x08\x8f\xe98\xd1\xf4\xf8\xc3\xf1\x92\xc6\x90#\xe6}i\xe5B\xbe\x87\xee\xf2G\x97;\x13Y\x1c(<\x85(\xf9\xce\xa9Q\xd3\x84\xeaE\x0b\xfd6\x7fz7s\xbeF\x10\xe5\xc0\xa4{\x93\x16|\xf8V\x1d\xf5\xa3rC\xaaW\xa7\x8d.\x886r\xbd2R\x1ec\xaa#\xe3y/\x84\xf5\x8e\x06\xaa\x1d\\\xe9\xcd\xb5s\xb5u,7&\xbe\x17\xe2\x16\x7f\xf0 \xfb6k\xef\'1\xe4\xb6\x8f\x93\x08\x0bU\x1d\xea\xb1\xee@b\x8f\xcfz{\x04\x13m\xed\xa6\xb5\xdcQ\x80E\x80\xbe\xb5\xc7\xa2\xb7\x07[,\xf7\'V\xda@\xa5\xb7&\xa7\xe9\x91\xf2\x8a\x8b\xda\xa4Bd\xbfD\x82\x90r\xc5H\xcd\xab\ta\xf4B\x16\x9d\xae\x90\x0e$\xc8C\xa8d\xb1\xa5d\xd8r9\xe6$\xb2\xdb0/j\x9a"#\x01\x19"\x1e9\xb9\xd63\xed\x02\xf9oA\xd4kR\xf9\xde\x19\x0bD@"\xd7H\xe9B\xfb\xad=zi\xea\xb8\t\x93\xc4\xc2t_\xcf{8?\x14\xe6\x01\xcc\xae\x85\xf9\xd4,j\x91\xf6\x86H\xe8\xc9\x9b\x98\xd2`\x18\xbe\x8e\xd0(\x9b\xa9\xb4J~\xe4\xee\x8d\xda\x8c\xdc\xff\xc1\xc7\xca\xaf\xe4\x94\xe9\x81\xeb\xb9C\x91\xf7L\xa9\xf0\x98\xf2.\xd2"~\xbd4\xf3\x1e\x15\\\x8eO\x90\xf2\xcaA1\x14j\xcf\xa4\x1f\xf3\xf6\xed\xe8\xdf\xc7\x87\x8aZ\x80\xd2\xab\xd8\xef\xbf\xe3>\xe3J\x90\xeb\x83W\x97w\xebt\x06\x1f\xab\xd5\xe1\x9d\xfaY\xd1\xc3\xf5\xc7\x1f\x0f\xef~Rjy{\xd1\xc9\x03\x8bUzl\xb9Z\xb5\xf7bbt.\x96\x9be>\x8f=\xb1\xa4\xee\x97\xeb\xe5M\xb3i\xd6\x0fj\xdd\\^\xdf6\x17\xea\xef\x87\xeb\xdb\x8f\x19\xdf\xf4b}\xb3^^\xdfn\x1eZK\x9f\xbf\xfcE\xa9\x1c\x80\xfa\xaa8\xd7\x8f c\xc7M\xbfJ/\xef\xd3AG\xd7\x1f\xafx\x13uq}y\xd9\xac\x9b\xdb\x0f\x8d\xbao\x96\x9fZ\x0c\x1d=Q\xea\xa2i\xee\xd3\x03Ww\xab&E\xcc\xa2\xe7Y\x98\xb1C7K\xb5j\xfe\xdb\xac\xba$c\x99}\rY\x18Sd\x131g\xed5\x15;\xaa\xda\xd8G=\xc5B\xf4\x98W\x16IMw,\x8eP\xbb2\x15\x81\xd48\xa6z1\xb6\xd2p\x0b\xfd\xda\xd4\x95\x0e=\xe6\x18Pn\x8b\xcd\xf8\xcaT\x1e^S\xefL\x9fX\xcf\xf5\xa0\xad,\xe9\xb9\x94J_]i\xeb\xca.G\x12\x00\xa1\xfb\xb6\x8e\xbe\xbe2\x05\'\xc1~~\xd50\x8b8\xfe7\xcb\xcd\xf5\xdd\xadz\xdf\xac\xee>\xab\xcf\xcb\x07\xb5\xbc\xb8\xe8\xfe\xaf\xe5\xb4}\xf7\x9f\x17\xc8\xba\x96e=\x92\x8d0,\x11l\x87_\\\xc1\xd8\xa8\x8e]\xdd>\xb7O\x97_\'W\xfaq\x8bY\xea[LIDy2\xa4\x89\x91u\'\xcd\xf2V\xbd\xb9\xba\xbe\xdct7\xde\'\xead\xf9\xa5L@\xd4\xf3\n\xcb\xde\xde\x9e:_\xbe\xff{\xb5\\\xab\xe3\xeb\x87M\xb2\xe6\xeeR\x9d\xb5\xe6\xdd4\xb7\x1b\xf5\xa2\x07\x1a?]qy\x97\x1c\xdd\xcf\x9e\xf7\xa6?n\nb2\xfb\xf9\xec\x1d;\xdcN\xf3\x9d7\xc8\xf4\xaf\xa7\xa7\x87<\tI$d\xae5\xf3\xdd\r\x1b\xbc\xdf\x19\xbb\xf3C\xf2m\xbf\xf3\xab\x9c\xd9\\\xae\x9a\x0f\xc9\xc0\x87lS\x0b\xff\xd8\xcf\xadm)\x84\xf2\xe3\xab\x1a\x92\xfd\x14\x86\x82}Bu\x7f\x1b\xd7W\t\xfc\xfd\x16~\x99:\\-?|\xea\x9e\xc3\x1f\xe9\xa7\x0e\xd7\xff\x03U\x99&o'
p141
sg20
g21
sg83
Nsg84
Nsg85
VShelXL
p142
sg87
Nsg88
S'7f593ea263dc0fa5ab1d8aab182f35cf'
p143
sg38
I11
sg90
VLeast Squares
p144
sg92
F0.074700000000000003
sbag1
(g12
g3
NtRp145
(dp146
g15
I00
sg6
I14
sg7
S'4ad7c5225426e200d0c6def2367a9e0a'
p147
sg16
(lp148
I14
asg18
S'x\xda\x8dYko\x1b7\x16\xfd.@\xff\x81\xe8b\x81\x16\x8e\x14\xf2\xf2\r\xac\x0b8j\\\x07\xeb\xc4\xa9\xe3\xddM\x8b\x02\x81\x12\x8fc#\xf2\x03\xb2\xba\xc9\xfe\xfb=\xe4\xcc%G\x9a\xb1c\'\x80\'\x1c>\xee\xe3\x9c{\x0f\'\xd3\x89\xc0O\xf3\xed\xee\xc3\xddes\xfd\xc1}T\xf3us/>\xad\x9b\xe5\xa69\x17\x1f\xff\'\xde\x1d\xbd<~\x7f<#\xa9\xccs?\x9dL\'g\xaf\xce\x8e{+^(qu#\xde\x92J\x7f\xc4\xdfT\x9cNN_\xbe\x16\xd8\xa5\xd9\x88\xcd\xed\xf6\x9b\xc5\xcb\xe3c!\xe7^I\xaf\x85\x9f{o\xa3\x13a\xeeb$\'\xc8\xcd\x83\x8a\xd6\x89(\xdb\xbf\xd3\xc9\x1f/OOE\xc0\n)\xa5V\xdd\xef\x98\x7f+\x89\xdf\xe9\xcftr|pv&fj:y\xf7\xfb\xeb\xd7xig\xef\x9f\xcd~\x7f\x86\x87\xbd?\xea\xe0\xde\xfb4\x82\xf1\x19\x0f\xce\xf2\xc8^\x9e\x99\x07\x0f\x0f\x16b!\x8e\xc4\x1bq2\x9d\xfc\xeb\xcd\xab3\x11\x82\x08\x12\x16\x84\xe9D\xe0\xa0\xf9\xbb\xb9\xd0\xd3\xc9\xdb\xe3\x837B\xd8\xe9\xe4\xc5\xc9\x9b_\xa6\x93\x8b\xeb\xe5\x9d\xa0\xe9\xe4`qv\xd0z\xff\x8f\xdbU\xf3\x8d\xe6\xcd\xb7\xcdzy\xffs7v\xf4e\xf5n\xfdI\xfc\xf0\xf7\xf9\x9f\x7f\xf6\xe37\xbf\xfc\xb2\xfa\x81\'=\xdfY\x89S\xff\xf3\xeb\xd1Y\xca\x92\x9c+\xe3\x83\x94\xed\xb3\xd3\x84`L\'\x87\xff>8\x15\xed\x8f\x9f\xebH\n\xa6.\\\xfa\xa7j\'jGA\x86\xf6Y\x06r\x88|\xfb\xec\xb4\xf4>OT)\xae\xbc\xb1T\xce\xf1trQ\x8b\xfd\xe9D\xf0O\x8a\xbc\x89\x86\x1f\x95\xb2\xfc\xa8\x89\xf7\x95D\x00\xca\xc1\xe1\xab\xf7B\x18D\xeb([C\x9d5^E\xd3\xcdT0M\xf9n\x95\xd6*\xc8\x1dkfj\x9e\x9c\x94\xbc[J\xf6\x89J\xab;\x0b\xac\x95\xa4b\xfbL\x1a0\x8a\xbc\xb3\x8e:\x8e\xf8\xa6\xb5v\xddc\x8a\xe5\xaeo\xdah*^\x84d\xda,{L\x91\x1f\xbd\x8f\x9d5H\x06|\xcb\xd6tkl\xf4!tQ\'o0\xb5\xb3\xc6\x06-\xed\xd07;\xf4-\xf6|\xd3\xc8O\xe8\xce51\x14?\xa5\x8c\xde\x8e\xf8\xe6\x898o\xc6\x18\xbb\xeb\x1bE_\xf2&\xabo\xd1)\xce\xbb\xd16\xd9 \xab\r2\x06M]\x8a\xb5$\x1d9\xdd\x96\x94T#6\x18Yl\xb0i\xe7\xdd\xf8\xfa\xc03\xa5\xcb0j\xe3\x1bJ\xd4\x83\xd2\xdb\xf1\x955\xbe\x18\xd1&p|\xb1\xde\x15\x98\x82\x0cO\x89/\xf5|\xd32\xd8\xd0\xed\xa6\xbc#o\x19G\xb6\xcd\xf7\xaeo.Z]\xdc\xf7\x03^P\xb0\x96\x1d"\xa5*\x8cB!\x8eE\x91X\xc4\x1e7q\x90"\xd7\xadr\x84BY\xce2~,\xbe\xa02\x13\xc6\xd8a|)\x98b\x83-\x99@\xea\x19G\x080\xe2\xb0P\xaeg\x83w\xda\xc8\xf6=\xf8\xecU\x17U\xa5\xf08\xca!\xc9 \x07_hh\x83\xcf\x1c\xca\xa7)[!\xe7\xeb\xa8O\xb9\xc8\xe16\xa5\x16y\x19\xd9\xb1h\x0b\x8f\x1d\x10hFl\xb0\xdaV\xd8\xbb\x01\xd6\x8d\x8c\x9aOs%k\x8a$\xf3X\x01\x9c\t\x0f\xa6\xc7\xb7\x18Z\x02\xe1=@o\x1c\xc7\xc1\x19\xa7G\xf9\x86\x8aUp\rGwm S+b&K6GsU@*\xf46\xd6\xb35\\KB\x08\xd4\xf9@\xc9\xb4\xceJ\x15\x9c\x91\xfe\tX_d,\x95\x1c\xab\xa8\x98\xf2\xcaHf\x11\xe2k\xed\x98o\x89\x03\xfc\xe8\x86\xbe\xc15W\x12kJ-\x91\xba\xd4I\x99\xe3\xab\xfa9\xb6\x9a"\xbf\'\x13\xbd,=Ig|\x0ej\x89*\x04\xf71\x0esL\x8e\x99\x83r_m\xf0\\VH\xa6>\xb4\xd0=\xbeA\x88D_q\xa64\xc7A\xc5 \xcd(\xd6\x89\xb1\x8e\xea\xe8\x06\xf5,\x18\xa6#\xea]%\x99-\x8f\xa4\x13\xe7C\x9f\xf3\x08\xb9\xe2\x0eh\x82\xb4\x9e\x9f\xa1\x82h\xcc\x06\x94\xb7\x92\x960\xe4\x9b\xeb\x1d\\\xe9/U\xe1\x9b\x96\xc8\xc5B\xbe8(6$xs\x82u\x80\x1c+\xe8\x02\xbe\xc6l\xc0\xb9\xc5\x86\x18\xe2\x08\xdfj\x87\xd4\xa5\xf6)]\xa2c\\\xd1\x04\x944A\xb6\x86-\xb0\xaah\ncMdw\x15\xe4\xa1yX\x13`\x8f\x17\xb57D\xc8\x07\xcbU\xd5yF\x17\xfa\x94\xd6\xe6\t\xbab\xe1{9\x82,1L\xee\xd4\x85\x8b\xccA\xb9Vj\x14\'\xd2U\\\x86!NTe}\xbf\r\x97n\x88j\xc1\xd6\xa4\x0ex\xe4\xfb\x9aIy\x1d\xb8k9\x8f\xe6\xc3\xcc\x91d\xddS|S\xa6\xa7\x07\t\x8dOs\xaf\x03\x02\x19\x7f\xd1\xd0h\xad5*\x1671g\xd8s\xbc+H\xa3\xd2\xd3\xc9\xfa\x8a\xbf\xc4\x01\xd3\x8f\xaf\x0f\xbe`\xce@\x89q\x16\x01\xb48\xdesl\xe9{\xa8\x06\x03\x1bZ!\xdav\x17S\x83Z\x84,(\tm\xb3\xa0^M\xb4\xc6\xfa\xd8\xd9\x08\xc0\x10I\xae\x11\xe8or\xcc\x06_:\x89\x01\xaa\x069\x8e\xb5\xe7P\xb1\x16\xf6\xc4\x9ee)\x17\xb6W\x0b \xf2\xb8t)\x0b\xe7\x8b\xa2\xf14\xdas\xc0\x14\xde\xd9\xd90\xa8\x89P\xb7\x85\xf5\xa1\x16!\xe9kH\x92\xc6\xebi\xf3l\r1o\x8c\x97E\t\x90\xe9\t`\x19\xe8\t8\x13\xe9\xea\x91\x88m\xaa\x08V]P\x14j\x97\xec\x0e\x82\xea\xb1~\x0cj\xde\x14\xf7\xac\x1eJX\xd0\x9a\x03\xa4j\xafA\xb0e\t|j;\xbd\x96*\xb6i\xe48\x19*\x92em\xa2\x15v\x08Oh\xa9\xc9\xbd\xcc~\xee&\xb8.0\x8auL\x9a\x98\xc7\xad\nc(6E\xd8$\xbe\x0f;\x9a.\xfa\x0f\xca\xa9 H\xd5*\xa1\xa5\xdb\xaa\x12\xd9\x1a*D,\x82Dkx\xc7\xbd\xcd\xe8V\x91}\xb7JP\xcf7\x0b\x16\x10\xb3#:S\x02\x0f\x8aK?\xda!t\x11s\x88\xdc\x88o\xa5/\xb7Tk\x91Y\xca\xa6\xc2\xfdm\x0b\x99\xd4\xf3\xcdj\xe7\xb8\xca\xa0\r[*\xea\x03\xc8\x0cO\xaa\x80\xbe\xfa\x06j\x18\xa9\xf9\x06\t$\xea\xca\xfc\xe0Fa\xa9\x8a\x88\x01\x8bw}\xf3\xd2\x15\xe6\xeb\xd2v\xd1\xd3\xb8\\\xe0B\xcc\xbe\xa1%\xa6\xbc\xf9\x83^\xdeP\x01\xbb\x99\x0e\xc9\x8e\xaa\xdcvl4\x0f\xc2\x12{\xd4\xee\x87;;\x14\x15{\x84[\x85\xac\xfdJ\xfb\xc7\xf6X\xd4\x0e\x1a|\xb9\x99;\x80\x86\xf7Sh\x11A?Eqf\xbd\xca\xf8q\xd8\xc3\x94\x8c\xb5\x956\x07+\xc4\xc1nm`\xcbG\n\x93\xae.\xbb\xf8\x89\\\x99@\x8d*+\xaaDD\x90\xb7+\x1b\xf5n\xe6\xb8F\x18\xbe\x95\xa4{S\xb9\x1a\xa1\xb3\x0f\xfa\xcd87\xb8{\xb5\xb5\xd1\x05\xb6&D]\xbeaD\\E\xc6\xb8a\x1c\xc3Mz7T\x91\x90\xf4\xa5\xd2:W/\x91\x8e\x0b\xb8B\xc3\xde\xc2\x0f\x1dt\xbe\xcd\xf2\xfd$\xda.\xd2\nW\xc8\x92{G\xe8\x07\x0f\xe7\x9e^\xf4\xf6\x08:\xda\xaa\xa6\xd1\xdf\xb8\x1f\x07R\xee\x91=\x16\xbd=\xf8\xae;\xcb\xca\xad\x08F\xe0\xe71\x1co\x97WZT\x91\xaa"\x04q\xe7\x18\xa1\\\xf2\x95\x83\xac\x0eq\x0cB\xc0oQFN\x0f\x842\xee@\x15,\xb60\xd6\x06\xbe\x9b)\xa7\xb6i\x9a\xad\xe1\x9e\x15\xd0\xb5\xba\xeeAPJ\xc4\xe3\xb8\x92\xbbGC\xd4\x13\xa9\xe9#\x0c7X/K\xe1AI\xa5\xb1\x12]\xf7\xe8\xd1\xd4\x91e\xc9\x00)\x87\xd2\xdc\xed\x01a\xa8\xbeKS\x97\xc3|\xa2\x17\xb5I{4Z\xee;I\x07\x95 i\xf8K\xa3]\x8cI\xa7\xc8\x03\xef\x83{\x99\x92\xf5\xfe\xdf\xebb}|\xc1)\xdd\x0b.b\xa1-\x7f\xd9\x81\xac-\xdf\x83\x94}\xb4~\xe9^p\x03\xd9\xee{EJ\nxV5\x93vO\xa9_G\xff<>\x14&\x07(}\x8a\xfd\xfe7\xeeS@\xac\xeb\x0fA\\\xdc\xae\xd3\x19\x1a7:qx+~\x16\xe6\xfe\xea\xf3\x8f\x87\xb7?\t\xb1\xbc9o\xcb\x03\xe2\x96\xa6-W\xab|/F\xdc\xc5\xf9r\xb3\xec\xce\x83\'\xe0\xf1\xddr\xbd\xbcn6\xcd\xfa^\xac\x9b\x8b\xab\x9b\xe6\\\xfcu\x7fu\xf3\xb9\x8bo\xfa\xb0\xbeY/\xafn6\xf7\xd9\xd2\x97o~\x11\xa2K@\xfdT\xdc\xf5\x0f\xcf\xcf\x0e\xd8\x15\xe9\xe3}:\xe8\xe8\xea\xf3%6\x11\xe7W\x17\x17\xcd\xba\xb9\xf9\xd4\x88\xbbf\xf9%\xc7\xd0\xa9gB\x9c7\xcd]\x9apy\xbbjR\xc6P\x8e1\xaafp\xe8z)V\xcd\x7f\x9bUK2\x14\xa5\xdfTW\x18Sf#4\xeb,_Su\x0bU\x1b\xfbQO\xb9\xe0z\x8c\x95\xa5\xa4\xa6;\x164E^\x99\xf4h\x12\x8eI\x1e\x8e\xad\xd4\xd0w\xbf\xe9\xba\xd2\xa5/q\x9dt\xec\xc4\x87\x1e_I\x01+M\xef\xcc\xdc\x93\xd0\x0fr1I\xf3\xd2\x17\xb7\x07W\xda\xba\x12\x8ci\xcf\xca}1\xcds\x0fXK\xf9\x7fL\x84Ha?\xbbl\x80"\xe4\xffz\xb9\xb9\xba\xbd\x11\x1f\x9b\xd5\xedW\xf1uy/\x96\xe7\xe7\xed\xff\xb5\x9c\xe4o\xff\xdd\x02^\x97Q\xd6\x03\xd9\x08\xc2\x12\xc0v\xf0\x85\x0e\x06\xa3Zt\xb5\xfb\xdc<_>\x0c\xae\xf4r\x0bY\xe21\xa4$\xa0<\x1b\xc2D\xf3\xba\xd7\xcd\xf2F\xbc\xbb\xbc\xba\xd8\xb4\xaa\xf5\x99x\xbd\xfcV\x07L\xf2\x91\xe7\xee\xed\xed\x89\xb3\xe5\xc7\xbfV\xcb\xb58\xbe\xba\xdf$kn/\xc4i6\xef\xba\xb9\xd9\x88W\xbd\xa0av\x8d\xcb\x87\xe4\xe8~\xe7yo\xf8\xf3\xa6D\x8cG\xbf\x9e~\x80\xc3y\x18w\xde2\xfc\xeb\xc9\xc9!\x06\x919W\xc6\xb2\x99\x1f\xaea\xf0~k\xec\xce\x8b\xe4\xdb~\xebW9\xb3\xb9X5\x9f\x92\x81\xf7\x9dM9\xfcc\xaf\xb3m)\x85\xfc\xf2mM\xc9~JC\x89}\x8a\xea\xfev\\\xdf\xa6\xe0\xef\xe7\xf0\xf3\xd0\xe1j\xf9\xe9K;\x8f~4?\xb5q\xfd??\xbf&\xde'
p149
sg20
g21
sg83
Nsg84
Nsg85
VShelXL
p150
sg87
Nsg88
S'7f593ea263dc0fa5ab1d8aab182f35cf'
p151
sg38
I12
sg90
VLeast Squares
p152
sg92
F0.074800000000000005
sbag1
(g12
g3
NtRp153
(dp154
g15
I00
sg6
I15
sg7
S'746c50dd0dfd23b90a50e5967d8d8866'
p155
sg16
(lp156
I15
asg18
S'x\xda\x8dY\xfbO\x1c9\x12\xfe}\xa4\xf9\x1f\xac=\x9d\xb4+`b\x97\xdf\xd2\xb1\x12\xcc\x86%:\x1eY\xe0\xee\xb2\xab\x95P\x07\x9a\x802<4\xcc^r\xff\xfd\x95\xdd\xaer\xcft\x870 \x8dq\xb7\xedz|\xf5U\x95\x99N\x04~\xda\xafO\x97O\xb7\xed\xfd\xa5\xfb\xa8f\xcb\xf6Y\\-\xdbf\xd5^\x8b\x8f\xff\x13\xe7\x87o\x8f>\x1c\xed\x80T\xe6\x8d\x9fN\xa6\x93\x8bw\x17G\xbd\x15\xfbJ\xdc=\x88\xf7\xa0\xd2\x8f\xf8\x9b\x8a\xd3\xc9\xd9\xdbc\x81\xbb\xb4+\xb1z\\\x7f2\x7f{t$\xe4\xcc+\xe9\xb5\xf03\xefmt"\xcc\\\x8c\xe0\x04\xb8YP\xd1:\x11e\xf7;\x9d\xfc\xf1\xf6\xecL\x04\\!\xa5\xd4\xaa|\xc7\xfc\xad$~\xa7\x9f\xe9\xe4h\xef\xe2B\xec\xa8\xe9\xe4\xfc\xf7\xe3c|hw>l\xef\xfc\xbe\x8d\x83\xad?\xea\xe4\xd6\x874\x83\xf3;4\xb9\x93g\xb6\xf2\x9by\xf2`o.\xe6\xe2P\x9c\x88\xd3\xe9\xe4_\'\xef.D\x08"H\x94 L\'\x02\x0f\x9a\x9d\xcf\x04\xe0\x89\xef\x8f\xf6N\x84\xb0\xd3\xc9\xfe\xe9\xc9/\xd3\xc9\xcd}\xf3$`:\xd9\x9b_\xecu\xea\xff\xe3q\xd1~\x85Y\xfbu\xb5l\x9e\x7f.s\x87\x9f\x17\xe7\xcb+\xf1\xc3\xdfg\x7f\xfe\xd97\xe0\xec\xf6\xf3\xe2\x07z\xe9\xcd\xc6J<\xf6?\xbf\x1e^$7\xc9\x992\xdeK\xd9\x8d\x1dD%Q\x96\x83\x7f\xef\x9d\x89\xee\xe3g:z0hg\x97\xfeT\xdd\x8b\xda\x81w\xa6\x1b\xcb\x00N\xdb2vZ\x86\xbc\x99R\xc9\xb0\xb4\xb1T\xceC\x19\x82\x97N\xecN\'\x82>\xc9\xf4&x\x1a&\xcf\x96\xa1\x06\xdaW\x02h4\xc6\xc1\xbb\x0fB\x18\x1c\x1dfi\xca\x96\xda\xab\x10CQG;\x85@\xe8Vi\xad\x82\xde\x90fG\xcd \ri\xb7\xe4\xedS\x95\xde*\xfaX+\xc1\x16\x11@{\t\x92v\xd6\xd1\xd8\x11\xdd\xb4\xd6\xa4\x9b\xf1\xa8\xfd\x86n\xda\x18\xc9\nu"d\x8d\xc1\xd1\xd0\xbbX\xa4Ag\xa0nY\x9a\xb2\xa5\x8d>\xf8"\x19x\x13\\\x91L\xd9\xa0\xa5\x1f\xeaf\x87\xba\xc5\x9en\x1a\xa2\x8f\xe5\\\x13\x83\x8eeg)\xa3\x8b#\xba\xa1e\xc91\xc6\xa0U6t\x83X\xfd&\xa3!\x85\xa2\xa1Ye\x94O2\xc8*\x83\xc4c\xb5+\x9e\x93`\x14\x9deA\xc91\xec\x18D\x0f\xbd\x82k\x07\xf6\xf5U\x06/#\xdb\xd73\x8c\x02\xa8u\xfb\xcaj_\x9cA\x11\xc9\xbe^K\xc2\x0e`0\xe8\xd7\xd8\x17z\xba!\xfa\x9d"\x0fy\x07\x8aqdM\xa7\xf3\x86n.:\xcb\xea\xa3\x076\xed\x1b,\x1b\x15)\x8f\x83\xc1s\\ \xb806c/6\rD\x19BY\x85"8\xcdga\xa8\x8f\xc8\x00\x01\xd8\xd4\xd6\x85\xa1\x0c\x9a\x8dj\r\x1f\xac\xb38;\x9d\xe7\x91\xa8\xe6\xd9I$\x83G"\xb0\xdds\xa5\xacW\xc5>J\xf9"\xcff\x0c\xc9\xe89^`(\x83\xd7|\x9ar\xecX\xe9|\x9dEV8\xcd\xd2\x19\xe6\xa2 \xe9U\x13\xad/ RN\xc68\x863\xab\r\x99\xca\x83\x1d\xc8`d\xe4\xe0ul\x07d\xab\xa2\xa7T\xd1e<\x98^\xbc\xc5\x00\x99\xce\xf09\x92\x19#M9\xe3\xec\x18\x97\xf8\xca%\xda\xbbA\xbc\x19\x80\n\x02\xa9H\x1cmu\xc5\xba]\xc3z\x96\x86\xb8$\x84\x8e\x86q\x11$b!\xce\x0c\xaec\xa3\xefa}\x9e}\xce>V!\x90\x08\xca\xa0\x0b\xd9\xbevT7\x94\x92\x87\xce\x0c\xb1n,\xeb\x86\x8a2\xb8\x80\xd1\x87\x1eJ\\\xd2\xf7q"4\xf2\n\x98h\x1c\xe7$#\xc7pf\x90\x90\xc8\xd4\x113\xd8\xc0\xbe\x81\x0eF\xbaW\x15\xe0|\x86T\xc8%s\xdd\x8b7D@=\xd7D\xe9\xc9\xaa\n\xa9V\x8eb\x9dq\x86\xa40\xe4\xb3`\x19\xe0N\x9a\x9e\xf2\x95\tR>\x0e\xfd\x98G\x93;\xc2\x96\tJ\x91\x0c\x06\xcb\xa00&\x03\xd2\x1b\xbb%\xd8\x81/\\\x0c|\xb0\xd1\xd5\x17\x96!\'\x1d\xca \xf7\xf7X\x06\x84\xb7\x8d\xc4\x83\xc1+\xf2\xa6\n*\xd81\xee\xb3>\xaaJ\xf1\xc3xS\x8a\xe3\xcd\xcb0R\x1e\x18OyS\xa4\xea\xe00KC5\x81EO\x97\xecf0\xa5\x1bfe\x1b\xbb\x10\x1b\xad\tp\x8f\xfd\x9a\x1b\xa2\xe2*\x07\x03\xc4\x07\xca\xc3\ns\xbeyE]1\xf7=\x1f\x81\xf2\x06<\xe5\t\x1f\x14\xe7CD\xca\xa8\x8f$\x07\xbbI\xee\x1a\xe0\x04\x1cG\xbd\xe7\xa1\xacC<\x8e\xa4Q\xc9>\xbe_3\xa14\xcaR5\xe7\xad\xe4j\x0e\xe3(\xbcF\xb7,?\xd5\x83\x80"P\x16\xd5\xe8zK\x16D\xc9\xc7\xb8\xc0\x00A\x14\x8bo=\xc4_p\x1c\xf5\xda0\xc9w{u\xc3\x98j\x7f\xd3\xb7\xaf\xc7\xdc\xcb\xb8Oi\xbd\x8c\xb1j\x90\xe3q\xc8\x85\xa2A6\x18\xc8\xa0\x98\xd9\x91\x0cj\xc2\xb5\x0cE\x0c:\x94\x01z\x9c\x88!\x10\xa0\x84\x0b\x02\x06 \x12G$b\x1e\x93\xc13\xe9\x99\x94\x027}\x1c9\x93c\xec1\xc9K\xc9!\x89\x11\x9e|a{\\`\xb5\x0e\xc5z\xca\xf6R\x15x\x900\x16\x875\xa3:L\x11\x03\x19\xb4\xe58\x0c\xae\xf2r\xaf\x06\xd1n\xad6\xcf\xd2\x00\xc5\x8d\t\xd2Q%\x00\xd6\xd6\x02\xadD\xf2wp&R\xeb\x91\x02\xbb\x16\xc1\x86K\x0bm=\x97\xea\x11K\x801\xf50\x97G\xce\x16n`b\x17-+Rkc\xb0\xd5\xf0\xc8\xe3k)U\xf4\xc3\x08+~M\xea\x05g!P\x80;5F3vL\xbd\\%\x12Z\xb5Q\xd4\xcb\xe8(+\xab#\xa1\x055\x16I6V\x96\xb0\x83H2\x1ajg\xa5\r\x0fCm\xb2\xa4[c\x89,\r7k\xd8>\x93\xaa\xda:\xee\x85\x8c\xf6\xaf\xf2\xde\x1cz\xbaY\x8c\x02\x8a)\xc0\xec[\xcb\x01\xd0a\x8c\x01\xb1\xc7\xe1\xc6\x123\xd9P7E\xe9\x11\xeb"\x0eV\xc9\xc9"\xe1m\r\x99\xd0\xd3\r\xc1\xe0h\x11\xaaV\x190\xb1\x81~\x15\x03\xfa\xaa\x9b\xc4J\x9d\xba\x1e,\x7fXp\x8c\xfc\x08f\x0c\x96\x06\xb8\x88\x91j\x00Kl\x92\xb9?\xd4Zr\x99\xc5\xceFn1\x04K\x9d\xbb\x1a\xbf\xd7\xf3\x1btA\x92\x9az\xfc\x83\xb2Xj\xf6\x9d\xf9&,q\x8f\x9a\xfd\xa4B\x8d,id\x8c\x01\xceW\xc6\xe8\x97\xf6\x98\xd7\x0c\x1a\x82\x94%\x1f9L\xc8\xb4\x87RX\xff\xca\xd7T\x9c\x99M\t?\xe80\xf28z\xccS\xb5\x81\xc9t\xbc\xa2G\xcc\x04\x0e\x133\xa8\xb4\xb0X\xe3j\xcf\xd6\xe2S\xd5\xfa\x0b-\xb7\x8e\x9f^g\x8em\x84%:\xc4\xbeI\x91\xbd\x11\xe3N\xcaW\xc5\x06e\xaf\x8e\x1b=\xd7;!bz#kc\xd2\x1b\xeb\xda\x8c\xd3\x14\xd8\x1eE\xd9\xd4\rsa\xbd_\xd0\xae\x96\x8e\x0c\xa5`a\r?\xb0Wt\xdb\xc9\xfd\x89\xa5\x0c\xac\x10il\x1cd\x00\xf7\x82\xefa\xbf\xb7G\xc0\x00g\xfb\x82w\x94\x0bS\xe5\xad^\xd8c\xde\xdb#\x151d!L\x95^2~:&y\r\xbd\xc2\xbc\x16\xa9*\xc6\xee\x12\'Q\x10 \x08)\xabX\x1da\xaca@Y\x03\x9b\xd4\x0c.w|\xb9`\xca\xb65\xb5O\x8e\xdc\x14\xba\xda\x90uf\x9e\xd70\xc5\xd6\xda8*\x17\x90R\xa9t\x03| \xe1%\x13\xf5\x8aT\xac!\x14\x9b(\xa58*\xc3b\xf4/\xb9j\xde\x0bS\x87\xf8\xa7\xc0B\x0f\xd3\xd5\t\x960N}7\x8b\xb9l\xe6S=\xafI\xdak\xacB\x807\x01\xe6V\x1dU\x80\xd1,f\x980S\\\x8f\xf7\xbd\xa5\x16\x8b\xb5\x05\xae\xdd\x9aL\xf1\xa9{\xc6\xf5X\xa1P\x86\x01\x8c\x11\xbe\x07Q\xf6E\xe3\xea\x9eqC\xaa^,9\xc53\xc3c\xcd4\xecq\xc7\xf0w\xf8\xcf\xa3\x03a\xb2\x81\xd2U\xec\xf7/\xb9\xcf\xb0\xe7/\xf9\xc1\x8b\x9b\xc7e:C\xa3\x10\xe2\xe0Q\xfc,\xcc\xf3\xdd\xa7\x1f\x0f\x1e\x7f\x12\xa2y\xb8\xee\xe8\x01\xed\x96^k\x16\x8b\xdc\x17\xa7K\xba\xebf\xd5\x94\xf3P\x13t\xecS\xb3l\xee\xdbU\xbb|\x16\xcb\xf6\xe6\xee\xa1\xbd\x16\x7f=\xdf=|*\xf6M7\xeb\xabes\xf7\xb0z\xce\x92\xbe=\xf9E\x88\xe2\x80zU\xdc\xe5\x8f.\x1a\xba\xbb\r,v\xd2\xed}:\xe8\xf0\xee\xd3-n"\xae\xefnn\xdae\xfbp\xd5\x8a\xa7\xb6\xf9\x9cm\xe8\xd4\xb6\x10\xd7m\xfb\x94^\xb8}\\\xb4\xc9c\xd8"\xe0\xac\xdaA\x85\xee\x1b\xb1h\xff\xdb.\xba C7\xfe\xa6\n1&\xcfF\xad\xf3\xb7N\x00MPu\xb2o\xf5\xe4\x0b\xca/\xb8\x92)5\x95`\xb2\xac\x94\xa6\xdc\xee\xc1\xf8J\x9dV\xea\xdeJ\x9f\xca8d\xf5\x98\xaeX\xd2{\xc9\xd7c+!\xe0JSW:p\xa1x/\x94\x82\xfa\x1bg\xa6\xd6\xec7\xdb[\x19d\xe8\xc26\xd1z\xbe\tR\xdf^\x99\x9c\x93\xcc~q\xdb"\x8a\xd0\xff\xf7\xcd\xea\xee\xf1A|l\x17\x8f_\xc4\x97\xe6Y4\xd7\xd7\xdd?[N\xf3\xdd\x7fY@\xeb2\xcaz \x1bAX\x02\xd8\x06\xbe ]|\x15tu\xfb<\xbci\xbe\r\xae\xf4p\rY\xe2%\xa4$\xa0l\x8f\xc0\x84\xd6\x1d\xb7\xcd\x838\xbf\xbd\xbbY\xe5\x18\x0e\xdb\xe2\xb8\xf9\xca\x13^\x9aY5\xcb\xd6\xd6\x96\xb8h>\xfe\xb5h\x96\xe2\xe8\xeey\x95\xa4y\xbc\x11gY\xbc\xfb\xf6a%\xde\xf5\x8c\x86oW\xbb\\&Ew\x8b\xe6\xbd\xe9O+\xb6\x18\xcd~9\xbbD\x85\xf34\xf6\xbc<\xfd\xeb\xe9\xe9\x01N\xa2\xe7\\\xa0\xb9,\xe6\xe5=\n\xbc\xdb\t\xbb\xf1 \xe9\xb6\xdb\xe9\xc5g\xb67\x8b\xf6*\t\xf8\\d\xca\xe6\x1f{\x9ceK.\xa4\x87\xef\xabKv\x93\x1b\xd8\xf6\xc9\xaa\xbb\xebv}\x9f\x8c\xbf\x9b\xcdOS\x07\x8b\xe6\xeas\xf7\x1e\xfch~\xea\xec\xfa\x7f\x94d&P'
p157
sg20
g21
sg83
Nsg84
Nsg85
VShelXL
p158
sg87
Nsg88
S'7f593ea263dc0fa5ab1d8aab182f35cf'
p159
sg38
I13
sg90
VLeast Squares
p160
sg92
F0.074700000000000003
sbag1
(g12
g3
NtRp161
(dp162
g15
I00
sg6
I16
sg7
S'206b82dd471de41ec83dee28de788c66'
p163
sg16
(lp164
I16
asg18
S'x\xda\x8dYmO\xdcH\x12\xfe>\xd2\xfc\x87\xd6\x9eN\xda\x15a\xd2U\xfd.\x1d+\xc1lX\xa2\xe3%\x0b\xdc]v\xb5\x12r\xc0\x04\x94a@\xc3\xec%\xf7\xef\xaf\xdavU{\xb0!\x90Ht\xda\xee\xea\xaa\xa7\xea\xa9\x17g:Q\xf4S\x7f{\xb8x\xb8\xa9\xef.\xfc\'\x98\xad\xeaGu\xb9\xaa\xabu}\xa5>\xfdO\x9d\x1d\xbc;\xfcx\xb8\x8d\x1a\xec\xdb0\x9dL\'\xe7\xef\xcf\x0f{\'\xf6@\xdd.\xd5\x07\x84\xfcG\xfd\r\xd2tr\xfa\xeeH\x91\x94z\xad\xd6\xf7\x9bO\xe6\xef\x0e\x0f\x95\x9e\x05\xd0\xc1\xa80\x0b\xc1%\xaf\xe2\xcc\xa7\x84^\xa1\x9fEH\xce\xab\xa4\xdb\xbf\xd3\xc9\x1f\xefNOU\xa4\x13Zk\x03\xdd\xef\xd4\xfc\x06M\xbf\xf3\x9f\xe9\xe4p\xf7\xfc\\m\xc3tr\xf6\xfb\xd1\x11=t\xdb\x1f\xdfl\xff\xfe\x86\x16[\x7f\x94\xcd\xad\x8fy\x87\xf6\xb7ys\xbb\xd9\xd9j\xdel6\xf7w\xe7j\xae\x0e\xd4\xb1:\x99N\xfeu\xfc\xfe\\\xc5\xa8\xa2&\r\xe2t\xa2\xe8\xa2\xd9\xd9L!\xdd\xf8\xe1p\xf7X)7\x9d\xec\x9d\x1c\xff2\x9d\\\xdfU\x0f\n\xa7\x93\xdd\xf9\xf9nk\xfe?\xee\x17\xf57\x9c\xd5\xdf\xd6\xab\xea\xf1\xe7n\xef\xe0\xcb\xe2lu\xa9~\xf8\xfb\xec\xcf?\xfb\x00\xcen\xbe,~\xe0\x97\xde>9I\xd7\xfe\xe7\xd7\x83\xf3\xec&=\x03\xeb\xa3\xd6\xed\xda%\xa4\xf5t\xb2\xff\xef\xddS\xd5\xfe\x84\x99\x89\xe8=\xe1\xec\xf3?\xa1}\xd1x\x0c|H\xd3s\x9b\xba\xb57\x1am\xf3"d`\xe5\x1d\xf0\x81\x97$M\xab\x9d\xe9D\xf1O\x86\x9e\x94\xe0%\xb4\x02\xf2\xd2\x18\xc7K\xcc\x18\xed\xee\xbf\xff\xa8\x945\xd3\xc9A\xa3\rv\xda\x04\x08,\x1e\x8c\xd7\x89\x05\x18\x03:>\xd1f\x1bf\x98\x97,-{\xfb\x04\x0c-\xbaS\xce\x91:\xa6]\xa3\xf1)&\x96l\xd2@Z{\x8b\t\xdd\xd2\x064Om3\x16\x83\x18\x04\xf9\x92\xed\xc6b\x07\xbc\x0c)t\xda\x80\xa5\xd5A\xa3\r\xb2K\x12\x19\xd1i\x130\xdaN\x16\xb8h\x00\x86\xb6\xb9\xa1m\xa9g\x9b\xc1\x14\xb1\xbb\xd7\x92\xe8\x0e_B$\xf94b[0\xb2\xb4\x96\xee~b\x1b&\xc7\x9e\xd7\xda\x87N0\x90u\xecw\x07!\xeb\xa0\x8b\x0e:E\x83\x1cG\x14-\xc0\x9ew\x080\x8ao\n\x12^Y\xf2S|\x83G\xd6!\xa0+\xf8\n\xea!\xc5M|u\xc1\x97vt\x88\x8c/\xc9G\tS\xba\xf75\xf8b\xcf6\xa3\xa3\xf3\xdd\x1a\x827\x168\x8e\x9c\x8dc\xf8\xfa\x14\x82\x98Oo?\xc57$\x065SH\xc8\x10\xbd\x10\xc7\x92\x0e\xf3\xd4\xe3\xa6\xc5\x04\x8e\xc3\xcc\xa3\x0b\xe5.\x1b`D\x07\xe2<\xe3k\x9d\x1dp\x13\xc9]\xac\x83C-:\x04\xd1\x8c\xb0"\x1d\xc0\xf7t \x9f\x18\xdf>\x07p\x01\x18\x13\x08\xe0\xc7t0\xdaA\xe1\x8b\x1d\xe2`\xc4\xb1\x10b\t\xb9\xden\x8e\xb3&\x9c\xad\xe4"\x17\x85\x98)0II\x81\x9c\xf0\x87:8d\xaaS\x1c\x99A\xac[\xc0\x82\x837\x1c\xe0\x88\x8c5\xa4\x8c\xc3I\xf3o\xe6\x1b\xb1\xcdt<7\xe80q\x96\xf2\xd6\x07?\xc67\xb2T\xe2Z\x0f\xe2\xc1\x923$O&\xc3\xea\x18\xc9\xbf:\xda\xcd\\\xd2h\xc3\xb9$\x06\xa7;m\x90\x12\x8bc\x0eDJ\xe0\xe6\x15\xb1>\x07\xec\xfb\x18\xb5D\x06\x90\xd3X\x9a\xd7\xce\x8e\xd9f\x9c$\x0bJ\xd2\x83<\x89\xd6\n\x8f\xb5-\xc1e$O\x12\xec9\x97\xf4}L\t\xcduqF\x02\xa8\xe6KM2f,\x97Xp\x0c`\xd4`\x86\xf8z\xcd\x16\x19\x0e`\x9d3\x08\xdfAV\x10\x0e\xa6\xc77\x8a\x80\x9e\xfc\x04\\\xc9\x00Rpf4\xd6\xc5P\x9b/\x19\xe4\xb3$\xecv^BN\'Q\x07!\xeb\x10\xfb\x9c\xd7\xce\t\xfe6\x02z^\xa7\xa4G}A\xf8\x88[(\xf3\x0f\xf8\xe6\\A]\x17\xa2\x8b[\xd0f\xce\xeb\xbd]\xd1\x01\x9d\xed\xf2\x0b\xc5z\xf4\x81\xab\x16D\x88m\xdax\xca\xb7h\x98\xf3\x96\xea\xfb\xc0\x17\xda2\xea\x9aZ\x14\t{#K\nZ\x8eN\xcc=A\xa3\r\xf7\x04\x0e0v\x9e\xa0\xac\xe6\r\xa3C\xfdaS$\xc6{\x02\x92\xb1Wj\x039\xd3\xb0\x0c\xaa\x07\x8c*R\x02\xd1\xfa\x15}\xc5<\xf4|\x84\x10\xac\x93:\x11bb2$*{c=\x13&\xc9\x056W\xcc\xa7qR\xe0\xd3\xd1\x94\x9c\x18e\x97\xa2\x8b\xb5\x81\x8cO\xe8\xf7L\xa4\rx\xee\xe6\x82\x8bVh\x81c}\xc5\xd0\xb6&\xa7\xb3\xbf\x91\xae\xe5.\x85Dk\xe6F\xca\xd5h\x94\x87Q8@\xee\x1d\xa99\x12i&H(b\xc9\x05D\x1c\xd2\xc1\xf6\xf1\r\xd1#s\xcfR\xc2g\x0eP\xa0%;\xca\xc3\x82/\xb5S\x03\x1d\xc8\xcb\xa5\xbaHj\xb2\xa1t<\xb9\x13\x9dc/\':K\xd1\xc5\x19\xd6\x07\x04\xc39\x82\xf0\tc:\x04+\x90P\xee\x1e\xf88I%\xd7\xa52\xe4\x84/\x9a\xb9\xac\x03\xb8^.p\xd4\x8f\xc6\xae\xf6:\xea\xac\x8d\x90\x1a\x1b]\x07<\x04i\xa0\xbc\xb3#\xfd+H\x12j\x8dh/\x86\xd2\xd5&\xbf\xd1\x9b7\xda \xf3\xc6\t\x8e@0\xf8(\r\x1a\xf5J\xaf\x883\x95G\x8fLl\xcbn\xb6\x06\xb8\xb5\xa0\x1a\xc94\xa28K\x11F[\xd8\xe8\x8a\xa5\x037\xfb$=\rh/y\xbeM\x1em\xb1\x0f\x9b%U\xf5i\x84\x8e\xa2\x92\x9b-c\xac\xb4\x92)\xc6\xd7\xb4\xe7\xd9\xbc\x86o\xcc\x18c\xa5k\xa4y\xc3\xb3k\xc0\xb8\xb66\r\x98D=\x86T/L#\x1d\x83T\x13\x1dd\xb2\x02(\x93U\xb4\x1bY\xa2\xd1\x06\x0b\x11y\x9a\xa2a\xccs_\x0f\x96B\xcc\xbf&K`\xcf6\xea\x1e\x1dt\xb0b"z\x84R\x8dF;S\x17J\xf3J\xc4\x1a\xd8f\xbc\xd4~,\xe3\x94\x16J\x01u\xf4\x1b\x91\x89=\xdb\x1c\xb5\x87\x9e{3\xe7c\x94\x14J\xd5\xd4\xbe*\x03\x86b\x1b\x05\xb3fG8GC@\x10\xe6\'=>Y\x81T\xbf\x94\x06\xdd&\x8d\xd7R\xfd\xda\xc2\xd3\xb6Y\xa5:Pu\xe2\xb04\xcdT\x13v{~\x83\xc8\x8d\x8e\xa7\xa6\xc59\x99v\x02\xe0\xb3aI2J\xf5\xcb\xb3\x9b\xf3l\x91I \xf3\x1bX\x08/\xc9\x98\x97\n\x1a\x83\xe5\x01\xc7\xd31\xe9\x7f\xc1z\x88\xaf\xe98\x1brq\xfcx:\xe4\xd9c\xa1|(\xc8\xc5t,\xb3\xd9T\x06\x002a\x10?19\x016H\xd9\x04Wh"\x93y\x17?\xbd\xc9\xdc\xeb\xe48\x1dZr\xb8a\x9eE\xca\xa7\xaf\xaa\xa0\xc8\xd5\xab\xcd\x8d.\xb1\xc7\xa9^I\xd6Nh\xf5\xa8mBFM\x83\xe6\xa0;\xe8\xe6\xd0.\x81I!\xebM+\xc1\xd9\x8d\xf8\xc1\xdd\xce\xb6\xac\x8d\xa7^\xc5\xb1f\xdej\xe6\x86\'p\xd2\xf3\xbe\xc7\xbd\x9e\x0c*\x162#\xd21\x1e2A\xa7\x10\xf5\x0b2\xe6E\x06e\xf7\xc0\xed\'\xd0,\xcc\xfd=\xa1\xe5\xd1\xbe2\xbd\xe2\xbc4\xa9\x90Rt\x9dR\x84E0\\=\x9c\xf1n\x94\xa6Q2etnHSt\xd2\x8e\x1a\x99D\xb4K2F\xd8\x84\x9b0\xcf\x0bM)7{\xfe"D\xd3!\xb2y\xb4\x8a/\xd1\x14\xe7\xbd&\x95\xe6\x0c-ns\x8eIA)u8\xeeo\xc8\xe8\xd1\x94\xc6B\x9e4\xa8\xb8\x1an\xdf\xa8\x85i\x07\xc6\x17a\xf6\r\xcc\'f^\x8at\xc8U\xcc\x88\x10#S\xabI\x88~\xb4\x8aq\xe5\xa4\x9c\xad\x87U\x0c\xe4\xab\x15\r\x00=\xa6r`\x13\x084\x13\x1d\x98\x1e\xb8>9\xf9vG#Z\xe1\'\xf9\xc1\xbd\x00\x8c\xe9\x81K!l4\xdbAw\x94\x81%u\xf6}\'\xfe\x0e\xfey\xb8\xafl\x03P\xfe\x14\xfb\xfd\x8f\xdc\xa7\xc4\xe4\xae>\x04u}\xbf\xcawPW\xa1\xd5\xfe\xbd\xfaY\xd9\xc7\xdb\xcf?\xee\xdf\xff\xa4T\xb5\xbcj\xd3C\xf7Z\xb5X4sq\xfe\xacxU\xad\xab\xee>\xb2\x84\xb2\xd9C\xb5\xaa\xee\xeau\xbdzT\xab\xfa\xfavY_\xa9\xbf\x1eo\x97\x9f;|\xf3\x97\xf5\xf5\xaa\xba]\xae\x1f\x1bM\xdf\x1d\xff\xa2T\xe7\x80\xf2\xa9\xb8\xad\x1f\x98x\x1d\xf3\xc7\xcc\xfc\xf5>_tp\xfb\xf9\x86\x84\xa8\xab\xdb\xeb\xebzU//k\xf5PW_\x9a\xf7B|\xa3\xd4U]?\xe4\x17n\xee\x17u\xf6\x18\xc5)\xed\xc26\x19tW\xa9E\xfd\xdfz\xd1%\xcf\xe9\xe47\xe8\x12c\x93\x01\xa8\x1b\xdan\xc6Tl\xbf.P\xa7\xdeC=w\t\\_\xe8\xa4\xa4\xd4\x1c\x83\x99\xe8Y\xa4\r]7\xa1\xc7Ob\xa4\x93\xa6\x9c4\xb1}N\xf5\xc1\x7f\xe7$1\xfa7[Nz\xecN4m}\xce\x97\xf9K\xc8\xb3\']\xefd\xc8\xd9\xbf\xf9R\x08\x9d\xff\xcd3\'}\x06]\xa9\x0c\xfb\xf9MMQD\xfe\xbf\xab\xd6\xb7\xf7K\xf5\xa9^\xdc\x7fU_\xabGU]]\xb5\xff\xd9r\xd2|\xfb\xef\x0e\xf0\xb9&\xcazA6\x12a9\xc0\x9e\xc4\x17U0**mt\xb5r\x96o\xab\xe7\x83+?\xdc\x88,\xf5R\xa4P\xa0P\x9c\x0c\xc3\x84\xcf\x1d\xd5\xd5R\x9d\xdd\xdc^\xaf\xdb\xae\xf5\x8d:\xaa\xbe\x95\rcf\x05\x96\xad\xad-u^}\xfakQ\xad\xd4\xe1\xed\xe3:ks\x7f\xadN\x1b\xf5\xee\xea\xe5Z\xbd\xef\x81Fo\x17\\.\xb2\xa1;\x9d\xe5\xbd\xed\xcfkA\x8cw\xbf\x9e^\x90\xc1\xcd6\x1a-\x8a\xfezr\xb2O\x9b\xe4\xb9\x00\xbc\xd7\xa8yqG\n\xef\xb4\xca>y\x90m\xdbi\xed\x92;\xeb\xebE}\x99\x15|\xectj\xe0\x1f{\xdc\xe8\x96]\xc8\x0f?\x14\x97\xecd7\x08\xf6\x19\xd5\x9dM\\?d\xf0w\x1a\xf8yk\x7fQ]~i\xdf\xc3\x1f\xedO-\xae\xff\x07\xf7\x14&r'
p165
sg20
g21
sg83
Nsg84
Nsg85
VShelXL
p166
sg87
Nsg88
S'7f593ea263dc0fa5ab1d8aab182f35cf'
p167
sg38
I14
sg90
VLeast Squares
p168
sg92
F0.073700000000000002
sbag1
(g12
g3
NtRp169
(dp170
g15
I00
sg6
I17
sg7
S'b0ab21b9de52161ceead054aeb12c47e'
p171
sg16
(lp172
I17
asg18
S'x\xda\x8dY\xfbO\x1cG\x12\xfe}\xa5\xfd\x1fZ9\x9d\x94\x08XwU\xbf\xa5#\x12\xde\x98`\x1d\x0f\x07swN\x14\xc9Z\x9b\xc1 /\x0f-\x9b\xb3\xef\xbf\xbf\xea\x99\xae\xea\xd9\x9d\xc1\x06"\xd1\xe9\xe9G\xd5W_\xbd\xda\xd3\x89\xa2\x9f\xe6\xeb\xc3\xfb\x87\xeb\xe6\xf6\xbd\xff\x00\xb3U\xf3\xa8>\xae\x9a\xc5\xba\xb9T\x1f\xfe\xa7\xde\x1e\xbd:~w\xbc\x87\x1a\xec\x8b0\x9dL\'\x17\xaf/\x8e{;^\x82\xba\xb9So\x10\xf2\xaf\xfa\x1b\xa4\xe9\xe4\xfc\xd5\x89\xa2S\x9a\xb5Z\xdfo~\x99\xbf:>Vz\x16@\x07\xa3\xc2,\x04\x97\xbc\x8a3\x9f\x12z\x85~\x16!9\xaf\x92\xee\xfe\x9bN\xfexu~\xae"\xed\xd0Z\x1b(\x7fS\xfb\x174\xfd\xcd\xbf\xd3\xc9\xf1\xc1\xc5\x85\xda\x83\xe9\xe4\xed\xef\'\'\xf4\xd1\xed\xbd\xdb\xdd\xfb}\x97\x06;\x7f\xd4\xc9\x9dwy\x86\xe6\xf7xr\xaf\x9d\xd9iW\xb6\x93\x87\x07s5WG\xeaT\x9dM\'\xff:}}\xa1bTQ\x93\x04q:Qt\xd1\xec\xedL!\xdd\xf8\xe6\xf8\xe0T)7\x9d\xbc<;\xfde:\xb9\xba]<(\x9cN\x0e\xe6\x17\x07\x9d\xfa\xff\xb8_6_q\xd6|]\xaf\x16\x8f?\x97\xb9\xa3\xcf\xcb\xb7\xab\x8f\xea\x87\xbf\xcf\xfe\xfc\xb3\x0f\xe0\xec\xfa\xf3\xf2\x07^\xf4bk\']\xfb\x9f_\x8f.\xb2\x99\xf4\x0c,&\xad\xbbq4`5\xc9r\xf8\xef\x83s\xd5\xfd\x84\x99\x89\x98\xe7\xe6>\xff/t\x0b\x8dG\x02\xbc\x1b\xeb\x88\xde\x842\xf6F\x9bn!d`\xf9`\r>\xf0\x10\xbd\xb3j\x7f:Q\xfc\x93\xa1\xb7\xde\xf3\x10\x8c\xe5\xa11\xc8C\x04\xc2\xeb\xe0\xf0\xf5;\xa5\xac\x99N\x8e\xda\xe5\xe5\xab\t\x10u,\xea\x18\x0fr\xab1\x80fK\x9a=\x98a\x1e\xf2i\xd9\xdag\x90W\x95k\x9dM)\x15i\xd0\xf8\x14<\x9fl\x12\xc4\x11\xdd\x8c1\xe5rm\x83\x19\xe8f,F\xd1"\xe5\x8b\xf6Z\x8d\x9d\xe5a\xd4\xa1H\x03\x96FG\xad4E7G\xc20\n\x84yr\x05ip\xd1X\x18\xea\xe6\x86\xba\xa5\x9en\xc6\x10\xaa\xe5^\xd2\x13XO\xad\xd3\xe0\xb4,q\xc0\xc8\xa6\xb5\xd6\xfam\xdd0E`\xddtp\xe5`2\x00k\x0c\x0e0\xcb\xa0\xab\x0c:\xb1\xe4d9\x8d\xd6\x9a2\xef\x10ZY\x07\xf8&\x9fx\t\xa11\xc078!L\xc0\x1e\xbe\xc2\xa8(\x88\x14|u\xc5\x17\xac\x8f!2\xbe\x0e\x85q\xe8\xad\xd3\xcf\xc1\x17{\xba\x19\x1d=\xeb\x06\xc1\x1bd\xcb\x19gC\x18\xd1\x8d\xe8\xe5D}\xf2\xa2m|C\x12\x96@0\xe2\x17Z4\xb6\x86B\xc6<\xf5|\x93\xfc\x19ZB\xe6]\x1e\xad\x18\xd0\'\x1b\xf4\x88\x0c\x185+m\x1d\xe9\xbc-\x03E\x05\x96\x81\xf8#T\xf6|\x07\x8d\t\xd5y\xcb%\x96!x\xa2j\xf7\x1d\xc0\x05\xcd\x98@\x007&\x83\xa1\xa3\xc5_\xc0\x0eq0\xae\xe2P)\xe7R\x9d\xcd<k\xb1\xb4\x12\x8b\xbca\x0e\xd8\x14\x90e\xa0\x001\x1a\xa3\x1c\xc6$\xb4\xb7\x03\x19\xacNr\x9b\x0b|\t\xa0et\x80\\(\xf3\xc1\xf6\xfc-Qp\xf4\xddw\x83t\x81a\x19\x88vf\xd4\xdf|\x10^\xc3\x80\x0f\x16\xbd\x16\x03\x88#k\xf1\'\xe2\xbaK\x1b\\o\xa5\xe1X\x12}\xd4EZ:\x88 +\xd2D\n\xc9\xcf\xe1\xfa\x1c\xb0oc\xd4\x969@Y\xc4:\xd6M\xbb\xce#\xb7m\xec\xaa\x8d=\xc0\xc0\xc6\xb6\x06~RT\xc8\x05u\xe82\xbe\xd0\xb7\xb1#T\x19\x7f\xb4\xc9\xd4\x9cD\x1fFd n1%\xc2H,\xb1\xe8$\x88\x19\xac\x04\x8fr\x07\x85<\xc2\xc1\xf4\xfc\x8d*\x91\xe4\xc5\x81\x12\x05f\xe6z\n\xad\x1aC\xae[\x11\'_\xb2\x1d\xcf\xa2dV\xdd!\xd6\x11\\\x8b\x17"d[\xc4\xbe\xcf\xd3J\xb9\xd7Fp\x89\xc7)\xa6Q[\xa0\xe9\x99%\x0e\xfd\xad\x06R\xed*\x0eFl\x81&\xe3\xa0_\x1e\x88\x0c\xe8\xacI\x9c\x91\xa3\x0fI\xd8E\xbfc8\xb8\x88V|\x0b\x86\xb6\xd0\x12\xc5(t\xe9Z\x1eHM`#s]a\xae\tZiX\x02J<\x9cw)\xd5\xfa\xc8\xec\xa4\xfaP\xfb\'k\x02:\xe3e\xcd\rdL\xce-\xe4y\x96\x030\xe1\x8f\x11\x9eQW\xccC\xcfFHWs-a\x88}\xc2\xf6\x040\x1a\x0b0\x05\xa9+\x0c\xe8!O\xac\xf8Ko\xa8eS\xde\xc5\xd2@\xc6\'\xf4k&\x92\x867\x19\x1f<\x8a\xe7\x10\xbd\xdcst\x03\xdb\xab\x07QK\x8cG:\x1a\xb9fJ$\x83\x1d\xf5C\x11\xd3$\xca\x14\xc3\x9c#y\xaf#U!~\x9d5T\x0f\xcem\x1f\xdf\x10\xbda\x9f\xb4\xe4\x88lE"Z\x18\xcf9\x92I(,\x0cs\x0e%+q>oj\xa5\x1ak\x94"T\xe7\xd8\x8b\x89\xce\xba\xd4\xde\xd5FXJ9\x12#("\x8d\xc6\x82`\xa5\xbe\xca\xe2l\xdb8q\xf6 \xe5]/<j\x91,\xc7\xc4yk1\x8e\x05\x94\xa49.S\xb2\xb5\x0e{N=\xc63\x07\x12\x0b\xbc#\xb0\x07\xf5kE=\xd6\x98\x98\x9b%\x86\x04\xc2Fm\xdeJ\x83\xec7Ns,\x81\xdc\xb6\x891ma\xeawx\xa6r\xeb\x91\x1d\xdb\xb2\x99)O\x14\xc3\x80\tZs\t\x9b\xa8\x9f\x1cM\xa9VK\x85\ta`f\x1f9)\x93J5\x97`\xb05\xd9\xc3FJU}7"\xc3F^\xe9\xb5$ \xaa\xa9\xf4\xa0\x98\x1dK\xa9Y\xbd\x96%\xcc\x14C\xea\x95C\x0cE*+\xdd\x87+\xa5\xc1\xb6\'9\xa9 -\xe2 JX#\xbd\x19\x85\x06a\x10`\xed\xac\xa2\xdd\x88\x12\xad4\xc2\x99h\xb9\xd64\x94(j^1!\xda\xe7D\t\xec\xe9\xe6\xb0\x14N\xd9;\x92\x0f\x12\xb4\x0cZ=Z\x91\x05)l|\x8e\x9d\x03\xdd$4 zI\x8fZ6\x01:\xd8`&\xf6ts\x86|\xb5l2\xce\xa7\x8a\x08Uz\xcf\x8b\x80\xa1\xeaF\x85\x17p\xd4#\x9c|2\xe2\xf9\xc9\x8fE\x9f`\xa4I\xb2\xb9\x8b\xda\xd2-\xd4\xda\x8a\x02\x95\x91\xa2D\xc8JU\x87t5\xa6\xedj\xc2A\xcfn\xd0u\x0e4\xf6T\xb4\xb0\x93\x10\x81\x837O\xd2\x92\xce\xa8\xd9\x8fB\x0b\x06\xd1(W\x18\x92\xaf(\xba~\xeb\x8cy\xcd\xa0\x91Z\xaa\xa2\xb1\xa7\x1a\x91\xeb$ A\xc0?\xa7\xe2lc\x07\xf3\xc7{\xf0b1J8\x82eL~\xac\xdas\xb5\x11\xa5\xa88\xc82\xd4\x1ay\xa9_\x9d\x843p\xd574n\xf2\xa7\xd7\x99\x93\xb7\xdbX\x0cC\xcd\xa6\x91.?\xe6\xde\xfcY\xbe\xc1\xd9\xab\x8b\x8d>2\x9b\xa9f\xb3\x826qx\xdc\xef\x93t+\x1e\x07Q;\xba \xd9\xcb\x834.\x88\x1c\xac(\x14n\xf2\x07\x0f\x8anY\x1a\xaa\x08\x1c\x07Y\xf0T\xcc\xb1\x1bB\xd0\xdf\xb0=\xbe\xec\x9dAu\x1fJ5M\\\xd2\x9c\x8fSt\xdf\xe0 \xce\xeb\x19\xd4rQ\x87\\\xce\x0b\xc91\xa7\t\xad8@\xe5\xa9\xf0\x8a\xf3Z\xa4B>\xb0\xa0AXx\'\xc5\xab\xf1\xa3\x852\x859\xb1\xebH\xd3B)UZ/#\xbd\x03\xb5\x9eX\x15O\x9b0\xcf\xab\x9bb$h\xcbJ\x92\xc0z\xceqF\x97\xda\xe4)\x88zE*Aa9\xc1z\x1b#?f\x98\x80\x83\x92c\xe3\x8c\x9e\x9b\xda\xe8\x98|\x06\x9c\x8d\x9c\xc5\x88\x06\xfa\xbbY\xcc\xb70\x9f\x99yM\xd2\x81\xb2\x18D9\xc4\xd9Z\xec\x95\xaa\xfc\xc9,\x06\x98\xbb\xa6mO\x85X\xdfA\x10j/ \xbd7\x19\x93\x942=p=Y\x9akl\xcc\xcf<\x92\x15\xc8\xef\xed\xd3\xc0\x98\x1e\xb8Da\xe9i\xa8,\x0e\xf2\xd0\xe74\x11\xfa\x19\xfc;\xfa\xe7\xf1\xa1\xb2-@\xf9)\xf6\xfb\x8f\xdc\xe7D\xb1\x92\x1f\x8c\xba\xba_\xe5;L6\xc8\xe1\xbd\xfaY\xd9\xc7\x9bO?\x1e\xde\xff\xa4\xd4\xe2\xee\xb2\x0b\x0fe\xd9b\xb9l\xfbbK\x8c\xbe\\\xac\x17\xe5>\xd2\x84\xca\xc6\x87\xc5jq\xdb\xac\x9b\xd5\xa3Z5W7w\xcd\xa5\xfa\xeb\xf1\xe6\xeeS\xc17\xbf\xac\xafW\x8b\x9b\xbb\xf5c+\xe9\xab\xd3_\x94*\x06\xa8O\xc5\x1dQ\xba\xa8\xddb\xe3cR\xf9\xf5>_tt\xf3\xe9\x9a\x0eQ\x977WW\xcd\xaa\xb9\xfb\xd8\xa8\x87f\xf1\xb9]\x17`W\xa9\xcb\xa6y\xc8\x0b\xae\xef\x97M\xb6\x98CG\xb3\xb0G\n\xdd.\xd4\xb2\xf9o\xb3,\xc1s:\xf9\rJ`l#\x00\xb1a\xafmS\xa1{]\xc8\xedhE=\xdb\x82\xf3\x0b\xed\x94\x90\xdar0uGf\xf6\xb5\xd5\x84\x1e\xdf\x99\x9f\xaf~3u\xa7\t\xf9\xfd\x97\xa2z\xec\xfe~g\xa7\xad;=\xe6\xca\xa1\xb5^\xe8\xe2e.U\x9f\xdc\xe9z;\xdb\x97\x99\xf6\xa5\x10\xcb\t\xee\x89\x9d>\x83\xaeT\x86\xfd\xe2\xba!\x16\x91\xfdo\x17\xeb\x9b\xfb;\xf5\xa1Y\xde\x7fQ_\x16\x8fjqy\xd9\xfdc\xcbY\xfb\xf6_6\xf0\xbe\x96e=\x92\x8d0,\x13l\x8b_\xb9\x8e\xb0\x85]\xdd9w/\x16O\x93+\x7f\xdc`\x96\xfa\x16S2QvGh\xc2\xfbN\x9a\xc5\x9dz{}s\xb5\xee\\\x7fW\x9d,\xbe\x96\x89\xae7\x99U\\vvv\xd4\xc5\xe2\xc3_\xcb\xc5J\x1d\xdf<\xae\xb38\xf7W\xea\xbc\x95\xef\xb6\xb9[\xab\xd7=\xd4hu\x05\xe6}\xd6t\xbf\xa8\xde\x9b\xfe\xb4\x16\xc8x\xf6\xcb\xf9{\xd2\xb8\x9d\xa6~\x01x\xfa\xd7\xb3\xb3C\x9a\x84\xfcd\xces\xad\x9c\xefoI\xe2\xfd"\xed\xd6\x97\xac\xdd~\xa7\x99\\\xda\\-\x9b\x8fY\xc2\xc7"Tk\x80\xb1\xcf\xadp\xd9\x88\xfc\xf1M5\xca~6\x84\xa0\x9fq\xdd\xdfD\xf6M\x86\x7f\xbf5\x00O\x1d.\x17\x1f?w\xeb\xf0G\xfbS\x07\xec\xff\x01\xba\xa1&u'
p173
sg20
g21
sg83
Nsg84
Nsg85
VShelXL
p174
sg87
Nsg88
S'7f593ea263dc0fa5ab1d8aab182f35cf'
p175
sg38
I15
sg90
VLeast Squares
p176
sg92
F0.073300000000000004
sbag1
(g12
g3
NtRp177
(dp178
g15
I00
sg6
I18
sg7
S'022f03ffcf981506724942f6af040dca'
p179
sg16
(lp180
I18
asg18
S'x\xda\x8dYmO$7\x12\xfe>\xd2\xfc\x07+\xa7\x93\x12\x01\xb3\xae\xf2\xbbtD\x82\t\x84\xd5\xf1\xb2\x01\xeen\x13EB\xbd\xd0,h\x87\x01\r\x93\xdb\xbd\x7f\x7fe\xb7]\xee\x99iX \x12\x1dw\xdb\xaez\xaa\xea\xa9\xc7\xde\xf1H\xd0O\xfb\xed\xe9\xea\xe9\xae}\xb8\xb2\x9f`\xb2h\x9f\xc5\xf5\xa2m\x96\xed\x8d\xf8\xf4?qqtp\xfc\xf1x\x07%\xe8wn<\x1a\x8f.\xdf_\x1e\xf7f\xec\x83\xb8\x9f\x8b\x0f\x08\xf1W\xfc\r\xc2xt~p"h\x95v)\x96\x8f\xabo\xa6\x07\xc7\xc7BN\x1cH\xa7\x84\x9b8g\x82\x15~bC@+\xd0N<\x04cE\x90\xdd\x7f\xe3\xd1\x1f\x07\xe7\xe7\xc2\xd3\x0c)\xa5\x82\xfc7\xa4\xbf \xe9o\xfc\x1d\x8f\x8e\xf7./\xc5\x0e\x8cG\x17\xbf\x9f\x9c\xd0K\xb3\xf3q{\xe7\xf7mz\xd8\xfa\xa3\x0en}\x8c#4\xbeS\x06w\xd2\xc8V\xfa2\r\x1e\xeeM\xc5T\x1c\x89Sq6\x1e\xfd\xeb\xf4\xfd\xa5\xf0^xI\x16\xf8\xf1H\xd0F\x93\x8b\x89@\xda\xf1\xc3\xf1\xde\xa9\x10f<\xda?;\xfde<\xba}h\x9e\x04\x8eG{\xd3\xcb\xbd\xce\xfd\x7f<\xce\xdao8i\xbf-\x17\xcd\xf3\xcfy\xec\xe8\xcb\xecbq-~\xf8\xfb\xe4\xcf?\xfb\x00N\xee\xbe\xcc~(\x1f\xbd[\x9bI\xdb\xfe\xe7\xd7\xa3\xcb\x18&9\x01\rV\xca\xee\xd9[\x1f$\xd9r\xf8\xef\xbds\xd1\xfd\xb8\x89\xf2\xa8\x08\x88\xa9\x8d\xff\x0b\xdd\x87\xca\xa2\x93\xbe{\x96\x1e-b~\xb6J*\x97>\x84\x08lYX\x82\xb5\xe5s\xb4F\x8b\xdd\xf1H\x94\x9f\x08\xbd\xb6\xba<\x82\xb2\xe5Q)(\x8f\x08\x84\xd7\xde\xe1\xfb\x8fBh5\x1e\x1d\xa5o\xf2\xae\xca\x81\x0by>\xcd\x96\xde\xe4Y4\x1f\xcd\x9a5;0\xc1\xf8XV\x8b\xd1>\x03E\x0fy\x05\xa3C\xf0\xf9\x19\x95\r\xd6\x95\x95U\xd8X\xad\xdbE\x95\r\xb5\xd3\x1b\xbe)\x8d\x9e\xbd\x08\xc9\x84\xe4\xb1\xd1\xe5\xd1K\x97\xad\x01MOG\xc9\x9a\xec\x1b\xc5\x06\x0b\xba\xe8\xc0\xe8\xbc\x15\x18\xaf\xcc\x80of\xd3\xb7\xd0\xf3M)\x99\xac\x89\xfb\xea\xe0}\xc8+K\x19\x94\x1e\xf0\xcd\xa1/\xd1\xd0\x9a\xf6^\xf3\r\x83w\xc57\xe9\x8aC@\xbf%\xeeF\x86h\x83\xac6\xc8\xe0\x95\xce\x88\x905\x15\x1d\x83\x00C\xb9\xa3\x82\r\xe5\x93\x106\xf1uF\x15\x1b\\r\xb6\x87\xaf\xe8\xf0\x95\xab\xf8\xca\x8a/h\xeb\x9d*\xf8\x1a0\xc8i\x9aW\xf8\x1e\xbe\xd8\xf3MIoM\xc9\x17g1\xd8\x92GF;;\xe0\x9b\r\xce\xb0\xfbT9\xeb\xf8\xba\xa0\x8aC\x94\xe3\\\x17\x92KD+\xa2\x8ci\xe8\xd5\xa6\xc6\x00)!\xe3,\x8bZ\x03\xef\xa5\xbb"\\\xb3\x01\xbd,Nkc`\xc3\x06\x9f\xaa0\xd9`\xb4\xe4T\xb6%\x8f\xa2=d\x03\xd8\x9e\r\xceB\xc0\xee=\x80qe/\n0\xe8!\x1b\x944\\\xb4\x9ahx\x03\x87\xc4*\x1d\x0e\x9c\rdO\xa8\xe8\x10G\x9d\xa554s\x91\xb5e}\x1d\x9c,\x95cA\xaa\xa1X\x18,\xe5@i\xafq\xdd\x062\xcb0\x0eL1\x80\xba\xe0\x00A\xeb\x98\x0f\xbaWo\xc1\x13Qv\xef\x15\x9a\xee9\xd9@\xa10\x83\xf5f-\xe75e\xd6\xba\r\xc80\x11#2\x97\xa8J\x99\xde\xaa\x95\\O\xd6\xe4\xf0\x1ao]\x89\nZ\x02\xb2XCI\xab\xf1\r\xb9>\x05\xec\xc7\x18\xa5.\x99\x01\x1a\x8b\r\xb4\xac\xe9V^\x8f\xb1\xe1\x92T\x166\xea\x18\xb5\xe2:&\xb2\xe1\xe4\x92\x1cc\x8aP\xe4\x92~\x8c\x8d\xaa\xf8\xa3\x0e\\\x17\xd4\xb3\x10\x06l\xd0T\xef\x05\xea@\xb55\x8co\xf2H)\xe4\x8d}\x81\x1a\xa9\x1c\x08\x07\xd5\xab7R"\xa1\xf0\x19\xe5\x19\xb8\x82\x03\x04\xa7\x07q\x90\x8a?\x8f\x9b\xac\xf3\x99\x07\x8e\xa6\xa9M\x02$g\x1f\xcah\x83\xef\xd7<}iUa4Z\xa0\xd8@\x1c\x1f\x06m@\x855,v\xb3\xde\xc0U\xd4k\x00*$DVd\x83\xdc\xdfc\x1b\xd0h\xe5\xf3\xfa\x8a\x94\x04\x94\x8e\xec\xe9w\xc8\x06S\x1d\xd5\xb4\xe3f\xbdqv\x11u\xd9*\x0f8K\xb4gM\x80Q\x13$k\x8a&0\x14\x97\xcc\xc4D\xe4N\x16kH\x1f\xca\x975\x01\xad\xb1_{C\x00S`\xd2$[d\xe9\x13@\xe6\xba7\xe8\x8a\xa9\xeb\xc5\x08\xd3\xd6\xa5O\xb8\xdcoc?\x04\x18\xe4\x02j\xae\xc0y\x02r3O4\xf7^\xcfm\x8bz`\xa8\xbd\x01\x8b5\x10\xf1q}\xcdD\xd6\x94\xfaW\x96\xe8\x9a\xd5\x1c\x11\x8b}\x8bo)\xbeE\x0f\xa2\xb4\x8e{\x1d-]\x98%\x90\xe5v\xb0\x0e\xd9LE):\xd0s8\xd3T\xe0TD\xa8\xa3*\xd6\x80\xee\xe3\xeb\x88\xfb8\xef)7J\x14)\xd1\xecp\xcfq\x8co\xec\x98\xeb6\x00B\xed9\xb2*U\xdbc)\xb2\x01{\x9cH\xf2,xfX"H\xe6\x88\xc8HC6\xb8J\x1dD\xfe\x1b1\xee\xa4O\xe7|/\xc6\x9a\xa9\x9f\xaa=\xc6\xc2\xf4\xb8\x80D\x1e\xe6Y$\xbf\xb4\n\\\xd4\xb9\xe8\xd7\xeb0\x8b\xe4\xd82\xad\xb4\x9b\xfa5E\xb0S\xaa,,\x88\x8f8\xfb\xa86V\xb4y\xb2\x86\xeb\x86(H\x16%\x80\xa0X5h\xe9\xe1\ry&\xe2\xd1#\x16v\x91\xe4N+]\xdc#y\x1eJ\xf8\x03\xa1=\x041\x910K,\xf0\x1b\x94O\xf2\xaf\x14"\xd4\xb6\x83\x04\x167\xfb(-z-U\xac\x94\x11\x15)\x8b\xad\xa8\xf5\xb35>\x8a\x847\xb4\xd4\xe8\x1e@\xaf\x9b(r/#\xab\xa8\x9fi\x1e7h\x87\xdc\xd3\xa6\xc8W\x8a\x03ld1\xadV\xf3\x95\xb5&\xc9\x16fQR\xf8+,\x91\xaca\x15\xecu9\xe7\xd1)\xc7\x14\xf5\x01Z9\xe7\xdf\xc2\x12\xd8\xf3\xcd a\x92CG\xd2\xd8i\x96\x03\xa8!\x0ce\xa6cac\x8d\r\x9b\xbe\xb1"C4,\x94%+^\x12gf%3\xb1\xe7\x9b\xa1\x93b\t\x9d\xa2\xd5\xebYS\x03\xc0\x9b\x18\xd0U\xdf\x88\x82A\xe5\xb8\x11LN\xd7\xca\x0f\x83\xec\xe3\x14`\x15\xa7~\xdd7\xd7k\xbb\xc8\x0cH\xe5\xc3\x91\xa1\xeeT\xd2R\xa5S\x8d\xdb\xeb\xc5\x8d$\x80.\'H\xcaQ\x8e\x9b#\xda\x7f1-i\x8d\xda\xfd\x08\x1c\x8d\xec\x11\t\'\xc3\xfdJ+\xf9\xda\x1a\xd3\xdaA\xbd3\xa5$H\xf2u\x85\x9b\xb4\x91\x1e\xcc\x9fM\xc5\x99\xf2\xb4\xe4\x8f\xb5\xa0B\x8d\x98+\x96:\x1f\x06k\xc3H`\x867\x9b\x0c\xaf\xbd\xb3\xac_-\x17D=\x03vJ\xab\x9f?+\'\xf3\xa0\x8bB\xd1\x86\xcez\xdcA\xe9\xc0\xf3\xb6\xda(\xdd\xab\xe3F\xc7\n\xcf\x87\\\x0f\x11m\xd2U\x83\x1d\xd4\xf0\x86t\xd0\xdc8\xb5y\xae4RO\xbaJG,\xb4\x06\xc4\x8b+\xf9\x83{\xd9\xb7h\x8d%\x01\xc8\x969/\xf9L\x05\xce\xc1\xcb\xb1\xc7\xfd\xde\x1a\x9eH40\xbe|\xc8\x04:G)\xfd\xca\x1a\xd3\xba\x86\x0c\xc1\x95+\x132\xc3\xb3\xae\x00\x05\x1e\xdeH\xaf8\xad"\x15\x02Uc^\x10\x89\x1d\xca\xb5\x11\xd1\x87\x93C\x07\x06\xe7\r\xc7u\xe0\xe2\x8aZ*s*\xb7%B\\\xb1\xe3t\xa2^\x85yZ\xcb\x94\xa8\xd7b\xaem\xb2@9W$\x14-\xe1^\x83\xa8\'R\xa1^\x12\xd0\xb1\xd2#\xafA\x87X\xf3\xda\x1a\xbd2\xd5\xbeC"\x16\x16\x95=w\xb1(\x0c\xbf{\tb\x13\xccgjZ\x9b\xb4\xa3.\x86\x9a\x17\xa1\xea`A\x83J\x0ef\xb3/\xc7\x17:\xebo2=\xd4l\x06%\xebY\xa0\xe8 bz\xd2bG\xaa\x07\xae\xa5\xce\\\xee\x96\x90P\xd2\xf5N\xea\xb5\xd3.\xadQ\xc1\xf5t\x86\xe3\xdb7"3]\x95\x84|S\xfe\x1d\xfd\xf3\xf8P\xe8\x04P\xbc\x8a\xfd\xfe%\xf79Ur\xee\x0fJ\xdc>.\xe2\x1e\x8a\x8aG\x1c>\x8a\x9f\x85~\xbe\xff\xfc\xe3\xe1\xe3OB4\xf3\x9b\x8e\x1eH\xd2\xc5\xcf\x9a\xd9,\x9d\x8b\xb5\x01q\xd3,\x9b\xbc\x1fyBI\xfb\xd4,\x9a\x87v\xd9.\x9e\xc5\xa2\xbd\xbd\x9f\xb77\xe2\xaf\xe7\xfb\xf9\xe7\x8co\xbcY_.\x9a\xfb\xf9\xf29Yzp\xfa\x8b\x109\x00\xf5\xaa8_\x16\xeb\xf2L\xe4iE\xbc\xbd\x8f\x1b\x1d\xdd\x7f\xbe\xa3E\xc4\xcd\xfd\xedm\xbbh\xe7\xd7\xadxj\x9b/\xddwr[\x88\x9b\xb6}\x8a\x1f\xdc=\xce\xda\x181R34\n;\xe4\xd0C#f\xed\x7f\xdbY>~\x8cG\xbfA&\xc6\xc4\x00\x14\xab\x9dtL\x85\xeev!\xd6cE=\xc6\xa2\xf4\x17\x9a\xc9\x94\x9ar\xd0uK\xc6\xbaLjB\x0e\xcfD\xaa\xcb\xdfT\x9d\xa9\xd2m2\xb1z:;\x7fw\xa6\xae3\xa9\x0b\xe8\x1c=\xdb\xf1e\xb4\xe1\xc5\x99\xa67\xd3K\xc87\x85\xaa\xae08\xd3F\xd0\x85\x88\xb0_\xde\xb5\x94E\x14\xff\x87fy\xff8\x17\x9f\xda\xd9\xe3W\xf1\xb5y\x16\xcd\xcdM\xf7\x8f-g\xe9\xee?O(\xf3R\x96\xf5\x92l \xc3b\x82\xad\xe5\x17\xc6V\x92\xb3\xab[g\xfe\xaey9\xb9\xe2\xcb\x95\xcc\x12\xafeJL\x94\xed\xcd4Qe\xdeI\xdb\xcc\xc5\xc5\xdd\xfd\xed\xb2+\xfdmq\xd2|\xcb\x03\xdd\xa5\xf3\xa4\xe2\xb2\xb5\xb5%.\x9bO\x7f\xcd\x9a\x858\xbe\x7f^Fs\x1eo\xc5y\xb2\xef\xa1\x9d/\xc5\xfb\x1ej\xf4u\x05\xe6*z\xba\x9b]\xef\r\x7f^2de\xf4\xeb\xf9\x15y\x9c\x86\x11-\x0f\xffzvvH\x83\x10\x05y\x19Kv^=\x90\xc5\xbb\xd9\xda\xb57\xd1\xbb\xdd\xce3\xde\xb4\xbd\x9d\xb5\xd7\xd1\xc2\xe7lT\n\xc0\xd0\xebd\\\x0cby\xf9\xa1\x06e7\x06\x82\xd1\x8f\xb8\xee\xae"\xfb!\xc2\xbf\x9b\x02P\x86\x0eg\xcd\xf5\x97\xee;\xfcQ\xff\xd4\x01\xfb\x7fn-&\xc5'
p181
sg20
g21
sg83
Nsg84
Nsg85
VShelXL
p182
sg87
Nsg88
S'7f593ea263dc0fa5ab1d8aab182f35cf'
p183
sg38
I16
sg90
VLeast Squares
p184
sg92
F0.073300000000000004
sbag1
(g12
g3
NtRp185
(dp186
g15
I00
sg6
I19
sg7
S'66bf68963525aa4ec361e8fed4f2e0ec'
p187
sg16
(lp188
I19
asg18
S'x\xda\x8dYmo\xdc6\x12\xfe\xbe\xc0\xfe\x07\xa2\x87\x03Z8\xdep\x86\xef\xc0\xb9\x80\xbd\xb5\xeb\xe0\xfc\x928n/-\n\x04J,\xc7F\xd6/Xo/\xb9\x7f\x7fC\x8aCjWr\xb2N\x01\xcb\x94H\xcd<\xf3\xcc33\xeat"\xe8\xa7\xfd\xfa\xf8\xfe\xf1\xa6\xbd{o?\xc0l\xd9>\x89\x8f\xcb\xb6Y\xb5W\xe2\xc3\xff\xc4\xdb\xe3\xc3\x93w\'\xbb(A\xbft\xd3\xc9tr\xf9\xea\xf2\xa4\xb7\xe3\x00\xc4\xed\xbdx\x8d\x10\xff\x89\x7f@\x98N.\x0eO\x05\x9d\xd2\xae\xc4\xeaa\xfd\xce\xfc\xf0\xe4D\xc8\x99\x03\xe9\x94p3\xe7L\xb0\xc2\xcfl\x08h\x05\xda\x99\x87`\xac\x08\xb2\xfbo:\xf9\xf3\xf0\xe2Bx\xda!\xa5T\x90\x7f\x87\xf4\x1b$\xfd\x8e\xff\xa6\x93\x93\xfd\xcbK\xb1\x0b\xd3\xc9\xdb?NO\xe9\xa6\xd9}\xf7b\xf7\x8f\x17t\xb1\xf3g]\xdcy\x17Wh}\x97\x17w\xd3\xcaNz2-\x1e\xed\xcf\xc5\\\x1c\x8b3q>\x9d\xfcv\xf6\xeaRx/\xbc$\x0b\xfct"\xe8E\xb3\xb73\x81\xf4\xc6\xd7\'\xfbgB\x98\xe9\xe4\xe0\xfc\xec\x97\xe9\xe4\xfa\xaey\x148\x9d\xec\xcf/\xf7\xe9\x18BL\x84\x10\xcd\xf4\xbaC\xe3_\x0f\x8b\xf6+\xce\xda\xaf\xabe\xf3\xf4s^;\xfe\xbcx\xbb\xfc(~\xf8\xe7\xec\xaf\xbf\xfax\xcen>/~\xe0\x87^n\xec$+\xfe\xf3\xeb\xf1e\x8c\x9a\x9c\x81\x06-ew\xed\x9d\xb5\x92L;\xfa}\xffBt?n\xa6\xa5\x890\xcem\xfc\x13\xba\x07\x95E\xe3Uw-=\x1ac\xf3\xb5U\xd2\xea\xf4 D\x9c\xf9`\t\n}\xbeD\xad\x9c\xd8\x9bN\x04\xff\xa4H\xa0\xe6K\xc4\xc0\x97\n\xa1\xacZBj\xff\xe8\xd5;!\xb4\x9aN\x8e\xd3\x0b1[\xe3\xc0\xe9l\x01(+5\x1f\xa0\x14\x18\xbfa\xcd.\xcc0^\xf2i1\xf8\xe7\x10}\xc9\x16\x18\x1d\x82\xca\xbe\xa1\xb2\xc1;>YyoF|S\x84F\xbe\xd4\xd6\xe3\xa6o\xcahW\xbcp\xd1\x9c\xddx\xa9\x1d\xf2\xa5C\x9f\xad\x01M\xe9q\x9c\xac\xc9G\xda\xe8z\xf6\r\x1dX\x97\xdfJ\x8e\xa1\xd7C\xdf\xcc\xd0\xb7\xd0\xf3M)\x89l\x82\x0e\xae\xf3GFD\x82\xc4\x11\xdf\x9c*a\xd6\x04\xec\xc07\x89\xfc$y\x04\xf9`\x90\xb6\xc4\xdd`\xb2AV\x1bd\xf0\xda\xe5\x08\xd1~e8\xc6\x06\xa1\xdb\xb7a\x83\x8ei\x9b\xe9%\xad\x19\xd8`\x03\x9b(\xad\xb7\x05\xdfr\xaet\x00\xeb\xf8\xca\x8a/\xadh\xa6&:\xe35\x87\x12\xad\xf6r\x1b|\xb1\xe7\x9b\x92\xdeJ>\xd9Y\x15\xf8d"\x81\x1a\xc5WJ\xc3\xee+\t\x9b\xbe\xa17\xc5!05/\xf8\\\xbat\x94\x17\xf3\xd0\xcbMr\'\x04\xdee\x89<\x05\xbc\xa0\xac\x1b\xb1\x01\x9d\xd5%\xc6$\x9a\x03\x1b\xb00\xd5H[s3\x14\xcb\x1c\xe1;\x07\xdb\xb3\xc1Y\xda\xd6\xdd\x07\xb0\xc0\x0c\x06p(Gm\x88Z\xc7\xf9b\x079\x84\xceU\x1cd\t,H\xc5\xab\xa8b,\x12\x96\xbah\x91+\xe0\xea\xe0\x19>"Y\x18\xa8B\x17\x00[io\x06<#\x9dT5y9\x00$\\\x9ai\x1fd\xe2\x83\xee\xe5\x1bq]\x99\xee\xbeB\xa3}\xb1\x81\x94B\x8d\xf1\x818\xc888*\x1c\x9b6\x90\xa0\x15\xe7\xf9`\x8a\x85)\x19@\x84Y\xe3z\xb2&3\xd2\x90\xbe\xab\x9c\xfdH<\xe5\xdc\x05o\r\xf8-\xb8>\x07\xec\xc7\x18\xbc/\xbe+\xaf+\xbe\x1a\xc2\x98NZ\xa3\xeb\xe5\x90\xeb\xd6\x14|\xa5\xb6\xf5\xb2\xc6XB\xd4\x92~\x8c\xa3\xa01\x0f\x91\x82\x0c\xa5&\xe5\xa2\xb6\xa9%\x95=\x1e\x9c\x1c\xe2km\xf1\xa8\x04VBR\x82.\xc6>\xe2\xa0z\xf9F\x8d\x89\xb5\x85g>\x14\x9e\xd1\xb3h\xc7p\x90\xaa\xe4\x9b\xc6\x91z\xe1J\xa2\x9bP\xea\x85\xb45\xdc\x8a\xea\xc5\xdc\xf7s^\x1a`pAS\xc2z\xbe&)\x18\x8d\x85\xd2\xaa\xf2L\x0f\xf3-U\xbd\xee\xc5\xa6\x88\x8dT\xbeG9\xb2A\x1e\xec\x17\x1b\x88\xdeZ\xe5GUdTa\x17\xc17\x9ao.\xd4\xb0P\xcd\xdb\xc4!\x98\xe2\xb1)YA\xe8\x15s(\xb5\x98\x9d\x18{\x82d\r\xf7\x04\x06\x94\xccuW\x93e|\r\xd4.\x1a\xfblO@g\x1c\xd4\xda\x10\xc0\xb0\xb5\x1a-\xb5\x16\xd9S \xb2\xba-\xfa\x8a\xb9\xeb\xc5\x08I&\xb9\xde\x92i\x0e8\x00\x010\xa8qM,\xb5W\xaba\xed\xf5\xa1V8_t\x19\x8a\x98S\xe1\xd4l\rD|\\\xbfg\x8a\xd6p\xb4\xac\xab\n\xe2I\xd9\xcd6\xbe\x81\xee\xf5\x83(\r\x8b\'*\xf0\xda0\x82\xb1\x1a\x8d\xd6\xf4bq\xec?\x875\xa7\x16r\xb2\xb4\x08\x80\xae9\x80\xd4+\xcfu\x1f_\xe2\xb1\xe5\xdc\xa3\xea\xef9\x1f\x88\xc0z4\x07@r\xa2i$Nl\xda\xa0T\xa8\xcaSS\x12e\xc9\x0c\x19m\xc0\x9e&\x1am\xa8m`\x85u\xc8I\x06T\xf5P\x8fk\xa2/\x90\x0cm\xa0\xb5R{\x95\x93\xb5\x19\xae\x9ahc\x1e\xa6\xaa\xc0Z@\x9a\x08\xb9\x15#\xfe\xa2T%\xa9\x15\x8c\xf5 F\x96\xec\xb2F\x0e\xf3\xd0V!t\xb5i-\xec\x89Z\x10\xd6z\xf3d\rr\xdeho\xd8\x1a*\xff\x0e\x8a?\xc1\xd9-x&\xe2\xe8\x11\x13[s\x98I43\r(#\x83\xe6\xf5@z;&3.\xf7q\xa9\xc3\x94\x03\xb9\x8d]\x11\xd7\xf2N\xeaR-\x81P \xa6>b\xad\xa4\x8a~\x1a\xd1\xb4\x82\x0c\x8f%L\x02[\x19\x82\xc3-Jjt/E\x8b\xab\x89\xd2%\x93T\xa0#\xcb\xf4a\xf2`\xb4\x99I\xa6\xc7 \x0f\xc3\x8a\x16\xb0\xd0\xa66\x0f\xb240$\x18rM%\x925\xa5\x0b&!gW\xa9\'\xe2F\x9cZ!\xb7U\xf4\xe6\xd8\xf3\x8d\xe0\xf7\xccg\x0c\x94(\xa5\x04E\xcd\x18c\xa6\xd1\xa5\x99sn\xc0Lr\x9ds\x11\x11*3\xcb&\xa0\xeew\x8d\x99\xd8\xf3\x8d\xda=\xab\xf3&\xea9;R\xe5\xf6\xda\xa9\xad\x14\xd0U\xdfd\x14\x1f>\x99B\xc2JO\x99\xef\xedh\xa7\xa7J\x01\xa0\x0c\x19L\xc4\x8e\xc4\xbb* \xcb\x1e\x18\xc5\xb3$)n\xa1\xa5JS\x8d\xdb\xef\xc5-v\x1f<A\xa2\xac\xba\xe8\xacy\xbe\xd3\xa33j\xf5#\x1cK\xcfL\x81\xa8\x93^\x80<\xb3=w\xc6\xbcVPo\xa9!\xcav\xd0\xcb\xa1\xcc\x01\xda\xc26\xd3\xeb\x1cU\x8f?\xd6"\xab/E,\x14Q\xa6Fb\xb4\xa3\xd7\xde\xb9:\xbd\x0e;\xfaZe(\xedj\xc3\xa3\xeaL\x1b\xd6\x95\r\xd7&\xf3`X/(g\xb1\xf4%\xd4X*\xb9Unp\xf5J\xda\x88\x81\'&\xe9C\xa9d\x92\xe4\xc5\x8d\xe6\xbd\x0bLs\xe7\x87\x93\xb9\xefM\x8e\xfd\x92\x15\xca\x90\x1e\xeaT\x9c\xf8\x83\xfb\xd9\xb7h\r\xa9"o\x82\xf4\xe1\x83\xd3\x10\x8c\xff\x06\x7f\xf0\xa0w\x86\x8f\xc30\xbf\xcd\x1a\xc3\x19\x01\xb2\xab\x02\xcf\x9d1\xafg\x10\xfe\xa4\xa3|\x1e)\x15\xf7\x94@\x7f\x85-\xe5\x15\xe7\xbd&\x95\xfb\xd9(A4\xbaq\x93\x8aQ\rF\x07\xf4P.}\x1c\x9e6\xd3T\xc9\xde\'\xaa\x92\xb1\xd6q\xeb\x10\xdb\xacu\x98\xe75M\xd1;\xcf\x1d>u \xb6|\x8e\xa1\xfe0\xe0\xb7 \xea5\xa9\x04\xadS\x1c6\xaaG\xae|\xba\xc2\xe0\xbeuF/M5iq\x86\x99d\t4\xa3e\x9d\xf5\xdf\xadb6\xc1|\xae\xe6\xb5H;\x1a/\xd0\xd6CL\x19j\x03\xaa15\xd4e\x84\x02\xf4\n\x87\xb3\xb7\xed\xcd#u\x04.\x1c\x8f-49\xa5z\xe0Z\x9a\xf2\xb9\x07\x8c\xe5\xa14\xd3\xd45h\xfb<0\xaa\x07\xae\x07cX\xbf\xa8\xebweh\xd2\xa1\x9b\xa4\xbf\xc7\xbf\xe3\x7f\x9f\x1c\t\x9d\x00\x8a\x9fb\xbf\xff\xcd\xfb\x82*x.x(\xae\x1f\x96\xa9\xd7\x88U\xf3\xe8A\xfc,\xf4\xd3\xed\xa7\x1f\x8f\x1e~\x12\xa2\xb9\xbf\xea\x08HR\x1c\x1fk\x16\x8b\xf8(e\xad\x15W\xcd\xaa\xc9\xef\xa3\xcd4\x17>6\xcb\xe6\xae]\xb5\xcb\'\xb1l\xafo\xef\xdb+\xf1\xf7\xd3\xed\xfd\xa7\x8co\xfc\xd0\xbeZ6\xb7\xf7\xab\xa7d\xe9\xe1\xd9/B\xe4\x00\xd4O\xc5\xb9\x0b\x91\xdd5\xd0$E\xf5/~\xcc\x8f/:\xbe\xfdtC\x87\x88\xab\xdb\xeb\xebv\xd9\xde\x7fl\xc5c\xdb|N\\\xf0\xf0B\x88\xab\xb6}\x8c\x0f\xdc<,\xda\x181\xa3\x0c\xad\xc2.9t\xd7\x88E\xfb\xdfv\xd1\xf9C9\xf2\x06\xb20&\x05\xa0\x1a\xbd\x9b\xc6\x1d\xdd}]\x88iZQ\x8f]\x02W\x07\xdaY$5~\x15\xeevt]B\x9a7\xdd\xf8N\x8c;U\xddIIms\x11\x0ey\xe73\xefD\x1a@\xdf\xe8\xba\xd3\xca\xa8\x8e\xe9\xfb\x83\xea\xa2\x18\x996\xba\x93H\xf1\xc6\xd4\x9d\x1a\x89OQ\x06H\xd8\xbb\xaf\xb3\xb1\x95\x1c\xdd\xa9"\xe8BD\xd8/oZb\x11\xc5\xff\xaeY\xdd>\xdc\x8b\x0f\xed\xe2\xe1\x8b\xf8\xd2<\x89\xe6\xea\xaa\xfb\x7f/\xe7\xe9\xdb\x7f\xde\xc0\xfb\x12\xcbz$\x1baX$\xd8\x06\xbfH<I\xe2:vu\xe7\xdc\xbfl\x9e\'W\xbc\xb9\xc6,\xf1-\xa6D\xa2\xbc\x18\xa1\t\xef;m\x9b{\xf1\xf6\xe6\xf6z%\xe4\x0bq\xda|\xcd\x7ft-\xdf\xacb\xb2\xb3\xb3#.\x9b\x0f\x7f/\x9a\xa58\xb9}ZES\x1e\xae\xc5E\xb2\xed\xae\xbd_\x89W=\xc4\xe8\xe9\n\xca\xfb\xe8\xe5^v\xbb\xb7\xfciU\xe0\xe2\xd5/\x17\xef\xc9\xdb\xb4L\x9dX\xe0\xe5_\xcf\xcf\x8fh\x11"\x03x-\xd9\xf9\xfe\x8e,\xde\xcb\xd6n\xdc\x89\x9e\xed\xa5j\xd5\xbd\xb0\xbd^\xb4\x1f\xa3uO\xd9\xa0\x04\xfc\xd8\xeddX\x0c\x1e\xdf|]\x83\xb1\x17\x03PP\x8fx\xee\xad#\xfa:\xc2\xbe\x97\x80\xe7\xa5\xa3E\xf3\xf1s\xf7\x1c\xfc\xa8\x7f\xea@\xfd?r\xd6(\xe8'
p189
sg20
g21
sg83
Nsg84
Nsg85
VShelXL
p190
sg87
Nsg88
S'7f593ea263dc0fa5ab1d8aab182f35cf'
p191
sg38
I17
sg90
VLeast Squares
p192
sg92
F0.067199999999999996
sbag1
(g12
g3
NtRp193
(dp194
g15
I00
sg6
I20
sg7
S'8329739816733cc20af5738627b3702c'
p195
sg16
(lp196
I20
asg18
S'x\xda\x8dYmO\x1cG\x12\xfe\xbe\xd2\xfe\x87VN\'%\xc2l\xba\xaa\xdf\xa5#\x12\xde\x98`\x1d66\xe6\xee\x9c(\x92\xb56\x83\x8d\xbc\xbc\x086g\xdf\xbf\xbf\xea\x9e\xae\xeaYf\xb0\x01K\x8cz\xa6{\xea\xe5\xa9\xa7\x9e\x1a\xcfg\x8a~\xba\xaf7\xefn>u\x97\xef\xfc{X\xdcvw\xea\xc3m\xb7\xdatg\xea\xfd\xff\xd4\x9b\xc3gGo\x8fvQ\x83\xfd9\xccg\xf3\xd9\xe9\xf3\xd3\xa3\xc1\x8e\xa7\xa0.\xae\xd4+\x84\xfc\xab\xfe\x06i>;y\xf6B\xd1)\xddFm\xae\xb7\xef,\x9f\x1d\x1d)\xbd\x08\xa0\x83Qa\x11\x82K^\xc5\x85O\t\xbdB\xbf\x88\x90\x9cWI\xf7\xff\xe6\xb3?\x9e\x9d\x9c\xa8H;\xb4\xd6\x06\xea\xdfT\xfe\x82\xa6\xbf\xf9w>;\xda?=U\xbb0\x9f\xbd\xf9\xfd\xc5\x0b\xba\xe9v\xdf>\xd9\xfd\xfd\t]\xec\xfc\xd1\x16w\xde\xe6\x15Z\xdf\xe5\xc5\xdd\xb2\xb2S\x9e,\x8b\x07\xfbK\xb5T\x87\xea\xa5:\x9e\xcf\xfe\xf5\xf2\xf9\xa9\x8aQEM\x16\xc4\xf9L\xd1\x8b\x16o\x16\n\xe9\x8d\xaf\x8e\xf6_*\xe5\xe6\xb3\xa7\xc7/\x7f\x9d\xcf\xce/W7\n\xe7\xb3\xfd\xe5\xe9>\x1dC\x11S)e3\xa3\xed\xa3\xf1\x8f\xebu\xf7\x15\x17\xdd\xd7\xcd\xed\xea\xee\x97\xbav\xf8y\xfd\xe6\xf6\x83\xfa\xe1\xef\x8b?\xff\x1c\xc6s\xf1\xe9\xf3\xfa\x07~\xe8\xe7{;\xc9\x8a\xff\xfcvx\x9a\xb3\xa6\x17`\x1c\x05$_\xc3\x02\x02\x04M\xa6\x1d\xfc{\xffD\xf5?aa\xb5E2a\xe9\xcb3\xfd&\xe3\xd1\x91[\xe5ZGt\xde\xd5kot\x08\xe5A\xc8q\xee\x0f\xa6u0h\xeb%\x1arko>S\xfcS2\x01|\x82F\x1b\xf8\xd2\x00\xca\xaa\'\xbb\xf6\x0f\x9e\xbfU\xca\x9a\xf9\xec\xb0XS\xef\x9a\x00\x91\x8f\x07\xe3u\xe0W\x19\x03#kva\x81\xf9\x92O\xcb\xc9?\x06C\x17u\x97\xb3)\xfaj\x02\x1a\x9fl\xe4\x93M\x8c~\xc27c<\xbf\xd0\xfa\x84\xf7}3\xcey\xf1\xc2\xe5\x17\xed\xe6K\x1b"_\x06\xeb\xaa5`\xa9<\x0e\x8b5\xd57\xafu4\xf5M\x18t\xb4\xf5,p\x11\x13\x8c}sc\xdf\xd2\xc07c\xb4K\xf5\xbd6\x05_\xdfB\x11\x89\x1e&|\x0b&\xa2\xf8F\xab\xf7}#\xef\xd87\xedt=\x184\xc7O\x83\x03\xcc6\xe8f\x83N\xd1\xf2\xa1\x86\xb2-\xefr\x08~*\xbeV\x03\x07\xd0\xd3\xef\xc8\x06\x1f\x81m\xf0%$}|9o\x14_\x1d\xb7\xe3\xab[|i%\xb3@\x8d\xaf\r\xc8\xfe\xa0w}Z\xbf\x17_\x1c\xf8f(\x8c\xb1\xda\r\xc1\x9b\xc4\xf15\xce\xe2\x94oA\x0b\xc4\x1dF{\xdf7Z\x12\xc0\x80\x04U[\x10\x8f\x8d\'\xec,\xd3\xa06-\xc6$0\xf3\xe8\xe5\x05>\x99\xa0\'l@2\x94C\x1d\x8c\x19\xdb\x00\x12Tg\x04\xca\x06Q,\x0b\xc4\x9b\xcb\x92$\xb6\x81\x90\x85\xa1\xbf\x0f\xe0\xc1\xd6u\xa0Gc\x9a\xb2!\xa5(\xf5bG9\xc6\x10-\xbfM\x0b"\xb5N\x12\x1dD\x8a\xc3qI\x9e\x15.\n\x81\x0f\xa5\x9a\x16\x86\xf0:\xf9)\x1b\xc8\xb9 \xb0w\xe1\xbe\r\x16P*\xd6&\x8e\x18`\x10\xd8\'0\x19\x0fvPo\x19\xeb\xae\xbfo\x90\x98El\xb0\x94\xf9)<\xa0\xe7\xd4\x9a\x08#.\xb1F\x9e\xa4^*\xce\x9b\x86\xf5\xe8\xfd\x16\xd6\x8b55`.z\nn\xbf\x89\xf8\xd4s\xed\x02m\xd2\xe1\x11X_\x16,I\x8ei\x1fG\x04Lc&O\rc*\xbeD\x93B\xcc\xde\x8f\xb1\xee\xad\x93\x1c\xfbv\tZp\x96r\x8ea\x98c"4\xc3\x8f\xa2M.HO2)Lr\x89\x90E$,\x8e\xe3\x1b\xacx\xd4\xcc\x81(~\xa6@\\\xb24\x83z#a\xe25\xb3\x86\x8d\t\x13c=E\xb0Sq\xd0B2\xd6\xea0\xe63-\xd5\xed\x82\xe4X\x8be\xd4p(\xb3\xcb8\xacy\xed p6\x89]%\xb36Mc\xdd\x18\xcb\x08.U2\xaa7l\t\x08R\xf3\x1a%\x17\xc6\x11\xaf/\xf5\xd3}\xb1\x81\xe0m\xf8Q\x13\xbd\xe3\x82\x86\x08QOq\x9f\x0bI\xd2\x02z\x84\x07\x93l\xe0\xb7\xf9\x01\xe11[g\x8a7\x8cN\xcc\x9a\xa0X\xc3\x9d\x85\x1aO\xac.Zg\xad0\x10\xc9E\x93\x1e\xd4\x04t\xc6\xd3\xd6\x1b\x12\xd5XbV\xf5\x06\xb8O\x00e\x10\x1e\xa1+\x96a\x90#\x84\x80\xecpVI\xc85\x9b\x00\xfb>1\xe6\xc4\x86\x13L\xe3\xf8\x80pA\x90\'\xa9MX\x89O\xb3&3\xd3a\x18j\xa6lMd5\x17jg\xc8eA\xcc\x1e\x1f\xe3[\xc16\xebA\xcc\x95\xc5\xbd\x8e(\x9e{`\xb2U\xf8\x8d\xea0\x98\xc6\xabc.H\xba!\xad\xf4\x9cJ\xf2IV1\x8f\x02v\x18_\xea\x11\xac\xb4\xc0:p\\\x03\xdaM\xe3\x8f\x90\xc4\xc8\xb6\xe8\xc6=\xc7\xb8\xd8\x98Gz\x8e\xd3\xd2\ru\xd6\x15K\x1cp\xa2#\x0bX\x82\xa0\'27\xcc\x11\xc4\xeca\x92\x13\xbd\xe8+=\xee{\x14\xa6A\xc5\x85&\x86[H\\\xe6\x82\xa2\x9e\x99\x0b\x1c%\xb0\xf6f k\xa3(\x9a\xd0s\xe5\xa8\x0e\xf3XT[&\xb5\xa81\x1f\xb58\xf4\x15[9\xb1\x95d\x0c[\xda\xbcX\x83\\7$tE\t\xd0&\xe1\x15\x93\\z\x04\xceT\x1e=ra[\x11i\x96\xc5\x00\x89\xfd\xc8p\xa7\x1a"PL\xb5T\xa7}S\x98#y\xe3\xa3 \x91H\x88\xe3J\xc5*P\xf3\xc6l\xb5T\xb5UFd\x00\xc7\xc4%\xa7yp\x88\xd4\x9f\x1f#\x1f\xb3{\x85\xdc\x98\x9f\xa8\xed\xb0\x040\x89\x8eL2\xa6\xa1\x99Ro\xd6\xb5nB\xce\x8c\x10D\xb2]`\xd3\xd4\x9b\x8e\xc2\xa2T([,Q\xacA\x11\x7f\x84\xe2j\ri\x87\xd6c\xa8k<\x8a\x01q\xe0\x9bC\x9d\xb064L\xde\n\x82L\x9e\xb3\xa6\x90I\xd0\xe44e\x91z\xdf7\'\xfa\x0f\x07\x93\x155=\x11g\x06\xb6\x90\x89\x03\xdf\xb2\xdcc5dH\xeb\xdb\x01o\x9aG\xf9\x06\xa1\xf9\x96\'\xb3X\x93\xef\x1c\x19f\xa5\xf2\xc7\xfd\xa6\x97\x98\xdcNH4\xd8\x91o4\x13\n\xcf\x18\xcd\xb0\x04\x87L\x02H\xb8dX\x9a2\xd5\x84\xfdA\xde\xf8\xady\x82\xa4>\x062\xed\x04|xj\xa43Z\xf7\xa3\x97\tA:\x1a_dB\'\x99\x1b\xe2\xb7\xceX\xb6\x0eJ\n1U\x8bi\n\x90b\x05\xba\xd6\xfa1\x8a\xb3\xe0\x85\xf1Cd\xc9\xfcA\x19\x0bB[DK0Y\x1bI\xc4\x82u\xa4M\xee\xe3\'\xfa$j\xcf4\xa5eDM\x13#l\xe3gk2O^\xd7MT\xb3Z\xd2\x19\xa1g\xcc\xef\xd7\x06w\xaf\xc2\x8d\xa6?!\x9b\x10\x93\x17\x1f\x12\xfa\xc9I\xc1\xb6\x9e\x1f"\x8cX;\xc6\x80mjk\xc3S\x12(\xc5\x98\xb6\xf0\x83\xfb\xd5\xb7lM\xc8\xbf\xf5\x9a\x12\x1ed\x86$\xfd\xf4\xf0\xa4p\x88O\x87g\xc4\x04\xa2\xa6\xa3\xe7!\x1e\x00\'\xd5\x93\x9c\xb1lgh\x92@\xa1f\x1c\xa2E\xd6\xd9\x00d\x89y$\xbd\xe2\xb2\x89T\xa09\x93\x93\x8eh\r\x0f\xebD\x1fat`\x0f\xad\xa6\x8c|\x1c\x97)b\xeb\xca\xa6\xf5I-\x03C\xb8W\xa6\xc5\x1a\xfe,\x10C\xe41\x99\x1a\xb9\xbc\x8ah\xab\xce)\x0f\x85h R)#\xdc\xa0\xc1\xd34\xda>]i\xff\xcd3\x06eJ*\r\xea\x19\x86\xd2\xc3\xc2\x99$L\xd4\xf8\xbd0\xfb\x12\xe6c\xb3lM:\xd0x\xc1\x81\xc9\x87\xf0lHM\x1f\'\x9b4\x8d\xc3,\x191\x7f\x89\x1a\xcd\xdeMxh\xdbF`\x04\xa9\xdf\xac\x07\x0f\xcd \xb8>\x05\xe4\xf6\x81@\xd3I\xe35\x0b\xdf\xe0/3\x08.\xcd\x88\xc8\xfa\x89\xc6<\xc7\xfd\x8f\xc6-k\x1f\x83\xbf\xc3\x7f\x1e\x1d([\x02\x94?\xc5~\xff\x9b\xf7\t\xf9\xdeW\x1ai\xbc\xf3\xeb\xdb\xa25\xa2Cup\xad~Q\xf6\xee\xe2\xe3\x8f\x07\xd7?)\xb5\xba:\xe3>Q\x1e[\xad\xd7\xf9Q\x12\xe2^\x9d\xad6\xab\xfa>\xdaL=\xeefu\xbb\xba\xec6\xdd\xed\x9d\xba\xed\xce/\xae\xba3\xf5\xd7\xdd\xc5\xd5\xc7\x1a\xdf\xfc\xa1}s\xbb\xba\xb8\xda\xdc\x15K\x9f\xbd\xfcU\xa9\x9a\x80\xf6\xa9\xb8W!\x85\x15\xfa\x8f\xc5\x91\x185\x7f\xcc\xcf/:\xbc\xf8\xf8\x89\x0eQg\x17\xe7\xe7\xddmw\xf5\xa1S7\xdd\xeas\xc1\x82\x8fO\x94:\xeb\xba\x9b\xfc\xc0\xa7\xebu\x973\xe6\x8c\xa3U\xd8%\x87.Wj\xdd\xfd\xb7[\xf7\xfe\x10\x9a^C%\xc6\xc2\x00\x14\xe7\xdd\xf29\xc4\xf5_\x17\xb2\xa6nQ\xcf\xb9\xe0\xee@;\x85R\xf3W\xe1\\B\xbd\x1e\xae\xf3\xa6\x9f\xde\x99?\x1d\xbd6m\'\xe9\xf6X{\xb4\xef\x9f\x8b\xdf\xdai\xdbN\x8bD\xb5\xb9\x98\x89\x18\xfao\xac\xf9\xcb\xc1\xe4N\x02\xc5k\xd7v\xfa2\x10\x95\xee\xd1\xbf\xdb[\xff\xf0\xce\x9c\x9c\x1c\xf6\xd3O\x1d\xa1\x88\xf2\x7f\xb9\xda\\\\_\xa9\xf7\xdd\xfa\xfa\x8b\xfa\xb2\xbaS\xab\xb3\xb3\xfe\xff^\x8e\xcb\xb7\xff\xba\x81\xf7\x15\x94\r@6\x81\xb0\x0c\xb0{\xf8\xa2\x0eF\r\xbcGW\x7f\xce\xd5\xcf\xab\x87\xc1\x95on!K}\x0b)\x14\xf6\xf0d\x02&\xbc\xefE\xb7\xbaRo>]\x9coz\xb2}\xa2^\xac\xbe\xd6\x85\x12i\xbbhq\xd9\xd9\xd9Q\xa7\xab\xf7\x7f\xadW\xb7\xea\xe8\xe2n\x93\xcd\xb9>W\'\xc5\xbe\xcb\xeej\xa3\x9e\x0f\xa2FO\xb7\xc0\xbc\xcb\x9e\xeeU\xd7\x07\xcb\x1f7\x122^\xfdr\xf2\x8e<.\xcb\xa8\xf3\x7f\xe9\xf4\xcb\xbf\x1d\x1f\x1f\xd0"\xe4\x81\x80\xd7\x8a\x9d\xef.\xc9\xe2\xbdj\xed\xbd;\xd9\xbb\xbd\xde3yiw\xbe\xee>d\x0b\xef\xaaQ%\x01S\xb7\x8bq9\x89|\xf3UK\xca^N\x84D?\xc7uo;\xb2\xafr\xf8\xf7J\x02x\xe9`\xbd\xfa\xf0\xb9\x7f\x0e~\xb4?\xf5\x81\xfd?\xc08*!'
p197
sg20
g21
sg83
Nsg84
Nsg85
VShelXL
p198
sg87
Nsg88
S'7f593ea263dc0fa5ab1d8aab182f35cf'
p199
sg38
I18
sg90
VLeast Squares
p200
sg92
F0.066600000000000006
sbag1
(g12
g3
NtRp201
(dp202
g15
I00
sg6
I21
sg7
S'22e14da7c4fe7785b4a4f62d74bec361'
p203
sg16
(lp204
I21
asg18
S'x\xda\x8dYmO\x1c9\x12\xfe>\xd2\xfc\x07kO\'\xed\nf\xe2*\xbfK\xc7J0\x0bKt$d\x81\xdd\xcbF+E\x9d\xd0\x04\x94\xe1E\xc3\xec%\xf7\xef\xaf\xecv\xd9=\xd3M\x02\x89\x82\xe5n\xbb\x9f\xaaz\xea\xa9\xb23\x9d\x08\xfai\xbf>\xbc\x7f\xb8no\xdf\xdb\x0f0_\xb5\x8f\xe2\xe3\xaam\xd6\xed\xa5\xf8\xf0?q~|x\xf2\xf6d\x86\x12\xf4\x0b7\x9dL\'\x17//Nz+\x0e@\xdc\xdc\x897\x08\xf1\x8f\xf8\x07\x84\xe9\xe4\xec\xf0\x95\xa0]\xda\xb5X\xdfo>Y\x1c\x9e\x9c\x089w \x9d\x12n\xee\x9c\tV\xf8\xb9\r\x01\xad@;\xf7\x10\x8c\x15Av\x7f\xa7\x93w\x87ggB\xd3\n)\xa5\x82\xfc;\xa4\xdf \xe9w\xfc3\x9d\x9c\xec_\\\x88\x19L\'\xe7\x7f\xbezE\x0f\xcd\xec\xed\xee\xec\xcf]\x1a\xec\xbc\xab\x93;o\xe3\x0c\xcd\xcfxr\x96fv\xd2\x9bi\xf2h\x7f!\x16\xe2X\x9cN\'\xbf\xbf~y!\x1c\x8a\x80B\xd9\xe9D\xd0W\xe6\xe7s\x81\xf4\xb97\'\xfb\xaf\x850\xf4\xfe\xcbw\x87\t\x8b\xee\xfdK/\x1f\x9c\xbe\xfee:\xb9\xbam\x1e\x04N\'\xfb\x8b\x8b}z\x97\xdc(B\x88\xd8\xbd\xee\\\xf4\xaf\xfbe\xfb\x15\xe7\xed\xd7\xf5\xaay\xfc9\xcf\x1d\x7f^\x9e\xaf>\x8a\x1f\xfe9\xff\xeb\xaf\xbe\x93\xe7\xd7\x9f\x97?\xf0K/\xb6V\x12\xba\xff\xfcz|\x11C)\xe7\xa0\xc0I\x19\xc70\x07\xef\xac$\xc8G\x7f\xec\x9f\x89\xee\xc7\xcd\xb5\xb4H(\x176\xbd\xd3-R4\xa5u7\x96\x1e\xad5yl\x15\xe4\xcd :\xbf\x1b\xd3<(Ty\x88\xca8\xb17\x9d\x08\xfeI\xe1A\xe0!\xed\xc0C\x0c\xa6\x0c\ra\xd8?z\xf9V\x08\xad\xa6\x93\xe3\x84\x063\x1a\x87\xe0\x0c\x9bcUY\xa5\x14\xea\xb0\x85f\x06s\x8cC\xde-2\xe2\x14"\xb8\x0c\xd0\xe8\xe0\x9c\xed\xc6\xa8\xac7\xc0;+o\xed\x88m\x8a>\x93\x87\xdai\xbbm\x9b\x8a\xa4e3\x9d\x8b\x10R\xf8C\x19\xd2\xa2\x8c\x064\xe5\xccqB\x93\xb7\xb4\xd2\x9a\xce\x06Bc\x95\x92\x8c\xc6x\xb00\xb4\xcd\x0cm\x0b=\xdb\x94\x02m\xf3w5%O\x8e!y\xc4\x05\x18\xb1\xcd\xe92\xd4\x96pm\xdb&\xb1\x04\x8bb\x947\x06i\x02\xc7\x9dVE\x0c\xb2b\x90\xc1+\x93\xc7\xb4\xdeHv\x9eA\xecH\xb2\x85A\xc7\\\xce\xf4\x8a\xc3m\x0c\xb6r\xc7%8\x9d\x7fu\xe1\x8e\xb5[\xfe\x95\xd5\xbf\x04\xd03ZtZ;\xcf4\xb5V\xe3s\xfc\x8b=\xdb\x94\xf4\xc6\xba\xbc\xb3\xb3\xca\x18\xe6\x91Q\x1dC\xb7\xfd\x0b\xe0\xaa\xf9\x03\xff\xa2M;$\x83\xb0\xbaZyS\x87\xe4\xdfE\xe8\xe5\xa6F\xef\xa5\xcf\xab,V\x8bl\xa0$\x1a\xc1\x80\x8eaR\x8c\x9d\x1e`\xf0\xa18\xd58W>\x9cX\x99f)\xb9\t\x03\xd8\x1e\x06gIK\xba\xe7\x00Vr\xf2\x93\xb5\xe0\xc7b\x8c\xc1\xbb\x92/d\xe86\x06\xa7\xcb\x87\x89te\x88%\x87\xa8\xe0P,\x92\x1d\xaah\x91\xd7l\xbb\x0e\xc1\xe7(S\xdaH\x18\xc3`T`*:\xca\xf5m\x0c\x1a\xa1\xc4\xc2hNi@\xcb\xde\x81\x10\x95\xe9\x14u/\xdf\x82\xa7\xb0v\xcf\x15\xd2\x078{mR\x8a\x11>\xa0a\xc8\xca\x93\xfcoc\xd0\xb2p\x1d+\xd7#\xda<\xeb\x117\xb8\x9e\xd0d\xb3\x8c\'\x84\xba[\x84&(d\x8fx\xd6\xcc\xefp}\x01\xd8\x8f1\xf8\x02\x01\x94G\xce(K\xae\xc21\x9d\xb4\xb2\x08\xb3\xa5\xef\rb\xac\x8a\x7f\xa5\xb3e(u\xcd\x00\x13\xb5\xa4\x1fc\x12\xb4\x82\x81\xb4^c\xa9I\xca\xfbQ-A&\x92\x87\xa1VkS2\x07T\xc5@\xd0x\x96\\E~P\xbd|\xa3\xd2UtTj\xef\x8de\xaeG\xa1\x1b\xf3\x83,0\xb5\x063\xac\x175\x9a\x06\xb0\xf8A\x17\xef(\xe3\t\x83\xef\xe7\xbc4\x921\x80\xf6*x\xae\x12\xb4\xce\x8f\xd6\xac\xc0.\xa4\xea9\xe0\x19\xb1\x10\xca\x87\xcb\x9b\x94\xe9\xc5%*j\xeaB\x1e\xec\x17\x0ch4%\\\xd6A\xef\x90U\x19<x\x19\xc6\xf2\xad\x97\x9e2\x0cu=\xd8\xa20\xbe\x14\t\x8ar\xc9\x00\x8a7\xb3\x13cO\x90\xd0pO`@s\x95\xd1F{,\xaalH\x1e\x9f\xec\th\x8f\x83Z\x1b\x02P\xf3\xc3\xaa\xeaJ\x99G\x12\x10\xff\x9c\xbeb\xe1z1\xa2\x1e\x05\xb8\x92+\xe9|\xe9\n\x02(\x89\xa3\x9a\x18\xb8\x8cjr\xf7\x88\x7fj\xd6C\x19BYD<q\x8c\x06\xa2\x7f\\\xbfg"4h\xb8\x9bs\xc6\xb2W\xbdT\xe8\x9fc\x1b\xe8^?\x18\x1b\x08\xc7\xb5\x0e\xaa\xb7\x83\xd6v<\x0f\xa1\x17{7\xec+\\\x15\xb7\x92\x92$\x00E\x0bH\xbc\x08\x83\xee\xfb\xd7yU\xbeK\x89\xec8\x8aT\xb5p4\x07di[5\x0e\xb5\x80z?U*\\u\xb5v\xa1J\x13\xe9\xd1\x02{\x9ah4\x95\xff\x9c9H\xb5\x94;Q@\x021\xaa\x05\xb6T\x12\xa2\xda\xa0\xeei\x80^\xd6\x97\x12\x88\xb6J\x13\xa4X\x98\x9e\x16\x18\xaa4\xd9OD8\xc7\x9c\x8b*\x86cyH\xef\x94\x92\x19\xd1\x0f\xf4\xc8\x14\x11r\xa1\x8a\xb1\xd4\x85gNo\xf4\xe6\t\rr\xde\xd0\xf6\xc8\x9d\x00In\x8dk\x08\xf0\x0c\x9e\x89x\xf4\x88\x89\xad\xb6\x9a\xb4Yj\xf6\x1dp\xab\x1e\xc8\xc7j\xb4\x85u\xba\xb4XC\xaaY\xe7\xb1\xd4r`\xd5#M/\x96\xba(.\xbd\x92*6\xd2\x88\x8a*\x87\xc8\xb8\xc0\xa4C\xcf\x87\x97\xef\x94\xd4h^\xfaj9eP\xc2d\xe8*P\x81\xe0\x1a\x1d\x05m\xecdE\xe2V\x93\xca\xc2\xb0\xa2\xe9J\xdd\xc25\x12\xf5"\xa8$e\x1b*\x91\xd0`i\xfe<\xf7\x9a\x8a\x1a3(\xf9\xa5\x9c\xb4\xcfQ\t\xec\xd9F\xeb\x01r\xfc1X\x83\xa5\xd5\xa1\xd6\xc8\x8dU\x08J\xe3\x12&;\xe8\x8e\xb5-5\x115\x96\x82\x05\xbe\x9c> \xc8\rfb\xcf6\xa3r\xe8coFi[\xcb\x9c\xceM\xd8w\x15\xd0U\xdb\xa4\'j\xb3\x9d\xc6"\xef\x169\xe5q\x94\x96\xb5\xfa97\xa8\xc0\xce@\xcd\x14W\x9a\x12\x0b\xfc=\x94\xd63-U:\xd5\xb8Z\xfd\xe8E\xcd\xdd\x1d\x9d\xe8\x01\x18\r\xe5\xc2\xe0\x8cUiI{\x1c\xf4\xf6\x08\x8a\x05\xd2\xd0\x0fr\x16\x85,\x03O\xee\xb1\xa8\x15\xd4\x13\x99\xf3\xb7-X\x13$\xf7F\x96\xce\xb2\xcf\xe98\x13Z\xf6\xab\xb5\xe8\rG\xcc\x84\xe2\x0b\xe7\xbd\x1dU6_t[\x9b\xe1\xe9\x8a\x0e\x05\xaet{\n6;\xad.7\x007\xf9\xd3?\x99s\x170\x8b\x9ak\xa4R\xb5\xb14\xe6Y\xb9\xc1\xd5+i#\xe5\x00\xabz\xa0\xd3U\xe9\x0e\xd0\xc3\xd8\xc9\\W\xc2\x12\x8d\x07\xfc\t\xb2\x96MmJ\xb9\x00,Tr\xdem\xf0\x07\xf7\xb3m\x11\r9\xd4\xb1\x00:Y5\xc4\x9a\xae-~"\xf6x\xd0\xdb\xc3xS\x88Kd\xe7\x03\x1eP\x1b\xef\xe0\x1b{,z{P\x04L\xce\x03jl\xea}\x10\x955#\x9f)\xaf\xb8\xe85\xa9\xb1p\xb1\x04Q+\xc9\x07\xd3(@~L^]`5\x96>\xd6\x9a\xed\xea\x11L\xe1\r\xd6\x92Q\r\xa7\xeew\xcb\xcd\x8b\x9a\xa6\xa4\xae\xa8\xcb\x81\xcc\x19]\xae\x0b\xb2\xd9O\xba\xa8\xd7\xa4\x82\xeb\x98\x10]d\t\x83.WW\xa0\xf0[{\xf4\xd2\x94\xfa\xcb\x90\x11+R,\xa62\xb50~\xec\x02m\xd3\xcd\xdd}\xe7\xa9Z\xd4"\xed\x14i(\xbb\xdc\xd2yD\x97\xa6\x15\x95\x1de\xb3\xe1\xe3\x0b\x9dLqx\xf6\xae\xfd\xa0\xac\xf7\x83%\xff(\x7f\xe3y\xe4X\xf5\x9c\xeb\xc0!\xeb\x17\xd0\xa9\xcc\x14\xe5T \xfd\xd3\x8eQ=\xe7z\xf4\x8a\x0fkD\x11Un!\x0c\xa9\xbd{\x06\xff\x8e\xff}r$trP\xbc\x8a\xfd\xfeE\xf8\x19U\xf0\x9ciV\\\xdd\xafR\xaf\xe1\xa9\x03;\xba\x17?\x0b\xfdx\xf3\xe9\xc7\xa3\xfb\x9f\x84h\xee.\xf3M\x85I\xaf5\xcbe:\x17SY\x10\x97\xcd\xba\xc9\xdf\xa3\xc5\xe4\xd8\x87f\xd5\xdc\xb6\xebv\xf5(V\xed\xd5\xcd]{)\xfe~\xbc\xb9\xfb\x94\xfd\x1bo\xdf\xd7\xab\xe6\xe6n\xfd\x98\x90\x1e\xbe\xfeE\x88\x1c\x80zU\xdc\x05\xa7\xeb\x1b\xe2e1u[Z\xc4\x1b\xfe\xf8\xa1\xe3\x9bO\xd7\xb4\x89\xb8\xbc\xb9\xbajW\xed\xdd\xc7V<\xb4\xcd\xe7\x14\x07\x8b\xbbB\\\xb6\xedC|\xe1\xfa~\xd9\xc6\x88\x19\xedh\x16fd\xd0m#\x96\xed\x7f\xdbe\xae{\xd3\xc9o\x90\x851i!\x91q\x96\xaeClw\xbb\x10\xb5\xa3z=\xc6\x82\xeb9\xad,\x92\x9anN\x15W\x87\xce\xa31zc+\x91\x02\xf4\x9b\xaa+\xa9\x97\xf0)%\xe9\xe8\xd0\xa9W\xd4\x80\xd1\x95\xf1\x9b\xba\xf7M\x1f\x9b\xf4\xb8\xa3\xb6\xdc|~c\xa5\xa9+\x1d\x82\xe4\x1b\xa0\xee\xbd\xa8u\xa3+1:]\x88\xe8\xf6\x8b\xeb\x96XD\xf1\xbfm\xd67\xf7w\xe2C\xbb\xbc\xff"\xbe4\x8f\xa2\xb9\xbc\xec\xfeC\xe64\xdd\xfd\xe7\x05\xbc.\xb1\xacG\xb2\x11\x86E\x82m\xf1\x8b\x94\xd3\xea\xcc\xaen\x9f\xbb\x17\xcd\xd3\xe4\x8a\x0f7\x98%\xbe\xc5\x94H\x94\xdd!M\x0c\xaf{\xd56w\xe2\xfc\xfa\xe6j\x9dt\x04v\xc5\xab\xe6k\x99@\x0c\xf3\xea\x96\x9d\x9d\x1dq\xd1|\xf8{\xd9\xac\xc4\xc9\xcd\xe3:\xa2\xb9\xbf\x12g\t\xdem{\xb7\x16/{N\xa3\xb7\xab_\xdeGC\xf7\xb2\xe5\xbd\xe9O\xeb\xe21\x9e\xfdr\xf6\x9e\x0cN\xd3T\x9b<O\xffzzzD\x93\x10/ y.\xc1|\x7fK\x80\xf7:\xb0[\x0f\xa2m{\x9d]\xe5\x9b\xed\xd5\xb2\xfd\x18\x01>fL\xc9\xfdc\x8f\x13\xb6\x18B~\xf8\xa6\x86d/\x86\xa1\xf8>zuo\xd3\xafo\xa2\xf3\xf7\x92\xfby\xeah\xd9|\xfc\xdc\xbd\x07?\xea\x9f:\xbf\xfe\x1f\xed\xaa-\xd5'
p205
sg20
g21
sg83
Nsg84
Nsg85
VShelXL
p206
sg87
Nsg88
S'7f593ea263dc0fa5ab1d8aab182f35cf'
p207
sg38
I19
sg90
VLeast Squares
p208
sg92
F0.065600000000000006
sbag1
(g12
g3
NtRp209
(dp210
g15
I00
sg6
I22
sg7
S'e388cf48be4f990ebbabc2c0f970c43e'
p211
sg16
(lp212
I22
asg18
S'x\xda\x8dYko[7\x12\xfd.@\xff\x81\xe8b\x81\x16\x8e\x14r8|\x01\xeb\x02\xb6jW\xc1:qb\xbb\xdd4(\x10\xdc\xc4\xd7\xb1\x11\xf9\x01Y\xddd\xff\xfd\x0ey9\xe4\x95t\xed\xca\x0e"\x86\xe2c\x1eg\xce\xcc0\xe3\x91\xa0\x9f\xf6\xfb\xc3\xc7\x87\xeb\xf6\xf6\xa3\xfd\xa4\xa6\xcb\xf6Q|^\xb6\xcd\xaa\xbd\x14\x9f\xfe\'\xce\xe7G\'\xefO& \x15\xbet\xe3\xd1xt\xf1\xea\xe2\xa4\xb7\xe3P\x89\x9b;\xf1\x16T\xfc\x15\xffPa<:;z-\xe8\x94v%V\xf7\xeb\xdf\xcc\x8eNN\x84\x9c:%\x9d\x16n\xea\x9c\tV\xf8\xa9\r\x01\xac\x00;\xf5*\x18+\x82\xec\xfe\x8cG\x1f\x8e\xce\xce\x04\xd2\x0e)\xa5V\xf93\xa4O%\xe93\xfe\x8eG\'\x07\x17\x17b\xa2\xc6\xa3\xf3?^\xbf\xa6/\xcd\xe4\xfd\x8b\xc9\x1f/h\xb0\xf7\xa1N\xee\xbd\x8f34?\xe1\xc9I\x9a\xd9K+\xd3\xe4\xf1\xc1L\xcc\xc4\\\x9c\x8eG\xbf\xbdyu!\x1c\x88\x00B\xdb\xf1H\xd0-\xd3\xf3\xa9\x00\xba\xee\xed\xc9\xc1\x1b!\x0c\xad\x7f\xf5\xe1(\xc9\x82\xbd\xbfi\xf1\xe1\xe9\x9b_\xc6\xa3\xab\xdb\xe6A\xc0xt0\xbb8\xa0\xb5dF\x11B\x94\xddcg\xa2\x7f\xdd/\xda\xef0m\xbf\xaf\x96\xcd\xe3\xcfyn\xfeuq\xbe\xfc,~\xf8\xe7\xf4\xcf?\xfbF\x9e^\x7f]\xfc\xc0\x8b^n\xec$\xe9\xfe\xf3\xeb\xfc"\xbaRN\x15\x04\x902\x8e\xd5T\x1a\x8d\x92D>\xfe\xfd\xe0Lt?n\x8a\xd2k\xf2\xe4\xcc\xa65\xdd&m\xc1\x1a\xe8\xc6\xd2\x83E\x9d\xc7V+\x95\xc6JE\xe3w\x07\xd3\xbc\xd2\x80y\x08\xdaH\xb1?\x1e\t\xfeI\xee\x01^I\x8e\xe3\x83%\x04_\x86\x86\xf0pp\xfc\xea\xbd\x10\xa8\xc7\xa3y\x92&/\xd4\x0eTpY\x1dM\xc2\xd8\xbcKkpfC\x9a\x89\x9aB\x1c\xf2i\x11\x11\xa7I\xe6\xac\x83\xc1@8\xeb\xc6\xa0\xad\xf7\x9eO\xd6\xde\x9a\x01\xddt\xd5\r\x9d\xd5\x9b\xbai\xe3lQ\xd3\xc7\x83\'qh\xa4\xe3\xa1\xd3&K\xa3\x90,=O\xd2d\xdd\xac$\xb0g\t\xc0x\xab\xb2d\xca\xb8`\x07t3\xdb\xba\x85\x9enZ+\xcd\xf7b\xa0\xf3\xf2\xc9\x92\xbc\x08\x03\xba9\xed\x03\xebfa\xcbo\x9a~Y\x0b\t*\x0f\x15)\xc7~G\x93d\x90U\x06\x19<I\x91=G~\x95\xecn\x03\x00n@\x06\x8c1\x9c\xe1%\x95\xd9\x92\xc1V\xec\xb8\xe4\xfa$\x0eb\xc1\x0eAu\xdd\xbe\xb2\xdaW\xa1u\xc5\xbeN\x93\xb1\x19\xa6\xd6\xfa\x9d\xec\x0b=\xdd\xb4\xf4F\x9b|\xb2\xb3\xa8\x0c\xe3\x88\xa6\x87ts\n\xab\xfa\xcan\xeaF\x91U\x00\x03\xb2(\xa4\x83\xaeC"\xb2Y\xe8\xc5&\x82\xf7\x8a\xcd`\x01\xcbZ\x1b \xb9hS\x06\x8a\x11W|\xbc\x1d\x9b\x10\x92\x87:\xd0\x9a*\x83)\xa6V:\xca\x90\xeed\x19\x1c9%\xefR\xca\x84\x12C\x8aBu\xc8\x0e\x14\xe9\xa6\xc4\x0b\x85\xd3\xa6\x0c\x0e9\xc4d\x05W\x8c\xa7"C\xf0\xe4\x8btF\xe5"\xafx)\xb9\x8d\xb1\xae\xac"\xbb\x0e\xc8`P\x86\x02{\r\x9b2 HS\xec\xa0X\x1c\x05\x86\xad\xa3\x02\xda\x88\x07\xec\xc5\x1b\xa9\x05\xd9\x83\x9aV\x06\xc6\x86Eg\x86dp\x99\xb0\xa2\x1d\x82\xdc\xc2:R,\x14F\xb4%\xf4ta<\nc\xbd\x86\xf5$\r\xb04\xb2\xc3\xfa$q\t\xe13K\xe3-\x04\xb7\x03\xd6g\x89\x9a\x8b\x8f\x95\x97\x8c\x01\xa5\xbbq\xd2\x8dD\x1f\xf2\xb16L\xd2\x14\xb34\xdc\xf2qa&\x8a\xde\x02.\xa9\xca,\x80\x89\\\xd2\xf71\x11ZA\'`\xf57\x99\xa1\xc3\xdc\x16\x97\x14\xb2\xf0\xcal\xdb\xd7\xe8Bb\x14\xb2\xe5b_|\xec1b]\xf7\xe2\x8d\xaa\x15\xb2%\x1f\xe0=\x14\xac\x07/\x07\xf3\x85d\xfa#\x7f\x0ep\xaaq\xfc5\xc1\xd6T\x93Tw\xc7\\8\xf3\xfd\x98\x8f\x00\x97\xcch\x1e9L\x15M\xbb!^\xd7\xa8\xf8\x12\xed\xd4V\xce\x82N\xa3.\xb2*\xef\xd0|\x91\xc1\xc5\x9a@\x1e\x1e\x14\x19\xc0\xa0\xe6\x9a@{\x07\xcc;\xca+\x17\x86x\xc7x_\xdd\xe2\xb6b^\x07,\x0e\xf0U\x06\xa8L`$c]D\xd4\xcf\x934,\x01\x85\xa8\xce+\xd1\xa0\xe7\x1c\xac\x9c\xf1\x06\x9f\xac\t\xe8\x8c\xc3\x9a\x1b\x82";1\xab:tY#P\x94\x86p\x87\xbab\xe6z>"\xe2SL]\x94\'d\x89Y\xba%\x17`\x9b\x9cX\xa8\x9bJ\x9a\x01\xfb\xb8b\x94\x8e\xf0;\xfbHS)\x1aY\x1a\x15\xed\xe3\xfa5\x13I\xc3\x85\x96\xb6\xce\xd5\xb0\x90z\x8b\x1d\x07uK\x14\xc8y\x9c\xbe\xe6\x1a\x10\xe8\xe8\xc0\xd6\x0e\x88\xc1\x0c\xc6!\xd3\x85$$\xfa\xed\xba\xc2\xab\x824Y\x80\x0f\xb5\xda\xd0\xb1\xb4\x9ea\xdf\xbe\xcek\xe0*\x90\xae-\x15\xa14N\x0f\xc7\xa1+a\x0b\xe4\xe7\xcd\x18\xa0\xc2\xa2f\xb8R\x93\xa2\xaf\xe9G\x92}g\xd0\xe3D\x83\xc62_\x81u\x069&\xc9+\x83yO\xd7\xd2\x99bx+\x0e\xb1CL\xa71V\x1f;\xbb\x96\xf7f\xa9\xce`\xa4\x1a\r\x9cs\x14\x06\xca\x82\x95`\xedPmNkx\x89\xb5Am\xf3QM4NC-GB\xaf\x14X\xab\xcd\x934\xc0q\x83!!%U\x02\x84\xf4\xea\xd7\x80a\x07\x9c\x89\xd8z\xc4\xc0fxQ)\xc0\x8e\xa1b\xdfqB\x8cm\x8c\x1b\n#\x87\xa10\x0e\x85\xd4\xa6z\xd6\x83-\xb9\xdc!\xe7\x12"\xfa\xa24\xae\x97\x8fb-\x8c\xd0(\xb6\t\xe1\x8co\x05\n#\x0f;\xa4\xd4\xa8^\xa2b\xce&\x1aK=J\x15\x80.\xbcE\x84\xa6\x06#\xc9\x80{\x86E\xb1\xe6&\x8a\xd02T\xb2\xb0\xa8\nr\x8d%\x924\xa5\n\xf6\x85e4\xf5m\xb6\xc4\x17Y~\x97\xcej\x06=\xdd\xa8\xc2U&\xfb\x1f\xa8{\xb1\x0c}*\x8d\x06\xbb\xc6\x98Q\xd8M\xd4\xfco\xe9f\x83,\xb9\xdf`E&\xabI\xcc\x02k\xc8\x84\x9en\x86z;F&!\x98*\x86b\'\xd0z\'\x06tU7II\x97\xcdk\x0c\xb5\xc7\xbaT\x07\xa0\xfd ,\x8b\xfa\xe8\xb6\xd9\xddae\x1f\xedJQb\x8b\xdf\x88QX\x1a\xa5SW\xe3j\xf6\xa3\xbe\xabTw\x86\xd2\x08r\xd7H\xe02\xeaIX\xd2\x19\x87=\xdfSf2\xac\x115\xb1<Ou\xa9\x85\xe7\xce\x98\xd5\x0c\xea\xad5\xf9\x0c"\xc6R\xba\xc7>\xc0\xec\x12\x1e\xb3\xe4\x15\xc6\x8f\xa5:\xd5\xb2\xc7\xa8\x01f\x89\x9c\xf7v(\xf41\xa7\xfa\x14\x07\xdbY\x86n\xe3zFu\x05pWiYY\x9f%\xfc:~\xfa\x9d9\xb5\x11>W\xd3\xa9\xc2\x08\xa5\xb0D\x13v\x8a\r\xce^\x89\x1b\xc91\x8c\xe6\x90\xbb\xabdm\xa2\x92\xa1\xea\t]\tl\x17\xb5\xdf\xd0-\xc8R\xb3\x92\xee5]\x14.W\xce\xf95\xfc\xc0A\xd6-J\xe3\x83\x06\xdeoI56#\x05\xed3\xaf\x0es8\xec\x9da\xa8\xd4b\xe0blx8"\xa84\xd4\xcf\x9c1\xeb\x9d\x11\x1b\x0b\xce\x1e!t\xe7%\xf5\xac\xb3\xbb\xd2+\xcczEj,"\xf2\xe1\x00:p\x0c\x82\xa1{\x86(\xc8\x85\xd2n\xfaXFlf\x8f u-I\xca\xd0 \x163\x07\xbdn\xe6Y\rS\xc2O-\x17L\xb0\x9c\xa8b\t%\xd5s&\xea\x15\xa9\xf1\xed\x86Ad\xa9.\xadO\x0e\x16\x9f=\xa3\x17\xa6T\x83q(hJ\r\x9e\xadb]p\xe1\xef\xcc\xdc\xbdw\x9e\xeaYM\xd2N#p\xdc\x83\xa5\x9e\xa94~\x01\x06\xfb^BG!LJt\xdb\xbd\xb7\xaf\x8dP!"J]%~5R-6\xd7=\xe3\xba\xd8\x8fsV\xf5\xd4\x91\xb8R\xd8\x05\xf4O\x1bF\xf7\x8c\xeb\x89oB\x81\x88\xc3\xf2PbH"\xbb\x03\xfe\xe6\xff>9\x16\x98\x0c\x14\x9fb\xff\xfe!\xfc\x8ct\xcf\x91f\xc4\xd5\xfd2\xd5\x1a\x9e\xb8\xf2\xf8^\xfc,\xf0\xf1\xe6\xcb\x8f\xc7\xf7?\t\xd1\xdc]\xe6\x97\x8anY\xb3X\xa4\xbe\x18\xa8\xae\xbelVM\xbe\x8f6\x13\x05>4\xcb\xe6\xb6]\xb5\xcbG\xb1l\xafn\xee\xdaK\xf1\xd7\xe3\xcd\xdd\x97l\xdf\xf8\xfa\xbeZ67w\xab\xc7$\xe9\xd1\x9b_\x84\xc8\x0e\xa8O\xc5\x9ds\xba\xae\xba{,\xa6L\x12_\xf8\xe3E\xf3\x9b/\xd7t\x88\xb8\xbc\xb9\xbaj\x97\xed\xdd\xe7V<\xb4\xcd\xd7\xe4\x07\x13^\x08q\xd9\xb6\x0fq\xc1\xf5\xfd\xa2\x8d\x1e3F\xd2\xac\x9a\x90B\xb7\x8dX\xb4\xffm\x17\x9d>\xd4\xe2\xbfS\x99\x18\x13\x17\x12W\xc4\xcf\xc4\x03\x11\xe21\x19V\xabG_p>\xa7\x9d\x85R\xe3\xcbi\x84n\xa2G\xec,\x1a\xbd>\xb4\x13\xc8A\xeft\xdd\x89\xb1\xcf\x98\xa4>Ov\xec\xe5\x9f\xb83\xb6\x9d\xef\xb0w\xa7\xb7\xd8\x9d\x88.\xa7q|f\xa7\xa9;\t\xad:\xbf\x00u\x9f\xf1\xbf:\x86wB4\xba\x10\xd1\xec\x17\xd7-\xa1\x88\xfc\x7f\xdb\xacn\xee\xef\xc4\xa7vq\xffM|k\x1eEsy\xd9\xfd\x87\xcciz\xfb\xcf\x1bx_BY\x0fd\x03\x08\x8b\x00\xdb\xc0\x171\r\xa9\xd7\xa1\xab;\xe7\xeee\xf34\xb8\xe2\x97k\xc8\x12\xcf!\x85L`_\x0c\xc0\x84\xf7\xbdn\x9b;q~}s\xb5\x12\x84\x9c\xd7\xcdw\xfeG\xb4\xd0\xb4\x9adooO\\4\x9f\xfeZ4Kqr\xf3\xb8\x8a\x92\xdc_\x89\xb3$\xdam{\xb7\x12\xafz\x06\xa3\xd5\xd5&\x1f\xa3\x92\xfbY\xeb\xde\xf4\x97U\xb1\x16\xcf~;\xfbH\xca\xa6i\xcaK\x81\xa7\x7f===\xa6I\x15a\xcbsI\xcc\x8f\xb7$\xf0~\'\xec\xc6\x17Q\xaf}QfI\xd0E\xfb9\n\xf7\x98\xe5If\x1f\xfa:\xc9\x15]\xc7_\xbe\xad\xae\xd8\x8f\xe6/6\x8f\xd6\xdc_\xb7\xe7\xdbh\xf4\xfddv\x9e:^4\x9f\xbfv\xeb\xd4\x8f\xf8Sg\xd3\xff\x03\x0b\xf4+\xbc'
p213
sg20
g21
sg83
Nsg84
Nsg85
VShelXL
p214
sg87
Nsg88
S'7f593ea263dc0fa5ab1d8aab182f35cf'
p215
sg38
I20
sg90
VLeast Squares
p216
sg92
F0.065500000000000003
sbag1
(g12
g3
NtRp217
(dp218
g15
I00
sg6
I23
sg7
S'8da54ebd4d0e1ff28ee70d1a4b5204ae'
p219
sg16
(lp220
I23
asg18
S'x\xda\x8dYmo\x1b7\x12\xfe.@\xff\x81\xe8\xe1\x80\x16\x8e\x14r8|\x03\xce\x05l\xd5\xae\x83s\xe2\xc4q{iP P\xe2ulD~\x81\xac^r\xff\xfe\x86\\\xce\xecJ\xda\xb8\xb2\x83hC-\xb9\xf3\xf2\xcc3\xcfl\xc6#E?\xcd\xb7\x87\x0f\x0f\xd7\xcd\xed\x07\xff\xd1L\x97\xcd\xa3\xfa\xb4l\xe6\xab\xe6R}\xfc\x9fz{rt\xfa\xeet\x02\xda\xe0\xf30\x1e\x8dG\x17/.N{;\x0e\x8d\xba\xb9S\xaf\xc1\xe4_\xf5\x0f\x93\xc6\xa3\xf3\xa3\x97\x8aNiVju\xbf\xfe\xcd\xec\xe8\xf4T\xe9i0:X\x15\xa6!\xb8\xe4U\x9c\xfa\x94\xc0+\xf0\xd3h\x92\xf3*\xe9\xf6\xcfx\xf4\xfe\xe8\xfc\\!\xed\xd0Z[S?S\xf94\x9a>\xf3\xefxtzpq\xa1&f<z\xfb\xc7\xcb\x97\xf4\xa5\x9b\xbc{6\xf9\xe3\x19]\xec\xbd\xef\x16\xf7\xde\xe5\x15Z\x9f\xf0\xe2\xa4\xac\xec\x95;\xcb\xe2\xf1\xc1L\xcd\xd4\x89:\x1b\x8f~{\xf5\xe2B\x05P\t\x94\xf5\xe3\x91\xa2\xa7L\xdfN\x15\xd0\xe3^\x9f\x1e\xbcR\xca\xd1\xfd/\xde\x1f\x15[\xb0\xf77\xdd|x\xf6\xea\x97\xf1\xe8\xeav\xfe\xa0`<:\x98]\x1c\xd0\xbd\x14F\x95R\xb6=b\x1b\xa2\x7f\xdd/\x9ao0m\xbe\xad\x96\xf3\xc7\x9f\xeb\xda\xc9\x97\xc5\xdb\xe5\'\xf5\xc3?\xa7\x7f\xfe\xd9\x0f\xf2\xf4\xfa\xcb\xe2\x07\xbe\xe9\xf9\xc6N\xb2\xee?\xbf\x9e\\\xe4T\xea\xa9\x81\x18\xb5\xce\xd7f\xaa\x9d3\x9aL>\xfe\xfd\xe0\\\xb5?a\x8a:Z\xca\xe4\xcc\x97{\xdaM\xd6\x83w\xf5ZG\xf0\x08\xf5\xda[c\xb0\xdchr\xf0\xdb\x83i\xddX\xc0z\t\x16\xa3\xda\x1f\x8f\x14\xff\x94\xf4\x98\xc4\x97\xd6\xf0a\x1aR\x94KGx88~\xf1N)\xb4\xe3\xd1I\xb1\xa6\xdeh\x03\x98\xe4\xab;\xd6\xa3uu\x97\xb5\x10\xdc\x865\x133\x85|\xc9\xa7eD\x9c\x19K\x17\xb6\xdd\xe50\x05W\x9f\x0b\xd6\xc7\x18\xf9d\x1b\xbd\x1b\xf0\x8d\x9e\xc2\x0f\xc4\xe0\xed\xa6o\xd6\x05/n\xc6\xec\xe6$_:\x1d\xf92d\xc8\x14k\x0cR\xa4O\x8a5\xd57\xaf\t\xec\xf5I\xe0\xa2\x07\xb6\xc6\x85\xe4\xfd\xb6on\xdb\xb7\xd4\xf3\xcdZc\xf9\xb9\x98\xe8\xbcz\xb2\xa6,\xc2\x80o\xc1FN\x0cz\xb2c\xd3\xb7\\f\xd5\x0b]\xcc\xcc\x97\x86\x9c\xe3\xbc\xa3+6\xe8\xce\x06\x9d\xa2\xb5\x8c#\xca\xab\xe6t;\x00\x08\x036\xa0\xb6\x0c\x03\xaf\x8d\xdb\xb2\xc1s|r$\x03\x9b\x83(\xd8\xf1\x0e\xd6\xe3\xab\xbb\xf8\x1a\xf4\x81\xa1\t\xc1\xa6\xc0\xee\x82\xf7q\xa7\xf8B\xcf7\xab\xa3ccM\xf0h\x1c\xe3\xc8\x11\x0c\x86\xe2k\xb0s\xdf\xf8M\xdf\xa8\xb2\x040\xa0\xc5!\x9b\xb0\xbb$"\x9b\xa5^m"\x15tyn\xde\xe5\x01\x93\xd4f\x020\x036\x80\xc0\x9drLU\xbdiC\xd2\x92c\xe7\xba2u\x9eW\xa9\xb8\xc9\x06\xe3{6\x04J\n\xb4\xdf\x1b\xe3\x92\xd4\x90\t`\xfc\x90\r)J\xd1:\xd8\xaa!\x08(\x1ew\xe0\xca\xf5$6\xa4H\xb9(gX\xe1\xa2(TBi\x8b\xf5\x04\xe3\r\xc5u\xc0\x06\x87:\t\xec\xed\x96\r\x08\xdaI\x1c\x0c\x9bc\xc0\x01\xc3>\xa1\xcfx\xc0^\xbd\x91[\xb6\x96\x05\xb1\x04$\xb1\x01\xc30\x1e*a\xe58$\xbd\x85u\xa4Z\x10F\xf4\\o\xc4@\xc20\x11p\r\xeb\xc5\x1a`k\x08\x03\x15O\xc4%!\xd4l\x19\xa2\x95\x94v\xc0\xfa\xac\xc4Srl\xa2f\x0c\x10\xabh\xc7\xbe\x91\xe9q\x88\']\nR\xb3)n\xe7\xb8+^"R\xb94\x823\x00\x97\xb9\xa4\x9fc"4\xc6\x99\x06\x8c\x92\xc0\x086\xc6A.\x91FCE\xb2Uo\xe8\x84\xcf\x0c\x95\xac<8J\x8e#f\xac\xdb^\xbd\x91Z\xa1X\xf2\x011B`\xac\xa7\xa8\x87z!\x91&H>\x078\xd5\x05i\x80\xae\x83\x1c\x99.\xe9v\x84\xf5Y\xec\xd7<\x91yJ\xcch\x11\xbd\xe6.A\x9c8\xc4\xeb\x16\r\xb7o\x1b\xccv\xbd\xb5\x1eMX9q\xbd\x81\x98cC\xb6A\x1f\x1e\x88\r\xe0\xd0b\xbd\xd5\xc6\x00\xc92\xbaLHC\xbc\xe3HxHZ\x02n\xc5!\xa1$ v\xdc\x07\x1d\x138m\x19\x9d\x905A\xb1\x865\x01\x95\xa8\xad\x16\xa0\xc3\xc8ee\x88\xec\x1c~W\x13\xd0\x19\x87]oH\xd4\xf3\x13\xb3j\xc0\xc0}\xc2P\x1b\xc2\x1dt\xc5,\xf4r\x04&\xd4]\xa5Oh\xcb\x98\xa1\xa7T\x01\xb6\xc9\x89\x1cB\x8d\xa4j\xb6\xe3\x13\x82T\xbd\x11\x02\x00\xae\xc3\x8c\x13\xe6\x02er|B_3\x915\xbc\xc9\xfa\x10@\xd4\x1c\xa1\xd3\xef\xe2[\xa1@\xee\xe3P\x84v\xedu\x94o\xae\x81\x84\x98\xfc`\x1dj\xb6\x98\x90\x18\xb7uE\x94\x9ec\xbb\xf6\x03 \xdd\xd0fi=\xc3~|C\xb4R{\xf4XQ\x84\xda\x05;\\\x87\x12@\x04\xdc\xee{\xd6\xdb^\x87\xe3\xa0b\xec\xda\x8f\xa6\xf8\xce\xa0\xc7\x89\x0e\x9d\xe7\x9e\x04>8\xe4:\xa4\xac\x98!\xbe\xcfjUB\xe2\xb6{\x8eq]\x1cP\x12\x0b\xc1\xaf\xf5\xbdY\xe9\xf7\xcc\x05\xce\x02T\x1b\x0cE_\xc4\x13\x11\xac\xb7C\xb9H\x9e\xe3\xe0}2\xdb|\xe4M\xa7T\xa1\x93#=)\x10\xd6\xb4y\xb1\x06\xb8n0\x19Q\x02\x84t\x89)\xd5w\xdc\x01g*\x8f\x1e\xb9\xb0-\xa7\x19\xd1c=\x90\x90\xcb\xf2\x11H&\x87!\x9a\t\x98\x8cH,"\xc9\r\xf7|\x14\xf5n(B\xdcKLDq\x1a\xd7\xe5\xa3Z+#D\x11\xd4D\xdc\x9e\xad\xa42\xdaI>f\xf7\n\x15s7\xb1\x18\x18\xc5\xa4\x00\xac\xf0\x16\x11\x9a\x19\x9a>\xd0Ax\x82E\xd1\x89\x80\xcf,"\x83\x88\xc6\xdeL\xb2\xc6\x12\xc5\x1a\x86;\xc4\x14*~\xacu\xda\xb35t\xd4N\x93\xd5\x0cz\xbe\x91\xc2m\x190WG\xf2\xce\xf3SH\x1a\x19;\xa8\xc8d\x94#\x8a\xda\xee\xd6>\x19\xe9\xfd\x0e\xb7\x8521\x0b\xac!\x13z\xbe9\x9a\xedxd!\x8c\xc7n\x8a@\xb0v\'\x06\x0c\x9do$/\x1d3\xba#\xcf\xd8\xb7\xfc6\xc3\x0e*=\xf4\xb6\x9b\x1a\xb7\xf2V\xbf\xae\xbdVD\x89\x17\xfdG\x8c\xc2\xd6\x18[\xa6\x9a\xd0u?\x9a\xbb\x02\x93\x9b\xa36\xc2}\x87\x96\xc1\xd9\xef\xc2\x92\xce8\xec\xe5^\xb7\xca\xbfx\xe4\xba!\x81t\xa9\xc7\xa7\xce\x98u\x1d4z\xef*\xe8\xbc\t\x9a),\xcf\x01\x18vQ\x9c`{\xf8\xf1\xa4S\x03g\xcc\x05\xa9\xeb\x10\xa3\x1f\xea\xa0\x18\xd9qz2ek#\xc6Nk\x06\x8d\x91\x83i\xb7\x17$\x18\x88\xeb\xf8\xe9O\xe64F\xc4Z\xfaEat\xc2\x12]\xdc\xa96\xb8{\x15n\xac50)\x11\xb6\x1c5\x9d2\x95\x0c\xf9\x16Dt\x86\xe8\xb7X;\xe9(\xf8\xc1\xde\xa8&C\x83\t!\xae\xe1\x07\x0e\xaao\xd9\x9a\x98Z\xe5Sf\xc8\x18\x04\xaa\x94\xcd\xf0\x04~\xe0\xb0w\x06A\xc6s\xbb\xa0\xc1R\x8b^\xa61\x08\x9e8c\xd6;\x83:o\xaa~\x98\x94\x9c\x0c\x89\xd4\xb2\x1c\xecH\xaf0\xeb\x89\xd4,"j4\x00l\xf2\xf2j\xc5F\x1c\xa2\xd7\x90d\xdc\x8c\xd4?\xb7\xbaG\x12\x08\x11\x8bus2:\ts\xb2\xeba\x9eueJ\xf8\xf1<\xaa\x03MG\xd8\x93P\xc6=\x15\xa2\x9eH\x85<\xaa\xd4\x10\xd1iF\xce\xa0\xe8\xa7\xa7\xce\xe8\x95)\x12\x96k\xba-\xb5\x06\x96\x0c$aR\xfc\xdb0\xb7\xef;\xcf\xec\xack\xd2$\xb8\xc0\xf1\xbb\x0f\x1f\xd1D\x11\xad\xe0\x06\xf5`\x10\x8a*u\xb05{\xc7n\x10\x92\xb6A\xe2G\xc2l\x91\xb4\xd8\x89\xed\x057\x90\xf8t\xac\x07\xa3\x8d\xde\x88\xb0K\xee\xfb\xad\x99\xce\xe8\x82\x1b\xa9M\xb1\x08\x07G\x9c\x1c\xa53A\xdc\x85\xbfN\xfe}z\xac\xb0\x04(\xbf\x8a\xfd\xfb\x17\xe1\xe7T\xc9\xb5\xd2\x9c\xba\xba_\x16\xad\x11\t\xeb\xc7\xf7\xeag\x85\x8f7\x9f\x7f<\xbe\xffI\xa9\xf9\xdde}S\xd1\xde6_,\xca\\\x0c\xa4\xab/\xe7\xaby}\x1em\xa6\xc0>\xcc\x97\xf3\xdbf\xd5,\x1f\xd5\xb2\xb9\xba\xb9k.\xd5_\x8f7w\x9fk|\xf3\xdb\xf7\xd5r~s\xb7z,\x96\x1e\xbd\xfaE\xa9\x9a\x80\xeeU1\xbf,n\xafM\xd6\x8dI\xe57\xfc\xf9A\'7\x9f\xaf\xe9\x10uysu\xd5,\x9b\xbbO\x8dzh\xe6_J\x1e\\z\xa6\xd4e\xd3<\xe4\x1b\xae\xef\x17M\xce\x98s\x9aV\xcd\x84\x1c\xba\x9d\xabE\xf3\xdff\xd1\xfaC#\xfe\x1bS\x89\xb1p!\xf5\xe2\xfci\xb3 \xcb\x10\xcf\xcd\xb0\x8bz\xce\x05\xf7s\xda)\x94\x9a\xdf\x9cf\xe5R\xe8\x11\xdb\x88f\xbd9\xb43\xbf2yc\xbb\x9d\xd4\xffu)I\xa2\x9f\x96\xbd\xe2w\x9e\x99\xc7\xce7\xd8{f\xf4\xd8\x9e\x98\xbb[i\xe3\xee\x89\x9d\xae\xdbIh5\xf5\r\x90m\xef\xcb\xf3\xcb\xe0N\xc8AW*\x87\xfd\xe2\xba!\x14Q\xfeo\xe7\xab\x9b\xfb;\xf5\xb1Y\xdc\x7fU_\xe7\x8fj~y\xd9\xfe\x87\xccYy\xf7_7\xf0\xbe\x82\xb2\x1e\xc8\x06\x10\x96\x01\xb6\x81/"Or\xafEW{\xce\xdd\xf3\xf9\xf7\xc1\x95\xbf\\C\x96z\n)\x14\x02\xffl\x00&\xbc\xefe3\xbfSo\xafo\xaeV\x8a\x90\xf3r\xfe\x8d\xff\x91#4\xedB\xb2\xb7\xb7\xa7.\xe6\x1f\xffZ\xcc\x97\xea\xf4\xe6q\x95-\xb9\xbfR\xe7\xc5\xb4\xdb\xe6n\xa5^\xf4\x02Fww1\xf9\x90\x9d\xdc\xaf^\xf7\x96?\xaf$Z\xbc\xfa\xf5\xfc\x039[\x96\xa9/E^\xfe\xf5\xec\xec\x98\x16)k\ty\xad\x98\xf9\xe1\x96\x0c\xdeo\x8d\xdd\xf8"\xfb\xb5\xafd\x95\x0c]4\x9f\xb2q\x8f\xd5\x9e\x12\xf6\xa1\xaf\x8b]9u\xfc\xe5\xeb.\x15\xfb9\xfc\x12\xf3\x1c\xcd\xfd\xf5x\xbe\xceA\xdf/a\xe7\xa5\xe3\xc5\xfc\xd3\x97\xf6>\xf3#\xfe\xd4\xc6\xf4\xff:\xfd,Z'
p221
sg20
g21
sg83
Nsg84
Nsg85
VShelXL
p222
sg87
Nsg88
S'7f593ea263dc0fa5ab1d8aab182f35cf'
p223
sg38
I21
sg90
VLeast Squares
p224
sg92
F0.065500000000000003
sbag1
(g12
g3
NtRp225
(dp226
g15
I00
sg6
Nsg7
S'2a9fd5a2c3e70497b5fbe2482de23396'
p227
sg16
(lp228
sg18
S'x\xda\x8dYmo\x1b9\x0e\xfen\xc0\xffA\xd8\xc3\x01\xbbH\xe3\x8a\xa4^\x81\xcb\x02\xa97\xd9\x04\x97&m\x9a\xbb\xeb\x16\x0b\x14\xd3f\xd2\x04u^\xe0x\xaf\xbd\x7f\x7f\x94F\xd4\x8c\xedi\x9b\xa4\x88U\xcdHC>$\x1f>\x1aO\'\x8a\x7f\xda\xaf\x0f\xef\x1f\xae\xdb\xdb\xf7\xee\x03\xcc\x96\xed\xa3\xfa\xb8l\x9bU{\xa9>\xfcO\xbd9:8y{\xb2\x8b\x1a\xccs?\x9dL\'\x17\xc7\x17\'\x83\x15/@\xdd\xdc\xa9W\x08\xe9W\xfd\r\xe2tr~\xf0R\xf1.\xedJ\xad\xee\xd7\xaf\xcc\x0fNN\x94\x9ey\xd0\x9e\x94\x9fyo\xa3Sa\xe6bD\xa7\xd0\xcd\x02D\xebT\xd4\xdd\xbf\xe9\xe4\xdd\xc1\xf9\xb92\xbcBkMP>c\xfe\x04\xcd\x9f\xe9w:9\xd9\xbf\xb8P\xbb0\x9d\xbc\xf9\xe3\xe5K\xbehw\xdf>\xdb\xfd\xe3\x19\x0fv\xde\xf5\x93;o\xd3\x0c\xcf\xef\xca\xe4n\x9e\xd9\xc9w\xe6\xc9\xc3\xfd\xb9\x9a\xab#u\xa6N\xa7\x93\x7f\x9d\x1e_(\x8f*\xa2"\xa7xw\xc5O\x9a\xbd\x99)\xe4G\xbe:\xd9?U\xca\xf2\x9a\xe3w\x07\xd9\x1e3\xf8\xeb\xa6\x93\x17g\xa7\xbfM\'W\xb7\xcd\x83\xc2\xe9d\x7f~\xb1\xcf\xf72\x94*\xc6d\x7f0\x1dL\xff\xb8_\xb4_q\xd6~]-\x9b\xc7_\xcb\xdc\xd1\xe7\xc5\x9b\xe5G\xf5\xd3\xdfg\x7f\xfe9\x04zv\xfdy\xf1\x93\xdc\xf4|c%[\xf7\x9f\xdf\x8f.R8\xf5\x0c0\x04\xad\xd3\x18f\xda\xc4\xa8\xd9\xe4\xc3\x7f\xef\x9f\xab\xee\xc7\xcf0X\xcd\xd1<u\xe9\xbf\xa6[D\x0e-b7\xd6\x01\xa9\x8e\x1dA\xcc7\x02\xa4\x00t\x1b\xf3<\x82\x97!\x11\x05\xb57\x9d(\xf9I0\x04\x90\x1d4\x19\x90!z\xdb\x0f\xd9\xae\xfd\xc3\xe3\xb7l\x03M\'G\xf9!e\ry\x1d\x8c+\xee\x10\xb8(\xab\xc8Z\xd4\x1b\xd6\xec\xc2\x0c\xd3PvKYq\x06\xc4\x03\xeaVY\x06!\x86n\x8c\xe4\xa2\x07\xd9\x99\xa2\xc1\x11\xdf\xd8\xe5X\x86\xc6r6n\xf8F\x86\x8cx\x011=d7\xbbI \xc3\xa0\xb1X\x03\x86\x91>\xca\xd6\x14\xdf\x9cv\x9e\x8ao\xe8\x88\xbc\xf8i\x03\xda\x11\xdf\xec\xb6oq\xe0\x1b!\xe9P\x9ek\xa2\x0be\x9e\x11\xf1a,n~\xe8\xdbv\xdc0\x92\\\xe6\x84\x96\x8d\x01\xacD\x13L\x88\xc9\x06\xdd\xdb\xa0c@\x89\x16\xa5\x10\x0b:\x16\xc1\xd2\x18\xbe\xc1\xd7\xf4\xe2Z\xde\xc2\xd7\x92\xec\xccX\x19\x01\xd5\xe8\x8a\xba\x0fv\x1d_\xdd\xe3\xcb3\xc6\x941\xfa\xe0\xc1\x89k\x9c\xe2\xe1)\xf8\xe2\xc07\x06\xd7\xf9\x92;\xe0\x1dj\xc1\x97\x8d\xb4c\xb9\xe3"\x8a\xf1\x168\xce\x9b\xf8\xda\xa0\xc5!\xacwjC\xb5.\x08\x99n\xe69\x08%O\rr\rKn\xb1\t\xba\x82\x17\x8d\xf7c\xb5\xe9j\xf1\x19k\xb6\xf0\xc5\x90c\xdc\x81\x1a|\x9f\xcau\x164\xe3;\xcf\xc8\x89\r\xde\x81+\xe9\x00\xe0j>\x00x\xec\xca{\xd3\x06\x1fb_\xb4\xb4e\x83\x87\x8a\x83\x0e\xd5\xf9\xd4\x1a\x04\x1db&=\xcbW\x04&g@Wpu\x89&\xdb\xe0\x00p,\xd7-Za\x1e\xcf\xf6l\xda`t_\xbc\xc6I\x9a0\xdf\xc8,7$\x9f\xf2\xc1\x0c\xea-\x06\xc8\xb9\xce\xd7\x89)S{\xb1\xc1x\x1c\xcbu\x9e\x95Xp\xa9\xc7-\x1bHW\xe7\x01m\xe5\x92\x9e\'C\xe2\xeaA\xaegkP\xaca\xc0\x8a\xb5\x0cG0bM`by\n\x97\xccs\xa2\xd4\x18C\xc8\xc6f\xdf\r\xd7\x9e\xf8\xa6I\x8f\xf2\xa4\x89\x82/\xf7\x0f\xb3\x9d\xeb\x11k\x8c\xa9\xd6\xb1\xc6:\xc4\xe4\xdb\x19\x0ccl\xd1\x05\xa1\x1d4\xd6\xba\xda\x93L\x0cc6D\'P\xf9\xb4r\x13_\xa3\x05T\xa0:\xd4\x90\xd3>\xcf\x06H\xf5F\x83zK\x9a\xa5v\x1c\x13\xac\xf0\x19p\'\xa4\xb1\\\'\r\x95SS\xb8\xb7\xfa\x85\t\xb5\xd0Co\x83\xeb[\x07\xa4z\x0b\xc3\x9a\xe7\x04\'\xc1\xdf\x04\xa7%\xd7m*\xce\xd1\x9e\x05\xa6\x8f\xc5\x96\r\xe8*\x83$b\xaf\xf5\x86u\x96{!\xdb\xa0_\xecW\x1b\xd0R\xf4\xc5\x06\xa6l#m\x9c!\xf3F\x8f\xd5[5\x93kK\x8f\xd4[_\xdd~ \x04\xa8\xca\x03\x13I\xb2\x13\x93&\xc8\xd6\x88&\xb0\x89\x8a\x0b:6\xb5\x16ae\xeb\x9d\xfb\xa6&\xe0=^\xf4\xbd!\xeah\xad\xb0\xaa7\xd2{\x11\xb8\xf8\xf0\t\xbab\xee\x071b\t\x14\xa9\xf6\xbd\xc0\x11\x90~\x08I\x11\x8dpb\x0c\xa6\xe6\x89\xdd\xee{\xa1\xf6*\xa6v\xe8i\xa1\x97O.\x8a5\x90\xf0\xf1C\xcd\x04\xdc\xec\xb4\xa89f)yj\xe0\x87\xb9\xa7\xf8\x96\x13\xa8<\x8bX\xf3\xa3\x91^\x07N\x8a\x0c\xa2\xa1\x8e\xd8\xb7\xea\xb0\x96*E\xce\xdc-]\x01f\x9d\xdc:\x02\x88\xfd\xac\x0bl\x83\x19\xe2\xcb\x0eI\xe5\x80a~\x951\'Z\xb4\xa3\xf8\xd6\xf6`\x00\xb7{\x0e\xf6\x04\x0b\xd5\xda\xc4b\x03jb\x1bp\xc0\x89\xd6Xg\xcb*t\x9e\x03#\x1c\xc1!\x1a\xeb9dkf3P~;\xc6\xber"\xd6\x9e\xc35`\xd7\xfa\xde<g\xb7p\x81%\xc0\xd2-\xb9\xfe\x8dhYn\xa24\xca\x89&\x88\x99\xda9\xb3\x85\x03\x8b\xfbZ\xf5QWs\xba\xf6\xd3\xd5\xa1\xa75m\x9e\xadA\xa9\x1bC\xe8E\t\xa0\xf5\xaeg\x10z\x8a6\xe7\xc3\xca\xdc\xa5\xc2\x16)\xc5\xccbeCr\x14E\xbcE\x84Q\x9a\xf1Fx\x80I\x92M\xdbp\x8f\xe3%l\xccrA\xaccN\x0f\xb5\xd9\xe3zKU\xc32\xe2\xabU\x00X\x0c\xa6\xec\x85\x81\xcb\x1a\x9f\xd0R\x93{\x99\t\xea)\x839\xbflB,\xe4\xa4\xdf\x03+H3VI\xc6\xc4A\x06\x8dt4\xac\xf4\x8dA\xd7aM}nGf\x8d%\xb25\xd8\x17\xa2\x15N\xa7\xc4\xa3R_\x14\xdc\x93\x18\x10\x07\xbe\xb1\xfe\t\x02\x16r#\x06\xaa)f\xc3X\xa7\xb4\xe4\xaaPf\xba\xdb\xf6\r$3\x91\xfa\xc4\x82\xda^9_\xcdZf\xe2\xc07\xde\xdc\xf8\x12d\xb2\xceU\xe1\x95\x02\xae\x9f\xc4\x80\xbe\xf7\x8dU)\xab\xb3\xb23\xa7\x94@\xcdtlF\xd5\xa6\'9\x04\xb1\x9a4[\x1d\xd8c\xaf\xf1u\xad\xba\x92\xa1\xdd\x89Z\xd7S\r\xe5S\x8d\xdf\x1f\xc4\x8d-\xf0r\x82D>\xd5Wm\xd01\xebxZ\xf2\x1e}\xf7c\x1c\xb5\x9ceX\xd48+\x96G\xf4^\x7fo\x8fy\xdfA\xb9\xc7`\xb1\xd8A:\xa7\x8b6\xe2\xba\x85\xa7(\xce\xac\x92%\x7f\x1cK\x15S#F\xba\xca\xf5\x10p\xb46\xaa \xe1\\\xd9>\xbd\x9aX\xcf\xc2\\^=\xad\xd7\xbcd\xd1\xb5\x91?k\'\xf3\x18E\xa1pe\x98P3\x01\xca\xd9\xf3\x87\xb5!\xdd+s#\x91hs\xcdu\\\x0fZ\x8c6\x8d\x9d\xda\xf8\xdc\xea*\xc3\xf9-\xd6\x0e\xd6\xc0\xfaQ\xb8\xab\x8d*\xac\xc1\xc6\xf5\xfc\xc1\xfd\xe2[\xb2\x86\x01\xad\xa7>NE\xea\xcfT\x85\x9d\xc6c\x8f/\x06{8\x96I\xf5]\x03\xabC_+"\xba\xef\xe4 \xce\x07{p\x04\xac\x8cY\x0e\xd57)1 \x86\'\xd2+\xce{\x91\xca\x9b\x80\x93\x06\x8d\xc6U\xd1b\x99\xd0\xc6R\xc8;/l\x12\xd2\x19u\xb3{\x04\xd4\xeb\xbc\x93\x87\xae\xce\xb2\xccr\xeb0\xcf\xfb2\xe5\xa3\xb53^\x0ed\x9c8\x05"d\xa1\x13\xf4\xf7 \x1a\x88T\x96\x92r\xc4d\xe1\xa5\xe5u\x15R \xfd\xdd=\x06ej\xb53%\xf9\xd2\xfb3a]\x960\xe1\xc7]\xcce\x98\xcfh\xde7i>fV-\xc6*\x14}=\xf8EtcZ\x8c\x0f\xd4U*\xf98v\x16\xa8g"0\xb5<\xb5\xab0C:\x0b\x1c\xd1\x00\\/\xf5\x9d\xc3\x1e\xa9\xbe\xc8bR2\xdf\xe6\x1e\xde\xa3\x07\x97\xe3C\xd2\x178[\x02\xfa\xbe\xfa\xc6T\xf2V\xfe\x1d\xfd\xf3\xe4P\x99\x0cPz\x15\xfb\xe3\x97\xe1\xe7\xdc\xe5\xca\xeb\xa0\xa8\xae\xee\x97Yk\x04\xae\x81\xc3{\xf5\xab2\x8f7\x9f~>\xbc\xffE\xa9\xe6\xee\xb2\xbb\x8d%q\xba\xadY,\xf2\xb9\x98\x85\xa6\xbalVMy\x1e/\xe6\xf3\xe8C\xb3ln\xdbU\xbb|T\xcb\xf6\xea\xe6\xae\xbdT\x7f=\xde\xdc}*\xf8\xa67\xf0\xabess\xb7z\xcc\x96\x1e\x9c\xfe\xa6T\t@\xff\xaa\xb8\xab;\x072f\xfe\xf5*\xbd\xe5O\x0f:\xba\xf9t\xcd\x9b\xa8\xcb\x9b\xab\xabv\xd9\xde}l\xd5C\xdb|\xeez\x87~\xa6\xd4e\xdb>\xa4\x1b\xae\xef\x17m\xc7\x98\xc0\xb3\xb0\xcb\x0e\xdd6j\xd1\xfe\xb7]t\xfep\x8d\xbc\x86B\x8c)\xb2|\x82\xc8\x9f\x14\xb0{\xbb\x90\xd4\\\x8fzZ"=\x8aWVJ\xe5D6\xa8\xbb\x02I\xf26\x97\xb2\x19_I\x1c\xa0\xd7\xd4\xaft\xf9\x84\x98"n\xb1\xbc\x05\xfd\xc63\x932|m\x06+!\x89\xb1\xee\xfdC\x91-v|%\xf0\xf1\xe5\xb5\xedW\xb2\x8c\x0c\x99\x06X\xa6w\x8c\x992~te\xfejE\xa9\x04\xfb\xc5u\xcbY\xc4\xf1\xbfmV7\xf7w\xeaC\xbb\xb8\xff\xa2\xbe4\x8f\xaa\xb9\xbc\xec\xbe\x949\xcb\xef\xfe\xcb\x02Y\x97\xb3l\x90d#\x19\x96\x12l#\xbf\xb8\x831\x84]vu\xfb\xdc=o\xbe\x9d\\\xe9\xe2Zf\xa9\xefeJ\n\xe0\xb3\x914\x91u/\xdb\xe6N\xbd\xb9\xbe\xb9Zu,\xf0L\xbdl\xbe\xf6\x13\x90|\x94{wvv\xd4E\xf3\xe1\xafE\xb3T\'7\x8f\xabd\xcd\xfd\x95:\xcf\xe6\xdd\xb6w+u<\x00\x8d\xef\xeeqy\x9f\x1c\xdd+\x9e\x0f\xa6?\xad*b2\xfb\xe5\xfc=;\x9c\xa7\xc1\xa5/r\xba\xe9\xdf\xcf\xce\x0e\xf3$\xf7\x0b\x99\xcbf\xbe\xbfe\x83\xf7:c7.$\xdf\xf6:\xbf\xea3\xdb\xabE\xfb1\x19\xf8Xl\xca\xf0\x8f]\xce\xb6\xa5\x10\xca\xc5W}H\xf6R\x18*\xf6\t\xd5\xbdu\\_%\xf0\xf7J\xfdtS\x87\x8b\xe6\xe3\xe7\xee>\xfa\xd9\xfc\xd2\xe1\xfa\x7f\xa8\x1d.4'
p229
sg20
g21
sg83
Nsg84
Nsg85
VShelXL
p230
sg87
Nsg88
S'7f593ea263dc0fa5ab1d8aab182f35cf'
p231
sg38
I22
sg90
VLeast Squares
p232
sg92
F0.051900000000000002
sbag1
(g12
g3
NtRp233
(dp234
g15
I01
sg6
I25
sg7
S'022f63ffa156fc4fa50d4a9b7c3a1f11'
p235
sg16
(lp236
I25
asg18
S'x\xdau\x95mo\x1b7\x0c\xc7\xdf\x1b\xf0w \xb0\x01k\xd1\xf8&R\xa2\x1e\x06\xec\x85\x93\xdaKV\xc7\xce\x1c\x0fh\xf3&p\xd7\x14\r\xea\xc4Y\x1cc\xed\xb7/E\xdem\xf5\x05C\xe0\x80\xc7\xd3O$\xff\xa4t\xab\xb3\xd5\x0cn\xbe<\\?|\xba\xb9\xbb\x8e\xef\xf1z\xdd<\xde\xec\xe0\xf6\x1e.\xe8\x05\xbe\xec~\xc3\xc1rr\x0e\x8b\xcd\x07X\x1d\x12\xc7hk\xb1\xfe\xc1\x0fX\x86\x03[{y:\x99\xbd]\xc1n\xbb\xd9?\xddn\xef\xffg\xc7%\x82k\xd0\xd3\x11\xc0\xf2\x9f\x9b\xf5gyr%\xcb\xd3x\xf3\xf0i]\x9f\x1c\xca\xd3\xe2\xf1\xf6\xe6\xfei\xad\x1b\xadkv\x0f\xfb\'\xdb`\xbaY\xff\xf5\x19\xbe\xc0\xaf0r\x8d\x0f\t^\x08\xe4c\x82\x97\xf0\xf1q{\x07\x17\xeb\xc7\xdd\xf6~\xf7\x13\xfc\xbd\xdf>\xd5Mv-\xb7}\xbc\xdbo\xd6\xf0q\xbb\xbf\xff\x00\xef\xbf\xb6\xf9\xfe\x02p\x82\t\x16\x19\xe6T+9\x99\xccf ;&t\xc9\x03@jR\x8aN\x8c\xdc\xc4R\xc4C\xb1\xc9X\xa2xJM\xd6=7\x86\x83\xab\xc9r)\x8f\x10Z\xbf\xba}g\x84\xd6@\x84\xce\xf5\xdc\x18\x0ef\xe3\xd5\nF8\x1c\\\xbe;?\x07\xfc\x99Fo\x8f`\xf4\xee\xa8\x9a\xaf\xaeZw\xf5\xd5gs\x8f\xae\xfe[\xfd\xca\xdeT@\xdd\xd3\xf1\t\x9c\xc0),`>\x1c\xfc9?[A"(\x04>B\x8dqv5\xd1\xc0\xe1\xbb\xffQ\x92h.\x1b@\xc9\xe6x1\x7f\r?\x9e\x8a\xe7\xecr\x05\xf2fz>\xbe\x00\x91\xecb6\x9e\x03\xc9\x8a\x85T\x04\xe0A\xdbAU3\xd7\x04L\x18\xd5\x90\x0ee@\xac\xa59}\xe5|\xe1\xa4\xba\xfa\xa40\xb503\x912\x14\xbd-\xf5\x91\x03\x1f\xc2\x81RT\x98\xbc\xc2\xbe\x85])2\x95u\xc4J\xf6E#\x87\x1c\\\x0fN\xc9"\xd7\xe1]hC,\xb2w9\xab\x11\xb2\x19T\n\x97C\x98Q\xd3\x96\xb9\xc8\nsW\xb3+\x91\xd4\xa0\xe0\x8a\xe5\x1f\x18{0\x87\xa2pD\x85c\x17\xb9d\x0c\xd5\xc8D\xc5j\xf6Af\xfb\x10\xf6\xc8\n\xb3\xa5\x9d\xba\x9a\xd9\x93\xedB>\xe4Vv\xd7\x13\x8cKD\x83-\xed\xdc\xc11d\xd3\x89]\x8a\x16\xb9\x16\x7f\x08\xa7l\x91\x834~\xeejy\x9am"L\n\xa3\x0f\x96\x02\x15\xa2\x1e\x1c\\\xae\x91cS\x82\xc2\xe3\x16\x96d=\x9aN\xa9\x98\xec2\x12\xf8\xacU\xacpb9\x9b\xce\x1d\x03(\x13$\x90f\xcb\xd1y\xb6\ts\xdc\xeb\xb3\xe7\x1c\x14&R\xf8\xa4\x859\x04\xd4\x15)\xc6l5K\x06}\xb8T\x81\x05\xaeC"\xf0\xeb\x16\xa6Tl\xb0<\xb33\xb8\x84\xd8K[\x16\x15\x83\xb3\xc2\x93.mG\x85\r&\x9bS\x1f\x9eG&\xcc\x06G\x85\xa7\x1d\x9c\\\xb0\xfc\x91r2\xd8aoHd?\xfe\x1e\xfe\xed_8Y\xda\x11#\xab\xda>S?mO\xc9Z\x85^\xe1\xd3\x16Fbk\xaf\x0c\xb4\xa9\xed\xb3\x93\x83}\xd8*\x1f\xa2\xc1\xa8\xf0Y\'\x18\xe9\xd9\xaeG\x92\xd8F\xcd\xe5\x14z\x91s6\xb5\xeb\xcd\'\xf0\xef-\xec\xb1\x18L1\';\x182\xb1\xd4\x8b\x8c\xdagn\x8a\xb5\xeaM\xd7gaT\xa7\xcc\xd9f;P\xbd\xd5\x0fg\x9b\xd0\xe0h\xf0\xac\x13\xac\x9e&\x15,\xb4\xbb\x84\xe4\x9f\x1dI\xf4\xce\xe0\xa0\xf0yW3s4\xe5\\\xf1v+`"\xea\xc3\xd1+\xcc6\x9e\xf3Nm\xb9\x86L0\xf4\xc9Z\x15}\xbff\xa6z\xdbT\xd8\xd4^t5\x13Z\xc0T\x92]C!\xd63\xd4?\xcf\xc9`S\xfb\xa2\x85]\x8e1\xd6\xef\xaa\xe3\xdc\xf69\xe5\xd2\x13,\xb2\xb3\x9a\x9d\xd5\xfcG\x85G5\xdbb+\xb8P0\xb5]\xec\xab]B\xbd0\xe4\xc3\xc8I\xe1e\x1b9KD\xb6i\xc9\xae\x95\xd0s\xec\xc3:\xdb\xa1\t\xd2\xaa\xd37\xb3)H\x06\x13\xf9.\r\x07\xdf\x00\'K\xaf\xe6'
p237
sg20
g21
sg83
S'Solution 2'
p238
sg84
Nsg85
VShelXT
p239
sg87
Nsg88
S'b34d577adaf7bde017a3a4569bba1c8b'
p240
sg38
I1
sg90
VIntrinsic Phasing
p241
sg92
Nsbag1
(g12
g3
NtRp242
(dp243
g15
I00
sg6
I26
sg7
S'61abc9c9bf38b213278e1f530d64eee8'
p244
sg16
(lp245
I26
asg18
S'x\xda\x8dW\xfbO\x1bG\x10\xfe\xfd\xa4\xfb\x1fFi\xab\x82\xc0\x97}?\xaa\x12\xc9!8\xa61\x18\x8c\xdb&(\x12:\xe0\x8c-\xce\x8f\xda\xa6\xd0\xff\xbe\xb3\xbb\xb7w@.U\xcd\xc3\xe7\xd9\x9dog\xbf\xf9vv\x9c&\x80\xaf\xe2iu\xb5\x9a\x16\xf3+uM\xb3u\xb1\x81\x9bu\x91o\x8b[\xb8\xfe\x07.\xfaG\x83\xcf\x83\x0e#T\xbc\xd5i\x92&\xe3\xe3\xf1\xe0\x85\xc7U\xee}f\x0b8c;t7\xfe\xa5\xc9\xe8\xe8\x04\x86\xe5-\xbc\xf2xO\xc3\\\xea~\xe0\x07j\xc3L\xbf\xd0\x186\xcb\xf2a;[.\xbe\x837\xa2@2\xca\xd9>\x8c\x1e\x8b\xfc\x1e?\x10k\xf6\xa1[\xae\xa6\xb9\xfb@\xe8>\x0c\xd7\xb3b\xb1\xcd=J\xee\x02[=l\x83w\xaf\xcco\xee\xe1\t\x0e\xa0C2.4\xec\xa0\x0fW\x1ava\xb2^\xce\xe1,_o\x96\x8b\xcd\xcf\xf0\xd7\xc3r\xeb@6\x95\xdfr=\x7f(s\x98,\x1f\x16\r+\xe3_\xe0\x90j\x18\x1a8eirx4\x18 \x9a\xa6Ds\xd0\x99\xd6\nL\xa6\xac\xe5\xc0Tf\xa8U`I\xf8M\x93\xcb\xa3\xd1\x08\x84\x8f\x97\xf0\xf0\x16>Q\xdc\x9e\xfbI\x93Aw<\x86\x0eM\x93\x8b/\'\'8&;\x9f\xf7;_\xf6\xf1a\xef\xb22\xa2\xc5}\xf4\xc6\xcee3s\xcf\xdbq\xb27\xf6\xba\x87p\x08}\x18\xc2i\x9a\xfc~z<\x06\xcd\xc02\xe0\n\x10\x1dp\xa5\xec"\x03\x86K\x9e\r\xba\xa7\x00\x12}\x8e/\x8f|8\xe2\xd9\x7f\x95&\xef\x87\xa7\x1f\xe0\xc7~\x9a\x94\xb3\xcd\x16D\x9aL\xe6\xf9\np\xef\xdd\xc3q70\xf5\xeb\xb2,\x9eXV<m\xd7\xf9\xe6]e\xeb\xdf\x97\x17\xeb\x1bx\xf3S\xf6\xf5\xebs\x1dd\xd3\xfb\xf2M\x9c\xf4\xf6\x95\'F\xf6\xe7\xc7\xfe\xd8\xe9\x133N\xdc+Mz\x7ftG\x10^H5\xd3\n\x17\x1f"m\x00<\xd8\xb8\xa2\x86\xaa\xf0,\xa8\xb4\x82T\xcf\\\x19\xed\x9f)\xcd<X\xb0\x13.u\xc0`5\x86\x94D\n\x1b\x9e\x99\xe2\xda\xb0\x88-\xb5\xd1m\x18Zj\x8f\xc1k\x0cT\xa5$\xa6\n\xdej?\xe4\xe3\x10Z\x07\xecW\x18B\x18\xe91D\x13\x07\'\xc2\xc4ga)\x8a#\xc4\x84\xa2b\xbc\rC\xbb4"\x86l\xf8\xa0\xa4^\x1b\x9d\x94\x83\x0f\xfb\x12\x8a\x8a\x16\x0c\x89kz\x0c\xd5\xc4a\x8d\x11\xd5^\x0c\x13\xd6V\x18\x9cK\xa1i[\x1c\x86q\x8f\xa1\x1b>$\xa7ZWxL\x10U\xe7H\xbb*\xd0\x12\x07\xa3\xc2c\x98\x06Ca\x12m\xe4\xd1Z\xa9c\x1c\x961\xd6\x86A\x15\xe6\xe5\x94\x10t\x12Q3\x82\xc6\xf8)\x97J\xb1\xc8)#\\\xb4\xe6\x85H\x8f\xd1\xad1\x18o0\x98\xa6\x86\xd3\x98/\xcb\xacl\x8b\x03\x05\x82\x05\x82\x90\xf78T\xc5\xcf\xac\x12\xb2\xf2S\x0c3\x17uJ4k\xc3\xe0B\x06\x8c\xc3\x1aC\nIl\x85\xa1\x95\x961\x0e\xae\xad2m|\xa0\x80\x8d\xc7\xf8Pc0m\xa5\x8a~Rq[\xe5\x85[!\x98j\xc1`F\x05\x8c\xa3f/D0\x19\xcf\x88De\xd5\xcf\xa8\x80\xd68(\xa7\x1e\xa3\xd7`h\x86r\xaa\xf6E\x854\xa4\xce\xadl\xe5\x14\xf9\x0bq||\x86\xa1\xa4\xad\xd6V\x14\xa5\x121\x0c3\xba\x95Sb\x98\xc7\xe8\xd7\x18(F"\xe2Y\x95\x94\xc73\xcc\r\x91\x92\xb7\xd6\x0f\xc2=\xc6q\xc3)\xd56\x8eS\xcbt\xdc\x97 \xc8]k\xfd\x10<`\xfcVcpj\x84&\xf1\xacb\t\x8aZ\'\x98.\xd6^\xc7\x84\xc7\xf8\xd4\xe8\x03\xeb\x15\xab\xf6b\xa4\x14DG\xeda \xedg\x9fh\x8f1h8\x95T\xc7s\xa6\xf0\\[^\xe7\xcb\xb6b`E\x08q\x9c4|HT{\xe4\x83RcT\xbdG_\xaa\xbe\xc5\xb02`\x9c6y\xe1X\xafj\x0c\xf4\x94\xb1&\x8b\xca\xef5\x063\xc4c\x0c\x1b>\xa8%\xbc\xaa\x1f\xdaj\xc3\xe3\xdd\xa0\xb42\xa4\xb5\x06\xb1\x90\x97\xb3\x1a\x83\x18\xe4\xdf\xc5\xdfq\xe3\x86\xd7w\x03\xde\x0c\xdc\xb4`(\xa2\x95\xc78\x0f\x18\x1d\x17\xbf\xd4\x94\xc5\xda\x8a\x81\xc6\xbc\x10<\xb6m\x9cjR\xc51\xaa\xe30\xee\x8a\xaaxdX*5\x8f\\s*\xdb\xe20xF\xd3\xa4\xffi\xd0s\x177\x84K\xf7\xff\xf7q\xd8w\x1d\x04\xee\xf1&\x98,\xd7\x0e\x95\x0bd\xad\xb7\x84w 6\xb3\xbb\x9d\xder\x17 \xc7\xfe\xc8\xa7\x0b\xc5\xe1\xa6\xe5e\xe9\xa6\n\xd4\x11\xdc\xe6\xdb\xbcZ\x17\xc3\xc3\xa2\xbc\xca\xd7\xf9\xbc\xd8\x16\xeb\r\xac\x8b\xc9l\x81\x1d\xe7\xc3f\xb6\xb8\xab.x4n\xb0\x19\x98\xf96\x0c#>\xc2\xee\x03\xdf\xfc`\xd3\x1c\xf8\xe5t\xa8\x11\x18Sf\r\xd7\xe0\x1aU\xb7P\x7fv7E\x10\xb8\x9dM&\xc5\xbaX\xdc\x14\xb0rm#PT\x0e\xf6\x8dp[\x14+7a\x8a\xdd\x87\xcb\x8dV\x16\xad\xb4\x83\x1b\x9a\xe7P\x16\x7f\x17e%\xb949\x0f\xf7T\xe0Y\xb8l\xe3;\x16\xc4P\xfb\x9d\x12\x1a\xce\x9d:\xfclT\x06z\xb2g\x9e\xd8R\x84\xdb\x18{\xc7\xe0i\xdb<If\x9d\'o<Q{aMit<\x9b\xed\x9e\x1a\xa5\x7f.*\xcf\x8eo\x9fTXK\x91PU\x19i\xf7tE\xf5\\6kri\xad_\xcb\xb8[:\xf4Q\xdf\xf1\x94\x8et\x00G\xfbxZ\xa0\x8e0\xff\xf3\xd0\x85_\x17\xe5\xf2\x11\x1e\xb1\x19\xcfoo\xc3\xf7\x8a\xa1\xef\xf6*\x87\xe8\xe7U\xf6Ld-\ns\x02{\xa5/\x86\xbb\x13\x95\xba\x02\xce\xe2m\xfe}q\xb9\xc1\x17\xca\x82\xffR\x8aK\xe0\xfe\xb72\xd1\xd1\xef\xa4\xc8\x17p1\x9dM\xb6@\xf6\xe1$\x7f\x8a\x1f\x1cCYC\xc9\xde\xde\x1e\x8c\xf3k\xfc\x16\xb1\x86\x01\xb6\xcf.\x92\xe5\x04F>\xb49~\xd5\x80\xe3g\x84\xe1\xec\x86\x93+\xb7\xc9\x83j\xd7\xcf\xccw\xdb\x9a\xadh}\x1c]\xe1f\xbd\x993f\xa3\xf9\xe3p\xd8C#\xc3\xab\x89E\x9b\x0f\xf3j\x9e?\xf9\xd9\xbe\xbb~1\xe0\xf6u\x00\xb5\x15\x03-\x8b\x1b\x17\xdc\xa6\x8a\xc7\xd3\xde6\xec\xe3r\xa9\x8b\x83gM*\x0e\x1c\xfd5\xe7\x8e\xcd\x83\x97|\x9e9\xd2\x0f\xaas\x13L\xe1[\x9b\x9f\'w\xc4n\xe0\xf4_f\x80\x10\xaa'
p246
sg20
g21
sg83
Nsg84
Nsg85
VShelXL
p247
sg87
Nsg88
S'b34d577adaf7bde017a3a4569bba1c8b'
p248
sg38
I24
sg90
VLeast Squares
p249
sg92
F0.1148
sbag1
(g12
g3
NtRp250
(dp251
g15
I00
sg6
I27
sg7
S'3528637051b1464f069ecc809d7ac126'
p252
sg16
(lp253
I27
asg18
S'x\xda\x8dXiOc\xc9\x15\xfdn\xc9\xff\xe1j\x92h\xba\x05\xb8k_\xa20\x12\xcd@C\xc6`\xda8\xc9Lk$\xf4\x1a\x1e\x8d\xd5^\x88m\xd2\xe4\xdf\xe7\xd6v\x0b\xec\xd7\xa3@/\xf5\xea\xd5r\xea\xdcs\x97z\xfd\x1e\xe0O\xfb\xfcx\xf3\xf8\xd0\xceo\xccg>X\xb5k\xb8]\xb5\xcd\xa6\xbd\x83\xcf\xff\x85\xeb\xb3\x93\xe1\xaf\xc3\x03\xc1\xb8zg\xfb\xbd~or>\x19\xbe\x9aq\xd3\xc49\xd3\x05\\\x897\xfcm\xf9\xdb\xef\x8dO.`4\xbb\x83\xad\x19\xefy\x1a\xcb\xc3/\xfc\x89\xfb42n4\x81\xf5r\xf6\xb4\x99.\x17\xdfYo\xcc\x81\r\xb8\x14\xfb0\xfe\xd66_\xf1\x81y\xb7\x0fG\xb3\xc7\x87&<0\xbe\x0f\xa3\xd5\xb4]l\x9a\xb8J\x13\x80=>m\xd2\xec\xd3Ys\xfb\x15\x9e\xe1\x10\x0e\xd8@*\x0bop\x8e4\x16\xde\xc2\xfdj9\x87\xabf\xb5^.\xd6?\xc2\xbf\x9f\x96\x9b\xb0\xc8:\xcf[\xae\xe6O\xb3\x06\xee\x97O\x8b\xca\xca\xe4\xafp\xcc-\x8c\x1c\\\x8a~\xef\xf8d8\xc4\xd5,gV\x82\x1dXk\xc0\r\x8c\xf7\x12\x84\x198\xee\rx\x96\xfe\xf4{\x9fN\xc6cP\x11/\x93\xe9\xbf\xf4\xc4\xf1x\xe1\xb7\xdf\x1b\x1eM&p\xc0\xfb\xbd\xeb\xdf..\xf0\x9d>\xf8u\xff\xe0\xb7}l\xec}\xca\x9d\xd8\x13\x1ec\xe7\xc1\xa7:r/\xf6\xe3\xe0\xd8yzt\x0c\xc7p\x06#\xb8\xec\xf7\xfeqy>\x01+\xc0\x0b\x90\x06pu\xc0\x9d\x06\xd7\x03\x10\xb8\xe5\xd5\xf0\xe8\x12@\xe3\x9c\xf3O\'\x11\x8ez\xf1\xaf\xe9\xf7\xde\x8f.\x7f\x86?\x9f\xf5{\xb3\xe9z\x03\xaa\xdf\xbb\x9f7\x8f\x80g?:\x9e\x1c%\xa6\xfe\xb6\x9c\xb5\xcfb\xd0>oV\xcd\xfa\xa7\xdcw\xf6uv\xbd\xba\x85\x1f\xfe2\xf8\xfd\xf7\x97:\x18<|\x9d\xfdP\x06\xbd\xdb\x9a\x89\xc8\xfe\xf5\xe1l\x12\xf4\x89\x16g\xe1\xa7\xdf;\xfd\xe7\xd1\x18\xd2\x0fR-\x9dB\xb4#\xa4\r@\xa6>i\x84f,\xb5\x15\xb7\x1c\xad\x90\xda\xd28\xe5B\x9b\xf3A\\,\xf53)Li*\x8f\x0b\x1d\xf6{\x00\xb4\x05\x13\xca\xe6\x95\x19\x132\x8c<\x88MaK\x13AD\x0c\x820h\xcd\xb9\xcb\xfb\n#\x8d\xb1\x05\x9bv\xcevb\x90\xbe`p\xb8\xd0\x16\x06\xa9\xa5*\x18\x14sec\xa6\t\x99u"b\x90\x84\x01\xbdB\xeb\xbc>\xf7\x8e9\x91y\xc0\r4\xef\xc2\xe0e\x99j\xb8b;\x18\xbc\'\x0c\xc6\x96I\xd8Mp\xac\xb7\x11\x83\xaa<H\xee\x14\xcfm\xe5\xb4\xcb\xfd\xc2{\x9eV\xdb\xc2`\xb9\xd6\x85\x07\x8d\x0e\xb3\x8d\x81;^6Fc\xe4&\x17\xdag\x0c\\[\x161\xe8\xaa\x07\xe64\xcb\x8bJ\xa1\x04W\xc5.\xca\x88.\x1e\x8c\xb7\xd9\\\xc8\x93S;z\xf0R\x93\xe5#\x91\xb1\xa9\r\xe9\x01\xd7\x8d\x18L\xe5\xc1[S\x0e\xe6\x84\xf2&\x9fBJ\xcd\xbc\xef\xe2A\xc8rP\xe9P\x1a[\x18\x94b\xa2\xf0\xa0\xad&i8\xb2\x85\xb1\xc9\x16\xb6\xeaA\x0be\\\xc6#P\x05\xa6\xfaH\xb7&=7\x05\x8e\x17n\x07\x03N+\xacK\xe6\xc9,Es\x8c{m"\x06W1\x18\xe9\xc97\x95w\xae\xd8%t\xb3\x0e\x0cx8K\xd2\xf0\xbb~\xe1\x8d \xd6\x85!\x11pA\xce+\xd0\x16\x97,\xe0\xcbv\xb7\x81\x86L.\x97Z\x95\xb1\xc2s\'\xbbx\xd0\x86[\xda\x0f\xe1l\xf3\xa0\x15\x89\xc0\xd1$\x11\x029)\x95E\x0cG\x84AH\xc5$\xe9\xd0\x13\x06\x1d87]\xb6\xa0\x00\xc0y8\xcc\xb6&5#\x0cL\x1a\nW\x9c4\xe9\x83&\x8f\x19{\x8fKg\xfe\x85\xb7:/\x8aG\x94F\x968\x89\xf2\xea\x8a\x93\xc2\x14\xd9\xe2\x991\xd0\xec\xf8\x85\xf1\x14\x1cU\x8dQ\x86\x94\xca\x99\x8b\x18\x8e\t\x83V\xda\xa9,\x1d\x8b\xcb\x97\xf8 -j\xa73F\x19\xd2\xa4\xe2\xbb~!1~\x90\x1e\x94\xa8\x94\xd4\x08\xaed\xc4\xf03a\x10. \xcb\xfbj\xf4\xd4\x8cWzT\x94\xee\xc2\xc0\x85#\xdf\xe4;z\x10B\x1a\xe2\xc1Q\xbe\xe0\xd5M\xb9I<\x9cT[`\xe6)\xd1\x15c\x8aw\xbe\xb4\x8b?m\xdb\xc2+\x8a\x0f\x8a\xbb]=\x10D\xd4!\x1d\x9e\xb9\x1a*\x14\x8b\x18N+\x06L\x95"\xef\xab\xb9\xe2\xda\x93oj-\xbaxH\xe1&\xf1.v\xf3&\xfa4\xb1^\x12\xe0+=\xa8P\xf8!\x86\x0f/0\x18\xc72\\\xb4\xb4Ty\x03\xe9\x84\xb6]qR\xb8"at\x11\xa5w0\x18Kz\xe0\x8c\x9c\x81\x8b\x1a\xael\xf2\x8b3\xc2\xc0\x05\x9a\xb0\xe0A"J\xfd \x11\x99\xe9\xac\x1fx\xcd\xddF\xec\xe4\x0b\xb4O\xcd\xddu\xe3TJ\xa4\xa6\xd6\x11\xc3y\xd5$w(\xc4\x92\xbb%\xe9\x13s\xbf\x13\xdd\xb6\xa0\x90\x87\xbe\xd9\x917-\xe9\xc1P\x9c\xc4\x82\x9e\xdc\x14\xb3{\xc4\xf0w\xc2 \xb1`\xe5T\xc38\xc7K\xac\xc6\x80\xc8\xbal\xa1\x84r\xd5Mw\xf4 \xf1\x9c\xd5/\x88\x07Yk\x18n\x93o\xfeR\xe3\x03\xda\x8fe\x0c\x0e\x1f\x8a\xa2\x94\xc0\x80&\xbbb\xb5\xa0|\x81\xb5\xdcn\xacN\xea\x8aIB\x19\n\x99B\xd6PaU\xc40\xac\x9a\xc4d\xa9s\xdb`\xce*x\x14zKg\x8cB\xc5\x1473j7>\xa0[P\xa2\xaaVc\xc9B\xb9\xaaH\xb6\xb8\xa8z\xd0\x98-}I\x00\x9c\x15\xc1\xa1]}g\xfd\x80\xb5S\x11\x1d\xc6\x96\xdd\xdc-\xab\xe5\xb5\xac\xa1\xa2\xf2\x80\'\x8d\x18.\xab_H%Ja\x84\x18\xa4\xa7\x9a\x16O\xd1\xa5I\xe5\x15\xc5j\x0c\x8a\xbb<P\xa5\x10\x12\'\x1d^\xb0\x9aM\x93\x1eFU\x0f\x82\x99\x12\x97\xb0\xdad>CW\xc6\xe6\x10\xb3\xcd\x83.%\x0fC\xd1\xaa\xdd:J\x17Mr\xcfT\x8dQ\x15C\xa8\xa3\x10\xc3\x15a`X\xd1\xf2\xa2"\x8d"(<X\'ugMk\x94\xa4\xfdvkZk<U\n!\x84\xe5&\xca=\xef!\x84K<|L\x18\x0e\x02\xff\xd2\xb2\xc2\x89g\xe1\x1e\x9b\xe3\x83\xc9\xf5\xf6\xb6-\x92\xd7G\xf8\x81\xf7-\x0c\x9e\xd5B\x96QTG\xc7\xf0\x14\xccu\xca\x17c\xe2\xc1\xa1\xb2J\x96\x11\x02y.\xf5\x8c\x96\xc2u\xf1\xe0\x0ce"\x8f\xc5\xf7\x0e\x0f\x9a\xd3\xc6R\x10%\x9e\xae\\B\x84\x1a\xe6\xec\x97\xe1i\xb8xB\xba4\xfe\xff\xdf!\xc6\x18\x91rm-\xf0\x1a\xbf\n\x1b\xa0\x1b0\xbc\xda\xc3O\xa0\xd6\xd3/oN\x97o\x01\x1a\xbc\xdfG\x8c\x18\xfc\xc2\xb0f6\x0bCU\x08\x02w\xcd\xa6\xc9\xfb\x02`\r\r\x8f\xcd\xaa\x99\xb7\x9bv\xb5\x86U{?]\xb4w\xf0\xb4\x9e.\xbe\xe4Sa\xe7\x1a/\xb3\xd3\xf8\x19\x01\x11\x9f\xe0\xed\x19\xf2\xb1\xeb\xe56{\x97\xa3[\xad\xc1:(|h\t\x1b\x9dM\xbf<\xe0"p7\xbd\xbfoW\xed\xe2\xb6\x85\xc7\xf0\xd9#X\xde\xc9}\x80\xbb\xb6}\x0c\x03\x1e\xf0\xf6\x1cx\xc2\xfb\t\xf6\xf2\x03<\xd0\xbc\x81Y\xfb\x9fv\x96\xe8\xc7\xbb\xfe\xc7\xa4\x8d\xc4\xa7\x0f\x9e\x14j\xceP\xf1\x84<\x1fn\xb4\xd5fA\xddYaX\xae|\x14yf\xb0\xb0\n\x8aE\xcc.T:a\x85\x10\xc3;g\x86=\xe5\x8b\x992\xf8[\xa8\xb9\x14K\xfe\x1c\x1c\xbfkf\xb8\xd6\x7fT/fF_\x0f\xa7c.\xdd\xb0\x95\xfc\x83\x99\xba\xce\xd4HH\xd4k\xcc\x1e\xf8\xde\xf3\xef\xcd\x94\x81t\x80@\xfb\xe4\xa1E\x1d\xa1\xfd\xe7\xe9+\xd2\xe7v\xb6\xfc\x06\xdf\x9a54ww\xe9\xbb\xd8(~\xad\xc8\x13\xca\xbc\xa8\xb2\x17"\xebPX\x10\xd8\x96\xbeD\x08\xb8Y]i\x9d\xc5\xbb\xe6\xfb\xe2\n/_)\x0b\xfeH)\xc1\x80\xfb\x1d2)\xf3.\xdaf\x01\xd7\x0f\xd3\xfb\r\xb0}\xb8h\x9e\xcbC`hP)\xd9\xdb\xdb\x83I\xf3\xf9i\xd6\xac`8]o\x02\x92\xe5=\x8c#\xb4y\xbb\xd8\xc0\xf9\x0b\xc2pt\xe5\xe4&\x1c\xf20\x9f\xfaE\xf7\x97\r\xb1Uz\xbf\x8do\xf0\xb0\xb1[`>*\xdd\x1fF\xa3S\xec\xe4\xa1$+}\x11\xe6\xcd\xbcyN\x8b\x84\xafC\xaf^\x84s\x1d\x02\xf5"\xd0Y{\x1b\xc0\xad3\x9eH{\xd7\xeb\x88+\x98\xae\xbc\xbc\xaa\xa68\x0c\xf4\x13\xe7\x81\xcd\xc3\xd7|^\x05\xd2\x0f\xb3\xdf\xa4\xae\xf4\xd51}s|\xa3\xde&N\xff\x07\xafm+%'
p254
sg20
g21
sg83
Nsg84
Nsg85
VShelXL
p255
sg87
Nsg88
S'b34d577adaf7bde017a3a4569bba1c8b'
p256
sg38
I25
sg90
VLeast Squares
p257
sg92
F0.0722
sbag1
(g12
g3
NtRp258
(dp259
g15
I00
sg6
I28
sg7
S'6c77d8b07a950705ab27037d1e036674'
p260
sg16
(lp261
I28
asg18
S'x\xda\x8dYmO[\xcb\x11\xfen\xc9\xffau\xdb\xaa\x89\x82}w\xf6}\xabr%B \xd0\x18L\x08ms\xa3+\xa1\x93p\x08V\x8cMm\xd3\xa4\xff\xbe\xb3o\xb3\xc6>\x10H\xee\xcda}vv\xe6\x99g\xde\xd6\xfd\x1e\xc3\x9f\xf6\xc7\xdd\xe5\xddM{{i>\xc3p\xd1.\xd9\x97E\xdb\xac\xda+\xf6\xf9\x7f\xec\xc3\xd1\xc1\xe8\xe3h 8\xa8_m\xbf\xd7\xef]\x1c_\x8c\x1e\xec\xb8l\xe2\x9e\xc9\x8c\x9d\x89\x17\xf0\xb2\xfc\xd7\xef\x9d\x1f\x9c\xb0\xf1\xf4\x8am\xecx\r\xe9]\x08\x7f\xd8\x9f\xc0\xa77\xe3A\x17l9\x9f\xde\xaf&\xf3\xd9#\xf2\xce\x81\xf1!H\xb1\xc3\xce\xbf\xb7\xcd7\xfc\x85{\xb7\xc3\xf6\xa6w7M\xf8\x85\xc3\x0e\x1b/&\xedl\xd5D)MP\xec\xee~\x95v\x1fN\x9b/\xdf\xd8\x0f\xb6\xcb\x06|(\x95e/p\x8f4\x96\xbdd\xd7\x8b\xf9-;k\x16\xcb\xf9l\xf9W\xf6\x9f\xfb\xf9*\x08Y\xe6}\xf3\xc5\xed\xfd\xb4a\xd7\xf3\xfbYE\xe5\xe2ol\x1f,\x1b;v*\xfa\xbd\xfd\x83\xd1\x08\xa5Y\xe0V2;\xb4\xd6074\xdeK&\xcc\xd0\x817\xcc\xf3\xf4\xb7\xdf\xfbtp~\xceT\xd4\x97\xcb\xf4O\xfa\r\xd0\xbc\xf0\xa7\xdf\x1b\xed]\\\xb0\x01\xf4{\x1f~?9\xc1\xcf\xf4\xe0\xe3\xce\xe0\xf7\x1d|x\xf5)/\xe2J\xf85.\x0e>\xd57_\xc5u|9.\x1e\xee\xed\xb3}v\xc4\xc6\xec\xb4\xdf\xfb\xe7\xe9\xf1\x05\xb3\x82y\xc1\xa4a(\x9d\xe1I\xc3\x0fC&\xf0\xc8\xb3\xd1\xde)c\x1a\xf7\x1c\x7f:\x88\xea\xa8\xb5\xff\x9b~\xef\xf5\xf8\xf4\r\xfb\xf3Q\xbf7\x9d,WL\xf5{\xd7\xb7\xcd\x1dC\xdb\xf7\xf6/\xf6\x12R\x7f\x9fO\xdb\x1fb\xd8\xfeX-\x9a\xe5oy\xed\xe8\xdb\xf4\xc3\xe2\x0b\xfb\xe5/\xc3?\xfeX\xe7\xc1\xf0\xe6\xdb\xf4\x97\xf2\xd2\xaf\x1b;Q\xb3\x7f\xbf=\xba\x08\xfcD\x8f\xf3\xf0\xd3\xef\x1d\xfek\xef\x9c\xa5\x1f\x84ZJ\xc0\xc3\xc7\x08\x1bc2\xadI#\xa4\xb3\xe9Y\x81u\xda\xe4gi\xbcs\xe1\x19`\x18\x85\xa5u.\xa5\xc8[\xb9\xb2 \xd9n\xbf\xc7\x18\x1d\xc1QZy\x93\x83\x0c\x82\x07\xf1Q\xd3\xa3p2\xea H\x07\xad\x11\xb3\xbcK\x18\xd4\xd1\x15\xdd\x0c\xe8N\x1d\xc0\xf9\xa2\x83SbS\x07)\xe8c|\x15\xaa:\xa4\x99\xb3\xa8\xc3\xde\xe1\xf1G\x06\n\x83\xf4(j#\xd2\xa7\x86{)U\xd6Fq\xee\xf3.\xa9Dp\xedCm\x060\xd4\t\xe9(\x8d\x05&\x8e\x03G\x8bm\xdc[\'uv\x8a\xb7\xca\x17\xac\x95C=;lS\x9c\xd44 \xfd\x96m\xa6\xe2ki\x13\xee1\x05_/\xc4\x86m\x92l\xc3\x15tk\xb6\r4\xd8,@Y%\x93\xe7\x7fn\x9b\xaa~CW\xd9\x8c\x94V\xde\xc9\xbc.\xbc\xe7Vu\xd8f\xb9R\xc5L\x03|\x8b;\x89}\xd1\n\xee\n\x80\x90\xb4\x0c\xab\xa0y\xe2\x8e\xae\xfcE\xff\x14\x8b\xa4\x10\xd6\xd8\xc2#\xa5\x13Q7t0\x9e\x17Fh@A\x9b:x\xa5\x8b\x0e\xd2\xfb\xf2\xa8\xb9#\xfe\n\x1bu0\x15\x07o\r\xe4s\x9dP\xe4!)\xb5L\xfal\xe2 \xb5+\xfe\xb4Zm\xea\x80\xbe\xa8\xfc\xd5\x92\x1ee\xc1\x81;P\x1b>6\xe4c\xed1\x04\xf3&\xab\xad\xf09\xa2%(\x0e\xcf\xf4\xb1\xad\xfcE\x92\xc8\xac,\x02j\xac\xa0\\\xa1l\x17\x7f\xa5/t\xe7V\xf3m\xdb\xb4/\xf8\xa2>\x96b\x93\x93\xbb\x8dI\xf8\xba\xaa\x83\xc1lT\xf2\x92\xf2\xa6\xa0#\xa5s\xc2w\xe8\xa0\x95,\x00Z\xa1a+\x860&\xc9\xb1\xa6$&\xccVe\x93\xc0\xb8\x8f\t\xf5\x14\xc3\x89\xb1\xccY\x14e\n+A\x1a\xcaA\xc2\x83Q\xd0\xa5F\x95\xa8d\x07\x14F\xd0\xd9\xe0\x14\xd9\xef)\x08@\x19rLr\xf3?\xc8\xcd\xd6HS\\\x8b\xe7#\xec%\x08\x10c\xb7\xedf\x91\xdc\x8c2Nj\xaa\x03m\xb4-\xa9\xc1y\t\xc5"\x8c_\xfb\xa8\x8cJ\x95\x04\xd1\x1eA$\xd0%F\x94\x08\xf4\x98bJ\xa6\xf0 \xba2\x82T\xa6 \n\x02\xd5\xde\x8cF\r\x82(B\xb9\x83\x83\xa5\x18\xf5\x063\xc2>\xe7\xafQtf\x082^g\xf9\xda\x04\xb1\xa5\xa2!\x8f\xbat\x10FSV\x12z\xab\xa2\xa1\xe7\xc8!*\xfa9%(e\x8a:\xdc\xfb\xa8\xc3>\xe9\xa0\x95\t]Mv\x94I\x9c\x0f\xce\xb1^\x1a\xde\x85\x83\xb6E\x1c"\xb8\xcdXg\xe9`\x01\xb6\xea\xa0\xaa\x0e<\xea\xf0\x86t\x10\xd6\xeb\x125RkW0\x91^Awe\xe7B\xd1yj\xdb\x17`*1A\x92:\x8a\x12\x14\xd7\t\x87\x83\xea\x8bP\x9f\xcb\xb9\x1ak!\xd5R\xef|W\xe4\nO\x91\x8b\xd4\xd8\xae\x10\xb6\xf2\x81;"AL\x7fiU\x19\x15u8\xac:Xp\xa5\t\xd0\xa0\x84\xb5%{x\x0f\xdd\x9c\xf4\xa4\x83\xde\xce\xce\x98\x05jK\xe1+\t\xd6\x93\x99\x8d:\xbc]\xd3\x01\xdb,\xa8AgJ\xc5r"su\x13\x07k5U\xfc\x8eJi\xa3\xab\x06\x9b8P\xbeAoA\xd4\xe1\x88t\xc0\xe1\x81\x97\xceJi\xa0\x1e\x07\xab\x85U\x9d\x99\x1cdM_Zow"\x9e<\xaf\xea#\x94j\x81\x8fND\x1d\x8e+\'\x01\xabCI8\x1e\xc3\xb8du\xee\x0c\xef\xd6\xc1\xca\xaa\xc3v\xa7\'+\xea\xd6\x93[\xb8\xa8\xf4\x94\xae$,\x901\xfd\x1dS\xfa\x93\xe0E\x89 \xc0\x9e\xb2\x9c\xaa\xc0+\xeb\x9e\x91\xfe\xf6cB\x06\x92f-u\xb1\x0eJ@K\xac1\x9d<SB\xd6\xf0\xdf\xee\xf4\x843\xbe\x06\xd9Z\xa7\xa7jC\xa0\xa3\x0e\xefj\xde\xc1T\xe3\xb3u.\xe4\xf6R\xad\x91\x0e)\x17o\x96(\xf0\xa4NW\xb5vQZ*Q\x06j]"\xcaa\xc2,\x88\xa8\x84\xef\xbb\xf5N\xdaCf\x83\xd7\xb5xb\xfe\xc1s\x9f\x87\xef\xa8\xc6\x90\x16\xa6\x04\x05\x06\r%+lC\x14tv\xd2N\x14F\x98\xae)!\xd1;\xda\xc6\xfdZm\xa9M_-\xbf\xd9\xb6\x11\xd9\xa6\xc2h@\x11-t9\x15;\xd4\xcc\xa3\x9f\xdbvR\xe3BKU\xe2\x06=e\x0bjH\xca\xcc\xf0M\xbfi*?\x88\xe6V~P\x00\xe4,\xa7\xe5\xc3\xa6:>\x1a \xdbD\xb2m\xaf\xc6\x85\xc6\xb0\xa9a\xe7\xa8za\xaeW\xfe\xa9\xd6\xe2u\x9d4<\xe6r\xeaw\x81r&\x8ef\xde\x98\xe7\xe1sZs\x97T\xae\xe2\xc3\xb3\x16aBT\xdav\xe5O\xa5%\xd5t\xecC\xb7\xf0\x11\x96\xd7d!\xa8\xe1\x97f\xad\xe1\xdf\xc8\x1b\xa7d[\x18\x12\n\xfb\xb0(\xca\xc2\x03\x1c\xa1`+\x8b=b\xdb\xb8\xc6,x\xc7KS\x17&\xc4\x92\x85\xb0JX\xd7\xd9\xdd\x1aO\x8d\xb1\xf6\xdb\xb6\xf9R\x1b0\xbb\xad5)\xe4{g\xf9\x06\xaf\xc7uz\xc0\xb2h)\x838Y\xea\xad\xf2:\xcfY?\xb7\xed\x8cl\xe3\xd8G\xd0\x10\x85\x9c-6H\xebx\'\xaf-\xa5M\x1e\x06\xe4M\xdbBZ}\xd8\x04\xa6q\x1eJ?/8\xe5#\xec\xe7\xa3m\xfb\x95\x93\x0e\xe1\xca3\x14\x86\xbc.\xad\'2\xdcv\xe5#M\xbc~S}\x8f]\x83UE\x06\xb6\x97\x9e:\x9a8\xb2<.\xe3 \xc9\x18\xe4\x0e\xa1dP\xad\x80S\xb7\x845U<cBC\x8c\xdf\'\x8c\x83\x168G\x89\x0c\x9av\x9e\x97I\ny\x9fG\x94\xcd\xd8\xf0\x9a\xe0\xd6\xdb=\x166K4\x1d\xa9:}\nB\x1e\'?\xb7\x81\xf1!\xd9\x06!\xecK\x96\xc6Q\xaev:\xe0\xfd\x93\xf8\xbc\xad2p\xa0\xa6\xdc*qj\xa5\x0e\xderc\x9f\x92qTex\x8c\xe6\x12a\xa1\x0e\x95j\x8cn\x17\xcf\xb9\xc5a\x11\xe6s\xa2\xb2\x0bQ\x9f\x85\x08\xacD\xa5\xf3\xc3\xd4m;\xc7\n\xebdA\xcc\x85k\x80\r\x98-\xaf\x85F\xd6\xf2\x93jV,J\xe8\xbe\r\x98\xcf\xea\xf4\x87\xdd8\xa7K*i\x8a\x9f\x84\xb0\xd2>\t\xf3{\x92\xe1\xf1\x88\x12m\xe8S\xba\x1e\xc3\xcaf\xcd\x93\xe1pN2\xd0F\xcb\xe9\xfaE\xe6\x84\x15\x1a \xdb9\x85n\xc1|\xf4nt\x18nFY\xba\xd5|\xfeE\xf99\x0eI\xf9\x96\x0c\xd8\xf5|\x11\xce\xc2*\xc1\xd9\xe1\x9c\xfd\xc6\xd4r\xf2\xf5\xc5\xe1\xfc%c\xcd\xec*\xf9\x00g\x84\xf0Z3\x9d\x86W\x15\xb6\xc0\xec\xaaY5\xf9\\\xb4\x08\x17\xee\x9aEs\xdb\xae\xda\xc5\x92-\xda\xeb\xc9\xac\xbdb\xf7\xcb\xc9\xeck\xf6\x1a..W\x8bf\x12\xef\xb9Q\xe3\x83SL\x0c\xd9\xad\xf5\xf65\x17)W\x9e\xa5A4\xc37\x01\xe1\xa0\xa3\xc9\xd7\x1b\x14\xc2\xae&\xd7\xd7\xed\xa2\x9d}i\xd9]\xb8\x97\x8f\x177~\x87\xb1\xab\xb6\xbd\x0b/\xdc\xcc\xa7m\xbcu7\x1cWa\x80\x06\xdd6l\xda\xfe\xb7\x9d\xe6\x8b\x8d~\xef}\xbauH|\xf1a\xb0\x0c\t\xdcA\x1aoB{S\xd1\x0f\xa9\xa6\xb4e\xb8S\xe4\x9d\xd1\xdf\x81\xcb!=\x86d\x1f$\x84\xc4\xd8\xb5S\x873\xe5\xdaN\x1b>\t\xf7\x05\xc6\xe4\xb1Wu\xef\x0c\x9d\xd4{\xb5\xb6SH\x91\xda\x81P\xa7\xc3\x15\xb0\xf6O\xec\xd4u\xa7\xf1A\xbbx}\xe2\x92\x04\xf1\x88\xb62~\xfd\xc2X\x80\xfd\xe2\xa6E\x1e\xa1\xffo\xd3\xd7\x1c\x9f\xdb\xe9\xfc;\xfb\xde,Ysu\x95\xbe\xb8\x19\xc7\xeb\xf4\xbc\xa1\xec\x8b,[#Y\x07\xc3\x02\xc16\xf8\x85E\x11\x81H\xecJrf\xbf6\x8f\x93+|\xf8\x80Y\xec)\xa6\x04\x07\xeet\xd0\xa4\xec;i\x9b\x19\xfbp3\xb9^\xa5\xbc\xbd\xc3N\x9a\x1fya\x10M\x19V\\^\xbdz\xc5.\x9a\xcf\xf7\xd3f\xc1F\x93\xe5*\xa83\xbff\xe7Q\xbf\xdbv\xb6b\xc7k\xa8\xe1\xdb\x15\x98\xcb`\xe9n6}m\xf9\xeb\x8a +\xab\xdf\xcf/\xd1\xe2\xb8\x0c\xd6\xd1\xcbo\xc7\xe3C\\\xc4&\x02xY\x8bz^\xde6\xf9;\'\x94\xb2\xf1I\xb0n7YF\x87\xb6\xd7\xd3\xf6K\xd0p\x99\x95\x8a\x0e\xe8\xfa8*\x17\x9cX><\xabN\xd9\r\x8e \xf4\x03\xae\xbb\x0f\x91=\x0b\xf0\xef\xe6\x08JK\xe9\x0b\xb2\xf8\x9ez\xa1^&`\xff\x0fzhRl'
p262
sg20
g21
sg83
Nsg84
Nsg85
VShelXL
p263
sg87
Nsg88
S'b34d577adaf7bde017a3a4569bba1c8b'
p264
sg38
I26
sg90
VLeast Squares
p265
sg92
F0.061100000000000002
sbag1
(g12
g3
NtRp266
(dp267
g15
I00
sg6
I29
sg7
S'441d22fbc6204ee90b21eaed22ce279c'
p268
sg16
(lp269
I29
asg18
S'x\xda\x8dYko\x1b\xbb\x11\xfd.@\xff\x81\xb8m\xd1\x04\xb1\x15\x0e\xdf,\xea\x0b8\xbev\xe4F\xb6l\xc5ms\x83\x0b\x18\x9bx\x1d\x0b\x91%W\x92\x1b\xf7\xdfw\xc8\xe5\x90\x8avm(O\x9aZr\xcf\xcc\x9c93\xa4\xfa=\x86\xbf\xea\xa7\x87\xeb\x87\xbb\xfa\xfe\xda|\x81\xc1\xb2^\xb1\xaf\xcb\xbaZ\xd77\xec\xcb\xff\xd8\xc7\xe1\xf1\xe8\xd3h_pPom\xbf\xd7\xef]\x9d^\x8d~Zq]\xc55\xd39\xbb\x10\xaf\xe05\xfd\xed\xf7&\xc7gl<\xbba[+\xdeA\xf3,\x84\xdf\xecO\xe0\x9b\'\xe3\x8b\xae\xd8j1{\\O\x17\xf3g\xf6\x9b\x00\xe3\x03\x90b\x8fM~\xd4\xd5w\xfc\x81{\xb7\xc7\x0eg\x0fwU\xf8\x81\xc3\x1e\x1b/\xa7\xf5|]\xc5]\xaa\x00\xec\xe1q\xdd\xac>\x99U_\xbf\xb3\'v\xc0\xf6\xf9@*\xcb^\xe1\x1ai,{\xcdn\x97\x8b{vQ-W\x8b\xf9\xea\xaf\xec?\x8f\x8bu\xd8d\x95\xd6-\x96\xf7\x8f\xb3\x8a\xdd.\x1e\xe7\xc5+W\x7fcG`\xd9\xd8\xb1s\xd1\xef\x1d\x1d\x8fF\xb8\x9b\x05n%\xb3\x03k\rs\x03\xe3\xbdd\xc2\x0c\x1cx\xc3<o\xfe\xf4{\x9f\x8f\'\x13\xa6"^.\x9b\xff\x9a\x9f\x00\xcd\x0b\xbf\xfb\xbd\xd1\xe1\xd5\x15\xdb\x87~\xef\xe3\xefgg\xf8\x99\xde\xff\xb4\xb7\xff\xfb\x1e\x0e\xde|N\x938\x13~\x8c\x93\xfb\x9f\xcb\x93o\xe2<>\x1c\'O\x0e\x8f\xd8\x11\x1b\xb21;\xef\xf7\xfey~z\xc5\xac`^0i\x18\xee\xce\xf0M\x83\x8f\x03&\xf0\x95\x17\xa3\xc3s\xc64\xae9\xfd|\x1c\xe1\xa8\x8d\x7fM\xbf\xf7n|\xfe\x1b\xfb\xf3\xb0\xdf\x9bMWk\xa6\xfa\xbd\xdb\xfb\xea\x81\xa1\xed\x87GW\x87\x8d\xa7\xfe\xbe\x98\xd5ObP?\xad\x97\xd5\xea\xd747\xfc>\xfb\xb8\xfc\xca~\xf9\xcb\xe0\x8f?6y0\xb8\xfb>\xfb\x85\x1ez\xbb\xb5\x12\x91\xfd\xfb\xfd\xf0*\xf0\x13#\x0e\x80>j\xc6\x18/\x1c\xf7{\'\xff:\x9c\xb0\xe6\x17\xba]\x82G\xe4ct!c\x92\x1e\x14\x9a\xa7\xb1\x02kA\xa4\xb14\xde@\x18\x03\x04\xd7\xd3\xc6\\Jpi\xa8,7\xec\xa0\xdfc,\xbf\x82\x0b\xe9!\r9\x88\xb0h?\x0e\x8d\xa2\xa1\xb0"b\x10\x19\x83V\xde\xdb4\x16Fr\x0b\x84\xcd\x80\xd4]\x18\xc0f\x0c\x8e\xbbm\x0cR8\xfa\x18\xdff2\x1c\x99g\x9d\xc5\x84:<9\xfd\xc4@a\xc2\x0e#\x9ad\xb9\xe1^[\x9f\xd0(n\x84Mh\x14xg\xb6\xd0\xec\xc3@\xf3\xe8\xe9\xb8\x1b\x0b\xac\x1c\x07\xbe\x92m\xdc[\xa7t\n\x90\xb7J\xa6\xb1B\xe0 \xbbl\xf3.=\xc2\r(h\xd9f\xb2\xe9\x1c\x13\x87\x86RfW{\xe1\xb6l\x93\xd96\x9c\xd1\x90\xec\x11\x80\x1cI\x1b(\xab\x84\xf2\xbb\xd9\xa6J\xdc$\x08es\x0c\x9d!\xafy\x0f\\t\xd8f\xb9"\xb7(mu\x8b;N\x1a\xb2\x82k\xf2\x02 \xce4\x0bZ\xba\x88A\x17\xfer\xcf\x15\x91^`\xe09\xf1Hi\xe3:0\x18Ot\xe7:\xa0la\xd0\x99\xa9*\xe4I\x1aFF5\xfc\r^E\x0c\xa6\xf8\xc1[m\x93\x1f\x1c~,\x92\x1f\xa4\xd4\xb2\xc1\xb6\xed\x07))r\xd2\xea\x16\x7f\x95\xf09\xc6\x12d\x1e\xaa\xec\x1d\x17\x94\xe6\xa7\x18\x9b\x1cc\xed\xa5\xe5)\x83\x10\x97\x94*\xa1\x01\x19\x84v\xa7\x18\xdb\xc2_\rNS\x8c\x854\xd2d\xad\xd0\xdcw\xf2\x97\x1e\xe7VaVo\xdb\xa6\\\x8e\xa6,\t\t\xd9L0^E\x0c\xae`0JZEy\x83RA\x16I\xccc\xd5\x81A+ \xf6XaZ\x1a%1^\xe4I\xad\x0b\x1c\xe2/\x17B\xc8(\xae\xe7<\xd8\x98^g\x85F\xf2\xa4D\x92\x86g\xc9\xf2`\xb4\xe9\x86!KHm\xcb\x15\x06\xf2\xbbAf\xba7\t\xde\xa8\xa6U90M\x98\xff\x91\xc3l\r\x80\xa0\xb46F\xb8\x9c\x04\\\xcb\x8eT\x16M\x98q\x8f\xb3"u\xa0\x95\xca\xd2\x80\x19\x93-\n\xc1yv\x8fB\x95\xc6E\x87\xd9EB"\x9f5e *\x91"\xa5\xf0\xdcue\x82T\x94\t\xc1\x9av6j\xcb\x0bE\n[\xb4/j\x87J~\xc4\xf9;\xdc:1Dx\xe3\x12K5:)k\x9c\xe4)K\xb70\x08\x03\x14x\x85\x8a\xd6b\x0b/\xda\xaa \xc7&\x12\xb4\x81\xc3\x8d\x8e\x18\x8e2\x06\xad\x0c\xf6\x82\x14(cu\xc2#\xad\x97\xbcS\xf5\xb5\'\x02H\xd7V\x04$\xba(\xa4\xc8\xaa\xc4\x9d,\xdei0\xfc\x961\x08\xcc\r\xa2\xa8D\x9aSY\x91^\x89\xce\xccE\x8aBy_\x8b\xae\x0260@)\xe7*\x17XT\xc9\x88\xe1\xb8\xc4\x82+o\xe8\xbdAnI\x19\xb1\xe2k\xde\x89\xc1d\x0cJ\xb4\xfc \x8c(o\xb3"\x0fy.\x84\n\x1a>\x9c\x14\x0c\x16\xb0\x1c\xa5\xb8\x00\xb2\x80\xea9VZa;9I\xf4\xc1\xb0\xa8v\x87\xa3\x85\xca^7\x99\x1a\\d8\xd8\xddF\x0c\xef70 \xc7xN:\x0b\xd4\xe18"\xdf\xb6\x1f\x92\xb0E\x0cm>\x08\xcbs\x000\x05\xf2\xd0\xd8\x8c\xc1\x8b\x88a\x981\xe0A\x82kRQ\r\x92S\\\x1cOxZ]\x96\xc8]\x96\xe4\x1d\x9dH\xa9R*K\'\x1a_8\xe9\x1aN\x9e\x16N",\x99\xbb!l\n\xa9\xf3\xe4\xcetv\x0c\x12\x88>!7[\xd5DJ\x93\xf5\xc1\x9a\x1c\x96\x8d\x8c\x15!/\x1a\xc1\x02\x19\xe5\xef4\xcb\x1f\xb6\xc3@\xfd.\xe0\x9b\x88z\xc8!e\xf9\x0e\xf2w\x14\x05\x19\xf2n\x8e\xf8-\x0c\x06\x96\xaa\x14\xd6\x18\xd7\xe5_%ry\xc0\x18wtC:[!9\x94\x86V\x95\xa6\xaf\x89\xf1\x87\xa2;\x06\xcbR\xc2\xe0\xb4\xd1T\x14\xf0U\xc0\xbb:i\xac\xee\x19\x0e>\xd4*Q>\x0b\x1el\xe8\x0e@\xf1\xaf\xb6\xe4\x11\xd5\xf8\xf7\xc3FyA\x85J\xe1\xf3\x1a\xb1\xe5\xde\xc1i\x01\xbb\xf9wTrHc\x7f\x98\xf8mti\xec\xb1\xdfR\x9d\xb6)G\xad.\xe6\x85\xf3-\xee\x00\xa7~\n\xb8+e&7\x04\\\x0b\xbde\xdb(\xdb\x86\xfd2\'\xc96 ,P\xc5\xc1\x8e\xce\xc9\xddl;+y\xa1\xa5\xa6s\x06\x1e\xe3,\xd9\x89g-\xe1;\xe3\xa6\xb3Fa\xee\xb4j\x96\xe2\xa5\xc3i\x8e\x1fI*r\xdd\xd4>\xa3\x11\x8dm\x87%/\xd0\x08UJ\xa2/\xad\x05\xf6a\xf6\xa5\xd6\xe2]9ix\xaeyn\x04A\xf94/\x9c\xf7jG\xff\x9c\x17\xed\x92\xcaZ\xd2\rT\x18\x93O\xaf\xa8d]]>\x92%\xeb\x067\xed.T\x8a\x9cP\xbc\xd4\xf4\x8d\x0e[\x174I7\xce\xb3mX\xa5$\xf5\xfb\xa8\x1a\xf9@,\xb5\xe1\xd2\xeef\xdb\xb8\xe4,\xea\x06\xedf\xb1\xb9\xa5:\xa1\x0c\x9e\xef\xa0\xb3\xad\xf4\x99\xd7\xd2\xb7m\x13\x8a\n\x02\x8e\xb2\x18\xf3r\xaeqA7~\xe2\xf5\xb8\x9c\x1e\xf0\x98K\xec\xc3F\x04(\x86\xcac\xf7\xbf\xa3&^d\xdb\x90|\x9eS>i-U\xee\x83\xac7]\x9d;\xd6\xea\x1c7|d\xdb6\x94\xd5R]\x88\x10(\xfd\x9el\x13\xdc\x92\x1e\xa1\x19\xd1\xb6\xa3\xc2I\x87\xe7\xdc$b\xd8\x16\x1aI|w^\x83x\xf6d4\x8c]\x95\xc8\x87\x07,D\xb4\x87\xf6T"1a\xf8\xcb{\x1c7{\xa4B\x1d\xed\x88^\x89\xfcLU\x10\xfd\xa2v8\xa1\xa1\x8f/\x1b\x1f\x07\x14 ]\xeew\x9d\x07\xedh7\x14%\xd9\xa9\x8b\xc6\xe5\x13\x1a\xb4\xea\x8e\x03\xbfq\xec\xcd\xed\x96\xa0\x1e\n\x1d\xcf\xd5\x96\x8fO\xb2m\x10\x8e\xcdi\x91\xb1V\x92.bW\xeb=\x7f\xc9?\xef\xcb\x1e\xc6*\x91\xbb%\xecJ\xc9"\x94Vm^\xdacX\xf6px\xbc\x92\xb9\xeb\x13\xf9\xcc\x88|\x14v\x07\x1f\xb3\xe8\xe6I\xa6\xb2\x0b\x05\x99\xca;\xd6w\xba\xd4A\xe9\xb6\xb6K\x82\xac\xcb]\xa9\xc3\x1e\xabEe_\xea\xa9,w:N\x90Z\x87\x83\xe0\x96\x9b/\xca\xe9O`\x87G\xa75e\x1c\x89\x86\xc0\xc6\xd1\xfb\x97\\t\x99\xf7@%\x16\xb9\xfd\xc1s\xb2\xa4b\x14\xee\t^t\xf3\xa4\xec\x81jA\xa7F\x89\xa7\xe6\x8c\x03c\xef\xf4\x0en\x1e~\x18\x9d\x84[R\xd6\xdcp\xee~i>\xc1f\xa5q$\xd2\xedv\xb1\x0c\xef\xc2\xce\x9d\xb3\x93\x05\xfb\x95\xa9\xd5\xf4\xdb\xab\x93\xc5k\xc6\xaa\xf9M\x13\x03\x84\x10\x1e\xabf\xb3\xf0\xa8\xc2\xc2\xc1n\xaau\x95\xde\x8b\x16\xe1\xc4C\xb5\xac\xee\xebu\xbd\\\xb1e};\x9d\xd77\xecq5\x9d\x7fKQ\xc3\xc9\xd5zYM\xe3\x9d7">>GaHa-7\xb1\xd1\x9f\xbc\x89N\x92\x06\xc9\xc2\xb7\x02\xe1E\xc3\xe9\xb7;\xdc\x84\xddLoo\xebe=\xffZ\xb3\x87pG\x1f/n\xd4\x1ec7u\xfd\x10\x1e\xb8[\xcc\xeax\x03/\x1d\xce\xc2>\x1at_\xb1Y\xfd\xdfz\x96.6\xfa\xbd\xcb\xa6<4|\x89\'\xa7 \xe0\xe1\x82%\xac\x0b\xb7+\xc5\xfbAj\xe8\x82\x08W\x8a\xb422\x98\xdbF\x1e\x83 \x86\x1d\xf4s+\xb1Z\\\xca\x8d\x95\xe1\x028\xde\x17\x18\x91\x8e\xbd\xba{e\xb8\xa5\xbaTe%\xb2_\xa5K\x90f\x87(\xec]+\x03\xf5/uYimhp\xe3qF\xa6c\xee3+C\xf7\x16\x82\x13\xdc~uW#\x8f0\xfe\xf7\xcdW\x1e_\xea\xd9\xe2\x07\xfbQ\xadXus\xd3|\x893\x8eW\xebi\x01\xad\x8b,\xdb Y\x07\xc3\x02\xc1\xb6\xf8\x85E\x11\xab[\xc3\xaef\x9f\xf9\xdb\xeayr\x85\x0f\x7fb\x16{\x89)!\x80{m\x9a(ZwVWs\xf6\xf1nz\xbb\xa6\xefz\xce\xaa\xa74\xb1\x1f\xfb\xa1A\xf1\xcb\x9b7o\xd8U\xf5\xe5qV-\xd9h\xbaZ\x078\x8b[6\x89\xf8\xee\xeb\xf9\x9a\x9dnx\r\x9f.\x8e\xb9\x0e\x96\x1e$\xd37\xa6\xbf\xad\xb3\xcbh\xf6\xc7\xe4\x1a-\x8e\xd3x\xde\xd04\xfd~<>\xc1I\x08\xed\x1a\xcdE\x9c\xd7\xf7U\xfa\xfe\t\xd1n}\x12\xac;h,\xcb/\xadog\xf5\xd7\x80p\x95@\xc5\x00t}\x1c\xc1\x85 \xd2\x87\x17%(\x07!\x10\xd9\xfb\xc1\xaf\x07?{\xf6"\xb8\xff eP3\xd5|Y\x16\x9fS\xaf\xd4\xeb\xc6\xb1\xff\x07\x9d\xd5T\xcc'
p270
sg20
g21
sg83
Nsg84
Nsg85
VShelXL
p271
sg87
Nsg88
S'b34d577adaf7bde017a3a4569bba1c8b'
p272
sg38
I27
sg90
VLeast Squares
p273
sg92
F0.060600000000000001
sbag1
(g12
g3
NtRp274
(dp275
g15
I00
sg6
I30
sg7
S'f86cf60409af2f7b4dd8326673c04d33'
p276
sg16
(lp277
I30
asg18
S'x\xda\x8dYkS[\xc9\x11\xfd\xae*\xfd\x87\xa9MR\xb1\xcb\xa0\x9d\xf7#\x15\xb6\n\xb3`\x11\x03\xc2\x98$^\xd7VQ\xd7\xe6bT\x16\x12\x91D\xec\xfc\xfb\xf4<\xbaG\xd6\xbd\xb0\xd8\xfb\x18\x8d\xee\xcc=}\xba\xfbt\xcfh8`\xf0\xa7\xfd~\x7fu\x7f\xdb\xde]\xd9Ob\xb4lW\xec\xf3\xb2m\xd6\xed5\xfb\xf4?\xf6~|x\xf2\xe1dWr\xa1\x7fv\xc3\xc1ppy|y\xf2\xc3\x8a\xab&\xad\x99\xce\xd9\xb9|!^\xe2\xbf\xc3\xc1\xc5\xe1)\x9b\xcc\xae\xd9\xd6\x8a\xd7"?+\xe2_\xf6\'\x11\xf2\x93\xe9E\x97l\xb5\x98=\xac\xa7\x8b\xf9#\xfb]\x08\xc6GB\xc9\x1dv\xf1\xadm\xbe\xc2\x07\x1e\xfc\x0e\xdb\x9f\xdd\xdf6\xf1\x03\x17;l\xb2\x9c\xb6\xf3u\x93vi"\xb0\xfb\x87u^}4k>\x7fe\xdf\xd9\x1e\xdb\xe5#\xa5\x1d{\x01k\x94u\xec%\xbbY.\xee\xd8y\xb3\\-\xe6\xab\xbf\xb2\xff<,\xd6q\x93UY\xb7X\xde=\xcc\x1av\xb3x\x98WV.\xff\xc6\x0e\x84c\x13\xcf\xce\xe4pppxr\x02\xbb9\xc1\x9dbn\xe4\x9ce~dCPL\xda\x91\x17\xc1\xb2\xc0\xf3?\xc3\xc1\xc7\xc3\x8b\x0b\xa6\x13^\xae\xf2\xff\xf2\'\x01\xe6\xc5\xbf\xc3\xc1\xc9\xfe\xe5%\xdb\x15\xc3\xc1\xfb\xdfNO\xe1;\xb3\xfbag\xf7\xb7\x1d\x18\xbc\xfaX&a&~L\x93\xbb\x1f\xeb\x93\xaf\xd2<<\x9c&\x8f\xf6\x0f\xd8\x01\x1b\xb3\t;\x1b\x0e\xfeyv|\xc9\x9cdA2e\x19\xec\xce\xe0M\xa3\xf7#&\xe1\x95\xe7\'\xfbg\x8c\x19Xs\xfc\xf10\xc1\xd1\x1b\xff\xb5\xc3\xc1\xeb\xc9\xd9\xaf\xec\xcf\xe3\xe1`6]\xad\x99\x1e\x0en\xee\x9a{\x06\xb6\xef\x1f\\\xeeg\xa6\xfe\xbe\x98\xb5\xdf\xe5\xa8\xfd\xbe^6\xab_\xca\xdc\xf8\xeb\xec\xfd\xf23\xfb\xe9/\xa3\xdf\x7f\xdf\x8c\x83\xd1\xed\xd7\xd9O\xf8\xd0\xcf[+\x01\xd9\xbf\xdf\x8c/c|\x82\xc7y\x00\x8e\xf2X\xe98\x1e\x0e\x8e\xfe\xb5\x7f\xc1\xf2\x1f\xa0]A\x84\x0e\x07\x13\xa0\x901U\x1e\xb4R\x07\x97\xc7Z8\'\xcb\x06Z\xd9`e\x1c\x0b\x11\xa9\xc7\x8d\xb9R"\x94\xa1v\xdc\xb1\xbd\xe1\x801z\x05\x97*\x882\x04G\xc5\'w\xd30\xed\x95\x86\xd2\xa9\x84A\x12\x06\xa3C\xb06\x8f\xa5U\xdcI\xc4f\x852}\x18\x84\xc7\xa1\xf6\x82ocP2\xe0\xd7\xf06Mp\x14\x02\xe7\xdeAB\xed\x1f\x1d\x7f`BC\xc2\x8e\x13\x9a\xf2V\xcb\x83\t\x05\x99\xd4\xdc\x1a\x8f\x94\x8a\xe0\xfd\x16\x9a]12<1\x9dvc1*\'1^\xd16\x1e\x9c\xd7\x85_\x11\x9cV\x05\x8e\xd6\x1e\x00\xf5\xd9\x16|\xa1\x82[\xa1M\xc76\xeb\xc8\n\xc7\x89j0\x19\xf9\r\xd2n\xd9\xa6\xc86\x981\xba \x90\xc2\x02\xf1\x05\x8d\xd3\xd2\xb8\xe7\xd9\xa6\xab\xdf\x94\x90\xba\xfa\xd0;d-\x04\xc1\xfbls\\\x1b\xf4\x9b\x81\xdc\xdf\x8e\x1d\xaf,Z\xc1\r>)\x84\xf5eV\x18\x15\x12\x06S\xe3\x17\x82^\x15~\x95\x94\xde\x19\x8c#ml\xe8\xc1`\x03G\xd7\x18\x01n\xef`0\xc4\xa4\xe6\x14\xb4\xda\xd3\xac\xd46a\xb0\x95\x87\xe0\xa25i\xec\xa5v\n\x93P\x19\xa5y\x1f\x0fJy\xf4\xa7\xb3\x9d\xf8\xd5j\xc3\xb1B\xd1P#\x0f\xdcs\xb3\xe5cK>\x86\xe0\xb5\xa6\xa0\x01\\\n=\x04;\x85\x9c\x9b\x7f\xeccW\xe3\xd7\x08\x8f\x19`\xa4\xb2\x08\x1c\xb4\xc2p\xdf\x1b\xbf\x063\xceA\xb4ul\xd3)7\x937!\xa3\xaaT\xe0"aC\xd6(_1X\xad0\xe1a\xbdC\x0c\xc0\xa2\x0b\xb6\x07\x83\x01t\x88A\xdaN\x9c\xa9\xe0\xc8\x9b\xc6V8\x0e\xe1H)u\x12\xd73H\'\xc6\n4\'\x8d\xf5\x98\xca\xcarK\xe1\x0e\x99dzap\x84\xa1e\xe8\xc0\xd06\xf96\xbd[\xa8j\xbf#7\x8b(\x95\xc51\xd9\xcd\xff 7;+\x04n/\xac\x95^`\x12p\xd3\x11Mp\xb3\xccn\x86=N\xab\xd4\t\xa3\x95Ei\xb0$N\xa0\x9fB\xcaG\xf7\xa8\xa1\x92)\xda\'\x8a\xa4R\x0e\xa3EZP"\x8cI\x15\xb8\xef\xcb\x04\x88\xce"A\x02\x1a\x9d\xd0\xc9F\x83u\x01\xabI\x1e\x1a_\xd5\x0e\x14\xe1\x80\xf3\xd7\xb0u\x89\x10\xa0\x1a\xf5\xdf\x00I\x02\xe7\x157\xaeO\x11\x00%U\x13P\xb4N\xb4@\x0e\x92\x0c\xd4\x8a\xc69\xa60$\x9fN\x18\x0e\x08\x83\xd1\x96c\xe2:k\xc1W\xc59.(\xae\xfbx0\x01\x03@yxz\x1bC\xd6\xd6\x12\x14\x04\x87{\xbd\x91@\t\xc3\xaf\x84A\xba\xa0\xa9\x92\x1a\xe3<\x8e\x83\x96\xa2\xcf\x172P\x02\xc0\xfb|\xc7\x17"\x95\xd2\xdd\x9a\xaeY\x0e\r\xd5Z\xae\xb3/\x0e\xab/`\x8a\xeag\x94[K\xedI0\xa2\x17\x03fU\x0c\x8d\x8e2\x82\xab*\xebh\\\\N\xa1\xa1\xa5J\x18\x8e*\x06\'H\xf2\x8d\x80MI\x9d\x83\x97\xa17&\xbd!\xb7\xe8\x9e\x98\xac\x18\x84\xad\xbe\x90\x04\x07\x1a\xb1\x84\xe1\xcd\x06\x06+B\xa0\xa4s\xa8v\xcaK+\xfaT\x14\x9cG<\x18\xd3\xf5\x85\xe3\xe4\x00\x1e\xea\xd0:\xc2\x102\x0fc\xc2\x00\xf9\xc5\r\xe21B\x06\x83\x18x\xc1\xd3\xe9\xb2\xc8P\xc8)\xdf\xedDBe\xddVJ\xa8\xbcr\xe1}\xc2p\\cR\x04\x90\x08\xec\x86\x84\xc5\xceHso\xb9\xe8\xc5@\x02\x00\xb9\xd9\xed\x86\x94\xa1\x17\xbbj<W\x9c\xc2S\x90\x84\xc6\xd18\xa1\xc1L\x00\x08\x189"\xbe\t{3\x11\x8aA\x7f \x7f\x07I\x90\x05\xed\x06\xc5\x1f\xb5\xcf\x93\xf6\x81\xec\x18\xdf\xc7/\xa4\xa1\xae>\xd6=\x9dH\xb5\xa2R-\xb1\xc3\x01+U\xf6\xf1\xdb\xaa;\xd6\x92&xc\r\xa6\x08\xbcJ\xf4\xea\x8e\x11\xd4Nj-\xbb\x9dH \xc1\xdbh\xc3xf\xad\xa4?v\xd2Lg~\xdfn\x94\x17\x08\xce\xe2\xbe`\x0cu%\x1aZ\n\xc9\x9f\xc7\xefI\xcd!\xc8;\xac\xfc\xd6\x00\x0f\x94[\xd0\xa5\xf7u\x9bp4@~\xa1\xa6v\xf2X\tA\xa5\x9f\xd3y\x02R\x9aX7\xd4I\xa3m\'d\x9b\x86\x97\x06\xb2\x13\xc0`\xc5\x81\x8e\xce?\xd3\xb6\xd3\x9a\x17P\xb2\x95\xc1B\x08\xad\x15\xea\x83\xf0%O\xb7\xfdfH\xa3b\xeet\xfc\xc6\x1du\xd2^W\xd9\xe6$W&HD#\xb3m\xfb5/L\xacG\x94v\x01\x83OA\xb7\xef\xfcS\xad\xc5\xebz\xd2\x08\x10[\xb8\x87\x13\x06\xab\xa5\xf4!h\xf5<~\xce\xaav)\xed\xd0\xdf\xe06\x85\x87:\x05]\xbe\xec\xd3\r\x98&\xdd\x00[\xbb\x1dvUk\x9ez\xc5\xdd\xdca\x1b\xaa\xf4\xc1o\xe9\xc6\x19\xd9\x06\xe9H\xbd"\xa8\x86\x92T\xe1,\xd7\xcf\xf4\xfd\xa4\xe6,\xe8\x06&\xa1\x83\xe6\x16\xc7\xda\xdan\xbf\x9e\xdbJ\x94nhA{\xdaJIVH-\xab&\x1a\xea \xbc\x12[q=\xa9\xa7\x07h\xca\xb1-\x87\xc6\x9fb\x1c\xde)\x95|\x9em\xe7d\x1b\x04_\xe0H\xaf\x81\x10\xc7\xfa\xef\xa0q\xef\xab{P\xab\x15\xa5/\xef\xe8\x11\xc8*\xa9\x9fpU\xfa\xa9\x04J\xc8d<\x19\xa9\xdc2\x1f\xd4\x98\x84\x938\x9e\xa1@\xc2,\x9d\x8c<4#\x8f\x9f\x8c\xc6\xa9\xab\x92tx\xd0\x180PO\x03\xb6\xcc\xf1\xc2E\xb8\xa7\xf68\xcc{\x94BM\xda\x13\x0f\tx\xa6\x8a\xda\xf1\x9c\x13\x1ap\xfc.s\x1cQ\x08\xe5Q\xf3\x8d\x0f\x82j<\x90\xd9{\x83\xa3\xbd\xab\'4\xd9\xa9;^\x126\xae7.R\xa8\xdf\x15\x8e\xfb-\x8e\x8f\xc86\x11\x8bo\xd9\xde\x82\x971O\xa0\xab\x95\xfeI~\xde\xd4=,8\x94\xba%O7\x1eQ}\xbczj\x8fq\xdd\xc3C\x95\x91\xd4\xf5\xd1\x8d\x0e\x1cD4\xe7\xcf\xe0\x98%\x9a/(\x94=\x14d\x8d"\x06\xf5]U\xe9v\xae7\x94=\x1dB\xa1nu\xd2\xd4\x86\xda\xd2\xab\xda\xc7{\x89\xc2\r\xf5Vn\xd1|^O\x7f\x92Sg$5\x1c\x99%"\xf3\x9c?I\xf3;\xda\x03\x94X\x90\x8c\xc19\x19/\x1d$(\xbe\xb4O\xedqQ\xf7\xd0\x10}\x86\xae_\xa8lH\xf0\xbd\x0f\xcf\xa0y\xfc\xf6\xe4\x88\xe5\xc3v\xbc\xe1|\xfe\xa5\xf9\x05\x1c\x922\x91\xdc\xb2\x9b\xc52\xbe\x0b:w\xce\x8e\x16\xec\x17\xa6W\xd3//\x8e\x16/\x19k\xe6\xd7\xd9\x07\x00!>\xd6\xccf\xf1Q\r-0\xbbn\xd6My/X\x04\x13\xf7\xcd\xb2\xb9k\xd7\xedr\xc5\x96\xed\xcdt\xde^\xb3\x87\xd5t\xfe\xa5x\r&W\xebe3Mw\xde\x80\xf8\xf0\x0c\x84\xa1\xb8\xb5\xde\xc4\xe2],\x8e\xa1G\x15,\xfe*\x10_4\x9e~\xb9\x85M\xd8\xf5\xf4\xe6\xa6]\xb6\xf3\xcf-\xbb\x8fw\xf4\xf9\xe2f\x87\xb1\xeb\xb6\xbd\x8f\x0f\xdc.fm\xba\x81W\x0ef\xc5.\x18t\xd7\xb0Y\xfb\xdfvV.6\x86\x83wY,r\xbc\x84\xd8\xb8D\x01\x8fi\x16\xd7\xc5f\xa9\xb2\x1f\xa5\x06/\x88`\xa5,+S\x04s\x97\xe51\n|\xdc\xc1<\xb62\xbeSm\xact\xf1\xde)\xde\x17XY\x8e\xbd\xa6\x7fe\xbc\xa5z\xa7\xebJ\x88~S.ALn\x0bbA\xee[\x19C\xff\x9d\xa9+]\x92\xc8t\x9cQ\xe5\x98\xfb\xc8Ji"\xe9\x8cE\xda/o[\x88#\xf0\xff]\xfe\xc9\xe3S;[|c\xdf\x9a\x15k\xae\xaf\xf3\x8f8\x93t\xb5^\x16\xe0\xba\x14e\x1bA\xd6\x13a1\xc0\xb6\xe2K\xc6+\x81\x12]y\x9f\xf9\xcf\xcd\xe3\xc1\x15\xbf\xfc!\xb2\xd8S\x91\x12\x1d\xb8\xd3\r\x13\x8d\xebN\xdbf\xce\xde\xdfNo\xd6\x8c\xef\xb0\xd3\xe6{\xf9\x90\x95fT9y\xf5\xea\x15\xbbl>=\xcc\x9a%;\x99\xae\xd6\x11\xca\xe2\x86]$lw\xed|\xcd\x8e7\x18\x83\xa7+)W\xd1\xca\xbdb\xf6\xc6\xf4\x975\xd1\x85\xb3\xdf.\xae\xc0\xda4\rg\r\x8f\xd3o&\x93#\x98\x04\xb7\x19\x87s\t\xe7\xd5]S~{\x02\xb4[\xdfD\xcb\xf6X}a{3k?Gt\xab\x02H\xe6\xbb\x98\xee\xd7\tXt\x1e~y^\x9d\xb1\x17\x1d@\xacG>\xf7~d\xf4<\xd2\xbeW2\'O\xe5\x1f\xc9\xd2s\xfa\x85~\x99I\xfd?eWSZ'
p278
sg20
g21
sg83
Nsg84
Nsg85
VShelXL
p279
sg87
Nsg88
S'b34d577adaf7bde017a3a4569bba1c8b'
p280
sg38
I28
sg90
VLeast Squares
p281
sg92
F0.060600000000000001
sbag1
(g12
g3
NtRp282
(dp283
g15
I00
sg6
I31
sg7
S'd56a2cbed443e24bddbd9eaa8d82dc8b'
p284
sg16
(lp285
I31
asg18
S'x\xda\x8dY\xfbO[\xcb\x11\xfe\xdd\x92\xff\x87\xd5m\xab&\n8\xfb~T\xe5J\x84\x0b1\x8d\xc1@h\x9b\x1b]\t\x9d\x84C\xb0blj\x9b\x86\xfe\xf7\x9d}\xcc\xac\xb1O\x10\x90\xc7z\xcf\xee\x9ey|\xf3\xcd\xcc\xba\xdfc\xf0\xd3>\xde_\xdd\xdf\xb6wW\xf6\x8b\x18,\xda%\xfb\xbah\x9bU{\xcd\xbe\xfc\x8f}\x1c\x1e\x8e>\x8dv%\x17\xfa\xad\xeb\xf7\xfa\xbd\xcb\xe3\xcb\xd1\x93\x1dWM\xda3\x99\xb13\xf9J\xbc\xc6\xbf\xfd\xde\xc5\xe1\t\x1bO\xaf\xd9\xc6\x8ew"\xaf\x15\xf1\x97\xfdI\x84\xbc2\xbd\xe8\x92-\xe7\xd3\x87\xd5d>\xfb\xc9y\x17\x82\xf1\x81Pr\x87]\xfch\x9b\xef\xf0\x81\x07\xbf\xc3\xf6\xa7\xf7\xb7M\xfc\xc0\xc5\x0e\x1b/&\xedl\xd5\xa4S\x9a(\xd8\xfd\xc3*\xef>\x9a6_\xbf\xb3G\xb6\xc7v\xf9@i\xc7^\xc1\x1ee\x1d{\xcdn\x16\xf3;v\xd6,\x96\xf3\xd9\xf2\xaf\xec?\x0f\xf3U<dY\xf6\xcd\x17w\x0f\xd3\x86\xdd\xcc\x1ff\xd5*\x97\x7fc\x07\xc2\xb1\xb1g\xa7\xb2\xdf;8\x1c\x8d\xe04\'\xb8S\xcc\r\x9c\xb3\xcc\x0fl\x08\x8aI;\xf0"X\x16x\xfe\xd3\xef}>\xbc\xb8`:\xc9\xcbU\xfe/\x7f\x12\xa0^\xfc\xed\xf7F\xfb\x97\x97lW\xf4{\x1f\x7f?9\x81gf\xf7\xd3\xce\xee\xef;0x\xf3\xb9L\xc2L\xfc\x98&w?\xd7\x95o\xd2<,N\x93G\xfb\x07\xec\x80\r\xd9\x98\x9d\xf6{\xff<=\xbedN\xb2 \x99\xb2\x0cNg\xf0\xa6\xc1\xc7\x01\x93\xf0\xca\xb3\xd1\xfe)c\x06\xf6\x1c\x7f>L\xe2\xe8\xb5\x7fm\xbf\xf7n|\xfa\x1b\xfb\xf3\xb0\xdf\x9bN\x96+\xa6\xfb\xbd\x9b\xbb\xe6\x9e\x81\xee\xfb\x07\x97\xfb\xfd\xde\xf8\x04\x0e\xe7L\xc6\x994\x8e\xca\xa8\xb5\xb1-cP\x99\t^>\xec\n\xd8\xa1iU\x1d\xc3\x1a\xe6\xb3\xfd\xff>\x9f\xb6\x8fr\xd0>\xae\x16\xcd\xf2\xd727\xfc>\xfd\xb8\xf8\xca~\xf9\xcb\xe0\x8f?\xd6\xd15\xb8\xfd>\xfd\x05\x17\xbd\xdd\xd8\t\xfa\xfe\xfb\xfd\xf02\xa2\x1ep\xc4\x03X>\x8f\x95\x8e\xe3~\xef\xe8_\xfb\x17,\xff\x803\x15\xb7Q\x01p\x0c\x03\xa9\xf3B+\x8d\xf4y\xac\x85\xd3\xde\x94\xb1\xb2A\xa5\xb1\x10\xd1\xa1x0W2\x94%\\\xdb \xd8^\xbf\xc7\x18\xbd\x82K\xe5u\x19r\x916\xed\xa6!\xb8\xa8\x0c\xa5\xf3I\x06I2\x18\xc3\x85*\x87J\x0b\xe7\x1b\x94\xcd\n\xab\xbbd\x10N\xa1\x0c.\x84M\x19\x944$\x834\x81\xc41\x12\x87A\x80\x1d\xf6\x8f\x8e?1\xa1\x81\x06\x86I\x9a\xf2\xd4ro\x82+\xd2(o\x8dG\x93\x02\xea\xc3\x864\xbbb`x\xb2t:\x8dE\xac\x8fc\x14\xa0n<8\xafEqPp n\xb1/\x8c\xbc\xef\xd2-\x90\xc4\x16\xc8`K7\xeb\x05ja-n\xe2*\xd9,\xd9\xd7\xfb\xb0\xa1\x9b"\xdd`Fs\xd4\r\xbcm\x8b\x940-\xbcy\x99n\xba\xfaM\t\xc1q\xac\x03\x89#C\xe0\xaa\xcbo.2B\xf1\x9b\xd1f\x0b;\x0eh\xa5h\x01z\x94Y\x80\xb5*\xb3B{\x97d0\x15\xbf\x00z\x81c\xa9\x84A\xed\xac\xb6Bv\xc8`\xbdBp\x18a\xb6e\xf0\x82dP\xc9\x13ih\x92\x0f3~u\x8e![\xed\x10\x1c\xa1\xc4K\xed\x05\xe2W\x19\xd5\x89_\xa7\x02\xb9\xdb\x19\xbe)\x83V\x9c|\xacP\xb9(\x8e&\x1f\x0b\xbd\xe1cK>6\x01\xccP\xc6\xce\xb8\x80\xd1\r\'y\xe7^\xe6cW\xf1k\x00\xb5\xa8\xa7T\xc6\xbb\xca\x15\xa1\x1b\xbf\x12\xed\x0b\xaa\xd9-\xdd4G&\x10\x8aW\xaa\x90H*\xc2\xf1l__e\xb0Z{D*\xbcU#\xc9\x81B\x86w\xc8`\x14\x8a\xc9\x1d\x84\xf0V\x0c\x05B\x14\xc4\x98%p)\xb4\xba\x94:\'\x93S\xa0\n\xc6\x8a\x94N\x1a\x87\xf0\x12\xd1\x12\x02\xe1."\tu\x88\xa1\x15\x86\xb2\x96Fm\x99\xc2Z2\x85\xa0\x95\x02RneMG\x8e\xc9n\xfe\x07\xb9\xd9\x19\xab]q\xad\xb0A#e)\t\xf0\xeap\xb3\xccn\x863N*\xd5\t\xa3\x0cGj\x10\x01\x99]zPI\xfc\xf4\x8c\n\x95l\xa2}2\x91T\xca\x05\x89\x11\x18\xb4\xf7\xc8\x14A\xc8.OA\xd5\x82\xe4(\xb8\xde\xf2\x14\xb07E\x82P\x8e\x86n\x8d\xed \x9b\x1cp\xfe\x0e\x8e.\x08\x91\xc1\x8a\xb2\xd4X(\xae,f4nx\x97\x0c\xd2xr\x13XoK\x86Ps\x97\xe6\xa1\x12\x14I\x061\x92d8 \x19\x0c\x90\x0f2\xbd\xb3\xd6HD,X\xa7\x13*\x00\'\x0c\x00\x15\xf3\xc5&b\xbd&\xc4\nG\xe2\xf0`\xc9$\x91\x95@\x86\xdfH\x06`S%\x8a_ =X\x04\x8b\nZ\xf2\xae\xc8\x95\x81@\x08\xf1\xb3\x15\xb92\xe7\xe2,\x83\xaa\xe9\x9c\xe8\x14\xcc\x93}qX}\xc1!-\xe0{\x8d\x10\xc4\x8c\x10\xc56t\xcb\xe0\t\x1aZo\xc9`\x91\xcd`\x8b\xadCA\xd0\xd0\xb1\x12\x03\x19\x8e\xaa\x0cNX\xa4\x03# \x10\x89\x9d!\x1d\x8bNLR\x06Vf\xdb\x17\xd2\x88j\xf5Z]p\xa5*Re\x92\xe1\xfd\x9a\x0c@a\x9c\x82\xce\x91_\xbc\xb4\xdcu\xd9\xc1a<\x83\x0cj\xdb\x0e\x8e\xeb\n\x02On\xa9\x98\x04\xf8%\x19\x86$\x03\xb4\'\x1c\xf3\x82\x06_h\xcc\x9a\x9ew\xb3hL\x18D_\xdb\x95\x9er\x92\xde\x06\xb1Ev\x08\xe4\x16)r\\\x1cWL\n\xc8\xd6\x06\xab!\xe1\xb1b\xd0\xdc\x17\xcfn\xc9`e\x95a\x9b\xc9\x15\x85.w\xbe\xc6\x85\xa4h\x91\xd2 a\xc5\x9ao\x98\xa4\x91\x98\x11=%+\xa1D\xf0h\x1d\x11\x8cz\t\xfd\x1d$B\x16D\xbc\\R\x15\xeb5Z\x07h\xc7tV\xd2Xr%\x1f;\xb5]\x89HG\x95\x08\x1a\x8d\xf3\xc2\x1fiV\xe5\x98\xffPy\x07*f,-\xbc\x81R\x1a\xb3&\xb8\xc2uf\xcaZ*C\xb2\xda\xb2\xaf\xc9eXJQ\x92W\x9cU\xfe\x85\xbc\x86\x16\xd1\xd9\xbe\x1f\xd6\xd2\x0b\x17\xb6\xc0\x18\x8az\xe5\xa9\xcf\xf0\xa6\xab\xda\xec\xb2\xef\xa8\xc6\x90\x01\x10\x96\xc8\xb3\x06\x8at<-\xa6\xf8\xaeJO{M\x95\xb4\xb3\xdb\xf8\x15\x92R?w5x\x1dUz@\x9a\x1b\xba\x8dH7\r/\r\x1a\xf5\x04\x1c\x96\xb7\x1a\x88\x0b\xed_\xa6\xdbI\x8d\x0b\xa3\x9c\r\x98\x08\x85D\xbe\x02\x84J\xdfYZX*V4\xd40[\xa5\x05_\xaf\x15\xc3\xd3|\x91u\xa3.\x81\xc9\xac\xdb~\x8d\x0b\xa8\xdb\xb0\xd0\x01XXk\x11\xe1:r\xf23\xa5\xc5\xbb\xdai\x04(\xcc\x03\xd5\xfd\x1e\xc3\x18\xd4\tJ\xbf\xcc>\xa7\x95\xbb a \xc5@\xa1 %u\x88 P\x17\x7fB\x99\x18\xaa-:*l\xedj\xf6\x0e5\xcc\x887\xa0\xe0\xdc\xe0\x8dS\xd2\rb\xd0b=*\xa0\x88\xa3\x0e\xd1\x18o_\xc8\x1b\xe3\x1a\xb3\xf0\xd8\x16}\x80\xf5%q\xb4u<tu\x0f\xc6\x90\xf0@\x9a\xdb\xba\x89\x80\x08\x96\xca\xd5\xeeW\xd4\x9a\x89o\xe2z\\\xbb\x07\x05M\xa1E\x06q\x8eb\x16(\xd1\xc8\x97\xe9vF\xbaq\xafs\x8f\xb9\x9b\xe5\xd6h)8\xd8v\xf1\x11\xc42\x01\xaf\xa33\xb2\xde\x12\x11V\xf6\x04\xeaG\xdd$4\xc5\xd8\x19\xa9\\2\x1fTLB\x15\xe5\x8b\xb3c\xb9I}#\xb4\xcc\xb9\x92\xea\xec\x8c\x86\xa9\xaa\x92\x94\xf6\xb4-D(b\x85/\xd6.\\\xe4sg\x1c\xd63\xe8yj\x12\xb8\xc0;\x01\xe8L\xac|A\x87\x066>\xcf6N\x9a`_\x07\xde\x83\x84\xa6\xe84\xc7;\xeb]\xed\xe9\x06\xc7\xc5\x16b\xc3\xc6\xd0\xbe\x12\x03*G"\x0b\xcc%\xc0\x90\x96o\xd8\xf8(\xeb\x96l\x02\xad}\xf1\xb2\x85\x1eE!\xa7x\xc3\xdd\xb3\xf6y_\xcf\xb0\x96:X\x0b\xbd\x18\xe5eh\x96Mx\xee\x8ca=\xc3\x03{#\'\x03}H\x94#\x08\xf5"\x1b\xb3d\xe6\x0b\x82\xb2\x87\xa2\x8b:>\t\xbc\x13\x88\xba\xad\xea\xa2h\xe7Qw\xc8UZn\x9a\xd9\x01\x80+\xefH\xba\xec `\x08\xaf\xfc\x86\x99\xcfj\xf7\x07\xd5\n^\xdeHh60yH(\x1c\xb7\x9c\xfe\xc4D\xe7t\x06\x80\x9enY\xa0\xa9\xe0\x18O\x80 \x17\xc4sg\\\xd43 \x88\x1c]\xbf\xc8Rd\xc4\x02\xc8\xe9\xf0\x92\x0b\xa5\xe1\x87\xd1Q\xbc#e\xf9\x86\xf3\xe5W\xf1\x17\x90\xd03\x1d\x020o\xe6\x8b\xf8.`u\xc5\x8e\xe6\xecW\xa6\x97\x93o\xaf\x8e\xe6\xaf\x19kf\xd7\xc5\x1d>-k\xa6\xd3\xb84e\xb2\xebf\xd5\x94\xf7\x82F\x00\xfb\xfbf\xd1\xdc\xb5\xabv\xb1d\x8b\xf6f2k\xaf\xd9\xc3r2\xfbV\xbc\x06\x93\xcb\xd5\xa2\x99\xa4\x9bt\x90\xf8\xf0\x14\x88\xa1\xb8\xb5\xde\xc4\xe6\xbbX\xa3p\x0c)\xcf\xb1\xf8]C|\xd1p\xf2\xed\x16\x0ea\xd7\x93\x9b\x9bv\xd1\xce\xbe\xb6\xec>\xde\xfc\xa7\xe2\xcd\xec0v\xdd\xb6\xf7q\xc1\xed|\xda\xa6{}\xa1`V\xec\x82Bw\r\x9b\xb6\xffm\xa7\x99\n!\x7f\x9fg/e\xbc\x84\x98\xb2#\x81\xc7\x0b\xc2\xd8\xdeDTV\xebGK\x95p\x000\x9d\xcb\xb23\xe1\'\x86v\x0c\x99\x08\xd8xB$\xd9\xce\x9dP\xcf\x9f\xab\xb5\x9d.\xe2\'\xde\x80@\xbb\x98\xdb\xde\x9f\xec\xd4\xe0\xe2s\xbd\xb6Sj\x9em\xa3\xf3N\x13I\xa3s\'d\xa8sSw\xda`\x1d\xe6\x87|\x82\xf8\x89\x9e\xb1\x0b\x8b\xce\x89f\xbf\xbcm\x01G\xe0\xff\xbb\xfcE\xca\x97v:\xff\xc1~4K\xd6\\_\xe7\xaf\x86\xc6\xe9j\xbdl\xc0}\tek \xeb@X\x04\xd8\x06\xbebFGt\xe5sfo\x9b\x9f\x83+>|\x82,\xf6\x1cR\xa2\x03w:`\x82\xfbN\xdaf\xc6>\xdeNnV\x8c\xef\xb0\x93\xe6\x11?\xc4\xdb\xaeA5\xc9\x9b7o\xd8e\xf3\xe5a\xda,\xd8h\xb2\\EI\xe67\xec"\x89v\xd7\xceV\xecx\xcd`\xb0\xba\xda\xe4**\xb9W\xb4^\x9b\xfe\xb6"k\xe1\xec\x8f\x8b+P6M\x0398\x9c~?\x1e\x1f\xc1d\xf4\x9a\xc4\xb9$\xe6\xd5]\xf3\x98\x0f\x89E\xca\x93\x07Q\xaf\xbdD\xcd\xf9}\xed\xcd\xb4\xfd\x1a\x85[\x16y\x92\xd9\xbb\x1e\'\xb9\xa2\xeb\xf0\xe1Yu\xc5^4?\xd9<Zs\xef\xa9=\xcf\xa2\xd1\xf7J\xdc\xe4\xa9\xfc\xc5[Z\xa7_\xe9\xd7\xd9\xa6\xff\x07\x9d\xbcc\x81'
p286
sg20
g21
sg83
Nsg84
Nsg85
VShelXL
p287
sg87
Nsg88
S'b34d577adaf7bde017a3a4569bba1c8b'
p288
sg38
I29
sg90
VLeast Squares
p289
sg92
F0.059299999999999999
sbag13
ag1
(g12
g3
NtRp290
(dp291
g15
I00
sg6
I33
sg7
S'c515c9481b068e56f5798218a319390a'
p292
sg16
(lp293
I33
asg18
S'x\xda\x8dYko[\xb9\x11\xfd.@\xff\x81\xd8\xb6\xd8\x04\xb1\xb5\x1c\xbeY\xd4\x0b8^;r#[\x8e\xe2\xb6\xd9`\x01\xe3&\xbe\x8e\x85\xc8\x92+\xc9M\xfa\xef;|\x0c\xa9H\xd7\xae\x9d\xec\x86\xba\xba$g\xce\x9c93\xa4\xfb=\x86?\xed\xf7\xfb\xab\xfb\xdb\xf6\xee\xca|\x82\xc1\xb2]\xb1\xcf\xcb\xb6Y\xb7\xd7\xec\xd3\x7f\xd9\xfb\xe1\xf1\xe8\xc3h_pP\xbf\xd8~\xaf\xdf\xbb<\xbd\x1c\xfd0\xe3\xaa\x89s\xa6sv!^\xc0K\xfa\xaf\xdf\x9b\x1c\x9f\xb1\xf1\xec\x9am\xcdx\r\xe9]\x08\x7f\xd8\x9f\xc0\xa77\xe3F\x97l\xb5\x98=\xac\xa7\x8b\xf9#\xebM\x80\xf1\x01H\xb1\xc7&\xdf\xda\xe6+~\xe0\xde\xed\xb1\xc3\xd9\xfdm\x13>p\xd8c\xe3\xe5\xb4\x9d\xaf\x9b\xb8J\x13\x0c\xbb\x7fX\xa7\xd9\'\xb3\xe6\xf3W\xf6\x9d\x1d\xb0}>\x90\xca\xb2\x178G\x1a\xcb^\xb2\x9b\xe5\xe2\x8e]4\xcb\xd5b\xbe\xfa\x99\xfd\xfba\xb1\x0e\x8b\xac\xf2\xbc\xc5\xf2\xeea\xd6\xb0\x9b\xc5\xc3\xbc\xa2r\xf9Wv\x04\x96\x8d\x1d;\x17\xfd\xde\xd1\xf1h\x84\xabY\xe0V2;\xb0\xd6070\xdeK&\xcc\xc0\x817\xcc\xf3\xf4\xb7\xdf\xfbx<\x990\x15\xed\xe52\xfd\x93>\x01\xba\x17\xfe\xf4{\xa3\xc3\xcbK\xb6\x0f\xfd\xde\xfb\xdf\xcf\xce\xf0;\xbd\xffao\xff\xf7=\x1c\xbc\xfa\x98\x1f\xe2\x93\xf01>\xdc\xffX\xdf|\x15\x9f\xe3\xcb\xf1\xe1\xc9\xe1\x11;bC6f\xe7\xfd\xde?\xceO/\x99\x15\xcc\x0b&\r\xc3\xd5\x19\xee4x?`\x02\xb7\xbc\x18\x1d\x9e3\xa6q\xce\xe9\xc7\xe3h\x8e\xda\xf8\xbf\xe9\xf7^\x8f\xcf\x7fc\x7f\x1e\xf6{\xb3\xe9j\xcdT\xbfws\xd7\xdc3\xf4\xfd\xf0\xe8\xf2\xb0\xdf\x1b\x9f\xe1\xe2\x9c\x89\xf0$\x8e\x833rcl\xf2\x18]f\xc0\xf3\x87}\xc0\x19\xaa\xbcU\xc7\xf8\x0es\t\xff\xbf-f\xedw1h\xbf\xaf\x97\xcd\xea\xd7\xfcl\xf8u\xf6~\xf9\x99\xfd\xf4\x97\xc1\x1f\x7fl\xb2kp\xfbu\xf6\x13\xbd\xf4\xcb\xd6L\xf4\xf7_o\x86\x97\x81\xf5\xc8#\xae\x11\xf94\x16\x1e\x87h\xd3\xc9?\x0f\',\xfd`0\x85P\xc1\x19\x0c\x0cC\xab\xe33i\x84\xf1:\x8d\x15X%h,\x8dGF\xe1\x0f@\x08(-\xcc\xa5\xd0"\x0f\x951\xc0\x0e\xfa=\xc6\xca\x16\\\x08\x9eW\xc0)&l\xb2\x1f\x86B\xaa:4\xd1\x06Ql\xd0\x1a\x1f\xfal\xb8A\xd3\x1d\xd9f\xb81]6p\xef\xc9\x06+\xfc\xb6\rR\xd0\n\xb8\x8b\xb54\x04gh\xe8<\xf2\xe2\xf0\xe4\xf4\x03\x03\x8520\x8c\xd6d\xb7\x0c\xd7\xca\xe7\xf9h\xb6\xa4\xad$\xc2#\xe4\x965\xfb0\xd0\t\xe9\xb8\x1a\x0b\\\x1f\x87, \xdf\xb8\xb7^\xe6}\xc1[a\xf3X)\xeb\x94\xe8\xf2\xcd\x01\r\rG\x8b\xb7}\x0b\x98g/\x8c.C\xa5\n\xd4\xce\xc8-\xdfd\xf1\r\x94\xe3\x9e(\x02\xc0y\x06GY\x8c\xb7y\x9eo\xaa\xc6M\x8264V\xde\xd8B>\xcf\x8d\xea\xf0\xcd8C!PJ\xb9\x1d\xeeXS\xe2\x16\xad\x8eC\xa4\xb5\xcd\xbe\x81\x92\x89\xbf\xba\xf2\x17\xfd\x01\x1a\x0b)5\xd9`\x94q]\xf8\x1a\xab\x89;\x9a[\xbdk\x83\xe2\x84\xa4\xe4\xb41W\xae\x0c\x85N\xfc5\x15\x07o\xf3^|\xe0\x84\x06N\x8c\x91Z$&m\xd9\x80\x89(J<\xbd\xdd\xb6A\t\xe5\x0b\x7f\x13\x90\xd1\x1c\xadK\x8c\xb9\xdb\x8a\xb1)1\xd6\xdeh\x91-\xb3\xda\xca\x92M\xa0\x90Q\xcf\x8b\xb1\xad\xfc\xd5\xa1V\xe6\x951u\x89\xcbA+\x12\x13\xb7\xf9\xeb\x81Xi\x95\x96;\xbe\xc9`j\x8a\xa6\xf0575\r1\xc9l\xb4\xc1U\x1b\x8c\x02\xcaB\xa50\x89\x80\xf0u\xd6ti\x94\x16@<\xb3\xa0vs\xc8I $\r\xa7\xc4\x01Y\x88!\xc0\xa7br\xceC,\x15\xc9\xa7\xf6.\x8f\xf1e\'H$<\x18\xddE5-K\xae*\xd0;tWZ;\xda\x9b\x93\xe2\xa0\xff\x95uB\xd6\xc0\xa40\xff\xbd\x84\xd9j\xac\xc2Yj\xc1\xb8*S(\xc0;\xc4\xc70\x8b\x14f\\\xe3\xacJ\x1d\xa0\t\x96\xa4A\n\x9f\xbd\x13\xce\xcb\x9d\xe0\xd65*UX\x8c\xd4a\x89\x14&\xa0\xf7\x862\xd0Y\x07\xa4\x14\x1e|W\xa4P\x8f\xc8\x07)\xb1FlG\xca\x9a\x9a\tR\x96a\xcc\x8f\x04\x9c\r\xcd\n\xe7\xafq\xe9\xcc\x10tCf\xa7\xb4\x81\xa2\x08\xc8<\xa5\xba\xaa\x89P\xaeT4)\xc5\xae"xSd\xa0\x90\x17w\x16E\xab\x14\x8f6\x1c\x15\x1b4\xe6\x06I\x9d5F\xdb\x0c\xac\xb4^X\xd9\x955\x89\x0b\xb9\x00\xc8]\x1c\\\xdd\xd8\x96R\nPj-d\x1b~+6\xa0\xdd\x922\x17\x97\xd7\x92\xb2\xc6+\x90]\x99+\x9c\x85\xb2\x9f\xdf\xc9\x1a\x01Z\xd6\x8dK\x02\tU\x86\x08D\xb4\xe1\xb8\xc6\x025\xd6h\xb2\x018a"\xb1\xc2\xa6l\xdb\xb5\x812W\xa2\x0c\xee\xd8\xa0AV\xd4E\xd9\xd8\xf0R\x08\xb9\x8f6\x9cT\x1bP\x02\xa8\xf2kP\xa8:\xa4\x1eX\xb1:c!\x9d.a\xe9\xa8R\x85Q8\xc5\xab\xea|\xe1\x03\x08\x19mx\xb3a\x83\x01\xca\x0bL:\xab\xa8b9a\xa1\x13\x07[mP\xb8\xdf\xb6\r\xc6\x97*\x05\xba\xda`7\xf8\x00\xd1\x86a\xb1\x01\x8f\'@8\xe1\x92\x9e\xda8\xe9\xb0O\xd3\x9d]\x96\x96\xa5"\t\xb1\xdb\x89\xd4*\x85\xa8\xd6\xb0\xd4\x8c\xe5\t\x87\xd3\xcaIp\x8e\x1cC\x8du\x92\xbaM\x8e\xdc\xeb\xac&\xa5\x98\x06\t\xdd\xc1A\xd6\xd4\xc5\x9a\xb8\xc1\x87R)E\xa8&I\xb0@F\xf9;-\xf2\'\xc1\xa5j\x1f\xe5\x07\xed\x91T\xdb\xbc\x91\xfc\x19\xf2w\x14\x05\x19\x8a\xf0\nY\xba\x0f\xa7\xa9\xa2!\x8cZt\xc5XAiS\xb1Q\xb0\x1d\xddPqH\xea\xd2\xba\xa2\xcbe\xc8\x93\ro\xab\xee\x04\xad\xc9\xeb;\x8d\x01\x12\xa4\x89\x90\xb2w\xa7D\x81+%\n;\xfb\x9d\x12\xe5LQZ!]\x01\xb5B-\xc1\x10"*\xe1\xfbv\xa3\xbc`s\x96w\xf2\x1a5\x91\xac\x01\xb4\xcd=\x0f\xdfQ\xcd!\xc4\x88\xf8b\x90\xbfT\xac\xf0\x04\x90\x13v\x1b_\xab\x88\x1c\x08\xcb\xae\xa6\x82 /\x00d\xe9\xb2\xc0\xd6\xde@\xd9-\xdfF\xc57\x852@\x05)\x16\x19\x8a\x00j\xe7N6=\xe2\xdbY\xcd\x0b-\x155z\xa8\xadJ\xd8\xc2P\xa1yW\xdc\x8ct\xb5\xe1\xda\xc9M\x85e\xb1\xf6\x8a\xbe\xe4\x85,\xad\x05v\x0fd\x8dH\xbe\x1d\xd6\xbc\xd0\xb9\xc8$Z\xd4\xca!\x90#\xf0Tk\xf1\xba\x9e4|\xd0\xd1\xd2\x84\x95.\x14[\x0b\xe7\xfd\xf3\xf09\xaf\xda\x85\xac\xe7t\x8a\x02^\xeb\x9a\xc1sT\x17\xaf\x95\xa6W\x10\x1f\x0f\x1d\x1dv\xad#5\xe0\xa9!M\x95^\xea-\xdd8/\xbe\xe1{\x82:;l\xfd<\x9d\xa8\xb0\xcaz\r\xcf\xf3m\\s\x16\xbf\xd6\xd4bbs\xabI\x13\x8d\x05\xdb\xd5\xaf`)\'\xdf\x0cJ\xfa\x8eoP\x12U\xc8r\x96\x0c\xc7(\xf2\r\x0b\xe2\x16\xaf\xc7\xf5\xf4\x80\xe5\x86|s\xda\xdaR1\xbcVZ>\xcf\xb7\x8b\xe2\x1bwZ\x95V\x01\x15\x80\xf4\x08\xfb\x19.\xba\xfaA\xcb\xe5\xc6\xc9~G\x8f\xf0\x00Y\x1d\xaa\xd2o\x8b\xde\x0b(\xd6\x80L-\xf3Q\xe5\xa4\xb3\x9c\x1a8\x80z\xae\x91\x0e\xfb\xe7\xc7OF\xc3\xd8U\x89z\xf7@\x1eA\xd0m(\x1d\x8dWO\xaeq\\\xd7\x08\'#\xcaO\x84\x95*1vK\xb9c\xfe?\'4\xc4\xf8]\xc28z\x82\xf6\xd3\t\xcdyAX\x06\r0\x9d\xb9\xe1\n\xc6\x16\x8f\xa8\xdb\x18\xbbz\xde\xc6^\xb4\xe8\xa2 \x96\xc7\x13\xca\x16\xc6\'\xc9\xb70\xc7{O\x95\xcf8\xac\xf0\xa5\xd3qB\x8a\xa7\xf0yS\xd6\x08\x1bP;l@(\xe2\xa3\xc2\xd6X<\xb9\xc6\xb0\xae\xe1\xc0\xd2]\x96FM\x07W\xec0O\xac\xf1\xc3\xd1\x06a\x9e\x14*#a\x1d\xb56\x02\x81%\xc7\x84V\\u\xc1lm\xb9orAB\xb7\xa9l\xbc\xaf\xbaS\xd4\xc8\x94\xa2\x0f\xce\x98-\x98/\xea\xe9\x0f\x0f-D_!k\xa1G\xcb4\x7f\x12\xa2we\r\x8f\xe9D\x17\x05`\xad%\x1a\n%r\xd9~l\x8dIY\xc3\xe1\xe1\x97B%\x85\xc1\xb6\x95\x1a \x0b\xe69\x97e\xc3\xb7\xa3\x93pG\xca\xd2\r\xe7\xf3\xaf\xe2\'\x88h.\x85\x82\xdd,\x96a/\x19\x8a\xc1\xc9\x82\xfd\xca\xd4j\xfa\xe5\xc5\xc9\xe2%c\xcd\xfc:\x85\x03\xcf\x1b\xe1\xb5f6\x0b\xaf*\xfca\xd7\xcd\xba\xc9\xfb\xa2G(\xdd\xf7\xcd\xb2\xb9k\xd7\xedr\xc5\x96\xed\xcdt\xde^\xb3\x87\xd5t\xfe%G\r\x1f\xae\xd6\xcbf\x1ao\xd2\xd1\xe2\xe3s\x14\x86\x1c\xd6z\x13\x9b\xae\xfd\x84\xa21\xd6>\xc9\xc2\xef\x1a\xc2F\xc3\xe9\x97[\\\x84]Oon\xdae;\xff\xdc\xb2\xfbp\xf3\x1fhj\xfd\x1ec\xd7m{\x1f^\xb8]\xcc\xdax\xaf/\x01\x9f\xc2>:t\xd7\xb0Y\xfb\x9fv\x96/\x07\xfb\xbdwI,r\xe2\x858\xc4\xa36O\xc7\x9bp0\xab\xe8\x07\xa4H$p\xa6\xc83C\x8a\xf9p,\x0eK\n\x97\x0e\x8e\x8ew\xcf\x0c\xb7o\xefd\x9d\t1#\x02\x03\xc3A4x\x10n\x07\x1f\x9d\xa9\xeaL\x89\'\xcc|w\xe2\xf2\x15\xb0\xef\x9e\x19\xfa\xf7w\xba\xce\xb4\x104)\n\xb8I\xe8\x9aG\xf6\x14&\x80\xceX\x80\xfd\xf2\xb6E\x1ea\xfc\xef\xd2/R>\xb5\xb3\xc57\xf6\xadY\xb1\xe6\xfa:\xfdjh\x1c\xaf\xd6\xf3\x04\x9a\x17Y\xb6A\xb2\x0e\x86\x05\x82m\xf1K\x84\xde1\xb3+\xad3\xff\xa5y\x9c\\\xe1\xcb\x1f\x98\xc5\x9ebJ\x08\xe0^\x07Mh\xdeY\xdb\xcc\xd9\xfb\xdb\xe9\xcd\x9a\xf1=v\xd6|\xcf\x1f\x92\xa0\x0f*&\xaf^\xbdb\x97\xcd\xa7\x87Y\xb3d\xa3\xe9j\x1dLY\xdc\xb0I\xb4\xed\xae\x9d\xaf\xd9\xe9\x06b\xf8v\x05\xe5*xy\x90\xdd\xdex\xfce]\xe0\xa2\xa7\xdf&W\xe8m|\x8c\x8aP\x1e\xbf\x19\x8fO\xe2C,\x9b\xf4,\xdayu\xd7\xe4\xdfhq.\xb7\xbe\t\x9e\x1dDqN\x1b\xb67\xb3\xf6s\xb0n\x95\r\x8a\xc0w}\x1d\r\x0b\xc1\xa3//j0\x0eB\x00\n\xea\x01\xcf\x83\x1f\x11\xbd\x08\xb0\x1f\xe4\xccI\x8f\xd2\xaf\xde\xe2{\xfa\x85z\x99@\xfd\x1f`\xfab\xe2'
p294
sg20
g21
sg83
Nsg84
Nsg85
VShelXL
p295
sg87
Nsg88
S'b34d577adaf7bde017a3a4569bba1c8b'
p296
sg38
I31
sg90
VLeast Squares
p297
sg92
F0.0562
sbag1
(g12
g3
NtRp298
(dp299
g15
I00
sg6
I34
sg7
S'34b92044cb3cd3b5ac0e1fe1370a7977'
p300
sg16
(lp301
I34
asg18
S'x\xda\x95Yko[\xb9\x11\xfd.@\xff\x81\xd8\xb6h\x82\xd8\n\x87o\x16\xf5\x02\x8ec\xc7\xde\xd8\x96\x1fj\x9b\r\x160n\xe2\xebX\x88,\xb9\x92\xdc\xb8\xff\xbe\xc3\xc7\x90\x8at\xe3\xb8\xc9>(\xea\x92\x9c9\xe7\xcc\x83W\xfd\x1e\xc3?\xed\xe3\xfd\xd5\xfdm{we>\xc1`\xde.\xd8\xe7y\xdb,\xdbk\xf6\xe9\xbf\xec\xf2p\xff\xf8\xc3\xf1\xb6\xe0\xa0^\xdb~\xaf\xdf\x1b\x1d\x8d\x8e\xbf[q\xd5\xc45\xe3);\x13/\xe0%\xfd\xdb\xef]\xec\x9f\xb0\xe1\xe4\x9a\xad\xadx\x03\xe9Y\x08\x7f\xd9\x9f\xc0\xa7\'\xe3A#\xb6\x98M\x1e\x96\xe3\xd9\xf4\x07\xfb]\x00\xe3\x03\x90b\x8b]|k\x9b\xaf\xf8\x81{\xb7\xc5v\'\xf7\xb7M\xf8\xc0a\x8b\r\xe7\xe3v\xbal\xe2.M0\xec\xfea\x99V\x1fL\x9a\xcf_\xd9#\xdba\xdb| \x95e/p\x8d4\x96\xbdd7\xf3\xd9\x1d;k\xe6\x8b\xd9t\xf1W\xf6\xef\x87\xd92l\xb2\xc8\xebf\xf3\xbb\x87I\xc3nf\x0f\xd3\x8a\xca\xe8ol\x0f,\x1b:v*\xfa\xbd\xbd\xfd\xe3c\xdc\xcd\x02\xb7\x92\xd9\x81\xb5\x86\xb9\x81\xf1^2a\x06\x0e\xbca\x9e\xa7\x7f\xfa\xbd\x8f\xfb\x17\x17LE{\xb9L\xffK\x9f\x00\xdd\x0b\x7f\xfb\xbd\xe3\xdd\xd1\x88mC\xbfw\xf9\xfb\xc9\t~\xa7\xb7?lm\xff\xbe\x85\x83W\x1f\xf3$\xce\x84\x8fqr\xfbc}\xf2U\x9c\xc7\x87\xe3\xe4\xc1\xee\x1e\xdbc\x87l\xc8N\xfb\xbd\x7f\x9c\x1e\x8d\x98\x15\xcc\x0b&\r\xc3\xdd\x19\x9e4\xb8\x1c0\x81G\x9e\x1d\xef\x9e2\xa6q\xcd\xd1\xc7\xfdh\x8eZ\xf9\xaf\xe9\xf7\xde\x0cO\xdf\xb2?\x1f\xf6{\x93\xf1b\xc9T\xbfws\xd7\xdc3\xf4}wo\xb4\xdb\xef\rOps\xceD\x98\x89\xe3\xe0\x8c\\\x19\x9b<F\x97\x19\xf0\xfca\x1bp\x85*O\xd51>\xc3\\\xc2\xff\xef\xb3I\xfb(\x06\xed\xe3r\xde,~\xcds\x87_\'\x97\xf3\xcf\xec\x97\xbf\x0c\xfe\xf8cU]\x83\xdb\xaf\x93_\xe8\xa1\xd7k+\xd1\xdf\x7f\xbd;\x1c\x05\xd5\xa3\x8e\xb8F\xe4\xd3Xx\x1c\xa2M\x07\xff\xdc\xbd`\xe9\x0f\x92)\x00\x10\x8f!\x12\xc3\xd0\xea8\'\x8d0^\xa7\xb1\x02\xab\x04\x8d\xa5\xf1J\x841@ \x946\xe6R\x08\x9f\x87\xca8\xcfv\xfa=\xc6\xca\x11\\\x00*%\ry\x90\x0e\x0b\xda\xe4\\\x08S\x86\xc1.\xb4A\x14\x1b\xb4\xe6\xc2\xbal\xb8\x11\x9el\x90\xc6p\xeb\xbbl\xe0\x8e\x0eQV\xd8u\x1b$8G6\x08\xcb\xcb\x10\xa9\xcfC\xcf\x03\xcd\x07G\x1f\x18(L\x03\x87\xd1\x1a\x91\xbe5\\+zRH\x05:\xef%#<k\xd6l\xc3@\'\xa4\xe3n\x8c%\xdfd\xf1\r\xe3\x99k\x9b\t\xf2\xc6\xcb\x0c\x9eR\xd6\x99N|]`\'\x0e\r7\xb0\xe1\x9b1\xc5\x0b\xdc\x8d\x86*\xe2\x14\xf1u\xce\xac\xf9&\x8bo\xa0\x9cpy{\x81z1y\x03e\x15\x9e\xfb<\xdfT\xe5M\x821\xb6p\xc8\x85!\xf1y\xae\\\x87o\xa8\x97\xc2\x9b2zC;\xd6\x8a\xa2\x1d 7\x81{\x91}\x03\xa5\x93~u\xd5o\xe0\x92\xc6BZ#HGQ\x9d\x1d6XG\xa8\xa1\xec\xf8\xa6\r\xe0\x08I)\x80\x86\xca\x95Y\x01.\xda`*\x0e\x1e\xd3cF\xd5\t-D\xc6DJ-b\x08\xac\xdb`\x0b\t\x81\xcf\x8d\x18RP\x89\x15\xaa\x84\x93\x14\xbcp,\xfc\x1a\xc7fE\xbf i\xbd\xd5F\xcb</\x01cZ>\x8fc[\xf5\xab\xc1\xabl\xb7\x16\xb2H.\x04C\x8a\xf4\r\xfd\xfa\xe2\xa6\xf4\x1b\x1c+\xe1()\x800\x9a|\x03i\x89n\x04\'\xda\xe0\xaa\rF\x01E\xa4R^Y\xe2[:\x07]6 \x05\xc5\x06\xc0\xcc\xb2\x1eC\xd6\x97l\xa4-\x11\x8beX\x94$\x16t\x86\xc9\xf5\x14S\x05c\x8a\xd2\xa7\x01:\x02\xa4\xb6\x8a\x92\x84\x07\xa3t\x97\x19I@\xd1\xed\x8ePVZ(:\x9bkJ\xaa\x18RPS\xa5-\xc4$\x9a\x7f+4[m=y\t\xc6i\x0f\x14\x04\xd9\xa75\x9aE\xa2\x19\xf78\xa9R\x01m\tX@ft\xe6C8\x9f\xb9\xe9\xdc#[d"D\xc8\xd4naJH\xa9t\xc9\xe4\xbef\x07T\x85\xec\x82HiJ\xfc\x88\xa8\x13\x1dL\x15\x89((A!+D1\xdb\xa1S\x975\xc7y\xa4\x92\x1cQ\xdeQ\xa8ic%\xf8\x1f\xea\x1f\xf7\x18\x95=\xa4Dd(O\nc(\xb3iTt\x02\xec\'1\x84\xc0\xecq\xfe\x06\x9f\xcb\xb2\x15^:E\x86\x80\xf0$g\xc9\x95T\x1d\xc0\x08e\x8bv\xa46\x9bi*B\x9brSMS\xc0K\xe1\xc3\xe4\x1em\xd8+6he\xc0\x91z\x8c1\x92\x14\x83B\x12]\xe9Z\xea\xa2J\xe9\x80o\x92\xe3T9\xd8R\x8e\xc6\x88\xa9Q\xadE\xb4\xe1m\xb1A\xe0Y\x147\xb8\xbd\x86|\x96\xf4\n:cH8\x8av<\xcft\xb4\x1b\xaa\xda\x00\xba\x06N\xc5!\x10\x836\xecW.0\xf1+J\xd1\x9a{\xeb\xa9\xc0{\xa7x\xa7\r\x86\xb6\x93\xd2o\xb4\x1bBs[N3\xa5\xe5\xe1T\x12"C\xd1\x86\x83j\x83\xc5\x9cA\xe5\x03C\x8f\x97\x94\xe6-t\xb6<\xd8~\x14Z\xdcf\xe9\x94\xb5\xcf\xe1\xa6\x9a#KA\xc5\x0c\x1amx\xb7b\x83\x01\xaa\xc7!\x13x\xc2\xc1\t+:\xb9\xb0%ac\x98or\x91\nn\xe2B\x94!w\xa5a\x01\x91l8,6\xe0\x9d\t\\6W!\x17\x9a4\xe9\xd0\x0b\xdd\xd9\xfaiUJ\x89\xeah\x8fDq^q_\x83\xa1\x0c\xd1\xe5h\xc3Q\xd5$8\xaf\r%\x0f0\x9cZ`\xec2]g\\\x00\x94\xfc\xc57\xb9\xc0\x9bXQ\x9f\xd5%6\xf9J\x0b,K\xb2\x00\x19S\xcfQM=\xd8\xbc\x1a\xb2&4X\xa59\xf7Z\xab\x9f\xe5\xe4\xa4\xf5\xdf\x8aoX\r\x84+-\x91\xb3\x9cN\xe1\x1a\x0bXWB\x86\x95\xf0w\x1dy\xc7\x16\x87d%V\x96\xf2\x8d\x8as\xd1\x86\xf75\xef`\x1bO\xdar\xf8\xc1\x0b\xca\x89\x80`w\xd5\xcd\xd2s#\xc7~\xa3(`/\xc6K\x0b\xa1W@-\xe1\x8f\xb0\x11"*\xe1\xfb~\xa5=\xc2\x08\xcbcD\xd4\x83!|\x9d\xb6\xfay\xf8\x1e\xd7\x18\xd2\xc2\x91^\x8c\xc6\x8e\xa64\xd4"c\xb2\x8e\xafu\xbet\xa2r#\x86d\xbd3\xe1\xcd\xbb\x844\x98\x92\xe5\x8c^\xf7\xed\xb8\xf8\xa6\xf0\xbebJDKG%Dc\\8\xff<\xdfNj\\h\xa9(/\x01\x86)\x15AT\xa8\x80\xae\xb8\xc0f\xd3\xd4[\x8c\xd9lkE\xa9Y\xe1k\x8a\x0b]\xdaZd\x83\xac\x11\xc9\xb7\xdd\x1a\x17\x9a\xe7KE,\x89\x96T$\x05\xeaH<\xd5\xef\xbc\xf9\xbe5\xb0\xa53\xf4\xaa\xf6;N\xbb\xe7\xe1sZs\x97T\x0e\xe8j\x07\xb5?\x91\x06\x9b\xd4\xae\x1c\xae\x14\x95\x1d.=*e\xa35\xf6\x95p^\xeai\xea\x15R\xa5\x07\xbb\x967N\x8bo\xf8\x1cXM\xfd\xa0\xe1T]\xb0y\xc8\xd5\xee\xe7\xbe\rk\xcc\n,\xde\x99L\x8b\x01C\r\x952V\xf0.]kMi&\\[\xf9&\xf7@\x05\x015Z\x1a\x04\xaeJ\x990N\xad\xe9zX|\xd32\xdcB(\x83XI\xe5Xa\x00\xa7\x16\xfb\xe7\xbe\x9d\x15\xdf0e\xe3\xad(\x9f\x8b9\x95\x14\x81\xfd\x0c\xd8.]\xdb\xd4Y\xa4\xf0\xe5\x1b5\xa7^\xeaC\xe3Q\x9aT\xc7\xe9\x0c\xecF\xca\x95\\\xa6>~\xafj\xd2Y\x05\x99l\x8c\xb2\xfc\xd2%T@\xe3$\x7f\xaa]}[\xb9\x97\xd8l\xe4\xd3\x00\xf3v\x89T\x8d\xe5\xee\xc9=\xf6\xeb\x1ex\xa9,\x15J+%K\xb7\x84\x05\xd1<\xa3\xe5E\x8c\xcf\x13\xc6\xd1\x13\xac\xbe\xd4\xef\x86\x82F\x19\n\xc1t\x9du\xc7\x95\x8b\xae\x05\xbd\x811&\xd9\x12\x10\xb2\xa4\x01\x1c\xf2rm4v\r\xe3\x83\xe4[\xc4\x84k\xea2\x8c\xe3@\x85\x0b3\xa4\xb6\xe2)|\xde\xd5=l(m%\xb7ZzK\x13R\x91wO\xedqX\xf7pX\xa44u}\xba^\xcd\x9d\x87\xff\xe3ZqQ\xa4\xec\xf0\x9e y\xb9\xa7\x00\xa5 \xa11\x99@\x97\x94\xcb\x8b\n\xee\xc2\x15b]\xca\xba6)%\xca\xc2U\xa2\xbc\x81\xf1\xca\xaf\xc1|V\xaf\xa4\x02\xdb/j60\x9a\x04]\x90\x85\xe5\x1c\x9e\x82\xe8\xbc\xec\xe1Q{\x04\x0br\xea4y\xa7\x84\x85\'\xa9\xba({`\xdc\x947 \x12\xa1(\xa8\x18k\xe4s\xa4|\xf8\xfe\xf8 \xbc\xb8e\xe9\xb5\xeb\xf3\x7f\x1f\xb8@\xe1\xe6t(\xd9\xcdl\x1e\xce\x92\xe1}\xc5\xc1\x8c\xfd\xca\xd4b\xfc\xe5\xc5\xc1\xec%c\xcd\xf4:\xd1\x81\xee\x85\xc7\x9a\xc9$<\x8a\x05B\xb1\xebf\xd9\xe4s\xd1#l\xf9\xee\x9bys\xd7.\xdb\xf9\x82\xcd\xdb\x9b\xf1\xb4\xbdf\x0f\x8b\xf1\xf4Kf\r\'\x17\xcby3\x8e\xaf\xf7\xd1\xe2\xfdSL\x0c\x99\xd6\xfaz8\xbd\x8bL\xde\xa7\x06\x10\xd9\t?\x80\x84\x83\x0e\xc7_nq\x13v=\xbe\xb9i\xe7\xed\xf4s\xcb\xee\xc3\xcf\x11A\xa6\xd6o1v\xdd\xb6\xf7\xe1\x81\xdb\xd9\xa4M?6p\x9c\x85mt\xe8\xaea\x93\xf6?\xed$\xb9\x8d\x928OL\'\xbd\xf8PV\xe3\xbdY\xa5\xebM\xb8\xc5T\xf4\xc3\x12J\x12\xb8R\xe4\x95!\xc4|\x08\xf8 Ip\xf9\xe2\xc8\xbbWJ\xbcc\x9e\xcb\xba\x12\x0b\x14O\xaf\xc3\xf1\xba\x18=\r-Q\xd7\xca\xd0\xa9\x9e\xab\x95\x95\xe1\x92\x1b/%\xe1\x1dU<\xf3\x07\xd6\x86\xee\xe4\\\xd7\x95J\x85oB\x03fm~W\xfc\xa3\x95<\x80\xceX\x80}t\xdb\xa2\x8e\x90\xff\xbb\xf4\xeb\xce\xa7v2\xfb\xc6\xbe5\x0b\xd6\\_\xa7\xdf\xab\x86\xf1}\x7f^@\xeb\xa2\xcaVD\xd6\xa1\xb0 \xb05}!,\x86\xd4\x95\xf6\x99\xben~,\xae\xf0\xe5w\xcabO)%\x10\xb8\xd5!\x13Zw\xd26Svy;\xbeY2T\xceI\xf3\x98?\xc4\x9c\x02\x83\x8a\xc9\xabW\xaf\xd8\xa8\xf9\xf40i\xe6\xecx\xbcX\x06Sf7\xec"\xdav\xd7N\x97\xech\x051|\xba\x82r\x15\xbc\xdc\xc9n\xafL\x7fY\x16\xb8h\xf6\xdb\xc5\x15z\x1b\xa7\xc1\x882\xfdn8<\x88\x93\xdey\x9a\x8bv^\xdd5\xf9g6\xb4v\xed\x9b\xe0\xd9\x0e\xab\x07\xb67\x93\xf6s\xb0n\x91\r\x8a\xc0w}\x1d\r\x0b\xe4\xd1\x97g\x95\x8c\x9d@@A=\xe0\xb9\xf3=\xa2g\x01\xf6\x9d\x1c9i*\xfd\x1e\x18\x9f\xd3/\xd4\xcb\x04\xea\xff\x00\x12\xd6|]'
p302
sg20
g21
sg83
Nsg84
Nsg85
VShelXL
p303
sg87
Nsg88
S'b34d577adaf7bde017a3a4569bba1c8b'
p304
sg38
I32
sg90
VLeast Squares
p305
sg92
F0.055300000000000002
sbag1
(g12
g3
NtRp306
(dp307
g15
I00
sg6
I35
sg7
S'1d6dcfda7da79aa7f940425a82aa30d3'
p308
sg16
(lp309
I35
asg18
S'x\xda\x8dYko\x1b\xbb\x11\xfd.@\xff\x81\xb8m\xd1\x04\xb1\x15\xbe\x1fE}\x01\xc7\xb1c\xdf\xc8\x96#\xabmnp\x01c\x13\xafc!\xb2\xe4Jr\xe3\xfe\xfb\x0e\xc9\x9d\xa1\xa2\xdd\xb8J\xee\x83\xa2H\xee\xcc\x993g\x86\xab~\x8f\xc1\x9f\xfa\xe9\xe1\xfa\xe1\xae\xbe\xbf\xb6\x9f\xc5`Y\xaf\xd8\x97e]\xad\xeb\x1b\xf6\xf9\xbf\xec\xea\xf4x\xf8q\xb8/\xb9\xd0\xaf]\xbf\xd7\xefM\xce&\xc3\x1fv\\Wi\xcft\xce.\xe5\x0b\xf1\x12\xff\xed\xf7\xc6\xc7\xe7l4\xbba[;\xde\x88\xbcV\xc4\xbf\xecO"\xe4\x95\xe9A\x13\xb6Z\xcc\x1e\xd7\xd3\xc5\xfc\'\xe7\x8d\x05\xe3\x03\xa1\xe4\x1e\x1b\x7f\xaf\xabo\xf0\x81\x07\xbf\xc7\x0eg\x0fwU\xfc\xc0\xc5\x1e\x1b-\xa7\xf5|]\xa5S\xaah\xd8\xc3\xe3:\xef>\x99U_\xbe\xb1\'v\xc0\xf6\xf9@i\xc7^\xc0\x1ee\x1d{\xc9n\x97\x8b{vY-W\x8b\xf9\xea\xaf\xec\xdf\x8f\x8bu<d\xd5\xec[,\xef\x1fg\x15\xbb]<\xce\x0b*\x93\xbf\xb1#\xe1\xd8\xc8\xb3\x0b\xd9\xef\x1d\x1d\x0f\x87p\x9a\x13\xdc)\xe6\x06\xceY\xe6\x076\x04\xc5\xa4\x1dx\x11,\x0b<\xff\xd3\xef}:\x1e\x8f\x99N\xf6r\x95\xff\x97?\tp/\xfe\xed\xf7\x86\x87\x93\t\xdb\x17\xfd\xde\xd5\xef\xe7\xe7\xf0\x9d\xd9\xff\xb8\xb7\xff\xfb\x1e\x0c^}j&a&~L\x93\xfb\x9f\xca\xcaWi\x1e\x16\xa7\xc9\x93\xc3#v\xc4N\xd9\x88]\xf4{\xff\xb88\x9b0\'Y\x90LY\x06\xa73x\xd2\xe0j\xc0$<\xf2rxx\xc1\x98\x81=g\x9f\x8e\x939z\xe3\xbf\xb6\xdf{3\xbax\xcb\xfe|\xda\xef\xcd\xa6\xab5\xd3\xfd\xde\xed}\xf5\xc0\xc0\xf7\xc3\xa3\xc9a\xbf7:\x87\xc39\x93q&\x8d\xa33jcl\x9b1\xb8\xcc\x04o>\xec\x0b\xd8\xa1iU\x19\xc3\x1a\xe63\xfe\x7f_\xcc\xea\'9\xa8\x9f\xd6\xcbj\xf5k3w\xfamv\xb5\xfc\xc2~\xf9\xcb\xe0\x8f?6\xd95\xb8\xfb6\xfb\x05\x17\xbd\xde\xda\t\xfe\xfe\xeb\xdd\xe9$\xb2>RG\x03\xf2y\xac\xb8\x84q\xbfw\xf2\xcf\xc31\xcb\x7f \x98R\xe8h\x0e\x04\x86\x81\xd5y\xa1\x95\xd6\x86<\xd6\xc2i\xa9\x9b\xb1\xb2A\xa75B\xc4\x80\xe2\xc1\\Ie\x9a\xa1\xb6^\xb1\x83~\x8f1z\x04\x97pF3\xe4\x1cH\xc3"79\x97\x90\x1b8\xe4"\xd9 \xc9\x06c\xb8T\xcd.ie\xe0\x16m\xb3\xdcw\xda\xc0\x83C\x1b\x9cr\xdb6(\xe1\xd1D.\xad\xa2!\x9e\xcby\xe0\x10\x8a\xc3\x93\xb3\x8fLh\x90\x81\xd3d\x8d\xcc\xdfZn\x9cEk\x14\xf8\x88\xd6\x00<\xc6lY\xb3/\x06\x86\'\xa4\xd3i,r}\x14\xb3\x00}\x83|\xe6F\xe41dM\xb0\xcdXk\xe7\xad\xeb\xf2\xcd\x054\x1e\xbc\xe7-\xdf\xacA\xd7\xb9\xa5\x95\x00\x83F|\xbd7[\xbe)\xf2Mh/}\xb3_\n\xae\xb5o\xacqZ\x05\xb1\x9bo\xba\xc4M\t\xab\x1d\xc50\x81\x98N\x0e\x81\x1b\xdb\xe1\x9b\xf5\x01\xc9\x01\xfe\xb7\xe2&\x9d\xa3\x08q\xd1\x1c\xc6\x05OnF\xdf\x846\x99\xbf\xa6\xf0\x17bi\x9b\xa5@M\'\r\xf2H\xdb\xd0\xc5\x1d\xebB\x13\x02n\xb8h\xf3\xd7I"\xad*\xa4\xd5a\x83\xbf!\xd9`\x0b\x0e\xc19\xd3X\xee\xa5\x91\xb2AU)#s6l\xd9\xe0\xa4\xf3\x14O\x1f\xb6m\xd0\x92Vri(\x9d\x00m\x8a\xb1\xd2[1\xb6\x1b\xfc\x05\x9e6Q\x01\xb342N\t\x88\xf1\x8e\xfcu\x85\xbfF\x04\xd3\x18k\x00_\xbe\xa1\x15\x8ew\xf1\xd7;\x8c\x9c\xd3\x10\xa8\x96o)uS4e\xa1\xb2P\x01\xc3\r\xe0$\x1b|\xb1\xc1j\x11$\xe6M0\xa8\x15Jy\x9fi\xb2e\x03\x18\x8a1v\x00F+\x87\xbcP\x88\xa4\xf1\x1c\xcdQ\x98\r bV\'q\xbd\xe0\xd1_\x8d\xf2iyh\xcc\x14\xcaX\x8c\x8c\x0c\x98\x06-3<\x0e\x01\t\xdd\x82\xc2p"6i\x04\x176\xc1]\xa4\xb2\tL\x0e\xf3o\x14fg\xbc\x14\r\xe9\x84\xf5\x12\xb5@I\xf0\xa9#\xcc2\x87\x19\xce8/T\x11\xc6q\x8d\xd2\xa08\x06A\xfa\xa0\x94\xfd\xe9\x19\x8dE6A\x04\x91:\xa4HI\xa5\xb4\xe6\x98\x81\x01\xb4\x1c\x95\x022\xbf\x0b"m\x82BD-o\xab\x9d\xe7D\x11-()\x941E\xeddr\xea\xaah\\\xe0\xa0r\x8d\rPY\\\x83\xac\xb1\x89\x8f?\xe3?\x9c1\xa13\x14\xe4\x1a\x85WZ\xd2%\xa3\x82\x0ev\x87\x1c\x02`\x8e8\x7f\x03\xeb\x1a\xda\xca\xa0\x02\x1eb\x05\xe4"\x96YP\xc2.\x99\x92Px\x10\xa3H\xcc\x96Ly\x82@K"\x8c\x10\x82\x04\xd4\xc8d\xc3\x11\xd9`@\n\x1c\n\x83\xb5VaasA\xea\xceT6\xc6\x94\x94\xb1\xad\xe0\xb8@i$\xac\xa3!\'\xc5J\xe2\x046\xbc%\x1b$<\x8b\xd2\xd7\x18\xedQ\x9c\x82\x16Yf\xb6q\xf0\xd4O(0\xba\xddn\x18^\x1e\x1c(q\x04\xd1\x86\xc7\x1c\x02\x1b\x8eK,@\xf8%\x06\xda\xf0`\x1d\x16\xf8\xe0\xb5\xe9\xb6\x01%M\xa9\xd0"\xa94\x1bO3\x04\t\x95%\x88\x90\xca\xb18)68a\xb1\xc90\x02|\xc7r\xa6BS\xc2\xb6c\xa1\x14\xd9`|\x9b\x0f*\xf8\xd2vQ\xa2pI\xb3B\xe8d\xc3\xbb\r\x1b,\xc5"*\x01f\xa2\xf2M\x11l\xe1\xe0,\x99\x03}W\xcb\x06[\x8a\xa4(\x9c\xe4ToAb3\x0e\xa7d\x03\xdc\x99\x84\xc3\x92\x02\xb1\xc0\xc4\x85\xc4\xb7\xad\x86$\xb7~\xd4\xd0i)\xdb\xad\x9f\xa5B\x02jV:QJ\xa6\xac\xa9`\xc3Y\xe1\xa4\xf0\x01c!@\xcb\xb1\x94k\xeecq\xee\xb0A\xa0\xf0\x82\xae\xfb\x96\xae\x036\xd4\x97\xe5J\x9cq\x90\xaet\xc3\xd8\xa21\xa1\x92\xf4\x9c\x15\xe9\x11\xdec\x96\x82N8\x8c \x94@c\xc2\xff\xd3d\x9e|\xfb\x8d|\x83j I\xd5\xa1\x95\xc5X(n\x8c\xef\xc2W\x97\xd6\x1ax\xd6\xd1\x1e9\xf2B\xb9\x025\xdd\t"Q\x93\r\xef\x8b\xeeX+\xb0\x9b\xf3\xf1\x03GM\x84\xd8w\xf1\xccP:Dmk\xd7\xcd\xc0\x05\xb5\x10j#\xe7\x89r \xdf\x88\x88\xce\xf8\xbe\xdfh\x8f\x82\xc3\x0b\x0f \xea%Z\x03\x97\x86\xe0v\xc3wXr\x08j<\x92\xc1\x1a!P\xe3\xb5\x93\xaa3\x87\xa0\xed\x17\xd4\x89\xb6u]q\xc2\x17z\x02\xca\xe3\ry\xb5Vo\xf96$\xdf4\xe4s\xe0\x98\xd1\xcay,\xbf\x90\x17nG\xdf\xceK^\x18h\xb0\xb0:\x0b\xe1\x95\'\x86\xcaN\xdf\xa0\xd9\x0c\xa5p\xb7\xdbZ!\xa9f\xb9\xa0\x8bN\x92\x82\x9b \xd1\x1a\x99};,yab\xdd\xa7\x92H\x8d\x81\x92\xc0#\xf5\\\xbf\xf3f\xb35\x10\xbct\x86\xd4\xd8B\xbf\xe3\xad\xdf\r\x9f\x8b\xa2]P\x975\x9e\x0cU\x0f\xeb\x9e\xb2\xa0d\x9d\xb1\xd7\x9a4<V\x9dm|T\xa9\x9c<\x94\xab35\xcc\xf0\x08\xb7\xa5\x1b\x17\xe4\x1b\xac#\xf6Am\xc9j\x93p\xb3\xb9(\xed\xe0\xdb\xa8\xe4,\xc8\xa4o\xd0q\xc1\x01\xb1\x1b\x86Y\x80\xad\xebJc\x0c\xa9A\xba\xb4\xb7c\x8f\x85Q*[\xeaSi\xe4l\xe0[\xbc\x1e\x91o\x06.R\x98e\xde8\x85\x95\x15\xee\x02\x86\xef\xc8\xebK\xf2\x8d\x83\x08\x19T\x10\xe8A\xa8\xfeCj\xda.\xbd\x07\xf7I\x8f\\\xfb\xca\x08\xf7\xcc\x8d\xeaBCGq\x83\xc9\x80\xd75\x95\xfb\xf8\xa3\xc2I\xef\x94o\x82\rYF\x9c\x84Io\x9emW\xdf\x96\xd8\x83l\xa8\xc6#\x01Yb\xa9\xc3\x02\xe5P\xcf\x9dq\\\xce\xe0^\xd0\xb5\xc8h\x8dm\x97\x86x\xca]^\r\x00\xc6\x1f2\xc6\xc9\x13\xe8i0z\xde[G\xbd\x174>\x9du\xc7S\x89v\xa2}%\xf6"\xb5`Y\xdd\x8b.*\xec_\xe0\xda\x18\xd4\x16\xc6\'\xd9\xb7\x84\t\xf4D\xa8\xd2\x10\x17\x8d\x9d/`/\xfds\xf8\xbc+g8N\x82l\x05\xa42*=\x94A+\x9f;\xe3\xb4\x9c\xe1\xa1GBT\x00\x1fIv\x04\xc5\xcd\xce\xd7\x8a1Q\xd9\xc7{\x82\xa0{\n\xd7x\x0f3pi\xe8\xba\x19\xbbr\xa1\xf2\xbe};\xb7F\xear\xad\xa0\xbe\xcdr\x9c\x05~\x8a-\x98/\xcb\x95\x14j\x1e\xaa\x80\x04\xfe\xe2\xed\x01\xfa4\xe1\xeds\x10}\xa03\xc2\x06\x13\xa0;P\x1c=\xd2P\x8e\xdcsg\x8c\xe9\x0c\x9f^uPy\x08\xd6b\x03\xe4\\\x08;\xc0|\xfa~x\xc2\xf2\x1b\x80\xf8\xdau\xf7\xdf\x07\xc6\x82\x1d4r(\xd9\xedb\x19\x9f\x95Z\xe5\x93\x05\xfb\x95\xe9\xd5\xf4\xeb\x8b\x93\xc5K\xc6\xaa\xf9M\xf3\x86$\xa4e\xd5l\x16\x97\x02\xab4\xbb\xa9\xd6U\xf3\\\xf0\x08n\xa1\x0f\xd5\xb2\xba\xaf\xd7\xf5r\xc5\x96\xf5\xedt^\xdf\xb0\xc7\xd5t\xfe\xb5\x89\x1aL\xae\xd6\xcbj\x9a^\xef\x83\xc5\xc7\x17 \x0cMX\xcb\xeb\xe1\xfc.2\x874\xe3\x02\rA\xfc\x01$>\xe8t\xfa\xf5\x0e\x0ea7\xd3\xdb\xdbzY\xcf\xbf\xd4\xec!\xfe\x1c\x11i\xea\xc2\x1ec7u\xfd\x10\x17\xdc-fu\xfe\xb1\x81\xc3\xac\xd8\x07\x87\xee+6\xab\xffS\xcf\xb2\xdb@\x89\x0f9\xbd3_\x92\x9c\xe5{s\xbe\xdeh\xb1\x89~\xdc\x82"\x01;e\xb33\xa6X0\xf9{\x1b\xaf\xb4\xf1\xe2\x18\x9b\x99\xae\x9d\xf1N\xf1A\x95\x9dP\xa0Tb\x0f\xb7\xf9\x99\xe9>\xd4\xb5S\xc6g\xea\x8d\x9d^\x98|)\xf1\xfa\xf9g\xc6\xee\xe4\x83);u*\xfe\xb1\x01s\xa6yW\xfc\x13?\xe3/\x1318\x11\xf6\xc9]\r<\x82\xf8\xdf\xe7_w>\xd7\xb3\xc5w\xf6\xbdZ\xb1\xea\xe6&\xff^5J\xef\xfb\x9b\r\xb8/\xb1l\x83d\x1d\x0c\x8b\x04\xdb\xe2\x17\x14E\x8b\xec\xca\xe7\xcc_W?\'W\xfc\xf2\x07f\xb1\xe7\x98\x12\x03\xb8\xd7A\x13\xdcw^Wsvu7\xbd]3`\xcey\xf5\x84\x1f"B\x83\x02\xc9\xabW\xaf\xd8\xa4\xfa\xfc8\xab\x96l8]\xad\xa3%\x8b[6N\xa6\xdd\xd7\xf35;\xdb\x00\x0cV\x17L\xae\xa3\x93\x07\x8d\xd7\x1b\xd3_\xd7\x84\x16\xce~\x1f_\x83\xb3iZ\x18\xebq\xfa\xddht\x02\x93"^sp.\x99y}_=\xe5C\xa2N\xfc\xf0E\xf4\xeb\x80\xd1,\x18:\xab\xbfD\xe3V\x8d=\t\xf6\xae\xaf\x93]1t\xf8\xe5e\t\xc5A\x84\x9f0\x8fh\x1e\xfc\x88\xe7e\x04\xfd\xa0\xc9\x9b<\x95\x7f\rL\xeb\xcc\x0b\xfd2c\xfa?*\x13|\x81'
p310
sg20
g21
sg83
Nsg84
Nsg85
VShelXL
p311
sg87
Nsg88
S'b34d577adaf7bde017a3a4569bba1c8b'
p312
sg38
I33
sg90
VLeast Squares
p313
sg92
F0.055199999999999999
sbag1
(g12
g3
NtRp314
(dp315
g15
I00
sg6
I36
sg7
S'0a1c95653978a04c9fd2ed2ae133c8a9'
p316
sg16
(lp317
I36
asg18
S'x\xda\x8dYko[\xb9\x11\xfd.@\xff\x81\xd8\xb6\xd8\x04\xb1\xb5\x1c\xbeY\xd4\x0b8\x8e\x1d{#\xbf\xd56\x1b,`\xdc\xc4\xd7\xb1\x10Yr%\xb9q\xff}\x87\xaf\xa1"]{\x9d\xec\x83\xba"y\xcf\xcc\x9c93\xa4\xfa=\x86\x7f\xda\xc7\xfb\xab\xfb\xdb\xf6\xee\xca|\x86\xc1\xbc]\xb0/\xf3\xb6Y\xb6\xd7\xec\xf3\xff\xd8\xe5\xe1\xfe\xf0\xe3p[pP\xbf\xd8~\xaf\xdf\x1b\x1d\x8d\x86?\xac\xb8j\xe2\x9a\xf1\x94\x9d\x89W\xf0\xba\xfc\xdb\xef]\xec\x1f\xb3\xd3\xc95[[\xf1\x16\xd2\\\x08\x7f\xd9_\xc0\xa7\x99\xf1E#\xb6\x98M\x1e\x96\xe3\xd9\xf4\x89\xfd.\x80\xf1\x01H\xb1\xc5.\xbe\xb7\xcd7\xfc\xc0\xbd\xdbb\xbb\x93\xfb\xdb&|\xe0\xb0\xc5N\xe7\xe3v\xbal\xe2.M\x00v\xff\xb0L\xab\x0f&\xcd\x97o\xec\x91\xed\xb0m>\x90\xca\xb2W\xb8F\x1a\xcb^\xb3\x9b\xf9\xec\x8e\x9d5\xf3\xc5l\xba\xf8\x99\xfd\xe7a\xb6\x0c\x9b,\xf2\xba\xd9\xfc\xeea\xd2\xb0\x9b\xd9\xc3\xb4ze\xf4w\xb6\x07\x96\x9d:v"\xfa\xbd\xbd\xfd\xe1\x10w\xb3\xc0\xaddv`\xadan`\xbc\x97L\x98\x81\x03o\x98\xe7\xe9\x9f~\xef\xd3\xfe\xc5\x05S\x11/\x97\xe9\x7f\xe9\x13\xa0y\xe1o\xbf7\xdc\x1d\x8d\xd86\xf4{\x97\xbf\x1f\x1f\xe3wz\xfb\xe3\xd6\xf6\xef[8x\xf3)?\xc4\'\xe1c|\xb8\xfd\xa9\xce|\x13\x9f\xe3\xe4\xf8\xf0`w\x8f\xed\xb1Cv\xcaN\xfa\xbd\x7f\x9e\x1c\x8d\x98\x15\xcc\x0b&\r\xc3\xdd\x19\xbeip9`\x02_y6\xdc=aL\xe3\x9a\xa3O\xfb\x11\x8eZ\xf9\xaf\xe9\xf7\xde\x9e\x9e\xbcc\x7f=\xec\xf7&\xe3\xc5\x92\xa9~\xef\xe6\xae\xb9gh\xfb\xee\xdeh\xb7\xdf;=\xc6\xcd9\x13\xe1I\x1c\x07c\xe4\xca\xd8\xe41\x9a\xcc\x80\xe7\x0f\xdb\x80+\x14\xcd\xaac\x9c\xc3\\\xf2\xff?f\x93\xf6Q\x0c\xda\xc7\xe5\xbcY\xfc\x9a\x9f\x1d~\x9b\\\xce\xbf\xb0\x9f\xfe6\xf8\xe3\x8fUv\rn\xbfM~*\x93~Y[\x89\xf6\xfe\xfb\xfd\xe1(\xb0>PG\xa1\xe7\xd3Xr\x81\xe3~o\xff\xe3\xe8(\x7f\xcb\x9d\xd0H\xce\x83\x7f\xed^\xb0\xf4\x07\xc3+\x94\t\xc81T\x0c\xedHK\x8d0V\xa7\xb1\x02\xab\x84\xcbci\xbc\xf4a\x0c\x10B\\^\xc5\xa5\xd0&\x0f\x95\xe5\x9e\xed\xf4{\x8c\xd1+\xb8\x00\xaf\n\x04n\xc3\xcc\xed0\x14\x82\x97!x\x1f1\x08\xc2\xa05Gdi,\x8c\xf0\xc8\xcb\x8c\xcd\xa0\x19]\x18@p\xc2`\xf8:\x06)\xb8/\x18\x84!8\x82\xbb2\xf4\x1c\x99\xb2{p\xf4\x91\x81Ba8\x8chD\xfa\xd6pm}\xf6\x88\xc0<\x93\xc5S\xe8\x1e\xad\xd6\xd0l\xc3@\xf3\xe8\xfb\xb8\x1bc\xc9\xbf\x92l\xc3\x0c\xe7&\x83\xc5<\xf2\x05\x8eR\xd6\x19\xd5e\x9b+\xe6s\x03\x18\xa8u\xdb\x8c+;sS`"\xcdc\x0c\xa3\x7f\x9d[\xb7M\x92m\xa0\x9c\xf0\xf9M\x028\xc6>\xa3\xb1JZ\xff2\xdbT\x8d\x9b\x04#=\xc5\x10\x01\xe5\x9d=\xfa\xd7u\xd8f<\x94\xc0(\x9c\xbf\xc1\x1d\xeb-q\x07\xd5$\r\x81{\x91m\x03\xa5\x13wt\xe5/\xc6\xd2f\xeb\xa4\x90H\xf1\xc2#e\xd2n\xeb\x18\x9c\xc8\xd3\xb9\xe6\xaa\x03\x83\x92\xc5\x93\xb8_\x19*OC\x01\xc9\x0f\xa6\xfa\xc1[\xab2rL;!KZJ-l\x17\x7f\xad\xe4%\x88\xd2\x82\\\xc7\xa0\x84\xa0\x18\x0bMC\xf46\xc5X\xfa\xb5\x18\x9b\x15\xfe\x82\x83\xbc\xc8j\xa3Tv\xb9\x04%\xfd\x0bcl+\x7f5x\x8a1\xfa\x97C\xd5\n#;\xf9K\x02\x80j\xb2\xa1\x0f\xaa:\x15P\xa1\x8am Kn\x82\x15&bp\x15\x83Q\xe0}\xc9\x1b\xaf\xa5.\xfeu\x0e\xba\xfc\xab\x85*\xdbY\xd1\x91CN\x92\'\xb5#ra\xb4H\xc4\x8c\x8er{\xc2\x83\x92\xa8"\x9f(G\x19\x06N6\xda\x15\xba\x83Q\xba\x0b\x86,\xdeB\xa2\xd9MWhQ`\x00jN\xb1?\xed\x9b\xa5\xd2Q`R\x98\x7f\xa30[\xedT!>\x18\x17\xda\x91\x9c\x04\xd9\xa6\xb50\x8b\x14f\xdc\xe3\xb8R\x05\xb4)\xd1Bv\x88"-\xc2a\xcc\xcd\x93{dD&\xba\x08#\xb5K\x91\x12R*\x05%\x03\xbd\x01U\x94\xc2y\xcd;\\\xa4\x0c\x90G\x83\x137"%H\xb3\x15p\xca\x04\xbd\xa2v"\x1auY5\xcesY\x94^hnL\xc6\xa3\x8dU`\x9f\xe4?\xee1\xa2=dP\xb6\xa2\x93X \x15/v\xa0M\xf0\x82\x1cB\xc7\xecq\xfe\x16\xe7e\xda\n,\xd7\xa2\x00\x01\xc9K\x19\xc0\x91\x82\x0e\xc7 \x83%\xa5\x8c\xdd\xa0\xb0p\xbcjS\x95)\x00\xaa\x08\\\xab\x88a\x8f0\xe8\xe0\xec,\xd1\xd6\x18SR\x0e\x95_tb\x90\xdaBM\x99\x8e4\x82\xfab\xe3iX\x8b/h\x1e1\xbc#\x0c"\xbc\xab\xc8\xa3\xd6\xca\x15\xd6z\x05\xa6\x8b \xa2\xca\t\xe2\xdc\x94k\x88\x10\xf3\x8b]\xd5\xe8ZH8D\x0c\xfb5\x16(\xfc\x85\x98Rs_\xf2X*\xef\x94\xed\xc6P\x94\x01\x9b\x00\xb5\x81AK\xb9\xe2\xf5\x82\x01\xab+QW&?\x1cT\x0c\x16\x8c\xc9\x185( \x0c\xd2[\xd1)\xab\xb2\xe88\xb6\x00\xa8\xcf\xeb\x18\xd4\x8a\xc5\x96^\xcc%\xe5\x0c\x80\x8b\x18\xde\xaf`0T\xaaP\t\xa8\xf8b\xd2Y\xd1\xe9\x07k-\xf9\xc1\xbb\xcd\xd2\xb9\xc2\x87\xb8A\xf2\x039\x0f%VF\x0c\x87\x84\x01e\x0bt\xc1\x83\xb1(s%vM\xbe\xb3\xf5\xe3NQ\x99\xec\x10\x0cc\xaaJ\xact\x13\xa6r\xd2\xdb\x88\xe1\xa8r\x12\x90cE\x85P\xcbK\xdc\x14w\xb9\xd9\xdah?%\xb5\xc0\xd8Dm`P\xb5/\xb3\x9a\xf2"\xc5"w\xc3\xa2\x88\x05\xc8(=GUz\xc0\xb9\x82\x00$XI\x05\xd7k-\xfeL\x93\x13\xcf~#\xdb\xb0\x1aP\x8c\x85q\xb6h\x90\xe4Z\xbb\xae\x9cW\xc8\x93\xca3\xd5\xd1\xa2\xd5\xf6\xa8$/\x0f\xec\\\x19F\x0c\x1f\xaa\xee\xa0\x04\x17\x19wX6KB+\x8c\xbd5]u3?\x8e\xda\xc77b\xac\xbc\xa0\x9a-\xe4\xca\x11\x83\x94@J\xf2\x88J\xfe\xfd\xb0\xd2\x1e\xf9d\x03\x8e\xd1\xa3\xaexD\x813\x9c\xbf\xcc\xbf\xc3\x9aCZ`\xc7\x97w\xd6@\x87\x1f,\xcd\x12\xbaZ`\xe5j\'j1Q\xd7\xb9\xc3\xbd\xaf=\x01\xc9\n\x16\xf8b\x9b\xd1v\xcd\xb6!\xd9\x86\x95\x80\xb8\x87E\x86\xec\xd4\x18K\xfbB\xdb\x8ek^\xa0\xae\x99\x1c\x08@ZhM\x0c\x15\xa2\xcb6M\'\xc9P\xb87\xfb\x1dP\x14\xact\xc2\xca:I\x8cBj\x144"\xd9\xb6[\xf3\x02k,i\x9cB\xee\x15\xc5\x14\x81G\xcf\xf5;oW[\x03N%\xcdbw%\xa8\xdfq\xf6\x85\xb9uR\xb5K*G\xba\x01\xd8\xe2\x15D\xd8\xc8@g\xb3\xa3\xa8$`\'\x0e\x1d\xadq\x15,O\xfa)\x88\x11\xf8\n\xbd\xa6\x1b\'d\x1b\xce\x13\\\x97~\xd0pj\x92\xb5\xc9\xcd\xe5\x9f\xdbvZsV\x84\xe63\xf7\n\xde\x02\xf5+\xc6\xa2>u\xc5^\x97\xd6\x02\x8f\xad\x00\x1d\xb1/\x06\tilG\xb94~=gO\xc96\xec\xf8\xe9H\xe4\xb4\x95\xaa\\X\xf8pu\xf02\xdb\xce\xc86\x8e"D\xb2\x81=H\t\x8a\xb4\x0et\x97\x1eY()\x8e\xe7l\xb9\xa1\xf7\xd8\xe7\xbaz\xc7@\xb6Y\x8a\x9b\xc0cC9\xae\xc9\xd4\xc7\xefUN:\xdc2g7:\x8e8)\xb1\xf8\x08\xfd\\\xbb\xfa\xae\xc6^\xa2\x98dM\x04\x8c<P\xecC\x0b\xf6\xdc\x1e\xfbu\x0f\x8e\xed\\\xd1U\xad\x94\xb3\xa5\n\xe2\x81\xd2\xbc\xa0\xe5E\x1f\x9f\'\x1fGK\xb0\x90dBh,hV\x96\xddl\xb7\x8f\x95\xf3\xf5\xc8\xb6\xd9c9\xa8Y M=\x12\x97\xa3)J\x83\x875\x1f\x1f$\xdb\xa2O\xf0\x18\x90\xb77\x16[\xf8ry\x80Y\xbfqQ\xf1\x83\x7f\xde\xd7=\x8c\'\x88x\xae1\x96.\xcaP\xcb\xd4s{\x1c\xd6=\xb0\xb3*\x17@\x18$\xd0\x84\xc3\'\x0e\xbc\xecXqAT\xc6\xea\xa5\xe8\x18\x8a\xc7\xd3r\x98\x12ZI\xdd\xd5\xbaXG\xad\x0b\x9e\x9c6\xa9\xac\x95\xab\xc7\n\xeab\x0c\xa7\x82\x8b\x9d\xd2\x9a\x9b\xcf\xea\x91\x14k\x9e\xa2\x9b3\xb4\xa9\x9c\n\xb1\x9fT\xcf\xba\xe8\x9c\xf6\xf0x$,\r!\xb6\x01\xbc\x9c\xfbQ\xe5U\x97D\xd7=.h\x0f<\xabP\x95\xc5\xf2\xe0\x80\xee\x84\xacS\xf2\x05n>\xfc0<\x08W\xb9,]\xc4\xbe\xfc\x17\x83\x0b\x14\xbe,\x87\xc0nf\xf3\xf0\xaep\x85\xc8\x0ef\xecW\xa6\x16\xe3\xaf\xaf\x0ef\xaf\x19k\xa6\xd7\xf9\x86\xc4\xc5i\xcdd\x12\xa6*\xfc\xc3\xae\x9be\x93\xdf\x8b\x16a\xd1\xbdo\xe6\xcd]\xbbl\xe7\x0b6oo\xc6\xd3\xf6\x9a=,\xc6\xd3\xaf9j\xf8p\xb1\x9c7\xe3x\xe1\x8f\x88\xf7OP\x18rX\xeb\x85q\xba\x8bL\xb7%\xe9\xa0\x81\xa5=\xfc$\x12^t8\xfez\x8b\x9b\xb0\xeb\xf1\xcdM;o\xa7_Zv\x1f~\xa0\x88w[n\x8b\xb1\xeb\xb6\xbd\x0f\x13ng\x936\xfe\xfc\xa05>\x85m4\xe8\xaea\x93\xf6\xbf\xed$\x9b\xdd\xef\x9d\xa7b\x9c\xf8\xe2\x03\x0b\xe3\xb9\x19\xd2[\x03\x0f\xaa\xf7\xc3\x92\xd2\x96\xe1J\x91W\x06.\xf1\x8056\x83:\x1f\x1c]\xf7\xca\xd0\xeb\x9d\xcb\x95\x95\xe0\xe3J\x88M\x7f\xf8\xde>\xf1N\x81\'\xa2sUW\xaaxb\x08m\x94\xe3\xf9\xc6\xd7<\xb1\x12+\xd4\xb9\xae+u\xe4}d^\xb2\xd3\x87\x93R\xe7J\x08Ng,\xb8}t\xdb"\x8f0\xfew\xe9\xf7\x9e\xcf\xedd\xf6\x9d}o\x16\xac\xb9\xbeN\xbf`\x9d\xc6_\x00\xf2\x82\xb2.\xb2l\x85d\x1d\x0c\x0b\x04[\xe3\x17\x16ES\xd8\x95\xf6\x99\xfe\xd2<M\xae\xf0\xe5\x0f\xccb\xcf1%\x04pk\x93&\xa6\xac;n\x9b)\xbb\xbc\x1d\xdf,\x19\xce;n\x1e\xcb\x87\xe0\xa1Au\xc9\x9b7o\xd8\xa8\xf9\xfc0i\xe6l8^,\x03\x92\xd9\r\xbb\x88\xd0\xee\xda\xe9\x92\x1d\xad8\x0cgW\x9f\\\x05#w\xb2\xd5+\x8f\xbf.\xc9[\xe5\xe9\xf7\x8b+46>\xc6jD \xdf\x9f\x9e\x1e\xe0C\x08G\xfa\xf2,\xc2\xbc\xbak\x1e\xd3&A\'~\xf8"\xd8\xb5\xc3\xe8)\x02\x9d\xb4_\x02\xb8E\xc6\x13\xdd\xde\xf5u\xc4\x15BW\xbe<\xab\xa1\xd8\t\xee\'\x9f\x07o\xee\xfc\xe8\xcf\xb3\xe0\xf4\x9d\x9c7\xe9Q\xfa}0\xce\xd3\xaf\xd4\xeb\xe4\xd3\xff\x03\xa2P\x7f\x81'
p318
sg20
g21
sg83
Nsg84
Nsg85
VShelXL
p319
sg87
Nsg88
S'b34d577adaf7bde017a3a4569bba1c8b'
p320
sg38
I34
sg90
VLeast Squares
p321
sg92
F0.055100000000000003
sbag1
(g12
g3
NtRp322
(dp323
g15
I00
sg6
I37
sg7
S'5abb8bdfbb9889c5c697a53af7b195d3'
p324
sg16
(lp325
I37
asg18
S'x\xda\x8dY\xfbO\x1bI\x12\xfe\xdd\x92\xff\x87\xd6\xde\x9d6Q\xc0\xe9\xeaw\x9f\x8e\x95\x08\x81\xc0\x060\x0f\xdf]6Z)\x9a\x84!X16g\x9b\x0b\xf7\xdf_\xf5\xa3\xba\x1d{ @\x1e\xed\x9e\xe9\x9a\xaa\xaf\xbez\x8d\xfb=\x86?\xed\xc3\xdd\xa7\xbb\x9b\xf6\xf6\x93\xf9\x0c\x83y\xbb`_\xe6m\xb3l\xaf\xd8\xe7\xff\xb1\xcb\xc3\xfd\xe3\x0f\xc7\xdb\x82\x83zm\xfb\xbd~ot4:\xfe\xe1\xc4\xa7&\x9e\x19O\xd9\x99x\x01/\xe9o\xbfw\xb1\x7f\xc2\x86\x93+\xb6v\xe2\r\xa4{!\xfc\xb2\xbf\x80Ow\xc6\x07\x8d\xd8b6\xb9_\x8eg\xd3G\xe4]\x00\xe3\x03\x90b\x8b]|o\x9bo\xf8\x81{\xb7\xc5v\'w7M\xf8\xc0a\x8b\r\xe7\xe3v\xbal\xa2\x94&(vw\xbfL\xa7\x0f&\xcd\x97o\xec\x81\xed\xb0m>\x90\xca\xb2\x17xF\x1a\xcb^\xb2\xeb\xf9\xec\x96\x9d5\xf3\xc5l\xba\xf8\x95\xfd\xe7~\xb6\x0cB\x16\xf9\xdcl~{?i\xd8\xf5\xec~ZQ\x19\xfd\x9d\xed\x81eC\xc7NE\xbf\xb7\xb7\x7f|\x8c\xd2,p+\x99\x1dXk\x98\x1b\x18\xef%\x13f\xe0\xc0\x1b\xe6y\xfa\xd3\xef}\xdc\xbf\xb8`*\xea\xcbe\xfa/}\x024/\xfc\xf6{\xc7\xbb\xa3\x11\xdb\x86~\xef\xf2\x8f\x93\x13\xbc\xa6\xb7?lm\xff\xb1\x85\x8bW\x1f\xf3&\xee\x84\x8fqs\xfbc\xbd\xf3U\xdc\xc7\x9b\xe3\xe6\xc1\xee\x1e\xdbc\x87\xec\x94\r\xfb\xbd\x7f\x9e\x1e\x8d\x98q\xcc\x0b|\xbc4\xfd\x1e\xc3\'\r.\x07L\xe0#\xcf\x8ewO\x19\xd3x\xe6\xe8\xe3~TG\xad\xfc\x8b7\xbf\x19\x9e\xbee\x7f=\xec\xf7&\xe3\xc5\x92\xa9~\xef\xfa\xb6\xb9ch\xfb\xee\xdeh\xb7\xdf\x1b\x9e\xa0p\xceD\xd8\x89\xeb`\x8c\\Y\x9b\xbcF\x93\x19\xf0\xfca\x1b\xf0\x84*w\xd55\xde\xc3\\\xc2\xff\x1f\xb3I\xfb \x06\xed\xc3r\xde,~\xcb{\x87\xdf&\x97\xf3/\xec\x97\xbf\r\xfe\xfcs\x95]\x83\x9bo\x93_\xe8\xa6\xd7k\'\xd1\xde\x7f\xbf;\x1c\x05\xd6\x07\xea\x00"\x9f\xd6RZ\\\xf7{\xfb\x1fFG\xf9*wR"\x1a\x07\xff\xda\xbd`\xe9\x07\xdd+\x94\rf\xa0\xab\x18B\x98\x8e\x1aa,\xa4\xb5\x02\xab\xc0\xe7\xb54^\xda\xb0\x06\x08.\xa6Gq)t\xbe\x85+\xcb-\xdb\xe9\xf7\x18+\x8f\xe0"\x90%\xab\xc0m\x10\xb0\x1d\x96\x02\x1c-\xc1\xfb\xa8\x83(:h\xcd\x85pi-\x8c\xf0\xdc\x91n\x86;\xd1\xa5\x03\x08]t0r]\x07)8\xa9\xc8\x85\x81\xb2\xe4\x96\x96\x9ec:\xd8=8\xfa\xc0@\xe1\xea0j#\xd2U\xc3\xb5\xf3Y\xbc\x90\xca\x91=\x12\xe1\xd1fM\x9bm\x18h\x1e\xb1\x8f\xd2X`\xff0\xc4\x05\xd9\x86\x11\xceu~.B\xe3m\x96\xac\x94uFu\xd9\xe6@\xe6\xa5\x01\xe0\x1b\xb6\x19[l3\xa4&\xd2\xdcJ\xc2\xd7\xb9u\xdbd\xb1\r\x94\x13.\xdb#\x80\x1bE\x9e\xb7J:\xfe<\xdbT\xf5\x9b\x04#\xb3\xb2Zy_P\xf3\x9ew\xdaf<\x90\x0b\x94FA\xeb\xdc\xb1\xbe\xd8\xc6!\xab\xcc\x81{\x91m\x03e\x92\x0e\xba\xf2\x17}\xe9\x88/BZ \x1d\x8c2I\xda\xba\x0eN\x10A5\x97\x9b\xfc\xb5\x11\x93\x88\xa4\x14\x8a\x96\xca\x17|E\xe0\x0e\xea`*\x0e\xdeZ\x95\xe5;\xa1\x85\xb0\x14\x96Z\xa4\xd8Z\xd3\xc1JN>\x96Vl\xf8X\t!\niu\t\'D\xbb\xf8X\xc1\x9a\x8f\xcd\n\x7f\x91gY3$\xac"D$(\x05\xf0<\x1f\xdb\xca_\r^e\xafh\xc4\x97\xab\x9a+Lgl:GNDRm\xc4\xa6\x92\x82\xac\xc0 .f\x02\xe1\xc7\xc1\n\x17upU\x07\xa3\x84\xb4\x147^\x1bA\xf8:\xc7\xbbr\x94\x16\x9a\x8e"\xbcb#\x86\\\xf5\xb1v\xb4\x04YR\x85\x00\xe3b\xba=\xe5!\x93HJ\x9f\x98\x8e(\x94%j\xa1\x88\xee`T\xb7\x1a\x05\n\xc5\xdd\xa6\x9b\xb5(\xc4\xe6\x9aB\x19L\\\xe6Ti\x8ac\x92\x9b\x7f/n\xb6\xda\x19z\x12`R\xa0Ga\xf2\xd3No\xbaY$7\xa3\x8c\x93J\x15\xd0\xc6\x93\x0ct\x96\xc9\x96\xa2\xdej#\xf9W\x19Y\xa3T\x81\xd1S\xbb\xc5SBJ%\x81"\xd0k_2\x05\xa6T\xdd\x01\x912Tp d\xfbMO\xc9B\x11U\x93\xba\x8c\x8c\xcc\xd9NF\xa3.k\x8e\xf3\x18@Y\xbe\xd0\xdc\x01\xe9`\xac\xd2\xe2Q\xfe\xa3\x8cQ\x91!%xI\x15IX)\x80\xec\xf0&e\x9b\x9f\xc4\x10\x02\xb3\xc7\xf9\x1b\xbc/\xd3V\xf8\xa2\xbf6 y)\xb3\\\xa9\xae0\x12\xca\x89\x122v\x03\x18\xe1@\x94\xdc$Jn\x022\x16\x05i\x1eu\xd8+:\xe8\x00v\x96o\x8d1*{[Z/:u\x90\x9a:\x83\xe0\x08\xb5\xe9\x9c\x95\xa2n*iA\xd7\xa8\xf6Q\x87\xb7E\x07L\xf1XS\xf3s5jD\xac\xf5\n\x8c\xe9\xc2\xc1\xf9\x9a*\xbd\xd8l7j\xe1\x03^\xf2\xa3 \x02\x04I"\xea\xb0_}\x81\xd0@\xd1\x81{\xeag\x90UN\x8bn\x1d\xc8$l\x026}\xa1\xa9\x08\x86V\xb80\x93\x9b\xa2\x03z9\xeapPu\xb0\x98b\x88\x98\xa0@Q\x92\x96\xde\x8aN_HeK\x0b\xd0\xd1v)\xb1\xd2v\x95\x98\xe1u\x17D\xd2\xe1\xdd\x8a\x0eFH_2\x81%#\xa5\x13Vt\xfa\xc2\xda\xa2\x03B\xb8Y:+\'S\x83\x96p\xf0\x85\x93\x10ZR\xd4\xe1\xb0\xe8\x80S\x14\xe8,_i@\x1f\x92\x0e\xd8,t\xb6\x9f%\x05\x07\xde\xbb\xcd\xf6\xc8\x94&Oz\xa8\x90\x94%x\x1bu8\xaa\x9c\x04\xf4\xaf\xa2\xe4\x81\xb9\x94J\x1cw\xe6\x91\xf6S\x96\xbc\x8e\x99{C\x07U[`\x1bI\x90p\x90\xb0BOJ\x16\x90\xd2\xd7QM=\xe0\x9c)U\x06\xab,\x15>\xc0\x0c\xaa~\x96\x93\x93\x8f\x7f/\xb6a5\x10\x84\xa90\xcexj\x95\xb0\xe0l4|\xc9 p\x95g\xba\xa3E+\x8e\x95\xae8VJ\xa8\xcb\xe4\xe3\xf75\xef\x18Lx\xf9V\xa7\x8d\xa6\xe6D\xa1\xef]W{\xa4\xc1\x96\xf6^n\xf2\x0c{1^Z\x88\xb2D;\x0b\xfb\xa2\x0e\t\x11\x95\xf0}\xbf\xd2\x1eyG]("j\x8d!|\x9d\xe1\xf6y\xf8\x1e\xd7\x18\xc2\x1aO\xad\x8b\xd1\x00e\x94\xb2"\xb5k\x1b\xf8Zr\x017\xd85np\x87{Wz\x02U\x03\xc7\x94Lk\xb4]\xb3\xed\xb8\xd8\x86\x11\xa1i2B\xcc-e6]\xe2\xe2\xe7\xb6\x9d\xd4\xb8\xc0\xbcF\x12\x00]\xa5\xa104\xc1\xbe\xe17\xb3R/\x84\xdf\xf0\x1b\xa8\xd2O\xdb\xdaOsS\xa6D\xec\x17H\x1b\x91l\xdb\xadq\x815\xb6N\x0f(\x9f\xf61\xf5\x81z\xaa\xdfy\xb3\xda\x1ap\xf27\xa6\x04o\\\xe9w\x9c5\xcf\xc3\xe7\xb4\xe6.\x1c\x0e\xcbh\x87\xde\xe2\xa4\x91\xc1\xe1\xa6k\xf4P\xaat\x982\x0cK\x1b\xad\xb1,\x95\x93\xaf\x84\x19\xaf\x95\x9e\xcb\xb5\xbcqZl\xe3\xc2\x0b\xaa\xbcXJ\xb9\xa4L\xaa\r\xd7\xfay\xb6\rk\xcc\x8a\x1cO\xa1W\xf0\x16\xc8\x06\x85.v\x9d\xbd\xae.I\x0f\xc7\xd6.\xdf\x93\x97\xc3\x90V\x9b\x94b&\xce\x86k\xbc\x1e\x16\xdb4\xd2\x9a^\x10 \xe4RQ\xccb\x00s\xfe<\xdb\xce\x8am\x1c\x93PI\x1b\x98S\xa9\\J\x8b\xbdbW\xccb]3%|\xd5F\xfd7\x85Ga8,K\xeb\xa9\x1d\x11\xbc\xd8\x86A\x19m\xdb\xab\x9ctV\x12\n\x18e\x9eF`\x89\xc5\x07\xecS\xed\xea\xdb\xea{\x89cm\xae.\x80\xb5\x19j\xcc\xe4\xcc\xfb\x98\x8c\xfd*\x03;eN\xcd\x8bF\x06\xd3\x8b\n\xecc\xb8xF\xcb\x8b\x18\x9f\'\x8c\xa3%\xaa\xbc\xa3\xd1X\xd0<e(\x043\xf5\x9d\xeb\xb1\xe1\xca\xeco\xc3\xf8\xbb\x86\xb1\x13\xaa$\x0cit-6\xae\x8c\x8d^\xafa|\x90l\x8b\x98`\xda\xcc.\xc4Q\xa9\xa4)\xe9\xb0\xd1\xd1O\xe1\xf3\xae\xca0\xdeS\xf8\x1a\xe4\tU4\xec\xce\xbd\xf4O\xc98\xac2\xb0\xb3\xa2\x18\xd7\x80\x93u\xf1\xb5\xcf\x15\xf4Yc\xc5E\xa1\xb2\x0bs\x02\rmB{o)u\xa3Z]aj]\x194]\x98\x82\xd7\xa9\xace\xe9_\xf3\\\x12cS\x94\x82\xeb\xd5:\xccgu$\x158\xe5\x90\x06\xd8\xd1\x13\xe4a\x82\xd2\xf0\x14D\xe7E\x86\x0f%?\x9f\xc36\xc0R\xb7\'Bm{\x12\xe6\x8b"\x03\x87FEz\xe0RS\x11\x13\xe8\xfbg\xc1|\xf8\xfe\xf8 \xbc\xcae\xe9E\xec\xf3\xbf1\xb8@Ds:\xe4\xecz6\x0f\xcf\x92\xe1\xdd\xdc\xc1\x8c\xfd\xc6\xd4b\xfc\xf5\xc5\xc1\xec%c\xcd\xf4*\xbf!\xb1\xf1\xb6f2\t\xb7*\xfcaW\xcd\xb2\xc9\xcfE\x8b\xd0]w\xcd\xbc\xb9m\x97\xed|\xc1\xe6\xed\xf5x\xda^\xb1\xfb\xc5x\xfa5{\r7\x17\xcby3\x8e/\xfcQ\xe3\xfdSL\x0c\xd9\xad\xf5\x85qz\x17\x99\x90\xcd\xc3\x8eg\xe1+\x91\xf0\xa0\xc3\xf1\xd7\x1b\x14\xc2\xae\xc6\xd7\xd7\xed\xbc\x9d~i\xd9]\xf8\x82"\xbe\xdbr[\x8c]\xb5\xed]\xb8\xe1f6i\xe3\xd7\x0fZ\xe3.l\xa3A\xb7\r\x9b\xb4\xffm\'\xd9\xec~\xef<!\x9c\xf8\xe2\xc3@\x15\xe7fH\xe3Mh\x01*\xfa\xe1\x08\xb5exR\xe4\x93\x81K\xf1\xcdKl\x06e\x1e\x1cm\xf7\xc90[\x9d\xcb\x95\x93q\xc8\rA\x1f\xd2r\xb8\x1e\xba\xc9\xae\x93\xe1E\xd3\xb9\xaa\'\x95\x0c\xcf\x08m\x94\xf5\xf9\x8d\xafy\xe4$V\xa8s]O\xe2\x08\'\x12\xf3B+\x12\xc6Y\xfb\xd8I\x08\xa03\x16`\x1f\xdd\xb4\xc8#\xf4\xffm\xfa\xbe\xe7s;\x99}g\xdf\x9b\x05k\xae\xae\xd27X\xc3\xf8\r@>@\xe7"\xcbVH\xd6\xc1\xb0@\xb05~aQ4\xc4\xae$g\xfa\xbay\x9c\\\xe1\xe2\x0f\xccbO1%8p\xab\x83&t\xee\xa4m\xa6\xec\xf2f|\xbddx\xdfI\xf3@\x1f\x02B\x83\n\xc9\xabW\xaf\xd8\xa8\xf9|?i\xe6\xecx\xbcX\x06Mf\xd7\xec"\xaav\xdbN\x97\xech\x050\xbc\xbbb\xf2)\x18\xb9\x93\xad^\xd9\xfe\xba,h\xd1\xee\xf7\x8bOhl\xdc\x06\x1d\xdeQ\xa4\xedw\xc3\xe1\x01nB\x98\xf8i/\xaa\xf9\xe9\xb6yHB8_\xbb\x10\xec\xdaae\x17\x15\x9d\xb4_\x82r\x8b\xacO\x84\xbd\xebr\xd4+\xb8\x8e.\x9eUW\xec\x04\xf8\x0b\xe6\x01\xcd\x9d\x1f\xf1<\x0b\xa0\xef\xe4\xb8I[\xe9\xfb\xc1x\x9f~\xa1^&L\xff\x0f\x1d\x18\x7f\xb2'
p326
sg20
g21
sg83
Nsg84
Nsg85
VShelXL
p327
sg87
Nsg88
S'b34d577adaf7bde017a3a4569bba1c8b'
p328
sg38
I35
sg90
VLeast Squares
p329
sg92
F0.055
sbag1
(g12
g3
NtRp330
(dp331
g15
I00
sg6
I38
sg7
S'481ef9d28b296efc65ee4ea4875b8e82'
p332
sg16
(lp333
I38
asg18
S'x\xda\x8dY\xfbO[\xcb\x11\xfe\xdd\x92\xff\x87\xd5m\xab&\x02\x9c\x9d}oU\xaeD\x08\xc4\xdc\x18L\x88\xdb\xe6FWB\'\xe1\x10\xac\x18\x9b\xda\xa6\xa1\xff}gw\xcf\xec\x1a\x9f\x03\x05\xf2\x18\xaf\xf71\x8fo\xbe\x99=\xa7\xdfc\xf8S?\xdc]\xde\xdd\xd4\xb7\x97\xe6+\x0c\x96\xf5\x8a}[\xd6\xd5\xba\xbeb_\xff\xcb>\r\x8fF\x9fG{\x82\x83zc\xfb\xbd~or2\x19=ZqY\xc55\xd39;\x17\xaf\xe05\xfd\xed\xf7.\x8eN\xd9xv\xc5\xb6V\xbc\x854\x17\xc2/\xfb\x13\xf843\x1e4a\xab\xc5\xec~=]\xcc\x9f\xd8\xef\x02\x18\x1f\x80\x14\xbb\xec\xe2g]\xfd\xc0\x0f\xdc\xbb]v0\xbb\xbb\xa9\xc2\x07\x0e\xbbl\xbc\x9c\xd6\xf3u\x15w\xa9\x82bw\xf7\xeb\xb4\xfaxV}\xfb\xc1\x1e\xd8>\xdb\xe3\x03\xa9,{\x85k\xa4\xb1\xec5\xbb^.n\xd9y\xb5\\-\xe6\xab\xbf\xb2\x7f\xdf/\xd6a\x93U\xb3n\xb1\xbc\xbd\x9fU\xeczq?/^\x99\xfc\x8d\x1d\x82ec\xc7\xceD\xbfwx4\x1a\xe1n\x16\xb8\x95\xcc\x0e\xac5\xcc\r\x8c\xf7\x92\t3p\xe0\r\xf3<\xfd\xe9\xf7\xbe\x1c]\\0\x15\xf5\xe52\xfd\x97>\x01\x9a\x17~\xfb\xbd\xd1\xc1d\xc2\xf6\xa0\xdf\xfb\xf4\xfb\xe9)~\xa7\xf7>\xef\xee\xfd\xbe\x8b\xc2\xce\x97f\x10G\xc2\xc78\xb8\xf7\xa5\xcc\xdc\x89\xe389\x0e\x1e\x1f\x1c\xb2C6dgl\xdc\xef\xfd\xe3\xecd\xc2\x8cc^\xe0\xf1\xd2\xf4{\x0cO\x1a|\x1a0\x81G\x9e\x8f\x0e\xce\x18\xd3\xb8\xe6\xe4\xcbQTGm\xfc\x8b\x93\xdf\x8e\xcf\xde\xb1?\x0f\xfb\xbd\xd9t\xb5f\xaa\xdf\xbb\xbe\xad\xee\x18\xda~p89\xe8\xf7\xc6\xa7\xb89g"\x8cD9\x18#7d\xd3\xc8h2\x03\xde|\xd8\x03\\\xa1\xf2\xac"\xe3\x1c\xe6\x92\xff\xff\xbe\x98\xd5\x0fbP?\xac\x97\xd5\xea\xd7fl\xf8c\xf6i\xf9\x8d\xfd\xf2\x97\xc1\x1f\x7fl\xa2kp\xf3c\xf6\x0bMz\xb3\xb5\x12\xed\xfd\xd7\xfb\xe1$\xa0>@\x07\xd0\xf3I\x96\xd2\xa2\xdc\xef\x1d}\x9e\x9c4\xdfr#5\x8e\x1c\xff\xf3\xe0\x82\xa5\x9f\x10^\xe7\xd0Cc\x0c\x15C\x17\xa6\xa5F(\xdf\xc8\n\xac2\xa6\x91\xa5\xf1:\xca\x00!\xc4t\x14\x97B\xdaFT\x06\x01\xb2\xdf\xef1\x96\x8f\xe0\x82cx\x1a\x15 .\xda\x0b\xa2\x88{%Q&\x1dD\xd6AkT\xb7\x91\x85\x11^k\xd2\xcd\xe0\xc2.\x1d@\xca\xac\x832\xdb:H0Y\x07!d\x11=\x89^cp\x0e\x8eO>3PH\x0c\xc3\xa8M\xb3&\x9c\x89PN\xdaH\xee\x0c9Y\xe1\xb6nK\x9b=\x18h\x1e}\x1fwc\x01\xfd\xe3\x90\x17d\x1bf8W\xcd\xb9\xe0-@c\x9bR\xd6\xb7v\x8b\xca[\n\x017\\\xfb\x96m\xda\x99\x1cb\xe7HT\x12\xc8\xbf^\xf1-\xdbd\xb6\r\x94\x93\xae\x91\x05\x00\xd0\xa9\xca*\xc5\xfd\xcblS%nR\x00\'Yy\xaf\x9b\xdd\x84\xf7\x00\xb6\xc36\xe3)\xcc\\\xe1O\x0b;\xd6\xe5\xb8qG\x8b\x80;\xc2\x0eh-\xa3\x0e\xba\xe0\x97;/\x9bh!4\r\'\xeb\x8c\xd2Vu\xe9`m3\x9d\xeb\x10\xf6m\x1dLA\xaa\x94\x8eD\xa5\x15\x89`M\xd4\xc1\x14?`\x8c\t\xb3N\xe8,K\xa9\x11\xec\x1d:XIjritK\x07\x05*#U@\x16eI\'\'\xd5V\x8cM\x8e\xb1\xc6@\xd8F\x03\xab\x8d\x15\xcd\xb8\x04\xcc\xef\x17\xc6\xd8\x16\xfcj\xf0\xaa\x81\x99\x16\n1W\xb8Bu\xc5XzA\xfe\xb5\n\xb3w\xdb6L)\x8a\xa6P97A\x10\xaa\xc1q\x1fupE\x07\xa3\x04\xa7s\x95\xb7\x94\xdd\x18\x1f\xc7\xbb\xfc\xabA\xd3R\x8bZ\xb4r\xc8YI\x9eD\x9b\xb2:\xd6d\x1236\xd2-\xaa\xe1\xb3\x1a\x16yA42 \xd2\xb4%\xb8\x83\x97]\xae\xb0%x\x1a\x0f\xddV\xc3\x08\xc8Ps\xc4\x0b\x81\xb0\xb2r J`\x12\xe8\x0e\xb268M\x17\xb0{C!\xd7\xd2y\xe8\x02\xbe\xd2\x84\x04dO\xd1&MglF\x1a\xf1_\x10}&\x16\xab#\xd4>\x16:A\x1c\x9a&\x86\x02%\xdd\x98\xab\x91\xb8\x8d~\x12j\xb8\xc7E\xde\x03u\xe1\xc4\xd1B )\x92\x1d\n@\xf1\x17\xc0\x15\xc3t\xc8\xf9[\x9c\xd7 \x04\xe3a\xb2"\x18(\xaan\x927\xf2\x96cPs2\x17\xab\x1e\xb4Y\xc9\x14\x1a\xe0\xd9\x1b\xa03x\x91\xcc\xa2\x0e\x87Y\x07\xad\xd0\x01\xcd\xf7\xc8\xe7\x8a\xe6\xca`\x9f\xef\xca\x1a\x9d\xbd/\x9dle\x8d\xc4d\xcb\x07C\xa6z\xe0\xba\x147\x13ux\x97u@_\x82l\xfc \xb5\xd6\x8e\x18\xd3+\xd1\tW\xe1\xf4\xa3"\xd4\xaa\xec1\xdf\xe3\xc1<\xa2-\xe9\xe0\xcb(wQ\x87\xa3\x12\x8b\x90\x8a\x96t\x00I\xbc\x86\x82\xf3\xaa[\x07\xaai\x12[\x93\x96\x0e:\xf3D\x80f>Xg?H\x93t8.:X\xc8\x94\xa4A\tG\xfaH\xdf\x14\xd0V\x87\xe3u\x0e\x8bl\xfbA\xfa\x12ym\x0b\x082Qc\xa6D\x1d\xdeo\xe8`\xa4\xa5\xfe\x02\xb4\xb7\xa4\x83\x136\xb52\xdb~0>\xfbAaXZU\xaa0\x98\xe0\xf2qX\x12\xa1\xba\xe4\x87a\xd6!^Y\xa8\xfb\xc0\x0e\xc7\x12&\x1d\xb2]W\xa7\'\xbc\xcd\xd5Z\x08\xde\xeeDd!\x0c[\x9a>\xc5\xb3\xe8\x93\x0e\'\x05\x93\xe0<\x91\x16x\xd0@\xac\x8e5\xbe37e\xecU\x93\x0e\xdc\xb6\xbb\xa1\xdc\xafb\x05\xa466&d\xf6\x8e1D\x16 #\xf5\x9c\x14\xeaA\'A&tl.\xc8;\xe05\x986\xf5\x88m\xeaA\xdb~\xcb\xb6!\x8f\x01\x11\xa00\x0e\xbdM\x1d\x8a6\xaa3\xe7=Q\x04\xa2\x96\xb7;i[\n\x81\x02Q\xba\x80l1\xb6_Q\x87\x0f\x85w\x8c\xc9\x95\xd4\xe1\xb1\x82\xfc\x8b\xcd\x9e\xe1]\x95\x92[\x9fc\x8c\xa8\xdc\xae\xd6\x1e(\xbb\xb1hd\xa7\xa2\xa9Y\xd4\xd4\x890\x95\xfc\xfba\xa3\x93\xf6N4\'aSo(\x0b\x15\xa0n\xfce\xfe\x1d\x95\x1c\xc2\xdc\xf7\x8d\xb2Fc\x8e\xe5\xdc\xc2>Bt\x15<\xebti\xfa\xda\xddfb\x85h\x1b\xb6\t\x19\xb4\x85V\xd0\x99[\xb6\x8d\xb2m\xc8\xa1\xb8?e4r\x1bU\x1c\xcc\x05\xf7B\xec\x9c\x96\xbc\xd0\xb2Tg\x08e0#T\xa5\x04\xd8\x8e\x9b!j\xc7z\xa1Z\xb9\x89\xf9$\xc8\n[\xa8\x02Tn8\xb0\xbc\x926"\xd9vP\xf2B\x87\x9aX\x1au\xaa2R\x84[\xcb\x93\xb6\rc\x15\xce\xd9\x8d\x97\x17Y\x1a!\xea\xd1\x85\x0f\x1d\xf4\xcb\xfcsV\xb8\x0bI\x90\x82\x89\xb7\x16\xc9\xc9?XZuW\x07\xa8d\xa6BlH[\xbc\xa1p\xbf\xc2\xe1\xe5jZ*\x1c\xba}\x8b7\xce\xb2mX\xa5<\x9d\x04F;\xc2\x01\x16q\xe0\xfae\xb6\x8dK\xce\x8aPq\x9a^\xc1\xdb\xa6qB\x84\x19\x0b\xaa\x8b\x13\xb5\xb2\xe5\x86h;b\x9f\xd9\x0f\x13\xa3\x14%\x97K\xb6\r\x1d\xf6#\\\x8f\xcb\xed\x01[\x05\x99\x19\xc4f\xe2Q^+\xf1B\\\x9fg\xdb\xf0P\xa3\xc9\xa7\x18)\x9f\xfb \xba\x87\xb6Z\xe6\x8d\xa7\x0bm\xbe76\x9b\x8e\x15.\x8b6\xe7,\xb2\xae\xa4\x9b\x91L7\xa3\xc3\x8dv\xd5qJ\x06\xc0\x9c\x95\x84k\x87\x85\xe8\xd9v\xf5\xddF\xec\xb1\x9fhN\x03\xac\xbd sw\x03\xd2<\xb7\xc7Q\xd9#4\xa5\x14#\x8c\xa6\xcf\xdd\x92UZ\xbf\xa0\xe5=\x8cM8dK,\xd5\x04\xed\x9c\xa3\xde\x02w\x03\xc7;y1\xdf>\xadh\xf7\xbb\x0e\\&z\xe5\xcaE\x80n\x81\x1c00[>>N\xb6E\x9f\xf0\xcc^8\xcfI\xe2\x14g\x85s\xcf\xf9\xe7}\xd9\x03K9u\xf0\x06\x94\xd3\xf9\x99\x14n\xa8\x9e\xdbcX\xf6p\xe1a\x00u}\x08\xe9\x1ck/\xfd\xcb\xaf\x15\x17\x19\xca.<\x1a\xa0\xf2\x8e \xa0\x8b\xb0\xc0^\xdfu\xb5O\xd6\xe4\xd2\xea\xaci\x95\x1f,a9!U\xe9\xdbt\xee\xee\x11\x92n\xcb\xcd\xbfe\x08Y\xb0\x9a\xd3\xad)d\xac\xc9\x0f\xac\xacz\x16\xca\xa7y\x0f$1\x00\x93iL\xb8|\xb3t\xd2\xda\xe7\xf68/{\xe8@z\xf9\x01\x83\x16\xb9\x01\xf2\r\x03\xff\x1f7\x0f?\x8c\x8e\xc3SS\x96\x9ey\xbe\xfc\xe1\xfc\x05\x02\x97.\xfb\xecz\xb1\x0cgaI\x96\xecx\xc1~ej5\xfd\xfe\xeax\xf1\x9a\xb1j~\x95\xc2\x81\x99\x1a\xa6U\xb3Y\x98\x1a\x9f?]U\xeb\xaa9\x17-\xd2\x8a\xddU\xcb\xea\xb6^\xd7\xcb\x15[\xd6\xd7\xd3y}\xc5\xeeW\xd3\xf9\xf7&j8\xb8Z/\xabi|\xb6\x8e\x1a\x1f\x9d!14a-\xcff\xd3q\xce\x93,\x03>\xc2\xdb\x87p\xd0p\xfa\xfd\x067aW\xd3\xeb\xebzY\xcf\xbf\xd5\xec.\xbc\x0b\x88P\x87]\xc6\xae\xea\xfa.L\xb8Y\xcc\xea\x80\x03a\x15\x8e\xc2\x1e\x1at[\xb1Y\xfd\x9fz\x96\xcc\x16\xfd\xde\xc7\xd4\x1a$\xbc\xc4\xc7\xa6\xf1\xde\xac\xd3\xf5&4\xe2\xc5\xfba\t\xa5\x14\xae\x14\xcd\xca\xf09\xf6\xa1\xe9\x11@sq4\xdd+\x85\xc6\x95\xb2\xacT1\xc5\xe2\xd5Z\xa4k\x9dxje\xd0V\x95\x95\x88Y\x1fq\x17\xc94>J\xf4O\xacD\x90|\xd4e\xa5\x8c\xd7\xaf\xd0V\x07\x8c\x86\x87\xc7\xf0\xc4\x99\xe1\xe5L\x08Np\xfb\xe4\xa6F\x1ca\xfco\xd3\xab\x95\xaf\xf5l\xf1\x93\xfd\xacV\xac\xba\xbaJ/\x8b\xc6\xf1a{\xb3\x80\xd6E\x94m\x80\xac\x03a\x01`[\xf8\x12\xf1yvBW\xdag\xfe\xa6z\x1a\\\xe1\xcbG\xc8b\xcf!%\x04p\xb7\x03&\xb4\xee\xb4\xae\xe6\xec\xd3\xcd\xf4zM\xef\x94N\xab\x872\xa0\x82\x8d4wgg\x87M\xaa\xaf\xf7\xb3j\xc9F\xd3\xd5:h\xb3\xb8f\x17Q\xbd\xdbz\xbef\'\x1bN\xc3\xd9\xc5/\x97\xc1\xd0\xfd\xc6\xf2\x8d\xe1\xef\xeb\xec1\x1a\xfdyq\x89\x06\xc7aP\xe1\x15R\x1a~?\x1e\x1f\xc7A\xef<\x8dE5/o\xab\x87\xb4\x89\x12[_\x04\xdb\xf6\x93]\xf9\xcc\xfazV\x7f\x0b\n\xae\x1a\x9d\xa2\xfb\xbb\xbe\x8e\xba\x85\x10\xd2\x97\xe7%$\xfb!\x0c\xd9\xf7\xc1\xab\xfb\x8f\xfdz\x1e\x9c\xbf\xdf\xe4O\x1aJ\xaf\xe4\xd2\x0b\xb9W\xeau\xf2\xeb\xff\x00\x06\x0bg\xbb'
p334
sg20
g21
sg83
Nsg84
Nsg85
VShelXL
p335
sg87
Nsg88
S'b34d577adaf7bde017a3a4569bba1c8b'
p336
sg38
I36
sg90
VLeast Squares
p337
sg92
F0.051499999999999997
sbag1
(g12
g3
NtRp338
(dp339
g15
I00
sg6
I39
sg7
S'24bd55d2e7a5e5fe0507cdda4e6a837e'
p340
sg16
(lp341
I39
asg18
S'x\xda\x8dYmo\x1b\xb9\x11\xfe.@\xff\x81\xb8\xb6\xb8\x04\xb1\x15\xbe\xbf\x14\xf5\x01\x8ec\xc7\xbe\xc8\x96\xa3\xa8m.8\xc0\xd8\xc4\xebX\x88,\xb9\x92\xdc\xb8\xff\xbeC.g\xa8h\xd7\x86\x92{\xa1\xa8%\xf9\xcc\xcc\xc3gfV\xfd\x1e\x83?\xf5\xe3\xfd\xd5\xfdm}we\xbf\x88\xc1\xb2^\xb1\xaf\xcb\xbaZ\xd7\xd7\xec\xcb\xff\xd8\xc7\xd3\xe3\xe1\xa7\xe1\xbe\xe4B\xbfv\xfd^\xbf79\x9b\x0c\x7fZqU\xa55\xd39\xbb\x94/\xc4K\xfc\xb7\xdf\x1b\x1f\x9f\xb3\xd1\xec\x9am\xadx#\x9agE\xfc\xcb\xfe"B\xf3d:h\xc2V\x8b\xd9\xc3z\xba\x98?\xb1\xdfX0>\x10J\xee\xb1\xf1\x8f\xba\xfa\x0e\x1fx\xf0{\xecpv\x7f[\xc5\x0f\\\xec\xb1\xd1rZ\xcf\xd7U\xda\xa5\x8a\xc0\xee\x1f\xd6\xcd\xea\x93Y\xf5\xf5;{d\x07l\x9f\x0f\x94v\xec\x05\xacQ\xd6\xb1\x97\xecf\xb9\xb8c\x97\xd5r\xb5\x98\xaf~e\xffyX\xac\xe3&\xab\xbcn\xb1\xbc{\x98U\xecf\xf10/^\x99\xfc\x9d\x1d\t\xc7F\x9e]\xc8~\xef\xe8x8\x84\xdd\x9c\xe0N17p\xce2?\xb0!(&\xed\xc0\x8b`Y\xe0\xcd?\xfd\xde\xe7\xe3\xf1\x98\xe9\x84\x97\xab\xe6\x7f\xcd\'\x01\xe6\xc5\xbf\xfd\xde\xf0p2a\xfb\xa2\xdf\xfb\xf8\xc7\xf99|g\xf6?\xed\xed\xff\xb1\x07\x83W\x9f\xf3$\xcc\xc4\x8fir\xffsy\xf2U\x9a\x87\x87\xd3\xe4\xc9\xe1\x11;b\xa7\xec\x82\x8d\xfa\xbd\x7f^\x9cM\x98\xf5,H8^\xd9~\x8f\xc1I\x83\x8f\x03&\xe1\xc8\xcb\xe1\xe1\x05c\x06\xd6\x9c}>Np\xf4\xc6\x7f\xe1\xe17\xa3\x8b\xb7\xec\xaf\xa7\xfd\xdel\xbaZ3\xdd\xef\xdd\xdcU\xf7\x0cl?<\x9a\x1c\xf6{\xa3s\xd8\x9c3\x19g\xd28\x1a\xa36\xc66\x8f\xc1d&x\xfe\xb0/`\x85\xa6\xa7\xca\x18\x9ea\xbe\xf1\xff?\x16\xb3\xfaQ\x0e\xea\xc7\xf5\xb2Z\xfd\x96\xe7N\xbf\xcf>.\xbf\xb2_\xfe6\xf8\xf3\xcfMv\rn\xbf\xcf~\xc1\x87^o\xad\x04{\xff\xfd\xeet\x12Y\x0fF\xb9\x00\x9eo\xc6\xca\xc6q\xbfw\xfcir\x96\xbf\xe5\xd6J0\xe5\xe4_\x87c\xd6\xfc\x89\xe1\r:\x9a\x04\xa1b\xe0\xc2\xbcTj\xe3\x9b\xb1\x16Nk\x99\xc7\xb0\xa7Vq,D\x0c1\x1e\xc5\x95l\xa6a\xa8\xad\x0f\xec\xa0\xdfc\x8c\x8e\xe0\x12(\x8d\x10\x04\x8f\x9b\xed\xc7\xa14\x82\x86*$\x0c\x920\x18\x1dB\x10\xcdXZ\x19\x84Bl\x96+\xdb\x85A\x18K\x18\x8c\xd9\xc6\xa0\x84\xd5\x88ArKC%p\x18,\x84\xf3\xf0\xe4\xec\x13\x13\x1a\x84\xe14\xa1\xc9\x96\xdb\xb8&d4\x8a+\xe52\x1a\r\xdb\xf2-4\xfbb`x\xf2}\xda\x8dE\xf6\x8f\xe2\xbd@\xdb\xc0\x1d\\\xe7sEp\x92\xe7y\xad!~\x9d\xb690\xa8\x19Z\xeeu\xcb6\xe3\xd0\xfd\xdc\x15\xdb\xb4\xd2\xe8\xdf \xc3\x96m\x8al\x13\xdak\x91\xc7Rp\xef\xb2m\xdai\x15\xc2n\xb6\xe9\x127\x05{\xf0\x12C\x85^\x83hv\xc6\xcd\x06Oq\xd3F\xb6\xb8\xe3\x02\x9a\xce)\x04\xc0"\x1f\xb2m\x10v\x910\x98\xc2_\xf8\x96"$\xc1;\x88\xc1j\xd3\xec\xb6\x8d\x01\xfc\x8e\x18\x82W-\x0c\xd6\x12S\x95\xc2\x83\x81f\x16\x87\xc2\xba\x84\xc1\x16?\xc4\x18\xe7\xb1\x97\x06\xc8\x9e\xf1(#\xa5\xee\xc0\xe0$\xd2\x1d\xf8\xed\xfc6\x06-\x8c/\xa4E?p\xc5\t\x83W\xdb1\xb6\x14c\x13\x82\xc3\xeb\x01\x03\x83\xf7Q\t-\xd3\x85\xdc!\xc6\xae\xf0\xd7\x00k\xd1N\xa9y[+\xb6\xf9\xeb\x03\xc6\xd8i\xcb[\xb6I\xed0\x9a\xd99\xc9\xa9\x18C.<7\t\x83/\x18\xacV\x1c\xcf\x85\xa0\x19\x81\xfe\xf5\xcewa0\xc2"\x91\xe0\x8e\xd8\xd6\x1d\xf2\x8e<i\x84 8\xde\x91\x889\x9e\xe4\x16`\x04\x82\xe1 \xb4\xf8\x88P&8\x8bt\x87\x04\xd9Ew\xd0[\x84a\x80w\xdb0@\xa0E\t(:M\xcar\x95\xa1V\xa0\xc0\xd8\x84\xe6\x90\xd0H\xa54\xde&i\x83\x11\x1e/\xa5\x07\x05\xe8@\xa3\x8d\xe6\x08^\xf9\xb6hz\xf2\x19\x97!\x94a\x11\x16\xa7\x12\xd5>\x149\xf1\xb0\x11b\x00\rAV\x1bH>\xd6<I5\xd8cL{(\x05j\xceIn\xa5q((\xc2\n\xb3\x03]!LG\x9c\xbf\x81\xe72C \x1e\x18\x1a\xd0\x0b\x8dr\n\x1cR\x9dl\x81\x04\x88\xb7Q+g;TI\x91\x0c\x94\x8c&,e\x13\x10\x8a\x84\xe1\x880\x18\x1d\xb3H\xa6\x8d\xb5\x86g\x7f*\x07\xb1\xe1]\xb7\xc6XI\x810\xad[\xa3\x9c#\x0c\x82\x97\xa1,q\x8a\xa5(`xK\x18\x00\xb7@\xadW\xc6\x18\x99}\xa2\x82\x96\xb6\xd3\x0f\x9edG\xb9\x0ee\xe4\xda\xe3\xc1<E\xb7I\xe7\x82\x86\xa0\x1b\t\xc3q\x89\x05\xdc/\xb2\xdd\x00\xef\xb0`\x81l\xc1]\'\x06\x14\x1bp\xaaic0\xb2x\x9d\x87\x02\x87\x93H\xba\x06\xc3I\xc1\x00\xd7Pd\x0e\x18\xd0@\xf2\x83\n\xb6\xd1\xc6V\x85\xe3\x15\x85E\xb5\xd4YjQ\xb2\x94\xa3\x83\xb9\xe6\xa5\xeei0\xbc\xdb\xc0`\xb5\xc8~\x00V\x07\x8b\x15\x8e\x97Nv\xfa\xc1\x06\x14#\x05\xa5B;K9\x92\x0e\xe1m\xf1\x83#\x0cA&\x0c\xa7\x84!\xb6,\x98\xa5\x80\xf1\xc2c^\xf0\xbc\xdb\x0f2\x90u\x00^uT"\x94\xa5T\xc9RB\x17N\xf2\x86\x93g\x85\x93p*:7F\xc5\x04\xe4\x89\xb7\xdd\xd9\x84S\x8d\x13\x9fia\xd0E\xb4\x1c\xa7\xc2\x08hD\xf4\xd4\x98)\x99h\xe4\xeb\xacH\x8f\x80\x02(\xa0&B\xd2\xc5j\x08t\x9b\x8b\xb6\xf4\xc8m\xe9\x01\xdb~\'\xdb\x94\x8c\xecCA\xf6R \xcf8\xdc\xed\xae*@\x05\xaa\xf4\x94\xe5\x1d\xba\x93d\xb1\xd1\x9dB{I\xe9\x15\x88j\x12\x86\xf7Ew\xa0z\x11\x19\x83\x8f\xc7*\xd4D\x88\xb7\xe8\xca\x94\xdc\x93\xf6I\xd3\xaa\xe6uP\x96\xd2c\xa0\x8b\xae\x8a\x0c*\xeb\xd1#\xba\xf1\xef\xfb\x8dJ\x1any\xe6\x08\xd8\xaa9\xde\x06\x01J\xa3v\xf3\xef\xb0\xdc!#\x1d\xde<PT\x8f<\xd3\x0end\x17\x7f\xb53T@\xc4\xe1\xb6\x7f\x83F\x83\xa0Q)\x95\x88\xa6\x9beK\xfa\xcd\xb6\r\xc96\r\xb5&\xe6l\x0b\xc2\x86^7\xc0\x81V1\xf0\x84m\xe7\xe5^\x18E\xec\x03\xd1\x96\x8ej6\xafyW\xbe0V\x93>x\xd5\xb2M7\x8a\x98\xach(\xdeH\x85\xa1dn\x14v@L6\xb6\x1d\x96{\x11\x8d\x08\xa5P\xc7\x8b\x05\xad\x9f\xe9\xaa %\xa5\xf57\xa54\x00}\x97\x9e\xea].\xd0\xd2\x10S\xc6n\xfe\xb9(\xda\xa5\xf4\x86\x7fx\xc9#P\xe5\x9b\xae\xbb\xa5c\xf2\xc0k&\xdb\x156L\x96N\xa3t\xa9E7T\x90[\xbaqA\xb6\x81\xbc\x04D\x00\x95f\xa0z\xdf\x00\xe3\xf5n\xb6\x8d\xca\x9d\x951i\xe5Z\x01$\x17\xf5Q\x83\xc6\x9b\xae\xb2\xd2h\x92X+\xda\xba\xa19U\xb7P\x93QB\xe0\xa5\x8a\x813\xb6x=*\xdd\x03\x94\n\x98M\xbd\x81\n\x1eo_0Z\xed\x18\xb7K\xb2\x8d{\xd8\r}\nC\xf4z\xac/\x84\xeb\xec\x8c(\x8d\xea\xf8\xf4v\xc9\xec\xa8\x81\x8c\x8d\x02I?\xddd\xc8q\x0e;#\xd5tFG\x1b\xe5\xaa\xe7Xr\x0b\xa1\xa0M\xc2\x0c\x08R\xe1\x9f+W\xdfn\xc4\x1e\xa2\x9co\x91\x80"\x90\x98\x183\xaa}n\x8f\xe3\xb2\x07\x14\xa5\xa4\xab\xc6p,y!r&\xec\xd2\xa1\x1d\xa5"\xbcXB\xc5\x82\xf1\x81\xa4\x0cv\x13\xdd\x8d\x80\xc3\x92\x8c;\x90\x9dm\x1fC+R\xda^GyGiB\x0f-\xf4\x96\x8fO\x1a\xdb\xe2\x1a\xe8>\x15\xea?\xb4\x07\xa8#\xa9+\xe1\xcf\xf9\xe7\x1d\xed!@9\xf0`\xcb\xbd\xc4*W\xc7\xf2\xf9\xd9=N7\xf6\x08\x944\xa17\xd2\xf8F\x08\x10I\'vn+\xc6De\xa0\x8e\xc7Z\x04\x1aWcI\xba\xa1\xb8\xeb\x92h\xe7\xa8*\x8d\xbckQ\x192Hy\xbb@\xd7\xd4ht$\xd0In\xb9\xf9w\xa2\x90\x13\xf1\xdd\x18\x16\x1b\xdc\x07\xea\n%o\x15\xd6?\xb9\xe8\x9c\xf6\xf0\x90BQ\xba\x84\x95A\xe2~\xca\x81\x12>\xb7\xc7e\xd9\xc3\xc6\x9a\x1c\x93\x15\x14\x92\x9c:R\xc7\xed\x0en>}?<\x89oMY\xf3\xces\xf7\x97\xf3c\xc1\x0er\xb3\xaf\xd8\xcdb\x19\xcfR\x1a\xda\xa4\x93\x05\xfb\x8d\xe9\xd5\xf4\xdb\x8b\x93\xc5K\xc6\xaa\xf9un\xc6Ez\xac\x9a\xcd\xe2\xa3\x1a\xfe\xb0\xebj]\xe5s\xc1"H$\xf7\xd5\xb2\xba\xab\xd7\xf5r\xc5\x96\xf5\xcdt^_\xb3\x87\xd5t\xfe-G\r&W\xebe5M\xef\xd6\x01\xf1\xf1\x05\x08C\x0eky7\xdb\x1c\xd7\xbc\xbf\xca\r\x97f\xf1\xd7\x87x\xd0\xe9\xf4\xdb-l\xc2\xae\xa777\xf5\xb2\x9e\x7f\xad\xd9}\xfc- Q\xdd\xec1v]\xd7\xf7\xf1\x81\xdb\xc5\xac\x8e<\x90V\xc0\xac\xd8\x07\x83\xee*6\xab\xff[\xcf\xb2\xd9\xfd\xde\x87\x86\xc8\xf9\xe2\xc58\xa4\xbe\xd94\xedMT\xd2\xe2\xfd\xb8\x04\xcb\x15X)\xf3\xca\xf89\xbd\xe0I\x95\x84\xce\x8dc\xe8^\x19\xeb\xcd\x0f\xaa\xac\xd4\x89\xc3\xa9\xe5v\xf9\x15\xe9\x13g\xc6w\xd1\x1ftY)SZ\x88\xd74jQz\x95h\x9eX\t$\xf9`6\xcf\xd4\x8d\x9d\xce\xba\\\x02\xa8\xee\x95\xb1#\x8e\xc1\x89n\x9f\xdc\xd6\xc0#\x88\xff]\xf3\xd3\xca\x97z\xb6\xf8\xc1~T+V]_7?\x16\x8d\xd2\xcb\xf6\xbc\x00\xd7%\x96m\x90\xac\x83a\x91`[\xfc\x82;h\x91]\xcd>\xf3\xd7\xd5\xd3\xe4\x8a_\xfe\xc4,\xf6\x1cSb\x00\xf7:h\x82\xeb\xce\xebj\xce>\xdeNo\xd6\xcd\x9b\xe1=v^=\xe6\x89\xc8\x13\xe7\x07\xc5/\xaf^\xbdb\x93\xea\xcb\xc3\xacZ\xb2\xe1t\xb5\x8ep\x167l\x9c\xf0\xdd\xd5\xf35;\xdb\xf0\x1a<]\x1cs\x15-=\xc8\xa6oL\x7f[\x93\xcbp\xf6\xc7\xf8\n,N\xd3\xd0\x80\x1b\x9c~7\x1a\x9d\xc0\xa4\x88\xbd\x0e\xce%\x9cWwU\xfe\x9d\x0b\xd0n}\x13\xad;h,\xa3C\xeb\x9bY\xfd5"\\eP)\x00]_\'p1\x88\xf8\xe5e\t\xcaA\x0c\x04y?\xfa\xf5\xe0g\xcf^F\xf7\x1f\xe4\x1b\xd4L5?\xca5?\xc9\xbd\xd0/\x1b\xc7\xfe\x1fO\xabhx'
p342
sg20
g21
sg83
Nsg84
Nsg85
VShelXL
p343
sg87
Nsg88
S'b34d577adaf7bde017a3a4569bba1c8b'
p344
sg38
I37
sg90
VLeast Squares
p345
sg92
F0.051299999999999998
sbag1
(g12
g3
NtRp346
(dp347
g15
I00
sg6
I40
sg7
S'0f9bdd5536716e74b8eaebc93133586f'
p348
sg16
(lp349
I40
asg18
S'x\xda\x8dYkO[;\x16\xfd\x1e)\xff\xc1\xba3\xa3\xdb\xaa\x90\xfa\xfd\x18\rW\xa2\x14\n\xb7@\x8023\xbd\xd5\x95\xaa\xd3r(Q\x03a\x920\xed\xfc\xfbY\xb6\xcf\xb6\xd3\xe4\x14\x01}8>\xb6\xcf~\xac\xbd\xf6\xde\xcep\xc0\xf0\xd3~\xbf\xffx\x7f\xd3\xde~\xb4\x9f\xc4h\xde.\xd8\xe7y\xdb,\xdb+\xf6\xe9\x7f\xec\xdd\xe1\xfe\xf1\xfb\xe3m\xc9\x85~\xe9\x86\x83\xe1\xe0\xf2\xe8\xf2\xf8\x87\x1d\x1f\x9b\xb4gr\xc7\xce\xe43\xf1\x9c\xfe\x0e\x07\x17\xfb\'l<\xbdbk;^\x89\xbcV\xc4_\xf6\x17\x11\xf2\xca\xf4\xa2K\xb6\x98M\x1f\x96\x93\xd9\xddO\xce\xbb\x10\x8c\x8f\x84\x92[\xec\xe2[\xdb|\xc5\x07\x1e\xfc\x16\xdb\x9d\xde\xdf4\xf1\x03\x17[l<\x9f\xb4w\xcb&\x9d\xd2D\xc1\xee\x1f\x96y\xf7\xc1\xb4\xf9\xfc\x95}g;l\x9b\x8f\x94v\xec\x19\xf6(\xeb\xd8sv=\x9f\xdd\xb2\xb3f\xbe\x98\xdd-~e\xffy\x98-\xe3!\x8bn\xdfl~\xfb0m\xd8\xf5\xec\xe1\xaeZ\xe5\xf2\xeflO86\xf6\xecT\x0e\x07{\xfb\xc7\xc78\xcd\t\xee\x14s#\xe7,\xf3#\x1b\x82b\xd2\x8e\xbc\x08\x96\x05\x9e\xff\x0c\x07\x1f\xf6/.\x98N\xf2r\x95\xff\xcb\x9f\x04\xd4\x8b\xbf\xc3\xc1\xf1\xee\xe5%\xdb\x16\xc3\xc1\xbb?NN\xf0\xccl\xbf\xdf\xda\xfec\x0b\x83\x17\x1f\xbaI\xcc\xc4\x8fir\xfbC]\xf9"\xcdcq\x9a<\xd8\xddc{\xec\x90\x9d\xb2\xf1p\xf0\xcf\xd3\xa3Kf=\x0b\x12\xafWv8`x\xd3\xe8\xdd\x88I\xbc\xf2\xecx\xf7\x941\x83=G\x1f\xf6\x938z\xe5_,~5>}\xcd\xfez8\x1cL\'\x8b%\xd3\xc3\xc1\xf5ms\xcf\xa0\xfb\xee\xde\xe5\xeep0>\xc1\xe1\x9c\xc98\x93\xc6Q\x19\xb52\xb6\xdd\x18*3\xc1\xbb\x0f\xdb\x02;tYU\xc7X\xc3|\xb6\xff?f\xd3\xf6\xbb\x1c\xb5\xdf\x97\xf3f\xf1[7w\xf8u\xfan\xfe\x99\xfd\xf2\xb7\xd1\x9f\x7f\xae\xa2kt\xf3u\xfa\x0b-z\xb9\xb6\x13\xfa\xfe\xfb\xcd\xe1eD=\x94r\x0e\x96\xcfc\x154\xc6\xc3\xc1\xfe\xfb\xcb\xa3\xee)w\xdcB\xe4\x83\x7f\xed^\xb0\xfc\x13\xdd\x1b\xa2\x03\xc7p\x15\x83\t\xf3V+\xb5Py\xac\x85\x93\x8a\xc6\xca\x06n\xe3X\x88\xe8bz\x15WR\xc9n\xa8\xad\x97lg8`\xac\xbc\x82#.\x0c\x89 D\\\xb9\x1d\x87R\xf924Y\x06Yd0\x1aH\xb3y,\xad\x0c$\x8f\xb2\x96\x07\xd9\'CD$\xc9\xa0\xc5\xba\x0cJ\x98Pdp\xb4\x12\xa2y\x1a\x06\x07\xdb\xec\x1e\x1c\xbdgB\x83\x18\x0e\x934\x9dZ&\x04\x17\r\x94\xa4\x91N\xban\xac`\x1e-\xd6\xa4\xd9\x16#\xc3\x93\xed\xd3i\x8ce\xddT\xd1\r\xaf\xc2qy,\x82S\xc1u\xf6\xd5\xce\xab^\xfbv/\xc1\xd0rg6t3\x86\x17\x17\xeb2\xd4\xba\xd8\xd7\x07\xb7\xa6\x9b*\xba\t\xed\xb5\xeb$\x90<\x08M\xdevZs\xfd4\xddt\xf5\x9b\x92B\xaf\xf8\x90wc\x19\x02\x90\xd4\xa3\x9b\xe3\x8a\x86Z\xc3G\xeb\xd8\xf1\x82T\x87C\xc8\x80\xe0$\xd7\xe9&\x8c\xcd2\x98\x8a_\xee\xbd$\x0fI\xa5U \x1ci\xab\xfad\x00f\x8b\x0c\x01\xa8\\\x97\xc1\xa6\xd3\x92%U\xb2o\x1aj_\x86"\x88$\x83\xadv\x08>\x89\x14\xc7\x1e\xf0\xb6\x1d\xce\x942\x92\xab>;H[\xdcm\x83^\x97A\x0b\xef\nh}\xf11P_|\xcc\xd7}lW\xf1[0\xeb\x8c\xb5\x84z%p\xae}\x9a\x8f]\xc5/T\xa0h0\x91*L\xe1\n-]\x1f~\xbd\xa10s\x06\x06\\\xd7M\xf1\xe2\xcd\x1a\xc5\x08SE\xeevN\'\x19|\x95\xc1\x82\x8d\xba\xf35\xc45\x8e\xec\xeb]\xb2\xc9\xba\x0cFxU \xc77p\xa6\xbcU\x9b\x8e\x15\xd2\x11kH\x9c\x90\xe8v\x1cw\x93\x18N\xea@b\xc2\x0e!\x10\xd4\x02\x02\xdb\xf4\xb9\xb9\xf2\x90\xe10\xfd\x9a\x18`\xdeb\n^\xb8IJa*\xd4tq\x8cM\xd2\xec\x16i\xc0\xd4F\xd1\xd8\x06\xc1\xc9\xfd\n\x04\xd0\xe7\x18mt\x11^\x9bM\xd2,a\x04\xd0\xc9J\x9a\xc6\x924!:\x06P;\xaft\x82\x80\x15\xdd\xf9\xd2\x80\x0b\x08(\x16Q$\x7f\n5\x9cqQ\xce\x80\x1aZ\x18\xd2\xc9A\x0c"\x14\xcd\xadz\x02\\\xe1\xa6=\xce_a]\x87\x10\x19xP$\x88p\x94\x00\x80<\x9d\xb2\xd0\xbaa\xa4.\xeaj\x8d\xfc\xb7\xc1J\xaa\xc4\x9d\xaa\xc0\x11\xc6U\xaeRI\x86\xbd"\x83\x01\xbb\xd9\xee\xb9\xb3\xd6\x92\xa3\x94C\xa6\xeee}cdq\x84\xe3\x9b\xceQ\x95\x7fx\xc5\x87-2 \xb5\'\x19^\x17\x19\x00gNp\xc5\xf1\xaa\xb0R\x80\x85D\x9f\x1d\xbc\xd3\xe5}z\x83\x95$\xaft\xc8\xcdJ:/|\x89\x98M2\xecW_\x00\xf8\xa4\x98\x02@$E.\xb2\x85\xb0\xbd2\x04\n\x04\x00c#\xfbI\xedU\x95\xa1 \x13\x04QH\xd2g_\x1cT\x19\x9c\xf0\x05T\xe0\xc0\xe2\x0b\xe4b\xe1{+\x1c\x1f\x8a[\xf8\x86/P\xca\x94:B\xf0\x9a\xb0\x94\xa8uO\xf6\xc5\x9b\x15\x19\xac\xd6\x9d\xee\x16\xac\xe0)cy\xe9x_\x96BD\x93k\x95\x96\x9b\x98\xb4\xba\x82@T\xb7\xc8\x8a\x07\x9f}qXd\x88-\x0b\xbd\x17\xf1/\x890\x94G\xa5\xd8\x8b\x87`D\xc9H\x9b\xbeP\x96\xf8$\x82\xa0\x16}\xb6\x0ce\xccM\x90\xe1\xa8b\x12\x99\xcd\x97jH\x18A\xb1\tz\xecer\xc5y\xa96E\x0f\x93k[\x98\xca\xd5\xc4\xcdk\xb4HY(T\xa8D=G\x95z\x90\x0f)o\x0b\x14\x8dBSn\x0b\xdd\xf8G\xea\x91\xeb\xd4\x03\xdd~/\xba!={2\x83D\x95AxP\x1c\xb5Q/\xce\x82\xb6\xc5\x96\xd2n\xf2\x0e\xaf\xe5G-]\xa5\xab\x05\x81\xcc>~[y\x07\x9e\xa4\x00\x820\x968J\xc7v\xb5?S\x92\x01\xb8\x8eT\xbf\x9e\xad\x831%=\xaa\x12z*Y\'\x0f\rU\xd2Lg\xfb\xbe-\xf6\xb5\x82k\xca\x80\xc1\xa0R/\xf6\x85\xdd\xed\xd3\xec{\\c\xc8HG]\x825\xb1\xf9\xa0\xd8B\xda\xe8\xe3\x12\x04>\xd9\xd7\xf6TY2xWS[\x81r\xce\xd9i\xd6\xc4*\xe0\x07\xdd\x8e\x8bn\x08JO\xb5\xa6\x15\xd2\x12\xea\r\n\xf8\xbe\xd4\xd7\xa7\xdbI\x8d\x0b\xa3\x9c#$"4\x89\x88\x81P\x9d\x13\xec\xba\xdfl057l\xe8\xa6rA\x92kE[\x9c\x95{\xb3\xac\x9b\x92$\x8d\xcc\xba\xed\xd6\xb80\x10 \xd4B\xdd\x934R[\xfes\xdd\x0eS\x16\x96%\xba\x05\xa5u\x14B\x9a`\x86\xe4\x8cxx\x9a}N+w!\xd0\xc9\x99\xe0;\xc5K\xf7\xaa\x8d\xe9\xe3.\xadJ\x17\xa5\x82\xd8\xa8\xf2c\x15Y\x1c^\xa9T\x8a\x95\x88Sk\xbcqZt\x03t:\x1d \x8d\x05\x9b[\xb2\x1b\xe8\x84?M\xb7q\x8dYIu\tj\x05\x00\x918\\[\xd4\x8f\xba\xcf\xf7`\x0b\xc2\xb50r\xb3{(\x89Q\x9aZ\xc8\tQ\xd2\xa5-\x1d"\xe1z\\\xbb\x07T\x95T\xd2y\x83r\xa5\xc3\x01\x98@\xf9\xf04\xdd\xce\x8an\xdcc\x17\x99\xd7\x18Ow\x03\xca\xa1r\xec\xed\x8c\x94\xa8\x9d\xbd\xdb,\x99\x9d\xa9\x81Z9\xb12%\x1a\xd2\xd2\xd9\xab\xdc\x19\xed\xad\x94\xab\xce\xeb.I\x084N\x8e*"\x8f\x9aK=V\xae\xbe^\xf1=\xf0\xd2\x15?\x02I\x87\xbaqT7\xc2\xf3\xc7\xce\xd8\xafg\x08+H\x0eX\xc5P#\xa1\xd1\xe9j\xf7\x84\x92w/\x15\xe1E\x13\x04\x07y\xcf\x87`\xa9\xa7\x87\x9fM_[\x02\xc3\xf2G:4\x9f\xfb\x84\xcc\xee\xaa\x98[\x99\xd2\x90[i\xd6l|\x90u\x8b{BP\xd4G\x81t=\xe5g\x15\xd0\x13<\xda\x12\xbc)g\xa0{ST%\x18\xf4j\xb6\xdeIi\xf5\xa8\x9f\x0e\xeb\x191\x03\xfbrOa\xa9B\xc4\xc1\x9e\x87\'\xb7\x15\x17\x05\xca>6\x02\x8a\xae\x85\xb4\x92\x92\xa8[{\xd1{\xd9\xe1Kj\xf5\xe8\xcf6\xa0\x8c\x84Z\xcd\\\xd8\xc8\x94\xeeO\xb8z\x91\xd3\x99\xf9\xf7\x02!P\x83\xa77!-jJ\xfa\x12\xdcm\x1f5\xf3I9\x03\xcd\xb3!\xb3 \xeb\t]\xceP\x81\x8b\xc7\xce8[9C[\xea\xf7\x15\xca\xe1z\x8d\x17\x82|\xcae\xc3\xe1\xdb\xe3\x83xk\xca\xf2\x9d\xe7\xd3/\xe7/`\xd1\xae\x84\x11\xecz6\x8f\xefR\x1aa|0c\xbf1\xbd\x98|yv0{\xceXsw\xd5\xe5\xa0\xbc\xac\x99N\xe3R\x8d\x1fv\xd5,\x9b\xee\xbd\xd0\x08\x00\xbfo\xe6\xcdm\xbbl\xe7\x0b6o\xaf\'w\xed\x15{XL\xee\xbet^\xc3\xe4b9o&\xe9n\x1d\x12\xef\x9f\x82\x18:\xb7\xd6\xbb\xd9\xfc\xba\x0c\xda\x9c\xa4@\xc8\xf1\xdb\x87\xf8\xa2\xc3\xc9\x97\x1b\x1c\xc2\xae&\xd7\xd7\xed\xbc\xbd\xfb\xdc\xb2\xfb\xf8]@\xba\xb81[\x8c]\xb5\xed}\\p3\x9b\xb6\x11\x07\xd2*\xcc\x8am(t\xdb\xb0i\xfb\xdfv\xda\xdd\xcb\x0c\x07\xe7\xd9K]\xe0E\xea\x88\xadg\xbcD\x8b\xedM\x84\x7f\xb5~\xdc\xd2\x85%\xcc~.\xbb\x9d)L#\x01\xa5Li\x93\xef\xd25\\\xdf\xceXK\x9f\xab\xba3g\xd9\xf8\x7f\x8c\x80\xd8\xd6E\x9f\xf7\xeeD\x9e9\xd7u\xa7\xb4\xf9\xb9p1\x95\xc7\x10\x8d\'\xf4\xeeD\rvn\xaa\x9e\x02Uo.\x01\x15\xcf\xd6U\xae\x7fg\xec\xc2\xa2s\xa2\xd9/oZ\xe0\x08\xfe\xbf\xcd_\xad|j\xa7\xb3o\xec[\xb3`\xcd\xd5U\xfe\xb2h\x9c.\xdb\xbb\r\xb4/\xa1l\x05d=\x08\x8b\x00[\xc3\x97L\x1diFW>\xe7\xeee\xf3sp\xc5\x87? \x8b=\x86\x94\xe8\xc0\xad\x1e\x98\xd0\xbe\x93\xb6\xb9c\xefn&\xd7\xcb\x94\xae\x80\xa9\x93\xe6{7\x81\x85H7\xa3j\x97\x17/^\xb0\xcb\xe6\xd3\xc3\xb4\x99\xb3\xe3\xc9b\x19\xc5\x99]\xb3\x8b$\xdfm{\xb7dG+V\xc3\xeaj\x98\x8fQ\xd3\x9dN\xf5\x95\xe9/\xcbb2\x9a\xfdv\xf1\x11\x1a\xa7i$\xbe2\xfdf<>\xc0$\\\'\x1d\xcd%9?\xde6\xdd\xf7\\\x90v\xedI\xd4n\'kV^\xda^O\xdb\xcfQ\xc2E\'Tr@\xdf\xe3$\\t"=<\xabN\xd9\x89\x8e(\xd6\x8fv\xdd\xf9\xd1\xb2g\xd1\xfc;]\x04\xe5\xa9\xfc\xa5\\\xfeJ\xee\x99~\x9e\r\xfb\x7f\xc2\xb4g\xdc'
p350
sg20
g21
sg83
Nsg84
Nsg85
VShelXL
p351
sg87
Nsg88
S'b34d577adaf7bde017a3a4569bba1c8b'
p352
sg38
I38
sg90
VLeast Squares
p353
sg92
F0.0511
sbag1
(g12
g3
NtRp354
(dp355
g15
I00
sg6
I41
sg7
S'a70726d345a64a3a9c9cf219c716c1d1'
p356
sg16
(lp357
I41
asg18
S'x\xda\x8dYkS\x1b\xcb\x11\xfd\xae*\xfd\x87\xa9\x9b\xa4b\x97A\x9e\xe9y\xa7\xc2\xad\xc2\x18\x0c\xd7\x800&\x89\xaf\xebVQk\xb3\x18\x95\x05"\x92\x88\xc9\xbfO\xcf\xecv\x8f\xac]\x88\xc0\x8f\xd1\xec\xccl?N\x9f\xee\x1e\r\x07\x02\x7f\xea\xc7\xfb\xcb\xfb\x9b\xfa\xf6\xd2}Q\xa3y\xbd\x10_\xe7u\xb5\xac\xaf\xc4\x97\xff\x8a\x8f\x87\xfb\xc7\x9f\x8e\xb7A*\xf3\xda\x0f\x07\xc3\xc1\xc5\xd1\xc5\xf1O;.\xab\xbcgr\'\xce\xe0\x85zI\x7f\x87\x83\xf3\xfd\x131\x9e^\x89\xb5\x1doT\xb3V\xa5_\xf1\'\x15\x9b\x95\xf9E\x17b1\x9b>,\'\xb3\xbb\'\xce;WB\x8e\x94\x86-q\xfe\xa3\xae\xbe\xe3\x07\x19\xc3\x96\xd8\x9d\xde\xdfT\xe9\x83T[b<\x9f\xd4w\xcb*\x9fR%\xc1\xee\x1f\x96\xcd\xee\x83i\xf5\xf5\xbbx\x14;b[\x8e\xb4\xf1\xe2\x05\xee\xd1\xce\x8b\x97\xe2z>\xbb\x15g\xd5|1\xbb[\xfcU\xfc\xfba\xb6L\x87,\xda}\xb3\xf9\xed\xc3\xb4\x12\xd7\xb3\x87\xbbb\x95\x8b\xbf\x89=\xe5\xc58\x88S\x18\x0e\xf6\xf6\x8f\x8f\xf14\xaf\xa4\xd7\xc2\x8f\xbcw"\x8c\\\x8cZ\x80\x1b\x05\x15\x9d\x88\xb2\xf93\x1c|\xde??\x17&\xcb+u\xf3_\xf3I\xa1z\xe9w88\xde\xbd\xb8\x10\xdbj8\xf8\xf8\xfb\xc9\t>\xb3\xdb\x9f\xb6\xb6\x7f\xdf\xc2\xc1\xab\xcf\xed$\xce\xa4\x8fyr\xfbsY\xf9*\xcf\xe3\xe2<y\xb0\xbb\'\xf6\xc4\xa18\x15\xe3\xe1\xe0\x1f\xa7G\x17\xc2\x05\x11\x01_\xaf\xddp \xf0M\xa3\x8f#\x01\xf8\xca\xb3\xe3\xddS!,\xee9\xfa\xbc\x9f\xc51+\xff\xe2\xe27\xe3\xd3\xb7\xe2\xcf\x87\xc3\xc1t\xb2X\n3\x1c\\\xdfV\xf7\x02u\xdf\xdd\xbb\xd8\x1d\x0e\xc6\'x\xb8\x14\x90f\xf28)\xa3W\xc6\xae\x1d\xa3\xcaB\xc9\xf6\xc3\xb6\xc2\x1d\x86W\x951\xae\x11\xa1\xb1\xff\xdfg\xd3\xfa\x11F\xf5\xe3r^-~m\xe7\x0e\xbfO?\xce\xbf\x8a_\xfe2\xfa\xe3\x8fUt\x8dn\xbeO\x7f\xa1E\xaf\xd7v\xa2\xbe\xffzwx\x91P\x8fJy\x8f\x96o\xc6:\x1a\x1c\x0f\x07\xfb\x9f.\x8e\xda\xa7\xd2\x06\x8f3\x07\xff\xdc=\x17\xcdOr\xaf\xd7h\xa11\xbaJ\xa0\t\x9b\xad\x0e\x8cj\x8f1\xca\x1b\xa0\xb1v\xd1\xe65J%\x17\xd3\xab\xa4\x06m\xdb\xa1qV\x8b\x9d\xe1@\x08~\x85\x04\x19\x1c\x89\xa0\x14\xe0h;\r\x01\xf1JC+\xb3\x0c\xc02X\x13}l\xc7\xe0 \xf8H\xb29\t\xaeO\x06e\x15\xcb \xfd\xba\x0c\xf8\xd8\xb3\x0c!\xd2\xb0\x08.\xa3Cw\xee\x1e\x1c}\x12\xca 1\x1cfi\xa0y\x8a\xef\x8c\xba\xdd\x04xT K\x19\xe5\xb2\x16\xab\xd2l\xab\x91\x95\xd9\xf6\xf94!\x1a\xdd4\xeb&Q5\x92FE\x0f\xaa\x15\xdc\x18\x1f\x9c\xef\xd3\xcd\x83n\x87N\x06\xdb\xd1\xcd\x02\x90\x16\x1eX7\xa3\r\xd97\xc4\xb8\xa6\x9bf\xdd\x94\t\xa8D\xab\x9b\x02cZ\x8b\x18t|t\x9b\xe9f\x8a\xdf4\x9e\x01\xec\xc3\xa0C{r\x8c\xaa\x17;^\x16\xec\x18#;\xd8\xf1\x9eTG\xfc\xd2\x10Q\x14Z\xdd\xd0\x19\x8d\x0c\xb6\xe0W\x86@2 4\xbd\x06\xc2\x91qF\xf7\xc8\xe0\x02\xb0\x0c\xc9\xcf\xeb2\xd8\x8c\xbelI\x9d\x03#\x0f\x8d\xe1Y\x15U\x96\xc1\x15;\xc4\xd0@\x1d\xc7\x01L0$\x1b:\xab\xf1\xf7\xba\x1d\xc0\x06\xf2\xa7\x83\x8e\x8f\x8d2\x8c_\xf0\xb4Ij\xc9\xe1\x14,\xac\xf9\xd8\xb1\x8fmt@\xc0\xf0\xd6Kh_\xa5\x95\x8e\x016\xf3\xb1/\xf8M*\xb4\xae\xb0`0\x90\x0bW\xc4\xd8\x87\xdf\x10\t\xa0\x1e\x15\xe9\xe8\x06\x96,\x89\x19T\x970\xa5\xfd\xcaG\x9de\x08E\x06g\x8c&^B\xae \x94h\x1d\\\xec\xe3\x07\xab\x94/\x90\xeb\xe0,mc\xc7:\xc3\xe2\x98\xc0$f\x9b\xf4\x82bD\x16\x03\xbdf%\x05\x92v\xc13\xdc\xa1\r\xaau7kK\\h\xbc\xeb\xd0\x943\x96\xdf\xad\x88\x83%@\x8a\xd7\x16\x80z=\x94#\xbb\x19\xd9\xdf*\xc7\nGEa\x1d\x94\xfc\xffnf\xf5vY=@\xb8zG\xd1\x13\x8dW\x14\xe5!j\xe8Q\xcfXZ\x825\r\xae\xe8X\xd9\xb0{\xb5\x8a\x05\xc5\x9c\t\x900\xb2R\x1f\n?\x054e\xeb:t\x87\x0e\x84i\xcc\x04\xeei\xee\xc53\xce\xf9\x0c\r\xdeQ\x88\x83\x8a\x918\xce\x1a\xcc\x89v\x03\xfc\xa3a\xf6\xa4|\x83\xebZ\xc8\xa1\x83)\xdfX\xa7<xJ\x91\x88\xe6\xd0c\x18h\xd88\xdbHw)\x1c\x82,\x14\x139\xa6\x95VL~Jg\x19\xf6X\x06kl\xa0D\xe4\x1d\xfeP\x08`\xb4\xc8>\x8a\xd1V{vD\xe8\xa6H\x9f\xa1\xd9\xbc\xd8\x14\x19(\xbcS\xb6\x94Y\x86\xb7,\x03\xf8\x10%\x91\x89EsF\xae> \xf6\xa52@\x9ab\x19\xac\xef\x96\nL\xec\x88\x05\xa6ZP\x0c\x10\x99\xeak\x94a\xbf\xf8BZ\x19=\xc9\x80a\xee(9\xc7&\xa8\xbb2\x042\xab\xd6*td0\xa1X=\x1b\xb2y\xb1.\xd0u\x8d\x0c\x07E\x06\xaf\x92E\x1b\xbf($BKt\x14\x9d\xed\xa5\xc4\x15\xba7\xd1te\xe0\x95\xc8\xe3%\x03J\x8e\x19\x05\r\x1e\xde\xad\xc8\x80uR\xbb\xd4)\xa7$\xa5\x9c\x00\xde\xf6\x05+8\xcfv0\xba\xeb\x0bW|\x81\xda\xb1\x1dJ\x08#/g\x19\x0eY\x86\xc4\xdf\x94\xa8\x0c\xfa\x82\xe2B\x07L\xb2}\x98\x84h\xb8lS\xaeS:j\xa7\x18}\xda\xf2P9\xb7.\xc3Q\xc1$\nK\x98D\x0eDX\x12N\x82\x83^;D\xcf\xe9?%\xedu\x19L\xa9\x17]\xf0\xc5\x17l\x92\x1c\x17\rY\xa4(=\xcc\xd2\x10\xf5(\x04!g\x08\xcc\xb7$\x8d\x8a\xa6\xaf\xbc\x82u\xeaA\xdd~c\xdd\x904#%r\xc0\xb2%P\xecIkC/\xce"\xc1\x00m\xa9]\xb7\xbc\xe2|\x83i\x8f\xabHp\x1c\x01\x18!Y\x86\xf7\x85w\x90i\xa8|\r\x16y\x95\xd20V\x05\xb67\xf5\xe2\xd1\x9c\xea\xa1\x9b\xfe\xa3\xd6\x9co\x9d+=\x01\x94\x9c\xc7\x161\x8d}\xdf\x97\xd2\\!\x91\xb4\xd2D\x9b\xcaO\xb2o\xb0&lf\xdf\xe3\x12C\x168\x8e\x9dE\x06\xe2\xd8\x02\xdd[V`\x95L\x88@\xb3t\xe38d\x7fg-\xa2*\x1dH\xc9\xe7.!\xe6\'\xdd\x8eY7\x83\xc5+\x95\xe6\xb8N\x91\xa5-r\xb5\xd6\x9b\xe9vR\xe2\x02\xe9\x9f\x82\ra\x0e\xdcR\xa9`z\xdb\x0e\xeb8\xe2\x90\xabU\'.\xd2]@\xab\x85w\xac\xa6R\xecBL\x08$\r4\xba\xed\x96\xb8\xb0h\xb0\xc0\x95\xbf\xa78\xd7`\x9c\xb6O\xeav\x98\xb30ptK.\xa7\xb0\x93\xa5\xa2\x1f"ZXnf\x9f\xd3\xc2]\xc8\\\x92\xda2\xf4\x10\x15\t\x1a\x8b\xb2^\\\x1b\xcdm\x83\x8e]\xde\xc0<\xcf\x84%a\xa5Wp%\xd3\x9b5\xde8e\xddp\x87d\xde\xc0\x1c\x12\xd8n\xd8\xdd\xc6\xcdt\x1b\x97\x98\x05\xec\x1c\xa9V\x88^2\x0b9\xdf\xd4\x96\x1d\xdf#V\x08\xd7H\xa1\x1d\xdd$\xb7D`\\\xe1D\xcd\xba\xb9\x10\xd6p=.\xed\x88\xb6\x81\xea|,\x02J!\x1f1d\xfdf\xba\x9d\xb1n\xd8\xf9XK\xa5\x82\xc5^\x8d8\xd1\x07\xdd\x9b\xf7<\xb8\xc8W\x05\xbe\xe37\xe7\xedJ\x86S?w\xd6Yc\x05$\x8d\xd2M\r\xbe\xb7R\xae"i\xb4\x99A)\xa3#Ue\xd8\x02:\xf7\\\xb9\xfav\xc5\xf7`b\xcb\xcb\n\x0b\xbf(\xb9\xba\xd1\xce>w\xc6~9\x03\xdbmF\x9a\xb5\x8a\x1a$\xf4\\\x80M\xda\xfa\xbd\\\x84+\xd2D\xb3&\x98h\xac\xe5\xda\xcb\x83\xe9\xcb;\xc6qy\x8f\xfe\xed\xe0\x07\xfb\x00F\x8a\x89ln`2\xc5\xfaE\xad\xd9\xf8\xa0\xd1-\xedA\xe6\xa1\x1e\xd8a\xf6 \x96\xc6\xe4\xea\xad|\xce>\xef\xf8\x0c\x15\xb0L\x03\xd6\x08\x0b.\xaa\xe0\xbd\x02\xf5\xdc\x19\x87\xe5\x0c\x8f\xae\xe6F8r\x19\x81\x15\x97Tn\xe3\xb6\xe2\x9c\xa1\x1c0!\xf3m\x05\x1a\x83oOl\x0f)f\xdbZ\xaa\x00d\x88\xaa\x93\xde\x1d\x94\xce\n"C\xd9\x1an2\x83^7\xf3o\xa5\x9dT\x96#\x05\x903(1\x02V\x8b2>g\xa2\x13>#\xa0\x0eT>)\x1b\xbd\x93\xe5\x0c\x0b\xcf\x9dq\xb6r\x06\xb6\x05dZL}\xd4\x93\xa7\x8et\xa3\x1b\xaa\xc3\xf7\xc7\x07\xe9\x1aV4\x97\xa8\x9b\xdf\xf6\x9fc\xd2kK\x98 \xaeg\xf3\xf4.\xcc\x12Z\x1c\xcc\xc4\xaf\xc2,&\xdf^\x1c\xcc^\nQ\xdd]\xb57\x0b>/\xab\xa6\xd3\xb4\xd4\xe0\x8f\xb8\xaa\x96U\xfb^\xd4\x08\x8b\xd1\xfbj^\xdd\xd6\xcbz\xbe\x10\xf3\xfazrW_\x89\x87\xc5\xe4\xee[\xeb5\x9c\\,\xe7\xd5$_\xd6\xa3\xc4\xfb\xa7H\x0c\xad[\xcbeo{\xddki\x8ci!\x88\xf4uFz\xd1\xe1\xe4\xdb\r\x1e"\xae&\xd7\xd7\xf5\xbc\xbe\xfbZ\x8b\xfb\xf4\xe5B.#\xec\x96\x10Wu}\x9f\x16\xdc\xcc\xa6u\xc2\x01\x96\x928\xab\xb6Q\xa1\xdbJL\xeb\xff\xd4\xd3\xf6\x0ea8\xf8\xd0\x04C\x1bx\xc9g\xa9\xf5L\xe9:\xb57\xe9V\xb4X?m\xa1r\x05wB\xbb3\xdf\xd1\xa4\xeb\xa8T\xd2\xa4~;\xdf\x9c\x9a\xfe\x9d\x80\x8e\xfa\xa0\xcb\xcet\xa3\xd3\x96\xb8\xf9\x7f\xe4\x1e\xf9\xc4N\xcc3\x1f\xcc\xea;S\xab\x82;|j=r"wO\xecD\x90|\xb0+\xef\xcc\xb7\xa0\xb9\x18\x81F\x06)\x9f\xde\x99\x9c\x93\xcc~qS#\x8e\xd0\xff\xb7\xcdw5_\xea\xe9\xec\x87\xf8Q-Duu\xd5|\xfb4\xce\xb7\xf7\xed\x06\xda\x97Q\xb6\x02\xb2\x1e\x84%\x80\xad\xe1\x0b\x93\xa2#t5\xe7\xdc\xbd\xae\x9e\x06Wz\xf8\x13\xb2\xc4sHI\x0e\xdc\xea\xc2\xc4\xd3\xbe\x93\xba\xba\x13\x1fo&\xd7\xcb\xa6-\xda\x12\'\xd5#O`\t8*fy\xf5\xea\x95\xb8\xa8\xbe<L\xab\xb98\x9e,\x96I\x9a\xd9\xb58\xcf\xe2\xdd\xd6wKq\xb4b4\\]\xecr\x99\x14\xddi5_\x99\xfe\xb6d\x8b\xd1\xec\x8f\xf3KT8O+D\x0cM\xbf\x1b\x8f\x0fp2y.\xd2\\\x16\xf3\xf2\xb6zlV+\xb7\xf6 \xe9\xb6C\xdf\x11\xb5\xef\xac\xaf\xa7\xf5\xd7$\xe0\xa2\x95)\x9b\xbf\xefq\x96-\xb9\x90\x1e\x9e\x15\x97\xec$7\xb0\xed\x93Uw~\xb6\xebY2\xfeN\x1b?\xcdT\xf3\x1d_\xf3\r\xdf\x0b\xf3\xb2\xb1\xeb\xff\x00G\xc9u\xb8'
p358
sg20
g21
sg83
Nsg84
Nsg85
VShelXL
p359
sg87
Nsg88
S'b34d577adaf7bde017a3a4569bba1c8b'
p360
sg38
I39
sg90
VLeast Squares
p361
sg92
F0.050799999999999998
sbag1
(g12
g3
NtRp362
(dp363
g15
I00
sg6
I42
sg7
S'1410335363f6f1d1f6bb9c0eb7b5ba41'
p364
sg16
(lp365
I42
asg18
S'x\xda\x8dYkO[I\x12\xfdn\xc9\xff\xa15\xbb\xabI\x14\xf0\xf4\xfb\xb1ZF"\x04b&\x06\x13\xc7\xbb\x9b\x89FB7\xe1\x12\xac\x18\x9b\xb5\xcd\x86\xfd\xf7[}\xbb\xab\xda\xf1\xbd0\x90\xc9\xa4i\xf7\xa3\x1e\xa7NU\xb5\xfb=\x06?\xf5\xc3\xdd\xe5\xddM}{i?\x8b\xc1\xaa^\xb3/\xab\xba\xda\xd4W\xec\xf3\xff\xd8\x87\xe1\xf1\xe8\xe3h_r\xa1\x7fq\xfd^\xbf7=\x9d\x8e~\xd8qY5{f\x0bv!_\x88\x97\xf8\xb7\xdf\x9b\x1c\x9f\xb1\xf1\xfc\x8a\xed\xecx-\xd2Z\x11\xff\xb0\xbf\x88\x90V6\x17M\xd9z9\xbf\xdf\xcc\x96\x8bG\xce\x9b\x08\xc6\x07B\xc9=6\xf9^W\xdf\xe0\x17\x1e\xfc\x1e;\x9c\xdf\xddT\xf1\x17.\xf6\xd8x5\xab\x17\x9b\xaa9\xa5\x8a\x82\xdd\xddo\xd2\xee\x93y\xf5\xe5\x1b{`\x07l\x9f\x0f\x94v\xec\x05\xecQ\xd6\xb1\x97\xecz\xb5\xbce\x17\xd5j\xbd\\\xac\x7ff\xff\xb9_n\xe2!\xeb\xbco\xb9\xba\xbd\x9fW\xeczy\xbf(V\x99\xfe\x9d\x1d\t\xc7\xc6\x9e\x9d\xcb~\xef\xe8x4\x82\xd3\x9c\xe0N17p\xce2?\xb0!(&\xed\xc0\x8b`Y\xe0\xe9\xbf~\xef\xd3\xf1d\xc2t#/W\xe9\x9f\xf4\x9b\x00\xf5\xe2\x9f~ot8\x9d\xb2}\xd1\xef}\xf8\xfd\xec\x0c>3\xfb\x1f\xf7\xf6\x7f\xdf\x83\xc1\xabOy\x12f\xe2\xaf\xcd\xe4\xfe\xa7\xb2\xf2U3\x0f\x8b\x9b\xc9\x93\xc3#v\xc4\x86\xec\x9c\x8d\xfb\xbd\x7f\x9e\x9fN\x99\xf5,H\xb8^\xd9~\x8f\xc1M\x83\x0f\x03&\xe1\xca\x8b\xd1\xe19c\x06\xf6\x9c~:n\xc4\xd1[\xff\x87\xc5\xaf\xc7\xe7o\xd8_\x87\xfd\xde|\xb6\xde0\xdd\xef]\xdfVw\x0ct?<\x9a\x1e\xf6{\xe338\x9c3\x19g\x9aqTFm\x8dm\x1e\x83\xcaL\xf0\xfc\xcb\xbe\x80\x1d\x9aV\x951\xaca>\xd9\xff\x1f\xcby\xfd \x07\xf5\xc3fU\xad\x7f\xcds\xc3o\xf3\x0f\xab/\xec\xa7\xbf\r\xfe\xf8c\x1b]\x83\x9bo\xf3\x9fp\xd1/;;A\xdf\x7f\xbf\x1dN#\xeaA)\xe7\xc0\xf2i\xacL\x1c\xf7{\xc7\x1f\xa7\xa7\xf9Sn\xbc\x02\xc8\x9f\xfc\xebp\xc2\xd2Ot\xaf\x8bscp\x15\x03\x13\xa6\xadVjn\xd3X\x0b\xa7\x8d\xc9ce\x83sq,Dt1^\xc5\x15\xac\xcfCm\x8db\x07\xfd\x1ect\x05\x97\xdc\x0b\x14A\x88\xb8r?\x0e\xa5\x114\xd4I\x06I2\x18\x1d<\xcf\xbb\xa4\x95>\xa0Z\xd6\xc2\xea.\x19\xc4\x96\x0c"\xec\xca\xa0\x84\xb5$\x03`8\x0f\xa5r8\x0c\x16\x90rxr\xfa\x91\x89(\xcd\xb0\x91F\xa6O-\xa8(\xf3~\xa9D i\xb4\xb0Z\xedH\xb3/\x06\x867\xb6oNc\x11\xfd\xe3\x18\x17\xa8\x1b\x0f.\xb8\xac\x9b\x80\x91\r\xd9\xbe\xday\x17\xbats\n\rh9\xdc\xbd\xab\x9bQ\x06\xb5p\x82\x86Zi\xb4o\xe0aG7E\xba\t\xed\x85\xc97\x01\x83\x19\x8d\xdevZq\xfd<\xddt\xf1\x9b\x92\x02\xa5\x89>\xd4\xd9\xd42\x04aE\x87n\x8eK\x8f~\xd3Z\xb6\xb0\xe3\x8a\xdf8\x1a\nP\xa4\x10F\x02@\xdd\xc8`\n~\xb9\xf7:\x1f\xaa\xc0\xc3\x06e\xb0\xda\xca.\xfbZ\xa03\x94!\xe8\x16v\xa4\t\x1e-\xa9\xe2=i\xa85\xe1Wx\xdd\xc8`\x8b\x1d\x82\x07[\xa6\xb1\x97\xda\x87lm\xa5LF\xd2\xae\x1d\xe0\x16\xf4\xa7U\xad\x18\xd2\x05\xde\x80\xff\x82\xdf@\xe2x\xe3w|l\xc9\xc7&X.\xf2\xd8\x19\'|\x96L\t\x15\xec3\xf1\xeb\n~\x8d\x14<\xdb\xd7@\xe8\x1bI\\a\xb8\xec\xc2o\xc0\xe5\xdci\xde\xc2\xafN\n5\xde\xdc\nHaq\x93\xf0<\xf1\x83/2X0?"U\x87\x98\x9d\xb2}\xbd\x13]>6\x89y\x12\xe4T\x9b\x1f\xbc\x93\xe4XoH\x1c\xa3\x89\xc4\xach\xe8\x16\xc4\x08$\x06x\xcd\xa8<\x16\xcaz\xeb\x10\xeeR\xb4\x88\xa1\xb9\x1b\xc8\x15\xd5v@\x02;b\xd8\x18\x02\xf9n\x88u\xbc[r\x12N\xc9]7\x87BS!H2\x9a\x91\xca"\x81z\x1e\xb4\xfc37[T\xef\x90\xd4\x93\x00W\xb4\xac\xb4\x01B\r\xa3\xdc\x07\xd5\xe5iMK\x84\x8a(kY\x99\xb4\x8f\x84MC\xe9\x08\xc51q\x83R\xef\x0b?y\t\xb8\xca2@ y\xc4\xb4\xb5@\x03\x8f*\x05gL\xe8\x0cHP&\xe0\x19\xc2\x18\x0c5\xa3\xe0\xb8\xf0\x0c\xfc\x83a\x8e8\x7f\r\xeb2\xe4\xc0\xc1E\x10\xc8-8\x0f\x94\xc9\xbbR\xa4L\x8eml\x04i\xb4Ms\xc1\x12\xfc\xa2G3\xaf(2\x17\x8f\x86\x01\x19\x8eH\x06`\xea\xc0\x11\x87\xd6Z\x99-\xaf\\\x90\xddi\xda\x10\x87(\xef\xdbi\xc4iS..2\x88B<\xb1\xc2\x02\x19\xde\x90\x0c\xd2\xf9\x80~T\x10\n>\xe3_\x01\xde|\xa7\x1d\xbc&\x9a\xf3\x1dt\xcf\x15\xc9\xc0\x83\xa2\xfa@\x10\xd5\xa2\x1d\x8e\x8b/bl\x0b\x94AH\xaa\x80 \xfd8\xdb)\x03\xe2\x89+@FK\x06]\xea\x03\xb8\x99.V4\x0b\x0eld8)2\x00\xa7"\xc0\x8c\xd0P! \x1dAY!:K&\x8an\x90\xb3\x8d\x07\xcd\xa9d\x82z\x86\x86\x82\xf0 \xa4ldx\xbb%\x83\x95.\xfb\x02 \x99\x83\x03d\xf0\x90DM\x97\x1d,\x91\x85\xd2\xba\x15\xac\xd2\xea\xe2\x00N\x11\xcaMaho\x1a\x19\x86$\x03t@J\xe5\xf3\xb5\x81\xd6\x01\xed\xe0\xb9\xb5\x9d\xbe\x08\xa4\x1d\xa4\x0f\xd7.mBa\t\xa7Kj\xa0*\x07\xea\xd7F\x86\xd3\x82I\xe1=\xa6^\x01\xe84\x84\x13o\x95\xea\x94\xc1\x13\x7f\x81\xc8-\x19\xb4#\x07\xd8R\xc9\xa624YGa\xe9\xc8\x84j\xa8\xe7\xb4P\x8f\xf0\x0e\xa3\x188\xd1`\x94\x02FL\xca\x8a?R\x8f\xdc\xa5\x1e\xd0\xed7\xd2-\xd6\x9e\x98\xbc\x81\xeae\xc02\x87\x1b+yw\xea\xb5TV\x08\xd7\xe6\x1d]\xd2\x9e%\xdd\xa4\xe3\x85\x9b\x13\xd6\xdf\x15\xde\xb1`\xc6\xac\x8570v\xc8\x89\x00\xb9.\x1f\x1b(\x95(\xd5C\xb5\xb7\x9b\xfe\x03YR$\xd2\xc8\xedA\xc9y\ns\x1e\xd3\xc9\xbe\xefJ\xce\x13 m\xb6H0F#\xc5i\x00g\x17\xb5w\xd9wTb\xc8H\x8fAa\xc1?\x089\xedd7\xafkG\x15\x02\x00\xbc\x1dC>\x94"|\xab\x03\xe1D+V\x85\x1d\xddF\xa4\x9b\x96\xb1\xa4@=\x95$\x86\x89\xb1\xf0L\xec\x9c\x95\xb80\xc0[9\x1e\x05\xd0G\xb0\x84Ph<\xba\xfcfU\xe1\xea\xb6n\x1a\xea\x12\xd4\xc2)J_BR\x87\x07\xee@id\xd2\xed\xb0\xc4\x85\xe1\x86xVk\xeb\xa8`\x87"\xfdq\xdd\x86M\x16\xc6x\x82\xbe\xc6\xa3\xf9\x81\x81\xb1\x8a\x97\x01,\xac\x9fg\x9f\xf3\xc2]\x10\xe8\x98G \xe9IO-\'t\xc0]\xfc\xa9\x15\xb5e\x10fm\xfb(m\nY\x10\x95\x8aR\xb2C\xba\xdc\xe1\x8ds\xd2\rX\x89#`\x80\xee\xa8\xb2T\xc6\xf2VV{D\xb7q\x89Y\t\xb4\x9d\xad\x03\xcd\'\xc7\x96\x08\xec.\xba}\xaf\x90Zx\x93IZ\xbe\xd7\x18\xa8P\xbco\xa5\xcb\x82\x88"M\xc6\xf5\xb8\xb4#\xcax-\x90A\x9cB\xb6\xd1\xc1h\xfbL\xbf]\x90n\xd0\xf9X\xea\xca\x8cq\x8e\xea \xaf\xb9\xefn\xb5\xa8\x16\xb3`\xcb\xdd\x1a\xdc\xb9\x92]h%\xecB\x88\x03\xcf\xd1S\x81J5\xf8\xd1V\xb9\xeaS\x86\xdc\x8f(\x82\x1e\x05\xfd\x06Af\x9e,W\xdfl\xf9^Q\xc5/b\x1f\x14\xa8\xbaQ\x86?u\xc6q9C@\x19c\xc9*\\P\x16\x04\xf5\xdc3J\xde\xa3\xa6\x08\x17\xa8\x89\xd2\x98S\r\xd4\xfe\x88L8-u\xc4\xad\xd8\xb0\xca\x96\x96\xaf\x95w|\xf2yb\tiK\x81I-\x9f\x8d\xb5\xe6\x0f6>I\xba\xc5=\xd0\xe7\xa046\xc4G\x0f\xac:\x954\xfe)\xfb\xbc\xa53\xa0\xd8\x08\xd8GC{l\xb11\xd1\xca\xe5\xd7\x96\xc7\xce\x18n\x9d\xa1\x02f\x08#\xa1\xdc\xa1j\x07jx\xfb\xec\xb6bBP\xf6Pt!EKhv\x8cG\xea\x8e\xb5~\x17\x94\r\x95.>\xb4KY+K[\xa1\xca\x03\x821\x94p\xbd\xf6;f\xfe\x8d \xe4\x00\xfd\xf8n!m\xec*JW(\xe5S&:\xa33\xbc\x83\xcc\x89\r20\x17\xc2\x10J&n\xedSg\\\x943\xac\xd7\xf8\xf4\xa3@\'L\xd0`\xab\xf4\xc6\xf5gf\x1e\xbe\x1b\x9d\xc4gX\x96\x1eQ\x9f\xff\xda?\x81\x06=\x970\x81]/W\xf1.\xc8\x12\x8a\x9d,\xd9\xafL\xafg__\x9c,_2V-\xae\xf2\xcb\x82o\x96U\xf3y\\\xaa\xe1\x87]U\x9b*\xdf\x0b\x1aA"\xb9\xabV\xd5m\xbd\xa9Wk\xb6\xaa\xafg\x8b\xfa\x8a\xdd\xafg\x8b\xaf\xd9k0\xb9\xde\xac\xaaY\xf3X\x0f\x12\x1f\x9f\x031d\xb7\x96\xc7\xdet]\xaaFS\xb3\x03@\x8c_g\xc4\x8b\x86\xb3\xaf7p\x08\xbb\x9a]_\xd7\xabz\xf1\xa5fw\xf1\xcb\x85\x18.\x92\xef1vU\xd7wq\xc1\xcdr^G\x1cHk`V\xec\x83B\xb7\x15\x9b\xd7\xff\xad\xe7\xf9\xd1\xa4\xdf{\x9f\x82!\x07^DNl=\xe3\xdbKlo"\xa8\x8a\xf5\xe3\x96\x1c\x96\xd0\x9d\xbc\x97yg\xf3F\x13\xcb\xa7X\xd2\xc4\x82\xa6y9U\xdd;%8\xea\xbd*;U\x93\x89\xa2\xe7us\xa71\xe2\x91;c\x8d\xf1^o\xdf\xa9\x9b\xbb %\xf8\x9c\xc8\xed#;\xa3\x9ef\xebN\xad\\.FT\xfa7Fe\xe7N\x1e\x8d\xceX4\xfb\xf4\xa6\x06\x1c\x81\xffo\xd3w5\x9f\xeb\xf9\xf2;\xfb^\xadYuu\x95\xbe}\x1a7\xaf\xf7y\x03\xeekP\xb6\x05\xb2\x0e\x84E\x80\xed\xe0\x0b\x92\xa2Et\xa5s\x16\xbfT\x8f\x83+~\xf8\x03\xb2\xd8SH\x89\x0e\xdck\xc3\xc4\xe1\xbe\xb3\xbaZ\xb0\x0f7\xb3\xebM\xe2\xed=vV=\x94\t\xe3\x06\xc5,\xaf^\xbdb\xd3\xea\xf3\xfd\xbcZ\xb1\xd1l\xbd\x89\xd2,\xaf\xd9\xa4\x11\xef\xb6^l\xd8\xe9\x96\xd1`u\xb1\xcbeT\xf4 k\xbe5\xfduC\x16\xc3\xd9\xef\x93KP\xb8\x99\x16*\xf6\xa5i\xfa\xedx|\x02\x93"R\x1d\xce5b^\xdeV\x0f\xf9\x10\xb7\xf3A\xd4\xed \xe9Ew\xd6\xd7\xf3\xfaK\x14p\x9dej\xcc\xdf\xf5q#[t!~xQ\\r\x10\xdd@\xb6\x8fV=\xf8\xd1\xae\x17\xd1\xf8\x079~\xd2T\xfa\x8e/}\xc3\xf7B\xbfLv\xfd?\x8f\xe0u\xae'
p366
sg20
g21
sg83
Nsg84
Nsg85
VShelXL
p367
sg87
Nsg88
S'b34d577adaf7bde017a3a4569bba1c8b'
p368
sg38
I40
sg90
VLeast Squares
p369
sg92
F0.050900000000000001
sbag1
(g12
g3
NtRp370
(dp371
g15
I00
sg6
I43
sg7
S'121fbd328df8884fad1ed75015cf7149'
p372
sg16
(lp373
I43
asg18
S'x\xda\x8dYko\x1b\xbb\x11\xfd.@\xff\x81\xb8m\xd1\x04\xb1\x15\x0e\xdf,\xea\x0b8\x8e\x1d\xf9F\xb6\x1cEms\x83\x0b\x18\x9bx\x1d\x0b\x91%W\x92\x1b\xf7\xdfw\xc8\xe5\x90\x8av\xed\xda\x8e#\x8a\xcb\xc7\x99\x993\x0fr\xfb=\x86?\xf5\xc3\xdd\xe5\xddM}{i\xbe\xc0`U\xaf\xd9\xd7U]m\xea+\xf6\xe5\xbf\xec\xe3\xf0x\xf4i\xb4/8\xa8\xd7\xb6\xdf\xeb\xf7\xa6\xa7\xd3\xd1O3.\xab8g\xb6`\x17\xe2\x05\xbc\xa4\xbf~or|\xc6\xc6\xf3+\xb63\xe3\r4c!\xfc\xb2?\x81oF\xc6\x8d\xa6l\xbd\x9c\xdfof\xcb\xc5#\xebM\x80\xf1\x01H\xb1\xc7&?\xea\xea;~\xe1\xde\xed\xb1\xc3\xf9\xddM\x15\xbep\xd8c\xe3\xd5\xac^l\xaa\xb8J\x15\x80\xdd\xddo\x9a\xd9\'\xf3\xea\xebw\xf6\xc0\x0e\xd8>\x1fHe\xd9\x0b\x9c#\x8de/\xd9\xf5jy\xcb.\xaa\xd5z\xb9X\xff\x95\xfd\xfb~\xb9\t\x8b\xac\xd3\xbc\xe5\xea\xf6~^\xb1\xeb\xe5\xfd\xa2he\xfa7v\x04\x96\x8d\x1d;\x17\xfd\xde\xd1\xf1h\x84\xabY\xe0V2;\xb0\xd6070\xdeK&\xcc\xc0\x817\xcc\xf3\xe6_\xbf\xf7\xf9x2a*\xe2\xe5\xb2\xf9h\xbe\x01\x8a\x17~\xfb\xbd\xd1\xe1t\xca\xf6\xa1\xdf\xfb\xf8\xfb\xd9\x19>\xd3\xfb\x9f\xf6\xf6\x7f\xdf\xc3\xc6\xab\xcf\xa9\x13{\xc2\xd7\xd8\xb9\xff\xb9\x8c|\x15\xfbqp\xec<9<bGl\xc8\xce\xd9\xb8\xdf\xfb\xc7\xf9\xe9\x94\x19\xc7\xbc\xc0\xed\xa5\xe9\xf7\x18\xee4\xf88`\x02\xb7\xbc\x18\x1d\x9e3\xa6q\xce\xe9\xe7\xe3\x08Gm\xfd\x8f\x83\xdf\x8c\xcf\xdf\xb2?\x0f\xfb\xbd\xf9l\xbda\xaa\xdf\xbb\xbe\xad\xee\x18\xca~x4=\xec\xf7\xc6g\xb88g"\xf4\xc4v\x10Fn\xb5Mj\xa3\xc8\x0cx\xfa\xb2\x0f8C\xe5Q\xa5\x8dc\x98k\xf4\xff\xf7\xe5\xbc~\x10\x83\xfaa\xb3\xaa\xd6\xbf\xa6\xbe\xe1\xf7\xf9\xc7\xd5W\xf6\xcb_\x06\x7f\xfc\xb1\xcd\xae\xc1\xcd\xf7\xf9/4\xe8\xf5\xceL\x94\xf7_\xef\x86\xd3\xc0z\x14\xca:\xd4|\xd3F6`\xbb\xdf;\xfe4=MO\xb9v\x02\xe1\x9f\xfc\xf3p\xc2\x9a\x9f`^+\x03@4\x15C\x156S\x8dP\xdc4m\x05V\x19\x9d\xda\xd2x\x07\xa1\r\x10LL[q)\x14\xa4&\x0e\x96\xec\xa0\xdfc,o\xc1\x05\xb7\x9e \x00\x0f\xcd\xfd\xd0\x148\x92\x9a\xcaF\x0c"c\xd0\xca;\xee\x9a\xb60\xc2\xa1\x81\x136\xc3\x85\xec\xc2\x00\xd2f\x0c\xe8\x87;\x18$\x18\x931\xf8\xdc\x1427\xbdA=\x1c\x9e\x9c~b\x10\xd0\x0c#\x9a\xb4\xabA\x11\x9dLh\xa4\xe0\x864\xa5\xc0(\xb1\x83f\x1f\x06\x9aG\xdd\xc7\xd5X`\xff8\xf8\x05\xc9\xc6\xbd\xf56\xad\x06\xde\x82I\xbb(e\x9dS]\xb2\xa1\x8dR\xd3pg[\xb2iE#\xb9\x05AM\x15\'E\xfdz\x10;\xb2\xc9,\x1b(\x07*Y\x18#\x98\xb6I\x8d\xca*\xc9\xed\xf3dS\xc5nR\x00\xa1\t6T\xa9_x\x0f\x86w\xc8f\xd1\xf8d7\x85\xba\xdc\xe5\x8e%\xf6\xf1 \\j\x02\x08\xa2\x11h\'#\x06]\xf8\xcb\x9d\xd3i\xa8\x14\xd2j\xb2\x9cAf\xe8\x0e\x0c\xc6A\xe6\x8e\xd7-\xee\x08\x13\xa8\xd0hR\x86}\x9a\xa6\x92\x8e\x9a\x900\x98\xa2\x07\xf4\x14\x91\x16uByNx\xa4\x16\xb2S\x0f\xc2ds\x1b\xd9\xf2!\x05r\x8b\xb4.7}F\xe6\xb4\xdf\xb1\xb1\xc96\xd6\xdeD\x05E\x8f\xd7V\x00\x05\t\x90\xde<\x93\xbf\xb6\xf0W\xe3\x02$\'\x86\n\xd2/\xc6\n\xcd;\xf9\xeb\x81\xa6Z\xe9]K6!\xb35\x85\xca\xfc\x85lyp\x00\x11\x83+\x18\x8cR\x84A)o-\xc5\x07\xe9\xac\xe8\xc2\xa0\x81B\x1aR\xae\xcd\xb30-\x1b\xd6\x158Z\xe5 f \x86[\x84\xe13\x0c+\xb4&\x8a\xa3\x85\x9c\xf1Dw\x91\x0c\xb6kf4.\x89\x1d@\xef\xc0@\xa9\x80\xf6\xcez\xe5B\xf0\x1c*\xa50;f\xf6%Ly\x97\x02H4\x92\xe6\x84\x06C\xa9\xff\xbf\xaelH\xbc\xc3,\x9e@\xba:N\xde\xe3\r\x18\xf2r\xe7eW\x14V\xda\x19\xd2F\xb0_K\xcb%\nK\x9eY,e\x16\xcf\x81\x8eB}(\xf1\xc9\x01\xbas\xc2\xa0<\xe6\xa3\x84\x013A\x93W:\x85\xc25&y\r\x8c\x02\x9a\xfc\x07\xe3Sf\x96F\xfa\x9b\xe7\xc48T\xcc\x11\xe7op\\\xa2\x1c\x1a\xd8S\x98C\xb5P\xfe\xc3\x90\xa9\xb8\xe8P\x8cP\x8a$\xc74\xaa\xdaa\xae8\xb2\x82\xdcD%\xe6\xe0\'D\xc4p\x941h\xa5=9\xb25\xc6d\xa7\xc6\xb5lg\x8a\xd4\xd9\xb9\x90\xee\xa6e\x1c\xabT\xd98\xa7\xe9\xe27!\xf0D\x0co3\x06a13\x93\x925\xd2"\xd9Tz%\\\xa7\x1e\x9cr\x19\x83\xb4\xedRA\xe6\xf8\xca}n\x8aR5\xf0P\xd9!\x86\xe3b\x0b\xf4m\x8a\xdfR\x83\xa0@\'1\xfdX\xdb\x89\x818\x84\xcc\x13-\x92"\xc9l\xd1z\x81#e\xe6\xab\xf1\x11\xc3I\xc1`\xc1\xf9\xe4m\x1a\x94 \xcf\x93H0\xcd;K&\x93m\xa1\xda!\x11\xa3jN\xe9H\x98\xdc\x84\xdc\xc4\xb3F\xc4\xf0n\x0b\x83\x11\x14\x7f\x90\x92\x00\xa4\x07\x87I\xb4S\x0f\x89\xfb\x11\x832\xed\xb4\x17)\xdb\x18 \x92\xab\xd1C\xceS\x18\x97M\xc40\xcc\x18\x10\x95\x14T.b\xc8\xb5\xc4I\xc7\x8d\xe9\xe4\x83/~\x01\xae\x1d\x96\xb5\xcb\xa5\xa3\xdc\xaa"\xb7\x8a9\xdb\xf8\xc5i\xe1$\xc6\x0b\xf2\x1b\xc0\xccC\xc5\x9a\xe2\xce\xc8N=x\x97\xe3W`\xfb.\x06esN2\x05\x03\xd2(k\'\xf8E\x13,@\xc6\xd0sZB\x0f \xdbd\x8e\x899[(\xc0J\xa3#\xf5\x8a\xdd\xd0\x83\xb2\xfd\x96e\x93\xe11\x052\xe3d\xae\xf6\xb9F\xe3w\xa6^\x9eml\xa0]\x9a\xdbR\xc4\xa8bXQ$\xc6\xc27bx_\xe2\x8e1R$\'v\xdaH\xed)&\x02t\x966X\x14\xa8\x92\xea[6V^\xf0\x9coK\x18lRo\x93\xf3$\x956L5\xfa}_r\x1e\xe0\xc8\xd4\xf6\x98\x8c\x8d#\xfd:\xdd:(<\xa2\xdfQ\xf1!-\x9cImt\\G\xf1\x0c)\xa0\xb8\xefJxVS<Coj\xeb\x17\xf3d.\xc2\xad+\xa7\xa0\xecN\xe8d;\xb2\x8d\xb2l\xa8-CLG\xe3I\xaa\x945\xfa\x82\x86\xe7\xc9vV\xfcB\x87\x02%1\x11\x84\xf0:3Tu\xc6j\xb4\xad)\x89\xbb]\xb6\xf1X\xe0F)\xac(\xf9"[\x93cB 4\xa2\x91\xed\xb0\xf8\x85\xe6\xdaf-*cr\xaa\xc6"\xdd>*\xdb0fa*\r<\x9e\xda("b\x04\xa6\x13 \xa6f\xe0\xf6y\xfa9/\xb1\x0b\x1d\x9db& \xab\x88\x07\x98\xae\xb5\xee:6(\xb4Hq\xb3V\x1e\xc1\xc7\xe5\xe8R\x94\xd2\x9c>\x1b^;\xb3\x137\xce\xb3l\x18\x95\xf21\x13\xeb\x15G5\xbf\xd4X\xf6\x98\xe7\xc96.>+\x8a\xb6\xf1\xf0\x89>\x97\x18f\xc2\x05@\x97\xedsu\x8du/\xb7m\xdb+\x12\x08+v\xd5!\xa6\xe5r\x87\xd7\xe3r\x1c\xc1\xb0N\xd4r\x1aKb\xca\x18>\xd44\xcf\x93\xed"\xcb\x86\'\x1f\x03D?\xadm\xb6\x9bu\x18\x04:\x8fZ:\x9b\xd0\xd8\x96\xdd\x8c\xb5\xd9n\x90\xab\x15\xde\x1c+\xa2\xc4\x00$\x1b\xc8\xa6\x06?\xda*WC\xaakF\x02\x96\x9a\xf9\xe0\x87N\x06\xe2\xa9r\xf5\xed\x96\xed\x91:\xe9\x1c\x80\x0bX\n\x9f\xd8\x19.\xf9\x9eX\xe3\xb8\xac\x81\xd0\x05\xc5\x1e<\x89Se\xa0\xb8\xb5\xcf\xba\xb28\x8aE8\xa1\xc0\x8d)\xa7bJ\x96\x82\xe7\xd5\xa4\xe8\x8a\x1d\xca\xe4\xeb\x98\xae#\x9f\x93\xa5\xb6\xd0\xf9r\x03\xe5\xa6I\xe1^eG\xc7\'\x8dla\x8e\xf7\x82\xd0\x18\xe7<\x99S\xfap\xd2~J?\xef\xf2\x1a`\xf1\xd4O\xc7\x19\xef9e4\x85\xb4\xe9\xf2\xaf\xb2\xc6pk\r4\x08q\x1a\xb1\x93\xcb\xa0\xad\xad}\xfe\xb1b\x92\xa9\xec0\xea\xe4\xb3\x8e\xc0s(\xa5z\xf4\x0b\xd7yk\xa0\xf3\x9d\x88\x0bit\x97\xca2;F(3\xf3=\xa0&E\x86\xd0\xbf\xa3\xe6\xdf2\x850\x1aJ\xa2\xaf\xc0\xe4F\x0b ;\xa5\x95O\xa9\xe8,\xaf\x81\x15xRg\x08c\xdc\x93\xba\xf0@&\xf8\x93\xeepQ\xd6@\x8f\xa4\x10!\xd1=u\xbe\x17\xf4m\x07\xefR\xf3\xf0\xfd\xe8$\\\xc3\xb2\xe6\x12\xf5\xf9\xb7\xfd\x13`\x07\xa9\x84\xf1\xecz\xb9\n{\xa1\x07Jv\xb2d\xbf2\xb5\x9e}{q\xb2|\xc9X\xb5\xb8J7\x0b.\x0e\xab\xe6\xf30T\xe1\x0f\xbb\xaa6U\xda\x17%\xc2DrW\xad\xaa\xdbzS\xaf\xd6lU_\xcf\x16\xf5\x15\xbb_\xcf\x16\xdf\x92\xd5\xb0s\xbdYU\xb3xY\x8f\x88\x8f\xcf10$\xb3\x96\xcb\xdet\xdd\xab\xa8\x8d\x05<g\xe1uF\xd8h8\xfbv\x83\x8b\xb0\xab\xd9\xf5u\xbd\xaa\x17_kv\x17^.\x04w\x11b\x8f\xb1\xab\xba\xbe\x0b\x03n\x96\xf3:\xf0@\x18\x8d\xbd\xb0\x8f\x02\xddVl^\xff\xa7\x9e\xa7K\x93~\xefCSh$\xc7\x0b\x890\x1c=A7\xc7\x9b\x90\x06\x8a\xf6\xc3\x94\xe4\x96\xe8\xbd\x1fD\x9a\x19\xefhBB\x0e%\x8d\xb3\xe9\xe6Tu\xcf\x14h\xa8\x0f\xb2\xcc\x94\xf1@\x1d,\xaf\xe2\xa7\xd6\xf0\xc8\x9e\xa1\xc6\xf8\xa0\xb6\xf7Tq/\x1d\x9d1&r\xf3\xc8\xcc \xa7\xde\xdeS\xeaT\x8c\xc8\xe6\x13CX\xf7L\x1e\x94\xceXP\xfb\xf4\xa6F\x1e\xa1\xfdo\x9bw5_\xea\xf9\xf2\x07\xfbQ\xadYuu\xd5\xbc}\x1a\xc7\xdb\xfb4\x81\xe6E\x96m\x91\xac\x83a\x81`;\xfc\x12\xa1vL\xecj\xd6Y\xbc\xae\x1e\'Wx\xf8\x13\xb3\xd8SL\t\x06\xdc\xeb\xa0\t\xcd;\xab\xab\x05\xfbx3\xbb\xde0\xbe\xc7\xce\xaa\x07\xfa\x12\xee\xad\x06E%\xaf^\xbdb\xd3\xea\xcb\xfd\xbcZ\xb1\xd1l\xbd\tH\x96\xd7l\x12\xa1\xdd\xd6\x8b\r;\xddR\x18\x8e.:\xb9\x0cB\x1e$\xa9\xb7\xba\xbfm\xb2\xb6\xa8\xf7\xc7\xe4\x12\x85\x8d\xdd =P\xf7\xbb\xf1\xf8\x04;!d\x13\xea\x8b0/o\xab\x87f\x91\xf0\xd6\xe6\xa7\x07A\xae\x03\x96{\x11\xe8\xbc\xfe\x1a\xc0\xad\x13\x9e\xa8\xf6\xae\xc7\x11W0\x1d=\xbc(\xa68\x08\xea\xcf:\x0f\xda<\xf8Y\x9f\x17A\xe9\x07\xc9o\x9a\xae\xe6\xdd^\xf3f\xef\x85z\xd9\xe8\xf4\x7f\xbd1s\x96'
p374
sg20
g21
sg83
Nsg84
Nsg85
VShelXL
p375
sg87
Nsg88
S'b34d577adaf7bde017a3a4569bba1c8b'
p376
sg38
I41
sg90
VLeast Squares
p377
sg92
F0.050900000000000001
sbag1
(g12
g3
NtRp378
(dp379
g15
I00
sg6
I44
sg7
S'f14b7830ba5a92427e2dace3db94862f'
p380
sg16
(lp381
I44
asg18
S'x\xda\x8dYmS\x1b9\x12\xfe\xee*\xff\x07\xd5\xde]mR\x01G\xadw]\x1d[E\x08\xc4l\x0c\x06\xe2\xbb\xcb\xa6\xb6\x8a\x9a\x84!\xb8bl\xce6\x17\xee\xdf_K\xa3\x96\x1c\xcf@\x80\xbc\xc8\x9a\x91\xd4/O?\xdd-\xf7{\x0c\x7f\xea\x87\xbb\xcb\xbb\x9b\xfa\xf6\xd2|\x86\xc1\xb2^\xb1/\xcb\xbaZ\xd7W\xec\xf3\xff\xd8\x87\xe1\xe1\xe8\xe3hWpP\xafm\xbf\xd7\xefM\x8e\'\xa3\x1fV\\Vq\xcdt\xce\xce\xc4\x0bxI\x7f\xfb\xbd\x8b\xc3\x136\x9e]\xb1\xad\x15o\xa0y\x17\xc2/\xfb\x0b\xf8\xe6\xcdx\xd0\x84\xad\x16\xb3\xfb\xf5t1\x7fd\xbf\x0b`|\x00R\xec\xb0\x8b\xefu\xf5\r?p\xefv\xd8\xfe\xec\xee\xa6\n\x1f8\xec\xb0\xf1rZ\xcf\xd7U\xdc\xa5\n\x82\xdd\xdd\xaf\x9b\xd5G\xb3\xea\xcb7\xf6\xc0\xf6\xd8.\x1fHe\xd9\x0b\\#\x8de/\xd9\xf5rq\xcb\xce\xaa\xe5j1_\xfd\xca\xfes\xbfX\x87MVi\xddby{?\xab\xd8\xf5\xe2~^\xac2\xf9;;\x00\xcb\xc6\x8e\x9d\x8a~\xef\xe0p4\xc2\xdd,p+\x99\x1dXk\x98\x1b\x18\xef%\x13f\xe0\xc0\x1b\xe6y\xf3\xa7\xdf\xfbtxq\xc1T\x94\x97\xcb\xe6\xbf\xe6\x13\xa0z\xe1\xb7\xdf\x1b\xedO&l\x17\xfa\xbd\x0f\x7f\x9c\x9c\xe03\xbd\xfbqg\xf7\x8f\x1d\x1c\xbc\xfa\x94&q&|\x8c\x93\xbb\x9f\xca\x9b\xaf\xe2<\xbe\x1c\'\x8f\xf6\x0f\xd8\x01\x1b\xb2S6\xee\xf7\xfeyz<a\xc61/\xf0xi\xfa=\x86\'\r>\x0c\x98\xc0#\xcfF\xfb\xa7\x8ci\\s\xfc\xe90\x8a\xa36\xfe\xc5\x97\xdf\x8cO\xdf\xb2\xbf\x0e\xfb\xbd\xd9t\xb5f\xaa\xdf\xbb\xbe\xad\xee\x18\xea\xbe\x7f0\xd9\xef\xf7\xc6\'\xb89g"\xcc\xc4qPFn\x8cM\x1a\xa3\xca\x0cx\xfa\xb0\x0b\xb8B\xe5\xb7\xca\x18\xdfa\xae\xb1\xff?\x16\xb3\xfaA\x0c\xea\x87\xf5\xb2Z\xfd\x96\xe6\x86\xdff\x1f\x96_\xd8/\x7f\x1b\xfc\xf9\xe7&\xba\x067\xdff\xbf\xd0K\xaf\xb7V\xa2\xbe\xff~7\x9c\x04\xd4\xa3R\xd6\xa1\xe5\x9b1\xa2\x01\xc7\xfd\xde\xe1\xc7\xc9qz\xca\xb5\x13h\x8d\xa3\x7f\xed_\xb0\xe6\'\xb8\xd7J\x9c\x1b\xa3\xab\x18\x9a\xb0Yj\x84\xe2\xa6\x19+\xb0\xca\xd0X\x1a\xefD\x18\x03\x04\x17\xd3Q\\\n\x05i\xa8\x8c\x96l\xaf\xdfc,\x1f\xc1\x05\xb7\x9eD\x00\x1e\x86\xbba(\xf0M\x1a*\x1be\x10Y\x06\xad\xbc\xe3\xae\x19\x0b#\x9c\x17$\x9b\xe1Bv\xc9\x00\xd2f\x19\x84\xd8\x96A\x02i\x812\xf8<\x142\x0f\xbdAG\xed\x1f\x1d\x7fd\x10\xa4\x19Fi\xd2\xa9\x06Ut$\x8dD}\x80\x8c\x0cFm[d\x17\x06\x9aG\xdb\xc7\xddX@\xff8\xc4\x05\xe9\xc6\xbd\xf5V6c\xf0\x16L:E)\xeb\x9c\xea\xd2\xcdJZj\xb8\xb3-\xdd\xb4\xa27Q2AC\x15\x17E\xfbz\x10[\xba\xc9\xac\x1b(\x07J\'\xdd@h\x9b\xf4TV\xc9\xc6\x03?\xd7M\x15\xbfI\x01$M\xf0\xa1J\xf3\xc2{0\xbcC7\x9b\xdc\x19\xfc\xa6T\x1b;\xd6hR(\x9b\x1diE\x10\x8c@;\x19e\xd0\x05\xbf\xdc9Mx\x11\xd2jI8Bd\xe8\x0e\x19\x8c\x83\x8c\x1d\xaf[\xd8\x11&@\xa1\xb1\xa4\x0c\xe74C%\x1d\r!\xc9`\x8a\x1d\xbc\x03\x916uByN\xf2H-$t\xd9A\x98\xecn#[vP 7@\xeb\xf2\xd0g\xc9\x9c\xe1[>6\xd9\xc7\xda\x1bN\xd1d\xb5\x15\x04\x12\x0c\x1ao\x9e\x89_[\xf0\xab\x05p\xd2\x13\xa9\x82\xec\x8b\\\xa1y\'~=\xd0R+\xbdk\xe9&d\xf6\xa6P2\x87i\xf6<8\x80(\x83+2\x18\xa5H\x06\xa5\xbc\xa5x\x92\xd2\xd9N\x1fk JC\xc8\xa96?\xe0\xb2\xecXW\xc4\xd1:\x93\x98\x81H\xb7(\x86\xcfb\xe0Y\x9a\x82\x07=\xe4\x8c\'\xb8\x8b\xe4\xb0m7\xa3sImk[b\xa0V@gg\xbbr!x\xa6J\x19(\xfc\x077\xfbBS\xde\xb9L\xb5ZhH\xf1"\x90J\xbd\xf9\x99\x9b\r\xa9\xb7\x9f\xd5\x13\x08WG\x9b\x18o\xc0S\x94;/\xbb<\xad\xb43d\x8d\xc0k-+\x17\x16\x96\xdc\xe6aa*\x07:*u^\xf8\xc9\x81\xd3\xe9U\x0c$\xc1\x93\xb95f\x02\'\x1fU\n\xf7\xb8\xc8{ \x0b(!\x88\xe3\x14\xcf\xe8E\xf87{\xff\x04\xffh\x98\x03\xce\xdf\xe0{\tr\xe8`\x0f$\x08&\x01N)\x92+\xde\x95"\x85R\xa49\xa6Q\xd5\xa6\xb9\x12\xc8\x18\xea\x99W$d\xf2\x13"\xcap\x90e@\xe0y\xf2\xb05\xc1\x1aIY\xdc\xcbv\xa6i\xadD\x81\xbbi9\xc7*U\x0e\xcei\xba\xc4M \x9e(\xc3\xdb,\x83\xb0\x98\x99\xc9\xc8\x1aaA2x%:K\x05\xe1\x94\xcf2H\xdb.\x15b\xd4\xc4\x83\xb9\xcfC\xc13\xd5\xf2P\xd9\xa1\x0c\x87\xc5\x17\x18\xdb@\xe7j\xc8\x00\x91\x98~\xac\xeb\x94\x81\xd8\x02\x91\x87d\xb1-\x03\xd2I\xb1z\x11Gff\xc2:(\xcapTd\xb0\xe0i\x7f\rJpOt\x84\x00\xe3\x9d%\x93\xc9\xbePmJDV\xcd)\x9d\x17J\xe4P\xd8Q@\x94\xe1\xdd\x86\x0cF\x98d\x07\x84$\x00\xd9\xc1a\x12\xb5]v0\xc6f\x19T\xdb\x17F\x15\x07\x00\xcfv\xc8y\ny\xd9D\x19\x86Y\x06\x94J\x8at\xaeB\xca\xb5T\x8d:nL\'\x1e|\x89\x0b\xcc\xa2\xed\xd2\xc6\xe5\xd2QnT\x91\x1b\xc5\x9cm\xe2\xe2\xb8`\x12\x9c\xa3\xb8\x01\xcc<\xb9|\xc5\x14);\xed\x80\xa5f\x96\x81\xb7\xe3B\xd9\\S\x99"\x03\xc2([\'\xc4EC\x16 #\xf5\x1c\x17\xea\x01g\xa9\x08\xc2p\xd6*\x17\xd6^C\x07}\x89m\xeaA\xdd~\xcf\xba\xc9\xf0\x98\xc8\xd08\x99\xab}\xae\x8d\xb0\x9d\xa97\xd3\xac4\xd0Q^\x95"F\x15\xc7\x8a\xa2\xb1\x146\xca\xf0\xbe\xf0\x8e1R$\x9c9m$-S\x02@va\x1d\x8b\x02UR}+)\x04N\xcf\xf9\xb6\xd0\xa0\xd0\x99\x8d0\x8a\xc8"\xaa\xb1\xef\xfb\x92\xf3\x00\xdfL\'yL\xc6\x94\x81\x11MZ\x88\xe7\xd9wTbH\x0bg\xd2\x18\x03\xd7\x11\xfa\x10\x02\xaa\x89\xe9\xed\x84g5\x15c\x18Mm^\xc7<\x99\x8b\xf0\xcd.(\x87\x13\x06\xd9\x96n\xa3\xac\x1bZ\xcbP\x11\x84\xce\x93"aGc,hx\x9en\'%.4\x16(T\xab\x80\xc0\xc8\xcb\x08U\xae\xab\xa5\n\xbe-\x89\xbb]\xb6\xf1\x88\xb8\xa8\x85-\xc1\x10.A\xd2Pkj;\x98ht\xdb/q\xa1q\x7f\x97+\x7fC(\xc2^\xb2\x8d\xe4\xa2\xdb0fa*\r<\xe6\x08\xca\x90\x16\x1cu\x80\xc2\xa3\x85\xed\xf3\xecsZ\xb8\x0b\x03\x1d\xa8z\t\xa8"\x0e7J\xeb\xae\x92R\xa1GJ\x98\xb5x\x03\x1f\x97\xd6%C<u\x9f\r\xae\x9d\xd9\xe2\x8d\xd3\xac\x1b\xb2\x12b#Ic\xb0\xc9!6\xd7\x86[\xfd<\xdd\xc6%f1+Rd`\xf3\xc9)\t+c\xa1\xb3V\xc0\x96\x92\x847\xc1\x96-\xdf\xe7\x02A(!;\xd4\xb4\\n\xe1z\\\xda\x11\xa4u\x82\x16\xd6v23\xb4\xc7\x9a\xc6=O\xb7\xb3\xac\x1bG\x12\xca\xe7jm3\x92\xacS\xe0;[-\x9d]hl+\xff\x1bk\xb3\xdf\xb0\xc6\xce\x9d\xb5\xa0HF\x9e\xcb\xed\xb4lj\xf0\x83\x8dr\x15S]\x8a\x0b\xc0R\xd3\x13\x8a\\\xe8\xb3\x9f*W\xdfn\xf8\x1e\xa1C{`\x86S\xd9\xf7\x01\xa3O\xedqX\xf6\xc0\xbe\xbeXEy\xe2\x11\xc5\xadU\xf0\x8c\x92\xf7 \x16\xe1@\x9aHE`\xc7\x94,\xa9_\xc6\xddd\xe7u\x8c2\xf9:\xa6\xab\xe5sR\xe5>Z\x970\x11y\x11\x96\xd4r\xcb\xc6G\x8dna\x8d\xf7\x82\xaa1\xe3\x9c\x13\xb9\xeaD\x96vO\xd9\xe7]\xde\x03\xb0d\xa6:O\xe3~\x8e\x9aX\x84\x8d\xe7O\xed1\xdc\xd8C\xe7\x06\x11\xdbz\xad7|\xad\xf9\xb3\xdb\x8a\x8b\x0ce\x87E\x175P"\xdc\x1ap\xa2n\x8c\x8b\xce\xdb\x13\x9d\xefD\\H\xa3\xdbP\x96\x85\x8ce.\xbc\x03/S\xc2EI\xb7\xcc\xfc{\x86\x90\x05-\xa9S\x12\xc6J"G\xb4\xbd4OB\xf9$\xef\xe1\xac\xf5\x99T\r\xcf\xd5\x1eZ\xab\xa9)\x1f\xdd\xe3\xac\xec\x81\x11IE\xa5\xc4\xe0\xca7q\xc6+xN\xf76|?:\n\xd7\xb0\xac\xb9D}\xfem\xff\x05\xb0\xbdT\xc2xv\xbdX\x86\xb30\x02%;Z\xb0\xdf\x98ZM\xbf\xbe8Z\xbcd\xac\x9a_\xa5\x9b\x05\x17_\xabf\xb3\xf0\xaa\xc2\x1fvU\xad\xabt.j\x84p\xb9\xab\x96\xd5m\xbd\xae\x97+\xb6\xac\xaf\xa7\xf3\xfa\x8a\xdd\xaf\xa6\xf3\xaf\xc9k8\xb9Z/\xabi\xbc\xacG\x89\x0fO\x91\x18\x92[\xcbeo\xba\xeeU4\xc6\x02\x9e\xb3\xf0uF8h8\xfdz\x83\x9b\xb0\xab\xe9\xf5u\xbd\xac\xe7_jv\x17\xbe\\\x08\xe1"\xc4\x0ecWu}\x17^\xb8Y\xcc\xea\x80\x03a4\xce\xc2.*t[\xb1Y\xfd\xdfz\x96.M\xfa\xbd\xf3\x86,R\xe0\x05\xb8\x87\xd6\x13t\xd3\xde\x84\xc6\xb7X?,Ia\x89\x0cy.\xd2\xcaxG\x13\x12r(i\x9cM7\xa7\xaa{\xa5@G\x9d\xcb\xb2R\xc6\x86:x>\xd0\x16\x9e\xad\xe1\x913C\x8dq\xae6\xcfT\xf1,m\xadM\x89\xdc<\xb22\xe8\xa97\xcf\x94:\x15#\xb2\xf9\x1f)\xac{%\x0fFg,\x98}rS#\x8e\xd0\xff\xb7\xcdw5\x9f\xeb\xd9\xe2;\xfb^\xadXuu\xd5|\xfb4\x8e\xb7\xf7i\x01\xad\x8b(\xdb\x00Y\x07\xc2\x02\xc0\xb6\xf0%B\xed\x98\xd0\xd5\xec3\x7f]=\x0e\xae\xf0\xf0\x07d\xb1\xa7\x90\x12\x1c\xb8\xd3\x01\x13ZwRWs\xf6\xe1fz\xbdf|\x87\x9dT\x0f\xf4!\xe4\xccA1\xc9\xabW\xaf\xd8\xa4\xfa|?\xab\x96l4]\xad\x83$\x8bkv\x11E\xbb\xad\xe7kv\xbca0|\xbb\xd8\xe42(\xb9\x97\xb4\xde\x98\xfe\xba\xce\xd6\xa2\xd9\xef\x17\x97\xa8l\x9c\x06\xe9\x81\xa6\xdf\x8d\xc7G8\t!\x9b\xd0\\\x14\xf3\xf2\xb6zh6\xe1\xb0\xf5 \xe8\xb5\x17\xa9\xb99\xaf\xbe\x9e\xd5_\x82p\xab$O4{\xd7\xe3(Wp\x1d=<+\xae\xd8\x0b\xe6\xcf6\x0f\xd6\xdc\xfb\xd1\x9eg\xc1\xe8{)n\x9a\xa9\xe6\xbb\xbd\xe6\x9b\xbd\x17\xeaec\xd3\xff\x03)\xbcs\xa2'
p382
sg20
g21
sg83
Nsg84
Nsg85
VShelXL
p383
sg87
Nsg88
S'b34d577adaf7bde017a3a4569bba1c8b'
p384
sg38
I42
sg90
VLeast Squares
p385
sg92
F0.050900000000000001
sbag1
(g12
g3
NtRp386
(dp387
g15
I00
sg6
I45
sg7
S'a80eb0d12e0a2a798a7c48bf040d2dd6'
p388
sg16
(lp389
I45
asg18
S'x\xda\x8dY\xfbo\x13I\x12\xfe\xdd\x92\xff\x87\xd6\xde\x9d\x0eDb\xfa\xfd8]V\n\xd9\x04gq\xe2`|w,Z)\x1a\xc8\x84X8v\xcev\x16\xf6\xbf\xbf\xea\xee\xa9j\xe3\x19r&@\xda\xed~|\xf5\xfa\xaaj\xa6\xdfc\xf0\xa7\xfe\xf6p\xfdpW\xdf_\xdb\x8fb\xb0\xaa\xd7\xec\xd3\xaa\xae6\xf5\r\xfb\xf8\'{7<\x1d\xbd\x1f\x1dJ.\xf4K\xd7\xef\xf5{\xd3\xf3\xe9\xe8\xbb\x1d\xd7U\xda3[\xb0+\xf9L<\xc7\x7f\xfd\xde\xe4\xf4\x82\x8d\xe77lg\xc7+\x91\xd7\x8a\xf8\xc3\xfe"B^\x99.\x9a\xb2\xf5r\xfe\xb8\x99-\x17?8o"\x18\x1f\x08%\x0f\xd8\xe4k]}\x81\x0f<\xf8\x03v<\x7f\xb8\xab\xe2\x07.\x0e\xd8x5\xab\x17\x9b*\x9dRE`\x0f\x8f\x9b\xbc\xfbl^}\xfa\xc2\xbe\xb1#v\xc8\x07J;\xf6\x0c\xf6(\xeb\xd8sv\xbbZ\xde\xb3\xabj\xb5^.\xd6\x7fg\xff}\\n\xe2!\xebf\xdfru\xff8\xaf\xd8\xed\xf2qQ\xb42\xfd\x07;\x11\x8e\x8d=\xbb\x94\xfd\xde\xc9\xe9h\x04\xa79\xc1\x9dbn\xe0\x9ce~`CPL\xda\x81\x17\xc1\xb2\xc0\xf3\xdf~\xef\xc3\xe9d\xc2t\xc2\xcbU\xfe\x95?\t\x10/\xfe\xf4{\xa3\xe3\xe9\x94\x1d\x8a~\xef\xddo\x17\x17\xf0\x9d9|\x7fp\xf8\xdb\x01\x0c^|h&a&~L\x93\x87\x1f\xca\xca\x17i\x1e\x16\xa7\xc9\xb3\xe3\x13v\xc2\x86\xec\x92\x8d\xfb\xbd\x7f]\x9eO\x99\xf5,H\xb8^\xd9~\x8f\xc1M\x83w\x03&\xe1\xca\xab\xd1\xf1%c\x06\xf6\x9c\x7f8Mp\xf4\xd6\xff\xb0\xf8\xd5\xf8\xf2\x17\xf6\xd7a\xbf7\x9f\xad7L\xf7{\xb7\xf7\xd5\x03\x03\xd9\x8fO\xa6\xc7\xb0\r\x94\xc2B\x08\xb0\xdc\xf7{\xe3\x0b\xb8\x8a3\x19\xbfO\xe3(\x9a\xda\x1a\xdbf\x0c\n`\x827\x1f\x0e\x05\xec\xd0\xb4\xaa\x8ca\r\xf3\xd9\x1a\xff\\\xce\xeborP\x7f\xdb\xac\xaa\xf5\xcf\xcd\xdc\xf0\xcb\xfc\xdd\xea\x13\xfb\xe9o\x83\xdf\x7f\xdf\xf6\xb5\xc1\xdd\x97\xf9O\xb8\xe8\xe5\xceN\x90\xfe?\xaf\x87\xd3\x18\x03 \xa2\xf3`\x87<\x06\xdf\x80q\xbfw\xfa~z\xde|\xcb\xad\xf0\x00\xf9\xec\xdf\xc7\x13\x96\xffDc\xfb\x84\x1c\x0c\xc7@\xa1y\xab\x95\x9a\x9b<\xd6\xc2\x19\x85ce\x83sq,D48^\xc5\x954\xa1\x19j\x0b+\x8e\xfa=\xc6\xe8\n.\xb9W\x08\x01|\x0bF\x87q(\xa5\xa2\xa1\xd1\t\x83$\x0cF\x07o\\\x1eK+\xbd3\x88\xcd\xc2\xea.\x0cB{\xc4`\x9c\xd8\xc5\xa0$\xd7\x84\xc1;\x1cJC\xc8\x82\x04\xbf9>;\x7f\xcf\x84\x06\x9a\x18&42\x7f\x0bwz+\x1a4p\x13W\xa8da\xb5\xdeAs(\x06\x86\'\xdd\xa7\xd3\x18\xcb\xfaU$\x1b\x0f.\x98\x06\xac\x08N\xd8f\xac\xb5\xf3\xbeS6\x87&\xe0\x96\xdb\xd0\x92\xcd\x08\x92\xc2:\xb4\x04\xd7R\xa0~\xbd\xb3;\xb2)\x92\r\xf4\xc6Q!\xc0g\x80\xa7A\xe3\xb4\x0cb?\xd9t\xb1\x9b\x823l\xb1!o\xe0\xc8\x10\x84\xe9\x92\xcdqT,\xd7\xda\xe8\x96\xef8\x87f\x05\xd0(\x9b\x10\xc9\xe1\xa2l\xc2X\x9f0\x98\xe2\xbf\xdc{\xdd\x1c\xaa\xa4r\x9a\xfcH[\xc3;0X\xafQ\xbf:t\xf8\xaf\xf1\xa4I\xd0\x0f\x0e\xb5\xd54\xcbE\xc2`\x8b\x1e\x82\x17\xa6\xd1\xb0\x97: t\xa5\x8c\x94\xb2K\x0f\xd2\xa1{@\xfc\xb50h\xe1%9\xad"s\xab\x14\xa7\x8d\x8d\xf5\x8e\x8d-\xd9\xd8\x04\x13ls\x933NZ\xd4\x94PA\x87\xfdl\xec\x8a\xff\x1a)\x10\xac\x01\xaa@\x19\x80+t\xb7\xffzOb\xea\xb6\xffj\xa9$ZS\x92\x8d\xc1\xb2hy\xe1B\xe6\x07_0@\xdc\xa1\x8d\xb5\x0e6x\xd4\xaf\x87\x8c\xd5\x81\xc1\x08\xad\xc9\xe5\xc0\xa7vc\xc8\x17k\x16\xc3\nI\xe1$!\n\x13\xdd\x02\x8c@0\x9c4D\x8fBY\xaf4\xba\xbb\x14Zu\x99Y\x05\xa2J\xe7\xf8.\x0c\xab\x03\xc7\xbbc\x16n\xee\x96\x9c\x1cP)\xbec\xe6Ph*\x04R\n\x18\x89\xc8MB\x18f\x92y\xca\xcc\x16\xc5;&\xf1\xc0\xd3\xac\xc4Cl0\x9a\xa2\xdc\x07\xe5;\xc4\xd3V\x06\xd4\x86\x80\xfa\xa1\xa5ee\xc9u%\x05\xb6\xd2h\x7f\xb0\x8cMB\xbd-\xfc\xe4%\x0f\xcd\xf9\x10H!4\xea6\x16\xd2\xd9\x8f\xb9\x17\xce\x98\xd0\x19\xc0\x02\nyM\n\x05\xb5\x0c\xca\x11b\x95\xf3\xff\xfd\x1f\x14s\xc2\xf9+X\xd7\xb8\x1c\x18\x18\x0f4VXA)\x12\xbc\xb9\x8bb\xa4F\x16\xe2Z\xe9V\x08H\xaf8\xb9\x9f"cS\x98\xc5\x93l\xc2pB\x18\x8c6\x1e-\xecl\xcc\x8b\x8d\xb0.(\xdeE1\xca\xa8\xad\x88\x94-\xe3\x00\x05\xd1\xc5>\xd0\x90\x93\xc9\xa4\xce\x18~!\x0c\xd2\xf9\xc0\x1b\xc1\x14\x84\x82\xc4\xea#\xe8LM-=x\xab\x08\x83n\xf9\xbf\x08)\x90\xf3\xc5r\xabT \x9a\x83D\x9f0\x9c\x16[@l#FH\x85\x94NA\xcd\xde\xbaN\x0c\x06\x83Di.\xdat/\x88\x83@\x11t\xb1%\x02\xd6B&\x0cg\x05\x03\xd4QH\xaa\xc04\xdc \xc1\xaa`\xbbK&\x85\x99\x110\xf8V\xa0Hm\n\x06B\x1b#\xa5\x141!ax\xbd\x85\xc1J\xdb\xf8atI\x8f\x18\xbct\xb6\xd3\x16VKr\r\xde\xb2\x85\xb4b+\xc1\xe9\xa2\x07B&E\xb6\xc5\x900\xc4\x8e\x08\x13\xb6\x8ef!\x0cP\x99tb\x08\xc8/\xa0U\xdb.\xdb\x88~\xa2\xec\xbe\x94me\xd8\xc4\xc5y\xf1I\xe1=\xc6\xa3\x08B#^\xcd\xc1\xf7|\'\x06\'\n\x866ii\xca^P)\xa8\xe2\x1a\xbcD\x8bB\xb2\x10*Q\xcfy\xa1\x1e\xa86\x85&N4\xd2a\xb2\x0cF\xf06\xf5\xc8]\xea\x01\xd9~%\xd9T\xfcZ"!\xfb\x12o\xdc\xd8\xee\xb2\xd8S\xfd\x04\xbal\xfb\xba\xd3\x14Y\xda\xe8\xa2_Wh\xda%\x0co\n\xefX\xab\x90w\xbc\x01\x95J\xe4D!Tg\xea\xe5\x14P\x91\x1f[\xe9?hA\xf9\xd6\x96\x987%\xe7E\x0cY#:\xeb\xf7M\xc9y\x82S(\x05c\xb4\xb3\xa8_\x88r\xbf\x9f~G%\x86\x8c\xf4\xba\x91\rjEg)\xb6\xa4\xea,m \xf01\x86\xac\xe3\xbe\xcd\xeb\x85\xcf\x82\x14\xa5\x0b\xa2p\xb2J\xee\xc86"\xd9\xa00\xb2\xe8\xf4\x16\x9c\x87\xd2o\xe4j\xb1\x9fl\x17%.\x0c\x14(\x8d]\x05\x14Z\xc4\x0f\xc0\x14\x9d\xb1i\x0c\xe6Z\xa8\xbce\x8b\x1f\xa0\x0b"c\xd9@\x19\\P\x05\xc3\xa1\xd2D42\xcbv\\\xe2\xc2\xc0\xf9\x94\x12A\xbf\xe8\xc9\x90dZ\xd9\xab\xc86LY\x18K\x83\xc0}\xa0\xca\n\x02\xcab\xf5\x05\x1a\xde\xd3\xf6\x97\x85\xbb\xa0e.\xfa\x01\x911\xa7Xh(m\x97\xed\x951%\xccZ\xf9T+i\nY\x94\xd4\x1a\xc8\xf6*r\xf8w\xbcqI\xb2\x01+\t\xac\x85\x855! \x03@\xb9\xc1\xdd~\xb2\x8dK\xcc\x02Mb\x94\xb8\xe0x@\x16\xb2\xa0\xb6\xae\xfc\x04U-\x1a\x07\xeek\x97\xec\xb9\xa5?\xcc\xa9\xaath\x96Zz(\xb2w\xfcz\\\xda\x11e\xa8\x0c\x80._!\xa9j\xa80\xc3\x9e\x9cxE\xb2q\x1fU\xd2\xdck\x0c\x15w\xcaA\x17(:[-\xaaB\xb5U\xadV\xcbzQ\x02\xd5\x93l\x8eZ-\xa8 \x91\xef\x85\xca5\xf8\xc9V\xb9\xea\xb9n\x8a\'!t\xae\xdcS\x06\xd4O\x95\x9a\xc3TU\x91\xed\x95D/\x11\xe0:\x82l\x0f7\xcb\xa7\xce8-g@_o\x14i\x85\x07\xaa\x96\x9c\xd3r\x8f\x92\xf7$\x15\xe1\x02%Q\x94\x1e\x0c\xd4\xfe\xda\xd2iJ\xa8\xceF@\xa1\xff\xb8\xf8xbG\xc7^\x17\xa2\xd7\xa5\xb3\x15\x81Z>(\x9bvt|\x96e\x8b{\x02T\xb8\x02{\x1e\xa0!\xb4x\x00\r=\xa9\x9f\xd7t\x86p^\x92D\xc1x<C+h\xcb\x9e\xb4\xd3p\xeb\x0c`T\x8f\x11f\x0c\xc6;8t\xe0a\xef\xb6bB\xae\xeccM\x86\xbd\x97\xd4\xe5\xc9\x05\xd4\xfa\xa1\xd3\x95\x8dE5\xfb\xd8\x19\xed\xba\xb2\xf4\xbc<\xb9\xa0:\xde\x18\xea\xb7\xa18\xd9Q\xf3\xaf\xe4B\x0e\xaa\x15A\xdd\x9f\x0b\xd4N\xaaHBO\xa9\xe8\x82\xce\xf0\xa0M\x8e\xcf\xba,\xd0\nR4\xf0\xbfz\xf2\x8c\xabr\x86\xf5\xa5\xb9\x01\x1eC\xd6\x85\x8eTK\xb5\x87\x9a\x87oFg\xf11,\xcb\x0fQ\xf7\x7f\xf6?\x81\x82\t\xfbZv\xbb\\\xc5\xbb\xc0\xdf=;[\xb2\x9f\x99^\xcf>?;[>g\xacZ\xdcd\xd6\x84~-.\xab\xe6\xf3\xb4\xd4\x01\xec\x9bjS5\xf7\x82D\x80\xfd\xa1ZU\xf7\xf5\xa6^\xad\xd9\xaa\xbe\x9d-\xea\x1b\xf6\xb8\x9e->7V\x83\xc9\xf5fU\xcd\xd2\xa3{@|z\t\xc4\xd0\x98\xb5<\xec\xcd\xd6\xcfuk\xf3\xdc\xc3\xb0\xf8r#^4\x9c}\xbe\x83C\xd8\xcd\xec\xf6\xb6^\xd5\x8bO5{\x88\xaf\x1a\x92\xab\x87\x03\xc6n\xea\xfa!.\xb8[\xce\xeb\xe8\x07P\x1a\xc0\xac8\x04\x81\xee+6\xaf\xff\xa8\xe7Mi\xd6\xef\xbd\xcdVj\x02/r}\xea\x9bC\xbe5>\xfc(\xda\x8f*\xc0\'\xa6\xb0S6;\xd3\xca\xf8T0\xa6w\x97\x7f\xabHj];%8\xe4[\xb5\xb5\xd3\x88\xbc#U\x91p\xb7\x89\xbe\xd0\xb93\xde\xa9\xcbN\xad\x94m\x9ar\x95\x1b\xc2X\xfe\xffp\xa7\xd9\xbaS\x87\xbc#E`,\x01b\x1cu\xed\x8c\xef~\xa2q\xa2\xda\xa7w5\xf8\x11\xd8\xff>\xbf\xb9\xf9X\xcf\x97_\xd9\xd7j\xcd\xaa\x9b\x9b\xfc.j\x9c\x9e\xde7\x1bp_\xf2\xb2-\'\xeb\xf0\xb0\xe8`;\xfe\x05I\x11\xba\xab\xec]\xf9\x9c\xc5\xcb\xea\xc7\xce\x15\xbf\xfc\xce\xb3\xd8S\x9e\x12\rx\xd0\xe1&\xb8\xef\xa2\xae\x16\xec\xdd\xdd\xecv\x83\xaf\xac.\xaao\xcdDJ\x91nP\xf4\xf2\xe2\xc5\x0b6\xad>>\xce\xab\x15\x1b\xcd\xd6\x9b\x08gy\xcb&\t\xdf}\xbd\xd8\xb0\xf3-\xad\xc1\xea\xa2\x98\xeb(\xe9Q#\xfa\xd6\xf4\xe7\r\xa9\x0cg\xbfN\xaeA\xe24-\x80\xebp\xfa\xf5x|\x06\x93"\xbe\x02\xc0\xb9\x84\xf3\xfa\xbej^\xa3\xf1\xd8^|\xf7M\x94\xee(KF\x97\xd6\xb7\xf3\xfaSD\xb8n@%\x03t}\x9d\xc0E#\xe2\x97W\xc5(G\xd1\x10\xa4\xfd\xa8\xd7\xa3\xef5{\x15\xd5\x7f\xd4DP\x9e\xca\xef\xfc\xf2\x1b\xbfg\xfayV\xec\xff\x00\xd3\x92x\xed'
p390
sg20
g21
sg83
Nsg84
Nsg85
VShelXL
p391
sg87
Nsg88
S'b34d577adaf7bde017a3a4569bba1c8b'
p392
sg38
I43
sg90
VLeast Squares
p393
sg92
F0.046199999999999998
sbag1
(g12
g3
NtRp394
(dp395
g15
I00
sg6
I46
sg7
S'5e255d3dc5f100fc2674b2541a9e3ebc'
p396
sg16
(lp397
I46
asg18
S'x\xda\x8dY\xfbO[\xcb\x11\xfe\xdd\x92\xff\x87\xd5m\xab&\n\xf8\xee\xec{\xabr%\xc2\x85\x98\x1b\x83\tq\xdb\xdc\xe8J\xe8$\x1c\x82\x15cS\xdb4\xe9\x7f\xdf\xd9\xc7\xec:\xf6\x81\x02y\xac\xd7\xfb\x98\xf9f\xe6\x9b\x99s\xfa=\x86?\xed\xf7\xfb\xab\xfb\xdb\xf6\xee\xca|\x82\xc1\xb2]\xb1\xcf\xcb\xb6Y\xb7\xd7\xec\xd3\x7f\xd9\xfb\xe1\xf1\xe8\xc3h_pP?\xdb~\xaf\xdf\x9b\x9cNF?\xec\xb8j\xe2\x9e\xe9\x9c]\x88\x17\xf0\x92\xfe\xf6{\x97\xc7gl<\xbbf[;^CZ\x0b\xe1\x97\xfd\t|Z\x19/\x9a\xb0\xd5b\xf6\xb0\x9e.\xe6\x8f\x9cw\t\x8c\x0f@\x8a=v\xf9\xadm\xbe\xe2\x07\xee\xdd\x1e;\x9c\xdd\xdf6\xe1\x03\x87=6^N\xdb\xf9\xba\x89\xa74A\xb0\xfb\x87u\xda}2k>\x7fe\xdf\xd9\x01\xdb\xe7\x03\xa9,{\x81{\xa4\xb1\xec%\xbbY.\xee\xd8E\xb3\\-\xe6\xab\xbf\xb2\x7f?,\xd6\xe1\x90U\xde\xb7X\xde=\xcc\x1av\xb3x\x98WT&\x7fcG`\xd9\xd8\xb1s\xd1\xef\x1d\x1d\x8fFx\x9a\x05n%\xb3\x03k\rs\x03\xe3\xbdd\xc2\x0c\x1cx\xc3<O\x7f\xfa\xbd\x8f\xc7\x97\x97LEy\xb9L\xff\xa5O\x80\xea\x85\xdf~ot8\x99\xb0}\xe8\xf7\xde\xff~v\x86\xdf\xe9\xfd\x0f{\xfb\xbf\xef\xe1\xe0\xd5\xc7<\x893\xe1c\x9c\xdc\xffXW\xbe\x8a\xf3\xb88N\x9e\x1c\x1e\xb1#6d\xe7l\xdc\xef\xfd\xe3\xfct\xc2\x8cc^\xe0\xf5\xd2\xf4{\x0co\x1a\xbc\x1f0\x81W^\x8c\x0e\xcf\x19\xd3\xb8\xe7\xf4\xe3q\x14Gm\xfc\x8b\x8b_\x8f\xcf\x7fe\x7f\x1e\xf6{\xb3\xe9j\xcdT\xbfws\xd7\xdc3\xd4\xfd\xf0hr\x88\xdb\x10\x14\xe6\xbd\xc7\xe5\xae\xdf\x1b\x9f\xe1U\x9c\x89\xf0}\x1c\x07\xd5\xe4\xc6\xd8\xe41\x02\xc0\x80\xe7\x0f\xfb\x80;TYU\xc7\xb8\x86\xb9d\x8d\xbf/f\xedw1h\xbf\xaf\x97\xcd\xea\x97<7\xfc:{\xbf\xfc\xcc~\xfa\xcb\xe0\x8f?6}mp\xfbu\xf6\x13-\xfayk\'j\xff\xaf7\xc3I\x88\x01T\xd1Z\xb4C\x1aK\xe9q\xdc\xef\x1d\x7f\x98\x9c\xe6o\xb9\x11\x80"\x9f\xfc\xf3\xf0\x92\xa5\x9f`l\x07\x88\xd7\x18\r\xc7\x10\xd0\xb4\xd5\x08\xc5E\x1a+\xb0Z\xca<\x96\xc6\xdb8\x0f\x10\x0cNWq)\xb4\xcfCe\xace\x07\xfd\x1ec\xe5\n.\xb8\x93$\x02p\x87\xa3\xfd0\x14\x18;4\xd4I\x06Qd\xd0\xca;\ri,\x8cp\x96\xd42\x06Ww\xc9\x00Z\x90\x0c\xda\xc2\xb6\x0cR\x90F(\x83\xd34\x14Z\xd1\xd0\x0b\xc4\xe6\xf0\xe4\xf4\x03\x03\x8541\x8c\xd2\xe4=x\xa7Sy\x93\x90 m\x1eK\x05F\x99-i\xf6a\xa0y\xc4>\x9e\xc6B,\x8cC\x94\x90n\xdc[\xafM\x1a\x83\xb7\x80\x88%|\x95u\xae\x13_+i\xab\xe1\x1d\xbai\xee\x8b\x89+\xd4J\x08\xc2\xd7Y\xb9\xa5\x9b,\xba\x81r\xdc\xe7M\xc8g\xded\xdd\x94U\xc2\xb9\xe7\xe9\xa6\xaa\xdd$\x9e!\xab\ry\xd6Sx\x9f\r\xb4\xa5\x9b\xe5t!W\n\xad\xb1\xed;\xd6\xd1J\x14:\x1f\x86$\x13\x1d.\xe8\x06\xda\xb8(\x83\xae\xfe\xcb\x9d\xa3\xa5RH\xab8\xf9\x912Zv\xc8`\x9cr$\x83G\xdbn\xcb\xa0muZ_\x86\xe8\xeae\x96\x8b(\x83\xa98x\x8c\xab\xec\xbfN(O\x98H\xa9\x05\xb8.\x1c\x84%\xcba\xfc\xed\xc4\x90\x02g\x8a\xd3\xaa\x02\x89\x8c\xf8>bcSl\xac\xbd\xf6>\x8f\xad\xb6B\x10R \xfd\x0e"\x8f\xd8\xd8V\xffE\x15,\xe9)\xa4\'\xefA\xaePNu\xf9\xaf\xb3$\xbcE\xb7\xda\xd1MH\x02\x15}\xa7R\x85\x012\xb7\xf5I\x06We0J\x91\xd1\x94\xf2HL\x84\xaf3\xbe\x8b\x1f4\xa8"\x03Gq\xb6c\xc8\x99\x82\xa4\xaa\xce%\xac+$&]\xa4[\x14\xc3\x171,2\x97\xc8K@\x9a\xe2v\xc2\x0b\xd0\xbc\xcb\xcc\x08\x17\xa9m1\x8dm\x89aT\x043\xde\xcd\x1d1\x96H\xe4\x15\x85\x93Rm\x99\xd9W\x9a\xf2\xde\x16\x9aC#\x11\xc9\x08\x07\x91\xdf\x9f6\xb3!\xf5\x0e\x8bzh\rC\x9e+\x10W\x01\x14\xe5\xce\xcb./VFrB\x03\x9c\xdaE\xb9\x9aWJ\xa8\xc3\x12T\xd6%\xa5\xdeU~r\x82\x93\xfb` 9\x99\xe9B\x1b\x03F?\xaa\x14\x9eqY\xce@\x16\xf0$\x98\x00\xa4\x19b(\xe9]\xb2\xc7\xff\xf1\x7f\x04\xe6\x88\xf3\xd7\xb8.\xbb\x1c\x1a\xd8\x14A\xc0HJ\x97\x12\xbd\xd9v\x00#\x94*4\'1\xe4\xb6)&\x01\x93\xdcO\x14^\x81\x127<\x96/(\xc3Q\x91A+\xedTv{k\x10\r\nj\x8b\xba\xfa\xae0,\xae\x8a\x86p;4\x87Y\x86\x97\x8b}\x1d\x02\xaf\xc4\xa3\xa2\x0c\xbf\x16\x190><\xa7d\xa8\x91\xfcI\x06\xaf\xbae\x10\xce\xa8"\x83\xdaq\x10\xf0\x95_S\x1e\xc9\xa5B\x81\x04\x13}\x94\xe1\xb8\xda\x82\xeb\x92\xc0\xa4\xc6\xd4\xe0(9{gd\xa7\x0c%\xebK\x85\xb3;t\x0f\x15\xf5\x08j\xba\xd8\xd4\xcc\x1aJ&\x94\xe1\xa4\xca\x80u\x14\xd5@\xc84\x9c\xb8\x06\xab0\xe3\xbax@J\xca\x8c(\x83\xdb-\x99T!?\xcclU\x1c\xa9k\x11\xe3\xa3\x0co6d\xc0\xbc\x91\xc7\xe8\x92X\xd8e\x19\x9c\xc0o\xbap0J\x14\x190\x0c\xb6e0 j\x82\x83\x8aC\xad\x9eB\xd1\x8b2\x0c\x8b\x0c\xa1#"\xdaR\x1a\x1b\t\xf2\x07,\x04\x1ct\xc9\xe0E)\xdb@\xef\xe0\x80\xf4SJ\x1bY\xa4E\x13\xb92\xe4.\xcapZ}\x12\x9c\xa3\x82\x08<F{\xf1\x13t\x07\xd5)\x83-\xfc\x05\xbb\x9c,sRK\xe5\xd5f@\x16Ou@d\x012R\xcfi\xa5\x1e\xc0\xdaU\x15N\xd4t\xab\x02\xafy\x07}\x89m\xeaA\xdd~+\xba\xc9\x10 D\x86\x98n\xc8S%:\t\xf8\xee\xd4\xab+\x96f\xb7\xbc\xd2\xbc\xa6\xbd\r|mA]$|\xdfV\xde1F\x9a|\xbe\xd3F\x92\xdf+\x01\xa0\xba\xf0\xd5\x1cJ\xce\x93\x98\x9f\xb6\xd3\xbf\x8f\xd4\x98\xf2\xad\xd9\xe8\t\x8adRXBD%|\xdf\xd6\x9c\x07\x18K\x19\x05\xaf\xb5\xa2\xc8\xc3\x82I\x0b\xf5<|G5\x86\x90"\xe9\x04\xa3\xd1}\xa9\xb4\xb1X\xa3t\xc5\x90\xb2\xa5\xf66\xb6\x83K</Zxnk\x17D\x1acOf\xb6t\x1b\x15\xdd\xb002d\t\x83\xceCL\xac\x91\xab\xc1<O\xb7\xb3\x1a\x17Z\x962\t\x90\\\x9d/\x1e\xaa:\xdb:m\xaa\x1by\xd8-I\xb9,\xfc`6h\xdbQ\xf5\xc4\xb1\xd2$iD\xd2\xed\xb0\xc6\x05z\xbf\xad\x95\xbf\xad\x05\xbb2\\<\xaa\xdb0fa*\r</\xd9\x07\xfb"O\xd9\x10Q\x07n\x9f\x87\xcfy\xe5.\x89\xfd\x17\x9d\x0c\xa1\xe2\xa6\x96\x13\x1b\xca\xae\xd8\x8a\x89\xbc\x84\xd9\xae_\xcb\xd2\xb5\xf1\x14\x019\xb5\x96\xb4&\x03\x87\xff\xc0\x1b\xe7E7t\x1d\x90TY\x86\xa6\xb7d8\x03 \x9e\xa7\xdb\xb8\xc6\xac@G\xcbr[\xa4;*B\xb1\x87\x11\xbc+Gj\xa9Kw\x04]\xb6\xf7d{\xb4W!c^["\xcb\xf5\x96_\x8fk;"ui\xe8\x9d\xb6\x92zV\xe5\xb1e|\xa6__\x14\xdd\xb8\xd3\xba\xb8\x9f\xd6\x8e\xeaJi\x9d\xe2\x9d-gm\xa0\xb0^\xdd\xad\xc1K\xd3\x1a\x8cULh\x0b\xdf\x0b\x90\xe5Q\x81L\xe5\xea\xd1F\xb9\xea8\xf1\x19\xf2a\xc9\xc8X\xed\x98\'J\xcda\xac\xaa\x8a\xedC\x0b\x9b\xcf\xc0>\xa8\xc4\x86F\x1f5O\x9dq\\\xcf\xc0T#TA\x05\x1b=\xca\x82\xd6ZxF\xc9{\x14\x8bp Mdi\xb7t\xa8\xfdE9Mr\xe8n\x04\xc8+l\xe0\xe1-\x8c]\xeds\x90BkQS\x9a#0Vma|\x92t\x0b{\xb0\xe5\xa4V\xc4x\x00jm\xb1\xea\xec\x8c\x8d\x8a\xcf\x9br\x06\xf6\x94\xc0\xa9\r\xf0\x8a\x1b\xca\x1b\x12\x1b\xe4\'1\x1en\x9c\x81\xf5/u\x01\xc2\x18\xca\x84\xa1\xcd\xf1\xf6\xd9m\xc5eqe\x87EWy\xea%\xb0\xa8\xa4\x9eE#)v\xa5\xd6\xd0\xcc\x13\xa4\xa1t\xdeveaj\tWK\x17\xadi\x16\x8b\x13\xd8\x82\xf9\xb7\xe2B\x164P\xc2\xc0b\xc3P\x9ccWh\x95}\n\xa2\xb3r\x06v\xfe\x82\xb2?\x84\xc7h\x9e\xceP\xb9\x13x\xec\x8c\x8bz\x86\xf1\xd8\xe2\x97BG\x11\xcc"\xcc?\xc7\x95\x87oG\'\xe11,K\x0fQ\x9f\xff\xec\xff\x12\xd8Avg\xc1n\x16\xcbp\x97\x0c\xb4|\xb2`\xbf0\xb5\x9a~yq\xb2x\xc9X3\xbfN\xacie\\\xd6\xccfqi\xe8\xc6\xaf\x9bu\x93\xefE\x8d\xb4f\xf7\xcd\xb2\xb9k\xd7\xedr\xc5\x96\xed\xcdt\xde^\xb3\x87\xd5t\xfe%[\r\'W\xebe3\x8d\x8f\xeeQ\xe2\xe3s$\x86l\xd6\xfa\xb0\x97\x1e\xf7\xd2X\x06\t\xc3\xcb\x8dp\xd1p\xfa\xe5\x16\x0fa\xd7\xd3\x9b\x9bv\xd9\xce?\xb7\xec>\xbcjH\xcf\xa5\xf6\x18\xbbn\xdb\xfb\xb0\xe0v1k\x83\x1f`i\x80\xb3\xb0\x8f\n\xdd5l\xd6\xfe\xa7\x9d\xe5\xd2\xac\xdf{\x97\x10\xce\x81\x17\xca\x91\xd87\xfb\xd4\xde\x84\x86\xa4\xa2\x1f \xa0\'\xa6\xb8S\xe4\x9dqexj\x1b\xd2{\x08\xae\xf0\x19\xa0{\xa7@\x87|\'\xeb\xce\x94Fck-\x93\xa6\x81Y:w\x86;\xd5\xc6\x9d\x1a\xd2\x9d<\xf4\x18(\xb5\x0e\xe9\xe0\xd1\x9dzc\xa7\xf2*\xa5\x10\x95\xf4\x8cM\\\xd7\xce\xf0\xee\'\x18\'\xc0>\xb9m\xd1\x8f\xd0\xfew\xe9\xcd\xcd\xa7v\xb6\xf8\xc6\xbe5+\xd6\\_\xa7wQ\xe3\xf8\xf4>o\xa0}\xd1\xcb6\x9c\xac\xc3\xc3\x82\x83m\xf9\x17&E\x0c\xa0\xe4]\xe9\x9c\xf9\xcf\xcd\xe3\xce\x15\xbe\xfc\xc1\xb3\xd8S\x9e\x12\x0c\xb8\xd7\xe1&\xb4\xef\xacm\xe6\xec\xfd\xed\xf4fM\xaf\xac\xce\x9a\xefy"\xa6H>\xa8\xb8\xbcz\xf5\x8aM\x9aO\x0f\xb3f\xc9F\xd3\xd5:\x88\xb3\xb8a\x97Q\xbe\xbbv\xbef\xa7\x1b\xa8\xe1\xea\n\xccU\xd0\xf4 \xab\xbe1\xfde] \xa3\xd9o\x97W\xa8q\x9c\x06\xec*i\xfa\xcdx|\x82\x93\x10j\x16\x9a\x8br^\xdd5\xf95\x1a\x17\xdb\xdf\x04\xed\x0e\x92f\xe5\xd2\xf6f\xd6~\x0e\x12\xae\xb2P\xd1\x00]_G\xe1\x82\x11\xe9\xcb\x8bj\x94\x83`\x88\x82~\xc0\xf5\xe0Gd/\x02\xfc\x079\x82\xd2Tz\xe7\x97\xde\xf8\xbdP/\x13\xb0\xff\x03c\\x\xc6'
p398
sg20
g21
sg83
Nsg84
Nsg85
VShelXL
p399
sg87
Nsg88
S'b34d577adaf7bde017a3a4569bba1c8b'
p400
sg38
I44
sg90
VLeast Squares
p401
sg92
F0.046199999999999998
sbag1
(g12
g3
NtRp402
(dp403
g15
I00
sg6
I47
sg7
S'24df03412dddbdf284287d30aac206a1'
p404
sg16
(lp405
I47
asg18
S'x\xda\x8dY\xfbO\x1bI\x12\xfe\xdd\x92\xff\x87\xd6\xde\x9d6Q\xc0\xe9\xf7\xe3t\xacD\x08\xc4l\x0c&\x8e\xef.\x1b\xad\x84&a\x08V\x8c\xcd\xd9\xe6\x92\xfd\xef\xb7\xba\xa7\xab\xda\xf1\x0c,\x90G\xbb\xdd\x8fz|\xf5U\xd5L\xbf\xc7\xe0\xa7\xfe~wywS\xdf^\xdaOb\xb0\xaa\xd7\xec\xf3\xaa\xae6\xf5\x15\xfb\xf4\x07{?<\x1e}\x18\xedK.\xf4K\xd7\xef\xf5{\xd3\xd3\xe9\xe8\x87\x1d\x97U\xda3[\xb0\x0b\xf9L<\xc7\xbf\xfd\xde\xe4\xf8\x8c\x8d\xe7Wlg\xc7+\xd1\xac\x15\xf1\x97\xfdM\x84fe\xbah\xca\xd6\xcb\xf9\xfdf\xb6\\<p\xdeD0>\x10J\xee\xb1\xc9\xb7\xba\xfa\n\x1fx\xf0{\xecp~wS\xc5\x0f\\\xec\xb1\xf1jV/6U:\xa5\x8a\x82\xdd\xddo\x9a\xdd\'\xf3\xea\xf3W\xf6\x9d\x1d\xb0}>P\xda\xb1g\xb0GY\xc7\x9e\xb3\xeb\xd5\xf2\x96]T\xab\xf5r\xb1\xfe\x99\xfd\xef~\xb9\x89\x87\xac\xf3\xbe\xe5\xea\xf6~^\xb1\xeb\xe5\xfd\xa2Xe\xfaOv$\x1c\x1b{v.\xfb\xbd\xa3\xe3\xd1\x08Ns\x82;\xc5\xdc\xc09\xcb\xfc\xc0\x86\xa0\x98\xb4\x03/\x82e\x817\x7f\xfa\xbd\x8f\xc7\x93\t\xd3I^\xae\x9a\xff\x9aO\x02\xd4\x8b\xbf\xfd\xde\xe8p:e\xfb\xa2\xdf{\xff\xdb\xd9\x19|g\xf6?\xec\xed\xff\xb6\x07\x83\x17\x1f\xf3$\xcc\xc4\x8fir\xffcY\xf9"\xcd\xc3\xe24yrx\xc4\x8e\xd8\x90\x9d\xb3q\xbf\xf7\xef\xf3\xd3)\xb3\x9e\x05\t\xd7+\xdb\xef1\xb8i\xf0~\xc0$\\y1:<g\xcc\xc0\x9e\xd3\x8f\xc7I\x1c\xbd\xf5/,~5>\x7f\xcd\xfe>\xec\xf7\xe6\xb3\xf5\x86\xe9~\xef\xfa\xb6\xbac\xa0\xfb\xe1\xd1\xf4\x10\xb6\x81QX\x08\x01\x96\xfb~o|\x06Wq&\xe3\xf7i\x1cUS[c\x9b\xc7`\x00&x\xfe\xb0/`\x87\xa6Ue\x0ck\x98o\xbc\xf1\xaf\xe5\xbc\xfe.\x07\xf5\xf7\xcd\xaaZ\xff\x92\xe7\x86_\xe7\xefW\x9f\xd9O\xff\x18\xfc\xfe\xfb6\xd6\x067_\xe7?\xe1\xa2\x97;;A\xfb\xff\xbe\x19Nc\x0c\x80\x8a\xce\x81\x1f\x9a\xb1R\x01\xc6\xfd\xde\xf1\x87\xe9i\xfe\x96[)A\xfc\x93\xff\x1cNX\xf3\x13\x9d\xed\x05\xd8k\x0c\x8ec`\xd0f\xab\x95:~\x8cc-\x9cQ\xf9H\xadl\x00\xcb\xc3\x8f\x10\xd1\xe1x\x15W\xd2\xf8<\xd4\xd6yv\xd0\xef1FWp\xc9\xbdF\x11\x04\x8f+\xf7\xe3PJNCc\x93\x0c\x92d0:x\x93\xcf\x97Vz@x\x96\xcdri\xbbd\x10\x06/\xd1\xc6\xb6dP\x92VrQ\xc4\x91\xb4\x89\x07\t2\x1c\x9e\x9c~`B\x03M\x0c\x934\xb2\xf9\x16\xee\xf4<\xab(\x95P"\x8f\x95\x16V\xbb\x1di\xf6\xc5\xc0\xf0d\xfbt\x1a\x8b\xb10\x8eQ\x82\xba\xf1\xe0\x02\xde+\x02x@e\xfbj\xe7\xbd\xe8\xd2\xcd\xa9\xbc\x84[\xeexK7\xc3-\xb9\xd8\xd3PK\x89\xf6\xf5N\xec\xe8\xa6H7\xa1=\x0fy\x13\xf0Y0\xd9\xd2\xdai\xe9\x9f\xa8\x9b.~Sp\x06/>D\xc9d\x08\xa2\xf1\xe7\x8en\x8e\xa3k\xb9\xd6`\x95]\xec8/P!pb\x1e\na\x10F\xc2X\x97d0\x05\xbf\xdc{\x19\xf2X\x82\xf1\x0c\xe2H[\xd3\x85\x1d\xebu@\x19\x82k\xcb`\x9c&\xa4\x86\x80Cmi(\xb9J2\xd8b\x87\xe0\x05\x1e\xea\xa5\x0eBbX\x1a)L\x97\x1d\xa4C\x1fC\xfc\xd9]\x19\xb4\xf0\x9e@\xab\xc9\xc7\x8a\xbb\x87}l\xc9\xc7&X2\x9e3N\x84lS\x80r\xf6\xf7_\xfb\xd8\x15\xfc\x82\n(\xac\x91* \xe4\x80+t\x83\xe5]\xfcz\x87[\x9dv\xae\xa5\x9b\xd4\x88T!\xd1q\x10\xa6\x16\r" .\x92\x0c\xbe\xc8`\xb5\xd6\x1e\xe3&\xd8@\xf6\xf56t\xc5\x90\x11\xda\x11\xe4\x9ci\xc5\x90\xb7\x86\x1ck\x0c\x89\xe3\x1c\x91\x98r\x89nA\x8c@b8i\x8c\xc4PV\xd6\xab\x80p\x07/w\x99\xc2\x81\xb9Pmg[\xa6\xb0:\xd0\xdd\x1cu\x8aLI\xa1\xac\xa2\x18?\xb89\x14\x9a\n\xc1{RX\xd2\x01\xd2\x0b\x9e\xc8\xe0Q7[T\xef\x90\xd4\x93*\xe6\x02\x8c\x9e`8z]\xf9\xa0\xba2\x81\xb6\xe8? \xc9\xd0f*\xaf\x88\x85\x15E3\x0c\xc9\xf6\xce\x87\xa4\xd4\xbb\xc2O^\xa6\xe0N2\x80\xa7]\xc6\xae\xb1Vh\xfd\xa0Rp\xc6\x84\xcePR\x038\x91\xe3\x0c1\xae\xd1\x00\xb3\xa7\xe0\x1f\x0cs\xc4\xf9+X\x97!\x07\x0e6\x01\x05\x81$ 1Er\xad\xba\xe0\x07\x02 \x9a\xb52-\xf8I\xaf\x88b\xb4T8\x14\x8e"\x1dl\x90d8"\x19\x8c6\x1e\x0fu\xd6Z\x99\xc7\xca\x05%tW\x18\x1a\xe9\xc8\x11\xbeE19\xcb4\x17\xa7\x18j\x86B\x16\xe2QI\x86\xd7$\x03\xd0s\xe0H\xbb\xc6(t\xaf\n`\x86.\xba\x97M\x9c52\xe8\x16\xfeE\x08Dhb\xab>\x90T5@\xa2O2\x1c\x17_p\xc3\x91\x1c\x95\x81\xd4\x80N\x87\xf4c\xbbe0$\x83\x02>o\xd1\xbd\xa0\xa2\x80\x0b\x92\x81\x13\x1d\x01\x197\xbe8)2@\x16\xc7\xc4\t\xdb9\xfa\x05\xce\xb7^v\xf9Bq\x92A\xfb\x96\x1d\x80\xe2K\xda\xb3\xbcd@S\x8a\x98\x90dx\xb3%\x83\x95\xc8\xb3\x00I\x81L\xa0\xbct\rVw\xed`\t\x93\xd1V-\x19,\x0f\x05\x0f\xbe\xc3\x0eP\xd8%\x19\x86$C\xec\x88|\x96Q\x1b(\xf6\xd0\x0e>&\xd9.\x19\x80()\xc5\xb5\xd3\xbf\xb2T\xf9\x80\xc9J\x064e\xc8\x1b;\x9c\x16LB\xaa\xc4\xb2\x03p\xac\x91g4\xf7\xb6;6sU\x9bd\xb0-<$\xffPy\xe5J@\x96h\xf1D\x16B%\xea9-\xd4# !9\xe2D\x8d\x1e\xd2\x02\xe8\xb4\x83\x93\xe5.\xf5\x80n\xbf\x92n*\x06\x08\x12\x19\xa4\x1b\x81\xf6\xe5\xc0B\xfa\xf1\xd4\xab\xa2\xf6\xad\xf2\xca\xa8\x92\xf6J\xa0\x9bRa\xc8\xc6\xc7o\x0b\xefX\x0bUx.m\x8cU\x1a\xfd-\x85\xd0]I\xc1\x00|\x88\xfb@\xe7\xdd\xf4\x1f\xb4\xa3|k\\\xe9\t(\xf4\xa0\xbf@\x8b\xe8\xc6\xbeoK\xce\x13\x10\x14\xd9}\xc1\x18\x8d\x14\x07\x05S\xa6\xbb\xbf\xb6\xef\xa8\xc4\x90\x91\x1e\xcb\nk\xa0(\x0b\x18[PGv\xc5\x90v\xd8\x17pk\xa1S\xde\xb5o\xe0\xa4\x85\x0f\xb6tA\x16g\xa1\'\xdb\xd1mD\xbaA&\xb0X\x1d[\xa1\xa8\x8d\x82<\xec\xc4\x13\xb1sV\xe2\xc2(\x87\xa4\x03\xa4\xaeJ\x11\xe8\x9bR\xb6\xe57\xcb\x89\x1f \x8eZ~\xe3\x92\x9c\xe5\xb8.\xc1@Ta\x9cBid\xa3\xdba\x89\x0b\xc3\x8d/\x95\xbfC\x14A\xaa\xb6\x8f\xc4\xc50ea,\r\x02\x0f\x02\x8d\nU\xad\xc2\xc8\x08\xd9\xc2O\xb0\xcfy\xe1.\x05\xb5)V/\x02\xa0\x8a\xb1e!\xd1v\xe5\x11H\xe4\xb2\x84Y\xcb\xf7Z\xe9B\xdc%\x97\x81\x98\x84\xeb\xb0\xcb\x1b\xe7\xa4\x1b@Gh\x94\x0c\x9a^\xac^\x15\x04\xba\xd0O\xd3m\\bV\x02\xd0\xb2\x85\x1d\xb4\x9c\x88\x03h\xd7%\xef\x8cY\nkn\xe3C\xae\x96\xef)!H\xed()\xc5\xe6\x94\x10\xa1vp=.\xed\x08D\xac\xc5\xe6\x08@\xe21\xca \x80\x9f\xca\x89\x17\xa4\x1b\x87t\xee1S\xc1\x10Q\xa0\x1c\x94\xe3\x9d5\xb8,\xb5\x98U\xad\xbcg=\'"\x14T\xad\xc7F\x155\x16\xa5\x06WM\r~\xb4U\xaez\xaes\xf1\x04\x8eRXvB\xb5c\x1f/W_o\xf9^\x06\x9d5\x12\xd0\xe1b\x0b\x0c\xd5\r\xfcy\xec\x8c\xe3r\x06\x94\xb9\xaaX\x85\x1a6\xcd\x9d{R[\x7f\x94\x8ap\xd2DQ\x01\x0b\xc6\xd6\x82j/\xa0H\xd9\xd9\x08(\n\xcc\xf8\x00i\xc7\xc6\xdep\xf3c\x1f\x9d\x939\xfaTX\xc7wl|\xd2\xe8\x16\xf7\x84\xa04V:AP\xd4B\xd5i\xacz\xcc>o\xe8\x0c\x01a\xa00:\x82t\xe8\'\xad\xa0E\xe5\x8f\x9d1\xdc:C\n\xac~!\xd9\x18\x89U(\xb49R<\xb9\xad\x98\x10\x94\x01y\xd6d3K B\xec\xac\xa5\x81z\xb0\xcb\xcc\xd0\xcc\xa3\xbf},\x9dw\xa1,5\x99Y\x96^\xc2 \xb8x,Nv\xcc\xfc+A\xc8muJ\xd0\xfdI\xa4 \xe8\ns.{\xc8Dgt\x86w\xc6\x10\xa9ZN\xc4#\x81l\xa5\x7f\xec\x8c\x8b\xad3\xb8\xc0*\x11\xfa\xab\xe0%\xc9\xa4\x8dz\x82\x99\x87oG\'\xf11,k\x1e\xa2>\xfd\xd9\xff\x04\x88\x0f\xfbZv\xbd\\\xc5\xbb\xa0\xe6\xf2\xecd\xc9~az=\xfb\xf2\xecd\xf9\x9c\xb1jq\xd5\xb0&DY\\V\xcd\xe7i\xa9\x03&\xb9\xaa6U\xbe\x174\x82\xce\xe3\xaeZU\xb7\xf5\xa6^\xad\xd9\xaa\xbe\x9e-\xea+v\xbf\x9e-\xbed\xaf\xc1\xe4z\xb3\xaaf\xe9\xd1=H||\x0e\xc4\x90\xddZ\x1e\xf6\xe2\xe3^\x1c\xab\x18\x92\xf1\xe5F\xbch8\xfbr\x03\x87\xb0\xab\xd9\xf5u\xbd\xaa\x17\x9fkv\x17_5$\xa8\xbb=\xc6\xae\xea\xfa..\xb8Y\xce\xeb\x88\x03\xc0\x17\xcc\x8a}P\xe8\xb6b\xf3\xfa\xff\xf5<\x97f\xfd\xde\xbb\x06\xc89\xf0b}\x16\t<>\x06\x8b\xedMlH\x8a\xf5\xa3\t\xf0\x89)\xec\x94ygZ\x19\xd3OL\xef\x11\x86\xf1s\xa4\x90\xae\x9d\x12\xfa\xbbw\xaa\xec\x84<\xacsk-\x1bMc\x1f\xd0\xb93\xde\xa9\xb7\xee4\xb1<\x8e\x98\x91\xe9\x84&\xb9<\xb8\xd3l\xedL\x8fab\n1\xbc)\x01b\x01\xd0\xb53\xbe\xfb\x89\xce\x89f\x9f\xde\xd4\x80#\xf0\xffm\xf3\xe6\xe6S=_~c\xdf\xaa5\xab\xae\xae\x9awQ\xe3\xf4\xf4>o\xc0}\te[ \xeb@X\x04\xd8\x0e\xbe )Z\x9d\xd1\xd5\x9c\xb3xY=\x0c\xae\xf8\xe5\x0f\xc8b\x8f!%:p\xaf\x03&\xb8\xef\xac\xae\x16\xec\xfd\xcd\xecz\x83\xaf\xac\xce\xaa\xefy\xa2\xe1\x95A\xb1\xcb\x8b\x17/\xd8\xb4\xfat?\xafVl4[o\xa28\xcbk6I\xf2\xdd\xd6\x8b\r;\xdd\xb2\x1a\xac.\x86\xb9\x8c\x9a\x1ed\xd5\xb7\xa6\xbfl\xc8d8\xfbmr\t\x1a\xa7i\x019\t\xa7\xdf\x8c\xc7\'0)b\xcd\x82sI\xce\xcb\xdb*\xbfF\x03iw\xbe\x89\xda\x1d4\x9a\xd1\xa5\xf5\xf5\xbc\xfe\x1c%\\g\xa1\x92\x03\xba\xbeN\xc2E\'\xe2\x97\x17\xc5)\x07\xd1\x11d\xfdh\xd7\x83\x1f-{\x11\xcd\x7f\x90#\xa8\x99j\xde\xf95o\xfc\x9e\xe9\xe7\x8da\xff\x046\xb4x\xb4'
p406
sg20
g21
sg83
Nsg84
Nsg85
VShelXL
p407
sg87
Nsg88
S'b34d577adaf7bde017a3a4569bba1c8b'
p408
sg38
I45
sg90
VLeast Squares
p409
sg92
F0.046199999999999998
sbag1
(g12
g3
NtRp410
(dp411
g15
I00
sg6
I48
sg7
S'f038cc809b7e91ad6f753b8cd00da39a'
p412
sg16
(lp413
I48
asg18
S'x\xda\x8dY\xfbo\x13I\x12\xfe\xdd\x92\xff\x87\xd6\xde\x9d\x16Db\xfa\xfd8]V\n!\xc1Y\x9c8\x18\xdf\x1d\x8bV\x8a\x062!\x16\x8e\x9d\xb3\x9d\x83\xfb\xef\xaf\xba\xa7\xab\xdax&!\x04HOO?\xea\xf1\xd5W\xd5=\xfd\x1e\x83?\xf5\xf7\xbb\xcb\xbb\x9b\xfa\xf6\xd2~\x12\x83U\xbdf\x9fWu\xb5\xa9\xaf\xd8\xa7\xff\xb1\xf7\xc3\xe3\xd1\x87\xd1\xbe\xe4B\xbft\xfd^\xbf7=\x9d\x8e~\x98qY\xa59\xb3\x05\xbb\x90\xcf\xc4s\xfc\xd7\xefM\x8e\xcf\xd8x~\xc5vf\xbc\x12\xcdX\x11\x7f\xd8_DhF\xa6\x8d\xa6l\xbd\x9c\xdfof\xcb\xc5\x03\xebM\x04\xe3\x03\xa1\xe4\x1e\x9b|\xab\xab\xaf\xf0\xc0\x83\xdfc\x87\xf3\xbb\x9b*>p\xb1\xc7\xc6\xabY\xbd\xd8Ti\x95*\nvw\xbfif\x9f\xcc\xab\xcf_\xd9wv\xc0\xf6\xf9@i\xc7\x9e\xc1\x1ce\x1d{\xce\xaeW\xcb[vQ\xad\xd6\xcb\xc5\xfaW\xf6\x9f\xfb\xe5&.\xb2\xce\xf3\x96\xab\xdb\xfby\xc5\xae\x97\xf7\x8bb\x95\xe9\xdf\xd9\x91pl\xec\xd9\xb9\xec\xf7\x8e\x8eG#X\xcd\t\xee\x14s\x03\xe7,\xf3\x03\x1b\x82b\xd2\x0e\xbc\x08\x96\x05\xde\xfc\xed\xf7>\x1eO&L\'y\xb9j~5O\x02\xd4\x8b?\xfd\xde\xe8p:e\xfb\xa2\xdf{\xff\xc7\xd9\x19\xbc3\xfb\x1f\xf6\xf6\xff\xd8\x83\xc6\x8b\x8f\xb9\x13z\xe2c\xea\xdc\xffXF\xbeH\xfd08u\x9e\x1c\x1e\xb1#6d\xe7l\xdc\xef\xfd\xf3\xfct\xca\xacgA\xc2\xf6\xca\xf6{\x0cv\x1a\xbc\x1f0\t[^\x8c\x0e\xcf\x1930\xe7\xf4\xe3q\x12Go\xfd\x0f\x83_\x8d\xcf_\xb3\xbf\x0e\xfb\xbd\xf9l\xbda\xba\xdf\xbb\xbe\xad\xee\x18\xe8~x4=\x84i`\x14\x16B\x80\xe1\xbe\xdf\x1b\x9f\xc1V\x9c\xc9\xf8>\xb5\xa3jj\xabms\x1b\x0c\xc0\x04\xcf\x0f\xfb\x02fh\x1aU\xda0\x86\xf9\xc6\x1b\xffX\xce\xeb\xefrP\x7f\xdf\xac\xaa\xf5o\xb9o\xf8u\xfe~\xf5\x99\xfd\xf2\xb7\xc1\x9f\x7fncmp\xf3u\xfe\x0b\x0ez\xb93\x13\xb4\xff\xf7\x9b\xe14\xc6\x00\xa8\xe8\x1c\xf8\xa1i+\x15\xa0\xdd\xef\x1d\x7f\x98\x9e\xe6\xb7\xdc\xcah\xb0\x93\x7f\x1dNX\xf3\':\xdb\x8b\xa8\x068\x8e\x81A\x9b\xa9V\xea\xf8\x18\xdbZ8#]n+\x1b\xac\x8cm!\xa2\xc3q+\xae\xa4\xc9C\xb8\xb6\xce\xb3\x83~\x8f1\xda\x82K\xee\r\x8a \xb8\x87\xd6~lJ\xc9\xa9i\\\x92A\x92\x0cF\x07\xafC\xd3\x96Vz\xabP6\xcb\xa5\xed\x92A\x18\x8b2\x18kweP"8\x92\xc1klJC\xcd \xc1\x0e\x87\'\xa7\x1f\x98\xd0 \xcd0I#\x9b\xb7\xb0\xa7C\t\xa4\x12\x12%SZX\xedw\xa4\xd9\x17\x03\xc3\x93\xed\xd3j,\xc6\xc28F\t\xea\xc6\x83\x0b&\xdb\x17\xc4\x12\x01m\xad\x9d\xf7\xbcK7\xa7\xb2 \xdcr\xdb\xb2\xaf2\x9c\xb4\xb0>`SK\x85\xf6\xf5\xd6\xef\xe8\xa6H7\xa1\xbd\xc0\x9d\x80\xcf\x02\xea\xa6\x9d\x96\x8d\xdf~\xae\x9b.~SR\x08W|\x88\x92\xc9\x10`\xeb\x0e\xdd\\T(\xfbM\x837v\xb1\xe3\xbcB\x85\xb8\xc4\x91B\x18\x84\x11\xb8\xbd\xc1\x8e)\xf8\xe5\xde\xcb\xac\x9d\x92\xca\xe14i\xb55\xa1C\x06\xeb\xd1\x1d\\\x07\'[2\x18GHU\x9c\x9a\xda\t\xc2/7I\x06[\xec\x10|\xd6\x17\xa8Dj\x1f<\x86\xa5\x01#w\xd9A:T4\xc6\xdf\xae\x0cZ\x14\xc7JC&Q%\x9c\xbc\xe3;>\xb6\xe4c\x13,\xbc\xcf\x11o\x9c \xfc\n\x15\x1a\\\xff\xdc\xc7\xae\xe0\x17Tp\xb8\xb2T\xc1Y\xe2\n\xed;\xf9\xc1;\xb4/\x8c\xe0-\xddd\xb2T\xf2\xa6\x94\x04ea\x915\x84\xf3:\xc9\xe0\x8b\x0cVkB\xaa\x0e\x16\xb5S\xca\xe7\xf6\x8e\x0cFhO\x90s-\xfb\xc24C\x8e5\x9c\xc4q\x86H,\'\x1b\x10#\x90\x18N\x1a#\xb2\x18BY\xaf\x91$\x82l \xdar\xb3\n\x04w\xd7\xa6)\xabC\xc0\xbd\x05G7\x03SR(+\xbd\xeb\xe6@nv\x91_Ia(x\xb2c$D\xf8\xcfi\x8a\xd4;$\xf5\xa4\x02,\xe2"6h\x8cE\xa3|P]\x91\xa4-\x06\x9b\x00\xc65m+\xe3j\xa0\x08q\x1a4)\x92\\\x10I\xa9w\x85\x9f<@\x1f\xe5\xd1\xc1\xf0ln \xf9&\x99t+\x05kLh\r\x05\x13%f\x13p\x8c\xc55 \xcf\xb5\x18\xa1\x0b\xff`\x98#\xce_\xc1\xb8\x0c9p0F\xa1\xb1\x80T\x8d)\x92k\xd5\x05?\xa95\xaa\xab\x95i\xa7H\xaf,\xc1O \x04\x00\xf8\x94\xb4\xa0?\xc9pD2\x18m\xbc\xca\xd6\x06(Y\x85)\xd2\x05%;\xd3\x88!\xeb+\xef\xdbi\xc4)\n\x01\x11\x08p\xc0\xb5D<Z&\x19^\x93\x0c@\xcf\x01)^\x19\xa3P\x1e\x15\xb4\xea\xa49\xc8\xe4E\x06\xd3\xa2\x02\x11\x82-\x1b\xdbR*\x90I\x80\xf2\x92\x0c\xc7\xc5\x17\xdcp\x8f\x8e6Bh\x94\x07\xd2\x8f\xe9\xf4\x85\xa7rE\xc5pl\xd1\xbd()\x87\x93\x0c\x10\x9b\x94Yc\xc9\x042\x9c\x14\x19\xa0\x8e2\xd9N\xc04\x9c\xec\x00\xfc\xdaT\x1b\xbb\xbeP\x94\xb3\x95\xf6-\x1e\x90\xda\n\x92\x81x\x10\x94/\x85Th\xec\xf0fK\x06+\x91\x8a\x01\x92@\x9aY\x06\x0f,\xd6U2A>\xa4\x94\x03\x14\xda\x92\xc1\xf2-<\xe8b\x07Nx\xe0.\xc90$\x19\xe2\x89\xc8\xe7}\xb5\x11\x1c\x03WyH\xb2]|\x08qD\xdc! \x0b\xefb\xd2\xa2%\x7f \x0ciJ2\x14"\xc9pZ0)\xa0\x8aB\xf2\x80\xaa\x03\tCC\x19$\xbbe LB\nk\xcb\xa0\x03\xef(\xafx\xa9\x04\x84\x0bH\x16B%\xea9-\xd4#\xbc\xf5\x85\x13\x89\x06 \xcau\xe8\xa0/\xb9K=\xa0\xdb\xef\xa4\x9b\x8a\x01\xe2\x90\x90\xbd\x12X\xedsc\xb9\xefN\xbd\xa5\xacPm\x1f7\xc8\xc8iO\x14\xfb\x12\xce\x94\x0cI\x86\xb7\x85w\x80j0\xfd{c\x152\xbe\x06W\x98\xae\x987\x1cS$p\x1fo\x95W\x91\xd3)\xdf\xa6\x05\xf2\x99\x80\x92\x02\x14qh\x11\xdd\xd8\xf7m)\xcd!MbZ\n\x06\x08\x9d\xec\xebMJ+O\xb0\xef\xa8\xc4\x90\x91T\x0bZ\xc3\x9d\xa0\xd8\x82:\xb2+\x86\xb4\xe3\x88\x1dk;\xe28\x14\x94\xf8r\xec\x10\x85V Nwt\x1b\x91nP\xc1[\x8cb+\xc0\xc7Xt\x01W\xf3\'b\xe7\xac\xc4\x85Q\x0e\x99M\x08\xa8\xdb\nB\xb5\xed,\x99,\'\x9e\x0c\xa2\x15\x17`\xea\x92\xb6E\t\x06\x8f\xc5\x1c7N\xa24\xb2\xd1\xed\xb0\xc4\x85\x01"\xa1\xaa[;D\x1c\xa4j\xcb\xd5\x83\xba\rS\x16\xa6\xe8\x86S\x1bUu"H\xaa\xbe\xc0\xc2\xe6i\xf69/\xdc\xa5\xb4\xc3|\x0b\xc5\x17\x85\x83\xb2\x90h\xbbp\r\x89\\\x940k\x97\xecJ\x17\xb2(\xa6\xdaJ\xad\xe0\x82\x1d\xde8\'\xdd\x00:\x94\xc9\x04\x1cz\x91\xd9\x15\x94\x1b\xc2=M\xb7q\x89Y\xc9-\xd2\xa7\x83#\xa7@\x84Y\'EW~\x82T\x8e\xc2[!m\xfb8B\x08\x86\xc3\r\xe1\x9a;\xca\x18\x8e\x8b\x1d\\\x8f\xcbq\x04* d1\xc8\xc5T\x12\x03\x13\x98\xa7\xe2\xfa\x82t\xe3\x90y\x1d\x1e\x83\x8c\xf1\x94\xff\xe1\xe8\xe8\xbb\x8fZ\xba\\W@\xb5\xb6[\x83\xbb`K\x86#\xdd\\\xd1X(:N\xab\xa6\x06?\xda*W=\xc7Z\x0ej\x11\x85\x07\x08\xe5\xb5q\xe6\xb1r\xf5\xf5\x96\xef\xa5s\x99\x08\x05T\xa8\x98\xc1\x00o\xea\x91ru\x98\xaa"\\\x03\xb8\xd8[\xb2J\xf6r\xcc\x82\xce\xf3\xa7\\Y\x1c\xa5"\\\xa0&*\xd7\xb5\xe0=(\xc7\xb5\xa1\xd5dwlP9\n\x98h\xdb\xd8\x9b\x12\x10\xda\x96\xbcNG\x1e\x80\xbc\xdb\xb1\xf1I\xa3[\x9c\x13\x82\xc2H\xb5\x10\xf5x\xbd\xa4 \x93\xe8Gm\xfc\x86\xd6\x10\xe0\xa6\x80\x15|\x10\x12s<\xa8\x99\xe3\xf6\xa15\x86e\r\xe0S\xf4/X[;\xaav\xa4\x95\xe6\xc9\xc7\x8a\tA\x19\xea\x16k\xf0\xb6\x02\x88\x90\xda\x06\x8c\xa4\xba\xa0l(\xbd\xfb\xd0.\xe1\xac\x94\xa5\x86\xa6"\x87\xc3j\x98p\xa1\x1c\xdf1\xf3\xef\xe58\t\x05\x99+\xa7\xbf\x80N\x97p\x06u\xee1\x13\x9d\xd1\x1a>\x1e\xf8\xb1\xfc1\xc1\xe3]\x17\xaca\xac}l\x8d\x8b\xad5\n\xcdC\xd9\xac\xb9)\'R\xfb\x14(\x0f\xdf\x8eN\xe25,k.Q\x9f~\xf7?\x81\xa4\x87\xe7Zv\xbd\\\xc5\xbd\x14D?;Y\xb2\xdf\x98^\xcf\xbe<;Y>g\xacZ\\5\xac\t\xde\x88\xc3\xaa\xf9<\ruP\x8d\\U\x9b*\xef\x0b\x1aA\x9a\xbb\xabV\xd5m\xbd\xa9Wk\xb6\xaa\xafg\x8b\xfa\x8a\xdd\xafg\x8b/\xd9k\xd0\xb9\xde\xac\xaaY\xba\xba\x07\x89\x8f\xcf\x81\x18\xb2[\xcbe/^\xf7b\x1b\xc2S\xb3\xf8q#n4\x9c}\xb9\x81E\xd8\xd5\xec\xfa\xba^\xd5\x8b\xcf5\xbb\x8b\x9f\x1a\x9a\x9b\xa0=\xc6\xae\xea\xfa.\x0e\xb8Y\xce\xeb\x88\x03\xc0\x17\xf4\x8a}P\xe8\xb6b\xf3\xfa\xbf\xf5<\x97f\xfd\xde\xbb\xa6\x88\xca\x81\x17\xcb\xc5H\xe0\x91\xb2\xe3\xf1&\x1eH\x8a\xf5\xa3\t\xf0\xc6\x14f\xca<3\x8d\x8c\x01\x11\xd3\xbbk~\xabXZu\xcd\x94\x907\xde\xa92S\xab\xc8$\xe9h\xad\xb2\xa6\xe1\x81\x99qO\xbd\xb5\xa7\x89{D\xcc\xc4\x1bl\x90\xda\xc4\xe2\xf0\xc1\x99fkf<\x0e\xa5\x14b\x9a\x15l\xbc\x97\xed\x9a\x19\xbf\xfdD\xe7D\xb3Ooj\xc0\x11\xf8\xff\xb6\xf9r\xf3\xa9\x9e/\xbf\xb1o\xd5\x9aUWW\xcd\xb7\xa8q\xba\xbd\xcf\x13p^B\xd9\x16\xc8:\x10\x16\x01\xb6\x83/\x99N\xa4\r\xba\x9au\x16/\xab\x87\xc1\x15_\xfe\x80,\xf6\x18R\xa2\x03\xf7:`\x82\xf3\xce\xeaj\xc1\xde\xdf\xcc\xae7\xf8\xc9\xea\xac\xfa\x9e;R\x8a\x8cJ\xe2\xe0\x17/^\xb0i\xf5\xe9~^\xad\xd8h\xb6\xdeDq\x96\xd7l\x92\xe4\xbb\xad\x17\x1bv\xbae5\x18]\x0cs\x195=\xc8\xaaou\x7f\xd9\x90\xc9\xb0\xf7\xdb\xe4\x124N\xdd\xc0\xe6\xd4\xfdf<>\x81N\x11\xebU\xecKr^\xdeV\xf93\x1aH\xbb\xf3&jw\xd0hF\x9b\xd6\xd7\xf3\xfas\x94p\x9d\x85J\x0e\xe8z\x9d\x84S\xa9Hh^^\x14\xa7\x1cDG\x90\xf5\xa3]\x0f~\xb4\xecE4\xffA\x8e\xa0\xa6\xab\xf9\xe6\xd7|\xf1{\xa6\x9f7\x86\xfd?2\xd7x\xe6'
p414
sg20
g21
sg83
Nsg84
Nsg85
VShelXL
p415
sg87
Nsg88
S'b34d577adaf7bde017a3a4569bba1c8b'
p416
sg38
I46
sg90
VLeast Squares
p417
sg92
F0.046199999999999998
sbag1
(g12
g3
NtRp418
(dp419
g15
I00
sg6
I49
sg7
S'ff5b241c30e9583877d4e67cf0383714'
p420
sg16
(lp421
I49
asg18
S'x\xda\x8dYmo\x1b\xb9\x11\xfe.@\xff\x81\xb8\xb6\xb8\x04\xb1u\x1c\xbe\xb3\xa8\x0fp\x1c;\xf2E\xb6\x1cEms\xc1\x01\xc6&^\xc7Bd\xc9\x95\xe4&\xfd\xf7\x1dr9\xa4\xbcZ\xfb\x1c\'1\xc5\xe5\xcb\xbc<\xf3\xcc\xcc\xaa\xdfc\xf8\xa7\xfeqwywS\xdf^\x9a\xcf0X\xd5k\xf6eUW\x9b\xfa\x8a}\xfe\x1f\xfb0<\x1e}\x1c\xed\x0b\x0e\xea\x17\xdb\xef\xf5{\xd3\xd3\xe9\xe8\xc1\x8e\xcb*\xee\x99-\xd8\x85x\x01/\xe9_\xbf79>c\xe3\xf9\x15k\xedx\r\xcdZ\x08?\xec/\xe0\x9b\x95\xf1\xa2)[/\xe7\xf7\x9b\xd9r\xf1\xc8y\x13`|\x00R\xec\xb1\xc9\xf7\xba\xfa\x86\x1f\xb8w{\xecp~wS\x85\x0f\x1c\xf6\xd8x5\xab\x17\x9b*\x9eR\x05\xc1\xee\xee7\xcd\xee\x93y\xf5\xe5\x1b\xfb\xc1\x0e\xd8>\x1fHe\xd9\x0b\xdc#\x8de/\xd9\xf5jy\xcb.\xaa\xd5z\xb9X\xff\xcc\xfes\xbf\xdc\x84C\xd6i\xdfru{?\xaf\xd8\xf5\xf2~Q\xac2\xfd;;\x02\xcb\xc6\x8e\x9d\x8b~\xef\xe8x4\xc2\xd3,p+\x99\x1dXk\x98\x1b\x18\xef%\x13f\xe0\xc0\x1b\xe6y\xf3\xb7\xdf\xfbt<\x990\x15\xe5\xe5\xb2\xf9\xd5|\x02T/\xfc\xf4{\xa3\xc3\xe9\x94\xedC\xbf\xf7\xe1\xf7\xb33|\xa6\xf7?\xee\xed\xff\xbe\x87\x83W\x9f\xd2$\xce\x84\x8fqr\xffSY\xf9*\xce\xe3\xe28yrx\xc4\x8e\xd8\x90\x9d\xb3q\xbf\xf7\xcf\xf3\xd3)3\x8ey\x81\xd7K\xd3\xef1\xbci\xf0a\xc0\x04^y1:<gL\xe3\x9e\xd3O\xc7Q\x1c\xb5\xf5?.~=>\x7f\xc3\xfe:\xec\xf7\xe6\xb3\xf5\x86\xa9~\xef\xfa\xb6\xbac\xa8\xfb\xe1\xd1\xf4\x10\xb7\xa1Q\x98\xf7\x1e\x97\xbb~o|\x86Wq&\xc2\xf38\x0e\xaa\xc9\xad\xb1Ic4\x00\x03\x9e>\xec\x03\xeePyU\x19\xe3\x1a\xe6\x1ao\xfcc9\xaf\x7f\x88A\xfdc\xb3\xaa\xd6\xbf\xa6\xb9\xe1\xb7\xf9\x87\xd5\x17\xf6\xd3\xdf\x06\x7f\xfc\xb1\x8d\xb5\xc1\xcd\xb7\xf9O\xb4\xe8\x97\xd6N\xd4\xfe\xdfo\x87\xd3\x10\x03\xa8\xa2\xb5\xe8\x87f,\xa5\xc7q\xbfw\xfcqz\x9a\x9er#4B\xf5\xe4_\x87\x13\xd6\xfc\t\xcev\x80A1F\xc714h\xb3\xd5\x08E\xc7(\xb0Z\x884\x96\xc6k\x1d\xc6\x00\xc1\xe1\xb4\x86K\xa1M\x1a*c\x1d;\xe8\xf7\x18\xcbWp\xc1\x1d=\xe6\xc0\x1d\x8e\xf6\xc3P@\x19j\x17e\x10Y\x06\xad\xbcS\xae\x19\x0b#\x9c\xf6$\x9b\xe1\xc2t\xc9\x00\xb4\x84+md[\x06\t\x08c\x92\xc1\xe5\xa1\xd0y\xe8\x05\xda\xe1\xf0\xe4\xf4#\x03\x85\xa3a\x94&i\x1e\xee\xf4\xe9x!\x01\x14I\xa3\xc0h\xde\x92f\x1f\x06\x9aG\xdb\xc7\xd3X\x88\x85q\x88\x12\xd2\x8d{\xebU\xb2\x08x+x\x9aW\xca:\xeb\xbat\xb3\x12\xd2\xd0pcvt\xd3y%7\x9e.\xe1JH\xb2\xaf3\xba\xa5\x9b\xcc\xba\x81r@\x12 \x9fyE\x9e\xb7J8\xf5<\xddT\xf1\x9b\x14\x00\xb2\xf8\x90\xa7[\x84\xf7\xa0D\x87n\x16\x7f\xc8oJ\xab\x1d\xec\xd8\x82\x1dN@D\x92\x89\x80\x0b\xba\xe1HG\x19t\xc1/w\x8ed\x90BZd\xb8\x84#e\x8c\xec\x90\xc18MVS\x1e\xc5i\xcb\x80W\x90%e\x88\x93f\x88\x06\xca\xf8\xe5M\x0c\x99b\x07\xef@\xa5\xb1\x13\xcaYB\x8c\xd4\xb8\xb8\xcb\x0e\xc2\x12\x141\xfeD[\x06\x05^d\xd0\x9a\xecc\xc9}\xf1\xb1k\xf9\xd8d\x1fko \xea\x10"^[NgI\x90\xde>\x13\xbf\xb6\xe0W\x0b\xb0\t\x90ZHoD\xe6\n\xe5\xba|,\x9d!\'\xe2\x8a\x1d\xfc\xaa&\n\xa37\x05\x14\xaa0\x8e\xdcm]#\x83+2\x18D\x0bP\xdcx\xe3H#\xbc\xcb\xf1\x0e\x194\xe8-\xc8\xed\xd8\x17\xb7eo*U\xc4\xc9N\x11<%\x1b\x14\xc3g1\xac\xd0\x1a\x92\x18 M\xa1,\x8f\x8a\xa8.7\xa3\xc1Im\x8b.i\x89\x81lBb\x00\x08\xda$D\x9e\xe5R\xa9\x96\x9b}v3\xb2\xbf\x02\x91\x15\xf6\x9c\x80\x8f\x11\xee\xf4\x9f\xb99\xabw\x98\xd5\x13\x12\xb1H\xbc\x87\xd4\xa2s\x94;\xaf\xa0C=e\x04\x11\x9b\x14\xbc\xc3\xcaY\'.3\xa7a\xfe\xa0h\xe6\xc8\x8cQ\xa9\xf7\x85\x9f\x1c\x18\x9f\x96\n\xe51\xd7$\x190\x13\x18\xfb\xa8Rx\xc6$\x9f\x81\x9b4\xf1\x08:\xc6\x92\x0f\xb4B\xaf\x9ag\xe0\x1f\rs\xc4\xf9k\\\x97 \x87\x0e\xa6\xf0\xd6\x18[\x14\x0eJ"z\xba\xfc\x8e\xabI]L\xa3;\x86A\xa6\xe5\x19~\x90y\x1b\xac\xcb\xe4\xc7e\x94\xe1(\xcb\xa0\x95vdCk\x8cQ\xc90\xd2\xa2\x91|W\x18j\xb2\x1d:\xc2\xef\xd0\x9c\xb4E\x06\xf0\x99\xf1\n\x0cQ\t\x1eex\x93e@z\xf6\x9c\xee\xd5Z\x12\xfe\xa5W\x12:\xed\xe0rTK\xa7w\xf0\x0f\xdeg\xa4\x03d\xaa\x152\x0f\x91\xf2\xa2\x0c\xc7\xc5\x17\\s\nS\x89\xd1(i\x8c\xe9G\x8bN\x19r\xa9\x80U\x92\xd9\xa5{\xc8v\xe0\x85\xee9\x11h\xf0\x90\x8d2\x9c\x14\x19\xb0\x8e\xa2RB\x03\xa2\nr\x15f\\gJ\x97<\xd3\xbdr\xbbiO\x99L\xf7\x81\xadh(\x0b;\xfa\xc6\x0eo\xb7d0\x82\xd2\x0cB\x12\x0b\xb7$\x83\x13VwQ"\xe6\x11\x95e\xf0;\xbe\x10\x86\x17<\xb8\\\xabq\x9d\xed \xb8\x8e2\x0c\xb3\x0c\xa1#\xa2\xe4\x82\xfc\x0c@\xd5\xa8\xa3\xca\xa4-\x83\x07\x97S\x9c\xda)\x1deFu`\x89r\xb1)\x98\x84&.N\x0b&\xc1\xe5\x00\x07\x0f\xd2Z\xc2\x893Bw\xca`d\x96\xc1\xee\xd8!\xda&\x97W\x05\x0f\\o\x85)\x91E\x90f\x18\xa5\xc9)\xd6\x19\x9b9\x11\xb6\nk\xaf\xbc\xdc\xa5\x1e\xd1\xa6\x1e\xd4\xed\xb7\xac\x1b\x96\xb1\x9ep&\x8c\x93\xdcP\xc9\xa3\xb1\xe2\xe8L\xbdDM\xc1\x96r\xb7\xbc2\x85w4\xef(\x8b\x91J\xa2\x0c\xef\n\xef`\x11\xe5\xd2\xd8a\xa9\xcd3\'B\xaa\xc1\xdb\xa9\x97g\nQ\x01\xf6\xed\xf4\xef\xb7\xd2\xbf\xd2\xa5\'\x109\xe7\t \x8b\xa8\xc6\xbe\xefJi\x0e\xa16j\xc6\xd8\x9dH\xaa4T\x08H\xfb<\xfb\x8eJ\x0ci\x91kA\xcc\xc5\xc6i\x8a-\xac#\xbb\xb8DY\xa2?,\xcc\x11im\xfb\xfaB \xce\xd8\xd2\x05\xe5\x84g\xb8o\xe96\xca\xbaa\x05o\x08{\x06$\xa7\xab4r5\x17\xcf\xd3\xed\xac\xc4\x05\xdaC$\xdd\xb0\xb8\x90>c\xca\xa9\xceZ\x05\x13\x1b1\x0f6\x93\xbbe\x1b\x87\xec![z9pY7m\x05I#\x1a\xdd\x0eK\\\xa0u\x0b,\x90\xbb,\xa5je\xb8zT\xb7a\xcc\xc2T\x1ax\xee3?X\xf0\x84\xc4`\xf5\'\xcex`\x9f\xf3\xc2]R\xd9\x1c\xa9\xb8?\xe7\x14\x13\x12m\x97\xef\xa5\xf2%\xccv|\x8fy\x9e?l]Rj\xcd\xe9]z\xd5\xe2\x8d\xf3\xac[`F*p\xc1\x18\x00jn\x82W\xf8\xf3t\x1b\x97\x98\x15X0S\xad\xe0-\x10\x95b\xbb.D\x97n\xba\x94g\x88<\xb5\xdb\x8e\xc4\xa6j?\xa6\xaaB\x8f\xdce61\xde\xb5p=.\xed\x88\xc4jL\x10\x83XE\xcd\x1a\x9e\xa4\xe1\x991{\x91u\xc3\xd2V\x1b\xb2)\xd6y\x9a\x10f\xddnq\xd7\xb4Z\xa5\xdd3r\xb7\x06\xdfj9\x05\xe4"\xd5\xe6\x98\x15\xa0H\x1a\xcc.Q\xb7\xa3\xadr\x15{\xde\x14\x0c\xe84\xa5s\x16F\x90?Y\xae\xbe\xd9\xf2\xbdhJ\xb5p\x06\xc7\xdbL\xaen\xa4qO\x9dq\\\xce\x00l\xbf![EP\xd9\xa5x0\xcb3J\xde\xa3X\x84\x03i"\x95H\'h\xac\xfd\xc9\xe5x\x9a0\xae\xbb\x11\xa0\xd8\xb0z7\xaf#\xc9\xca\x92w\xa0\x14\x14d\xf9\x00\xf9\x96\x8dO\x1a\xdd\xc2\x1e\xac\x12%\xf1\xa2\x97@X\x92^\xefV[\x0f\xec\xf36\x9f\x81mE\xee\xa3\x83F\xc4\xad*\xbc/\xd0O\x9d1,gX\x9e\xdb9-|\xe10\'\x1a\x86\x7f^[1\xc9PF\xe8\x18\x12J\x84\x1a\x90\xde\x9eh\x04jWj\xc5f\x9e2\xb5\x0b\xa5s\x1b\xca\xa2\xa4\x1fQ\xcc\xac\x15\x19\x12\xc9\xbam\xe6\xdfJ;\x89\x04\xe48\x15\xfa<WjB\xaa\xc4\x0e\x8f\x99\xe8,\x9f\xe1,&\x9ddZ\xac\x0e\x0c\x999\x9c\xa1\xf8Sg\\l\x9d\x81\xfd/5\x16\xd8\xc5\xd0+\xae\xd0\x91\xfey[\x1bN{7:\t\xafaY\xf3\x12\xf5\xf9\xef\xfe\'\xc0\x0e\x12\x9c\x81]/W\xe1.\t\xd2\xb1\x93%\xfb\x95\xa9\xf5\xec\xeb\x8b\x93\xe5K\xc6\xaa\xc5U\xc3\x9a\xe8\x8d\xb0\xac\x9a\xcf\xe3\xd2\x90\xa5\xaf\xaaM\x95\xeeE\x8d\x90\x0e\xee\xaaUu[o\xea\xd5\x9a\xad\xea\xeb\xd9\xa2\xbeb\xf7\xeb\xd9\xe2k\xf2\x1aN\xae7\xabj\x16_\xdd\xa3\xc4\xc7\xe7H\x0c\xc9\xad\xe5eo\xe3\xfd&\xf4R\xb3#X\xf8r#\\4\x9c}\xbd\xc1C\xd8\xd5\xec\xfa\xba^\xd5\x8b/5\xbb\x0b_5\xc47Aj\x8f\xb1\xab\xba\xbe\x0b\x0bn\x96\xf3:\xe0\x00\xc5\xc2Y\xd8G\x85n+6\xaf\xff[\xcfSi\xd6\xef\xbdo<\x9d\x02/\xbcw\x0b\x04\x1e\x8a\xcd\xd0\xde\x840,\xd6\x0f&\xa07N\xb8S\xa4\x9dqe@AH\xef\xb6\xf9-C\xf1\xd0\xb53\xd4z\xefe\xd9\x89X\x13\xa9\xb5\x96\x8d\xa6!\x12:w\xa2\xab\xdf\xab\xad;5w\t3q\x9d\xd6!\x1a\x1e\xdd\xa9\xb7v\xaa\xa4\x9f\xd5\xcd\x9d\xf1\x9dR\xd7\xce\xf0\xddOpN0\xfb\xf4\xa6F\x1c\xa1\xffo\x9bon>\xd7\xf3\xe5w\xf6\xbdZ\xb3\xea\xea\xaa\xf9.j\x1c\xdf\xde\xa7\r\xb4/\xa2l\x0bd\x1d\x08\x0b\x00k\xe1\x0b\x93"RE\x83\xae\xe6\x9c\xc5/\xd5\xe3\xe0\n\x0f\x1f \x8b=\x85\x94\xe0\xc0\xbd\x0e\x98\xd0\xbe\xb3\xbaZ\xb0\x0f7\xb3\xebM\xc3\xdb{\xec\xac\xfa\x91&\x02N$\x1f\x14\xbb\xbcz\xf5\x8aM\xab\xcf\xf7\xf3j\xc5F\xb3\xf5&\x88\xb3\xbcf\x93(\xdfm\xbd\xd8\xb0\xd3-\xab\xe1\xeab\x98\xcb\xa0\xe9AR}k\xfa\xeb&\x9b\x8cf\xbfO.Q\xe38\x1dzP\x9a~;\x1e\x9f\xe0$\x84z\x95\xe6\xa2\x9c\x97\xb7U\xfa\x1a-\xbeRx\xf0$hw\xd0h\x96/\xad\xaf\xe7\xf5\x97 \xe1:\t\x15\x1d\xd0\xf58\n\x17\x9cH\x0f/\x8aS\x0e\x82#\xb2\xf5\x83]\x0f\x1eZ\xf6"\x98\xff EP3\xd5|\xe7\xd7|\xe3\xf7B\xbdl\x0c\xfb\x7f\x10\x81xF'
p422
sg20
g21
sg83
Nsg84
Nsg85
VShelXL
p423
sg87
Nsg88
S'b34d577adaf7bde017a3a4569bba1c8b'
p424
sg38
I47
sg90
VLeast Squares
p425
sg92
F0.046100000000000002
sbag1
(g12
g3
NtRp426
(dp427
g15
I00
sg6
I50
sg7
S'939a677ddbc3b11cd52dc330345ed562'
p428
sg16
(lp429
I50
asg18
S'x\xda\x8dYmo\x1b\xb9\x11\xfe.@\xff\x81\xb8\xb6h\x82X\n\x87\xef,\xea\x03\x1c\xc7\x8e|\x91-\xc7Q\xdb\\p\x80\xb1\x89\xd7\xb1\x10Yr%\xb9q\xff}\x87\xe4\x0e)k7\xae\x93{\xa1\xa8%9\xf3\xcc3\xcf\x0cW\xfd\x1e\xc3?\xf5\xc3\xdd\xe5\xddM}{i\xbe\xc0pU\xaf\xd9\xd7U]m\xea+\xf6\xe5\xbf\xec\xe3\xe8h\xfci<\x10\x1c\xd4k\xdb\xef\xf5{\xd3\x93\xe9\xf8\xd1\x8a\xcb*\xae\x99-\xd8\xb9x\x01/\xe9\xdf~\xef\xe2\xe8\x94M\xe6Wlg\xc5\x1bH\xcfB\xf8\xcb\xfe\x04>=\x19\x0f\x9a\xb2\xf5r~\xbf\x99-\x17?\xd9\xef\x02\x18\x1f\x82\x14{\xec\xe2G]}\xc7\x0f\xdc\xbb=v0\xbf\xbb\xa9\xc2\x07\x0e{l\xb2\x9a\xd5\x8bM\x15w\xa9\x82aw\xf7\x9b\xb4\xfax^}\xfd\xce\x1e\xd8>\x1b\xf0\xa1T\x96\xbd\xc05\xd2X\xf6\x92]\xaf\x96\xb7\xec\xbcZ\xad\x97\x8b\xf5_\xd9\xbf\xef\x97\x9b\xb0\xc9\xbaY\xb7\\\xdd\xde\xcf+v\xbd\xbc_\x14T\xa6\x7fc\x87`\xd9\xc4\xb13\xd1\xef\x1d\x1e\x8d\xc7\xb8\x9b\x05n%\xb3Ck\rsC\xe3\xbdd\xc2\x0c\x1dx\xc3<O\xff\xf4{\x9f\x8f..\x98\x8a\xf6r\x99\xfe\x97>\x01\xba\x17\xfe\xf6{\xe3\x83\xe9\x94\r\xa0\xdf\xfb\xf8\xfb\xe9)~\xa7\x07\x9f\xf6\x06\xbf\xef\xe1\xe0\xd5\xe7f\x12g\xc2\xc789\xf8\\\x9e|\x15\xe7\xf1\xe18y|p\xc8\x0e\xd9\x88\x9d\xb1I\xbf\xf7\x8f\xb3\x93)3\x8ey\x81\xc7K\xd3\xef1<i\xf8q\xc8\x04\x1ey>>8cL\xe3\x9a\x93\xcfG\xd1\x1c\xb5\xf5_|\xf8\xcd\xe4\xec-\xfb\xf3\xa8\xdf\x9b\xcf\xd6\x1b\xa6\xfa\xbd\xeb\xdb\xea\x8e\xa1\xef\x07\x87\xd3\x03\\\x86\xa00\xef=>\xee\xfa\xbd\xc9)\x1e\xc5\x99\x08\xdf\xc7qpMn\x8dM3F\x00\x18\xf0\xe6\xc3\x00p\x85\xcaO\x951>\xc3\\\x8a\xc6\xdf\x97\xf3\xfaA\x0c\xeb\x87\xcd\xaaZ\xff\xda\xcc\x8d\xbe\xcf?\xae\xbe\xb2_\xfe2\xfc\xe3\x8fm\xae\ro\xbe\xcf\x7f\xa1\x87^\xef\xacD\xef\xff\xf5n4\r9\x80.Z\x8bqHc)=\x8e\xfb\xbd\xa3O\xd3\x93\xe6[nD\x08\xdd\xf1?\x0f.X\xfa\x13\x82\xed\x02p\x13\x0c\x1cC@\xd3R#$b\x10\xc7\n\xac\x06\xd9\x8c\xa5\xf1\xca\x851@\x088\x1d\xc5\xa5\xd0\xba\x19*c=\xdb\xef\xf7\x18\xcbGp\xc1\x9d%\x13\x80\x87\r\x06a(\xc0\xe6\xa1\xf6\xd1\x06\x91m\xd0\xca;\xd5\xac\x12F8:@\x1a\xc3E\xa7\r`$\xd9\xa0u\xcb\x06\t\x9eg\x1b\x9c\xa0\xa1\xd0\xb4\x88{\x81\xc198>\xf9\xc4@\xa1L\x8c\xa25\xcd\x83x\xa6\x11\xcdXH@\x87\x1bk\x14\x98\xb4\xc3\x965\x03\x18j\x1e\xb1\x8f\xbb1\x96\xf0\x95\xd97\xee\xadW\x90\xc6\xe0\xad\x00\xd7\xe0\xab\xac\xb3\xba\xcb7+ih\xb8Q-\xdf\x14\xa6&\x85\xd8;\x1a*\xa1\x08_g`\xc77\x99}\x03\xe5RP\x82o \xbc\xa0\xc8[%\x1c<\xcf7U\xe2&\x05\x00\xcf1\xb4\xc4#\xe1=H\xdf\xe1\x9b\xe5\x96\xa2\xa10p-\xeeX\xe7\xc9!\x0e\xc42\x00m\x1a\xdfp\xa4\xa2\r\xba\xf0\x97;\xc7i,\xa4\xe5\x9ax\xa4\x8c\xb1\x1d6\x18\xa7\x89\xa0\x08\xa5m\xd9\x10\xf8\xd4 )\x03+\xd2PYS\xa8\x9cp0\x05\x07\xef\x80b\xec\x84r\x86\x18#\xb5\xe0\xb2\x0b\x07a\x89\x8a\x98\x7f\xb0k\x83\x02\xaf2i-\xe1\x80\xb4\xe6%\xc6v\'\xc6&\xc7X{L\xe9fl\xb5\xe5\xb2\xc1TbL\xac}^\x8cm\xe1\xaf\xc6\xd4\xa5\x18\xa3Th\xc8Z\xa1Z\x8c\x89\x0ee\xf7\xb9UXNv}\x13\x86\xbc\x00\xc1s\xb8!\x13\x03\xb0\x14E\x1b\\\xb1\xc1 [\x14\xe5\x8d7.\xcb\x1e\xe2\xa0:l\xd0@f\x06\xca\xf1V\x0e\xb9(\x1f)\xb02\x93KX\xc8"&u\x94[4\xc3g3,r\x837q\x03\x89<RDw\x84\xa8\x0b\n+s\xae"\x7fZP\x18\xcd\x89j\x00\x92RY\x88H\xe1D@\xe5w\xc2\xecs\x98Q\xfd\xadp\xd9aKZ\x80y\x0c\xe2\xff\xca\x94!\xf7\x0e\xb2{BJC\xbc\x11(\xfe\xa4\x81Z:\xaf\xbaX\xac\x8c\xd0\x84\x06\nA\x1be\xc8z+%\xe4\xa1\x00r\xcf\xfa\xe4\xd4\x87\xa2O\x0e4o0\x13\xca\x0b\x1ak\xac\x041P\xddN\xe1\x1e\x17y\x0f\x19J\x08\'\x8d\xb3\xae(\x14\n\xeas\xf4\x1b\x819\xe4\xfc\r>\xd7P\x0e\x03,)\xd5\r\x18O\xf3\x12\xab\x8f\xe8\x00F(\xca\xb9@\xaf\xb6\xcc9\x95\xc5Z\xf1\\\x171\x84Y\xfc\xb8\x886\x1cf\x1b\xb4\xd2\x8e\xd0\xb6\xc6\x18\xd20i\xbdT\xbc+\r\xb5\xc8\x12\xe3\xb0\x7f\xda\r\x8eU\x99e\xe0s\x99\x06Q\x84G\xbah\xc3\xdblC\x90g\n\x88\xd4Zj\x1a#=\xa0Kj\x85\xb3[\xaa\xd0JC\xf0>\xeb+\xf0\xa2\xaf2\'\'*p\xb4\xe1\xa8\xc4\x82#?\xa8=\xd0\x90\xed\x95\xa1\x85p\x9d6\x18\xa2\x1evI\xedX\xe8\xd2\xa3\xf0\xad\xa1\xc9EV\x85\x8e\x1fm8.6`\x1f\xa5\x89T\xa08\x01\x8d\xfb7\xdc\xd8\x8dE*$\xa9|\xbbV,\x84\xca&\x86\x9c\xc8C\x99m\x00\x9fpx\xb7e\x03\x92\x9c\x1a\x160@\xf5D:a\x95\xe9\xc2\xc1(]Z\x08\xd5\xc6\xc1\x17>\xb8\x9c\xa1<\xebh\xd0\xc4h\xc3(\xdb\x10nD$p*\xc4\xc2\x91\r\xd4\x99\xec\xda\xe0!\xeb!\xa8vkc\xb4(\xb5.w\x91\xa2\xa0#@G\x1bN\n\'\xc1YO\xe2\x81]\x87"{\xb0D\n\xe8\xb4\xc1d\xfdBq\xe8h\xaf|i\xaf\n\x11\x01J\x9a\x1a\x12\x0b\x90QzN\x8a\xf4\x803F\x91&\x82\xd4\xd4\xecaAw\xbe-=bWz\xd0\xb7\xdf\xb2o\xd8\xc6z*\x0b\xc2\xb8L"\xc9\xb5v\xae\xbb\xf4\xfa\x82%\xb4\xdb+StG\xb9\xd2\x16ois\xe2\xfa\xfb\xa2;\xc6H\xd2;\xa7\x8d\xa0\x03\x14\n\xbe\xe9\xe2\x99\xe6\x02\xb2\xf6\xf1v\xf9\xf7\xa5\x99\xc3n\xad\xdc\t2\xd4\x88!!\xa2\x12\xbe\xefKk\x0e\xa8\xb8\x8d\x05\x1e\x15\x882OaB*\xf9<|\xc7%\x874^5\x1a\x18L\x90\x15M\xb9%\xb0\xbaw\x15<K\xe5\x1f\xf5\xa1\xa3u\xf4\xa5_\xcc\x02\xf1H\xdaL\xd0\xf5G\xbe\x8d\xb3o\n\xe1\xa0\xf40\x98X\x14\x15l9\x8c7\xcf\xf3\xed\xb4\xe4\x85\xc6{D\x93B\xa1\x1f\xa0K\x19\xa2\xdb\xa8\xcdn\xdc\x0c\xddL\xb0a\xe4-\x8dR\xb1\xefo\xca\xb6(5\xcb\xe5Ym\xb3o"\xf9vP\xf2\x02\xd1U\xa5\xf3\xb7$r\x12\xa5\x8f\xff\xdc\xb7Q\xac\xc29\xbb\xb9\xa7\xdc\xe2\xa8\xc0\xa4x\x88:\xf0g\xc6\xfe\xach\x97D+\xa8{AVy\xd2O\x94I\xd7u-S\x92n\xa8\x98f\xaeU\xcb\x94\xcc\rl`s)\xad\x19\x1f,\x0e;\xbaq\x96}\x8b\xcaH\x96\x19\x03D\x1e,\xb1\x9d\xbd\\\x97o\x93\x92\xb3\xd86\x11{\xb0\xc5\x02jF\xf0\xba.dW\xafP\x12\x89\x1bP\xed\xd8\'e\x1f\xa4r\x99u\x19\x156\xf3\xda\xeb\x1d^O\xcau\x04U\x90:e\xbcz)I9\x8b\t,\xd4\xf3|;\xcf\xbeabiE\xe7\xa2\x0c\x92\x1aH\xebP\xba;\xafZ\xb9|(#\xdb=\xb8\xb5\xa5\xd0\x94\x9acs[&\x10\x10\xea\xc1ejW\x0f\xb7\xdaU\x97\xee\xa9\x83\xc0"\xa5\xf3\xab\x02\xa7\xa4\x13O\xb5\xabo\xb7b/\x84k\xee\x01\xc0A\xe6\xcb\xac\xc6\xf3\xf4S{\x1c\x95=\xf0b\x9c\x8bv\xd0ENU\xd0:\xc3\x9f\xd1\xf2\x1e\xc6&\x1c\xc8\x13\xa9\x08\n\xed0L6\xef\xd6\xd4\x8a\xf6E \'\xa6n\xf7yX7l\xb9n\xf9\x027\xad\x07\xa3\xcd\x0e\xc6\xc7\xc9\xb7\xb0\xc6{MW\x11\xac\xc8\x9e\xba\x1e\xcc\'\xc5\xe1)|\xde\xe5=\xc0\t\x01\x94\x1d\xa8\x1cj\xeb%\x97y\x12\xe3Q\xd9\x03\x0f\'\xf9\xd7\xb2)^1\xd6\xa0\x95z\xf6\xb5\xe2"S\xd9agC\xe5T\x08\x94\x1d\xba\xf7 \xc1u\xe7[\x03\x9d\xdf\x058\xef[\xe5\x1d\x9b@Uz\xe8\xfc\xd6@KJ^,\x92\xbb0\xffV\xae\x93xe\xceWH\x0b\x9e\xe77`Xq\xf9S\x10\x9d\xe6=\\H\xb6\xc6\x0b\xd0^\xd2\xdb%\xdc\x03k\xd0S{\x9co\xed\x81\xad\x1f],B\xcb\xb2u#m5\x95]0\x8f\xde\x8f\x8f\xc3kX\x96^\xa2>\xff\xdd\xff\x05"\xda\xd0\x19\xd8\xf5r\x15\xce\x92\xe1^~\xbcd\xbf2\xb5\x9e}{q\xbc|\xc9X\xb5\xb8J\xaa\x89\x15(<V\xcd\xe7\xf1Q\x8b\x90]U\x9b\xaa9\x17=\xc2\x86\xe2\xaeZU\xb7\xf5\xa6^\xad\xd9\xaa\xbe\x9e-\xea+v\xbf\x9e-\xbe5Q\xc3\xc9\xf5fU\xcd\xe2\xab{\xb4\xf8\xe8\x0c\x85\xa1\tky\xd9\x9b\xa2\x9f\xda\xad$\rx\x1d\r?n\x84\x83F\xb3o7\xb8\t\xbb\x9a]_\xd7\xabz\xf1\xb5fw\xe1\xa7\x86\xf8&H\xee1vU\xd7w\xe1\x81\x9b\xe5\xbc\x0e<@\xb3p\x16\x06\xe8\xd0m\xc5\xe6\xf5\x7f\xeay\xd3\x9a\xf5{\x1fRB5\x89\x17\x1a\xa2@vo\xd3\xf5&\\\x82\x0b\xfa\x01\x02z\xe3\x84+E\xb32>)t*\xef\x81\x91\xe1s\x88~\xd7J\x01\xb8R\x96\x95X\x1dDs\xb5\x96\xe9Z\x17\xf4\xa2s%\x86\xfa\x83\xda:S\xf3t&\x97\xf1L\xad\x838t\xad\x0c\xf7\xb9\x0f\xfa\xd1J\x9eJH\xf2W\xc6\xf7K?[\x19\x82\x13`\x9f\xde\xd4\xc8#\x8c\xffm\xfa\xe5\xe6K=_\xfe`?\xaa5\xab\xae\xae\xd2oQ\x93\xf8\xf6\xbeY@\xeb"\xcb\xb6H\xd6\xc1\xb0@\xb0\x1d~aQ\xc4\xde\'\xb1+\xed\xb3x]\xfd\x9c\\\xe1\xcbG\xccbO1%\x04p\xafM\x13C\xebN\xebj\xc1>\xde\xcc\xae7\xf4\x93\xd5i\xf5\xd0L\xc4\x12\xa9\x86\x05\x97W\xaf^\xb1i\xf5\xe5~^\xad\xd8x\xb6\xde\x04s\x96\xd7\xec"\xdaw[/6\xecd\x0b5|\xba\x00s\x19<\xddo\\\xdf\x9a\xfe\xb6\xc9\x90\xd1\xec\x8f\x8bK\xf48Nc\xab\x9c\x1f~7\x99\x1c\xe3$\x84\x9e\x85\xe6\xa2\x9d\x97\xb7U\xf33\x1aZ\xbb\xf3M\xf0n?y\x96\x0f\xad\xaf\xe7\xf5\xd7`\xe1\xba1*\x06\xa0\xeb\xebh\\\x08"}y^\x82\xb2\x1f\x02\x91\xd1\x0f\xb8\xee?F\xf6<\xc0\xbf\xdfdP\x9aJ\xbf\xf9\xa5_\xfc^\xa8\x97\t\xd8\xff\x01\x81\xa4x\xa4'
p430
sg20
g21
sg83
Nsg84
Nsg85
VShelXL
p431
sg87
Nsg88
S'b34d577adaf7bde017a3a4569bba1c8b'
p432
sg38
I48
sg90
VLeast Squares
p433
sg92
F0.046100000000000002
sbag1
(g12
g3
NtRp434
(dp435
g15
I00
sg6
I51
sg7
S'1e5a8cee4ba185a9e374afb132a06b3f'
p436
sg16
(lp437
I51
asg18
S'x\xda\x8dY\xf9o\x1b\xcb\r\xfe]\x80\xfe\x87\xc1k\x8b&\x88\xad\xcc}\x14\xf5\x03\x1c\xc7\x8e\xfd\xe2+\x8e\xda\xe6\x05\x0f06\xf1:\x16"K\xae$7\xe9\x7f_\xceA\x8e\xac\xdd\xa4\xb2s\xcc\x8e\xe6 \xf9\x91\x1f\xc9\xd5p\xc0\xe0\xa7\xfd\xfep\xfdp\xd7\xde_\xdbOb\xb4h\x97\xec\xf3\xa2mV\xed\r\xfb\xf4_\xf6\xfe\xf8\xf0\xf4\xc3\xe9\xae\xe4B\xbft\xc3\xc1p0>\x19\x9f>\xd9q\xdd\xa4=\x93\x19\xbb\x94\xcf\xc4s\xfc;\x1c\\\x1d\x9e\xb1\x8b\xe9\r\xdb\xd8\xf1J\xe4\xb5"\xfe\xb2?\x89\x90W\xa6\x8b\xc6l9\x9f>\xae&\xf3\xd9\x0f\xce\xbb\x12\x8c\x8f\x84\x92;\xec\xea[\xdb|\x85\x07\x1e\xfc\x0e\xdb\x9f>\xdc5\xf1\x81\x8b\x1dv\xb1\x98\xb4\xb3U\x93Ni\xa2`\x0f\x8f\xab\xbc\xfbh\xda|\xfe\xca\xbe\xb3=\xb6\xcbGJ;\xf6\x0c\xf6(\xeb\xd8sv\xbb\x98\xdf\xb3\xcbf\xb1\x9c\xcf\x96\x7fe\xff~\x9c\xaf\xe2!\xcb\xb2o\xbe\xb8\x7f\x9c6\xecv\xfe8\xabV\x19\xff\x8d\x1d\x08\xc7.<;\x97\xc3\xc1\xc1\xe1\xe9)\x9c\xe6\x04w\x8a\xb9\x91s\x96\xf9\x91\rA1iG^\x04\xcb\x02\xcf\x7f\x86\x83\x8f\x87WWL\'y\xb9\xca\xff\xe5\'\x01\xea\xc5\xdf\xe1\xe0t\x7f<f\xbbb8x\xff\xfb\xd9\x19|fv?\xec\xec\xfe\xbe\x03\x83\x17\x1f\xcb$\xcc\xc4\xc74\xb9\xfb\xb1\xae|\x91\xe6aq\x9a<\xda?`\x07\xec\x98\x9d\xb3\x8b\xe1\xe0\x1f\xe7\'cf=\x0b\x12\xaeWv8`p\xd3\xe8\xfd\x88I\xb8\xf2\xf2t\xff\x9c1\x03{N>\x1e&q\xf4\xda\xbf\xb0\xf8\xd5\xc5\xf9k\xf6\xe7\xe3\xe1`:Y\xae\x98\x1e\x0en\xef\x9b\x07\x06\xba\xef\x1f\x8c\xf7a\x1b\x18\x85\x85\x10`\xb9\x1f\x0e.\xce\xe0*\xced\xfc<\x8d\xa3jjml\xcb\x18\x0c\xc0\x04/\x0f\xbb\x02vhZU\xc7\xb0\x86\xf9\x8c\xc6\xdf\xe7\xd3\xf6\xbb\x1c\xb5\xdfW\x8bf\xf9k\x99;\xfe:}\xbf\xf8\xcc~\xf9\xcb\xe8\x8f?\xd6}mt\xf7u\xfa\x0b.z\xb9\xb1\x13\xb4\xff\xd7\x9b\xe3q\x8c\x01P\xd19\xc0!\x8f\x95\n0\x1e\x0e\x0e?\x8cO\xca\xa7\xdc*\x0e\x01p\xf4\xcf\xfd+\x96\x7f"\xd8^F\xf5\x008\x06\x06\xcd[\xadT`\x834\xd6\xc2\x19n\xcbX\xd9\xa0\xd3\x1a!"\xe0x\x15W\xd2\x94\xad\\[\x17\xd8\xdep\xc0\x18]\xc1%\xf7\x1eE\x10<\x0ew\xe3P\nKC\xcb\x93\x0c\x92d0:x\xf0\xee4\x96VzC\xb2Y.C\x9f\x0c\xc2\x1a\x94\xc1\x18\xb7)\x83\x12>\x90\x0c^\xe0P\x1a\x85\xc3 \x01\x9c\xfd\xa3\x93\x0fLh\xb0\xd2q\x92F\xe6O\xe1N\xe3\x8a\x15\xa4\xe2\x01\xafR\x1an5\x1b\xd2\xec\x8a\x91\xe1\xc9\xf6\xe94\xc6\xb2n\x8at\xe3\xc1\x05U\xa4\x11\xc1IY\xe6\xb5v\xde\xf5\xda\xd7)\x1cZ\x00\xb1\xa3\x9b\x0ex2w\xb4\x89\xebtn\xb2\xaf\xb7|C7E\xba\t\xed3(Q7!\x83,\xf3\xdai\xe9\xf9v\xba\xe9\x8a\x9b\x92Bp\xc2\xd0\x05\xc40\x04\xa1|\x8fn.\x92M\xc1\r\x80\xeb\xf8\x8e\x0b\x04\x16\x17E4 \x99d\xf5\xa8\x9b0V%\x19L\xf5_\xf07\n\x03\tN\x1b\xd0\x8f\xb4\xb5}\xbec\xbdA\x07\xd5\x11\xdbM\x19\x8c!OU\xd1ry\x08hUW\x16I\x06[\xed\x10|\xd1\x17\xa8Djo\x1c\x86\xa5\x91\\\xf4\xd9A:\xd4\x0e\xe2\x8fo\xca\xa0#\xfd\xa2\xd3:re\x95l]0\xb6\x1b\x18[\xc2\xd8\x04\x0b2\x94\x887\x0e"\xb2H#Tpa;\x8c]\xf5_#\x85C\x8c\x81*t\xe5\n\xdd\xf1\x98\xa4\x907(\xb1\x03\x03wt\x03`\x10M\xc9\r\x85)9\x86pN\'\x19|\x95\xc1\x82\xb7 /\xc1\x99\x18\xd2Jy\xeb\xfad0\x82B\xdd\x01\xe0\x9d\x18\xf2\xb6\x02\xab$\x89\x83z\x82\xc9\x94Nt\x0bb\x04\x12\xc3\xc9HT%\x90\x14\xf8\x11\x92D\x00\x13\xf5\x85\xb2S\x84\xa3v\xddP\xb6F\xd0\xddB\xe3J\x99\xad\x92\x1d\xd0\x88\r\x98\x03\xc1\xec\xa2\x17xR\xd8!0\xd2\xc3a\xff7\x94-\xaa\xb7O\xeaI\xa5\xacR\x18=As\x8ar\xdf\x9f\t\xb4E2\x83\nG\xf4XY\x10=)%\xaa\x17S$\xb9\x10\x92R\xef*?y\xa1uY*u\x10hn\x03\x99 \x01\xd5\xaf\x14\x9cqEg(ia5r\x9cW\x9e\x18\n\x00Q[\xf8?\x18\xe6\x80\xf3W\xb0\xae\xb8\\\xe4I\x12\x04\xa2Aa\x8a\x84\xec\xe3z\x0c#\xb5"\x8a\x89\xe5\xda&\xc5xM\x14\x93\xad\xbc\x9bC\x80"\x1d\x1e\x92\x0c\x07$\x83\xd1\xc6\xcbr\xaf\x03\xfdl\x19+\xc8.\xda\xf4\x85\xa1\xc1\xe5\x00D\xe8\xa6\x11\x97\x12n\xbe8qf\x1eJ\x8aH\xa9\\\x92\xe15\xc9 \x9d\x0fX\x1e(c\x14\xc69\x90B\x06\xb5c\x07\xef*+X\xb9)\x03\xdc+\xe9\xe2j\x07\xa9h\x08\x0c\x9cd8\xacXp\xa8P0\xfc\x8d\x88%yI\xce![\xb5+\x03.\x07\'\x84\xd4\xd9\xa1{NX\xc4r\x16\x87\x96\x08X\xc7\x8a\x1fd8\xaa2@\x1d\x85\xd1f \xd6D\xa0*\xcc\x06\xd9\x87\x85\xe2$\x03$\xe0\x8e\x0c\xda\xd6\xb4\xe7%\r\x15\xc9 B\xf6\x877k2@\x9dT\x00\xb6\x02\x9c\x12\x9d\xdfK\xd7\x1b\xac@\xbbf\xbd\x84\xe8\xd8!\xa8\xea\x88\xe4\x1a\\S1\'\xb9L2\x1c\x93\x0c\xb1#\xc2\x00\xd5\x80\x05\xca\x0b\x11W\xd2\xf0\xa6\x0cAP\xd9&t\xc7\x1fT)\xaf2K\x90\x1d\xa0"\xa4\xa1\xc8>yR}Rx\x178\x96WB!\x81i G\xd1/\x03\xa5\'-\xba\xe5\xab2\x04\x15(Q\x1dQ\xac\x85)\xa6^&T\xa2\x9e\x93J=\xc2[C\x19B(\xa42\xf0!\xed}\x97z\xe4&\xf5\x80n\xbf\x91n\n\x02\x04kAi=9\x91\xe2\xc6\xf8^?\xab\t!\xd9\xb2S^Y\x02V\xaf\x01k\xd6h:\xcb\xf0\xb6\xf2\x0e0M(\xa8@\xc2\x93\x868Q\x88\xde\xf2\xcap\x0cI\x1e\xf9\xb1\x93\xfe\x83\xf1\x94ok\xa0\xe7\xd2<\xe7\xbc\x88q\xb6\x88\xce\xf6}[Ks\xa0\t\xa4\xf3`\x8c\xac\x8d\x0b\xf4\x0cv;\xfb\x9e\xd6\x182@\x0e\xe54\x0b<\x80e\xbavPG\xf6q\x89&\xea\xe7\x89\x817\xed\x1b8\xf1\x99\xd7\xaavAdu\x13\x13\xde\x13\xddNI7\r\x84+\x03\xea\t)\xa7\x1c`\x00\xcb\xa0\xb6\xd3\xed\xac\xc6\x85\x01\x86/\'\x00K*\xaf\xc9C\xb5\xe9\xc5\xcd\x12n\xd0Lv8J\x97{S\xdaV\x95*<\r\x8d\x93(\x8d\xcc\xba\xed\xd7\xb8\x00\xeb\xd6\xae\x11ji\x94\x06\xa8\x8f\xbb\x1f\xeav\x9c\xb20\x96\x06\x01Z)<\x03\x18\xd8P\xb3\x01\x16\xde\xd2>\xe7\x95\xbb\x94v\xd8\xe4A\x0fc\xa8\x85\x00\x9a\xf4\xbd\xd8+\xecP!\xcc\xba\x1c\xae\x95\xa3\x80\x82@\xab\xa9\xb5\xfaup\x1b\xbcqN\xbaEf\xc4\x8c\x03\x03\xean\x15\x94\x1bRo\xa7\xdbE\x8dY\t\xd6.\xa7AOF\xa5%\xb4\xeb\xb2S\x00%\xec\x15\xa60\xc8\xad\xdau\xdb\x11\nTi*/sOe\x030\xe5\x86__\xd4vD\x19\xca\x96\x00\x9a\xc64\xa4c\x00o\x19\xb3\x97\xa4\x1b\xf7Px\xa0y\x81\x06\xa9\x16p\xbe\xb0m\xa7\xd5\xb2\xf5u\x85\xea\xd6\xe0\x8e|*V\xde\xb5\xb3F\x96\x92"j\x94kp\x95k\xf0\x83\xb5r\xd5s\x8cn\xa8\xba\r^\x05\xe1\xa6\xb4\xfeY\xb9\xfaz\r{)\x02\x9e\x01\xa4\xb8V\xdd(g~v\xc6a=C\x18g\x04YEi\xe4\x14\xee\xbcu[\x94\xbc\x07\xa9\x08\x17\xa8\t\x98\x12\x8bf\x0f\xf9R\xd3i\xb2\xd7\xc6\xd0\x08\xa0 \x0e\x12\xc6\xa6\x8d\x01u\xf7\xb4\xdd*\xc9\x1c1\x05\x7f\xdf\xb4\xf1Q\xd6-\xee\t\x902\x90\xa5\xa1\x11\xa1v6\xd8\xf2\xc2\xe1G\xf6yCg\x08\xa8\x8a\x90[\xc1g$\xbe\x02\x81\xea\xdcw4zr\xc6q=\xc3z\x8b\xaf\'\x8c\x92@A\x885\xd0\xab\xdb\xba\xad\xb8"W\xf6P\xd9Xl\xda$t\x12\x98\xea!\x95\xf5R\xb4\xa3\xd7R\x10z\xbe\xd3o\xc52\x90\xf2\xa9$62\n\x0b\xdc\x98$7\xcc\xfc[m\'\x05\xd0\x06Rj\xe4\t\x94\x0cx\x8f\xff\xd4\r\xcf\xe8\x0c\xef\x00\xd3r\x860\xd0\x15s:\x83\x0b\xfe\xb33.\xd7\xce\x80\x8e\t\x9b\x1b\xe8\x05\x02\x15@\xc1p\xb1\x85\x99\x8f\xdf\x9e\x1e\xb1\xdc\xbd\xc7\x97\xa8\xdb\xbf\xfb\xbf\x02R/\xee,\xd8\xed|\x11\xefR\xf1\xbd\xce\xd1\x9c\xfd\xca\xf4r\xf2\xe5\xd9\xd1\xfc9c\xcd\xec&\xb3&\xd4\xdcqY3\x9d\xa6\xa5\x0e\xb2\xffM\xb3j\xca\xbd\xa0\x11\x94`\x0f\xcd\xa2\xb9oW\xedb\xc9\x16\xed\xedd\xd6\xde\xb0\xc7\xe5d\xf6\xa5\xa0\x06\x93\xcb\xd5\xa2\x99\xa4W\xf7 \xf1\xe19\x10C\x81\xb5\xbe\xec\xcd\xe8\xe7\xa4P\x9a/\xc3\xe2\x97\x1b\xf1\xa2\xe3\xc9\x97;8\x84\xddLno\xdbE;\xfb\xdc\xb2\x87\xf8UCz\x13$w\x18\xbbi\xdb\x87\xb8\xe0n>m\xa3\x1f\x80X0+vA\xa1\xfb\x86M\xdb\xff\xb4\xd3R\x9a\r\x07\xef\xb2\x85K\xe0\xc5r<:{\x0c\xb3\xd8\xde\xc44P\xad\x1fM\x80o\x9c`\xa7,;\xd3\xcaH\xec1\xbdGr\x8d\xcf1k\xf4\xed\x94\xd0\xd7\xbcSu\xa7N/\nrk\x9d\xdb\xba\xe8\x87\xbd;\x01\xeawz\xedNSv\xa4\xb6\tdJ\xde\xd2\xb73\xf6s\xef\xcc\x93\x9d<\xa7\x10gr\t\x10\xe9\xe6G;#8\xd1\xec\xe3\xbb\x16\xfc\x08\xf0\xbf\xcf\xdf\xdc|j\xa7\xf3o\xec[\xb3d\xcd\xcdM\xfe.\xea"\xbd\xbd/\x1bp_\xf2\xb25\'\xeb\xf1\xb0\xe8`\x1b\xfe\x05I\x11rK\xf6\xae|\xce\xece\xf3c\xe7\x8a\x1f>\xf1,\xf63O\x89\x00\xeet\xdd\xc4\xe2\xbe\xb3\xb6\x99\xb1\xf7w\x93\xdb\x15\xe3;\xec\xac\xf9^\x1e\x12\xd3\x84Q\xb5\xc9\x8b\x17/\xd8\xb8\xf9\xf48m\x16\xect\xb2\\EQ\xe6\xb7\xec*\xc9v\xdf\xceV\xecd\xcdb\xb0\xba\x1a\xe5:j\xb9W\xd4^\x9b\xfe\xb2"s\xe1\xec\xb7\xabk\xd06MC\x99\xacp\xfa\xcd\xc5\xc5\x11L\x8aX\xab\xe2\\\x92\xf3\xfa\xbe)_\xa1\x81\xb4\x1b\x9fD\xcd\xf6\x18\xad\x07I\xa7\xed\xe7(\xdd\xb2\x08\x94\x0c\xdf\xf7q\x12,\x82\x87\x1f^V0\xf6"\x00d\xf5h\xcf\xbd\xa7\x16\xbd\x8cf\xdf+\x91\x93\xa7\xf2w}\xf9\x9b\xbeg\xfay6\xea\xff\x00\x89+wF'
p438
sg20
g21
sg83
Nsg84
Nsg85
VShelXL
p439
sg87
Nsg88
S'b34d577adaf7bde017a3a4569bba1c8b'
p440
sg38
I49
sg90
VLeast Squares
p441
sg92
F0.046100000000000002
sbag1
(g12
g3
NtRp442
(dp443
g15
I00
sg6
I52
sg7
S'5590d85862e3325fa72767e4bd588b60'
p444
sg16
(lp445
I52
asg18
S'x\xda\x8dY\xfbO\x1bI\x12\xfe\xdd\x92\xff\x87\xd6\xde\x9d6\x11\xd8\xe9\xf7\xe3t\xacD\x08\xc4l\x0c\x06\xc7w\x97\x8dVB\x930\x04+\xc6\xe6ls\xc9\xfd\xf7W==U\xed\xcc\x0c\x04\xc8\xa3\xdd\xd3\x8fz|\xf5U\xd5\xb8\xdfc\xf0S~\xbf\xbf\xba\xbf-\xef\xae\xec\'1\\\x97\x1b\xf6y]\x16\xdb\xf2\x9a}\xfa\x1f{?:\x1e\x7f\x18\x0f$\x17\xfa\x95\xeb\xf7\xfa\xbd\xd9\xe9l\xfc\xc3\x8e\xab\xa2\xda3_\xb2\x0b\xf9B\xbc\xc4\xbf\xfd\xde\xf4\xf8\x8cM\x16\xd7\xac\xb1\xe3\xb5HkE\xfce\x7f\x11!\xad\xac.\x9a\xb1\xcdj\xf1\xb0\x9d\xaf\x96\x8f\x9c7\x15\x8c\x0f\x85\x92\xfbl\xfa\xad,\xbe\xc2\x07\x1e\xfc>;\\\xdc\xdf\x16\xf1\x03\x17\xfbl\xb2\x9e\x97\xcbmQ\x9dRD\xc1\xee\x1f\xb6i\xf7\xc9\xa2\xf8\xfc\x95}g\x07l\xc0\x87J;\xf6\x02\xf6(\xeb\xd8Kv\xb3^\xdd\xb1\x8bb\xbdY-7\xbf\xb2\xff<\xac\xb6\xf1\x90M\xbdo\xb5\xbe{X\x14\xecf\xf5\xb0\xccV\x99\xfd\x9d\x1d\t\xc7&\x9e\x9d\xcb~\xef\xe8x<\x86\xd3\x9c\xe0N17t\xce2?\xb4!(&\xed\xd0\x8b`Y\xe0\xe9O\xbf\xf7\xf1x:e\xba\x92\x97\xab\xf4_\xfa$@\xbd\xf8\xdb\xef\x8d\x0fg36\x10\xfd\xde\xfb?\xce\xce\xe0\x99\x19|\xd8\x1f\xfc\xb1\x0f\x83\xbd\x8f\xf5$\xcc\xc4\x8f\xd5\xe4\xe0c^\xb9W\xcd\xc3\xe2j\xf2\xe4\xf0\x88\x1d\xb1\x11\x9b\xf4{\xff<?\x9d1\xeb\x99\xf7L\xc3\x15\x0cn\x19\xbe\x1f2\t\xe3\x8b\xf1\xe19c\x06\xd6\x9f~<\xaeD\xd1;\xff\xda~\xef\xf5\xe4\xfc\r\xfb\xeb\xa8\xdf[\xcc7[\xa6\xfb\xbd\x9b\xbb\xe2\x9e\x81\xde\x87G\xb3C\xd8\x06\x06a!\x04X\xee\xfb\xbd\xc9\x19\\\xc4\x99\x8c\xcf\xabqTK\xed\x8cm=\x06\xe5\x99\xe0\xf5\x87\x81\x80\x1d\x9aV\xe51\xaca>y\xe2\x1f\xabE\xf9]\x0e\xcb\xef\xdbu\xb1\xf9\xad\x9e\x1b}]\xbc_\x7ff\xbf\xfcm\xf8\xe7\x9f\xbb8\x1b\xde~]\xfc\x82\x8b^5v\x82\xf6\xff~;\x9aE\xfc\x83\x8a\xce\x81\x0f\xd2X\xa9\x00\xe3~\xef\xf8\xc3\xec\xb4~\xca\xad\x12 \xfe\xc9\xbf\x0e\xa7,\xfdDG{\x19U\x02\xa71\xd0#m\xb5R\x81\r\xaa\xb1\x16\xce\x80\xf9\xd2X\xd9\xa0\xab\xb1\x10\xd1\xd9x\x15W\xd2\xd4K\xb8\xb6.\xb0\x83~\x8f1\xba\x82K\xee\x03\x8a x\x1c\x0e\xe2P\nKC\xcb+\x19$\xc9`t\xf0\x80\xecj,\xad\xf4x\x81\xb2\x96\xcb\xd0%\x83\xb0\x16e0\xc65eP\x02\xe0\x822x\x81Ci$\x0e\x83\x04\xe7\x1c\x9e\x9c~`B\x03E\x8c*i\xea\xa7p\xa7\xb1\xf5MR\xf1\xa0\xeby\xa5\x855\xa6!\xcd@\x0c\r\xafl_\x9d\xc6X\xd2M\x91n<\xb8\xa0jiDpR\xd6\x82k\xed\xbcS]\xba9\x89\x06\xb4\xe0\xc4\x96n:\xa0\xf9\xb9\xa3M\\K\x83\xf6\xf5&4tS\xa4\x9b\xd0^\xf0Z\x1a\xe0\xb2 \xd0\xf3NK\x17\x9e\xa7\x9b\xce~SR\x08N>t\xa1\xd6M\x86 \x92\xce\r\xdd\x1cw\x84\x1dp\\\x0b;.\x90\xb3"\xaf\xa4\xa1\x10\x06u\x13\xc6&\xfc\x9a\x8c_\xee]\xa85R\x12@\x8b\xdaYmm\x17v,\xd8\x07e\x08\xb6-\x83\xa1\xdb\xb8\x8a\x96KC\xf0V\x86\xb2\xacd\xb0\xd9\x0e\xc1\x0bU\xe3\xd7K\xed\x13JbX\x1a\x99\xeem\xdaA:\x84"\xc4\x1fo\xca\xa0\x01(\x04\xda\x8c_U\x99$\xf9\xd8\x9a\x86\x8f-\xf9\xd8\x04+u\xad\xa23\x0e\x8cVK#T\xf0\xfcy>v\x19\xbfF\n\x87>\x06\xaa\xd0\x99+\xb4\xef\xd2Me\xfb:\xc0DK7i\x91\t\x84\xe4\x04eA\xc0\x10\xce%\x1f\xfb,\x83\x05\xb4P\xdc\x04\x8b&Q\xcaw\xfb\xd8\x08\xa3\x08r\x90=\x9a1\xe4mv\xac\x92$\x0e\xea\t$\xa6tE\xb7 F 1\x1c0\x1fB\\(\xc0\x11RV\x90\xb5\xf8M7\xab`PmgeS\x0ck\x04\xdd-\xd0\xae\\J\x9e\x01hD\xc3\xcd\x81\xdc\x0c\xc1\x1f\xb8#\x85\x9d\xaa\xaf\x02\xc0\x08\xfdS\x9a\xb2\xa8\xde!\xa9\'\x95\xb2Jc\xf4\x04\x85\x91d\x94\xef\xce\x04\x1aR\x07ZCB]\xd4\xb22\'\x16VJf\x14;Bq\x14\x08\x94\xba\xcc\xfc\xe4\x85F\xfa\x03\x10KT\xd0@&HGt*\x05gL\xe9\x0c%!-!\x7f\x0b\xf0\x12\x9e\xa1y\xacp~\x8e\x7f0\xcc\x11\xe7\xafa]\r9p0\xd2\xb6\xb1\x10\r\x0eS$d\x9f.\x9a\x93\x1a\x19\x1f\xe0e[! S\xb2K\xf0\xabB`\x90B\x80\x12\'|\xa8d8"\x19\x0c\xdc$\xd1\xf3\x16~0\xa8!\xbb\xa4\xd4\xd9\x0cC\x83\xce\x01G\x84v\x1a\x81\xe8%BK\x96\xa8d@=aV\xb9J\x867$\x83t>\xf0\xfa\xb92Fa\x9c\x03)(\xd1\x15\x86\xd2;\xb1\x1br\r\x19D\x08\x92.\xcev\x90\x8a\x86\xc0\xc0\x95\x0c\xc7\xd9\x17\xdcpL\xce\x10\x1d@!\x98\x9c\xa1\x840\x9d2X\xa2Z\x10\xb4M\xf7\x9c\n\x13N\xe1\x08tJv\xd0\xb1\xda\x07\x19N\xb2\x0cPGa\xb8\x1a\xa1\xb9pT\x85A\xd8t\xf9Bq\xb2C$\xcd\xa6\x0c\xda\xe6\xb4\xe7\x15\r\x15\xc9 B\xc2\xc3\xdb\x1d\x19\xa0N\xaa\x83\xd5\n\x00%\x82\xdfK\xd7\x19\xac\x90\x0f\xcdn\t\xd1\xb2\xc3\x8e/\\6\x89\xa6\x10\x96\\V2\x8cH\x86\xd8\rQ\xe9\x08\xbeP\x88\x07\xcfm\xe8\xc4C\x10\xc4\x87\x10\xe7-LZc\x7f\xccu\xe9br \xa4\xde\x84\xc9\xd3\x8cI\xe1\x1d\x16\x9c`%\xb04\xe2\xc4\xdbnL\x86\x9c\xfeE\xdb\x17\xcap\xba\xcd\x06\x93\xa1av\xac\x83d\x11\x0b\xecQ%\rZ_x\xd2A@\xbe\xc5\xa2\x000\xa4\xbdkS\x8flR\x0f\xe8\xf6;\xe9\xa6b\x80PY\xec\tD\x8a\x1b\xf3H\xea\xb5~\xd7\x96\xad\xf2\xcaR\xcck\x9d+\x0c\xc33M\'\x19\xdee\xde\xb1Va1\xe2\r\x14\x16\x069Q\x88\x14\xdc\xcd\xd4\x0bN"\xee\xe3-\x9c\xe9d\xfe\x94o\x15eaih\xa8\xa2\x8f\x93Et\xb2\xef\xbb\\\x9a\x03M\xf8Z\x9a`\x8c\xc4r\x11<i\xf43\xed;\xce1d\x80\x1cj\xb9-\xf0\x80R\x18[PGvq\x89v\x04\x0e`\xe0V\xc2\x93!\xd7\x8b^\xf3\xdc\x05\x11\xdbC\xa1\xd8\xd0mL\xbai \\\x94\xc0\xc6\xd2\x1c\x8bK\xf0e\x8bU\x1e\xd1\xed,\xc7\x85\x01\x86\xaf}\x05,\xa9\x90V\x00\xa1\xdat\x96LV\x12OB3\xd9\x8a\x8b\x10\x08;.\x13\xb4\xf0\xa4\xb1q\x12\xa5\x91I\xb7\xc3\x1c\x17`]C)\x11ji\xcc"@}\xdc?\xaa\xdb\xa8\xca\xc2X\x1a\x04h\xa5\xf0\x0c``\x83\x9a\x06\xb0\xf03\xeds\x9e\xb9\x0b\xb2\xa6\xc3H\x15\x9c\xa2^\x01Mz\xdb\xe5{E\x11\xa3\xbco\xf9\x1e2>9\x9cKr\xb8\x08\x19\xd7\xd9\xf75o\x9c\x93n\x91\x191t\xa1\xb5\x15\x16\x99\x14\xca\r\xa9\x9f\xa7\xdb$\xc7\xac\x04k\xd7\xc2\xba\xe0\xa8\xb4\x84v=\x85\\\xcb\xf7\nS\x18\xb7\xd0!\xb6\xdb\x11\x85\xec\'!\xdf\x91\x9a\x81\xca\x06\x00h\x03\xd7\x93\xdc\x8e(C\xcd=\x14c\x1a\xd9F\xc7\x00\xb6\xcf\xd3\xed\x82t\x83\xee\xd6\x904@\x83\x989\x95\xf3\xaa\xbb\xe5\x94\xf9U\x81U\xed\x1a\xdc9J\xb8\x92\x98\x0b\xba\x06D\xbb\x14\x1au\x13*\xd5\xe0G;\xe5\xaa\xe7\x18\xf3\xb1\xea\xceYX+\xa5\x9e*W\xdf\xec\xf8\x1e\xb2\x1a\x9e\x01\xa4\xa8\xc9\xf7p\x9f~\xea\x8c\xe3|\x860\xce:\xb2\x8a\xc2\xac\r\x15o\x9d\x12~R\xf2\x1eUE\xb8@M\x94\xa6\xc2\xdb\x07\xcb\xf3i\xb2\xd3\xc6\xd0\x08\xa0\xe5\x9ci\xb7[\xdex\x91\xdb-\x9e\x939Io\x8dl\xd8\xf8$\xe9\x16\xf7\x04\x90\x00Y:@\x1f\x88L\x16\x8b-\xfe\x94}\xde\xd2\x19\xc2\xcb\x80g\x18\x10\x87\xaa\x04\xa8\xce\x83\x7f\xea\x8cQ>\xc3z\xe8\xec\xe9\xc5\x87\xc2\x0eSA\xbf\xa5\xcc\xb3\xdb\x8a)A\xd9Ce\x83A/!\xb1"N\xa1\xcb\xb4\xb6\xf3\xad\x81A\xc6\xe2>\xf8V[a\x85!\xde\x91\xb9\x8e\xcf\xe1\x02\x9c\xd9\x84\xf2\xef\xb9\x9d\x14@\x1b\xd8y\xb9\\\x92B5\xee\xd4\x93&:\xa33\xa0\xdc\x0fD\xaa&\x08\xec\xbc\x80u\x82\x17O\x9dq\xb1sF4(\x16:Rb\xaa\x80\x8e\xd4p\xf1\x0c3\x8f\xde\x8dOX\xea\xde\xe3K\xd4\xe7\xbf\xf7\x9f\x02\xa9\xd7p\x16\xecf\xb5\x8ew\xa9\xf8\x1e\xebd\xc5~cz3\xff\xf2\xe2d\xf5\x92\xb1by\x9dX\x13\xa2=.+\x16\x8bji,\x0e\xae\x8bmQ\xdf\x0b\x1a\x19\xc3\xee\x8buqWn\xcb\xf5\x86\xad\xcb\x9b\xf9\xb2\xbcf\x0f\x9b\xf9\xf2K\xed5\x98\xdcl\xd7\xc5\xbczm\x0f\x12\x1f\x9f\x031\xd4n\xcd/{\x93\xf7\xad\xc610\xaaa\xf1\x8b\x8dx\xd1h\xfe\xe5\x16\x0ea\xd7\xf3\x9b\x9br].?\x97\xec>~\xcdP\xbd\t\x92\xfb\x8c]\x97\xe5}\\p\xbbZ\x94\x11\x07 \x16\xcc\x8a\x01(tW\xb0E\xf9\xdfrQ\x97f\xfd\xdee\xb2p\x1dx\xf1=V\x04{,\x00c{\x13\xf3~\xb6~4\x01\xbeq\x82\x9d\xb2\xdeY\xad\x8c\xf0\x8b\xe9=\x12X\xfc\x1cC\xbdk\xa7\x84\xbe\xe6R\xe5\x9d@\x9b\x02[\xeb\xd4\xd6\xc5:\xaas\'\xb8\xfaR\xef\xdci"\x11G\xcc\xa8\xeanS\xa1\xa5kg\xec\xe7.\xcd\x0f;yJ!\xce\xa4\x12\xc0\xf3\xc7wF\xe7D\xb3\xcfnK\xc0\x11\xf8\xff.}k\xf3\xa9\\\xac\xbe\xb1o\xc5\x86\x15\xd7\xd7\xe9{\xa8I\xf5\xf6\xbe\xde\x80\xfb*\x94\xed\x80\xac\x03a\x11`\r|AR\x04\xf7\'t\xa5s\x96\xaf\x8a\xc7\xc1\x15\x1f\xfe\x80,\xf6\x14R\xa2\x03\xf7\xdb0\xb1\xb8\xef\xac,\x96\xec\xfd\xed\xfcf\xcb\xf8>;+\xbe\xd7\x1fRY3\xcc6\xd9\xdb\xdbc\xb3\xe2\xd3\xc3\xa2X\xb3\xf1|\xb3\x8d\xa2\xacn\xd8\xb4\x92\xed\xae\\n\xd9\xe9\x8e\xc5`u6\xcaU\xd4\xf2\xa0V{g\xfa\xcb\x96\xcc\x85\xb3\xdf\xa6W\xa0m5\re\xb2\xc2\xe9\xb7\x93\xc9\tL\x8aX\xaf\xe0\\%\xe7\xd5]Q\x7f}\x06\xd26\x9eD\xcd\x0e*rN\x17\x967\x8b\xf2s\x94nS\x0bT\x19\xbe\xebq%Xt\x1e>\xbc\xc8\xce8\x88\x0e \xabG{\x1e\xfch\xd1\x8bh\xf6\x83:r\xd2T\xfa\x9e/}\xcb\xf7B\xbfLF\xfd?@\x16v\xbd'
p446
sg20
g21
sg83
Nsg84
Nsg85
VShelXL
p447
sg87
Nsg88
S'b34d577adaf7bde017a3a4569bba1c8b'
p448
sg38
I50
sg90
VLeast Squares
p449
sg92
F0.046100000000000002
sbag1
(g12
g3
NtRp450
(dp451
g15
I00
sg6
Nsg7
S'076ceb89d0e58acefc1e758e0369c4a0'
p452
sg16
(lp453
sg18
S'x\xda\x8dY\xfbO\x1bI\x12\xfe\xdd\x92\xff\x87\xd6\xde\x9d6\x11\xe0t\xf5\xbbO\xc7J\x84@\xcc\xc6`b|w\xd9h%4\tC\xb0bl\xce6\x17\xee\xbf\xbf\xea\xee\xe9j\xc7\x1e\x90!\x8fv\xbb\x1f_U}\xf5\x9a\xe9v\x18\xfe\xd4O\x0f\xd7\x0fw\xf5\xfd\xb5\xf9\x02\xbdE\xbdd_\x17u\xb5\xaao\xd8\x97\xff\xb1\xab\xfe\xc9\xe0\xd3\xe0@pPol\xb7\xd3\xed\x8c\xcf\xc6\x83\x9fv\\Wq\xcfd\xc6.\xc5+x\x9d\xffv;\xa3\x93s6\x9c\xde\xb0\x8d\x1do!\xad\x85\xf0\xcb\xfe\x02>\xad\x8c\x17\x8d\xd9r>}\\M\xe6\xb3g\xce\x1b\x01\xe3=\x90b\x9f\x8d~\xd4\xd5w\xfc\xc0\xbd\xdbgG\xd3\x87\xbb*|\xe0\xb0\xcf\x86\x8bI=[U\xf1\x94*\x00{x\\\xa5\xdd\xa7\xd3\xea\xebw\xf6\xc4\x0e\xd9\x01\xefIe\xd9+\xdc#\x8de\xaf\xd9\xedb~\xcf.\xab\xc5r>[\xfe\xca\xfe\xf38_\x85C\x96\xcd\xbe\xf9\xe2\xfeqZ\xb1\xdb\xf9\xe3\xache\xfcwv\x0c\x96\r\x1d\xbb\x10\xdd\xce\xf1\xc9`\x80\xa7Y\xe0V2\xdb\xb3\xd60\xd73\xdeK&L\xcf\x817\xcc\xf3\xf4\xa7\xdb\xf9|2\x1a1\x15\xf1r\x99\xfeK\x9f\x00\xc5\x0b\xbf\xdd\xce\xe0h<f\x07\xd0\xed\\\xfdq~\x8e\xdf\xe9\x83O\xfb\x07\x7f\xec\xe3`\xefs3\x893\xe1c\x9c<\xf8\\V\xee\xc5y\\\x1c\'O\x8f\x8e\xd91\xeb\xb3a\xb7\xf3\xcf\x8b\xb313\x8e9\xc7\x14^\xc1\xf0\x96\xdeU\x8f\t\x1c_\x0e\x8e.\x18\xd3\xb8\xfe\xec\xf3I\x84\xa2\xd6\xfe5\xdd\xce\xdb\xe1\xc5;\xf6\xd7~\xb73\x9d,WLu;\xb7\xf7\xd5\x03C\xb9\x8f\x8e\xc7G\xb8\r\x15\xc2\xbc\xf7\xb8\xdcu;\xc3s\xbc\x883\x11\xbe\x8f\xe3 \x96\\\x1b\x9bf\x8c\xc23\xe0\xcd\x87\x03\xc0\x1d\x8aV\x951\xaea\xeb\xa7\x9a\xb5\x93\xca\x9ar*\xde\xc5\x00\xd6\x16\xe9d\xc6\x7f\xcc\xa7\xf5\x93\xe8\xd5O\xabE\xb5\xfc\xad\x99\xeb\x7f\x9f^-\xbe\xb2_\xfe\xd6\xfb\xf3\xcfu\x92\xf6\xee\xbeO\x7f\xc9\x8b\xdel\xecD\xd5\xfd\xfb}\x7f\x1c\x9c\x07\xf5c-\x1a0\x8d\xa5\xf48\xeevN>\x8d\xcf\x9ao\xb9\xb6\n\x01\x9c\xfe\xebh\xc4\xd2O`\x89S\x019Z\x9c!\xd8\xb4\xd5\x08iL\x1a+\xb0\x12\xf2X\x1a\xaf\xe2\xf1\x00\x81)\xf9*.\x85v\xcdP\x19$\xdda\xb7\xc3\x18]\xc1\x05\x80\xc8\x10@\x84K\x0e\xc2PpMC\x9d0\x08\xc2\xa0\x95w\xbc9T\x18\xd1\xdc\x1b\xb0\x19nt\x1b\x06\xb0*c\xd0\x1a61H\x01\x9c0\x98\x8c\x16/\x96y\xe8\x15\xf2\xe2\xe8\xf4\xec\x13\x03\x85\xf1\xa5\x1f\xd14\xb85\x12\xca7\xc7\x0ba\x8d\xf5\r\x1aT\x8fp\x1bh\x0e\xa0\xa7y\xd4}<\x8d\x05\'\x1a\x06\xf7\xca\xb2qo\x9dhN\x06o\x85i\xe6\x95\xc2\xf9V\xd9,4\x17r\xc3\x1d\xdf\x92M9\x12\xc8X\x1a\xaa\xb8)\xea\xd7\x19\xb3!\x9b$\xd9p\xc6g\x0b\x0b\x90 m\x83\xc6*!\xe5n\xb2\xa9b7)\xb8\xb0dC\xeb\xf3\xc9\xde\x83w-\xb2Y \xc3(\x85wor\xc7z\xb2[\xbc\'\x0e\x01\xb4jd\x03\xadM\xc4\xa0\x0b\x7fQ^\xd0\xcdXH\x1b\xa8\x9dx\xa4\x8c\x83\x16\x0c\xc6\x11\r\x94G*ob\xd0\xc2\x10S=\xf1W\x19\xd2\xaf\x88N\x8e\xda/z@\xd1}c44*\xe9DJ-d\xab\x1e\x846\xd9\x9eF\xa9M\x0cJ\x08E\xa4\x954\x94\xc9*\xc9\xc6v\xc3\xc6f\x8d\xbf\xe0L\x83\xc6j\'y\xd6\x0eZ\x1b\xd4n6\xb6\x85\xbf\x1a\x9d\xa9\x81\xa0\x85\xe2\xd9\x9d\xd0\x194o\xd3\xaft*\x07\x00\xabAn\xcbfm\xb6\xa6\x90\xc5M\xc9\xa1\xc1Z\x1f1\xb8\x82\xc1(\x9b\xa3\x8a\xc2X\x91i/\xa53\xaa\r\x83\x06\x95}\x08\t\xb1\xedC\x9e\x17\xc3\xaa\x02\xc7e\x0cHk\x13\xc3-\xc2\xf0\x04\x03\xad&\xb3\xf3\x814\xce\xd9LwT\x91m3\xb3\xa2\xa1\xb2f\xcb\xccF\x8blP\x80l1\xa4\x97\xcc\x88B\xac\xdd0\xb3\'3[\xc4h\x05\t\xcc]s\x80p\x90x\xfb\xa2\x99I\xbc#\x12\x0f\x03\x00\xf9\x9f0\x1e\xad\x97\xbd\xdcy\xd7\xc6b\xa5sh\x04\xa9\xe4\x96\'Ik\x80\xa8k\xc8\xd2\x12\x80XlE\x14\xeac\x89ON\x83\xcdjE\xba\xe5P\xa8\r\xaa\x9b?+\x14\x9e1\xa23$\xd2\xc2\x92Lh\x19\x8aPBle\x936\xfe\xa3b\x8e9\x7f\x8b\xeb\x1a\xca\xa1\x81uv\x01\x03.;\xa7\x92\\\xc96\xbb\x0bL\x9eYG\xe8\x0e[!\xc6YR\x81\x02b"\x18J\x91\xf8!b8&\x0cZi\xa7\x1a\xeeY\x83?9)Y/u\xab\x1b\xea\x1c\xdb\xd1#\xbd\xdc6\x0e\xa8\x92\x9b\tN\xc3\xe3\x14\xe6t\xc4\xf0\x8e0\x08\xebJj\xd6\x9a\xd2\xa9\xc4l\nm\x04\x11\xe8\x9e\x84\xc1l\xb9\xa1\xe0\xc5\rA\x96\xa8\x1bCf\xd2\x83\x14\x11\xc3I\xb1\x05R=\xc7N\x14\\HJ\xce\xdei\xdd\x8e\x01(u\x8am[(K\x18x)W\xb8\xd6k\x995b8-\x18,r4\x87~\x90\x9e\xf0Ho\xbcj-\x99\xbc#\x0c-%\x13\xaa\x8f\xd2^\xf1\x19\xe4\x0e\xd9\xa2\xe1\xc3\xfb5\x0c\x06+\xa546\x80\xa4\xcczp\xc2\xea6\x0cH}M\xd4\xc0l\xb1\x95\xf6\x8c+D$>pE|\x00\x9f\xf8\xd0\'\x0c\xa1\x95\xa2rFc\xdd\x97\x13\x8d\xc3\xd0f\xda0xA\xb1\x03\xb6\xd3?\xa6BC\x12\xfb"\xbc\xe6\x85\x93\xc9\x16g\x85\x93\x98\xeb,\xcf\xe5\x15(\x99\xd3S(\x0b\xda18\xf2M\xac\xe7Z\xca+\xc2`<q\x92G]\'\xed8\x97\x83\x05\xc8\x18z\xceJ\xe8\xc1\xf8\x95\xd3-VW\xcaek\xa1\xf2dK\xf8\x12\x9b\xa1\x07e\xfb\x9dd\x93XD\t\n\xc8\x0e\xab\x89\\\xf2h\xaddk\xea-\xfefZJ\x9b\x14\xdeS\xdcYSj\xa9\x90\x91\xc1\x11\xc3\x87\x12w0\xd4dv:\x8d\x05i\xd6/VA\xad>\xafy\x89}b;\xee(O<C\xbe\x88\xe2\xf34\x94\xdcg\x8d\xa8\xa4\xdf\x0f\xa4_\x03\xdc\xe7L\xe2\xb5F)\xb2~18\xee\xa8\xdfA\xf1!-\x9ckN0h7\x91[\x1f\x8b\x89\xa7-\xae+[\xaa\xc8P{o\xea\xd7\x03Ep\xcf\x89F\xdc\x91l\x86\xdb\r\xd9\x06$\x1b\x16\xe0.W\xc7\x060\xd6\xe6\xb4\x85\xb1Z\x99\xddd;/~\xa1\xa5\xa7\xb6\x03\x84p\x92\x18\xaad[[\xa75\x11\x1fwn\xc5\x07\xc5K\x03g\xa9\x82\xe3\xa0(\x8b`~\xcahD\x92\xed\xa8\xf8\x85\xc6\x8e\x8b\xbaF\xe5Df\xb8\xc0\xb4\xa6\x9f\x95\xad\x1f\xb305O\x00\x9e\xaa:09\x13\tl}\x9d\xdcM?\x17%va\xc2\xc8\xce\x82M\x89\xcc\xa5\x1f\xc6 m\xdb\xe2\x06fz\x8a\xe1n;\x86c\xe0)\x06\xb7\xa5\xd7-YV\t\xb3\x117.H\xb6\x10\xeetFf\xb0\x01\xcd\x9e\xaec\x0b\xb8\x93l\xc3\xe2\xb3\x02)\x97\x1b\x00l9s\xf9\x8e\xed:\xb8\xb6\xb8\xa1\xa5\xa4\x96\x13\x15\xb3%\x1b\xd8\x1c7\x84\xf2ELMbbO\xb5\xc1\xebaiG\xb0\xf6\xe3\xb99B\xdd\x92\xcfz\xad\x94\xdaM\xb6K\x92\x8dc\x96\xd7\x99~\xc8YMu\x90\x93\xbeM6+\x8b\t\x8d\xdc\xaaABX-=\x08\r\x8d&\x89\xb13\xc95\xb8L5\xf8\xf1Z\xb9\x8a!\xb5I\x96\x00X^\xe4\xc6\x0f\xc3\xd1\xcb\xe5\xea\xbb5\xdbK\xed\xf2\x19\x88\x8129V7\xda\xbct\xc6I9\x03\xfdP\x08\xd2Ji\xd28\xea\xdb\xeeP\xf2\x1e\xc7"\x9c$\x91RQ3\xc9y\x0eex\x9atm5\x9629t\xe2}\xb0\x15;\x9c"\xfe\x84\x8e\x86\xd4M\x1e\x83\x05\x87\xde\xd0\xf1i\x92-\xea$X\xa6\x89\x8b\xde\xd8\xdc\xf3\xc8\xb6\x87\x0c?\xe9\xe7}9\x03\xdb\x8a\xec_\xda!\x8b\x81\x1er\xc9\xe4)\xcf\x9d\xd1/g`\x01\xe5x\xe6\xb4\x05)\xa8\x02w\xda\xed\xdcV\x8c\x88\xca\x0eS\x1d\xf5:!\x10\xe6\x80\x86~a\xdaJzkt\xae\xc6\x9c\x17[\xe5\x93\xe1\xa5\x84\x13\xb4\x89kK\t\xd7\x83\xdcP\xf3\xef\xa5\x9d\x04ms\x84\x13\x16kDK]a\x13(\x9fS\xd19\x9d\xe10Q\xe5\'g\xa0\xbd\xca=\xbd\xc0\xf6P\xbfh\xaa\xcb\xb53\xc0\x93\x1ba*R\x8a:R\xe1vQs\xff\xc3\xe04<\x9fe\xe9!\xea\xee/\rF\xc0\x0e\xf3#Ev;_\x84\xbb$\xba\x02;\x9d\xb3\xdf\x98ZN\xbe\xbd:\x9d\xbff\xac\x9a\xdd\xa4\xa8iL\\VM\xa7q\xa9\xf1\x96\xddT\xab\xaa\xb9\x17%\xc2s\x1e\xaaEu_\xaf\xea\xc5\x92-\xea\xdb\xc9\xac\xbea\x8f\xcb\xc9\xec[c5\x9c\\\xae\x16\xd5$>\xf3G\xc4\'\x17\x18\x18\x1a\xb3\x96\x87\xbd\xc9\xbc))4\xcfE\r\x0boE\xc2E\xfd\xc9\xb7;<\x84\xddLno\xebE=\xfbZ\xb3\x87\xf0\x8e"\x16o|\x9f\xb1\x9b\xba~\x08\x0b\xee\xe6\xd3:\xf0\x00{b\x9c\x85\x03\x14\xe8\xbeb\xd3\xfa\xbf\xf5\xb4\xf1\xe2n\xe7c\xe2]\xe2\x8b\x0f\x0fQ\x02\xd9Q\xb0\xd4W\x8bu\xed\x07\x15\xe4"\x11w\x8afgZ)Sz\xb7>}\x0e]n\xdb\xce\xf0\x12\xe0\xa3,;}\xf4\x82\xe0\x0f!\xf4\x05\xac\xe2\x99\x9d\xa1\x13\xf8\xa8\xd6\xeeT!\x18\x04w\xd4\t\xadq\xe2\x85\x9dz}\xa7p\xcd\xf3\xb1\x88\x1a\xe3\xa7{~g0NP\xfb\xf8\xaeF\x1e\xa1\xfd\xef\xd3+\x9f/\xf5t\xfe\x83\xfd\xa8\x96\xac\xba\xb9I/\xb1\x86\xf1\xe9}\xb3!\xef\x8b,[#Y\x0b\xc3\x02\xc16\xf8\x85\xfe\x8cN\x98\xd8\x95\xce\x99\xbd\xa9\x9e\'W\xf8\xf2\'f\xb1\x97\x98\x12\x0c\xb8\xdfB\x93\xbc\xef\xbc\xaef\xec\xeanr\xbbb\xc8\xa7\xf3\xea\xa9\xf9\x90\x02z\xaf\xe8doo\x8f\x8d\xab/\x8f\xd3j\xc1\x06\x93\xe5*@\x99\xdf\xb2Q\xc4v_\xcfV\xeclMc\xb8\xba(\xe5:Hy\xd8\x88\xbd6\xfdmE\xea\xca\xb3?F\xd7(m\x9c\x0e\x192O\xbf\x1f\x0eOq\x12\xc2\xc3\xb4<\x17q^\xdfW\xcd\xbb7D\xbb\xf1M\x90\xec0\x06\xe7ta};\xad\xbf\x06t\xcb\x06PT|\xdb\xd7\x11X0^\xfe\xf2\xb2\x18\xe30\x18\x80\xb4\x1e\xf4y\xf8\xb3F/\x83\xda\x0f\x1b\xcfIS\xe9%azE\xf8J\xbdNJ\xfd?\xd5~\x82d'
p454
sg20
g21
sg83
Nsg84
Nsg85
VShelXL
p455
sg87
Nsg88
S'b34d577adaf7bde017a3a4569bba1c8b'
p456
sg38
I51
sg90
VLeast Squares
p457
sg92
F0.045499999999999999
sbasg83
Nsg84
Nsg85
VShelXL
p458
sg87
Nsg88
S'b34d577adaf7bde017a3a4569bba1c8b'
p459
sg38
I30
sg90
VLeast Squares
p460
sg92
F0.059299999999999999
sbsg276
g274
sg452
g450
sg372
g370
sg55
g53
sg155
g153
sg163
g161
sg436
g434
sg107
g105
sg187
g185
sg171
g169
sg428
g426
sg244
g242
sg8
g4
sg195
g193
sg388
g386
sg348
g346
sg115
g113
sg211
g209
sg99
g97
sg260
g258
sg420
g418
sg380
g378
sg364
g362
sg80
g78
sg292
g290
sg324
g322
sg227
g225
sg131
g129
sg308
g306
sg219
g217
sg179
g177
sg252
g250
sg316
g314
sg340
g338
sg123
g121
sg46
g44
sg139
g137
sg235
g233
sg356
g354
sg404
g402
sg203
g201
sg268
g266
sg26
g22
sg396
g394
sg300
g298
sg147
g145
sg412
g410
sg444
g442
sg284
g282
sg65
g63
sg332
g330
ssg16
(lp461
I3
aI24
asS'hklFiles'
p462
(dp463
g89
[truncated: 1,702,411 more chars]
