# Supplementary material for: Amycolachromones A–F, Isolated from a Streptomycin-Resistant Strain of the Deep-Sea Marine Actinomycete Amycolatopsis sp. WP1
Source: Mar Drugs. 2022 Feb 24;20(3):162. doi: 10.3390/md20030162 (PMC8949813; doi:10.3390/md20030162)
Supplement: Supplementary file 1 [file marinedrugs-20-00162-s001.zip › phem_6B-1/phem_6B-1/phem_6B-1/struct/olex2_exp_phem_6B1/.olex/exp_phem_6B1.metacif]

data_exp_phem_6B1
_olex2_submission_special_instructions 'No special instructions were received'
_computing_molecular_graphics     'Olex2 (Dolomanov et al., 2009)'
_audit_creation_method            
;
Olex2 1.2
(compiled 2017.08.10 svn.r3458 for OlexSys, GUI svn.r5381)
;

_audit_creation_date              2017-09-15
_computing_publication_material   'Olex2 (Dolomanov et al., 2009)'
_publ_contact_author_email        ?
_publ_contact_author_phone        ?
_publ_contact_author_address      ?
_publ_contact_author_id_orcid     ?
_computing_structure_solution     'ShelXT (Sheldrick, 2015)'
_atom_sites_solution_primary      dual
_computing_structure_refinement   'ShelXL (Sheldrick, 2015)'
_computing_data_collection        
;

CrysAlisPro, Agilent Technologies,
Version 1.171.37.35 (release 13-08-2014 CrysAlis171 .NET)
(compiled Aug 13 2014,18:06:01)
;

_computing_cell_refinement        
;

CrysAlisPro, Agilent Technologies,
Version 1.171.37.35 (release 13-08-2014 CrysAlis171 .NET)
(compiled Aug 13 2014,18:06:01)
;

_computing_data_reduction         
;

CrysAlisPro, Agilent Technologies,
Version 1.171.37.35 (release 13-08-2014 CrysAlis171 .NET)
(compiled Aug 13 2014,18:06:01)
;

_cell_measurement_temperature     296.3(3)
_cell_measurement_reflns_used     4758
_cell_measurement_theta_min       3.8090
_cell_measurement_theta_max       26.3040
_exptl_crystal_description        block
_exptl_absorpt_correction_T_min   0.66907
_exptl_absorpt_correction_T_max   1.00000
_exptl_absorpt_correction_type    multi-scan
_exptl_absorpt_process_details    
;

CrysAlisPro, Agilent Technologies,
Version 1.171.37.35 (release 13-08-2014 CrysAlis171 .NET)
(compiled Aug 13 2014,18:06:01)
Empirical absorption correction using spherical harmonics,
 implemented in SCALE3 ABSPACK scaling algorithm.
;

_diffrn_ambient_temperature       296.3(3)
_diffrn_ambient_environment       air
_diffrn_source                    'Enhance (Mo) X-ray Source'
_diffrn_radiation_probe           x-ray
_diffrn_radiation_type            'Mo K\a'
_diffrn_radiation_wavelength      0.71073
_diffrn_radiation_monochromator   graphite
_diffrn_measurement_device        'four-circle diffractometer'
_diffrn_measurement_device_type   'Xcalibur, Eos, Gemini ultra'
_diffrn_detector                  'CCD plate'
_diffrn_detector_type             Eos
_diffrn_detector_area_resol_mean  16.0395
_diffrn_measured_fraction_theta_max 0.8841
_diffrn_measured_fraction_theta_full 0.9959
_diffrn_orient_matrix_UB_11       0.0131121000
_diffrn_orient_matrix_UB_12       0.0092714000
_diffrn_orient_matrix_UB_13       -0.0259906000
_diffrn_orient_matrix_UB_21       0.0882435000
_diffrn_orient_matrix_UB_22       0.0156634000
_diffrn_orient_matrix_UB_23       0.0043326000
_diffrn_orient_matrix_UB_31       0.0189312000
_diffrn_orient_matrix_UB_32       -0.0795202000
_diffrn_orient_matrix_UB_33       -0.0021781000
_diffrn_measurement_details       
;

#__ type_ start__ end____ width___ exp.time_
  1 omega  -12.00   86.00   1.0000    3.9850
omega____ theta____ kappa____ phi______ frames
    -       16.5111   77.0000 -180.0000 98

#__ type_ start__ end____ width___ exp.time_
  2 omega  -46.00   52.00   1.0000    3.9850
omega____ theta____ kappa____ phi______ frames
    -      -17.6049   77.0000 -150.0000 98

#__ type_ start__ end____ width___ exp.time_
  3 omega  -46.00   52.00   1.0000    3.9850
omega____ theta____ kappa____ phi______ frames
    -      -17.6049   77.0000  120.0000 98

#__ type_ start__ end____ width___ exp.time_
  4 omega  -30.00   16.00   1.0000    3.9850
omega____ theta____ kappa____ phi______ frames
    -       16.5111  110.0000  -51.0000 46

#__ type_ start__ end____ width___ exp.time_
  5 omega   -2.00   39.00   1.0000    3.9850
omega____ theta____ kappa____ phi______ frames
    -       16.5111   57.0000    0.0000 41

#__ type_ start__ end____ width___ exp.time_
  6 omega  -86.00    1.00   1.0000    3.9850
omega____ theta____ kappa____ phi______ frames
    -      -17.6049  -57.0000   60.0000 87

#__ type_ start__ end____ width___ exp.time_
  7 omega  -92.00  -34.00   1.0000    3.9850
omega____ theta____ kappa____ phi______ frames
    -      -17.6049 -179.0000  -90.0000 58

;

_diffrn_measurement_method        '\w scans'
_reflns_odcompleteness_completeness 99.59
_reflns_odcompleteness_theta      26.32
_reflns_odcompleteness_iscentric  1
_publ_section_references          
;
Dolomanov, O.V., Bourhis, L.J., Gildea, R.J, Howard, J.A.K. & Puschmann, H.
 (2009), J. Appl. Cryst. 42, 339-341.

Sheldrick, G.M. (2015). Acta Cryst. A71, 3-8.

Sheldrick, G.M. (2015). Acta Cryst. C71, 3-8.
;

_exptl_crystal_colour_lustre      clear
_exptl_crystal_colour_modifier    light
_exptl_crystal_colour_primary     colourless
_exptl_crystal_size_min           0.004
_exptl_crystal_size_mid           0.004
_exptl_crystal_size_max           0.006
_exptl_crystal_colour             'clear light colourless'
_publ_contact_author_name         ''
