# Supplementary material for: Amycolachromones A–F, Isolated from a Streptomycin-Resistant Strain of the Deep-Sea Marine Actinomycete Amycolatopsis sp. WP1
Source: Mar Drugs. 2022 Feb 24;20(3):162. doi: 10.3390/md20030162 (PMC8949813; doi:10.3390/md20030162)
Supplement: Supplementary file 1 [file marinedrugs-20-00162-s001.zip › phem_6B-1/phem_6B-1/phem_6B-1/struct/olex2_exp_phem_6B1/.olex/exp_phem_6B1.phil]

snum {
  current_process_diagnostics = 'refinement'
  metadata {
    resolved_conflict_items = '' '_diffrn_radiation_type' \
                              '_diffrn_measured_fraction_theta_max' \
                              '_diffrn_measured_fraction_theta_full'
  }
  hkl {
    hkl_stat_file = 'C:\\Users\\CM\\Desktop\\phem_6B-1\\phem_6B-1\\struct\\olex2_exp_phem_6B1\\exp_phem_6B1.hkl'
  }
  solution {
    program = ShelXS ShelXS-1997 ShelXS-1986 XS XT *ShelXT 'olex2.solve' XM \
              ShelXD ShelXD-1997 SIR2002 SIR2004 SIR2008 SIR2011 Superflip \
              Unknown ShelXS-2013 ShelXS86 ShelXD-2013
    method = 'Dual Space' 'Charge Flipping' 'Direct Methods' \
             'Patterson Method' 'Structure Expansion' '*Intrinsic Phasing' \
             Unknown
    current_atomic_volume = '16.8'
  }
  refinement {
    max_shift_over_esd = '-0.003'
    max_shift_over_esd_atom = 'H00F'
    max_shift_site = '0'
    max_shift_site_atom = 'H00H'
    max_shift_u = '0'
    max_shift_u_atom = 'C00R'
    max_peak = '0.56'
    max_hole = '-0.23'
    goof = '1.011'
    flack_str = '-0.3(4)'
    hooft_str = '-0.2(4)'
    last_R1 = '0.0455'
    program = ShelXL_ifc XL XH ShelXH-1997 XLMP *ShelXL ShelXL-1997 \
              'olex2.refine' Tonto Unknown ShelXL-2012 ShelXLMP-2012 \
              ShelXL-2013
    method = '*Least Squares' CGLS 'Gauss-Newton' 'Levenberg-Marquardt' \
             'Full Matrix' HAR Unknown
    max_cycles = '20'
    max_peaks = '5'
    update_weight = False
    suggested_weight = '0.0695 0.3666'
  }
  history {
    current_node = '076ceb89d0e58acefc1e758e0369c4a0'
  }
  metacif {
    p4p_file = 'C:\\Users\\CM\\Desktop\\phem_6B-1\\phem_6B-1\\struct\\olex2_exp_phem_6B1\\exp_phem_6B1.p4p'
    cif_od_file = 'C:\\Users\\CM\\Desktop\\phem_6B-1\\phem_6B-1\\struct\\olex2_exp_phem_6B1\\exp_phem_6B1.cif_od'
    list_p4p_files = 'C:\\Users\\CM\\Desktop\\phem_6B-1\\phem_6B-1\\struct\\olex2_exp_phem_6B1\\exp_phem_6B1.p4p;C:\\Users\\CM\\Desktop\\phem_6B-1\\phem_6B-1\\struct\\olex2_exp_phem_6B1\\exp_phem_6B1.p4p'
    list_cif_od_files = 'C:\\Users\\CM\\Desktop\\phem_6B-1\\phem_6B-1\\struct\\olex2_exp_phem_6B1\\exp_phem_6B1.cif_od;C:\\Users\\CM\\Desktop\\phem_6B-1\\phem_6B-1\\struct\\olex2_exp_phem_6B1\\exp_phem_6B1.cif_od'
    user_modified = '_diffrn_radiation_type' \
                    '_diffrn_measured_fraction_theta_max' \
                    '_diffrn_measured_fraction_theta_full' \
                    '_exptl_crystal_colour_lustre' \
                    '_exptl_crystal_colour_modifier' \
                    '_exptl_crystal_colour_primary' '_exptl_crystal_size_min' \
                    '_exptl_crystal_size_mid' '_exptl_crystal_size_max' \
                    '_exptl_crystal_description'
  }
  report {
    diffractometer = 'Xcalibur, Eos, Gemini ultra'
    title = 'exp_phem_6B1'
  }
}
