# Supplementary material for: Amycolachromones A–F, Isolated from a Streptomycin-Resistant Strain of the Deep-Sea Marine Actinomycete Amycolatopsis sp. WP1
Source: Mar Drugs. 2022 Feb 24;20(3):162. doi: 10.3390/md20030162 (PMC8949813; doi:10.3390/md20030162)
Supplement: Supplementary file 1 [file marinedrugs-20-00162-s001.zip › phem_6B-1/phem_6B-1/phem_6B-1/struct/olex2_exp_phem_6B1/.olex/originals/exp_phem_6B1.lst]

 ++++++++++++++++++++++++++++++++++++++++++++++++++++++++++++++++++
 +  SHELXS-97  -  CRYSTAL STRUCTURE SOLUTION  -  WINDOWS VERSION  +
 +  Copyright(C) George M. Sheldrick 1986-97        Release 97-2  +
 +  exp_phem_6b1              started at 21:23:39 on 14 Sep 2017  +
 ++++++++++++++++++++++++++++++++++++++++++++++++++++++++++++++++++

 TITL exp_phem_6B1 in P212121 #19
 REM  reset to P212121 #19
 CELL 0.71073 7.77596 8.69926 26.81956 90 90 90
 ZERR 8 0.00031 0.00039 0.00109 0 0 0
 LATT -1
 SYMM 0.5-X,-Y,0.5+Z
 SYMM 0.5+X,0.5-Y,-Z
 SYMM -X,0.5+Y,0.5-Z
 SFAC C H N O
 UNIT 88 80 8 8

 V =     1814.21     At vol =    17.4     F(000) =     728.0     mu =   0.08 mm-1

 Max single Patterson vector =  15.4    cell wt =   1377.60    rho =  1.261

 REM <HKL>C:\data\2017_09\exp_phem_6B1\struct\olex2_exp_phem_6B1\exp_phem_6B1.h
 REM kl</HKL>
 TREF
  
 HKLF 4


   20064  Reflections read, of which    60  rejected

    Maximum h, k, l and 2-Theta =   10.   11.   36.   58.92

    2674  Unique reflections, of which   2255  observed

    R(int) = 0.0350     R(sigma) = 0.0258      Friedel opposites merged


 NUMBER OF UNIQUE DATA AS A FUNCTION OF RESOLUTION IN ANGSTROMS

 Resolution  Inf    5.00    3.50    2.50    2.00    1.70    1.50    1.40    1.30    1.20    1.10    1.00    0.90    0.80

 N(observed)       8.     24.     51.     72.     95.    103.     77.     97.    143.    179.    261.    369.    496.

 N(measured)       8.     24.     51.     72.     95.    105.     80.     98.    145.    183.    269.    403.    616.

 N(theory)        13.     24.     51.     72.     95.    105.     80.     98.    145.    183.    269.    403.    616.

 Two-theta   0.0     8.2    11.7    16.3    20.5    24.1    27.4    29.4    31.7    34.5    37.7    41.6    46.5    52.7


 Highest memory for sort/merge =  5030 / 13370


 Observed E .GT. 1.200 1.300 1.400 1.500 1.600 1.700 1.800 1.900 2.000 2.100

 Number           762   635   519   411   322   250   210   171   130    88


                   Centric Acentric    0kl      h0l      hk0      Rest

 Mean Abs(E*E-1)    0.968    0.736    0.930    0.973    1.058    0.731


       0.1 seconds CPU time
 
     SUMMARY OF PARAMETERS FOR  exp_phem_6B1 in P212121 #19                                                

 ESEL  Emin  1.200    Emax  5.000    DelU 0.005    renorm 0.700    axis 0
 OMIT  s  4.00    2theta(lim)  180.0
 INIT  nn   11    nf   16    s+  0.800    s-  0.200    wr  0.200
 PHAN  steps   10   cool 0.900   Boltz 0.300   ns  138   mtpr   40   mnqr  10
 TREF  np      256.    nE   217    kapscal  0.850    ntan   3    wn -0.601
 FMAP  code  8
 PLAN  npeaks   -36    del1 0.500    del2 1.500
 MORE  verbosity  1
 TIME  t    9999999.


     138 Reflections and   1087. unique TPR for phase annealing

     217 Phases refined using    4462. unique TPR
     295 Reflections and    8468. unique TPR for R(alpha)

       0.0 seconds CPU time

    2169 Unique negative quartets found,  1072 used for phase refinement

       0.0 seconds CPU time

 Highest memory used to derive phase relations =    4763 /   20802


 ONE-PHASE SEMINVARIANTS

   h   k   l     E      P+    Phi

   0   6  16   2.939   0.15
   0   0   4   1.962   0.29
   2   0   4   2.283   0.39
   2   0  22   1.965   0.70
   4   0  10   1.948   0.53

   6   0   0   1.743   0.30
   0   2  14   1.869   0.48
   0   2  12   1.650   0.53
   2   2   0   1.722   0.79
   0   6  12   1.910   0.57

   0   2  22   2.073   0.38
   2   0  14   1.669   0.62
   4   0  14   1.557   0.41
   2   0  24   1.627   0.65
   0   2   4   1.598   0.37

   2   0  20   1.483   0.42
   4   0  16   1.537   0.70
   2   0   2   1.268   0.52
   0   2  10   1.382   0.56
   2   4   0   1.308   0.68

   2   0   6   1.298   0.48
   0   0  22   1.352   0.09

 Expected value of Sigma-1 = 0.463


 Following phases held constant with unit weights for the initial 4 weighted
 tangent cycles (before phase annealing):

   h   k   l     E     Phase/Comment

   1   4   0   2.941    90 or 270 at random
   0   1  21   3.401    90 or 270 at random
   2   1   1   2.591   random phase
   2   1   2   2.115   random phase
   0   6  16   2.939   180    sigma-1 = 0.149
   0   3  10   2.447    90 or 270 at random
   2   0   4   2.283     0 or 180 at random
   0   3   2   2.133    90 or 270 at random
   4   2   2   2.260   random phase
   3   2   6   2.084   random phase
   1   2  21   2.100   random phase
   1   2   5   1.443   random phase

 All other phases random with initial weights of 0.200 replaced by 0.2*alpha
 (or 1 if less) during first 4 cycles - unit weights for all phases thereafter


     233 Unique NQR employed in phase annealing


     128 Parallel refinements,  highest memory =    6990 /   62417

       0.0 seconds CPU time
 
 STRUCTURE SOLUTION for  exp_phem_6B1 in P212121 #19                                                


 Phase annealing cycle:     1   Beta =  0.18266
 Ralpha 0.366 0.185 0.270 0.279 0.229 0.230 0.228 0.138 0.263 0.168 0.211 0.301 0.347 0.301 0.122 0.277 0.317 0.141 0.376 0.212
 Nqual -0.197 0.219-0.065-0.104-0.091 0.181-0.148 0.014 0.026-0.149-0.153-0.267-0.177-0.033 0.128 0.008-0.115 0.191-0.264-0.079
 Mabs   0.674 0.835 0.713 0.727 0.752 0.814 0.770 0.866 0.734 0.833 0.794 0.695 0.676 0.709 0.969 0.728 0.693 0.865 0.679 0.776

 Phase annealing cycle:     2   Beta =  0.20296
 Ralpha 0.514 0.327 0.332 0.310 0.291 0.326 0.275 0.180 0.407 0.250 0.292 0.408 0.440 0.364 0.173 0.333 0.374 0.178 0.533 0.287
 Nqual -0.455-0.359-0.358-0.183-0.458-0.247-0.467-0.485-0.397-0.389-0.530-0.421-0.422-0.491-0.278-0.490-0.543-0.144-0.490-0.570
 Mabs   0.616 0.702 0.684 0.715 0.695 0.724 0.716 0.806 0.654 0.759 0.709 0.647 0.639 0.670 0.844 0.689 0.667 0.811 0.612 0.705

 Phase annealing cycle:     3   Beta =  0.22551
 Ralpha 0.442 0.316 0.298 0.259 0.354 0.333 0.328 0.198 0.395 0.261 0.326 0.449 0.460 0.346 0.149 0.360 0.378 0.130 0.466 0.330
 Nqual -0.455-0.425-0.551-0.217-0.554-0.401-0.562-0.469-0.417-0.482-0.574-0.478-0.462-0.588-0.328-0.570-0.603-0.081-0.567-0.500
 Mabs   0.641 0.716 0.707 0.757 0.666 0.722 0.691 0.778 0.667 0.756 0.689 0.630 0.625 0.679 0.868 0.674 0.663 0.861 0.627 0.686

 Phase annealing cycle:     4   Beta =  0.25057
 Ralpha 0.476 0.298 0.266 0.225 0.480 0.321 0.409 0.177 0.306 0.251 0.339 0.486 0.469 0.372 0.164 0.260 0.474 0.123 0.538 0.297
 Nqual -0.490-0.390-0.540-0.332-0.505-0.548-0.458-0.440-0.455-0.531-0.476-0.677-0.653-0.639-0.467-0.621-0.569-0.134-0.601-0.500
 Mabs   0.631 0.722 0.716 0.785 0.620 0.713 0.651 0.796 0.704 0.753 0.685 0.620 0.630 0.662 0.855 0.728 0.624 0.886 0.609 0.696

 Phase annealing cycle:     5   Beta =  0.27841
 Ralpha 0.504 0.270 0.255 0.204 0.471 0.329 0.306 0.144 0.250 0.254 0.351 0.394 0.503 0.339 0.135 0.269 0.343 0.130 0.542 0.260
 Nqual -0.506-0.435-0.607-0.404-0.490-0.514-0.580-0.379-0.473-0.606-0.486-0.686-0.637-0.568-0.408-0.582-0.547-0.097-0.575-0.546
 Mabs   0.620 0.739 0.718 0.800 0.630 0.714 0.713 0.848 0.746 0.762 0.677 0.655 0.616 0.687 0.870 0.736 0.675 0.889 0.607 0.725

 Phase annealing cycle:     6   Beta =  0.30934
 Ralpha 0.394 0.272 0.325 0.217 0.474 0.271 0.311 0.156 0.299 0.214 0.299 0.404 0.520 0.301 0.117 0.264 0.340 0.126 0.442 0.278
 Nqual -0.565-0.517-0.599-0.389-0.549-0.530-0.520-0.476-0.531-0.600-0.539-0.598-0.598-0.638-0.425-0.607-0.566-0.123-0.550-0.563
 Mabs   0.662 0.733 0.679 0.774 0.629 0.741 0.704 0.815 0.714 0.768 0.707 0.643 0.611 0.697 0.887 0.744 0.676 0.890 0.643 0.718

 Phase annealing cycle:     7   Beta =  0.34371
 Ralpha 0.345 0.259 0.253 0.207 0.377 0.233 0.279 0.161 0.283 0.166 0.244 0.288 0.525 0.303 0.111 0.247 0.292 0.122 0.462 0.257
 Nqual -0.607-0.477-0.657-0.458-0.600-0.595-0.575-0.483-0.573-0.557-0.571-0.557-0.629-0.671-0.336-0.610-0.537-0.101-0.610-0.594
 Mabs   0.675 0.751 0.721 0.779 0.668 0.783 0.722 0.814 0.722 0.819 0.751 0.700 0.611 0.696 0.906 0.755 0.706 0.914 0.642 0.727

 Phase annealing cycle:     8   Beta =  0.38190
 Ralpha 0.303 0.254 0.262 0.158 0.396 0.245 0.240 0.152 0.262 0.190 0.237 0.290 0.454 0.268 0.117 0.233 0.294 0.108 0.495 0.233
 Nqual -0.560-0.493-0.641-0.431-0.584-0.608-0.572-0.501-0.453-0.611-0.571-0.536-0.626-0.654-0.408-0.540-0.565-0.157-0.628-0.599
 Mabs   0.693 0.746 0.717 0.836 0.666 0.780 0.755 0.832 0.738 0.796 0.751 0.705 0.638 0.717 0.896 0.754 0.704 0.915 0.634 0.736

 Phase annealing cycle:     9   Beta =  0.42434
 Ralpha 0.270 0.215 0.248 0.161 0.355 0.229 0.223 0.147 0.235 0.158 0.237 0.282 0.421 0.248 0.110 0.193 0.257 0.111 0.423 0.202
 Nqual -0.591-0.496-0.637-0.378-0.559-0.629-0.592-0.461-0.515-0.594-0.590-0.458-0.602-0.618-0.375-0.540-0.492-0.090-0.662-0.560
 Mabs   0.713 0.778 0.728 0.830 0.676 0.780 0.766 0.850 0.752 0.824 0.751 0.712 0.644 0.737 0.918 0.784 0.728 0.937 0.652 0.759

 Phase annealing cycle:    10   Beta =  0.47148
 Ralpha 0.293 0.197 0.234 0.211 0.306 0.242 0.251 0.151 0.232 0.149 0.204 0.262 0.361 0.284 0.104 0.204 0.269 0.116 0.391 0.186
 Nqual -0.656-0.469-0.639-0.358-0.598-0.642-0.591-0.355-0.454-0.574-0.592-0.485-0.612-0.632-0.347-0.491-0.501-0.124-0.689-0.469
 Mabs   0.700 0.790 0.738 0.807 0.701 0.773 0.749 0.853 0.751 0.837 0.782 0.723 0.665 0.720 0.914 0.776 0.730 0.918 0.664 0.771

 Phase refinement cycle:   1
 Ralpha 1.618 0.917 1.305 0.675 1.649 0.809 1.090 0.734 1.320 0.665 1.113 1.629 1.919 1.417 0.466 1.058 1.345 0.445 1.819 1.405
 Nqual -0.440-0.217-0.355 0.017-0.402-0.187-0.396-0.185-0.256-0.139-0.391-0.338-0.269-0.404 0.069-0.365-0.449 0.303-0.429-0.265
 Mabs   0.432 0.516 0.465 0.574 0.428 0.544 0.492 0.554 0.462 0.568 0.487 0.431 0.406 0.451 0.638 0.495 0.458 0.650 0.414 0.451

 Phase refinement cycle:   2
 Ralpha 0.259 0.201 0.214 0.174 0.285 0.225 0.187 0.163 0.225 0.148 0.192 0.250 0.346 0.231 0.148 0.209 0.232 0.152 0.306 0.260
 Nqual -0.408-0.043-0.349 0.129-0.229 0.047-0.417 0.004-0.214 0.008-0.316-0.246-0.330-0.278 0.192-0.294-0.555 0.361-0.311-0.212
 Mabs   0.733 0.834 0.799 0.921 0.734 0.880 0.828 0.892 0.778 0.929 0.801 0.730 0.676 0.754 1.011 0.810 0.783 1.005 0.714 0.729

   Try    Ralpha Nqual Sigma-1 M(abs) CFOM   Seminvariants

 1420309. 0.265 -0.396  0.276  0.732  0.307  --+-- ---++ --+++ +--+- +-
  810089. 0.210 -0.116 -0.145  0.822  0.445  +++-+ +---+ +++-- -++-+ --
 1953293. 0.214 -0.251  0.572  0.827  0.336  --+-- ---+- --++- +++++ --
 1377857. 0.181 -0.068  0.027  0.899  0.465  -+--- ++--- ---++ ++-+- +-
  597829. 0.260 -0.035  0.038  0.774  0.580  -++++ ++++- +++++ +++++ ++
  891993. 0.247  0.124  0.494  0.829  0.773  ----- ++-+- -++-- -++-+ --
  265661. 0.217 -0.437  0.327  0.802  0.244  ----- +---+ +++++ -++++ --
 1328305. 0.179 -0.133  0.215  0.873  0.397  ----- +---+ +++++ -+++- --
  350069. 0.237 -0.293  0.506  0.771  0.332  -+++- -+-+- ++-++ ++-++ +-
 1750345. 0.155 -0.168  0.471  0.893  0.342  ---++ -+-+- ++-+- -+--+ ++
  363117. 0.199 -0.267  0.313  0.808  0.311  ----- --+++ -+++- -+--- -+
 1815585. 0.263 -0.296 -0.102  0.728  0.356  -++-- +-+-- +++++ +---+ --
  689317. 0.343 -0.411  0.254  0.677  0.379  ++--+ ---++ -+++- +-+++ --
 1349433. 0.213 -0.216  0.642  0.789  0.361  -+-+- -+-+- -+-++ ++-++ +-
  455709. 0.151 -0.027  0.164  0.951  0.480  -++-- +-++- +--+- ++--- --
  181393. 0.240 -0.420  0.039  0.789  0.273  -++-- ----- ++-++ ++--- --
  906965. 0.225 -0.524  0.164  0.796  0.231  -++++ --+-- -++++ ----- --
  340521. 0.163  0.102  0.285  0.942  0.658  -+-+- +-++- +--+- ++--- +-
 1702605. 0.288 -0.299  0.400  0.726  0.379  -+-+- --+-- -+--+ +++++ +-
  124417. 0.286 -0.254  0.172  0.718  0.407  --++- ++--- -+--- +-++- --
  622085. 0.216 -0.282 -0.152  0.789  0.317  +++-+ --++- +++++ +---- +-
 1013273. 0.200  0.006  0.300  0.805  0.569  --++- -+-++ -++++ --+++ -+
  872061. 0.255 -0.442 -0.175  0.754  0.280  --+++ -+--- +-++- +-+-- ++
  166001. 0.202 -0.048  0.253  0.857  0.508  +-+++ -++-- -+--- ++--+ +-
  830005. 0.196 -0.346  0.333  0.814  0.261  ----+ -++-+ +++++ ---++ --
 2052873. 0.293 -0.541  0.351  0.723  0.296  --++- ----- -++-- ++-+- +-
 1875757. 0.218 -0.212  0.115  0.827  0.369  -++-+ --++- --+++ +---- --
  990177. 0.226 -0.309  0.306  0.819  0.311  -++++ -++-+ -++-- -+--- --
  756581. 0.235 -0.399  0.013  0.759  0.276  --+++ ----- -++-- +++-- ++
 1685753. 0.222 -0.255  0.119  0.760  0.342  -++++ +---- --++- +++-- +-
   40157. 0.282 -0.187  0.300  0.742  0.453  --++- ++-+- +-+++ --+-+ --
  200785. 0.257 -0.336 -0.173  0.748  0.327  ---+- ++--+ --+++ ----- -+
   76845. 0.180  0.094  0.400  0.850  0.663  -+-+- +--+- -+++- +---+ +-
 1542353. 0.197  0.013  0.368  0.799  0.575  --+++ ++++- +++-+ ++--+ +-
 1217017. 0.210 -0.101  0.246  0.868  0.460  ----- ----+ ++-++ ---+- +-
  727901. 0.246 -0.324  0.719  0.799  0.323  ---+- +--++ ++++- -++++ --
 1642629. 0.071 -0.784  0.732  0.970  0.071* ----+ -++++ -+-+- --+++ +-
  851005. 0.198 -0.118  0.032  0.827  0.432  -++-- +++-- +--+- --+++ +-
  872901. 0.153 -0.023  0.164  0.954  0.487  -++-- +-++- +--+- ++--- --
 1757525. 0.216 -0.180  0.525  0.846  0.393  -+-++ +++++ --++- ++--+ --
   15369. 0.164  0.117  0.169  0.934  0.679  +-+++ ----- -+--- ++-+- +-
 1518025. 0.364 -0.469  0.148  0.669  0.381  ----- +++++ -++-- ++--+ ++
  852921. 0.302 -0.179  0.605  0.713  0.479  ----- +--+- ---+- -++++ +-
  384225. 0.201  0.270  0.394  0.893  0.960  ---+- -+-++ ++++- ++--+ ++
 1890781. 0.145 -0.147  0.085  0.946  0.351  -++-- +-++- +--++ ++--- --
 1921125. 0.143 -0.016  0.085  0.949  0.485  -++-- +-++- +--++ ++--- --
  854997. 0.144  0.059  0.103  0.968  0.579  -++-- +-+-- +--+- +++-+ --
 1041549. 0.148 -0.031 -0.013  0.945  0.473  -++-- +-+-- +--+- +++-- --
 2052569. 0.254 -0.228  0.419  0.749  0.393  --+-- +++++ ---+- ----+ +-
 1495753. 0.115 -0.390  0.301  0.932  0.159  +---- ---+- --++- --+++ --
 1482665. 0.265 -0.313 -0.287  0.736  0.348  -++-- +--++ --+++ +-++- -+
  296533. 0.232 -0.249 -0.167  0.771  0.356  -+-++ ++--- --++- +-+-+ -+
  719357. 0.200  0.011  0.544  0.840  0.575  --+++ ---++ +---+ ++-++ +-
 2053325. 0.154  0.099  0.341  0.956  0.643  -+--- +-++- +--+- +++-+ +-
 1499633. 0.227 -0.243  0.311  0.791  0.355  --++- ----+ --+-- +--++ +-
  665409. 0.137 -0.003  0.158  0.968  0.495  -++-- +-++- ---++ ++--- --
  697705. 0.165  0.091  0.412  0.920  0.644  ---++ --+++ ++++- --+++ -+
 1387197. 0.152  0.022  0.289  0.959  0.541  -++-- +-++- +--+- +++-+ --
 1187309. 0.281 -0.220 -0.001  0.739  0.427  -++-- +-+-- ++--- -+--- --
   82133. 0.182  0.125  0.311  0.916  0.708  -+--- +-++- ---+- +++-- --
  783749. 0.181 -0.114 -0.035  0.856  0.419  +---- +-+-+ +++-- -+++- --
  946769. 0.157  0.170  0.290  0.944  0.752  -+++- +-++- +--+- +++-- +-
 1227053. 0.144 -0.069  0.085  0.968  0.427  -++-- +-++- +--++ ++--- --
 1125493. 0.167 -0.044  0.158  0.938  0.477  -++-- +-++- ---++ ++--- --
   92485. 0.244 -0.352 -0.235  0.747  0.306  +-+-+ --+-- ++--- ++-++ ++
 1534273. 0.206 -0.156 -0.214  0.801  0.404  +-+-+ ++-++ -+--- +-+-+ -+
 1058985. 0.175 -0.159  0.264  0.886  0.370  --++- --+++ +-++- --+++ -+
 1250977. 0.190  0.092 -0.074  0.867  0.671  -++++ ++++- +++++ ++++- ++
 1100621. 0.177 -0.237  0.140  0.859  0.310  ----- +-+-+ +++-+ -+++- --
  608089. 0.286 -0.630  0.381  0.724  0.286  -+++- +--++ +--++ -+--+ +-
 1720081. 0.210 -0.379  0.356  0.808  0.260  -++++ -++-- -+++- -+--- --
  634117. 0.208 -0.205 -0.335  0.831  0.365  -+++- +++-- ---++ +-++- -+
 1330473. 0.260 -0.197 -0.024  0.751  0.424  ----+ +---+ ++++- -+++- -+
 1938781. 0.211 -0.125  0.167  0.795  0.438  ++--+ ++-++ -+++- --+++ --
 1681421. 0.187 -0.149  0.372  0.893  0.391  +---- -++++ -+-+- +---+ +-
  211797. 0.225  0.066  0.384  0.836  0.670  ---+- -++++ ++++- --+++ -+
 2063305. 0.195 -0.150  0.382  0.842  0.398  -+-+- +--+- +-++- ++--+ +-
  214973. 0.209  0.142  0.005  0.894  0.761  ---+- +-+-- -++-+ ++-++ ++
  252549. 0.156  0.025  0.164  0.944  0.548  -++-- +-++- +--+- ++--- --
 1182877. 0.156  0.243  0.412  0.952  0.868  -+--- +-++- ---+- ++--+ --
 1617613. 0.199 -0.323  0.198  0.825  0.276  -++++ --+-- -+++- +---- --
 1140665. 0.242 -0.336  0.141  0.765  0.312  +++-+ +--++ -+++- ++--+ +-
  623117. 0.164 -0.021  0.295  0.921  0.501  -+++- +-+-- ---+- +++-+ --
  135421. 0.184 -0.192  0.177  0.879  0.351  ----- ----+ +--++ ---+- +-
  897861. 0.199  0.141  0.159  0.861  0.750  -++++ -+++- +++++ +++++ ++
 1225129. 0.146 -0.066  0.097  0.956  0.433  -++-- +-++- +--++ +++-- --
 1934321. 0.207 -0.348  0.488  0.770  0.271  ---++ ++-++ ++--- +-+-+ --
  875033. 0.220 -0.227 -0.014  0.830  0.360  -++-+ --+-- -++++ +---- +-
 1092493. 0.240 -0.545  0.333  0.754  0.243  --+++ -++-+ -+--- +-+-- --
  752857. 0.165  0.005  0.290  0.935  0.532  -+++- +-++- +--+- +++-- +-
 1947681. 0.191  0.002  0.228  0.804  0.554  -++-+ ++++- +++-- ++-++ +-
 1223541. 0.136 -0.083  0.085  0.972  0.404  -++-- +-++- +--++ ++--- --
  327221. 0.196 -0.032  0.308  0.838  0.520  --+++ -++-+ ----+ +++-- --
 1889069. 0.184  0.109  0.520  0.851  0.689  -+-+- +--++ +--+- ++-++ --
 1292929. 0.171  0.369  0.076  0.877  1.113  +--+- -+-+- ++-+- ----+ ++
  773577. 0.157 -0.075  0.288  0.946  0.434  -++-- +-++- +--+- +++-+ --
 1089405. 0.194 -0.384  0.278  0.816  0.241  -+-++ ++++- +++++ +---+ --
  984401. 0.207 -0.436  0.244  0.814  0.234  -++-+ --+-- -+++- -+--- --
 1128017. 0.155  0.099  0.400  0.944  0.645  -+++- +-++- +--+- ++--+ --
 1131057. 0.147  0.111  0.412  0.955  0.654  -+--- +-++- ---+- ++--+ --
 2023965. 0.178  0.023  0.061  0.851  0.567  -++-+ +---+ -++-- -++-- +-
  618097. 0.146  0.117  0.158  0.959  0.661  -++-- +-++- ---++ ++--- --
  882437. 0.179  0.017  0.412  0.935  0.561  ---++ --+++ ++++- --+++ -+
 1977345. 0.232 -0.241  0.340  0.805  0.361  --+++ -+-+- ++++- ++-++ ++
 1371917. 0.208  0.296  0.327  0.886  1.012  ----- +---+ +++++ -++++ --
 1731217. 0.179 -0.120  0.402  0.921  0.410  -+++- +-++- +--+- +++-+ +-
 1957897. 0.182  0.191 -0.171  0.907  0.809  -++-- +++-- +---- --++- +-
  367553. 0.236 -0.343  0.153  0.758  0.303  ---++ ++-++ ++--- ++--- -+
  305993. 0.185  0.099  0.327  0.881  0.676  ----- +---+ +++++ -++++ --
 1106529. 0.162 -0.462  0.533  0.856  0.182  -+--+ -+-++ -+++- --+++ +-
   76133. 0.158 -0.090  0.332  0.944  0.419  -+++- +-++- +--++ +++-+ --
  328605. 0.146 -0.113  0.085  0.947  0.384  -++-- +-++- +--++ ++--- --
  422185. 0.202  0.002  0.055  0.852  0.566  -++-- +--++ +---+ --+-+ +-
 1961865. 0.238 -0.361  0.170  0.776  0.296  --+-+ --+-+ +++-- --++- --
  349205. 0.203 -0.023 -0.022  0.840  0.536  +++-+ +---+ ++++- -++++ --
 1746025. 0.249 -0.356  0.417  0.749  0.309  -+--+ ++++- -++-- -+-++ --
  368629. 0.204 -0.371  0.174  0.783  0.257  -+--+ ++-++ -++-- +-++- --
  149317. 0.221 -0.328  0.347  0.767  0.295  ---+- ++++- ++++- +---- +-
 1694609. 0.197  0.094  0.262  0.839  0.680  -+++- +--++ ---+- +---- --
  652533. 0.152 -0.080  0.492  0.924  0.423  -+--- ---+- +--+- -++-+ +-
  497905. 0.071 -0.779  0.732  0.970  0.071  ----+ -++++ -+-+- --+++ +-
  858777. 0.227 -0.190 -0.079  0.808  0.396  +-+++ ----- --+-- +--+- +-
 1048733. 0.257 -0.273  0.308  0.762  0.364  --+++ --+-+ ----- +-++- --
 1487077. 0.189  0.071  0.649  0.847  0.641  --+++ -+-++ ++--- ++--+ +-
   99581. 0.160  0.051  0.164  0.957  0.585  -++-- +-++- +--+- ++--- --
 1231117. 0.156  0.021  0.164  0.955  0.543  -++-- +-++- +--+- ++--- --
 1721625. 0.143 -0.030  0.085  0.955  0.469  -++-- +-++- +--++ ++--- --
 1190989. 0.148 -0.033  0.349  0.950  0.471  -++-- +-++- ---+- ++--+ --

    6605. 0.069 -0.776  0.732  0.973  0.069* ----+ -++++ -+-+- --+++ +-
 1583705. 0.070 -0.775  0.732  0.974  0.070  ----+ -++++ -+-+- --+++ +-


 CFOM Range   Frequency

 0.000 - 0.020      0
 0.020 - 0.040      0
 0.040 - 0.060      0
 0.060 - 0.080      4
 0.080 - 0.100      0
 0.100 - 0.120      0
 0.120 - 0.140      0
 0.140 - 0.160      1
 0.160 - 0.180      0
 0.180 - 0.200      1
 0.200 - 0.220      2
 0.220 - 0.240      4
 0.240 - 0.260     12
 0.260 - 0.280     13
 0.280 - 0.300     13
 0.300 - 0.320     14
 0.320 - 0.340      8
 0.340 - 0.360     18
 0.360 - 0.380     13
 0.380 - 0.400     11
 0.400 - 0.420     10
 0.420 - 0.440     12
 0.440 - 0.460      4
 0.460 - 0.480     13
 0.480 - 0.500      7
 0.500 - 0.520     13
 0.520 - 0.540      8
 0.540 - 0.560      6
 0.560 - 0.580     10
 0.580 - 0.600      4
 0.600 - 9.999     55

      256. Phase sets refined - best is code     6605.  with CFOM =  0.0685


       0.4 seconds CPU time


 Tangent expanded to  762  out of  762  E greater than  1.200
 Highest memory used =  3194 /  8080

       0.0 seconds CPU time


 FMAP and GRID set by program

 FMAP   8   3  32
 GRID    -0.862  -2  -2     0.862   2   2


 E-Fourier for  exp_phem_6B1 in P212121 #19                                                

 Maximum =  206.57,  minimum =  -62.91       highest memory used =  8870 / 12221

       0.0 seconds CPU time


 Peak list optimization
 RE = 0.197 for  27 surviving atoms and  762 E-values    Highest memory used =  1685 /  6858

       0.0 seconds CPU time


 E-Fourier for  exp_phem_6B1 in P212121 #19                                                

 Maximum =  193.02,  minimum =  -60.87       highest memory used =  8870 / 12221

       0.0 seconds CPU time


 Peak list optimization
 RE = 0.189 for  27 surviving atoms and  762 E-values    Highest memory used =  1685 /  6858

       0.0 seconds CPU time


 E-Fourier for  exp_phem_6B1 in P212121 #19                                                

 Maximum =  185.43,  minimum =  -45.22       highest memory used =  8870 / 12221

       0.0 seconds CPU time
 
 Molecule  1     scale 0.789 inches = 2.003 cm per Angstrom
  
                                                                        34
  
  
  
                                                                24
  
  
  
  
  
  
  
                             25
  
  
                                                                   22
  
  
  
          36   35                                                                      4
                                                  14
  
                                                                       15
  
  
                                      33
  
                      30
  
  
  
                                                   16
  
  
                                                5                        17
          21                                                                         8  12
                              28                                                     32
                                          2                                                            11            26
                                                        13
  
                                                                            1
  
  
 27
  
  
  
  
  
  
                                                        10                   6
  
                                                        29
  
                                               3
  
                                                                    7                 19
  
  
  
  
  
  
  
  
  
  
                                                                     18                23
  
  
  
  
                                                             9                 25
  
  
  
  
  
  
  
                                                            36   35
  
  
  
  
  
                                                                                        33
  
                                                                        30


 Atom Peak     x       y       z     SOF  Height  Distances and Angles

 1    185.  0.3629  0.0810  0.0627  1.000  3.26   0 6    1.352
                                                  0 17   1.436 115.5
                                                  0 32   1.086 118.4 114.7

 2    184.  0.5504  0.2371  0.1345  1.000  2.58   0 13   1.461
                                                  0 28   0.982 110.5
                                                  0 33   1.956 129.8  95.3

 3    177.  0.5336 -0.0491  0.1998  1.000  0.97   0 10   1.176
                                                  0 29   1.884  28.4

 4    168.  0.0977  0.3025  0.0526  1.000  3.02   0 15   1.401

 5    166.  0.3074  0.1756  0.2342  1.000  0.00   0 16   1.134

 6    154.  0.4293 -0.0612  0.0694  1.000  3.13   0 1    1.352
                                                  0 7    1.435 121.0
                                                  0 19   1.357 114.8 124.2
                                                  0 29   1.877  98.0  30.9 138.9

 7    152.  0.4784 -0.1138  0.1181  1.000  2.28   0 6    1.435
                                                  0 10   1.443 122.2
                                                  0 18   1.421 116.4 121.2
                                                  0 29   0.980 100.3  44.8 121.0

 8    151.  0.0705  0.0399  0.1620  1.000  0.58   0 12   1.160

 9    151.  0.5988 -0.3225  0.1643  1.000  1.48   0 18   1.328
                                                  0 35   0.996 114.1
                                                  0 36   1.264  87.2  49.5

 10   146.  0.4701 -0.0160  0.1615  1.000  1.56   0 3    1.176
                                                  0 7    1.443 122.8
                                                  0 13   1.554 123.3 113.0
                                                  0 29   1.017 118.2  42.7  95.1

 11   144.  0.0514 -0.0210  0.0824  1.000  1.96   0 12   1.296
                                                  0 26   1.460 110.1

 12   138.  0.1164  0.0479  0.1209  1.000  1.48   0 8    1.160
                                                  0 11   1.296 127.5
                                                  0 17   1.571 122.1 110.4

 13   138.  0.4003  0.1474  0.1496  1.000  1.80   0 2    1.461
                                                  0 10   1.554 105.4
                                                  0 16   1.560 107.5 113.2
                                                  0 17   1.526 106.9 111.7 111.6
                                                  0 28   2.025  27.0 101.9  85.1 130.8
                                                  0 29   1.932  83.1  31.6 143.0  98.1  92.1

 14   134.  0.2561  0.3874  0.1825  1.000  1.09   0 16   1.507
                                                  0 22   1.552 114.0

 15   134.  0.2162  0.3103  0.0919  1.000  2.60   0 4    1.401
                                                  0 17   1.550 109.3
                                                  0 22   1.531 109.8 111.8

 16   132.  0.3191  0.2287  0.1958  1.000  0.82   0 5    1.134
                                                  0 13   1.560 124.8
                                                  0 14   1.507 124.1 111.1

 17   130.  0.2772  0.1458  0.1053  1.000  2.31   0 1    1.436
                                                  0 12   1.571 111.6
                                                  0 13   1.526 109.3 107.2
                                                  0 15   1.550 108.7 108.6 111.3

 18   129.  0.5495 -0.2640  0.1209  1.000  2.24   0 7    1.421
                                                  0 9    1.328 120.7
                                                  0 25   1.381 121.7 117.6
                                                  0 35   1.958 147.0  27.7  90.6
                                                  0 36   1.788 153.7  44.9  77.2  29.8

 19   123.  0.4531 -0.1428  0.0269  1.000  3.90   0 6    1.357
                                                  0 23   1.459 114.8

 21   120.  0.7241  0.3636  0.2081  1.000  1.80   0 27   1.432
                                                  0 28   1.656 123.3

 22   116.  0.1347  0.3917  0.1366  1.000  1.65   0 14   1.552
                                                  0 15   1.531 111.0
                                                  0 24   1.554 110.7 111.5

 23   106.  0.5198 -0.2980  0.0342  1.000  3.75   0 19   1.459
                                                  0 25   1.355 123.9

 24   103.  0.0842  0.5600  0.1237  1.000  1.96   0 22   1.554
                                                  0 34   1.126 121.1

 25   100.  0.5693 -0.3547  0.0790  1.000  2.97   0 18   1.381
                                                  0 23   1.355 118.8
                                                  0 36   2.001  60.6 162.3
                                                  3 33   1.964 112.6 122.6  68.9

 26    82. -0.1121 -0.0928  0.0956  1.000  1.20   0 11   1.460

 27    68.  0.8110  0.2795  0.2465  1.000  1.20   0 21   1.432

 28    42.  0.6082  0.2806  0.1639  1.000  2.23   0 2    0.982
                                                  0 13   2.025  42.5
                                                  0 21   1.656 172.5 145.0

 29    42.  0.5428 -0.0243  0.1300  1.000  2.33   0 3    1.884
                                                  0 6    1.877 145.3
                                                  0 7    0.980 102.4  48.8
                                                  0 10   1.017  33.4 117.9  92.5
                                                  0 13   1.932  78.3  95.6 114.2  53.2

 30    36.  0.7172  0.4669  0.1056  1.000  3.83   0 33   1.281
                                                  4 35   1.931  86.9
                                                  5 36   1.477 108.6  29.7

 32    33.  0.3036  0.1077  0.0271  1.000  3.80   0 1    1.086

 33    33.  0.5641  0.4247  0.0945  1.000  3.59   0 2    1.956
                                                  0 30   1.281  99.4
                                                  1 25   1.964 158.8  75.5

 34    33.  0.0475  0.5938  0.0846  1.000  2.64   0 24   1.126

 35    33.  0.6190 -0.4356  0.1637  1.000  1.41   0 9    0.996
                                                  0 18   1.958  38.2
                                                  0 36   0.978  79.6  65.4
                                                  2 30   1.931 120.7  88.3  48.5

 36    32.  0.7072 -0.4013  0.1402  1.000  2.12   0 9    1.264
                                                  0 18   1.788  47.9
                                                  0 25   2.001  87.3  42.3
                                                  0 35   0.978  50.8  84.8 102.4
                                                  2 30   1.477 141.1 111.9  70.8 101.8


 Atom Code   x       y       z    Height  Symmetry transformation

 25    1  0.5693  0.6453  0.0790   4.16   0.0000+X    1.0000+Y    0.0000+Z  
 30    2  0.7172 -0.5331  0.1056   2.64   0.0000+X   -1.0000+Y    0.0000+Z  
 33    3  0.5641 -0.5753  0.0945   2.40   0.0000+X   -1.0000+Y    0.0000+Z  
 35    4  0.6190  0.5644  0.1637   2.60   0.0000+X    1.0000+Y    0.0000+Z  
 36    5  0.7072  0.5987  0.1402   3.31   0.0000+X    1.0000+Y    0.0000+Z  


 Molecule  2


 Atom Peak     x       y       z     SOF  Height  Distances and Angles

 20   121.  0.7319  0.2745  0.0408  1.000


 Molecule  3


 Atom Peak     x       y       z     SOF  Height  Distances and Angles

 31    34.  0.7763  0.8038  0.0181  1.000

       0.0 seconds CPU time

 +++++++++++++++++++++++++++++++++++++++++++++++++++++++++++++++++++++++++++++
 +  exp_phem_6b1      finished at 21:23:40   Total CPU time:       0.6 secs  +
 +++++++++++++++++++++++++++++++++++++++++++++++++++++++++++++++++++++++++++++
