# Supplementary material for: Amycolachromones A–F, Isolated from a Streptomycin-Resistant Strain of the Deep-Sea Marine Actinomycete Amycolatopsis sp. WP1
Source: Mar Drugs. 2022 Feb 24;20(3):162. doi: 10.3390/md20030162 (PMC8949813; doi:10.3390/md20030162)
Supplement: Supplementary file 1 [file marinedrugs-20-00162-s001.zip › phem_6B-1/phem_6B-1/phem_6B-1/struct/olex2_exp_phem_6B1/.olex/originals/exp_phem_6B1.res]

TITL exp_phem_6B1 in P212121 #19 
REM  reset to P212121 #19 
CELL 0.71073 7.77596 8.69926 26.81956 90 90 90 
ZERR 8 0.00031 0.00039 0.00109 0 0 0 
LATT -1 
SYMM 0.5-X,-Y,0.5+Z 
SYMM 0.5+X,0.5-Y,-Z 
SYMM -X,0.5+Y,0.5-Z 
SFAC C H N O 
UNIT 88 80 8 8 
REM <HKL>C:\data\2017_09\exp_phem_6B1\struct\olex2_exp_phem_6B1\exp_phem_6B1.h 
REM kl</HKL> 
 
L.S. 4 
BOND 
FMAP 2 
PLAN 20 
 
MOLE   1 
Q1    1  0.3629  0.0810  0.0627 11.000000  0.05  185.43 
Q2    1  0.5504  0.2371  0.1345 11.000000  0.05  183.69 
Q3    1  0.5336 -0.0491  0.1998 11.000000  0.05  177.22 
Q4    1  0.0977  0.3025  0.0526 11.000000  0.05  167.93 
Q5    1  0.3074  0.1756  0.2342 11.000000  0.05  165.86 
Q6    1  0.4293 -0.0612  0.0694 11.000000  0.05  154.32 
Q7    1  0.4784 -0.1138  0.1181 11.000000  0.05  151.56 
Q8    1  0.0705  0.0399  0.1620 11.000000  0.05  150.91 
Q9    1  0.5988 -0.3225  0.1643 11.000000  0.05  150.69 
Q10   1  0.4701 -0.0160  0.1615 11.000000  0.05  145.74 
Q11   1  0.0514 -0.0210  0.0824 11.000000  0.05  143.63 
Q12   1  0.1164  0.0479  0.1209 11.000000  0.05  138.36 
Q13   1  0.4003  0.1474  0.1496 11.000000  0.05  137.75 
Q14   1  0.2561  0.3874  0.1825 11.000000  0.05  133.99 
Q15   1  0.2162  0.3103  0.0919 11.000000  0.05  133.52 
Q16   1  0.3191  0.2287  0.1958 11.000000  0.05  131.99 
Q17   1  0.2772  0.1458  0.1053 11.000000  0.05  130.10 
Q18   1  0.5495 -0.2640  0.1209 11.000000  0.05  129.08 
Q19   1  0.4531 -0.1428  0.0269 11.000000  0.05  123.31 
Q21   1  0.7241  0.3636  0.2081 11.000000  0.05  119.57 
Q22   1  0.1347  0.3917  0.1366 11.000000  0.05  115.68 
Q23   1  0.5198 -0.2980  0.0342 11.000000  0.05  106.11 
Q24   1  0.0842  0.5600  0.1237 11.000000  0.05  102.67 
Q25   1  0.5693 -0.3547  0.0790 11.000000  0.05  100.21 
Q26   1 -0.1121 -0.0928  0.0956 11.000000  0.05   82.17 
Q27   1  0.8110  0.2795  0.2465 11.000000  0.05   67.55 
Q28   1  0.6082  0.2806  0.1639 11.000000  0.05   41.83 
Q29   1  0.5428 -0.0243  0.1300 11.000000  0.05   41.52 
Q30   1  0.7172  0.4669  0.1056 11.000000  0.05   36.00 
Q32   1  0.3036  0.1077  0.0271 11.000000  0.05   33.33 
Q33   1  0.5641  0.4247  0.0945 11.000000  0.05   33.07 
Q34   1  0.0475  0.5938  0.0846 11.000000  0.05   32.85 
Q35   1  0.6190 -0.4356  0.1637 11.000000  0.05   32.81 
Q36   1  0.7072 -0.4013  0.1402 11.000000  0.05   32.15 
MOLE   2 
Q20   1  0.7319  0.2745  0.0408 11.000000  0.05  121.29 
MOLE   3 
Q31   1  0.7763  0.8038  0.0181 11.000000  0.05   33.77 
HKLF 4                                                                          
END  
