# Supplementary material for: Amycolachromones A–F, Isolated from a Streptomycin-Resistant Strain of the Deep-Sea Marine Actinomycete Amycolatopsis sp. WP1
Source: Mar Drugs. 2022 Feb 24;20(3):162. doi: 10.3390/md20030162 (PMC8949813; doi:10.3390/md20030162)
Supplement: Supplementary file 1 [file marinedrugs-20-00162-s001.zip › phem_6B-1/phem_6B-1/phem_6B-1/struct/olex2_exp_phem_6B1/.olex/temp/exp_phem_6b1.cif]

 
data_exp_phem_6b1
 
_audit_creation_method            'SHELXL-2014/7'
_shelx_SHELXL_version_number      '2014/7'
_chemical_name_systematic         ?
_chemical_name_common             ?
_chemical_melting_point           ?
_chemical_formula_moiety          ?
_chemical_formula_sum
 'C17 H22 O10' 
_chemical_formula_weight          386.34

loop_
 _atom_type_symbol
 _atom_type_description
 _atom_type_scat_dispersion_real
 _atom_type_scat_dispersion_imag
 _atom_type_scat_source
 'C'  'C'   0.0033   0.0016
 'International Tables Vol C Tables 4.2.6.8 and 6.1.1.4'
 'H'  'H'   0.0000   0.0000
 'International Tables Vol C Tables 4.2.6.8 and 6.1.1.4'
 'O'  'O'   0.0106   0.0060
 'International Tables Vol C Tables 4.2.6.8 and 6.1.1.4'
 
_space_group_crystal_system       orthorhombic
_space_group_IT_number            19
_space_group_name_H-M_alt         'P 21 21 21'
_space_group_name_Hall            'P 2ac 2ab'
 
_shelx_space_group_comment
;
The symmetry employed for this shelxl refinement is uniquely defined
by the following loop, which should always be used as a source of
symmetry information in preference to the above space-group names.
They are only intended as comments.
;
 
loop_
 _space_group_symop_operation_xyz
 'x, y, z'
 '-x+1/2, -y, z+1/2'
 '-x, y+1/2, -z+1/2'
 'x+1/2, -y+1/2, -z'
 
_cell_length_a                    7.7760(3)
_cell_length_b                    8.6993(4)
_cell_length_c                    26.8196(11)
_cell_angle_alpha                 90
_cell_angle_beta                  90
_cell_angle_gamma                 90
_cell_volume                      1814.23(13)
_cell_formula_units_Z             4
_cell_measurement_temperature     293(2)
_cell_measurement_reflns_used     ?
_cell_measurement_theta_min       ?
_cell_measurement_theta_max       ?
 
_exptl_crystal_description        ?
_exptl_crystal_colour             ?
_exptl_crystal_density_meas       ?
_exptl_crystal_density_method     ?
_exptl_crystal_density_diffrn     1.414          
_exptl_crystal_F_000              816
_exptl_transmission_factor_min    ?
_exptl_transmission_factor_max    ?
_exptl_crystal_size_max           0.006
_exptl_crystal_size_mid           0.004
_exptl_crystal_size_min           0.004
_exptl_absorpt_coefficient_mu     0.118
_shelx_estimated_absorpt_T_min    0.999
_shelx_estimated_absorpt_T_max    1.000
_exptl_absorpt_correction_type    ?
_exptl_absorpt_correction_T_min   ?
_exptl_absorpt_correction_T_max   ?
_exptl_absorpt_process_details    ?
_exptl_absorpt_special_details    ?
_diffrn_ambient_temperature       293(2)
_diffrn_radiation_wavelength      0.71073
_diffrn_radiation_type            MoK\a
_diffrn_source                    ?
_diffrn_measurement_device_type   ?
_diffrn_measurement_method        ?
_diffrn_detector_area_resol_mean  ?
_diffrn_reflns_number             18496
_diffrn_reflns_av_unetI/netI      0.0273
_diffrn_reflns_av_R_equivalents   0.0332
_diffrn_reflns_limit_h_min        -9
_diffrn_reflns_limit_h_max        9
_diffrn_reflns_limit_k_min        -10
_diffrn_reflns_limit_k_max        10
_diffrn_reflns_limit_l_min        -33
_diffrn_reflns_limit_l_max        33
_diffrn_reflns_theta_min          3.038
_diffrn_reflns_theta_max          26.368
_diffrn_reflns_theta_full         25.242
_diffrn_measured_fraction_theta_max   0.993
_diffrn_measured_fraction_theta_full  0.992
_diffrn_reflns_Laue_measured_fraction_max    0.993
_diffrn_reflns_Laue_measured_fraction_full   0.992
_diffrn_reflns_point_group_measured_fraction_max   0.995
_diffrn_reflns_point_group_measured_fraction_full  0.995
_reflns_number_total              3697
_reflns_number_gt                 3133
_reflns_threshold_expression      'I > 2\s(I)'
_reflns_Friedel_coverage          0.729
_reflns_Friedel_fraction_max      0.999
_reflns_Friedel_fraction_full     0.999
 
_reflns_special_details
;
 Reflections were merged by SHELXL according to the crystal
 class for the calculation of statistics and refinement.
 
 _reflns_Friedel_fraction is defined as the number of unique
 Friedel pairs measured divided by the number that would be
 possible theoretically, ignoring centric projections and
 systematic absences.
;
 
_computing_data_collection        ?
_computing_cell_refinement        ?
_computing_data_reduction         ?
_computing_structure_solution     ?
_computing_structure_refinement 'SHELXL-2014/7 (Sheldrick, 2014)'
_computing_molecular_graphics     ?
_computing_publication_material   ?
_refine_special_details           ?
_refine_ls_structure_factor_coef  Fsqd
_refine_ls_matrix_type            full
_refine_ls_weighting_scheme       calc
_refine_ls_weighting_details
'w=1/[\s^2^(Fo^2^)+(0.0770P)^2^+0.3390P] where P=(Fo^2^+2Fc^2^)/3'
_atom_sites_solution_primary      ?
_atom_sites_solution_secondary    ?
_atom_sites_solution_hydrogens    mixed
_refine_ls_hydrogen_treatment     constr
_refine_ls_extinction_method      'SHELXL-2014/7 (Sheldrick 2014'
_refine_ls_extinction_coef        0.006(3)
_refine_ls_extinction_expression
 'Fc^*^=kFc[1+0.001xFc^2^\l^3^/sin(2\q)]^-1/4^'
_refine_ls_abs_structure_details
;
 Flack x determined using 1139 quotients [(I+)-(I-)]/[(I+)+(I-)]
 (Parsons, Flack and Wagner, Acta Cryst. B69 (2013) 249-259).
;
_refine_ls_abs_structure_Flack    -0.3(4)
_chemical_absolute_configuration  ?
_refine_ls_number_reflns          3697
_refine_ls_number_parameters      255
_refine_ls_number_restraints      0
_refine_ls_R_factor_all           0.0566
_refine_ls_R_factor_gt            0.0455
_refine_ls_wR_factor_ref          0.1256
_refine_ls_wR_factor_gt           0.1177
_refine_ls_goodness_of_fit_ref    1.011
_refine_ls_restrained_S_all       1.011
_refine_ls_shift/su_max           0.003
_refine_ls_shift/su_mean          0.000
 
loop_
 _atom_site_label
 _atom_site_type_symbol
 _atom_site_fract_x
 _atom_site_fract_y
 _atom_site_fract_z
 _atom_site_U_iso_or_equiv
 _atom_site_adp_type
 _atom_site_occupancy
 _atom_site_site_symmetry_order  
 _atom_site_calc_flag
 _atom_site_refinement_flags_posn
 _atom_site_refinement_flags_adp
 _atom_site_refinement_flags_occupancy
 _atom_site_disorder_assembly
 _atom_site_disorder_group
O001 O 0.3624(3) 0.4173(3) 0.43694(7) 0.0335(5) Uani 1 1 d . . . . .
O002 O 0.5498(3) 0.2629(3) 0.36606(8) 0.0364(5) Uani 1 1 d . . . . .
H002 H 0.6000 0.2277 0.3417 0.055 Uiso 1 1 calc R U . . .
O003 O 0.0978(3) 0.1973(3) 0.44783(9) 0.0443(6) Uani 1 1 d . . . . .
H003 H 0.1479 0.2131 0.4742 0.066 Uiso 1 1 calc R U . . .
O004 O 0.5320(4) 0.5498(3) 0.29920(8) 0.0478(7) Uani 1 1 d . . . . .
O005 O 0.3086(4) 0.3237(3) 0.26468(8) 0.0478(6) Uani 1 1 d . . . . .
O006 O 0.5980(4) 0.8250(3) 0.33524(9) 0.0504(7) Uani 1 1 d . . . . .
H006 H 0.5919 0.7583 0.3137 0.076 Uiso 1 1 calc R U . . .
O007 O 0.0521(3) 0.5241(3) 0.41750(9) 0.0521(7) Uani 1 1 d . . . . .
O008 O 0.0647(4) 0.4499(3) 0.33864(9) 0.0535(7) Uani 1 1 d . . . . .
O009 O 0.7254(4) 0.1369(3) 0.29211(11) 0.0623(8) Uani 1 1 d . . . . .
H009 H 0.7027 0.0511 0.2813 0.093 Uiso 1 1 calc R U . . .
O00A O 0.2338(4) 0.2691(5) 0.53899(10) 0.0726(10) Uani 1 1 d G . . . .
H00Q H 0.1852 0.2524 0.5669 0.109 Uiso 1 1 d G U . . .
H00R H 0.3339 0.2311 0.5423 0.109 Uiso 1 1 d G U . . .
C00B C 0.4293(4) 0.5618(4) 0.43044(11) 0.0323(7) Uani 1 1 d . . . . .
C00C C 0.5458(4) 0.7667(4) 0.37935(12) 0.0371(7) Uani 1 1 d . . . . .
C00D C 0.2789(4) 0.3553(4) 0.39432(10) 0.0291(6) Uani 1 1 d . . . . .
C00E C 0.4052(4) 0.3512(3) 0.34985(11) 0.0292(6) Uani 1 1 d . . . . .
C00F C 0.4718(4) 0.5140(4) 0.33969(11) 0.0307(6) Uani 1 1 d . . . . .
C00G C 0.4763(4) 0.6162(3) 0.38275(11) 0.0291(6) Uani 1 1 d . . . . .
C00H C 0.1213(4) 0.4511(4) 0.38066(12) 0.0357(7) Uani 1 1 d . . . . .
C00I C 0.2187(4) 0.1914(4) 0.40862(12) 0.0355(7) Uani 1 1 d . . . . .
H00I H 0.3185 0.1315 0.4195 0.043 Uiso 1 1 calc R U . . .
C00J C 0.3198(4) 0.2683(4) 0.30554(11) 0.0344(7) Uani 1 1 d . . . . .
C00K C 0.5666(5) 0.8561(4) 0.42112(14) 0.0477(9) Uani 1 1 d . . . . .
H00K H 0.6110 0.9550 0.4185 0.057 Uiso 1 1 calc R U . . .
C00L C 0.4529(5) 0.6505(5) 0.47242(13) 0.0476(9) Uani 1 1 d . . . . .
H00L H 0.4238 0.6128 0.5037 0.057 Uiso 1 1 calc R U . . .
C00M C 0.2539(5) 0.1123(4) 0.31843(14) 0.0451(9) Uani 1 1 d . . . . .
H00A H 0.3509 0.0448 0.3246 0.054 Uiso 1 1 calc R U . . .
H00B H 0.1912 0.0716 0.2901 0.054 Uiso 1 1 calc R U . . .
C00N C 0.1350(5) 0.1104(4) 0.36458(14) 0.0421(8) Uani 1 1 d . . . . .
H00N H 0.0294 0.1660 0.3561 0.051 Uiso 1 1 calc R U . . .
C00O C 0.5208(5) 0.7972(5) 0.46718(14) 0.0521(10) Uani 1 1 d . . . . .
H00O H 0.5360 0.8576 0.4954 0.063 Uiso 1 1 calc R U . . .
C00P C 0.0856(6) -0.0559(5) 0.37839(18) 0.0625(11) Uani 1 1 d . . . . .
H00C H 0.1879 -0.1142 0.3849 0.094 Uiso 1 1 calc R U . . .
H00D H 0.0236 -0.1018 0.3513 0.094 Uiso 1 1 calc R U . . .
H00E H 0.0144 -0.0551 0.4076 0.094 Uiso 1 1 calc R U . . .
C00Q C -0.1133(6) 0.5900(6) 0.4074(2) 0.0690(13) Uani 1 1 d . . . . .
H00F H -0.1000 0.6968 0.3992 0.104 Uiso 1 1 calc R U . . .
H00G H -0.1852 0.5802 0.4363 0.104 Uiso 1 1 calc R U . . .
H00H H -0.1656 0.5371 0.3799 0.104 Uiso 1 1 calc R U . . .
C00R C 0.8031(7) 0.2246(6) 0.25446(19) 0.0755(14) Uani 1 1 d . . . . .
H00J H 0.7158 0.2704 0.2340 0.113 Uiso 1 1 calc R U . . .
H00M H 0.8747 0.1595 0.2344 0.113 Uiso 1 1 calc R U . . .
H00P H 0.8719 0.3039 0.2693 0.113 Uiso 1 1 calc R U . . .
 
loop_
 _atom_site_aniso_label
 _atom_site_aniso_U_11
 _atom_site_aniso_U_22
 _atom_site_aniso_U_33
 _atom_site_aniso_U_23
 _atom_site_aniso_U_13
 _atom_site_aniso_U_12
O001 0.0326(11) 0.0467(13) 0.0211(10) 0.0012(9) -0.0021(8) -0.0025(10)
O002 0.0317(11) 0.0455(12) 0.0321(11) 0.0017(10) 0.0025(9) 0.0094(10)
O003 0.0372(12) 0.0608(15) 0.0349(12) 0.0068(12) 0.0042(10) -0.0087(12)
O004 0.0711(17) 0.0444(13) 0.0279(12) 0.0000(10) 0.0115(12) -0.0156(13)
O005 0.0685(17) 0.0496(13) 0.0253(12) -0.0029(11) -0.0047(11) -0.0021(13)
O006 0.0726(18) 0.0364(12) 0.0422(14) 0.0023(11) 0.0030(13) -0.0087(13)
O007 0.0384(13) 0.0751(18) 0.0428(13) -0.0123(13) 0.0017(11) 0.0178(13)
O008 0.0515(15) 0.0701(18) 0.0390(14) -0.0045(12) -0.0128(12) 0.0203(14)
O009 0.0740(19) 0.0476(15) 0.0652(18) -0.0117(14) 0.0214(16) -0.0033(15)
O00A 0.0458(15) 0.134(3) 0.0376(14) 0.0036(18) 0.0031(12) -0.0087(19)
C00B 0.0244(14) 0.0438(17) 0.0287(15) -0.0041(13) -0.0016(12) 0.0000(13)
C00C 0.0354(16) 0.0389(16) 0.0371(17) -0.0020(14) -0.0011(15) 0.0021(14)
C00D 0.0286(14) 0.0386(16) 0.0200(13) -0.0014(12) -0.0024(11) -0.0003(13)
C00E 0.0286(14) 0.0342(15) 0.0247(14) -0.0002(12) -0.0005(11) 0.0042(13)
C00F 0.0330(15) 0.0347(15) 0.0243(14) 0.0006(12) 0.0004(12) 0.0020(13)
C00G 0.0265(13) 0.0351(15) 0.0257(14) -0.0016(12) -0.0005(12) 0.0020(12)
C00H 0.0292(15) 0.0414(17) 0.0365(17) 0.0029(14) 0.0025(13) 0.0022(13)
C00I 0.0299(15) 0.0417(17) 0.0349(16) 0.0070(14) -0.0006(13) -0.0019(14)
C00J 0.0386(17) 0.0366(16) 0.0279(16) -0.0045(13) 0.0027(13) 0.0034(14)
C00K 0.050(2) 0.0429(19) 0.050(2) -0.0125(16) -0.0023(17) -0.0031(17)
C00L 0.0470(19) 0.067(2) 0.0291(17) -0.0091(16) 0.0008(15) -0.0061(19)
C00M 0.056(2) 0.0393(18) 0.0401(19) -0.0078(15) -0.0014(17) -0.0058(16)
C00N 0.0438(19) 0.0387(17) 0.0439(19) 0.0007(15) -0.0021(15) -0.0043(15)
C00O 0.053(2) 0.061(2) 0.042(2) -0.0250(18) 0.0005(17) -0.0068(19)
C00P 0.073(3) 0.046(2) 0.068(3) 0.002(2) 0.006(2) -0.022(2)
C00Q 0.046(2) 0.076(3) 0.085(3) -0.003(3) 0.002(2) 0.016(2)
C00R 0.077(3) 0.089(3) 0.061(3) -0.002(3) 0.006(2) -0.019(3)
 
_geom_special_details
;
 All esds (except the esd in the dihedral angle between two l.s. planes)
 are estimated using the full covariance matrix.  The cell esds are taken
 into account individually in the estimation of esds in distances, angles
 and torsion angles; correlations between esds in cell parameters are only
 used when they are defined by crystal symmetry.  An approximate (isotropic)
 treatment of cell esds is used for estimating esds involving l.s. planes.
;
 
loop_
 _geom_bond_atom_site_label_1
 _geom_bond_atom_site_label_2
 _geom_bond_distance
 _geom_bond_site_symmetry_2
 _geom_bond_publ_flag
O001 C00B 1.372(4) . ?
O001 C00D 1.421(3) . ?
O002 C00E 1.430(4) . ?
O002 H002 0.8200 . ?
O003 C00I 1.411(4) . ?
O003 H003 0.8200 . ?
O004 C00F 1.223(4) . ?
O005 C00J 1.200(4) . ?
O006 C00C 1.350(4) . ?
O006 H006 0.8200 . ?
O007 C00H 1.292(4) . ?
O007 C00Q 1.434(5) . ?
O008 C00H 1.210(4) . ?
O009 C00R 1.402(6) . ?
O009 H009 0.8200 . ?
O00A H00Q 0.8506 . ?
O00A H00R 0.8501 . ?
C00B C00L 1.377(5) . ?
C00B C00G 1.412(4) . ?
C00C C00K 1.373(5) . ?
C00C C00G 1.419(5) . ?
C00D C00H 1.527(4) . ?
C00D C00E 1.545(4) . ?
C00D C00I 1.548(4) . ?
C00E C00F 1.532(4) . ?
C00E C00J 1.540(4) . ?
C00F C00G 1.458(4) . ?
C00I C00N 1.522(5) . ?
C00I H00I 0.9800 . ?
C00J C00M 1.492(5) . ?
C00K C00O 1.384(6) . ?
C00K H00K 0.9300 . ?
C00L C00O 1.388(6) . ?
C00L H00L 0.9300 . ?
C00M C00N 1.545(5) . ?
C00M H00A 0.9700 . ?
C00M H00B 0.9700 . ?
C00N C00P 1.542(5) . ?
C00N H00N 0.9800 . ?
C00O H00O 0.9300 . ?
C00P H00C 0.9600 . ?
C00P H00D 0.9600 . ?
C00P H00E 0.9600 . ?
C00Q H00F 0.9600 . ?
C00Q H00G 0.9600 . ?
C00Q H00H 0.9600 . ?
C00R H00J 0.9600 . ?
C00R H00M 0.9600 . ?
C00R H00P 0.9600 . ?
 
loop_
 _geom_angle_atom_site_label_1
 _geom_angle_atom_site_label_2
 _geom_angle_atom_site_label_3
 _geom_angle
 _geom_angle_site_symmetry_1
 _geom_angle_site_symmetry_3
 _geom_angle_publ_flag
C00B O001 C00D 114.8(2) . . ?
C00E O002 H002 109.5 . . ?
C00I O003 H003 109.5 . . ?
C00C O006 H006 109.5 . . ?
C00H O007 C00Q 115.2(3) . . ?
C00R O009 H009 109.5 . . ?
H00Q O00A H00R 104.5 . . ?
O001 C00B C00L 117.4(3) . . ?
O001 C00B C00G 121.4(3) . . ?
C00L C00B C00G 121.2(3) . . ?
O006 C00C C00K 117.8(3) . . ?
O006 C00C C00G 121.2(3) . . ?
C00K C00C C00G 121.0(3) . . ?
O001 C00D C00H 110.6(2) . . ?
O001 C00D C00E 109.8(2) . . ?
C00H C00D C00E 109.7(2) . . ?
O001 C00D C00I 106.8(2) . . ?
C00H C00D C00I 108.6(2) . . ?
C00E C00D C00I 111.3(2) . . ?
O002 C00E C00F 106.5(2) . . ?
O002 C00E C00J 108.8(2) . . ?
C00F C00E C00J 116.2(2) . . ?
O002 C00E C00D 106.1(2) . . ?
C00F C00E C00D 109.3(2) . . ?
C00J C00E C00D 109.4(2) . . ?
O004 C00F C00G 122.6(3) . . ?
O004 C00F C00E 121.5(3) . . ?
C00G C00F C00E 115.5(2) . . ?
C00B C00G C00C 117.8(3) . . ?
C00B C00G C00F 120.5(3) . . ?
C00C C00G C00F 121.4(3) . . ?
O008 C00H O007 124.5(3) . . ?
O008 C00H C00D 120.7(3) . . ?
O007 C00H C00D 114.8(3) . . ?
O003 C00I C00N 108.1(3) . . ?
O003 C00I C00D 110.7(3) . . ?
C00N C00I C00D 111.3(3) . . ?
O003 C00I H00I 108.9 . . ?
C00N C00I H00I 108.9 . . ?
C00D C00I H00I 108.9 . . ?
O005 C00J C00M 123.5(3) . . ?
O005 C00J C00E 123.2(3) . . ?
C00M C00J C00E 113.3(3) . . ?
C00C C00K C00O 119.2(3) . . ?
C00C C00K H00K 120.4 . . ?
C00O C00K H00K 120.4 . . ?
C00B C00L C00O 118.9(3) . . ?
C00B C00L H00L 120.6 . . ?
C00O C00L H00L 120.6 . . ?
C00J C00M C00N 113.6(3) . . ?
C00J C00M H00A 108.8 . . ?
C00N C00M H00A 108.8 . . ?
C00J C00M H00B 108.8 . . ?
C00N C00M H00B 108.8 . . ?
H00A C00M H00B 107.7 . . ?
C00I C00N C00P 110.8(3) . . ?
C00I C00N C00M 111.1(3) . . ?
C00P C00N C00M 110.6(3) . . ?
C00I C00N H00N 108.1 . . ?
C00P C00N H00N 108.1 . . ?
C00M C00N H00N 108.1 . . ?
C00K C00O C00L 121.9(3) . . ?
C00K C00O H00O 119.1 . . ?
C00L C00O H00O 119.1 . . ?
C00N C00P H00C 109.5 . . ?
C00N C00P H00D 109.5 . . ?
H00C C00P H00D 109.5 . . ?
C00N C00P H00E 109.5 . . ?
H00C C00P H00E 109.5 . . ?
H00D C00P H00E 109.5 . . ?
O007 C00Q H00F 109.5 . . ?
O007 C00Q H00G 109.5 . . ?
H00F C00Q H00G 109.5 . . ?
O007 C00Q H00H 109.5 . . ?
H00F C00Q H00H 109.5 . . ?
H00G C00Q H00H 109.5 . . ?
O009 C00R H00J 109.5 . . ?
O009 C00R H00M 109.5 . . ?
H00J C00R H00M 109.5 . . ?
O009 C00R H00P 109.5 . . ?
H00J C00R H00P 109.5 . . ?
H00M C00R H00P 109.5 . . ?
 
_refine_diff_density_max    0.560
_refine_diff_density_min   -0.231
_refine_diff_density_rms    0.046

_shelx_res_file
;

    exp_phem_6b1.res created by SHELXL-2014/7

TITL exp_phem_6b1_a.res in P2(1)2(1)2(1)
REM Old TITL exp_phem_6B1 in P212121 #19
REM SHELXT solution in P2(1)2(1)2(1)
REM R1 0.132, Rweak 0.098, Alpha 0.001, Orientation as input
REM Flack x = -0.347 ( 0.367 ) from Parsons' quotients
REM Formula found by SHELXT: C17 O8 N2
CELL 0.71073 7.776 8.6993 26.8196 90 90 90
ZERR 4 0.0003 0.0004 0.0011 0 0 0
LATT -1
SYMM 0.5-X,-Y,0.5+Z
SYMM -X,0.5+Y,0.5-Z
SYMM 0.5+X,0.5-Y,-Z
SFAC C H O
UNIT 68 88 40

L.S. 20
PLAN  5
SIZE 0.004 0.004 0.006
BOND $H
list 4
fmap 2
ACTA
SHEL 999 0.8
OMIT 0 2 2
OMIT 1 0 3
OMIT 1 0 6
OMIT 3 0 10
OMIT -1 2 4
OMIT 1 2 4
OMIT 0 1 8
OMIT 0 2 6
OMIT 1 0 4
OMIT 0 0 6
OMIT 0 3 11
OMIT 1 0 5
REM <olex2.extras>
REM <HklSrc "%.\\exp_phem_6B1.hkl">
REM </olex2.extras>

WGHT    0.077000    0.339000
EXTI    0.005745
FVAR       0.71844
O001  3    0.362366    0.417316    0.436940    11.00000    0.03258    0.04673 =
         0.02112    0.00123   -0.00205   -0.00254
O002  3    0.549808    0.262940    0.366065    11.00000    0.03174    0.04551 =
         0.03210    0.00168    0.00253    0.00943
AFIX 147
H002  2    0.599994    0.227679    0.341728    11.00000   -1.50000
AFIX   0
O003  3    0.097822    0.197263    0.447825    11.00000    0.03719    0.06080 =
         0.03488    0.00678    0.00419   -0.00866
AFIX 147
H003  2    0.147916    0.213137    0.474233    11.00000   -1.50000
AFIX   0
O004  3    0.532027    0.549796    0.299198    11.00000    0.07110    0.04437 =
         0.02790    0.00004    0.01154   -0.01556
O005  3    0.308615    0.323701    0.264681    11.00000    0.06853    0.04958 =
         0.02526   -0.00293   -0.00469   -0.00211
O006  3    0.597999    0.825027    0.335238    11.00000    0.07256    0.03644 =
         0.04224    0.00234    0.00300   -0.00867
AFIX 147
H006  2    0.591869    0.758305    0.313714    11.00000   -1.50000
AFIX   0
O007  3    0.052104    0.524068    0.417501    11.00000    0.03842    0.07513 =
         0.04277   -0.01230    0.00174    0.01779
O008  3    0.064712    0.449878    0.338641    11.00000    0.05149    0.07010 =
         0.03903   -0.00447   -0.01284    0.02026

O009  3    0.725388    0.136887    0.292107    11.00000    0.07400    0.04764 =
         0.06520   -0.01169    0.02137   -0.00325
AFIX 147
H009  2    0.702672    0.051089    0.281293    11.00000   -1.50000
AFIX   6

O00A  3    0.233790    0.269075    0.538988    11.00000    0.04579    0.13438 =
         0.03761    0.00360    0.00311   -0.00872
H00Q  2    0.185177    0.252419    0.566880    11.00000   -1.50000
H00R  2    0.333873    0.231077    0.542265    11.00000   -1.50000
AFIX   0

C00B  1    0.429254    0.561824    0.430437    11.00000    0.02436    0.04384 =
         0.02871   -0.00413   -0.00165   -0.00001
C00C  1    0.545848    0.766669    0.379351    11.00000    0.03537    0.03893 =
         0.03714   -0.00201   -0.00107    0.00215
C00D  1    0.278940    0.355253    0.394318    11.00000    0.02864    0.03860 =
         0.02003   -0.00136   -0.00238   -0.00032
C00E  1    0.405156    0.351239    0.349855    11.00000    0.02861    0.03424 =
         0.02473   -0.00023   -0.00055    0.00419
C00F  1    0.471773    0.513956    0.339694    11.00000    0.03298    0.03473 =
         0.02431    0.00061    0.00043    0.00201
C00G  1    0.476262    0.616189    0.382754    11.00000    0.02655    0.03506 =
         0.02568   -0.00161   -0.00047    0.00195
C00H  1    0.121263    0.451125    0.380656    11.00000    0.02920    0.04137 =
         0.03646    0.00293    0.00250    0.00219
C00I  1    0.218670    0.191438    0.408616    11.00000    0.02986    0.04172 =
         0.03486    0.00696   -0.00062   -0.00188
AFIX  13
H00I  2    0.318505    0.131481    0.419530    11.00000   -1.20000
AFIX   0
C00J  1    0.319820    0.268335    0.305543    11.00000    0.03864    0.03658 =
         0.02790   -0.00450    0.00268    0.00339
C00K  1    0.566631    0.856088    0.421118    11.00000    0.05036    0.04293 =
         0.04968   -0.01252   -0.00232   -0.00309
AFIX  43
H00K  2    0.610960    0.955045    0.418480    11.00000   -1.20000
AFIX   0
C00L  1    0.452885    0.650526    0.472417    11.00000    0.04700    0.06678 =
         0.02915   -0.00906    0.00082   -0.00607
AFIX  43
H00L  2    0.423810    0.612787    0.503746    11.00000   -1.20000
AFIX   0
C00M  1    0.253922    0.112283    0.318430    11.00000    0.05586    0.03926 =
         0.04005   -0.00777   -0.00144   -0.00584
AFIX  23
H00A  2    0.350948    0.044821    0.324585    11.00000   -1.20000
H00B  2    0.191199    0.071640    0.290083    11.00000   -1.20000
AFIX   0
C00N  1    0.134964    0.110384    0.364576    11.00000    0.04378    0.03873 =
         0.04386    0.00075   -0.00214   -0.00426
AFIX  13
H00N  2    0.029351    0.165995    0.356080    11.00000   -1.20000
AFIX   0
C00O  1    0.520829    0.797204    0.467183    11.00000    0.05339    0.06134 =
         0.04170   -0.02496    0.00055   -0.00685
AFIX  43
H00O  2    0.536009    0.857645    0.495444    11.00000   -1.20000
AFIX   0
C00P  1    0.085557   -0.055859    0.378393    11.00000    0.07300    0.04630 =
         0.06833    0.00173    0.00650   -0.02174
AFIX 137
H00C  2    0.187901   -0.114247    0.384880    11.00000   -1.50000
H00D  2    0.023581   -0.101789    0.351256    11.00000   -1.50000
H00E  2    0.014422   -0.055068    0.407647    11.00000   -1.50000
AFIX   0
C00Q  1   -0.113342    0.590006    0.407385    11.00000    0.04626    0.07616 =
         0.08470   -0.00325    0.00186    0.01615
AFIX 137
H00F  2   -0.100017    0.696772    0.399198    11.00000   -1.50000
H00G  2   -0.185151    0.580241    0.436329    11.00000   -1.50000
H00H  2   -0.165580    0.537132    0.379858    11.00000   -1.50000
AFIX   0

C00R  1    0.803077    0.224580    0.254461    11.00000    0.07657    0.08927 =
         0.06068   -0.00200    0.00578   -0.01913
AFIX 137
H00J  2    0.715778    0.270357    0.233964    11.00000   -1.50000
H00M  2    0.874694    0.159474    0.234358    11.00000   -1.50000
H00P  2    0.871947    0.303944    0.269288    11.00000   -1.50000
AFIX   0
HKLF 4

REM  exp_phem_6b1_a.res in P2(1)2(1)2(1)
REM R1 =  0.0455 for    3133 Fo > 4sig(Fo)  and  0.0566 for all    3697 data
REM    255 parameters refined using      0 restraints

END

WGHT      0.0695      0.3666

REM Highest difference peak  0.560,  deepest hole -0.231,  1-sigma level  0.046
Q1    1  -0.0949  0.5397  0.3332  11.00000  0.05    0.56
Q2    1   0.3333  0.3279  0.3313  11.00000  0.05    0.20
Q3    1   0.9580  0.2256  0.2323  11.00000  0.05    0.19
Q4    1   0.3498  0.3757  0.3682  11.00000  0.05    0.19
Q5    1   0.3428  0.3133  0.5508  11.00000  0.05    0.19
;
_shelx_res_checksum   58634

_shelx_hkl_file
;
   0   0   4 9999.00   29.65
   0   0   5    0.90    2.32
   0   0   5    0.60    1.03
   0   0   6  681.79   10.68
   0   0   6  668.63    9.52
   0   0   7    0.56    1.33
   0   0  -7    2.73    1.38
   0   0   8  504.86   10.69
   0   0  -8  484.63    8.95
   0   0   8  493.00    9.57
   0   0   9    0.79    1.49
   0   0  -9    2.77    1.37
   0   0   9    3.84    1.81
   0   0  10  902.27   16.15
   0   0 -10  921.55   13.63
   0   0  10  926.08   14.70
   0   0 -10  908.05   15.76
   0   0 -11    4.30    2.99
   0   0 -11   -0.65    1.39
   0   0  11    2.64    1.66
   0   0  11    5.35    2.31
   0   0 -11    3.21    2.04
   0   0  12  178.34    7.26
   0   0 -12  184.17    8.07
   0   0 -12  180.61    7.80
   0   0  12  180.41    8.08
   0   0 -12  184.14    6.72
   0   0 -13    0.78    1.54
   0   0  13    3.76    2.14
   0   0  13    0.31    1.71
   0   0 -13    3.70    2.91
   0   0 -14   26.85    2.99
   0   0  14   33.38    3.67
   0   0 -14   39.56    4.81
   0   0  14   31.65    3.92
   0   0  15    1.31    2.02
   0   0 -15    0.31    1.74
   0   0 -16   -0.97    1.68
   0   0  16    1.24    1.59
   0   0  17    1.51    1.73
   0   0 -17    1.60    1.63
   0   0  18   52.52    5.15
   0   0 -18   46.55    4.26
   0   0  19   -0.28    1.67
   0   0 -19    4.11    3.19
   0   0 -19    0.18    1.73
   0   0 -20    8.65    4.11
   0   0  20    6.85    2.90
   0   0 -20    9.24    2.59
   0   0 -21    6.70    2.82
   0   0  21    4.06    2.70
   0   0 -21   10.86    4.64
   0   0  22  348.46   13.88
   0   0 -22  354.12   15.49
   0   0  23    9.69    3.36
   0   0 -23   13.61    5.07
   0   0  24  179.88   10.56
   0   0 -24  184.75   11.85
   0   0  25    0.28    2.57
   0   0 -25    5.42    4.49
   0   0  26  100.27    8.29
   0   0 -26  108.92    9.89
   0   0 -27    9.97    4.83
   0   0 -28  125.46   10.88
   0   0 -29    9.74    5.28
   0   0 -30   74.27    9.01
   0   0 -31    4.55    4.78
   0   0 -32    9.38    4.74
   0   0 -33   -0.51    4.35
   0   0 -34   12.03    4.90
   0   0 -35    1.64    4.17
   0   0 -36   -3.10    5.17
   0  -1   3 1535.49   16.08
   0  -1  -3 1538.49   13.92
   0  -1  -4  478.38    8.38
   0  -1  -4  488.80    9.10
   0  -1  -4  495.39    8.36
   0   1   4  498.26    6.69
   0  -1   4  504.72    9.90
   0  -1   4  500.00    7.71
   0  -1   4  511.63    9.96
   0  -1   5  501.05   10.41
   0  -1  -5  473.87    8.67
   0  -1   5  472.78   10.27
   0   1   5  483.83    7.39
   0  -1  -5  480.85    8.69
   0  -1   5  467.82    8.31
   0  -1  -5  467.64    9.48
   0  -1   6    3.44    1.80
   0  -1  -6    5.11    1.82
   0  -1  -6    9.24    1.97
   0   1   6    5.96    1.84
   0  -1  -6    3.43    1.15
   0  -1   6    5.74    2.20
   0  -1  -7  870.81   11.33
   0  -1   7  894.15   15.60
   0  -1  -7  904.17   11.88
   0  -1  -7  891.84   12.79
   0   1   7  872.10   11.82
   0   1   7  891.44    7.91
   0  -1   7  919.83   15.53
   0  -1  -7  890.64   14.54
   0  -1  -8  122.34    5.76
   0   1   8  122.23    3.34
   0  -1  -8  121.96    4.80
   0   1   8  132.24    5.12
   0  -1   8  113.75    6.00
   0  -1   8  120.78    6.08
   0  -1  -8  124.52    5.17
   0  -1  -9  114.25    5.16
   0  -1  -9  107.64    5.72
   0  -1   9  103.35    5.94
   0   1  -9  109.68    5.74
   0   1   9  106.59    3.49
   0  -1   9  110.40    6.18
   0   1   9  103.75    4.78
   0   1  10  415.52   10.00
   0   1  10  422.29    7.58
   0  -1  10  421.66   12.06
   0  -1 -10  412.75   11.54
   0  -1 -10  412.28   10.03
   0   1 -10  409.37   11.27
   0  -1  10  423.42   12.45
   0  -1  11 2219.08   28.42
   0   1  11 2192.43   18.72
   0  -1 -11 2139.73   27.29
   0   1 -11 2115.87   26.35
   0  -1  11 2214.85   29.61
   0  -1 -11 2251.03   24.14
   0   1  11 2191.85   24.56
   0  -1  12  172.76    8.54
   0  -1 -12  159.87    8.02
   0   1  12  160.50    7.14
   0  -1  12  173.28    8.80
   0   1  12  160.72    5.57
   0  -1 -12  168.14    7.37
   0   1 -12  168.69    7.78
   0  -1  13    2.03    2.09
   0  -1 -13    6.89    2.93
   0  -1  13    2.08    2.29
   0   1  13   -0.03    1.13
   0   1 -13    1.90    1.69
   0   1  13   -1.04    2.35
   0   1  14  249.12    9.69
   0  -1  14  244.60   10.50
   0   1 -14  252.66   10.03
   0   1  14  246.49    7.62
   0  -1 -14  262.83    9.57
   0   1  15   75.30    5.63
   0  -1  15   88.17    6.60
   0   1  15   78.78    4.57
   0  -1 -15   82.21    5.95
   0   1 -15   82.77    5.99
   0   1 -16    1.83    1.85
   0   1  16    4.65    1.65
   0  -1  16    6.76    2.72
   0   1  17   13.91    2.38
   0  -1 -17   12.91    3.05
   0  -1  17   12.48    3.15
   0   1  18    1.94    1.70
   0  -1  18    1.30    2.17
   0   1  19   14.16    2.69
   0   1 -19   23.91    5.27
   0  -1  19   16.10    3.89
   0   1 -20  365.49   15.44
   0  -1 -20  353.62   13.88
   0   1  20  324.78   10.98
   0  -1  20  332.06   14.42
   0  -1 -21 1337.59   27.22
   0  -1  21 1369.77   29.71
   0   1  21 1324.12   22.69
   0   1 -21 1349.76   29.91
   0   1  22   89.33    6.41
   0  -1  22   83.98    8.10
   0  -1 -22   94.17    8.31
   0   1 -22   87.33    9.19
   0   1 -23   14.74    5.98
   0  -1  23   13.00    4.42
   0  -1 -23    8.00    4.70
   0   1  23    7.64    2.65
   0   1  24  566.23   16.02
   0   1 -24  609.54   21.76
   0  -1  24  560.72   20.29
   0  -1 -24  611.45   20.02
   0  -1  25  106.74    9.51
   0   1 -25  104.13   10.11
   0  -1 -25  102.88    9.03
   0  -1  26    5.45    3.05
   0  -1 -26    2.73    3.68
   0  -1  27   32.59    5.62
   0  -1 -27   28.47    5.51
   0   1 -27   33.02    6.84
   0   1 -28    2.19    4.68
   0  -1 -28    1.27    3.45
   0  -1 -29   12.54    4.27
   0   1 -29   18.80    5.87
   0  -1  29   20.27    5.71
   0  -1  30   37.27    7.27
   0   1 -30   36.42    7.57
   0  -1 -30   35.93    6.52
   0  -1 -31   -1.00    3.85
   0  -1  31    5.37    4.60
   0  -1  32   11.84    5.16
   0   1 -32    6.35    5.28
   0  -1 -32   -0.43    3.86
   0  -1 -32   16.27    6.16
   0  -1 -33   13.36    5.39
   0  -1 -33   -6.28    5.04
   0   1 -33    9.17    5.44
   0  -1  33    3.07    4.36
   0  -1 -34   -2.17    4.74
   0  -1 -34   12.79    5.39
   0  -1  34   -1.45    3.48
   0   1 -34    3.46    4.42
   0   1 -35   18.45    6.70
   0   1 -36    0.51    4.64
   0  -2   0 1505.38   16.20
   0   2   0 1474.09   15.95
   0  -2   0 1512.68   17.84
   0  -2   1   46.41    2.97
   0   2  -1   46.05    2.92
   0  -2  -1   45.25    3.23
   0  -2   1   49.31    3.66
   0  -2   1   52.47    3.83
   0   2  -2   55.88    3.08
   0  -2   2   51.28    3.95
   0   2   2   54.56    3.22
   0  -2  -2   55.26    3.18
   0  -2  -2   58.32    3.98
   0  -2   2   58.23    3.25
   0  -2   2   54.33    3.93
   0   2   3   70.45    3.39
   0   2   3   71.02    2.47
   0  -2  -3   72.26    4.34
   0  -2   3   73.20    3.66
   0  -2   3   73.41    4.72
   0   2  -3   67.57    3.38
   0  -2   3   76.52    4.99
   0  -2  -3   75.31    4.65
   0  -2  -3   78.43    3.44
   0   2   4 2610.03   18.48
   0  -2  -4 2647.84   18.06
   0  -2   4 2673.23   27.79
   0   2   4 2645.89   13.40
   0  -2  -4 2623.64   25.33
   0  -2   4 2551.01   21.16
   0  -2  -4 2641.80   26.55
   0   2  -4 2660.53   20.50
   0  -2   4 2551.03   27.69
   0  -2  -5  730.52    7.52
   0   2   5  759.94    7.25
   0  -2  -5  745.78   13.89
   0  -2   5  731.28   11.73
   0  -2   5  766.74   15.53
   0  -2  -5  737.55   14.43
   0   2   5  781.24    9.33
   0  -2  -5  750.12   14.46
   0  -2   5  770.84   15.82
   0   2  -5  740.95   11.34
   0   2  -6    7.85    1.61
   0  -2  -6    6.00    0.87
   0  -2  -6    6.65    1.88
   0   2   6    6.29    0.95
   0  -2  -6    7.02    1.98
   0  -2   6    7.55    1.66
   0   2   6    5.80    0.89
   0  -2   6   13.63    2.81
   0  -2   6    7.30    2.04
   0  -2  -6    6.04    2.00
   0  -2  -7  316.23    9.81
   0  -2   7  309.22   10.73
   0   2   7  298.49    7.01
   0  -2   7  318.46   10.99
   0   2   7  313.48    5.14
   0  -2  -7  314.23    5.59
   0  -2  -7  316.01   10.22
   0  -2  -7  322.21    9.57
   0  -2   7  306.33    8.34
   0  -2  -8  965.69   16.98
   0  -2   8  972.82   19.66
   0  -2   8  973.65   19.70
   0   2   8  982.54    8.57
   0  -2  -8  998.28   18.73
   0  -2  -8  993.01   17.53
   0  -2   8  937.38   15.31
   0   2   8  996.70   13.35
   0  -2  -8  992.30   10.95
   0  -2   9  973.00   16.40
   0  -2  -9 1012.37   17.98
   0  -2   9 1017.55   20.83
   0   2   9  993.87   14.22
   0  -2  -9 1019.17   12.17
   0  -2  -9 1024.28   18.28
   0  -2  -9 1026.60   19.67
   0  -2   9 1005.15   20.63
   0   2  10 1168.48   16.32
   0  -2  10 1217.36   23.36
   0  -2 -10 1234.19   20.64
   0  -2  10 1216.63   19.13
   0  -2  10 1220.76   23.63
   0  -2 -10 1245.11   22.31
   0  -2 -10 1237.55   20.48
   0   2  10 1195.04    9.06
   0  -2 -10 1210.66   14.49
   0  -2 -11 1877.91   26.12
   0   2  11 1878.47   21.50
   0  -2  11 1875.66   24.78
   0   2 -11 1887.10   28.85
   0   2  11 1843.31   12.17
   0  -2  11 1888.55   30.07
   0  -2 -11 1866.58   19.39
   0  -2  12 1109.32   23.52
   0  -2  12 1101.00   20.17
   0   2  12 1109.52   10.31
   0  -2 -12 1081.09   15.86
   0   2 -12 1109.71   22.72
   0   2  12 1105.59   17.46
   0  -2 -12 1120.18   20.86
   0   2  13  155.64    4.20
   0  -2 -13  168.12    8.65
   0  -2 -13  156.78    6.46
   0   2  13  148.52    6.84
   0  -2  13  141.92    7.97
   0  -2  13  155.20    9.38
   0  -2  14  908.70   19.76
   0   2  14  901.72   10.75
   0  -2  14  907.98   22.39
   0  -2 -14  897.54   15.99
   0   2  14  886.12   17.18
   0  -2 -14  889.84   19.79
   0  -2  15    4.85    3.33
   0   2  15    2.32    1.06
   0  -2 -15    3.74    3.62
   0  -2 -15    0.53    1.55
   0   2  15   -0.14    2.00
   0  -2  15    5.03    3.11
   0   2 -16    3.55    2.92
   0   2  16    0.13    1.90
   0  -2 -16   -3.61    2.49
   0  -2  16    1.08    2.07
   0  -2  16    0.02    2.53
   0   2  16    1.79    0.97
   0  -2 -16    0.99    1.51
   0  -2 -16    3.59    3.13
   0  -2  17  147.39    9.18
   0  -2 -17  145.10    7.50
   0   2  17  149.12    5.18
   0  -2  17  141.45    9.73
   0  -2 -17  168.30    9.57
   0   2 -17  156.55   10.41
   0   2 -18  177.42   11.14
   0  -2 -18  170.97   10.07
   0  -2 -18  148.68    7.99
   0  -2  18  164.62   10.02
   0  -2  18  171.10   11.00
   0   2  18  163.04    5.68
   0   2  19  272.64    7.58
   0  -2 -19  252.61   10.67
   0  -2 -19  268.31   12.72
   0  -2  19  260.13   13.78
   0  -2  19  283.51   13.33
   0   2 -19  270.40   14.03
   0   2  20   24.02    2.57
   0  -2  20   29.72    5.37
   0   2 -20   31.59    6.40
   0  -2  20   39.83    5.97
   0  -2 -20   35.98    6.00
   0   2  21   77.81    4.44
   0   2 -21   88.71    9.48
   0  -2  21   93.81    8.76
   0  -2  21   83.76    8.69
   0  -2 -21   94.10    8.92
   0  -2 -21   81.67    7.12
   0  -2  22  375.16   16.64
   0   2 -22  424.82   18.58
   0  -2 -22  384.29   14.66
   0  -2 -22  395.41   16.76
   0  -2  22  367.24   17.40
   0   2  22  381.22    9.78
   0  -2 -23   14.03    4.97
   0   2 -23    7.26    5.23
   0  -2  23    9.77    4.54
   0  -2 -23   -0.50    3.88
   0  -2  23   15.12    5.19
   0   2 -24    7.95    5.58
   0  -2 -24   15.01    5.54
   0  -2  24    5.74    4.45
   0  -2 -24    4.56    3.20
   0  -2  24   13.38    4.95
   0  -2 -25  130.94   10.86
   0  -2  25  126.50   10.90
   0   2 -25  123.70   11.19
   0  -2  25  134.76   11.44
   0  -2 -26   12.52    5.17
   0  -2  26    9.09    4.60
   0  -2  26    4.31    4.25
   0   2 -26    3.06    4.64
   0  -2 -27   33.66    6.76
   0  -2  27   18.45    5.05
   0  -2  27   20.86    5.34
   0   2 -27   31.98    7.02
   0  -2  28    3.37    3.23
   0   2 -28    9.81    5.87
   0  -2  28    8.75    4.80
   0  -2 -28    1.66    4.12
   0  -2 -29   10.87    5.26
   0  -2  29    6.71    3.38
   0   2 -29   14.77    6.34
   0  -2  29    1.56    3.58
   0  -2 -30   14.76    5.87
   0   2 -30   12.74    5.84
   0  -2  30    0.36    3.86
   0  -2 -31   31.25    6.86
   0   2 -31   31.28    7.50
   0  -2  31   27.14    6.76
   0  -2  32    2.44    3.93
   0  -2 -32    1.12    4.60
   0   2 -32    4.02    5.49
   0   2 -33   19.63    7.20
   0  -2 -33    9.70    5.00
   0  -2  33    8.55    5.14
   0   2 -34    3.28    5.27
   0  -2  34   -0.51    4.10
   0  -2  35    3.55    4.95
   0   2 -35    7.75    6.00
   0   3   0   -1.39    1.76
   0   3   0    0.89    1.43
   0  -3   0   -1.67    1.66
   0  -3   0    1.85    1.87
   0   3   0   -0.31    1.45
   0   3  -1 1114.94   18.54
   0  -3  -1 1100.54   18.12
   0  -3   1 1080.33   16.82
   0   3  -1 1110.52   16.38
   0   3   1 1123.99   18.17
   0   3   1 1149.74   17.66
   0   3   1 1168.68   17.76
   0  -3   1 1130.51   19.63
   0   3  -2 3889.25   30.30
   0   3   2 3783.00   33.39
   0  -3   2 3815.59   36.17
   0   3   2 3810.66   32.23
   0  -3  -2 3826.99   32.24
   0  -3   2 3802.11   37.35
   0  -3   2 3869.55   31.12
   0  -3   3  255.83   10.19
   0  -3   3  265.64    9.99
   0  -3   3  267.92    8.35
   0   3  -3  254.40    7.70
   0  -3  -3  264.14    8.19
   0   3   3  269.64    9.39
   0  -3  -3  251.72    9.73
   0   3   3  272.25    8.42
   0   3  -3  266.96    9.70
   0   3   4    3.39    1.91
   0  -3  -4    6.46    1.73
   0   3  -4    1.21    1.19
   0  -3   4    2.44    2.11
   0   3   4    6.32    1.69
   0  -3  -4    1.87    1.76
   0   3   4    6.49    2.30
   0  -3   4    5.28    1.76
   0   3   4    4.58    1.17
   0  -3   4    2.97    1.89
   0   3   5  238.90    7.23
   0   3   5  247.71    9.31
   0  -3  -5  245.36   10.07
   0  -3   5  259.34   10.84
   0  -3   5  232.28    7.85
   0  -3   5  250.22   10.33
   0  -3  -5  235.87    9.56
   0   3   5  239.48    5.04
   0  -3  -5  229.03    6.88
   0   3  -5  242.41    7.44
   0  -3   6 1049.54   21.94
   0   3  -6 1030.70   15.57
   0   3   6 1045.94   19.23
   0  -3  -6 1011.36   20.62
   0   3   6 1027.61    9.83
   0   3   6 1033.11   14.20
   0  -3   6 1003.66   16.53
   0  -3   6 1052.48   21.61
   0  -3  -6 1009.35   19.74
   0  -3   7  595.20   13.13
   0   3   7  604.62   10.36
   0  -3   7  632.91   17.66
   0  -3  -7  589.31   15.97
   0   3   7  607.79    7.61
   0  -3  -7  598.10   15.58
   0   3  -7  601.29   12.37
   0  -3   7  599.05   16.90
   0   3   8  144.14    3.96
   0  -3  -8  146.37    4.19
   0  -3  -8  141.97    8.08
   0  -3   8  144.63    6.78
   0  -3  -8  144.90    7.94
   0  -3  -8  144.67    8.22
   0   3  -8  153.08    6.57
   0  -3   8  144.68    8.67
   0   3   8  145.14    4.87
   0  -3   8  152.92    9.29
   0  -3  -9  184.97    4.82
   0  -3   9  191.06    8.03
   0   3   9  197.62    5.33
   0  -3  -9  172.11    8.83
   0  -3   9  212.13   11.05
   0  -3  10 2434.99   28.65
   0   3  10 2375.66   16.97
   0  -3 -10 2370.96   17.92
   0  -3  10 2410.64   36.66
   0  -3 -10 2430.33   32.75
   0   3  10 2387.79   23.69
   0   3  11    2.30    1.48
   0   3  11    6.46    1.16
   0  -3 -11    3.83    1.16
   0  -3 -11    3.48    2.27
   0  -3  11    4.79    2.35
   0  -3 -12   27.55    2.33
   0  -3  12   35.64    4.01
   0   3  12   28.16    1.62
   0   3  12   27.87    1.41
   0  -3 -12   35.13    4.65
   0   3  12   34.00    3.36
   0  -3  12   24.67    4.33
   0  -3 -13   43.04    5.07
   0   3  13   50.22    4.10
   0  -3  13   42.31    4.53
   0  -3 -13   47.02    3.11
   0  -3  13   57.40    6.43
   0   3  14   10.15    2.57
   0  -3 -14    4.34    2.28
   0  -3  14    4.24    3.02
   0  -3  14    4.89    2.64
   0  -3 -14    5.94    1.50
   0  -3 -15   28.24    2.86
   0  -3  15   30.15    5.15
   0   3  15   28.66    3.66
   0  -3 -15   36.89    5.01
   0  -3  15   28.00    4.24
   0  -3 -16   96.23    7.78
   0   3  16   88.60    5.97
   0  -3  16   94.34    7.30
   0   3 -16   75.74    7.91
   0  -3 -16   89.00    5.07
   0   3  16   85.20    7.34
   0  -3  16   88.02    8.40
   0   3  17  237.28    9.89
   0  -3 -17  236.91    8.54
   0  -3  17  246.83   13.94
   0   3 -17  238.90   13.25
   0  -3 -17  242.86   12.36
   0  -3  17  240.73   11.47
   0   3 -18  193.63   12.40
   0  -3  18  189.29   10.74
   0  -3  18  213.76   13.18
   0  -3 -18  197.97    8.16
   0  -3 -18  205.36   11.60
   0  -3 -19  123.09    6.78
   0   3 -19  112.54    9.78
   0  -3  19  121.07    9.05
   0  -3  19  127.27   10.71
   0  -3 -19  126.20    9.62
   0  -3 -20   87.83    8.38
   0  -3  20   79.14    7.70
   0   3 -20   83.09    9.17
   0  -3 -20   71.86    5.52
   0  -3  20   83.90    9.07
   0  -3 -21  223.06    9.78
   0  -3  21  238.41   13.03
   0  -3 -21  238.90   13.57
   0  -3  21  247.54   15.24
   0   3 -21  236.91   14.41
   0  -3 -22  304.70   15.78
   0  -3  22  307.71   15.07
   0  -3  22  278.59   16.35
   0   3 -22  291.45   16.35
   0  -3  23   15.16    5.03
   0  -3 -23   23.65    5.73
   0  -3  23   25.52    6.12
   0   3 -23   16.41    6.62
   0  -3  24    5.81    3.87
   0   3 -24   21.31    6.15
   0  -3  24   11.42    4.90
   0  -3 -24   16.70    5.00
   0  -3  25  133.05   12.23
   0  -3  25  130.62   10.91
   0   3 -25  137.47   12.50
   0  -3 -25  126.15   11.19
   0  -3  26  250.38   15.38
   0  -3 -26  236.18   15.37
   0  -3  26  212.41   15.48
   0   3 -26  254.33   16.48
   0  -3  27   17.15    5.41
   0   3 -27   15.38    6.12
   0  -3  27    8.23    4.43
   0  -3 -27   16.30    5.47
   0  -3  28    4.82    4.77
   0  -3 -28    0.92    4.24
   0   3 -28    9.51    6.57
   0  -3  28    1.90    3.45
   0  -3 -29    6.00    4.65
   0  -3  29    2.86    4.05
   0   3 -29   12.02    6.14
   0  -3  29   -0.86    4.38
   0   3 -30   11.11    5.71
   0  -3  30    0.06    4.06
   0  -3 -30   11.85    5.20
   0  -3  30    5.89    3.74
   0  -3 -31    1.26    3.28
   0  -3  31    4.55    4.41
   0   3 -31    7.02    6.14
   0  -3 -32   11.24    5.09
   0  -3  32   13.02    5.62
   0   3 -32   20.40    7.64
   0  -3  33   56.59    9.07
   0   3 -33   64.20   10.15
   0  -3 -33   67.74   10.24
   0  -3  34    2.65    4.01
   0  -3  35    1.02    3.99
   0   4   0   33.33    3.65
   0   4   0   33.42    4.15
   0  -4   0   28.32    3.74
   0  -4   0   27.99    4.13
   0  -4  -1  781.75   17.91
   0   4  -1  802.15   18.92
   0   4  -1  840.83   18.39
   0   4   1  857.40   17.79
   0   4   1  779.18   17.82
   0  -4   1  807.85   19.38
   0   4  -1  820.82   16.42
   0  -4   1  810.00   16.93
   0   4   1  820.34   17.22
   0   4  -2    4.37    1.92
   0  -4   2    4.80    2.41
   0   4   2    0.98    2.04
   0  -4   2    5.18    2.85
   0   4  -2    3.57    2.43
   0   4  -2    4.16    2.89
   0   4   2    1.98    2.13
   0   4   2    1.73    2.26
   0  -4  -2    4.29    2.48
   0  -4  -3  537.28   13.90
   0   4  -3  570.26   15.78
   0  -4   3  566.31   16.96
   0   4  -3  557.27   13.16
   0   4   3  506.78   14.41
   0   4   3  525.30   13.86
   0  -4   3  545.54   13.78
   0  -4  -4   13.42    3.43
   0   4   4   11.46    1.82
   0  -4   4   14.13    2.78
   0  -4   4   13.98    3.27
   0   4   4   13.58    2.68
   0  -4  -4   12.40    2.56
   0   4  -4    7.58    2.03
   0   4   4   15.89    3.26
   0   4   4   13.25    2.96
   0  -4   4   10.39    3.64
   0   4  -4    9.87    3.18
   0  -4   5  218.94   11.28
   0   4   5  229.82   10.22
   0  -4  -5  242.45   11.33
   0  -4   5  221.40   10.95
   0   4   5  241.48   10.55
   0  -4   5  225.57    8.96
   0   4  -5  243.19   10.96
   0  -4  -5  234.78    8.50
   0   4  -5  225.65    8.31
   0   4   5  239.86    8.85
   0   4   5  244.60    6.46
   0   4  -6   35.56    4.85
   0  -4  -6   29.29    4.34
   0   4   6   32.52    3.35
   0  -4   6   35.78    3.96
   0   4   6   29.85    4.06
   0   4  -6   34.28    3.54
   0  -4   6   32.00    4.94
   0   4   6   31.85    2.23
   0   4   6   32.47    4.24
   0  -4  -6   32.51    3.28
   0  -4  -7   -0.65    2.30
   0  -4   7   -0.86    2.60
   0   4   7    0.95    1.23
   0   4   7    1.28    0.83
   0  -4   7   -1.07    1.81
   0   4   7    3.70    2.46
   0   4  -7   -0.45    1.29
   0  -4   8    2.43    2.86
   0   4   8    0.44    0.60
   0  -4   8   -0.18    1.75
   0   4   8   -0.84    2.36
   0   4  -8    1.45    1.38
   0   4   8    1.14    1.28
   0  -4  -8    1.31    2.11
   0  -4   9  188.66    8.78
   0  -4   9  207.57   11.96
   0   4   9  180.53    4.54
   0   4   9  192.63    6.73
   0   4  -9  185.78    7.95
   0   4   9  190.90    9.82
   0  -4  -9  189.31   10.30
   0  -4  10  195.67    9.09
   0   4 -10  192.24    8.35
   0  -4 -10  196.24   10.62
   0   4  10  198.82    6.53
   0  -4  10  190.39   11.64
   0   4  10  200.51   10.28
   0   4  11    1.16    0.98
   0  -4 -11    1.06    2.37
   0   4  11   -1.64    1.93
   0  -4  11    1.42    1.92
   0  -4  11    2.17    3.11
   0   4  11    1.87    2.50
   0  -4  12   29.04    5.38
   0   4  12   26.64    4.37
   0  -4  12   24.69    3.83
   0   4  12   29.57    2.28
   0  -4 -12   28.11    2.17
   0  -4 -12   28.25    4.43
   0   4  12   26.26    3.02
   0  -4  13  107.33    7.31
   0  -4  13  110.94    9.52
   0   4  13   99.63    5.72
   0  -4 -13  100.40    8.09
   0  -4 -13   95.88    4.00
   0   4  13   98.00    3.56
   0   4  13  102.76    7.95
   0  -4  14   34.95    4.70
   0  -4  14   31.16    5.77
   0  -4 -14   40.01    5.42
   0   4  14   35.96    5.36
   0   4  14   39.87    3.94
   0  -4 -14   36.46    2.65
   0   4 -14   41.37    6.22
   0  -4  15  187.78    9.98
   0   4  15  168.85   10.36
   0   4  15  174.38    7.99
   0  -4 -15  179.45   11.15
   0  -4 -15  169.69    5.76
   0  -4  15  172.40   12.14
   0   4 -15  186.34   12.00
   0  -4 -16   16.03    4.32
   0   4  16   15.57    2.95
   0   4  16    6.62    3.38
   0  -4  16   15.29    3.69
   0  -4  16   15.85    4.74
   0  -4 -16   11.37    1.81
   0  -4  17   71.67    8.50
   0  -4  17   70.97    6.83
   0   4 -17   55.52    7.28
   0  -4 -17   70.76    7.46
   0  -4 -17   70.46    4.16
   0   4  17   78.96    7.75
   0  -4  18   66.01    8.47
   0  -4 -18   63.79    4.14
   0   4 -18   46.16    7.58
   0   4  18   74.61    7.78
   0  -4 -18   61.60    7.26
   0  -4  18   52.93    6.09
   0  -4  19   51.30    6.35
   0  -4  19   53.64    7.87
   0   4 -19   41.48    6.58
   0  -4 -19   44.88    3.72
   0   4  19   54.73    6.89
   0  -4 -19   43.73    6.30
   0  -4  20   -1.81    3.15
   0  -4  20    0.24    2.99
   0   4 -20   -3.92    5.62
   0  -4 -20   -0.81    3.14
   0  -4 -21   19.14    4.99
   0   4 -21   11.63    4.73
   0  -4  21   14.12    4.08
   0  -4  21   22.77    5.98
   0  -4  22    7.13    4.21
   0   4 -22    0.19    5.19
   0  -4 -22    8.37    3.99
   0  -4  22    4.55    3.01
   0  -4  23   12.05    4.55
   0  -4  23   16.17    5.82
   0  -4 -23   15.45    5.45
   0   4 -23   11.13    5.17
   0  -4  24  178.96   14.63
   0  -4 -24  165.75   13.08
   0   4 -24  151.51   13.25
   0  -4  24  157.58   11.65
   0   4 -25   86.73   10.84
   0  -4 -25   64.64    9.18
   0  -4  25   74.02    9.96
   0  -4  25   67.82    8.29
   0  -4  26   23.92    6.71
   0   4 -26   21.34    7.05
   0  -4  26   11.48    4.61
   0  -4 -26   19.43    5.51
   0  -4  27    3.67    3.98
   0  -4 -27    4.95    3.96
   0   4 -27   16.44    6.72
   0  -4  27   11.93    5.83
   0  -4 -28   71.75    9.60
   0  -4  28   84.16   10.94
   0  -4  28   72.29    9.13
   0   4 -28   84.85   11.27
   0  -4 -29    2.10    4.14
   0   4 -29   11.94    6.55
   0  -4  29   -0.11    3.81
   0  -4  29   -0.32    3.92
   0  -4 -30   18.63    5.98
   0   4 -30   25.63    7.45
   0  -4  30   19.84    5.92
   0  -4  30    5.40    5.50
   0  -4 -31  156.76   14.77
   0   4 -31  160.58   15.36
   0  -4  31  134.74   14.24
   0  -4  31  143.78   13.28
   0  -4 -32   11.90    6.65
   0  -4  32    4.43    4.60
   0  -4  32    8.29    5.03
   0  -4  33    1.79    4.33
   0  -4  34   40.66    8.33
   0   5   0   -0.35    2.19
   0  -5   0   -1.21    2.57
   0  -5   0   -1.63    2.51
   0   5   0   -0.23    1.70
   0   5  -1    4.63    2.13
   0  -5  -1    5.86    2.57
   0  -5   1    4.89    2.82
   0   5  -1    6.29    2.84
   0  -5   1    3.71    2.21
   0   5   1    4.89    2.52
   0   5   1    5.78    2.40
   0   5   2   70.58    6.09
   0   5   2   68.44    5.92
   0   5  -2   72.02    5.60
   0  -5   2   72.99    5.95
   0  -5   2   64.83    6.64
   0   5  -2   84.80    6.98
   0   5   2   70.03    5.88
   0  -5  -2   60.95    5.79
   0   5   3  197.92    9.53
   0  -5  -3  180.35    9.47
   0   5  -3  191.31   10.27
   0  -5   3  188.53   11.21
   0  -5   3  171.96    8.98
   0   5  -3  171.97    8.32
   0   5   3  190.32    9.96
   0   5   3  205.00   10.00
   0  -5  -4 1619.27   26.65
   0   5   4 1677.45   29.20
   0   5   4 1644.04   20.96
   0   5  -4 1697.49   30.68
   0   5   4 1622.53   27.11
   0   5  -4 1647.38   24.94
   0  -5   4 1647.88   32.86
   0  -5   4 1615.14   26.68
   0   5   4 1689.59   26.95
   0  -5   5   16.21    5.14
   0   5   5   19.39    3.43
   0   5   5   17.90    4.01
   0   5   5   14.33    2.17
   0   5  -5   13.31    2.62
   0  -5  -5   14.18    3.14
   0  -5   5   12.55    3.09
   0   5  -5   15.29    4.34
   0   5   6   48.91    3.27
   0   5   6   44.65    5.43
   0   5  -6   46.41    5.88
   0  -5  -6   45.65    4.55
   0   5  -6   46.55    4.33
   0  -5  -6   50.03    6.15
   0  -5   6   48.51    4.94
   0  -5   6   47.05    6.54
   0   5   6   52.03    4.77
   0   5   7  491.81    9.25
   0   5  -7  510.35   17.76
   0   5  -7  478.36   13.24
   0   5   7  498.26   16.68
   0  -5  -7  468.34   17.54
   0  -5   7  477.59   14.78
   0  -5   7  468.79   18.58
   0   5   7  489.40   13.80
   0   5   8   46.88    5.97
   0   5  -8   48.08    6.54
   0  -5   8   45.60    5.17
   0   5  -8   40.55    4.16
   0   5   8   48.65    4.58
   0   5   8   46.64    2.71
   0  -5   8   56.89    7.44
   0  -5  -8   46.65    6.17
   0  -5  -9  531.73   19.21
   0  -5   9  537.35   20.54
   0   5   9  509.48    8.06
   0  -5   9  528.05   15.96
   0   5  -9  568.51   19.50
   0   5   9  537.98   13.51
   0   5   9  522.38   17.43
   0   5  -9  524.99   14.16
   0   5  10   15.42    4.16
   0  -5  10   12.88    4.49
   0   5 -10   13.13    4.66
   0   5  10   14.64    2.54
   0   5 -10    8.93    2.33
   0  -5 -10   10.12    3.87
   0  -5  10   17.01    3.48
   0   5  10    8.63    1.11
   0   5  11   37.32    3.34
   0  -5  11   26.09    5.39
   0  -5  11   34.35    4.59
   0  -5 -11   34.87    5.58
   0   5  11   27.64    4.62
   0   5  11   35.10    5.15
   0   5 -11   32.13    5.73
   0   5 -12    2.26    2.86
   0  -5 -12    6.02    3.37
   0   5  12    3.91    3.04
   0  -5  12    4.82    3.46
   0   5  12    2.80    1.06
   0   5  12    9.77    3.86
   0  -5  12    4.91    2.45
   0  -5  13    6.21    2.78
   0   5  13    3.37    1.27
   0   5 -13    2.11    3.36
   0  -5  13   -0.04    3.15
   0  -5 -13    2.57    2.75
   0   5  13    2.05    3.12
   0   5  13    0.04    1.96
   0   5  13    4.94    3.51
   0   5  14   24.86    2.19
   0   5  14   25.77    5.25
   0   5  14   30.44    5.22
   0  -5 -14   40.95    6.17
   0  -5  14   33.99    4.98
   0  -5  14   31.04    5.98
   0   5 -14   34.40    6.24
   0   5  14   21.62    3.07
   0  -5  15   19.16    5.12
   0   5  15   20.92    4.93
   0  -5 -15   30.19    5.37
   0  -5  15   21.89    4.28
   0   5  15   22.36    3.35
   0   5  15   31.62    5.25
   0   5 -15   25.43    5.57
   0  -5  16  152.00   12.51
   0   5  16  165.50   11.21
   0  -5  16  162.23   10.25
   0  -5 -16  149.71   11.44
   0   5 -16  174.52   12.72
   0  -5  17   35.70    5.45
   0  -5  17   38.04    7.30
   0  -5 -17   27.36    5.66
   0   5  17   41.88    6.51
   0   5 -17   36.35    6.55
   0  -5  18   30.17    6.78
   0  -5 -18   33.52    5.94
   0   5 -18   28.33    6.48
   0  -5  18   34.57    5.62
   0   5  18   41.64    6.53
   0   5  19   21.25    5.00
   0  -5  19   26.18    4.85
   0   5 -19   17.95    5.27
   0  -5  19   30.21    7.08
   0  -5 -19   22.43    5.11
   0   5  20   97.77    9.53
   0  -5  20  113.92    9.32
   0  -5 -20  109.58   10.50
   0  -5  20   98.52   10.96
   0   5 -20   89.08   10.45
   0  -5  21   44.55    8.12
   0  -5 -21   34.60    6.56
   0  -5  21   43.22    6.43
   0   5 -21   30.99    6.99
   0  -5  22    1.78    3.60
   0   5 -22   -6.44    5.93
   0  -5 -22    0.14    3.93
   0  -5  22    5.34    3.86
   0  -5  23   52.00    8.76
   0  -5  23   35.86    6.16
   0  -5 -23   24.97    5.89
   0   5 -23   33.96    7.55
   0  -5 -24   -3.10    4.61
   0   5 -24   -1.45    4.51
   0  -5  24    0.79    3.41
   0  -5  24   -6.19    5.23
   0  -5 -25   -4.47    4.54
   0   5 -25    6.71    6.06
   0  -5  25    0.66    3.46
   0  -5  25   -1.77    3.53
   0  -5  26    1.93    2.95
   0  -5  26    2.00    4.15
   0   5 -26    0.67    5.47
   0  -5 -26   -1.03    4.63
   0  -5  27    4.21    4.00
   0  -5  27   -2.03    4.12
   0   5 -27   -1.03    4.66
   0  -5 -27   -3.86    4.62
   0   5 -28    1.73    5.82
   0  -5 -28   -0.32    5.05
   0  -5  28    0.24    3.69
   0  -5  28   -7.19    5.70
   0   5 -29    3.97    6.08
   0  -5  29    3.27    3.65
   0  -5  29    2.54    4.30
   0  -5 -29    2.43    4.58
   0  -5  30    4.75    4.52
   0  -5  30   12.91    5.71
   0   5 -30   17.92    7.18
   0  -5 -30    5.77    5.08
   0  -5 -31   21.18    6.63
   0  -5  31   26.43    6.75
   0  -5  31   27.66    7.59
   0  -5  32   10.31    5.67
   0  -5  32    4.83    4.39
   0  -5  33    4.47    5.25
   0  -6   0    8.21    3.47
   0   6   0    9.12    3.40
   0   6  -1  150.71    9.65
   0  -6   1  152.36    9.36
   0  -6  -1  150.46   10.23
   0  -6   1  159.60   10.67
   0   6   1  159.64    9.64
   0  -6   2   27.95    5.32
   0   6  -2   33.62    5.18
   0  -6   2   24.13    4.18
   0   6   2   25.48    4.30
   0  -6  -2   26.49    4.63
   0  -6   3   38.34    4.92
   0   6   3   40.76    5.23
   0  -6   3   43.43    6.33
   0  -6  -3   40.57    5.46
   0   6  -3   40.95    5.57
   0   6   3   43.35    6.11
   0  -6   4   89.45    8.78
   0  -6  -4   91.39    7.36
   0   6   4   94.17    7.25
   0   6   4   98.40    8.16
   0   6   4   92.92    5.79
   0  -6   4   94.74    7.44
   0   6  -4   90.25    8.11
   0   6   4   75.95    7.89
   0  -6   5  595.45   17.91
   0   6   5  610.95   17.79
   0  -6  -5  583.48   17.62
   0   6   5  590.71   19.37
   0   6  -5  584.28   19.91
   0  -6   5  582.15   21.73
   0   6   5  561.28   13.14
   0   6   5  557.33   20.18
   0   6   6    4.75    3.82
   0   6   6    5.38    2.74
   0  -6   6    3.49    3.41
   0   6   6    3.67    3.50
   0  -6  -6    7.15    3.04
   0  -6   6    3.78    2.70
   0   6   6    3.74    1.72
   0   6  -6    8.68    3.98
   0   6   7    0.05    2.00
   0   6   7    2.53    1.42
   0  -6   7    1.90    3.67
   0   6   7   -1.96    3.29
   0  -6   7    3.68    2.68
   0   6  -7    2.05    3.23
   0   6   7    0.50    3.04
   0   6   8    3.73    2.16
   0   6   8    9.96    4.00
   0  -6   8    5.83    2.85
   0  -6  -8    4.80    3.63
   0  -6   8    4.80    3.84
   0   6   8    4.45    3.45
   0   6   8    4.61    1.32
   0   6  -8    0.47    3.55
   0   6   9  293.77    6.82
   0  -6   9  280.44   16.26
   0   6   9  301.25   11.67
   0   6   9  332.02   15.51
   0   6   9  300.63   14.40
   0  -6  -9  305.54   16.05
   0  -6   9  309.31   13.39
   0   6  -9  326.79   16.08
   0  -6  10   32.14    6.43
   0  -6 -10   33.24    6.30
   0  -6  10   28.25    4.63
   0   6  10   32.97    4.09
   0   6 -10   26.51    5.82
   0   6  10   28.97    5.50
   0   6  10   14.03    4.14
   0   6  10   29.19    2.00
   0   6 -11  346.19   17.04
   0   6  11  340.28   15.59
   0   6  11  326.30    5.55
   0   6  11  347.41   11.69
   0  -6 -11  372.05   17.96
   0   6  11  356.84   15.94
   0  -6  11  346.15   14.61
   0  -6  11  347.29   18.65
   0  -6  12  356.57   14.95
   0   6 -12  342.79   17.33
   0  -6  12  334.47   18.64
   0  -6 -12  376.03   18.26
   0   6  12  349.53   16.02
   0   6  12  343.10   15.72
   0  -6  13   18.29    5.45
   0   6  13    9.13    4.42
   0  -6 -13   14.91    4.91
   0   6 -13   19.12    5.26
   0   6  13   23.46    5.67
   0  -6  13   20.77    4.43
   0   6  14   17.79    4.74
   0   6 -14   15.66    5.32
   0  -6  14   16.61    5.61
   0  -6  14   12.88    3.98
   0  -6 -14   14.30    4.68
   0   6  14   24.41    5.52
   0   6  15  118.61    9.75
   0  -6 -15  123.56   11.41
   0  -6  15  115.82   12.04
   0  -6  15  109.46    9.12
   0   6 -15  117.11   11.20
   0   6  15  114.39   10.00
   0   6  16  615.65   20.31
   0   6 -16  602.99   24.06
   0  -6  16  604.93   26.53
   0  -6  16  599.31   20.56
   0  -6 -16  564.07   23.52
   0   6  16  598.02   21.89
   0  -6 -17   23.85    6.24
   0   6 -17   29.07    6.64
   0   6  17   34.34    6.46
   0  -6  17   38.13    8.26
   0   6  17   38.39    6.36
   0  -6  17   26.15    5.62
   0  -6  18   38.10    7.89
   0   6 -18   46.66    8.34
   0  -6  18   37.45    5.98
   0  -6 -18   50.90    8.16
   0   6  18   34.13    6.66
   0  -6  19  147.07   11.14
   0  -6 -19  165.29   13.52
   0   6  19  149.06   11.64
   0   6 -19  123.08   12.23
   0  -6  19  136.23   13.60
   0  -6 -20    8.97    5.22
   0   6  20   14.11    4.98
   0  -6  20   11.55    5.44
   0  -6  20   13.44    4.73
   0   6 -20    1.95    5.20
   0  -6  21   60.15    7.60
   0   6  21   47.92    7.34
   0  -6 -21   61.56    8.97
   0   6 -21   36.53    7.90
   0  -6  21   57.91    9.28
   0   6 -22   -1.70    4.71
   0  -6  22    5.41    5.31
   0  -6  22    4.57    3.38
   0  -6 -22    1.09    3.32
   0   6  22    4.25    4.43
   0  -6  23   28.85    5.86
   0  -6  23   23.62    6.73
   0  -6 -23   35.90    7.42
   0   6 -23   16.25    6.63
   0  -6  24   -2.44    5.61
   0   6 -24   -6.73    6.22
   0  -6  24   -0.13    3.55
   0  -6 -24    2.50    4.24
   0  -6 -25    2.18    3.94
   0   6 -25   -2.60    5.20
   0  -6  25   -3.15    3.92
   0  -6  25   -0.84    4.08
   0  -6  26    8.69    4.56
   0  -6 -26   10.56    5.24
   0  -6  26   12.35    4.46
   0   6 -26   22.52    6.69
   0  -6 -27   -5.29    5.59
   0  -6  27    1.68    3.43
   0   6 -27   -1.49    6.04
   0  -6  27   -3.70    5.44
   0  -6  28   -2.01    4.32
   0   6 -28   -2.13    5.82
   0  -6 -28   -1.80    5.45
   0  -6 -29    7.40    5.19
   0  -6  29   18.72    6.84
   0  -6  30   -6.85    5.03
   0   7   0   -1.49    2.87
   0  -7   0   -0.85    3.03
   0  -7   1   48.22    6.66
   0   7   1   61.42    6.79
   0   7   1   47.91    7.28
   0   7  -1   43.86    6.00
   0  -7  -1   56.46    7.15
   0   7  -2   -1.75    2.97
   0  -7  -2    0.68    2.93
   0  -7   2    1.07    3.16
   0   7   2   -2.66    4.38
   0   7   2    1.69    2.96
   0   7   3  114.51    8.78
   0   7  -3  111.19    9.44
   0  -7   3  100.82    9.88
   0   7   3  105.95    9.84
   0  -7  -3  117.72    9.33
   0  -7   3  100.28    8.31
   0   7   3   98.80    6.74
   0   7   4   56.07    5.02
   0  -7   4   68.57    6.92
   0   7   4   65.66    7.35
   0  -7  -4   63.59    7.01
   0   7  -4   52.70    6.85
   0   7   4   59.12    6.43
   0   7   4   58.95    8.09
   0  -7   4   47.95    7.32
   0  -7  -5  141.84    9.84
   0   7   5  157.92   10.10
   0   7   5  152.67   10.81
   0  -7   5  170.43   13.08
   0   7   5  138.73   11.40
   0   7  -5  160.53   11.41
   0  -7   5  156.22   10.25
   0   7   5  164.56    7.89
   0   7   6  118.08   10.58
   0  -7  -6   99.64    8.20
   0   7  -6   94.95    9.16
   0  -7   6   91.19   10.11
   0  -7   6  113.71    8.80
   0   7   6  105.28    8.32
   0   7   6  101.25    5.90
   0   7   6  114.80    9.66
   0   7   7   -2.59    3.98
   0   7   7    4.15    2.94
   0   7  -7   -4.56    3.46
   0   7   7    1.51    3.44
   0  -7   7    3.54    4.21
   0   7   7    2.62    1.68
   0  -7   7    1.04    2.74
   0  -7   8  176.16   10.82
   0   7   8  170.39   12.40
   0  -7   8  167.47   13.52
   0   7  -8  174.55   12.53
   0   7   8  153.29    6.06
   0   7   8  152.05   11.17
   0   7   8  145.83    9.42
   0   7  -9  220.80   14.27
   0  -7   9  232.72   12.55
   0   7   9  213.72   11.25
   0   7   9  230.49   13.60
   0  -7   9  195.80   14.78
   0   7   9  251.74   14.73
   0  -7  10  153.31   13.35
   0   7  10  134.95   10.75
   0   7 -10  147.94   11.89
   0  -7  10  146.49   10.10
   0   7  10  139.31   11.02
   0   7  11    6.70    4.08
   0   7 -11    9.48    4.91
   0  -7  11    3.59    4.14
   0   7  11    6.75    3.82
   0  -7 -11    4.69    3.87
   0  -7  11   10.32    3.84
   0   7  12   37.46    6.07
   0   7  12   37.57    6.35
   0  -7  12   43.14    8.00
   0  -7  12   36.60    5.71
   0   7 -12   37.51    6.73
   0  -7 -12   24.31    5.81
   0   7  13    6.92    4.23
   0  -7  13   -1.16    3.82
   0   7 -13    0.36    3.56
   0  -7  13   -2.66    3.22
   0   7  13   -0.21    4.07
   0  -7 -13   -8.74    5.65
   0  -7  14   86.02    8.33
   0  -7 -14   71.71    9.16
   0   7 -14   95.50   10.57
   0   7  14   80.01    8.79
   0   7  14   87.09    8.96
   0  -7  14   83.61   10.66
   0   7 -15  125.82   12.14
   0  -7  15  137.01   10.47
   0  -7  15  117.89   12.91
   0   7  15  140.70   11.22
   0  -7 -15  133.30   12.60
   0   7  15  133.33   11.38
   0   7  16  186.24   12.58
   0   7 -16  153.46   13.57
   0  -7  16  168.56   15.11
   0   7  16  156.18   12.18
   0  -7  16  164.59   11.54
   0  -7 -16  144.75   13.08
   0   7  17   85.58    9.58
   0  -7  17   76.93   10.72
   0   7  17   94.31    9.39
   0  -7  17   77.97    8.41
   0  -7 -17   68.67    9.54
   0   7 -17   94.65   10.98
   0   7  18   38.56    6.63
   0   7 -18   37.49    7.27
   0  -7 -18   36.04    7.61
   0  -7  18   31.14    6.03
   0   7  18   42.58    6.78
   0  -7  18   46.06    9.22
   0  -7  19   22.80    7.09
   0   7  19   28.19    6.40
   0  -7 -19   23.18    6.38
   0   7 -19   23.07    6.21
   0  -7  19   23.71    5.26
   0   7 -20   -4.15    6.47
   0  -7  20    4.63    4.01
   0  -7 -20    4.37    4.03
   0  -7  20    4.04    3.11
   0   7  20    8.15    4.94
   0   7 -21   -4.92    5.06
   0  -7  21    2.61    3.48
   0   7  21    4.38    4.50
   0  -7  21   -0.16    4.74
   0  -7 -21    2.27    4.09
   0  -7 -22    5.22    4.84
   0   7 -22   -7.72    7.00
   0   7  22    0.22    4.36
   0  -7  22   -2.50    4.67
   0  -7  22   -2.88    4.02
   0   7 -23   -7.85    6.78
   0   7  23    1.80    3.44
   0  -7 -23    3.22    3.86
   0  -7  23    0.10    4.95
   0   7 -24   -6.59    6.32
   0  -7  24    1.14    5.14
   0  -7 -24    3.96    4.17
   0  -7  25    5.61    5.76
   0   7 -25   -5.19    4.96
   0  -7 -25   -2.23    4.89
   0  -7  26   -2.60    5.21
   0  -7 -26    1.59    4.12
   0  -7 -27   -0.09    4.11
   0   8   0    5.18    3.52
   0  -8   0    4.69    3.64
   0   8   0   -3.62    4.79
   0  -8  -1   10.16    4.48
   0   8   1   11.80    3.88
   0   8   1    6.34    4.44
   0   8  -1   14.65    4.21
   0  -8   1   10.44    3.98
   0   8  -2   17.31    4.91
   0  -8   2   14.34    4.80
   0   8   2   14.95    5.08
   0  -8  -2   18.19    5.19
   0   8   2   26.99    5.21
   0   8  -3   12.08    4.20
   0   8   3    9.24    4.60
   0   8   3   15.70    3.40
   0   8   3   12.80    4.45
   0  -8  -3   20.80    5.17
   0   8   3   10.68    3.79
   0  -8   3   15.05    5.25
   0   8   4   37.71    5.58
   0   8   4   37.55    4.55
   0   8  -4   38.08    6.56
   0  -8  -4   46.32    6.86
   0   8   4   47.49    7.97
   0   8   4   42.84    6.75
   0  -8   4   44.46    7.65
   0   8   5   30.17    5.99
   0   8   5   29.41    5.12
   0  -8   5   26.04    6.29
   0  -8  -5   29.08    5.89
   0   8  -5   28.78    5.93
   0   8   5   26.28    6.39
   0  -8   5   31.41    5.32
   0   8   6   49.55    7.90
   0  -8   6   55.14    6.89
   0   8   6   53.18    7.50
   0  -8   6   45.75    7.64
   0   8   6   45.23    6.30
   0   8  -6   59.78    7.97
   0   8   7   49.03    6.21
   0   8   7   46.78    7.54
   0  -8   7   64.47    7.32
   0   8  -7   62.01    8.18
   0   8   7   63.79    7.91
   0  -8   7   48.78    8.36
   0  -8   8   61.25    9.07
   0  -8   8   62.04    7.46
   0   8   8   46.97    7.84
   0   8   8   61.92    7.79
   0   8  -8   60.57    8.36
   0   8   8   50.46    6.03
   0   8   9   26.41    4.94
   0   8   9   25.71    6.40
   0   8   9   22.59    5.40
   0   8  -9   24.85    6.12
   0  -8   9   31.39    5.60
   0  -8   9   12.76    5.00
   0  -8  10   29.52    7.01
   0   8  10   41.66    6.73
   0   8  10   33.36    6.82
   0   8 -10   43.74    7.57
   0  -8  10   46.12    6.42
   0   8  10   42.18    5.65
   0   8  11   52.43    7.51
   0  -8  11   46.65    6.45
   0   8  11   53.65    7.73
   0  -8  11   62.79    9.79
   0   8 -11   60.25    8.42
   0   8 -12   22.20    6.31
   0   8  12   15.43    4.96
   0   8  12    4.69    4.93
   0  -8  12   22.28    4.93
   0  -8  12   23.15    6.43
   0   8 -13   62.00    9.08
   0  -8  13   49.23    8.49
   0  -8  13   58.06    7.08
   0   8  13   48.20    7.63
   0   8  13   58.47    8.23
   0   8  14    0.08    3.86
   0   8  14    4.11    4.16
   0  -8 -14   -0.56    4.08
   0   8 -14    5.80    5.12
   0  -8  14    1.22    2.75
   0  -8  14    0.95    4.50
   0  -8  15    7.46    4.42
   0   8 -15   20.77    6.09
   0   8  15    8.00    4.26
   0   8  15    7.77    5.03
   0  -8  15   16.41    4.59
   0  -8 -15    6.15    4.39
   0  -8  16    1.70    3.92
   0   8  16    9.35    4.47
   0   8 -16    8.34    5.83
   0  -8 -16    3.17    4.03
   0  -8  16    7.40    4.19
   0   8  16    9.11    4.73
   0   8 -17   42.99    8.31
   0  -8 -17   32.79    7.47
   0   8  17   33.20    6.35
   0  -8  17   35.98    7.80
   0   8  17   58.43    8.15
   0   8  18   36.04    6.61
   0   8 -18   31.73    7.44
   0   8  18   34.52    7.17
   0  -8 -18   29.42    7.63
   0  -8  18   37.60    8.13
   0   8 -19   -8.15    6.80
   0  -8 -19   -5.47    4.91
   0   8  19    9.49    4.68
   0  -8  19    1.23    5.44
   0   8  19    4.22    4.17
   0  -8  20   -3.28    4.91
   0  -8 -20   -1.57    4.13
   0   8 -20    0.07    6.83
   0   8  20    8.93    5.27
   0   8  21    4.37    4.16
   0  -8 -21    2.16    4.48
   0   8 -21   -3.76    6.10
   0  -8  21   -0.52    4.13
   0  -8 -22    5.13    4.37
   0  -8  22    3.37    5.74
   0   8  22    4.78    4.88
   0   8  23    8.99    4.90
   0  -8 -23   16.14    6.85
   0  -8  23    2.91    4.92
   0  -8 -24   -4.97    5.45
   0  -8 -25   -6.56    5.07
   0   9   0   -4.38    4.04
   0  -9   0    1.80    3.51
   0  -9  -1    9.92    4.82
   0   9  -1   11.30    5.93
   0   9   1    9.07    5.21
   0   9  -1   14.30    4.43
   0   9   1   13.42    4.44
   0  -9   1   10.65    5.04
   0   9   2    7.31    3.72
   0   9   2    4.06    2.82
   0  -9  -2    4.41    4.28
   0   9  -2    4.56    3.63
   0   9   2    0.65    4.51
   0  -9   2    3.77    3.23
   0   9   3   44.48    7.89
   0   9   3   46.75    6.71
   0  -9   3   38.58    7.79
   0   9   3   54.04    7.63
   0  -9  -3   53.23    7.84
   0   9  -3   39.15    6.91
   0  -9  -4    8.15    4.37
   0   9   4    0.93    3.55
   0   9   4   -1.93    4.15
   0  -9   4   -1.59    3.95
   0   9  -4   -2.26    3.93
   0   9   4    7.92    3.78
   0   9   5   14.30    4.94
   0   9  -5   16.26    5.35
   0   9   5   18.95    6.22
   0   9   5   10.26    3.77
   0  -9   5    9.96    4.58
   0   9   6   22.53    6.62
   0   9  -6   17.41    5.19
   0   9   6   15.73    4.43
   0   9   6   24.76    5.72
   0  -9   6   20.60    6.68
   0   9  -7   41.41    7.49
   0   9   7   41.37    7.88
   0  -9   7   42.41    6.20
   0   9   7   39.67    6.77
   0  -9   7   31.99    7.50
   0  -9   8    3.38    5.06
   0   9   8   -1.00    4.43
   0   9   8   -1.79    3.77
   0  -9   8    0.11    2.99
   0   9  -8   -2.76    4.19
   0  -9   9   17.64    6.24
   0   9  -9   16.97    5.63
   0   9   9   19.86    6.17
   0   9   9   12.82    4.29
   0   9  10   16.01    5.24
   0  -9  10   10.54    5.86
   0   9 -10    6.70    5.13
   0   9  10   13.64    5.55
   0   9  11    0.58    4.34
   0   9 -11   13.79    5.79
   0   9  11    2.87    3.69
   0  -9  11    4.94    6.32
   0   9  12    1.84    4.00
   0   9  12   -0.20    3.87
   0   9 -12   -3.57    4.76
   0  -9  12    0.32    4.09
   0   9 -13   12.44    5.42
   0  -9  13   17.20    6.25
   0   9  13   13.94    5.09
   0   9  13   11.03    4.71
   0   9 -14    2.29    4.63
   0   9  14   -1.80    4.55
   0  -9  14   -0.34    3.96
   0   9  14    0.64    3.37
   0   9 -15    4.42    5.51
   0   9  15   -5.11    4.55
   0   9  15    8.61    5.02
   0  -9  15    1.86    5.18
   0   9  16    2.18    4.55
   0   9  16    0.57    3.79
   0  -9  16    8.46    6.19
   0   9 -16    6.76    5.54
   0   9 -17   20.52    6.70
   0   9  17   13.74    5.66
   0   9  17   18.53    5.68
   0  -9  17   26.62    7.70
   0  -9 -18   -1.11    4.69
   0   9 -18   12.90    6.21
   0   9  18    6.39    4.52
   0  -9  18    5.37    5.50
   0   9  18    6.30    4.56
   0   9 -19    2.38    4.88
   0   9  19   18.23    5.93
   0  -9 -19   15.97    6.41
   0   9  20   20.50    6.47
   0  -9 -20   15.69    6.49
   0  -9 -21    6.91    5.30
   0  10   0   43.45    8.39
   0  10   0   38.39    6.78
   0  10   0   37.97    6.96
   0 -10   0   41.27    8.12
   0 -10  -1   34.90    7.38
   0  10   1   27.33    6.24
   0 -10   1   34.61    7.68
   0  10   1   22.29    5.33
   0  10  -1   26.74    8.12
   0  10  -1   28.98    6.38
   0  10   1   19.59    6.06
   0 -10   2   11.84    5.05
   0  10  -2    8.24    6.16
   0 -10  -2   15.03    5.60
   0  10   2   14.33    5.02
   0  10   2   -0.32    5.18
   0  10  -2   11.91    4.70
   0 -10  -3   20.20    5.88
   0  10   3    4.71    5.07
   0  10  -3    2.54    6.00
   0  10   3   16.24    5.23
   0 -10   3   10.24    4.93
   0  10  -3   10.27    4.73
   0  10  -4   16.51    5.32
   0 -10   4   15.86    6.10
   0  10   4   10.70    5.47
   0  10   4   11.88    4.78
   0 -10   5    2.61    4.84
   0  10   5    2.76    3.90
   0  10   5    3.69    5.63
   0  10  -5   -2.86    4.46
   0  10   6   -2.31    5.31
   0  10  -6    1.83    4.24
   0  10   6    3.65    4.16
   0 -10   6   -1.34    4.44
   0  10   7    4.14    4.72
   0  10   7   10.03    4.43
   0 -10   7   17.45    6.57
   0  10  -7   11.00    4.52
   0 -10   8   12.57    5.44
   0  10   8   12.92    5.10
   0  10   8    8.71    5.62
   0  10  -8   10.17    4.35
   0  10   9   13.19    5.38
   0  10   9   19.07    6.90
   0 -10   9    5.00    4.66
   0  10  -9   15.08    6.03
   0  10 -10    7.19    4.93
   0  10  10   -4.14    6.30
   0  10  10   21.06    6.05
   0 -10  10    9.64    5.41
   0  10  11   20.77    6.31
   0  10  11   30.88    6.57
   0 -10  11   32.13    8.44
   0  10 -11   32.40    7.53
   0  10  12   20.05    6.42
   0  10  12   11.84    5.14
   0 -10  12   20.19    7.43
   0  10 -12   20.49    6.77
   0  10  13    2.39    3.73
   0  10 -13    7.03    5.83
   0 -10  13    0.11    4.34
   0 -10  14   12.46    6.10
   0  10  14   13.11    4.85
   0  10 -14   21.86    7.16
   0  10 -15   21.66    7.71
   0  10  15   -0.28    4.10
   0  10  16   -4.10    4.63
   0  10  17    1.69    4.50
   0 -11   0    1.06    4.26
   0 -11   1   -0.14    4.82
   0 -11  -1    2.73    4.00
   0 -11   2   18.21    6.86
   0 -11   3    1.90    4.76
   0  11  -4   12.97    5.38
   0 -11   4   13.53    6.06
   0  11  -5    2.59    4.32
   0 -11   5    7.07    4.44
   0 -11   6    1.52    3.99
   0  11  -6    3.43    4.28
   0 -11   7   10.46    6.09
   0  11  -7    4.64    5.03
   0  11   7   11.19    5.05
   0  11  -8    9.84    4.87
   0  11   8    8.72    4.52
   0 -11   8    7.03    4.63
   0  11   9   13.35    5.69
   0  11  -9    2.94    4.57
   0  11 -10   -0.64    4.12
   0  11  10   -0.39    4.31
   0  11  11   11.63    5.50
   0  11 -11    2.72    5.20
   0  11  12   10.12    5.09
  -1   0   3   28.33    2.38
   1   0   3   27.15    2.23
   1   0   4  152.41    5.19
  -1   0   4  165.22    5.51
  -1   0  -4  156.96    4.69
  -1   0   4  160.72    5.36
  -1   0   5   24.68    2.65
   1   0   5   26.74    2.83
  -1   0  -5   16.91    1.93
  -1   0   5   23.05    2.68
   1   0   5   22.28    2.15
  -1   0   5   22.28    2.90
  -1   0  -6  677.33   11.07
  -1   0   6  668.09   12.40
  -1   0   6  679.09   12.09
  -1   0   6  681.64   10.97
  -1   0  -6  659.91   10.19
   1   0   6  649.98   10.99
   1   0   7 1959.65   20.14
   1   0   7 1993.76   17.85
  -1   0  -7 1971.53   20.13
  -1   0   7 1965.99   21.63
  -1   0  -7 1957.98   18.47
  -1   0   7 1980.31   19.86
  -1   0  -8  312.83    8.52
  -1   0   8  319.62    8.48
   1   0   8  307.90    8.54
  -1   0  -8  304.69    7.71
  -1   0   8  318.50    9.33
   1   0   8  320.55    7.59
  -1   0  -8  310.27    8.33
  -1   0  -9  102.88    5.17
  -1   0   9  106.59    5.20
   1   0   9  104.84    5.40
  -1   0  -9  118.52    5.60
  -1   0  -9  101.67    4.75
   1   0   9  111.08    4.77
  -1   0   9  112.27    5.97
  -1   0 -10  219.90    7.97
  -1   0 -10  213.80    7.05
   1   0  10  202.97    7.86
   1   0  10  212.12    6.87
  -1   0  10  216.67    8.51
  -1   0 -10  220.40    7.88
  -1   0  10  215.69    7.70
  -1   0 -11  249.80    8.58
  -1   0 -11  246.94    7.89
   1   0 -11  235.19    9.35
   1   0  11  240.56    7.63
  -1   0  11  244.41    9.44
   1   0  11  240.69    8.94
  -1   0  11  256.64    8.74
   1   0 -11  253.62    8.02
  -1   0 -11  242.63    8.75
   1   0 -12   76.52    5.74
   1   0  12   76.54    5.41
   1   0 -12   78.72    4.80
  -1   0 -12   81.47    5.38
  -1   0 -12   71.23    5.12
  -1   0  12   80.06    5.78
  -1   0 -12   74.69    4.58
   1   0  12   82.20    4.80
  -1   0  12   72.85    5.01
  -1   0 -13  180.30    8.28
   1   0  13  195.67    8.78
  -1   0 -13  178.94    7.23
  -1   0  13  181.13    8.04
  -1   0 -13  168.19    7.87
   1   0 -13  169.07    8.61
   1   0 -13  193.31    7.49
   1   0  13  173.91    7.09
   1   0  14   -1.03    1.58
  -1   0 -14   -3.70    2.76
  -1   0  14    5.55    2.24
   1   0 -14    6.47    2.27
   1   0  14    2.43    1.70
  -1   0 -14    2.98    1.55
   1   0  15   17.24    3.10
  -1   0  15   17.16    3.08
  -1   0 -15   23.64    2.98
  -1   0 -15   22.85    3.84
   1   0 -15   27.35    3.38
   1   0  15   18.09    2.86
  -1   0  16  144.25    8.14
  -1   0 -16  148.06    7.15
   1   0  16  158.68    7.55
  -1   0 -17  210.89    8.72
  -1   0  17  225.82   10.32
   1   0  17  218.89    9.12
  -1   0  18  512.77   15.91
  -1   0 -18  511.69   13.62
   1   0  18  523.57   14.35
   1   0 -18  541.64   17.25
  -1   0  19   27.10    4.20
  -1   0 -19   31.52    3.71
   1   0  19   32.91    4.21
   1   0 -19   43.48    6.31
  -1   0  20    0.63    2.28
   1   0 -20    6.25    4.01
   1   0  20    1.48    2.04
  -1   0 -20    0.93    1.51
  -1   0 -20    8.11    4.10
   1   0 -21   63.80    7.39
  -1   0  21   47.61    5.70
   1   0  21   58.63    5.75
  -1   0 -21   57.66    6.67
  -1   0 -21   48.99    4.80
   1   0 -22  417.01   17.10
  -1   0 -22  404.05   15.88
   1   0  22  383.99   13.68
  -1   0  22  395.07   15.73
  -1   0 -22  362.15   12.47
  -1   0  23  246.82   12.85
   1   0  23  259.94   11.55
   1   0 -23  255.83   13.97
  -1   0 -23  245.95   12.96
   1   0  24   12.64    3.74
   1   0 -24   10.63    4.74
  -1   0 -24    9.29    4.58
  -1   0  24   12.61    4.02
   1   0  25  323.67   13.30
  -1   0  25  339.39   15.52
  -1   0 -25  311.18   15.01
   1   0 -25  324.49   16.23
  -1   0 -26   45.93    6.90
   1   0 -26   38.41    7.01
  -1   0  26   36.46    5.78
  -1   0 -27   28.86    5.99
   1   0 -27   24.05    5.65
  -1   0  27   26.39    4.93
  -1   0 -28    9.70    5.22
   1   0 -28    0.34    4.32
  -1   0 -29   77.27    8.78
   1   0 -29   66.63    8.73
   1   0  30   40.66    8.08
   1   0 -30   33.12    6.87
  -1   0 -30   45.90    7.35
  -1   0 -31   40.67    7.16
   1   0 -31   18.80    5.69
   1   0  31   37.35    7.94
  -1   0 -32   15.33    5.44
   1   0 -32    6.45    4.20
   1   0  32    5.50    4.17
  -1   0 -33    5.63    4.51
   1   0  33    3.70    3.82
   1   0 -33    7.21    4.45
   1   0 -34   -7.07    5.68
  -1   0 -34    5.08    4.58
   1   0 -35   13.04    5.47
   1   0 -36   -7.40    5.95
   1   1 -35   -3.01    4.88
   1   1 -34    0.47    4.28
   1  -1  34    1.64    4.19
   1  -1  33    4.30    4.74
   1   1 -33   11.66    6.18
   1  -1  32    2.71    4.46
  -1  -1 -32    4.47    3.51
  -1  -1 -31   12.04    4.60
   1  -1  31   16.73    5.50
   1   1 -31   22.13    6.26
   1  -1  30   24.69    6.83
   1   1 -30   23.82    6.54
  -1  -1 -30   20.62    5.19
   1  -1  29   79.82    9.76
  -1  -1 -29   70.50    7.82
   1   1 -29   67.78    9.09
  -1  -1 -28    5.10    3.51
   1   1 -28   11.15    5.75
   1  -1  28   10.61    5.19
  -1  -1 -27   48.40    6.45
   1   1 -27   49.67    8.11
   1  -1  27   39.37    5.93
   1  -1  27   40.95    6.94
   1  -1  26   50.71    6.56
   1  -1  26   66.34    8.53
   1   1 -26   55.00    8.31
  -1  -1 -26   68.03    7.26
   1  -1  25   34.70    6.33
  -1   1  25   44.04    5.43
   1   1 -25   49.79    7.90
  -1  -1 -25   49.68    6.43
   1  -1  25   50.66    6.51
   1   1 -24  114.87   10.57
  -1   1  24  104.37    7.92
  -1  -1 -24  110.73    8.64
   1  -1  24  124.38   11.11
   1  -1  24  103.63    8.81
  -1  -1 -23  518.26   17.26
   1   1 -23  532.60   20.33
   1  -1  23  527.85   20.86
   1  -1  23  503.55   18.24
  -1   1  23  513.37   16.62
   1  -1  22  431.90   18.62
  -1  -1 -22  479.27   16.14
   1  -1  22  472.66   17.23
  -1  -1 -22  448.55   10.76
  -1   1  22  491.26   15.87
   1   1 -22  492.44   19.28
  -1  -1 -21   42.31    3.69
   1   1 -21   42.49    6.85
   1  -1  21   48.99    5.98
   1  -1  21   37.21    6.46
  -1   1  21   34.48    4.56
   1  -1  20  138.07   10.25
  -1  -1 -20  136.38    5.85
   1  -1  20  124.79    8.74
   1   1 -20  147.53   10.51
  -1   1  20  129.64    7.84
   1  -1  19   85.01    7.90
  -1   1  19   69.11    5.62
  -1  -1 -19   63.10    3.98
   1   1 -19   83.13    8.29
   1  -1  19   67.68    6.37
  -1  -1 -18  130.90    5.43
   1   1 -18  136.11    9.74
   1  -1  18  131.00    9.17
  -1   1  18  121.72    7.04
   1  -1  18  132.54    8.49
  -1  -1 -17   68.25    5.64
   1  -1  17   66.00    6.63
   1   1 -17   52.75    6.76
   1  -1  17   53.02    5.51
  -1  -1 -17   53.27    3.40
  -1   1  17   52.61    4.57
  -1  -1 -16  228.90    6.63
   1  -1  16  237.85   11.68
   1  -1  16  225.99   10.48
  -1  -1 -16  250.36    9.55
  -1   1  16  245.43    9.20
   1  -1  15  762.50   19.67
  -1  -1 -15  763.83   15.79
   1  -1  15  745.80   18.36
  -1  -1 -15  731.29   11.38
  -1   1  15  775.70   15.64
   1  -1  14  103.21    6.93
   1   1 -14  100.95    6.61
   1  -1  14  107.09    7.76
  -1  -1 -14  115.02    6.27
  -1   1  14  105.95    5.65
  -1  -1 -14  102.63    4.15
  -1  -1 -13  614.29    9.64
  -1   1  13  624.99   15.59
  -1  -1 -13  624.58   13.04
   1  -1  13  619.98   17.23
   1  -1  13  637.82   16.77
   1   1 -13  639.65   15.50
   1  -1  13  629.25   15.83
  -1   1  13  622.01   12.96
   1  -1  12  363.84   11.84
  -1  -1 -12  357.25    6.99
  -1   1  12  341.09    9.20
   1  -1  12  376.03   12.94
  -1  -1 -12  374.62    9.75
  -1   1  12  365.03   11.57
   1  -1  12  346.72   12.14
   1   1 -12  357.72   11.36
  -1  -1 -12  355.58   12.22
  -1  -1 -11 1420.50   23.52
   1  -1  11 1435.81   22.47
   1   1 -11 1442.65   21.94
   1  -1  11 1358.32   23.70
  -1   1  11 1404.10   21.53
  -1  -1 -11 1409.02   13.14
  -1  -1 -11 1445.66   17.60
  -1   1  11 1419.93   17.68
   1  -1  11 1414.49   23.16
  -1  -1 -10  160.12    5.76
  -1  -1 -10  141.32    7.29
   1   1 -10  151.70    7.06
   1  -1  10  153.80    7.79
  -1  -1 -10  142.14    4.05
  -1   1  10  146.39    6.89
  -1   1  10  147.19    5.56
   1  -1  10  148.95    7.42
   1  -1  10  148.88    7.34
  -1  -1  -9  921.82   12.20
   1  -1   9  876.97   16.67
   1  -1   9  896.23   17.93
  -1   1   9  916.90   15.91
  -1   1   9  905.23   12.77
   1  -1   9  903.72   16.78
  -1  -1  -9  888.25   17.32
  -1  -1  -9  888.30    9.35
  -1  -1  -9  945.86   14.42
  -1   1   8  644.91   12.66
   1  -1   8  651.77   13.74
  -1  -1  -8  646.16    7.44
  -1  -1  -8  645.59   14.25
   1  -1   8  667.71   14.85
   1  -1   8  649.40   13.75
  -1  -1  -8  637.46    9.38
  -1   1   8  679.92   13.04
  -1  -1  -8  657.67   11.57
   1  -1   7   65.38    4.65
   1  -1   7   61.98    4.24
   1  -1   7   64.58    4.34
  -1  -1  -7   69.07    2.92
  -1   1   7   60.19    3.94
  -1   1   7   63.73    3.94
  -1  -1  -7   64.69    4.47
  -1  -1  -7   65.66    3.64
   1  -1   6 1064.80   17.25
   1  -1   6 1031.97   15.99
  -1   1   6 1079.00   15.08
  -1  -1  -6 1099.61    9.39
  -1  -1  -6 1061.90   16.83
  -1  -1  -6 1095.19   13.73
  -1   1   6 1043.43   14.36
   1  -1   6 1053.81   15.97
   1  -1   5  955.83   14.74
  -1   1   5  981.81   13.14
   1  -1   5  946.24   15.55
   1  -1   5  968.38   14.60
  -1  -1  -5  976.98   12.50
  -1   1   4  900.26   12.04
   1  -1   4  895.25   13.53
   1  -1   4  925.05   13.94
  -1  -1  -4  931.78    8.80
  -1  -1  -4  935.06    9.51
  -1  -1  -4  906.21   11.62
  -1  -1  -3 1297.87   13.42
   1  -1   3 1319.88   16.04
  -1   1   3 1307.59   13.93
   1  -1   3 1308.41   15.72
  -1  -1  -3 1319.86   10.39
  -1  -1  -3 1299.95    9.62
   1  -1   2 1027.79   13.65
  -1  -1  -2 1034.02    8.46
  -1   1   2 1031.29   12.20
  -1  -1  -2  982.08   11.47
   1  -1   1 2455.40   20.97
  -1   1   1 2446.99   19.19
  -1   1   0 2156.26   18.50
   1  -1   0 2128.99   19.78
   1  -1  -1 2496.18   21.71
  -1   1  -1 2474.02   20.69
   1  -1  -2 1002.18   14.20
  -1  -1   2 1000.08   11.82
   1  -1  -2 1021.22   13.13
   1   1   2 1000.92    8.74
  -1  -1   2 1032.30   13.03
  -1  -1   2 1027.98   12.81
   1  -1  -3 1309.15   15.17
  -1  -1   3 1316.90   15.73
   1  -1  -3 1304.89   12.29
  -1  -1   3 1257.30   14.62
   1  -1  -3 1311.94   13.36
   1   1   3 1319.19   10.17
   1  -1  -4  943.67   11.59
   1  -1  -4  927.48   13.26
  -1  -1   4  959.84   13.68
   1  -1  -4  925.58   11.59
   1  -1  -5  952.67   14.00
  -1  -1   5  970.58   15.05
  -1  -1   5  968.45   14.77
   1  -1  -5  985.31   12.96
   1  -1  -5  972.37   12.38
  -1  -1   6 1085.39   16.69
   1  -1  -6 1080.80   13.56
   1   1   6 1072.32   10.07
   1  -1  -6 1059.45   15.31
  -1  -1   6 1059.56   16.46
  -1   1  -6 1062.89   11.57
   1  -1  -6 1080.66   14.53
  -1   1  -7   66.75    3.35
   1   1   7   59.63    2.84
  -1  -1   7   62.48    4.38
   1  -1  -7   69.46    3.73
  -1  -1   7   59.56    4.39
   1  -1  -7   70.72    4.39
   1  -1  -8  651.71   13.03
  -1  -1   8  663.43   14.27
   1  -1  -8  656.80   11.49
   1  -1  -8  649.78   12.50
   1  -1  -8  658.76   13.01
  -1   1  -8  639.35   10.74
  -1  -1   8  651.08   14.35
  -1   1  -8  651.38   13.94
   1   1   8  644.23   10.09
  -1  -1   9  904.01   17.28
  -1   1  -9  926.44   13.94
   1  -1  -9  901.64   15.92
  -1  -1   9  923.09   17.91
  -1   1  -9  895.61   16.92
   1  -1  -9  922.91   14.26
   1   1   9  898.45   12.85
   1  -1  -9  880.14   15.39
   1  -1  -9  897.17   15.97
  -1   1 -10  159.23    6.29
   1  -1 -10  147.65    6.63
   1   1  10  144.12    5.74
  -1   1 -10  150.08    7.22
  -1  -1  10  145.88    7.60
   1  -1 -10  158.05    7.21
  -1  -1  10  157.51    7.63
   1  -1 -11 1423.97   22.12
   1  -1 -11 1374.71   20.96
  -1   1 -11 1391.71   22.36
  -1   1 -11 1403.05   19.32
   1  -1 -11 1452.45   21.79
  -1  -1  11 1399.00   23.16
   1   1  11 1419.95   18.75
  -1  -1  11 1390.79   23.83
  -1   1 -11 1413.87   23.30
   1  -1 -12  370.48   11.30
   1  -1 -12  382.21   11.75
  -1  -1  12  345.14   12.10
  -1   1 -12  354.60   11.65
  -1   1 -12  362.40   10.50
  -1   1 -12  366.25   12.39
   1   1  12  345.53    9.89
  -1   1 -13  618.70   14.30
  -1   1 -13  627.22   16.57
   1  -1 -13  620.12   15.12
   1  -1 -13  629.88   15.54
   1   1  13  621.46    9.69
  -1   1 -13  623.31   15.87
  -1  -1  13  631.10   16.72
   1   1  13  601.70   13.72
  -1  -1  14   92.06    6.88
   1   1  14   96.84    6.04
   1   1  14   93.29    4.09
  -1   1 -14   99.95    6.62
   1  -1 -14  101.16    6.61
  -1   1 -15  745.80   18.06
  -1  -1  15  742.29   19.48
   1  -1 -15  724.84   17.76
   1   1  15  738.42   16.63
   1   1  15  747.68   11.87
  -1   1 -16  232.14   10.38
  -1  -1  16  228.14   11.14
   1   1  16  235.70    7.08
   1   1  16  230.23    9.82
  -1  -1  17   54.68    5.90
  -1   1 -17   54.19    5.32
   1   1  17   53.80    3.62
   1   1  17   45.79    4.79
   1  -1 -18  126.57    8.55
   1   1  18  126.58    5.64
  -1   1 -18  121.17    8.81
  -1  -1  18  120.96    8.87
   1  -1 -19   70.92    6.82
   1   1  19   64.99    4.35
  -1  -1  19   78.77    7.36
  -1   1 -19   70.63    7.34
   1   1  20  130.28    6.24
   1  -1 -20  145.45    9.45
  -1  -1  20  150.56   10.37
  -1   1 -20  119.41    9.13
  -1   1 -21   31.65    5.99
  -1  -1  21   37.79    5.80
   1   1  21   35.94    3.70
   1  -1 -21   30.01    5.66
   1   1  22  462.69   12.08
  -1   1 -22  444.82   17.84
   1  -1 -22  455.94   17.33
  -1  -1  22  478.46   18.91
  -1  -1  23  506.48   19.70
   1   1  23  517.17   13.15
  -1   1 -23  496.13   18.95
   1  -1 -23  563.20   19.68
   1  -1 -24   90.37    8.92
  -1   1 -24  104.11    9.72
  -1  -1  24  115.60    9.87
  -1   1 -25   44.86    7.16
   1  -1 -25   43.60    6.54
  -1  -1  25   46.43    6.87
  -1   1 -26   61.28    8.09
   1  -1 -26   58.49    7.29
  -1  -1  26   49.48    7.01
  -1   1 -27   54.96    8.08
  -1  -1  27   44.22    6.77
   1  -1 -27   31.08    5.81
   1  -1 -28   -1.42    4.10
  -1   1 -28    5.99    5.09
  -1  -1  28    1.80    3.14
   1  -1 -29   67.64    8.36
   1  -1 -29   86.38    9.92
  -1   1 -29   84.80    9.75
  -1   1 -30   33.65    7.04
   1  -1 -30   37.30    7.23
  -1   1 -31   19.87    6.64
   1  -1 -31   24.96    6.62
   1  -1 -31   10.53    4.75
   1  -1 -32   18.85    6.33
  -1   1 -32   22.11    6.61
   1  -1 -33   21.39    6.26
  -1   1 -33   25.41    6.95
  -1  -1  34    2.22    4.53
  -1   1 -34   11.11    5.42
  -1  -1  35    1.16    4.34
  -1   1 -35   10.04    5.51
  -1   1 -36    6.79    5.37
   1  -2  34    6.74    5.44
  -1  -2 -34   13.49    5.95
   1  -2  33    3.57    4.52
   1   2 -33    7.66    6.44
  -1  -2 -33    6.98    4.63
   1  -2  32    0.81    4.31
   1   2 -32   15.10    6.68
  -1  -2 -32    4.78    5.01
   1   2 -31    8.44    6.19
  -1  -2 -31    7.95    4.97
   1  -2  31    1.70    3.85
  -1  -2 -30    6.95    3.55
   1  -2  30   15.81    6.24
  -1  -2 -30   14.62    5.28
   1   2 -30   23.86    7.17
  -1  -2 -29   32.96    6.74
  -1  -2 -29    8.36    3.32
   1  -2  29   25.40    6.35
   1   2 -29   23.69    7.14
   1   2 -28   13.39    6.53
  -1  -2 -28    9.98    5.15
   1  -2  28    4.18    3.32
   1  -2  28    0.38    3.72
  -1  -2 -28   -6.97    4.37
   1   2 -27   18.53    6.59
  -1  -2 -27    4.29    3.07
  -1  -2 -27   16.44    5.14
   1  -2  27   11.34    4.68
   1  -2  27   13.47    5.53
  -1  -2 -26   21.07    4.05
   1   2 -26   28.22    7.18
   1  -2  26   27.01    6.08
  -1  -2 -26   33.66    6.42
   1  -2  26   19.22    5.06
  -1  -2 -25   23.48    5.46
   1  -2  25   11.59    4.33
   1   2 -25   17.12    6.12
  -1  -2 -25   17.54    4.03
   1  -2  25   15.22    4.63
  -1  -2 -24   35.94    6.34
   1  -2  24   23.70    5.41
   1   2 -24   29.79    7.32
  -1  -2 -24   32.23    4.88
   1  -2  24   22.26    5.28
  -1   2  23  321.20   11.67
  -1  -2 -23  304.37   12.52
   1   2 -23  314.03   16.60
   1  -2  23  324.60   16.52
   1  -2  23  299.24   15.56
  -1  -2 -23  313.46   14.93
  -1   2  22  482.87   13.91
   1  -2  22  487.16   19.64
  -1  -2 -22  510.73   18.35
   1  -2  22  467.35   19.16
   1   2 -22  540.05   21.00
  -1   2  21  439.60   13.06
   1  -2  21  458.05   18.49
   1  -2  21  454.25   18.30
  -1  -2 -21  432.94   16.49
   1   2 -21  486.18   19.56
   1  -2  20  129.52    9.85
   1  -2  20  127.54    9.91
  -1  -2 -20  136.34    9.54
  -1   2  20   99.32    6.15
   1   2 -20  135.39   10.95
  -1   2  19  168.26    7.61
   1   2 -19  196.64   12.19
  -1  -2 -19  179.71   10.25
   1  -2  19  182.39   11.30
   1  -2  19  175.36   11.04
  -1  -2 -18   28.98    3.76
  -1  -2 -18   41.64    5.36
  -1   2  18   33.64    3.47
   1   2 -18   43.46    6.96
   1  -2  18   33.49    5.00
   1  -2  18   32.21    5.14
   1  -2  17   34.54    5.18
   1   2 -17   47.86    6.93
  -1  -2 -17   48.06    5.33
  -1   2  17   50.30    3.96
  -1  -2 -17   44.37    4.12
   1  -2  17   48.48    5.91
  -1  -2 -16   34.40    4.73
   1  -2  16   26.47    4.37
  -1  -2 -16   26.99    3.18
   1  -2  16   27.86    4.69
  -1   2  16   25.96    2.91
   1  -2  15   30.45    4.67
  -1  -2 -15   39.91    3.55
  -1   2  15   29.64    2.97
   1  -2  15   42.67    5.20
  -1  -2 -15   40.43    4.73
  -1   2  14  158.76    6.17
  -1  -2 -14  163.98    6.55
  -1  -2 -14  170.24    8.35
   1  -2  14  143.55    9.08
   1  -2  14  156.19    8.95
   1  -2  13  170.72    9.74
  -1  -2 -13  174.33    6.41
  -1   2  13  167.83    8.17
   1  -2  13  178.93    9.18
  -1   2  13  184.80    6.30
  -1  -2 -13  198.90    8.67
   1  -2  12  627.38   17.62
  -1   2  12  635.26   14.80
   1  -2  12  634.06   16.51
  -1  -2 -12  626.05   11.03
  -1  -2 -12  619.39   14.54
  -1   2  12  613.79   10.90
   1  -2  11  549.68   16.16
  -1  -2 -11  553.38   13.34
  -1   2  11  539.39   12.72
  -1  -2 -11  557.35    9.67
  -1   2  11  551.48   13.45
   1  -2  11  534.24   14.65
  -1   2  10  829.44   14.99
   1  -2  10  839.47   19.41
  -1  -2 -10  824.22   15.76
  -1  -2 -10  788.09   16.66
  -1   2  10  845.17   16.02
   1  -2  10  800.93   19.78
   1  -2  10  810.74   17.49
  -1  -2 -10  849.26   19.71
  -1  -2  -9 1710.12   27.08
   1  -2   9 1708.84   28.04
  -1  -2  -9 1705.04   23.83
   1  -2   9 1712.77   26.98
  -1   2   9 1736.30   20.58
   1  -2   9 1706.01   24.57
  -1  -2  -9 1711.64   21.58
  -1   2   9 1675.57   21.84
  -1  -2  -8 1185.53   17.33
  -1  -2  -8 1195.84   19.41
   1  -2   8 1188.27   22.77
   1  -2   8 1193.40   21.97
   1  -2   8 1221.18   20.15
  -1   2   8 1216.50   16.47
  -1   2   7  930.96   15.52
  -1   2   7  918.38   13.69
   1  -2   7  899.59   19.26
  -1  -2  -7  912.17   14.69
   1  -2   7  927.22   17.01
  -1  -2  -7  906.62   16.65
   1  -2   7  912.39   18.56
   1  -2   6  519.07   14.14
  -1  -2  -6  504.19   10.60
   1  -2   6  525.30   12.49
  -1   2   6  526.62   11.02
  -1  -2  -6  504.58    6.46
  -1  -2  -6  494.97   12.12
   1  -2   6  502.91   13.40
  -1   2   6  495.30    9.76
  -1  -2  -5 2030.79   23.83
  -1   2   5 2036.93   19.19
  -1   2   5 2042.89   20.39
  -1  -2  -5 1997.82   20.34
   1  -2   5 2009.48   23.77
   1  -2   5 1977.72   25.68
  -1  -2  -5 2007.07   14.48
  -1   2   4  237.68    6.58
   1  -2   4  243.39    8.23
  -1  -2  -4  226.46    6.81
  -1   2   4  236.50    6.75
   1  -2   4  228.27    8.59
  -1  -2  -4  231.14    7.99
  -1  -2  -4  226.82    5.49
  -1   2   3 1916.09   17.58
   1   2  -3 1967.39   20.59
  -1   2   3 1943.82   18.90
   1  -2   3 1953.98   23.82
   1  -2   3 1840.39   22.24
  -1  -2  -3 1878.07   18.97
  -1  -2  -3 1900.16   22.15
  -1  -2  -3 1872.24   16.74
  -1  -2  -2 1005.72   10.06
   1   2  -2 1023.93   13.93
   1  -2   2 1011.24   16.31
  -1  -2  -2  990.44   13.06
  -1   2   2  995.33   11.79
   1  -2   2 1006.52   16.55
  -1   2   2  975.01   13.90
  -1  -2  -1 1554.53   14.18
  -1  -2  -1 1511.88   17.06
  -1   2   1 1532.58   17.92
   1  -2   1 1554.90   20.02
   1   2  -1 1532.09   15.86
  -1   2   1 1536.31   13.73
   1  -2   1 1480.47   19.89
  -1  -2   0  827.16   13.31
  -1   2   0  835.33    9.57
   1   2   0  823.68   10.65
  -1  -2   0  822.15   11.42
   1   2   0  794.52   10.87
   1  -2   0  817.53   14.94
   1   2   1 1569.83   13.18
   1  -2  -1 1528.70   20.64
  -1  -2   1 1526.10   16.86
   1   2   1 1509.90   16.35
   1   2   1 1533.94   13.44
   1   2   1 1523.12   16.43
  -1  -2   1 1495.04   18.83
   1  -2  -1 1558.68   21.08
  -1  -2   2 1007.81   14.60
   1   2   2 1012.22    9.40
   1  -2  -2 1013.36   12.91
   1   2   2  988.12   12.36
   1   2   2  993.77   13.06
   1  -2  -2 1003.67   17.12
   1   2   2 1020.93    9.36
  -1  -2   2 1023.91   16.27
   1  -2  -2 1005.36   17.09
  -1  -2   3 1856.77   22.90
  -1  -2   3 1825.70   20.88
   1  -2  -3 1923.77   23.67
   1  -2  -3 1944.95   19.06
   1   2   3 1870.24   15.64
   1  -2  -3 1872.25   21.97
   1   2   3 1923.07   17.92
   1  -2  -3 1951.26   24.42
  -1  -2   4  223.50    7.87
   1  -2  -4  231.43    7.06
   1  -2  -4  226.26    7.84
  -1  -2   4  248.65    9.00
   1   2   4  233.74    4.99
  -1  -2   4  223.39    4.19
   1  -2  -4  228.86    8.42
   1   2   4  223.02    6.18
   1  -2  -4  228.47    6.77
   1  -2  -5 1994.66   21.75
   1  -2  -5 1996.38   23.54
   1  -2  -5 2030.12   25.07
   1  -2  -5 2006.03   19.74
  -1  -2   5 1990.47   14.17
  -1  -2   5 2012.24   24.25
   1   2   5 1955.92   18.52
  -1  -2   5 1985.13   25.53
   1  -2  -6  500.02   12.72
   1   2   6  515.01    9.59
  -1  -2   6  499.07    7.99
   1  -2  -6  508.15   12.07
  -1  -2   6  515.49   13.66
   1  -2  -6  487.87   11.26
  -1  -2   6  523.89   13.09
   1  -2  -6  505.29   10.07
  -1  -2   7  900.79   11.89
   1  -2  -7  924.02   16.56
  -1  -2   7  903.59   17.78
  -1   2  -7  901.22   16.39
   1   2   7  914.25    8.24
   1  -2  -7  915.49   13.87
  -1  -2   7  897.99   18.64
   1  -2  -7  916.40   16.19
   1  -2  -7  964.20   17.85
   1   2   8 1194.52   10.90
   1  -2  -8 1193.76   16.33
   1  -2  -8 1181.90   19.14
   1  -2  -8 1193.85   20.46
   1  -2  -8 1188.69   19.32
  -1   2  -8 1172.32   19.49
  -1  -2   8 1171.20   22.01
  -1  -2   8 1185.32   14.84
  -1  -2   8 1213.83   21.48
   1   2   9 1681.47   14.74
   1  -2  -9 1656.15   23.43
  -1  -2   9 1712.87   27.40
  -1   2  -9 1682.00   24.12
   1  -2  -9 1735.18   24.17
   1  -2  -9 1703.58   20.19
  -1  -2   9 1736.46   26.81
   1  -2  -9 1735.34   25.39
   1  -2 -10  854.47   18.20
   1  -2 -10  831.37   17.49
  -1  -2  10  811.58   19.07
   1  -2 -10  846.86   17.03
   1  -2 -10  802.19   14.42
  -1  -2  10  806.41   19.48
  -1   2 -10  808.52   19.04
   1   2  10  828.62   11.32
  -1  -2  11  523.86   16.23
   1  -2 -11  545.03   12.46
   1   2  11  558.72   10.17
   1  -2 -11  547.75   15.15
  -1   2 -11  540.42   16.03
   1  -2 -12  609.97   13.69
   1   2  12  588.03   11.35
   1  -2 -12  640.75   16.67
  -1  -2  12  632.82   18.30
  -1   2 -12  629.18   17.63
  -1  -2  13  180.62   10.15
   1  -2 -13  177.68    9.43
   1   2  13  177.26    6.67
   1  -2 -13  171.56    7.64
   1  -2 -14  174.45    9.46
   1  -2 -14  156.76    7.51
   1   2  14  148.71    6.51
  -1  -2  14  144.40    9.33
  -1  -2  15   34.82    5.33
   1  -2 -15   35.54    3.97
   1  -2 -15   41.11    5.28
   1   2  15   42.33    3.90
  -1   2 -16   34.25    5.37
   1   2  16   31.63    3.60
   1  -2 -16   27.44    4.56
   1  -2 -16   27.97    3.72
  -1  -2  16   32.35    5.13
   1  -2 -17   45.04    5.63
  -1   2 -17   52.78    6.46
   1   2  17   46.14    4.40
  -1  -2  17   47.93    6.07
   1   2  17   46.83    5.57
  -1   2 -18   24.01    4.80
   1  -2 -18   39.12    5.67
   1   2  18   31.81    3.92
  -1  -2  18   43.69    6.18
  -1  -2  19  183.48   11.94
   1  -2 -19  186.03   11.14
  -1   2 -19  154.56   10.51
   1  -2 -20  120.37    9.70
  -1  -2  20  118.51   10.03
  -1   2 -20  102.52    9.56
  -1   2 -21  446.70   18.68
   1  -2 -21  427.40   17.59
  -1  -2  21  440.82   19.05
  -1  -2  22  475.26   20.39
  -1   2 -22  488.04   19.88
   1  -2 -22  482.41   19.27
   1  -2 -23  309.78   15.92
  -1  -2  23  307.53   16.70
  -1   2 -23  313.25   16.42
   1  -2 -24   36.45    6.97
  -1  -2  24   20.39    5.52
  -1   2 -24   26.94    6.28
   1  -2 -25   23.32    5.99
  -1   2 -25   17.44    5.93
  -1  -2  25   13.93    4.66
   1  -2 -26   31.30    6.39
  -1   2 -26   23.03    6.41
  -1  -2  26   20.29    5.61
   1  -2 -27   12.80    4.84
  -1   2 -27    6.84    5.15
  -1  -2  27   10.54    4.40
  -1  -2  27   11.22    4.71
   1  -2 -28    3.21    4.09
  -1   2 -28    8.73    5.36
  -1  -2  28   -0.72    3.62
  -1  -2  28    0.10    3.28
  -1  -2  29   22.96    6.08
  -1   2 -29   20.56    6.61
   1  -2 -29   20.95    6.43
  -1  -2  29   11.73    4.64
   1  -2 -30   14.49    5.51
  -1   2 -30   13.84    5.62
  -1  -2  30   11.78    5.28
  -1  -2  30   11.78    5.26
  -1   2 -31   12.08    6.23
  -1  -2  31    0.34    3.70
   1  -2 -31   14.60    5.82
   1  -2 -32   10.75    5.35
  -1   2 -32   12.86    6.22
  -1  -2  32    0.66    3.64
   1  -2 -33    9.60    5.71
  -1  -2  33    5.49    5.00
  -1   2 -33    5.24    5.43
  -1  -2  34   11.50    5.82
  -1   2 -34   42.28    8.67
  -1   2 -35   11.74    6.20
  -1  -2  35    2.54    5.00
   1  -3  34    7.20    4.47
   1  -3  33   20.55    6.68
  -1  -3 -33   24.42    6.63
   1   3 -33   23.70    7.77
   1  -3  32   67.12    9.81
  -1  -3 -32   78.63   10.79
   1   3 -32   66.55   10.35
   1  -3  31   26.05    6.78
   1   3 -31   48.57    9.40
  -1  -3 -31   44.78    8.22
  -1  -3 -30   27.12    6.76
   1  -3  30   23.31    6.05
   1  -3  30   19.34    6.00
   1   3 -30   37.10    8.29
   1   3 -29   40.67    8.39
   1  -3  29   25.75    6.37
  -1  -3 -29   29.20    6.62
   1  -3  29   34.80    7.29
  -1  -3 -28   22.33    5.86
   1  -3  28    9.01    4.45
   1  -3  28   21.50    5.95
   1   3 -28   10.81    5.96
   1  -3  27   64.32    8.99
   1   3 -27   67.72    9.83
  -1  -3 -27   63.53    8.50
   1  -3  27   53.24    8.03
   1   3 -26   45.86    8.52
  -1  -3 -26   43.22    7.00
   1  -3  26   38.40    6.85
   1  -3  26   45.04    7.68
   1  -3  25   27.30    5.70
  -1  -3 -25   28.13    5.79
   1   3 -25   34.41    7.41
   1  -3  25   28.99    6.13
   1  -3  24   46.94    7.10
   1  -3  24   39.98    7.29
  -1  -3 -24   40.44    6.35
   1   3 -24   46.22    8.07
   1  -3  23    4.35    3.97
   1   3 -23    9.66    5.67
   1  -3  23    6.29    4.30
  -1  -3 -23    9.25    4.08
   1  -3  22   94.00    9.60
  -1  -3 -22   85.37    8.31
   1  -3  22   87.05    8.68
   1   3 -22  102.76   10.42
  -1   3  21   80.79    4.99
   1  -3  21   74.98    8.00
  -1  -3 -21   92.77    8.38
   1  -3  21   86.02    9.00
   1   3 -21   91.24    9.50
  -1  -3 -20   12.93    2.54
  -1   3  20   16.01    2.30
  -1  -3 -20   22.08    5.00
   1  -3  20   15.90    4.13
   1  -3  20   21.24    5.03
   1   3 -20   24.34    5.97
  -1   3  19   38.42    3.31
  -1  -3 -19   38.65    5.66
  -1  -3 -19   38.07    3.71
   1  -3  19   37.77    6.21
   1   3 -19   45.54    7.16
   1  -3  19   37.20    5.54
   1   3 -18   13.18    5.56
  -1  -3 -18    8.46    2.01
  -1  -3 -18   18.94    4.38
   1  -3  18    4.56    2.79
   1  -3  18   12.61    3.87
  -1   3  18    8.43    1.78
  -1  -3 -17    8.82    3.30
   1  -3  17    4.91    2.88
   1   3 -17    8.97    5.35
  -1   3  17    2.30    1.50
   1  -3  17    2.71    3.12
  -1  -3 -17    3.65    1.60
  -1  -3 -16  243.86    7.31
   1  -3  16  261.06   12.42
  -1  -3 -16  259.46   11.93
   1  -3  16  284.22   14.39
  -1   3  16  246.60    7.48
  -1  -3 -15   70.98    6.30
  -1  -3 -15   63.46    3.55
   1  -3  15   62.11    6.90
  -1   3  15   73.60    4.09
   1  -3  15   66.91    6.52
  -1  -3 -14   67.82    5.97
   1  -3  14   62.90    6.79
   1  -3  14   66.61    6.10
  -1  -3 -14   67.51    3.32
  -1   3  13    4.89    2.17
  -1  -3 -13    3.51    2.30
  -1  -3 -13    3.90    0.95
   1  -3  13    2.94    2.53
   1  -3  13    2.95    2.79
  -1  -3 -12   29.38    1.69
  -1   3  12   28.56    3.67
  -1   3  12   30.70    3.40
   1  -3  12   37.58    4.68
   1  -3  12   37.61    5.44
  -1  -3 -12   30.24    4.02
  -1  -3 -11  395.90   12.89
   1  -3  11  416.05   13.90
  -1   3  11  400.44   12.88
   1  -3  11  404.16   15.54
  -1   3  11  378.28   11.44
  -1   3  11  398.00   10.53
   1  -3  10   42.30    4.85
  -1   3  10   41.96    3.59
   1  -3  10   49.60    5.91
  -1  -3 -10   42.10    4.42
  -1   3  10   42.51    4.61
  -1   3   9  408.18    9.81
  -1   3   9  399.02   12.10
   1  -3   9  371.51   12.61
   1  -3   9  402.54   14.85
  -1  -3  -9  382.02   12.13
  -1   3   8  160.73    7.54
  -1  -3  -8  168.10    8.84
   1  -3   8  161.43    9.46
   1  -3   8  163.46    8.23
  -1  -3  -8  153.58    4.13
  -1   3   8  164.67    6.09
  -1  -3  -8  157.68    7.76
  -1   3   7   67.91    4.24
  -1  -3  -7   74.17    5.41
   1  -3   7   80.16    6.69
   1  -3   7   73.02    6.45
  -1  -3  -7   69.61    5.82
  -1   3   7   72.94    4.07
  -1   3   7   70.08    4.95
   1  -3   7   64.53    5.32
  -1  -3  -7   68.40    3.26
  -1  -3  -6  105.37    6.19
  -1  -3  -6  111.62    4.53
   1  -3   6  103.15    7.22
   1  -3   6  111.10    6.75
  -1   3   6  102.78    4.79
  -1  -3  -6  106.29    6.90
   1   3  -6  107.26    6.58
  -1   3   6  107.98    5.80
  -1   3   6  105.94    5.36
   1   3  -5  393.78    7.02
  -1   3   5  397.56   10.47
   1  -3   5  363.49   12.88
  -1  -3  -5  378.93   12.60
  -1   3   5  393.69   10.35
   1  -3   5  377.13   11.80
  -1  -3  -5  379.68    8.85
   1   3  -5  393.06   11.75
  -1  -3  -5  400.00   11.42
  -1   3   5  389.59    9.26
  -1   3   4 1990.48   22.52
  -1   3   4 1976.60   23.82
   1   3  -4 2050.72   15.25
   1  -3   4 2021.23   26.82
   1   3  -4 2025.61   25.51
  -1   3   4 1996.89   21.38
   1  -3   4 2035.33   29.19
  -1  -3  -4 1951.54   25.02
  -1  -3  -4 1982.50   21.38
   1  -3   3  438.46   12.66
  -1   3   3  471.74   10.70
  -1   3   3  457.42   11.85
  -1  -3  -3  455.76   10.90
   1  -3   3  437.38   13.34
   1   3  -3  463.89    7.38
   1   3  -3  455.96   11.71
  -1   3   3  453.66   10.57
  -1  -3  -2 1296.17   19.05
   1   3  -2 1351.71   13.22
   1  -3   2 1252.23   21.82
   1  -3   2 1302.76   21.59
   1   3  -2 1376.84   19.21
  -1   3   2 1328.80   20.70
  -1   3   2 1324.28   17.25
  -1   3   2 1336.83   18.70
  -1   3   1  539.99   12.26
  -1   3   1  567.26   13.87
  -1   3   1  555.11   10.93
   1   3  -1  548.18   11.64
  -1  -3  -1  536.44   11.10
   1  -3   1  545.71   14.02
   1   3  -1  554.28   13.32
  -1  -3  -1  518.72   12.59
   1  -3   1  550.55   14.10
   1   3  -1  544.25    9.12
   1  -3   0  890.55   17.38
   1   3   0  908.60   16.39
  -1  -3   0  903.73   17.19
   1  -3   0  918.49   18.39
   1   3   0  894.70   12.44
  -1   3   0  907.77   17.88
   1   3   0  922.66   14.46
  -1  -3   0  869.48   15.11
  -1   3  -1  549.27   13.75
   1   3   1  552.90   12.67
   1   3   1  527.31   12.02
  -1  -3   1  557.61   13.94
  -1  -3   1  555.59   12.52
   1   3   1  533.97   10.53
   1   3   1  549.26   10.55
   1  -3  -1  530.50   14.12
   1  -3  -2 1327.36   23.46
   1   3   2 1338.79   18.22
   1  -3  -2 1327.23   22.57
  -1   3  -2 1351.17   21.32
   1   3   2 1317.93   15.53
   1   3   2 1305.69   19.28
  -1  -3   2 1307.38   22.00
  -1  -3   2 1327.00   13.72
  -1  -3   2 1321.38   20.22
  -1   3  -3  471.86   12.59
  -1  -3   3  478.62   13.86
   1   3   3  457.88    7.00
  -1  -3   3  472.07    8.10
   1   3   3  463.62    8.66
   1   3   3  440.53   11.18
  -1  -3   3  474.36   12.76
   1  -3  -3  437.70   13.60
   1   3   3  452.53   10.13
   1  -3  -3  428.18   13.37
   1   3   4 2004.76   16.93
   1   3   4 1952.70   11.70
  -1  -3   4 1983.30   26.78
  -1   3  -4 2013.27   25.70
   1   3   4 1982.55   19.88
   1  -3  -4 1987.94   29.02
  -1  -3   4 1954.39   28.62
   1   3   4 2008.07   23.57
  -1  -3   4 1957.12   16.92
   1  -3  -5  395.18    9.98
   1  -3  -5  405.01   13.30
   1  -3  -5  399.56   12.91
  -1  -3   5  394.44    7.79
  -1   3  -5  383.42   11.31
  -1  -3   5  382.89   12.19
  -1  -3   5  382.59   13.14
   1  -3  -5  386.22   11.32
   1   3   5  405.78    8.39
   1   3   5  383.68   10.34
   1   3   5  389.11    7.21
   1  -3  -6  107.36    5.25
  -1  -3   6  104.00    7.19
   1  -3  -6  102.90    7.01
   1  -3  -6  115.17    6.57
   1  -3  -6  111.39    7.00
  -1   3  -6  104.51    6.05
   1   3   6  109.46    4.02
   1   3   6   98.38    5.32
  -1  -3   6  106.86    4.30
  -1  -3   6  103.45    6.87
   1   3   7   67.45    4.60
  -1  -3   7   69.54    3.79
   1   3   7   70.99    2.95
  -1  -3   7   75.65    6.56
   1  -3  -7   61.67    5.44
  -1  -3   7   74.16    5.96
  -1   3  -7   74.10    5.27
   1  -3  -7   66.17    5.93
   1  -3  -7   81.66    5.84
   1  -3  -7   70.21    4.25
   1   3   8  170.73    4.30
   1   3   8  165.36    3.73
   1   3   8  154.87    6.83
  -1  -3   8  166.75    5.95
   1  -3  -8  161.39    8.25
  -1  -3   8  162.72    9.53
  -1   3  -8  163.69    7.83
   1  -3  -8  162.06    6.33
  -1  -3   8  175.69    9.32
   1  -3  -8  162.58    8.67
   1  -3  -8  162.88    8.86
   1  -3  -9  413.17   13.37
  -1   3  -9  389.37   12.29
   1  -3  -9  415.07   10.11
  -1  -3   9  399.94   15.01
   1   3   9  405.86   11.02
  -1  -3   9  405.08    9.73
   1   3   9  391.13    6.94
   1  -3  -9  387.28   13.82
   1  -3 -10   39.26    4.76
  -1   3 -10   53.33    4.97
  -1  -3  10   42.54    3.64
  -1  -3  10   53.96    6.38
   1  -3 -10   47.51    3.64
   1   3  10   45.75    2.69
  -1  -3  11  395.77   10.73
  -1  -3  11  424.75   16.22
   1  -3 -11  388.65   14.22
   1  -3 -11  402.60   10.37
   1   3  11  390.38    7.94
  -1  -3  12   33.04    3.51
   1  -3 -12   35.19    4.98
  -1  -3  12   35.44    5.45
   1   3  12   29.76    2.54
   1  -3 -12   29.78    3.06
  -1  -3  13    2.64    2.14
   1  -3 -13    3.96    1.43
  -1  -3  13    5.62    3.32
   1  -3 -13    2.54    2.67
   1   3  13    1.93    1.26
  -1  -3  14   65.33    7.01
   1  -3 -14   58.22    4.47
   1  -3 -14   71.84    6.92
  -1  -3  14   64.11    5.23
   1   3  14   63.95    4.08
  -1   3 -15   75.88    7.60
   1  -3 -15   66.37    6.84
  -1  -3  15   64.63    7.40
  -1  -3  15   66.71    5.57
   1   3  15   65.29    4.33
   1  -3 -15   70.80    5.05
   1  -3 -16  252.88    9.73
   1   3  16  256.15    8.87
   1  -3 -16  249.49   12.77
  -1   3 -16  246.19   13.29
  -1  -3  16  262.75   10.93
  -1  -3  16  252.38   14.17
   1  -3 -17    5.73    2.08
  -1  -3  17    6.84    2.89
   1  -3 -17    9.04    3.82
  -1   3 -17    5.37    3.52
   1   3  17    6.81    2.15
   1   3  17    4.94    3.09
  -1  -3  17    7.94    3.93
   1  -3 -18    7.95    2.40
  -1   3 -18    7.54    3.91
   1  -3 -18   14.32    4.00
   1   3  18   13.21    2.64
   1   3  18    8.18    3.44
  -1  -3  18    8.18    3.16
  -1  -3  18   10.16    4.28
   1   3  19   30.59    3.82
  -1  -3  19   32.66    4.84
   1   3  19   34.09    5.36
  -1   3 -19   45.54    7.04
  -1  -3  19   37.70    6.35
   1  -3 -19   42.89    6.30
  -1  -3  20   13.69    4.73
   1   3  20    9.23    4.05
   1  -3 -20   14.29    4.59
  -1  -3  20   18.79    4.26
  -1  -3  21   86.44    9.51
   1  -3 -21   89.78    8.85
  -1   3 -21   69.85    8.63
  -1  -3  21   78.77    7.43
  -1  -3  22   85.77    9.56
  -1   3 -22   84.54    9.21
  -1  -3  22   89.72    8.33
   1  -3 -22   76.66    8.52
  -1  -3  23    2.96    4.01
   1  -3 -23   15.21    5.51
  -1   3 -23    2.07    5.05
  -1  -3  23   12.76    4.33
  -1  -3  24   39.98    6.18
   1  -3 -24   37.72    6.59
  -1   3 -24   41.32    7.47
  -1  -3  24   52.49    7.97
  -1  -3  25   27.30    5.65
   1  -3 -25   25.05    6.03
  -1   3 -25   30.39    6.88
  -1  -3  25   13.87    5.05
  -1  -3  26   38.83    7.58
  -1  -3  26   43.50    6.98
   1  -3 -26   51.33    8.06
  -1   3 -26   46.59    8.45
  -1  -3  27   58.68    9.04
  -1  -3  27   66.05    8.24
  -1   3 -27   50.62    8.22
   1  -3 -27   57.25    8.52
  -1  -3  28   12.32    4.77
  -1   3 -28   18.84    6.64
  -1  -3  28    9.60    5.00
   1  -3 -28   19.27    6.16
   1  -3 -29   30.98    6.77
  -1  -3  29   28.22    6.08
  -1  -3  29   29.14    6.65
  -1   3 -29   25.80    7.18
  -1  -3  30   30.54    6.76
  -1  -3  30   20.16    6.50
   1  -3 -30   37.09    7.69
  -1  -3  31   43.39    8.74
  -1  -3  31   38.63    7.54
   1  -3 -31   40.28    8.43
  -1   3 -31   42.14    8.66
  -1   3 -32   47.57    9.10
   1  -3 -32   65.93   10.16
  -1  -3  32   60.34    9.10
  -1   3 -33   51.81    9.66
  -1  -3  33   18.94    6.24
  -1  -3  34   11.41    5.57
  -1   3 -34   18.82    7.42
  -1  -3  35   20.17    6.57
   1  -4  33   42.91    8.29
   1  -4  32    7.86    5.13
  -1  -4 -32    1.98    3.87
   1  -4  31   37.75    8.19
  -1  -4 -31   29.75    7.40
   1   4 -31   34.58    8.67
   1  -4  31   33.11    7.42
  -1  -4 -30   23.00    6.63
   1   4 -30   37.29    8.98
   1  -4  30   35.24    7.64
   1  -4  30   34.83    7.90
  -1  -4 -29   81.77   10.43
   1   4 -29   92.83   11.71
   1  -4  29   91.43   10.85
   1  -4  29   60.24    9.53
   1  -4  28   31.29    7.38
   1  -4  28   37.24    7.61
   1   4 -28   46.87    9.18
  -1  -4 -28   41.99    7.89
   1  -4  27   49.06    8.63
   1  -4  27   54.46    8.38
  -1  -4 -27   50.93    8.04
   1   4 -27   65.43   10.27
  -1  -4 -26  119.48   11.37
   1  -4  26  125.73   12.57
   1  -4  26  102.20   10.65
   1   4 -26  128.82   12.86
   1   4 -25   42.37    8.47
  -1  -4 -25   26.54    5.90
   1  -4  25   20.63    6.11
   1  -4  25   24.49    5.60
   1   4 -24   51.17    8.66
   1  -4  24   42.80    7.20
   1  -4  24   57.31    8.50
  -1  -4 -24   54.08    7.66
  -1  -4 -23   54.56    7.48
   1  -4  23   62.97    8.07
   1   4 -23   55.46    8.46
   1  -4  23   55.40    8.18
   1  -4  22  118.78   11.51
   1  -4  22  122.03   10.40
   1   4 -22  125.37   11.66
  -1  -4 -22  108.43    9.83
  -1  -4 -21   61.90    7.64
   1   4 -21   75.07    9.45
   1  -4  21   62.39    7.63
   1  -4  21   58.74    8.26
  -1  -4 -20   53.45    6.91
   1   4 -20   49.02    8.08
   1  -4  20   48.41    7.60
   1  -4  20   48.90    7.01
   1  -4  19   96.18    8.81
   1  -4  19   77.86    9.04
  -1  -4 -19   99.12    8.88
   1   4 -19   98.91   10.05
  -1   4  18  101.54    4.69
   1   4 -18  101.70   10.07
   1  -4  18   99.21    9.94
  -1  -4 -18  101.05    8.64
   1  -4  18  100.93    8.73
  -1  -4 -18   93.04    3.64
  -1  -4 -17   21.62    1.58
  -1   4  17   26.53    2.74
   1   4 -17   23.44    5.68
  -1  -4 -17   21.48    4.32
   1  -4  17   29.52    6.11
   1  -4  17   30.21    5.25
  -1   4  17   26.14    2.61
  -1  -4 -16  134.13    9.52
   1   4 -16  129.08   10.28
   1  -4  16  136.78    9.69
   1  -4  16  139.29   11.08
  -1   4  16  129.29    5.75
   1  -4  15   28.81    4.85
  -1  -4 -15   33.51    5.01
   1  -4  15   40.18    6.40
  -1   4  15   28.33    2.88
  -1   4  14   13.88    3.61
  -1   4  14   15.74    2.29
   1  -4  14   15.62    3.81
   1   4 -14    6.38    3.98
   1  -4  14   14.18    4.48
  -1  -4 -14    8.50    3.01
  -1  -4 -13  136.84    9.02
   1   4 -13  126.46    9.43
   1  -4  13  127.80   10.20
   1  -4  13  131.89    8.88
  -1   4  13  131.43    8.53
  -1   4  13  137.48    6.54
  -1   4  13  142.46    6.30
  -1   4  13  153.14    8.64
   1   4 -12   40.66    5.58
   1  -4  12   43.82    5.41
  -1   4  12   53.21    5.57
  -1   4  12   48.61    3.92
  -1   4  12   42.40    5.24
  -1  -4 -12   45.19    5.26
  -1   4  12   46.26    3.89
   1  -4  12   46.16    6.62
  -1   4  11  152.46    8.72
   1   4 -11  152.66    9.79
  -1   4  11  151.71    6.77
  -1   4  11  159.09    6.56
   1  -4  11  158.26    9.29
  -1  -4 -11  150.91    9.09
   1  -4  11  144.23   10.47
  -1   4  11  159.64    8.88
  -1  -4 -10  303.30   12.60
  -1   4  10  304.72   11.99
  -1   4  10  293.36    8.67
  -1   4  10  284.05    9.45
   1  -4  10  313.27   12.70
   1  -4  10  301.62   14.54
   1   4 -10  319.19   13.62
  -1   4  10  310.49   12.00
   1  -4   9  327.32   14.88
  -1   4   9  323.85   10.27
   1  -4   9  327.09   12.93
  -1   4   9  310.26    8.80
  -1  -4  -9  316.46    7.39
  -1  -4  -9  329.69   12.92
  -1   4   9  328.53   11.91
   1   4  -9  347.30   13.84
  -1  -4  -8  252.30    7.42
  -1   4   8  253.88    9.29
  -1   4   8  248.74   10.21
   1  -4   8  247.37   11.21
   1  -4   8  245.01   12.65
  -1  -4  -8  238.66   10.93
   1   4  -8  254.10   11.49
  -1   4   8  238.72    7.71
   1  -4   7   30.39    4.22
  -1  -4  -7   32.00    3.03
  -1   4   7   30.23    3.99
  -1   4   7   29.60    2.92
   1   4  -7   25.61    2.47
  -1   4   7   27.19    3.31
  -1  -4  -7   28.91    4.18
   1   4  -7   34.60    4.83
   1  -4   7   24.38    4.74
  -1  -4  -6  501.12   12.00
   1  -4   6  496.51   17.22
  -1   4   6  510.97   13.82
   1  -4   6  475.55   15.09
   1   4  -6  524.48   15.38
   1   4  -6  501.41    9.64
  -1   4   6  494.99   11.34
  -1   4   6  493.16   13.48
  -1  -4  -6  473.76   14.90
  -1  -4  -5 1018.44   21.44
   1  -4   5 1044.11   24.14
  -1   4   5 1036.29   19.74
  -1  -4  -5 1019.15   17.91
  -1   4   5 1037.69   16.76
  -1   4   5 1056.57   19.40
   1   4  -5 1036.87   21.17
   1  -4   5 1036.80   21.68
   1   4  -5 1020.47   13.63
  -1   4   4  513.65   14.32
   1   4  -4  547.09   14.97
   1  -4   4  516.11   15.42
  -1  -4  -4  525.00   13.38
   1   4  -4  502.14    9.69
   1  -4   4  508.96   16.75
  -1   4   4  532.60   12.46
  -1   4   4  504.02   16.21
  -1   4   4  516.88   13.32
  -1   4   3  199.41   10.10
   1   4  -3  197.50    6.37
  -1   4   3  212.51    8.17
   1  -4   3  200.30   10.42
   1   4  -3  201.74    9.85
  -1  -4  -3  211.60    8.93
  -1   4   3  205.78    9.34
   1   4  -3  201.41    8.95
  -1   4   3  202.68    8.27
   1  -4   3  203.51    9.85
  -1   4   2  496.41   15.28
   1  -4   2  524.60   15.48
  -1   4   2  541.20   13.13
  -1   4   2  528.19   15.27
   1   4  -2  557.15   15.72
   1   4  -2  534.14   14.01
  -1  -4  -2  538.72   14.53
   1   4  -2  510.74   10.57
  -1   4   2  541.32   13.41
   1  -4   2  530.34   16.24
  -1   4   1  422.82   13.97
   1   4  -1  457.68   14.04
   1   4  -1  429.23   12.12
   1  -4   1  416.61   14.11
   1   4  -1  431.09   10.09
  -1   4   1  445.92   14.29
   1  -4   1  414.61   14.20
  -1  -4  -1  446.31   13.92
   1   4   0 4672.60   34.65
   1  -4   0 4796.19   45.92
   1  -4   0 4803.27   46.98
  -1   4   0 4908.33   47.86
   1   4   0 4656.81   43.68
  -1  -4   0 4755.01   45.59
   1   4   0 4811.24   38.77
  -1   4   0 4740.14   45.38
   1   4   0 4821.04   43.48
   1  -4  -1  422.42   14.38
   1   4   1  413.59   13.15
   1   4   1  408.92   10.84
   1  -4  -1  417.30   13.57
  -1  -4   1  413.07   14.03
   1   4   1  425.22   11.41
  -1   4  -1  420.21   13.52
  -1  -4   1  435.44   13.09
  -1   4  -1  451.43   14.88
  -1   4  -1  422.20   14.57
   1   4   1  448.30   13.09
  -1   4  -2  517.08   14.80
   1   4   2  517.09   14.61
  -1   4  -2  557.31   16.74
   1   4   2  521.05   13.56
   1   4   2  532.37   12.87
   1  -4  -2  495.83   15.75
  -1  -4   2  531.50   16.27
   1   4   2  513.96   11.93
  -1  -4   2  486.58   14.44
  -1  -4   3  207.37   10.57
   1   4   3  206.61    8.36
   1   4   3  201.92    7.23
  -1   4  -3  198.43    9.21
   1   4   3  199.13    8.11
  -1  -4   3  212.71    6.94
  -1   4  -3  194.53   10.23
   1   4   3  208.93    9.17
  -1  -4   3  209.51    9.77
   1   4   4  521.44   11.12
   1   4   4  538.97   12.73
   1  -4  -4  526.32   17.11
  -1  -4   4  527.72   15.83
  -1  -4   4  528.26   10.86
  -1  -4   4  530.90   17.07
  -1   4  -4  533.85   14.84
   1   4   4  511.91   14.33
  -1  -4   5 1007.65   22.54
  -1  -4   5 1022.74   23.98
   1   4   5 1028.48   15.17
  -1   4  -5 1039.68   20.60
   1   4   5 1009.16    9.69
   1   4   5 1008.58   19.78
  -1  -4   5 1044.08   15.33
   1   4   5 1045.14   16.93
   1  -4  -5 1018.50   24.07
   1  -4  -6  495.16   16.88
   1   4   6  502.54   10.27
   1   4   6  487.65   13.73
   1   4   6  514.88   11.31
  -1  -4   6  498.55   17.34
  -1  -4   6  480.80   10.91
  -1   4  -6  510.16   14.48
  -1  -4   7   36.31    5.59
   1   4   7   30.03    2.70
  -1   4  -7   29.57    3.78
   1   4   7   28.51    3.61
   1   4   7   31.31    2.81
   1  -4  -7   35.52    5.07
  -1  -4   7   27.79    3.04
  -1  -4   8  254.29    8.42
   1   4   8  250.33    6.90
  -1  -4   8  256.22   13.01
   1   4   8  244.91    9.81
   1  -4  -8  258.45   12.39
  -1   4  -8  240.95   10.10
  -1  -4   9  334.58   15.10
  -1  -4   9  320.78    9.68
   1  -4  -9  324.26   14.07
   1  -4  -9  322.76    9.70
   1   4   9  324.81    7.05
   1  -4 -10  293.88    9.21
   1   4  10  291.85    6.89
  -1  -4  10  288.73    9.50
   1   4  10  293.38    5.71
  -1  -4  10  304.64   14.77
   1  -4 -10  292.99   13.67
   1  -4 -11  157.24    6.83
  -1  -4  11  159.15   10.93
   1  -4 -11  155.28   10.24
   1   4  11  154.77    5.24
  -1  -4  11  166.13    7.52
  -1  -4  12   49.05    4.39
   1   4  12   51.23    3.26
  -1  -4  12   41.68    6.18
   1  -4 -12   47.94    3.92
   1  -4 -12   49.65    6.24
   1  -4 -13  129.92    6.35
   1   4  13  135.52    8.13
  -1  -4  13  138.74   10.59
   1   4  13  143.71    9.75
   1   4  13  129.84    5.21
   1  -4 -13  145.38   10.21
  -1  -4  13  144.22    7.52
  -1   4 -14   13.68    4.31
  -1  -4  14   11.73    2.79
   1  -4 -14   14.42    2.41
   1  -4 -14   11.56    4.04
   1   4  14   15.01    4.13
   1   4  14   14.16    2.23
  -1  -4  14   10.06    3.99
   1  -4 -15   29.64    3.30
  -1   4 -15   29.11    5.92
   1   4  15   27.99    5.00
   1   4  15   34.89    3.14
  -1  -4  15   34.10    6.12
  -1  -4  15   37.87    4.42
   1  -4 -15   40.96    5.92
  -1  -4  16  134.38   11.35
   1   4  16  139.61   10.15
  -1   4 -16  151.52   11.31
  -1  -4  16  131.38    7.99
   1  -4 -16  139.73    6.99
   1  -4 -16  129.56   10.19
   1   4  16  125.00    6.02
  -1  -4  17   24.48    3.94
   1  -4 -17   23.23    5.37
   1   4  17   20.27    4.78
  -1   4 -17   28.63    6.24
  -1  -4  17   24.66    6.02
   1   4  17   20.50    2.81
   1  -4 -17   23.22    3.19
   1  -4 -18   94.34    6.16
  -1  -4  18  104.54   10.48
   1   4  18  105.34    9.30
   1  -4 -18   99.12    9.42
  -1  -4  18  105.19    7.72
  -1   4 -18  118.73   10.81
   1   4  19  102.17    9.27
  -1   4 -19   99.24   10.16
   1  -4 -19   87.98    9.04
   1  -4 -19  103.00    6.61
  -1  -4  19  103.68    7.93
  -1  -4  19  103.72   10.43
   1   4  20   42.19    6.39
  -1  -4  20   41.96    7.32
  -1  -4  20   47.22    5.88
   1  -4 -20   52.00    7.50
  -1   4 -20   48.27    7.53
  -1   4 -21   57.87    8.48
   1  -4 -21   60.84    8.11
  -1  -4  21   63.94    8.67
   1   4  21   73.38    8.24
  -1  -4  21   64.46    6.90
  -1   4 -22  115.29   11.44
   1  -4 -22  120.04   11.13
  -1  -4  22  121.73   11.96
  -1  -4  22  124.07    9.36
   1   4  22  142.43   11.35
  -1  -4  23   51.88    8.63
  -1  -4  23   48.32    6.57
  -1   4 -23   44.60    7.89
   1  -4 -23   61.55    8.69
   1  -4 -24   48.77    7.87
  -1  -4  24   56.84    7.15
  -1   4 -24   36.82    7.81
  -1  -4  24   47.72    8.30
   1  -4 -25   37.64    7.40
  -1  -4  25   21.20    6.37
  -1  -4  25   23.47    5.36
  -1   4 -25   13.53    5.87
   1  -4 -26  112.28   11.75
  -1  -4  26  119.39   12.74
  -1   4 -26  130.84   13.14
  -1  -4  26  114.06   10.16
  -1  -4  27   56.29    9.27
  -1  -4  27   46.37    7.03
  -1   4 -27   43.79    8.11
   1  -4 -27   49.03    8.32
  -1  -4  28   32.07    6.31
   1  -4 -28   36.97    7.58
  -1   4 -28   36.72    8.30
  -1  -4  28   39.51    8.57
  -1  -4  29   87.24    9.59
  -1   4 -29   89.84   11.44
  -1  -4  29   87.13   11.71
   1  -4 -29   85.74   11.03
  -1  -4  30   25.25    6.01
   1  -4 -30   25.05    6.87
  -1  -4  30   35.65    8.57
  -1   4 -30   32.68    8.31
  -1   4 -31   40.29    8.71
   1  -4 -31   35.60    7.78
  -1  -4  31   41.83    8.84
  -1  -4  31   29.70    6.52
  -1   4 -32   12.71    7.49
  -1  -4  32    5.42    4.44
  -1  -4  32   -5.71    5.25
   1  -5  33   -1.82    4.10
   1  -5  32    5.49    4.38
   1  -5  32    5.13    4.85
   1  -5  31   19.55    6.32
  -1  -5 -31   16.12    6.33
   1  -5  31   13.33    6.01
   1  -5  30    3.29    4.72
   1  -5  30   11.83    5.36
  -1  -5 -30    0.46    4.67
   1  -5  29   29.68    7.73
   1   5 -29   42.13    9.85
  -1  -5 -29   21.43    6.55
   1  -5  29   18.50    5.61
   1  -5  28    3.75    4.83
   1   5 -28   11.36    6.83
   1  -5  28    7.74    4.72
  -1  -5 -28    2.70    4.07
  -1  -5 -27   16.53    5.31
   1   5 -27   22.44    7.42
   1  -5  27   28.74    6.74
   1  -5  27   34.98    7.79
   1   5 -26   23.04    6.71
   1  -5  26   32.56    6.62
   1  -5  26   16.73    6.07
  -1  -5 -26   19.22    6.02
   1  -5  25    7.08    4.72
   1  -5  25    8.88    4.31
  -1  -5 -25    1.24    4.18
   1   5 -25    9.52    5.42
   1   5 -24   82.36   10.62
   1  -5  24   73.20   10.29
  -1  -5 -24   77.54    9.54
   1  -5  24   83.41    9.41
   1  -5  23   17.69    6.07
   1   5 -23   28.67    7.64
   1  -5  23   18.80    5.38
  -1  -5 -23   14.62    4.61
  -1  -5 -22   48.37    7.14
   1  -5  22   52.43    8.60
   1  -5  22   55.43    7.70
   1   5 -22   53.73    8.98
   1  -5  21  143.88   11.58
   1   5 -21  139.71   12.76
  -1  -5 -21  138.07   11.78
   1  -5  21  131.28   12.69
   1  -5  20   99.30   11.22
  -1  -5 -20  101.11    9.95
   1  -5  20  111.12   10.06
   1   5 -20  107.92   11.14
   1  -5  19   37.62    7.40
  -1  -5 -19   32.45    5.96
   1  -5  19   39.69    6.38
   1   5 -19   34.45    6.92
  -1  -5 -18   61.97    7.49
   1  -5  18   67.76    7.89
   1   5 -18   62.95    8.48
   1  -5  18   59.84    8.41
  -1  -5 -17   14.92    4.24
   1  -5  17   24.14    5.15
   1   5 -17   11.69    5.30
   1  -5  17   21.76    5.81
  -1  -5 -16   12.46    3.69
   1   5 -16    3.85    4.73
   1  -5  16   11.70    5.09
  -1   5  16    2.20    3.33
   1  -5  16   11.95    4.17
  -1   5  15   24.31    5.13
   1   5 -15    4.44    4.05
   1  -5  15   13.33    4.79
  -1  -5 -15   18.56    4.45
   1  -5  15   18.44    4.44
  -1   5  15   12.12    4.05
   1   5 -14   96.69    9.25
  -1   5  14   97.49    8.19
  -1   5  14  109.41    8.38
   1  -5  14  102.73    8.78
  -1   5  14  106.67    5.77
  -1   5  14   99.38    6.00
   1  -5  14   92.23    9.61
  -1  -5 -14   91.26    8.40
  -1   5  13  124.84    6.90
   1  -5  13  110.25    8.94
  -1   5  13  113.50    8.65
   1  -5  13  101.59    9.79
   1   5 -13  112.10    9.86
  -1  -5 -13  116.33    9.37
  -1   5  13  117.85    8.71
  -1   5  13  114.34    5.81
  -1   5  12   34.55    5.22
  -1   5  12   43.24    5.78
  -1   5  12   32.88    3.80
   1  -5  12   24.52    5.44
  -1  -5 -12   34.66    5.68
  -1   5  12   34.12    3.44
   1   5 -12   44.08    6.27
   1  -5  12   32.37    5.00
   1  -5  11  209.38   11.55
  -1   5  11  225.53   11.23
  -1   5  11  220.48    9.46
  -1   5  11  224.61   11.51
   1  -5  11  227.65   13.87
  -1   5  11  213.49    7.69
   1   5 -11  222.27   12.60
  -1  -5 -11  214.28   12.01
  -1  -5 -10   27.64    4.80
  -1   5  10   25.21    4.60
   1  -5  10   26.54    4.78
  -1   5  10   35.89    4.91
   1   5 -10   38.57    6.13
  -1   5  10   30.71    3.09
   1  -5  10   34.34    6.55
  -1   5  10   36.77    4.20
  -1   5   9  169.21   10.17
  -1   5   9  172.34    9.58
  -1  -5  -9  173.39   10.59
  -1   5   9  173.30    8.73
   1  -5   9  173.04   12.02
   1  -5   9  168.78   10.21
   1   5  -9  188.50   11.08
  -1   5   9  181.02    7.08
  -1  -5  -9  178.23    7.22
  -1  -5  -8   79.25    7.28
  -1   5   8   73.09    4.67
   1  -5   8   78.03    7.01
  -1  -5  -8   75.77    5.15
   1  -5   8   80.94    8.40
  -1   5   8   75.66    7.13
   1   5  -8   77.25    4.56
  -1   5   8   65.62    6.00
  -1   5   8   79.29    6.17
   1   5  -8   83.14    7.49
   1   5  -7  175.16   10.24
  -1  -5  -7  180.10   10.67
  -1   5   7  184.70    9.56
  -1  -5  -7  185.97    8.27
  -1   5   7  166.57    7.09
   1  -5   7  187.26   11.94
   1   5  -7  171.41    6.64
  -1   5   7  186.95    9.30
  -1   5   7  185.20   10.66
   1  -5   7  168.75    9.92
  -1   5   6  170.88    8.98
   1  -5   6  175.89   10.19
  -1  -5  -6  184.65    8.59
  -1   5   6  173.23    9.19
   1  -5   6  179.03   11.39
   1   5  -6  187.29   10.27
   1   5  -6  166.25    6.49
  -1   5   6  183.05   10.75
  -1   5   6  168.57    7.34
   1   5  -5   72.94    4.39
   1   5  -5   82.30    6.78
   1  -5   5   91.11    8.39
  -1  -5  -5   80.06    6.13
  -1   5   5   75.14    5.27
   1  -5   5   88.47    7.40
  -1   5   5   78.79    7.31
  -1   5   5   77.88    6.29
  -1   5   5   67.55    6.12
   1  -5   4  403.66   16.37
  -1   5   4  393.34   13.22
  -1  -5  -4  400.67   13.53
   1   5  -4  382.84   10.03
   1   5  -4  409.70   14.32
  -1   5   4  401.03   15.58
   1  -5   4  395.53   15.00
  -1   5   4  419.74   12.30
   1  -5   3  149.55    9.43
   1   5  -3  145.51    6.37
  -1   5   3  154.16    8.21
  -1  -5  -3  145.96    8.73
   1   5  -3  146.39    8.60
  -1   5   3  145.92    7.57
   1  -5   3  142.64    9.82
  -1   5   3  158.18    9.96
   1  -5   2  387.37   15.33
  -1  -5  -2  386.11   14.09
  -1   5   2  383.64   12.58
   1  -5   2  377.15   14.70
  -1   5   2  398.37   12.67
   1   5  -2  396.86   13.41
   1   5  -2  372.25   10.54
  -1   5   2  381.35   15.39
   1   5  -1  200.59    9.34
  -1  -5  -1  182.95   10.06
   1  -5   1  197.61   10.92
   1  -5   1  190.73   10.53
   1   5  -1  185.80    7.74
   1  -5   0  134.26    9.02
   1   5   0  134.56    6.85
  -1   5   0  136.59    9.09
   1   5   0  134.66    7.57
  -1  -5   0  134.24    8.78
   1  -5   0  138.96    9.11
  -1  -5   1  185.30   10.74
   1  -5  -1  175.77   10.33
   1  -5  -1  195.65   10.50
   1   5   1  180.82    8.24
   1   5   1  196.08    8.78
  -1   5  -1  195.53   10.96
  -1  -5   2  373.37   14.01
   1  -5  -2  405.90   15.52
  -1   5  -2  412.17   15.94
   1   5   2  381.64   12.39
  -1  -5   2  388.18   15.47
   1  -5  -2  384.06   14.20
   1   5   2  385.90   11.94
   1   5   2  384.73   13.25
   1   5   3  148.44    7.34
   1   5   3  138.86    7.79
   1   5   3  149.84    8.28
  -1  -5   3  149.41   10.08
  -1  -5   3  147.07    6.95
  -1   5  -3  149.00    9.82
   1   5   4  387.15   13.24
  -1  -5   4  412.49   11.33
   1   5   4  411.81   11.75
   1   5   4  427.27   13.12
  -1   5  -4  406.14   16.18
  -1  -5   4  395.99   16.29
   1   5   5   75.18    6.26
   1   5   5   83.93    5.76
   1   5   5   84.04    5.33
   1  -5  -5   73.96    7.51
  -1  -5   5   76.65    5.18
  -1  -5   5   80.98    7.96
  -1   5  -5   82.59    7.68
  -1   5  -6  193.12   11.73
   1   5   6  179.02    8.06
   1   5   6  167.77    7.19
  -1  -5   6  170.38   11.31
   1   5   6  167.39    4.45
  -1  -5   6  172.98    7.45
   1  -5  -6  166.57   11.01
   1   5   6  163.44    4.35
   1   5   7  180.94    7.29
   1   5   7  178.80    7.67
  -1  -5   7  188.17   12.09
  -1  -5   7  186.16    7.83
  -1   5  -7  187.38   11.63
   1  -5  -7  167.18   11.07
   1   5   7  186.21   11.08
  -1  -5   8   78.45    8.20
  -1  -5   8   80.37    5.38
   1   5   8   74.77    7.41
   1   5   8   73.61    4.66
   1  -5  -8   73.46    7.69
   1   5   8   77.65    4.92
  -1   5  -8   78.06    8.15
   1   5   9  167.60   10.14
  -1  -5   9  193.29   12.65
   1  -5  -9  178.15   11.68
  -1  -5   9  180.82    8.13
  -1   5  -9  172.74   11.56
   1   5   9  176.04    6.82
   1   5   9  168.02    6.80
   1   5   9  202.09   11.81
   1   5  10   28.44    5.32
  -1  -5  10   43.25    6.78
  -1   5 -10   25.18    5.69
  -1  -5  10   28.75    3.64
   1   5  10   26.68    4.87
   1  -5 -10   29.61    5.34
   1   5  10   24.91    2.58
   1  -5 -11  213.28   12.96
   1   5  11  213.56   12.46
   1   5  11  215.34    6.23
   1   5  11  202.01    6.57
  -1  -5  11  235.82   14.36
  -1   5 -11  236.35   13.77
  -1  -5  11  220.44    9.40
   1   5  11  227.26   11.71
  -1  -5  12   34.70    4.10
  -1   5 -12   29.78    5.68
  -1  -5  12   35.58    6.41
   1   5  12   30.33    2.72
   1  -5 -12   31.50    5.67
   1   5  12   31.43    5.17
   1   5  12   31.67    2.12
   1   5  12   42.98    6.43
   1  -5 -13  117.86   10.05
  -1  -5  13  110.36   10.56
  -1  -5  13  125.82    7.63
  -1   5 -13  127.07   10.62
   1   5  13  111.59    9.31
   1   5  13  129.70    9.01
   1   5  13  119.08    5.28
   1   5  14  110.59    9.42
   1  -5 -14   93.86    9.14
   1   5  14   95.84    4.95
  -1   5 -14   99.23    9.65
   1  -5 -14  102.17    5.89
  -1  -5  14  100.10   10.17
  -1  -5  14   98.89    6.95
   1   5  14  106.54    8.28
  -1  -5  15   15.98    3.23
   1  -5 -15   12.43    2.36
   1   5  15   20.06    4.83
  -1   5 -15   17.47    5.80
   1   5  15   14.20    4.82
   1  -5 -15   14.00    4.89
  -1  -5  15   17.51    5.50
   1  -5 -16    7.95    2.09
   1   5  16   16.74    4.59
  -1   5 -16   15.85    5.61
  -1  -5  16   17.32    5.44
   1  -5 -16    3.09    2.96
  -1  -5  16    6.46    2.67
  -1   5 -17   14.95    4.87
  -1  -5  17   12.42    4.31
   1   5  17   16.68    4.92
   1  -5 -17   19.49    5.15
  -1  -5  17   22.67    4.08
  -1  -5  18   52.11    8.20
  -1   5 -18   64.34    8.83
   1   5  18   56.01    7.36
   1  -5 -18   65.14    8.24
  -1  -5  18   54.90    6.11
  -1  -5  19   43.33    7.99
  -1   5 -19   53.30    8.33
   1   5  19   40.45    6.74
   1  -5 -19   30.51    6.29
  -1  -5  19   38.44    5.40
   1  -5 -20  101.35   10.64
  -1  -5  20  104.85    8.44
   1   5  20   97.70    9.80
  -1   5 -20  123.84   12.09
  -1  -5  20  110.24   11.72
  -1  -5  21  130.94    9.58
   1   5  21  123.46   10.96
   1  -5 -21  114.72   11.45
  -1   5 -21  139.50   12.60
  -1  -5  21  146.13   13.69
  -1  -5  22   47.17    6.17
   1  -5 -22   39.39    7.66
   1   5  22   57.39    7.79
  -1   5 -22   59.15    8.89
  -1  -5  22   69.35    9.90
  -1  -5  23   18.94    4.61
  -1   5 -23    6.69    4.53
   1  -5 -23    3.11    3.80
  -1  -5  23   26.61    7.00
   1   5  23   17.89    5.91
  -1  -5  24   68.19    7.63
  -1   5 -24   65.62    9.89
  -1  -5  24   77.54   10.75
   1  -5 -24   65.75    9.44
  -1  -5  25    5.36    3.54
  -1   5 -25   -2.30    5.13
  -1  -5  25    6.11    4.42
   1  -5 -25    0.93    4.39
   1  -5 -26   13.58    5.45
  -1  -5  26   26.18    5.63
  -1  -5  26   19.05    6.24
  -1   5 -26   22.99    7.46
   1  -5 -27   33.99    7.33
  -1  -5  27   32.00    8.13
  -1   5 -27   19.09    6.32
  -1  -5  27   33.87    6.31
  -1  -5  28    1.84    4.66
   1  -5 -28   -1.54    5.88
  -1   5 -28    9.84    6.70
  -1  -5  28    8.46    4.45
   1  -5 -29   15.87    5.78
  -1  -5  29   27.65    7.96
  -1   5 -29   24.52    7.47
   1  -5 -30    3.03    4.23
  -1  -5  30    6.29    5.53
  -1   5 -30   -2.79    5.89
  -1  -5  31   13.56    6.54
  -1  -5  32    5.29    5.62
   1  -6  31    2.22    4.23
  -1  -6 -30    7.09    4.17
   1  -6  30    2.08    3.92
   1  -6  30    9.10    5.55
   1  -6  29    8.65    6.01
   1  -6  29    0.69    3.81
  -1  -6 -29   -3.04    5.53
   1  -6  28    3.74    4.28
   1  -6  28   10.22    5.75
  -1  -6 -28   -3.40    5.69
  -1  -6 -27   -0.31    5.18
   1  -6  27    6.06    4.61
   1   6 -27   12.71    6.80
   1  -6  27    3.08    3.93
   1  -6  26   16.16    7.23
  -1  -6 -26    8.59    4.13
   1   6 -26    5.71    6.05
   1  -6  26    3.43    3.58
   1   6 -25   12.06    6.31
   1  -6  25   16.83    6.27
  -1  -6 -25    7.67    4.95
   1  -6  25   13.79    5.09
   1  -6  24    0.79    3.76
  -1  -6 -24    1.18    3.50
   1  -6  24    4.08    4.33
   1   6 -24   -0.94    4.47
   1  -6  23   15.10    5.04
   1  -6  23   16.40    5.79
  -1  -6 -23   13.55    5.21
   1   6 -23   18.28    6.19
   1   6 -22   46.39    8.91
   1  -6  22   46.29    8.48
   1  -6  22   48.83    7.50
  -1  -6 -22   39.03    7.44
  -1  -6 -21    4.49    4.08
   1   6 -21    1.85    4.96
   1  -6  21    3.23    3.66
   1  -6  21   -4.65    4.77
   1   6 -20   64.31    9.58
   1  -6  20   67.34    9.70
   1  -6  20   72.22    8.86
  -1  -6 -20   72.65    9.01
  -1  -6 -19   86.44    9.70
   1  -6  19   87.23   10.86
   1   6 -19   93.16   10.70
   1  -6  19   96.45    9.78
   1  -6  18   27.63    5.77
  -1   6  18   27.38    6.01
   1   6 -18   35.84    7.25
   1  -6  18   23.71    6.96
  -1  -6 -18   31.13    6.30
  -1   6  17  244.67   13.05
   1   6 -17  229.87   15.26
   1  -6  17  217.70   13.94
  -1  -6 -17  222.29   14.61
   1  -6  17  246.86   17.19
  -1   6  17  240.70   13.90
  -1   6  16   43.54    6.72
   1  -6  16   58.81    7.72
  -1   6  16   33.60    6.07
   1   6 -16   29.65    6.91
  -1  -6 -16   40.74    6.94
   1  -6  16   41.97    7.96
  -1  -6 -15   66.68    8.32
   1   6 -15   55.76    8.26
  -1   6  15   70.48    7.87
   1  -6  15   71.89    8.08
  -1   6  15   70.91    7.60
   1  -6  15   80.98   10.05
  -1   6  14  180.02   11.62
  -1  -6 -14  189.99   12.89
   1  -6  14  182.54   12.29
   1  -6  14  175.08   14.08
  -1   6  14  186.46   11.76
   1   6 -14  189.17   13.19
  -1   6  14  192.94    7.42
  -1  -6 -13  262.04   15.04
   1  -6  13  228.17   15.70
   1  -6  13  244.14   13.88
  -1   6  13  235.94   12.87
  -1   6  13  239.06    8.26
   1   6 -13  265.70   15.07
  -1   6  13  246.52   13.31
   1   6 -12   36.36    6.43
  -1   6  12   36.92    5.75
   1  -6  12   24.76    5.76
  -1   6  12   24.64    5.38
  -1   6  12   34.61    3.34
  -1  -6 -12   34.77    5.96
   1  -6  12   31.96    5.83
  -1   6  11   55.43    5.53
  -1   6  11   63.48    7.13
  -1  -6 -11   65.89    7.86
  -1   6  11   44.27    6.28
  -1   6  11   56.59    4.18
   1   6 -11   61.60    7.73
   1  -6  11   51.14    7.61
   1  -6  11   50.16    6.37
   1  -6  10  104.27   10.39
  -1   6  10  109.33    8.61
  -1   6  10   96.76    8.74
  -1   6  10   97.73    5.53
   1   6 -10   99.89    9.25
   1  -6  10   99.07    8.89
  -1  -6 -10  103.09    9.21
  -1   6   9   96.06    8.41
  -1  -6  -9   78.96    5.81
   1   6  -9   89.33    8.44
   1   6  -9   72.70    5.00
  -1   6   9   83.27    5.21
   1  -6   9   85.18    9.22
   1  -6   9   89.07    8.48
  -1  -6  -9   87.38    8.69
  -1   6   9   84.54    7.41
   1  -6   8   30.93    6.22
  -1  -6  -8   27.56    3.90
   1   6  -8   29.88    5.25
   1   6  -8   25.61    3.12
  -1   6   8   33.13    3.51
  -1   6   8   44.76    6.63
  -1   6   8   28.43    4.89
   1  -6   8   31.82    5.50
   1   6  -7   93.90    8.36
   1  -6   7   86.46    8.93
   1  -6   7   90.64    8.35
  -1  -6  -7   93.71    6.82
  -1   6   7   95.48    5.93
  -1   6   7  102.21    7.85
   1   6  -7   87.56    5.36
  -1   6   7   97.41    8.78
  -1   6   6   85.12    5.77
   1   6  -6   83.05    5.22
  -1  -6  -6   96.32    7.16
   1   6  -6   95.96    8.03
   1  -6   6   98.03    9.50
   1  -6   6   94.17    8.36
  -1   6   6  100.91    9.08
  -1   6   6   98.67    7.64
   1  -6   5  136.02    9.78
  -1  -6  -5  121.54    8.34
  -1   6   5  140.65   10.46
   1  -6   5  142.13   11.11
   1   6  -5  120.10    6.27
   1   6  -5  142.88    9.59
  -1   6   5  116.78    6.98
  -1   6   5  126.73    8.54
   1  -6   4  135.00   10.73
  -1   6   4  139.77    8.81
  -1  -6  -4  142.98    9.14
  -1   6   4  151.38   10.88
   1  -6   4  150.42   10.16
   1   6  -4  135.84    6.92
   1   6  -4  152.45    9.63
  -1   6   4  145.23    7.95
  -1   6   3   81.35    6.35
  -1   6   3   95.40    8.98
   1  -6   3   78.61    7.67
  -1  -6  -3   84.69    7.45
   1   6  -3   85.76    7.16
   1  -6   3   74.31    8.01
   1   6  -3   79.11    5.44
  -1   6   3   79.83    6.79
  -1   6   2  133.24    8.33
  -1   6   2  122.43    9.92
  -1  -6  -2  132.25    9.38
   1  -6   2  142.83   10.41
   1   6  -2  127.16    8.45
   1   6  -2  128.37    7.07
   1  -6   2  129.98    9.50
  -1   6   2  139.71    9.88
  -1   6   2  129.57    7.98
  -1   6   1   22.08    4.69
   1  -6   1   22.84    4.50
   1   6  -1   22.36    4.00
   1   6  -1   24.16    3.42
   1  -6   1   25.23    4.71
  -1   6   1   25.14    3.99
  -1  -6  -1   23.95    4.84
   1   6   0   -0.83    2.18
  -1  -6   0    1.15    2.76
   1   6   0    0.66    1.87
   1  -6   0    1.37    2.70
   1  -6   0    1.10    2.89
  -1   6   0    2.96    2.86
   1  -6  -1   26.50    4.80
  -1   6  -1   22.05    4.56
   1   6   1   21.41    3.76
  -1  -6   1   19.32    4.64
   1   6   1   19.31    3.25
   1  -6  -1   24.75    4.81
  -1   6  -2  127.01    9.73
   1   6   2  125.22   10.09
   1  -6  -2  137.55    9.57
  -1  -6   2  124.94    9.89
   1   6   2  124.50    7.90
   1   6   2  126.12    7.74
   1   6   3   74.60    7.86
   1   6   3   75.92    5.95
  -1  -6   3   86.25    8.60
  -1   6  -3   83.69    7.99
   1   6   4  150.15   10.91
  -1  -6   4  142.02   10.91
   1   6   4  145.98    7.95
  -1   6  -4  138.25   10.45
   1   6   5  125.65    9.83
   1   6   5  121.55    7.19
  -1  -6   5  135.82    7.50
  -1   6  -5  127.43   10.29
  -1  -6   5  137.24   10.99
   1   6   6   97.13    6.44
   1   6   6   86.76    3.99
  -1  -6   6   95.88    6.35
   1   6   6   92.50    6.70
   1   6   6   89.46    8.56
   1   6   6   96.28    8.84
  -1  -6   6   86.51    8.82
  -1   6  -6   97.16    9.31
  -1  -6   7   93.59    6.34
   1   6   7   98.64    9.19
  -1  -6   7   98.80    9.59
   1  -6  -7  102.93    9.74
  -1   6  -7   98.70    9.42
   1   6   7   89.14    6.38
   1   6   7   94.28    8.68
   1   6   7   88.66    3.17
   1   6   7   93.41    6.08
   1   6   7   87.03    3.20
   1  -6  -8   18.39    4.50
  -1  -6   8   31.16    6.24
   1   6   8   30.58    5.63
   1   6   8   27.78    3.56
   1   6   8   26.36    3.54
  -1  -6   8   29.39    3.80
   1   6   8   27.18    5.40
  -1   6  -8   25.38    5.58
  -1  -6   9   80.41    9.11
  -1   6  -9   98.75    9.60
  -1  -6   9   72.02    5.81
   1  -6  -9   75.15    8.82
   1   6   9   77.62    8.30
   1   6   9   94.42    8.62
   1   6   9   86.04    5.75
   1   6   9   82.53    5.61
   1   6  10  102.63    9.34
   1   6  10   90.99    5.62
   1   6  10   92.18    8.43
  -1   6 -10  102.13   10.01
  -1  -6  10  103.37    6.91
  -1  -6  10  105.45   10.61
   1  -6 -10  112.31   10.43
   1   6  10  102.26    6.06
  -1   6 -11   51.62    7.65
   1   6  11   60.00    7.45
   1   6  11   58.79    4.64
  -1  -6  11   54.35    5.41
   1   6  11   58.37    7.16
  -1  -6  11   48.49    7.88
   1  -6 -11   48.72    7.36
  -1  -6  12   32.86    4.33
   1   6  12   32.39    5.94
   1   6  12   34.55    3.70
  -1  -6  12   28.34    6.77
   1   6  12   25.58    5.27
   1  -6 -12   30.17    6.09
  -1   6 -12   36.36    6.57
   1   6  13  245.04   13.25
  -1  -6  13  222.62   15.50
  -1   6 -13  241.09   15.40
  -1  -6  13  247.81   11.40
   1   6  13  249.20   14.55
   1  -6 -13  231.43   15.15
   1   6  14  190.35   13.06
  -1  -6  14  187.35   14.57
   1   6  14  203.15   12.20
  -1  -6  14  189.97   10.18
  -1   6 -14  200.74   14.51
   1  -6 -14  193.93   14.03
  -1  -6  15   76.48   10.18
   1   6  15   78.91    8.33
  -1  -6  15   64.35    6.51
   1  -6 -15   72.72    9.43
   1   6  15   63.46    8.11
  -1   6 -15   63.57    8.99
   1  -6 -16   31.99    6.77
  -1  -6  16   42.53    5.49
   1   6  16   45.64    6.82
  -1   6 -16   47.06    7.93
   1   6  16   38.76    6.77
  -1  -6  16   36.72    7.86
  -1  -6  17  217.35   16.48
   1   6  17  220.24   14.27
   1   6  17  250.21   13.26
   1  -6 -17  243.53   16.33
  -1   6 -17  249.04   16.35
  -1  -6  17  234.36   12.03
  -1  -6  18   31.20    5.11
  -1  -6  18   29.24    7.35
   1  -6 -18   31.14    7.21
   1   6  18   28.24    6.02
  -1   6 -18   34.93    7.76
   1   6  19   92.90    9.97
   1  -6 -19   87.27   10.18
  -1   6 -19   99.17   11.11
  -1  -6  19   97.63   11.82
  -1  -6  19   98.19    8.32
   1   6  20   65.39    8.78
  -1  -6  20   71.80    7.51
  -1  -6  20   64.34   10.08
   1  -6 -20   71.28    9.68
  -1   6 -20   84.14   10.66
  -1   6 -21    6.54    5.05
   1   6  21    2.79    4.51
  -1  -6  21    4.01    3.23
  -1  -6  21    5.82    5.24
   1  -6 -21    1.15    3.65
  -1  -6  22   44.83    8.75
   1  -6 -22   49.19    8.59
  -1  -6  22   43.99    6.27
  -1   6 -22   57.41    9.47
   1   6  22   47.60    7.76
  -1   6 -23   15.82    6.32
  -1  -6  23   16.02    4.41
   1  -6 -23   11.02    5.23
  -1  -6  23   21.48    6.40
   1   6  23   10.74    4.93
  -1   6 -24   -8.89    6.79
  -1  -6  24    5.73    5.28
   1  -6 -24   -0.75    4.10
   1   6  24   -0.51    4.16
  -1   6 -25    6.61    5.15
   1  -6 -25    9.77    5.43
  -1  -6  25    5.13    4.90
  -1   6 -26   -3.20    6.32
  -1  -6  26    7.56    4.78
   1  -6 -26   -1.16    4.10
   1  -6 -27    2.24    5.78
  -1   6 -27   -0.82    6.51
  -1  -6  27    2.76    4.39
  -1   6 -28   -4.03    6.36
  -1  -6  28    0.03    4.22
   1  -6 -28    0.65    5.80
  -1  -6  29    4.91    5.25
  -1  -7 -28   26.93    7.13
  -1  -7 -27   11.47    5.42
   1  -7  26    3.89    3.63
  -1  -7 -26   -0.38    4.48
   1  -7  26    4.30    4.57
   1  -7  25    2.84    3.79
   1  -7  25    2.97    4.51
  -1  -7 -25    4.72    5.02
   1   7 -25   14.15    6.88
   1   7 -24   -4.39    4.84
   1  -7  24    2.20    3.73
  -1  -7 -24   -0.26    4.19
   1  -7  24   -1.76    4.73
   1  -7  23    6.08    4.63
   1  -7  23    9.29    4.18
  -1  -7 -23   20.26    6.21
   1   7 -23   21.13    7.01
   1  -7  22    5.10    5.15
  -1  -7 -22   10.35    5.22
   1   7 -22    0.84    4.76
   1  -7  22    0.71    3.45
   1  -7  21   16.10    4.93
   1   7 -21   13.35    7.07
   1  -7  21   12.30    5.28
  -1  -7 -21   19.19    6.17
   1  -7  20   17.79    6.28
   1   7 -20   29.95    7.49
  -1  -7 -20   16.07    5.58
   1  -7  20   25.17    5.70
   1   7 -19    6.12    5.58
   1  -7  19   10.87    4.39
  -1  -7 -19    9.95    4.91
   1  -7  19    0.22    4.79
  -1   7  19   10.64    4.59
  -1  -7 -18   42.79    7.77
   1  -7  18   42.61    6.98
   1   7 -18   45.94    8.62
   1  -7  18   32.26    7.83
  -1   7  18   52.70    7.42
  -1   7  18   40.93    7.10
   1  -7  17   54.37    9.61
   1   7 -17   51.67    8.68
  -1   7  17   61.03    7.65
  -1   7  17   53.09    7.67
  -1  -7 -17   49.31    8.06
   1  -7  17   57.65    7.90
  -1   7  16   88.52    9.12
   1  -7  16   91.40   11.57
  -1   7  16   99.63    9.58
   1  -7  16   90.14    9.72
  -1  -7 -16   86.43   10.17
   1   7 -16   76.25    9.77
  -1   7  15  240.28   14.16
   1  -7  15  228.37   14.48
  -1  -7 -15  220.54   15.59
   1   7 -15  206.72   14.70
   1  -7  15  199.66   16.22
  -1   7  15  199.02   13.03
   1  -7  14   12.23    6.35
   1  -7  14    5.83    4.12
  -1   7  14    7.22    4.93
   1   7 -14   -2.39    4.33
  -1  -7 -14   -0.70    3.84
  -1   7  14    6.39    4.24
   1   7 -13   33.34    6.95
   1  -7  13   16.39    6.12
   1  -7  13   11.81    4.39
  -1   7  13   15.04    4.88
  -1   7  13   18.25    4.77
  -1  -7 -13   15.09    5.21
   1  -7  12    7.83    4.42
  -1   7  12    9.54    4.51
  -1   7  12    9.89    4.57
   1  -7  12   11.51    4.11
  -1  -7 -12    6.57    4.16
   1   7 -12   12.70    4.99
  -1   7  11   14.17    4.74
   1  -7  11   15.99    5.83
  -1   7  11   14.45    4.34
   1  -7  11   15.23    4.59
   1   7 -11   21.85    5.56
   1   7 -10  121.03   10.44
   1  -7  10  117.06   11.90
  -1   7  10  124.08    6.39
  -1   7  10  120.89   10.36
   1  -7  10  119.94   10.20
  -1   7  10  115.06    9.36
  -1   7   9   47.10    6.28
   1   7  -9   43.58    6.73
   1  -7   9   43.32    6.76
  -1  -7  -9   46.00    5.30
  -1   7   9   40.44    7.30
   1  -7   9   44.75    7.97
  -1   7   9   41.24    4.06
  -1  -7  -8  102.09    7.71
  -1   7   8  124.74    9.40
   1  -7   8  109.15   11.36
  -1   7   8  105.76    6.40
   1  -7   8  100.56    9.29
  -1   7   8  114.18   10.30
   1   7  -8  113.79    9.93
  -1   7   7  358.93   17.77
   1   7  -7  396.82   17.44
  -1   7   7  369.71   15.70
   1  -7   7  401.61   20.16
   1  -7   7  405.64   17.84
  -1   7   7  359.27   12.01
  -1  -7  -7  409.68   15.59
  -1  -7  -6  117.05    8.80
  -1   7   6  121.26   10.67
   1  -7   6  105.72   10.59
   1  -7   6  110.59    9.83
  -1   7   6  105.19    8.55
   1   7  -6  107.18    9.33
  -1   7   6  106.90    6.95
   1   7  -5   28.81    5.48
  -1   7   5   13.08    3.74
  -1   7   5   13.58    4.72
  -1   7   5   18.60    3.55
  -1  -7  -5   13.17    3.85
  -1   7   5   14.74    4.56
   1  -7   5   24.93    5.38
   1  -7   5   19.01    5.19
   1  -7   4   55.21    7.55
   1   7  -4   67.88    7.30
  -1   7   4   56.34    7.70
   1  -7   4   62.78    7.35
  -1  -7  -4   60.02    6.84
  -1   7   4   70.68    7.85
  -1   7   4   65.15    5.88
  -1   7   4   65.68    6.74
   1  -7   3   26.71    5.65
  -1   7   3   27.22    4.58
   1  -7   3   13.42    4.22
  -1   7   3   20.36    4.64
  -1   7   3   13.53    4.25
  -1  -7  -3   19.38    4.62
  -1   7   3   21.68    3.94
   1   7  -3   12.98    3.56
  -1   7   2   88.76    8.78
  -1  -7  -2   86.22    8.60
   1  -7   2   80.78    8.30
  -1   7   2   85.89    7.36
   1  -7   2   85.96    9.02
  -1   7   2   75.55    8.90
   1   7  -2   82.92    7.51
  -1   7   2   83.44    7.10
   1   7  -2   95.86    6.81
   1  -7   1   47.45    6.86
  -1   7   1   34.25    6.30
  -1   7   1   50.74    6.82
  -1   7   1   37.25    5.16
  -1  -7  -1   48.31    6.88
   1   7  -1   49.56    5.95
   1  -7   1   47.22    6.45
  -1   7   1   58.06    6.19
   1   7   0   39.41    5.28
   1  -7   0   43.12    6.39
   1  -7   0   34.86    6.08
  -1   7   0   36.92    6.04
  -1  -7   0   36.83    6.40
  -1   7  -1   48.05    6.76
   1   7   1   43.74    6.77
   1   7   1   44.34    5.49
   1  -7  -1   51.49    7.01
  -1  -7   1   48.32    7.08
  -1  -7   2   92.65    9.41
   1   7   2   82.00    6.98
   1  -7  -2   88.79    8.65
  -1   7  -2   89.91    8.93
   1   7   2   66.80    8.46
   1   7   3   14.34    4.47
   1   7   3   17.31    3.44
  -1   7  -3   22.89    5.27
  -1  -7   3   15.47    4.90
  -1  -7   4   61.03    7.97
   1   7   4   57.03    7.41
  -1   7  -4   67.15    8.01
   1   7   4   68.93    6.19
  -1  -7   5   21.30    5.43
   1   7   5   20.32    2.76
   1   7   5   21.32    3.83
  -1   7  -5   21.78    5.82
   1   7   5   19.78    5.70
  -1  -7   6  107.07   10.96
   1   7   6  103.21    9.74
   1   7   6  113.12    7.61
  -1  -7   6  103.94    7.44
  -1   7  -6  107.89   10.47
   1   7   6  110.28   10.19
   1   7   6   95.27    4.79
  -1  -7   7  360.70   19.34
  -1   7  -7  401.90   19.39
   1   7   7  392.38   18.36
  -1  -7   7  371.95   13.52
   1   7   7  354.50   17.55
   1   7   7  360.52   13.03
  -1  -7   8  116.55    7.76
   1   7   8  125.40   10.78
  -1  -7   8  123.86   11.91
  -1   7  -8   99.34   10.11
   1   7   8  114.32   10.51
   1   7   8  106.71    7.06
  -1  -7   9   41.14    7.34
   1   7   9   37.64    4.41
  -1  -7   9   38.37    4.75
   1   7   9   36.56    6.94
  -1   7  -9   49.18    7.94
   1   7   9   49.83    7.56
   1   7  10  114.97    7.23
   1   7  10  109.04    9.90
  -1   7 -10  114.88   11.25
  -1  -7  10  121.51   12.06
  -1  -7  10  114.65    7.77
   1   7  10  135.50   11.31
   1  -7 -10  101.61   10.70
   1   7  11   17.79    5.16
  -1   7 -11    8.97    4.31
   1  -7 -11   11.93    4.89
  -1  -7  11   17.10    5.94
  -1  -7  11   18.91    3.66
   1   7  11   18.80    5.00
  -1   7 -12   -0.68    4.51
  -1  -7  12   11.29    5.44
  -1  -7  12    8.25    2.83
   1   7  12   -0.44    4.59
   1  -7 -12    8.75    4.66
   1   7  12   13.11    4.81
  -1  -7  13   31.70    7.75
   1   7  13   17.57    5.49
   1  -7 -13   16.04    5.63
  -1   7 -13   16.83    5.74
   1   7  13   14.83    4.64
  -1  -7  13   16.43    3.83
   1   7  14   13.26    5.80
   1   7  14    4.63    4.78
  -1   7 -14   -2.65    4.11
   1  -7 -14   -1.87    5.04
  -1  -7  14    0.57    2.27
  -1  -7  14   16.37    6.65
  -1   7 -15  218.92   15.87
   1   7  15  230.26   13.91
   1  -7 -15  221.24   16.55
  -1  -7  15  218.53   17.38
   1   7  15  228.30   15.13
  -1  -7  15  222.62   11.76
  -1   7 -16   82.10   10.58
   1   7  16  101.89    9.61
  -1  -7  16   86.72   11.42
   1  -7 -16   86.62   10.98
  -1  -7  16   81.84    7.43
   1   7  16   99.17   10.53
  -1   7 -17   56.78    9.31
   1   7  17   52.60    8.01
  -1  -7  17   58.63    6.54
   1   7  17   72.33    8.20
   1  -7 -17   55.41    9.01
  -1  -7  17   71.97   10.85
  -1  -7  18   39.93    8.67
   1   7  18   45.80    6.78
   1  -7 -18   43.84    8.46
   1   7  18   36.55    6.88
  -1   7 -18   36.67    7.85
  -1  -7  19    5.68    4.93
  -1   7 -19    7.91    5.49
   1  -7 -19   11.52    5.73
   1   7  19    3.46    4.01
  -1   7 -20   30.98    7.60
   1  -7 -20   18.69    6.29
  -1  -7  20   17.99    6.53
   1   7  20   22.29    6.29
  -1   7 -21   11.83    5.74
   1  -7 -21   15.62    6.28
  -1  -7  21   12.93    6.04
   1   7  21   25.54    6.49
  -1  -7  22   -1.86    5.21
   1   7  22    1.35    3.37
   1  -7 -22    6.33    5.38
  -1   7 -22    3.42    4.04
   1  -7 -23   10.80    5.67
   1   7  23   17.38    5.86
  -1   7 -23   22.55    6.92
  -1  -7  23   19.35    6.38
   1  -7 -24    4.27    4.95
  -1   7 -24   -5.01    6.34
   1   7  24    8.54    4.64
  -1  -7  24   13.62    7.15
   1   7  25    6.67    5.03
  -1   7 -25    1.79    6.27
   1  -7 -25    2.05    4.60
  -1  -7  25    6.46    5.48
  -1  -7  26    4.00    4.67
   1  -7 -26    0.14    4.43
  -1  -8 -26   23.06    6.87
  -1  -8 -25    2.47    4.54
  -1  -8 -24    8.22    6.55
   1  -8  23   -5.19    5.19
  -1  -8 -23    1.36    4.44
   1   8 -22    5.20    6.36
   1  -8  22   17.74    7.34
  -1  -8 -22    1.92    4.41
   1  -8  21    4.57    4.40
   1   8 -21   -8.32    6.66
  -1  -8 -21   -3.14    4.46
  -1   8  20    0.06    3.51
   1  -8  20    4.72    5.11
  -1  -8 -20    4.06    4.33
   1   8 -20   -2.66    5.42
   1  -8  20   -1.44    3.66
   1  -8  19   15.24    6.48
  -1   8  19   15.74    5.35
  -1  -8 -19    4.43    4.32
   1   8 -19   -2.97    6.30
   1  -8  19    7.63    4.13
  -1  -8 -18    6.75    4.83
   1  -8  18    4.90    4.98
   1   8 -18   -6.08    6.33
  -1   8  18   14.87    5.50
   1  -8  18    2.32    3.29
  -1   8  18    7.17    4.25
  -1  -8 -17    7.34    5.43
   1  -8  17   -2.17    5.20
  -1   8  17    8.81    4.37
  -1   8  17   13.19    5.55
   1   8 -17   -2.92    5.73
   1  -8  17    5.48    3.89
  -1   8  16   13.66    4.62
   1  -8  16    9.54    6.21
   1   8 -16    1.59    5.24
  -1  -8 -16   11.51    4.87
  -1   8  16   21.18    5.98
   1  -8  16   18.23    5.51
   1   8 -15   -0.57    5.16
   1  -8  15   16.83    5.44
  -1   8  15   10.41    5.04
   1  -8  15   19.08    7.18
  -1   8  15   12.42    4.37
  -1  -8 -15   10.37    4.66
   1  -8  14   -0.83    4.10
  -1   8  14    1.41    3.98
  -1   8  14   10.59    4.87
   1  -8  14    2.59    3.24
   1   8 -14   -7.45    5.48
   1  -8  13    5.05    3.38
  -1   8  13    2.13    3.76
  -1   8  13   -0.41    3.27
   1  -8  13    4.27    4.38
  -1   8  12  125.06   10.57
   1  -8  12  113.21   12.79
  -1   8  12  116.12   10.87
   1   8 -12  122.39   11.44
   1  -8  12  147.89   12.00
  -1   8  11   33.91    6.90
   1   8 -11   54.00    8.20
   1  -8  11   35.48    8.15
   1  -8  11   33.40    6.51
  -1   8  11   32.74    5.90
   1   8 -10   12.75    4.86
   1  -8  10   11.28    5.32
   1  -8  10    7.15    3.77
  -1   8  10    6.21    4.90
  -1   8  10   22.31    5.27
  -1   8   9   91.80    9.99
  -1   8   9   85.06    8.66
   1  -8   9   83.16    9.02
  -1  -8  -9   86.43    7.59
   1   8  -9   95.27    9.73
   1  -8   9   92.48   11.20
   1  -8   8   45.98    7.16
   1   8  -8   44.24    7.24
  -1   8   8   55.37    8.25
   1  -8   8   53.52    8.84
  -1   8   8   44.73    6.46
  -1   8   8   48.42    6.63
  -1  -8  -8   54.56    6.43
  -1   8   7   82.72    8.53
  -1  -8  -7   77.44    7.70
  -1   8   7   82.31    8.25
   1  -8   7   81.13   10.42
   1   8  -7   82.60    9.03
  -1   8   7   75.38    9.28
   1  -8   7   85.02    9.23
  -1   8   6   13.55    4.33
  -1   8   6   15.67    3.39
   1  -8   6   19.77    5.90
   1   8  -6   16.52    4.46
  -1  -8  -6   10.73    4.23
   1  -8   6   15.61    5.04
  -1   8   6   14.21    4.64
  -1   8   6   12.01    5.13
  -1   8   5   88.95   10.02
  -1   8   5   94.58    7.28
   1   8  -5  101.86    9.37
   1  -8   5   99.92   10.96
  -1  -8  -5  105.36    9.39
   1  -8   5  107.67   10.03
  -1   8   5  105.38    9.08
  -1   8   5   99.23    9.41
  -1   8   4   46.48    6.98
  -1  -8  -4   56.42    7.32
   1  -8   4   46.80    7.20
  -1   8   4   40.88    5.41
  -1   8   4   48.86    8.00
   1  -8   4   58.37    8.70
   1   8  -4   40.78    6.39
  -1   8   4   48.23    6.46
  -1   8   3  127.76    8.88
  -1   8   3  131.71   12.00
   1   8  -3  134.88   10.44
   1  -8   3  133.59   11.31
  -1   8   3  138.92   10.20
  -1  -8  -3  144.16   11.43
  -1   8   3  141.18   11.40
   1  -8   3  127.74   11.90
  -1  -8  -2    6.98    3.85
   1  -8   2   11.72    4.16
   1  -8   2    9.80    4.31
  -1   8   2    8.90    3.77
  -1   8   2    6.29    3.23
  -1   8   2    9.72    3.32
  -1   8   2    3.89    4.34
   1   8  -2    3.21    2.85
  -1   8   1   33.06    5.22
  -1   8   1   25.64    4.59
   1  -8   1   32.18    6.35
  -1   8   1   41.04    6.65
  -1   8   1   28.39    6.49
  -1  -8  -1   29.71    5.99
   1   8  -1   24.96    5.19
  -1  -8   0   86.17    9.57
   1  -8   0   98.09   10.06
   1   8   0   80.62    7.79
  -1   8   0   70.21    9.32
   1   8   0   76.00    9.61
  -1   8   0   80.40    9.12
  -1   8   0   85.54    7.96
  -1   8   0   86.42    8.27
   1  -8  -1   37.17    6.82
   1   8   1   36.37    5.48
  -1  -8   1   29.52    6.44
   1   8   1   30.01    6.70
  -1   8  -1   29.82    6.05
  -1  -8   2    1.53    3.58
   1   8   2    7.34    3.29
   1   8   2    3.05    4.26
  -1   8  -2    9.74    4.41
  -1  -8   3  152.69   12.98
   1   8   3  117.03    8.86
  -1   8  -3  131.82   11.60
   1   8   3  117.32   11.46
   1   8   4   56.84    8.38
  -1  -8   4   50.82    8.16
  -1   8  -4   58.66    8.24
   1   8   4   41.45    5.54
   1   8   5  117.51   11.36
  -1   8  -5   84.59    9.71
   1   8   5  102.61   10.16
  -1  -8   5   99.33   10.94
   1   8   5   91.94    7.62
  -1  -8   6   19.67    6.33
  -1   8  -6   16.80    5.92
   1   8   6   17.40    5.42
   1   8   6   12.20    4.67
   1   8   6   14.04    3.61
   1   8   7   88.77   10.06
  -1   8  -7   87.13   10.28
   1   8   7   74.99    9.15
  -1  -8   7   70.15    9.70
   1   8   8   48.31    7.89
  -1   8  -8   43.93    7.72
  -1  -8   8   37.17    7.45
  -1  -8   8   55.47    6.02
   1   8   8   59.37    8.60
  -1  -8   9   81.93   10.75
   1   8   9   82.41    9.64
   1   8   9   73.40    9.23
  -1  -8   9   80.85    7.03
  -1   8  -9   88.83   10.64
   1   8  10    9.92    4.69
  -1   8 -10    8.82    4.75
   1   8  10   20.22    5.99
  -1  -8  10   19.32    6.74
   1   8  11   41.82    7.54
   1   8  11   39.46    7.10
  -1   8 -11   42.32    8.09
  -1  -8  11   47.49    8.86
   1   8  12  117.50   11.35
  -1  -8  12  120.86   13.27
  -1   8 -12  123.87   12.60
   1   8  12  117.09   11.05
   1  -8 -13    4.43    4.73
   1   8  13    2.29    4.12
   1   8  13    9.16    5.10
  -1  -8  13    7.85    5.17
  -1   8 -13   10.49    6.19
   1   8  14    1.29    3.78
  -1   8 -14    2.60    4.34
  -1  -8  14    4.74    4.89
   1  -8 -14   -0.42    4.53
   1   8  14    1.37    4.03
   1  -8 -15    7.92    5.05
  -1   8 -15    8.28    5.30
   1   8  15    9.55    4.71
   1   8  15   21.03    6.27
  -1  -8  15   11.82    5.95
  -1   8 -16   13.14    5.98
   1   8  16   18.17    5.82
   1  -8 -16   11.20    5.59
  -1  -8  16   10.69    5.69
   1   8  16   11.81    4.50
   1  -8 -17   13.77    5.97
   1   8  17    6.69    4.24
   1   8  17   18.32    6.04
  -1   8 -17    3.86    5.23
  -1  -8  17    3.14    4.74
  -1  -8  18    8.70    5.38
   1  -8 -18    2.63    4.32
   1   8  18    5.45    4.24
   1   8  18    6.18    4.68
  -1   8 -18   11.13    5.98
   1  -8 -19    6.93    4.78
   1   8  19   16.83    6.28
  -1   8 -19    5.53    4.34
   1   8  19   21.51    6.07
  -1  -8  19    9.93    5.28
   1  -8 -20    5.67    5.12
  -1   8 -20    7.89    6.12
   1   8  20   -0.69    3.60
  -1  -8  20   -4.66    5.52
  -1   8 -21    6.15    5.13
   1   8  21    6.90    5.09
   1  -8 -21    5.05    5.49
  -1  -8  21    0.97    3.65
   1   8  22    5.00    5.37
  -1  -8  22   12.47    6.51
   1  -8 -22    5.61    5.55
  -1   8 -22    9.08    6.20
   1  -8 -23    5.17    4.60
  -1  -9 -23    5.25    5.15
  -1  -9 -22    3.85    4.45
  -1  -9 -21    5.18    5.47
  -1   9  20   23.21    6.15
  -1  -9 -20   26.84    7.62
  -1   9  19    5.15    4.09
   1   9 -19   -1.32    6.36
  -1   9  18   20.65    6.14
   1  -9  18   10.43    4.88
   1   9 -18    7.81    6.20
  -1   9  18   15.65    6.10
  -1   9  17   10.76    5.00
  -1   9  17   13.11    5.88
   1  -9  17    3.10    4.72
  -1   9  16    6.62    4.28
  -1   9  16    0.57    4.53
   1  -9  16    5.86    5.05
  -1   9  15   13.13    5.33
  -1   9  15   21.16    6.68
   1  -9  15    2.14    3.58
   1   9 -15   -3.56    6.48
   1  -9  14    2.48    4.32
   1  -9  14    2.24    3.49
  -1   9  14   -1.18    3.64
  -1   9  14   -3.01    4.74
   1   9 -14  -11.91    7.15
   1  -9  13   -3.06    4.18
  -1   9  13    4.84    4.02
  -1   9  13   -4.67    5.39
   1  -9  13    6.87    5.05
   1   9 -13   -2.82    5.86
   1  -9  12   12.79    6.31
   1  -9  12   17.57    5.17
  -1   9  12   14.49    5.80
  -1   9  12   17.06    5.28
   1   9 -12   15.97    5.71
  -1   9  11    8.80    4.09
   1   9 -11   19.76    6.33
   1  -9  11   11.79    5.13
   1  -9  11    6.38    4.68
  -1   9  11    5.05    5.00
   1   9 -10   26.68    6.64
   1  -9  10   27.56    7.71
  -1   9  10   13.15    5.28
  -1   9  10   19.42    5.00
   1  -9  10   20.97    5.76
   1  -9   9   14.98    5.20
  -1   9   9   17.89    4.95
  -1   9   9   17.67    5.86
  -1   9   9   16.95    4.87
   1  -9   9   19.51    6.52
   1   9  -9   20.04    5.87
   1  -9   8   11.62    4.47
  -1   9   8   12.20    4.26
   1  -9   8   12.57    5.85
  -1   9   8    8.84    4.60
  -1   9   8   15.41    5.59
   1   9  -8   16.31    5.71
  -1  -9  -8   14.21    3.99
  -1   9   7   45.51    6.73
  -1   9   7   51.15    8.28
   1  -9   7   53.54    7.78
   1   9  -7   50.03    7.77
   1  -9   7   64.37    9.70
  -1  -9  -7   51.87    6.94
  -1   9   7   57.02    7.60
  -1   9   6    3.16    4.70
   1  -9   6    2.26    3.59
  -1   9   6    3.66    3.36
  -1  -9  -6    3.17    3.02
   1  -9   6   -0.42    4.27
  -1   9   6    0.62    3.04
   1   9  -6    4.58    4.49
  -1   9   5   32.06    5.76
  -1   9   5   27.29    6.95
   1   9  -5   33.87    6.21
  -1  -9  -5   43.04    6.94
  -1   9   5   38.69    6.96
   1  -9   5   35.04    7.47
   1  -9   5   33.30    6.53
   1  -9   4   14.44    5.36
  -1   9   4   14.40    4.69
  -1  -9  -4   13.54    4.83
   1  -9   4    8.08    4.77
  -1   9   4   18.97    5.29
  -1   9   4    6.73    4.61
   1   9  -4    9.95    4.14
  -1   9   3   21.85    6.13
  -1   9   3   33.18    5.63
  -1   9   3   33.80    6.54
   1  -9   3   35.72    7.65
  -1  -9  -3   32.52    6.36
   1   9  -3   45.13    6.91
   1  -9   2    0.36    3.81
   1   9  -2    2.32    3.30
  -1   9   2    3.97    3.57
  -1   9   2    3.28    3.00
  -1  -9  -2    0.76    3.31
  -1   9   2   -1.08    4.21
  -1  -9  -1    5.06    4.43
   1   9  -1    8.62    3.89
  -1   9   1   12.54    4.50
  -1   9   1    8.03    3.40
  -1   9   1    2.15    4.40
   1   9  -1   10.53    5.13
  -1   9   1    9.19    3.31
   1  -9   1    9.54    4.87
  -1   9   0   43.25    6.23
  -1   9   0   39.74    7.09
  -1   9   0   34.34    5.63
  -1   9   0   31.75    6.91
  -1  -9   0   44.22    7.91
   1   9   0   32.12    5.50
   1  -9   0   40.47    7.28
   1   9   0   29.42    6.82
  -1  -9   1   16.16    5.39
   1   9   1   10.04    3.79
  -1   9  -1    7.99    3.19
  -1   9  -1    3.97    4.14
   1   9   1    5.77    4.78
  -1   9  -1    8.35    4.47
  -1   9  -1    6.56    3.48
  -1  -9   2    4.79    4.32
   1   9   2    2.54    2.82
  -1   9  -2    5.18    4.04
   1   9   2   -5.02    5.21
  -1   9  -3   33.24    6.54
   1   9   3   32.79    7.36
  -1  -9   3   44.15    7.95
  -1  -9   4    4.56    3.52
   1   9   4   11.29    4.70
   1   9   4   11.42    5.45
  -1   9  -4   20.61    6.28
  -1  -9   5   26.25    6.85
   1   9   5   19.65    5.46
   1   9   5   19.86    6.36
  -1   9  -5   28.71    6.47
  -1  -9   6    2.66    4.33
   1   9   6    2.05    4.34
  -1   9  -6   -0.23    4.22
   1   9   6    6.70    4.04
   1   9   7   51.08    8.12
  -1   9  -7   42.56    7.67
   1   9   7   37.53    7.20
  -1  -9   7   54.42    9.27
  -1   9  -8   10.56    4.96
   1   9   8   12.64    5.09
   1   9   8   15.13    5.47
  -1  -9   8   15.93    6.13
   1   9   9   15.84    5.27
  -1   9  -9    6.84    5.17
   1   9   9   14.38    5.48
  -1  -9   9   13.15    5.97
   1   9  10   26.38    6.61
  -1   9 -10   16.54    5.59
  -1  -9  10   13.95    6.21
   1   9  10   12.98    4.66
   1   9  11    8.54    4.35
  -1   9 -11   15.86    5.88
   1   9  11    1.67    4.87
  -1  -9  11    4.87    4.14
  -1   9 -12   13.57    5.42
   1   9  12   13.26    5.71
   1   9  12   11.73    5.38
  -1  -9  12   12.33    5.68
   1   9  13    3.48    4.54
  -1   9 -13    4.30    5.00
   1   9  13   -1.57    5.23
  -1  -9  13    1.97    4.02
   1   9  14    0.35    3.46
  -1   9 -14    0.66    4.78
  -1  -9  14   -8.26    5.37
   1   9  14   -2.00    4.63
   1   9  15    9.53    4.80
   1   9  15   12.12    5.59
  -1   9 -15   14.95    6.20
  -1  -9  15   16.88    6.44
  -1   9 -16    1.98    4.31
   1   9  16    3.15    4.22
   1   9  16   -1.29    4.43
  -1  -9  16    1.16    3.73
   1   9  17   14.62    6.24
  -1  -9  17   18.02    6.73
   1   9  17   12.99    5.79
   1  -9 -17   16.84    6.60
  -1   9 -17   11.09    6.68
   1   9  18   22.48    6.41
   1   9  18   19.44    6.55
   1  -9 -18   16.63    6.16
  -1  -9  18   14.10    7.83
  -1   9 -18   28.82    7.86
   1  -9 -19    1.73    4.19
   1   9  19   13.87    5.91
  -1   9 -19   14.99    5.95
   1  -9 -20   20.09    6.77
  -1  10  18   40.89    7.56
  -1  10  17   34.16    7.43
  -1  10  16   11.83    5.43
   1  10 -16    5.48    5.70
  -1  10  15   16.94    5.32
   1  10 -15   -2.98    6.48
  -1  10  14    8.84    5.25
   1  10 -14  -12.69    6.49
  -1  10  13   10.22    3.99
   1  10 -13    1.89    5.58
  -1  10  12   18.21    6.97
   1 -10  12    5.41    4.47
  -1  10  12    6.03    3.96
   1 -10  11    7.88    5.87
   1  10 -11   15.40    5.69
  -1  10  11    2.33    5.76
  -1  10  11    8.83    3.98
   1 -10  10    6.75    4.76
  -1  10  10   -1.35    5.82
  -1  10  10   11.23    4.36
   1  10 -10   17.25    5.64
   1 -10   9    8.76    5.69
  -1  10   9   19.19    6.44
  -1  10   9    9.21    4.24
   1  10  -9    9.52    4.74
  -1  10   8    3.83    3.62
   1 -10   8    1.64    4.10
   1  10  -8    1.83    4.44
  -1  10   8    7.67    4.95
   1  10  -7    6.27    4.57
  -1  10   7    3.03    3.54
   1 -10   7    5.77    5.16
  -1  10   7    6.10    3.80
   1 -10   6   18.81    6.24
  -1  10   6   21.42    5.49
   1  10  -6   23.88    6.35
  -1  10   6   25.97    6.77
   1  10  -5   10.32    4.77
  -1 -10  -5   10.29    5.00
  -1  10   5   14.45    5.52
   1 -10   5    8.01    4.66
  -1 -10  -4    1.79    3.70
   1 -10   4   -1.34    4.13
  -1  10   4    5.31    3.97
  -1  10   4    5.41    4.51
   1  10  -4    6.64    4.09
   1  10  -3    3.93    3.04
  -1 -10  -3    8.87    4.87
  -1  10   3    9.29    4.48
  -1  10   3    6.45    5.01
   1 -10   3    4.00    4.49
   1  10  -3    1.25    4.72
  -1  10   2   -1.74    3.94
  -1  10   2   -3.12    5.22
  -1 -10  -2    5.35    4.77
   1 -10   2    3.42    5.07
   1  10  -2   -1.62    5.83
  -1 -10  -1   10.53    4.83
  -1  10   1    6.04    4.84
   1  10  -1    6.12    5.45
  -1  10   1   10.73    4.53
  -1 -10   0   -1.49    3.73
  -1  10   0   -2.08    5.18
  -1  10   0    1.53    3.76
   1  10   0   -0.26    5.43
  -1 -10   1    9.14    5.44
  -1  10  -1    3.96    5.03
   1  10   1    5.18    5.01
  -1  10  -1   10.71    4.56
  -1  10  -2    1.87    4.78
   1  10   2    3.25    5.22
  -1  10  -2    1.70    4.02
  -1 -10   2    1.09    4.23
   1  10   3    1.28    4.10
  -1 -10   3    2.86    4.41
  -1  10  -3    0.99    4.37
   1  10   3    7.55    4.94
  -1  10  -3    0.23    4.44
   1  10   4   -2.64    4.33
   1  10   4   -2.78    4.07
  -1  10  -4   -0.30    3.75
  -1 -10   4    2.32    4.16
  -1 -10   5    9.23    4.86
   1  10   5   11.36    5.22
   1  10   5    7.58    4.74
  -1  10  -5    8.58    5.11
   1  10   6   13.49    5.46
  -1  10  -6   16.30    5.81
   1  10   6   21.48    6.38
  -1 -10   6   14.26    6.16
   1  10   7    8.57    5.44
  -1  10  -7   -4.76    5.08
  -1 -10   7    6.03    4.08
   1  10   7    0.28    3.79
   1  10   8    9.18    4.57
  -1  10  -8    9.29    5.46
   1  10   8   12.96    5.86
  -1 -10   8   -1.28    5.21
   1  10   9    0.12    4.26
  -1  10  -9    8.53    4.85
   1  10   9    5.31    5.28
  -1 -10   9   11.74    6.27
  -1 -10  10   18.68    6.80
  -1  10 -10   14.35    6.14
   1  10  10    2.44    5.86
   1  10  10   11.84    5.40
   1  10  11   -2.88    5.54
  -1 -10  11    9.93    6.43
   1  10  11   19.07    6.53
  -1  10 -11    4.94    5.34
   1  10  12   13.15    5.87
  -1  10 -12    8.46    5.38
   1  10  12   12.72    6.32
  -1 -10  12   17.24    6.93
   1  10  13   13.00    6.09
  -1  10 -13   13.00    5.71
  -1 -10  13   17.19    7.29
  -1  10 -14    8.61    5.15
   1  10  14    7.23    5.44
   1  10  15   14.40    5.74
   1  11 -11  -21.63    7.00
   1  11 -10   22.97    6.76
   1  11  -9    2.98    4.03
   1 -11   7    0.22    5.22
   1 -11   6   18.59    7.20
   1 -11   5    5.96    4.62
  -1 -11  -2    5.03    4.56
  -1 -11  -1    3.00    4.26
  -1 -11   0   36.88    8.23
  -1 -11   1    3.68    4.79
   1  11   1    7.80    5.04
  -1  11  -1    1.25    3.57
  -1 -11   2   16.42    6.89
   1  11   2    9.70    4.97
  -1  11  -2    5.59    4.08
  -1 -11   3   -4.47    5.04
   1  11   3    4.51    4.25
  -1  11  -3   -0.79    4.36
   1  11   4    7.50    5.50
  -1 -11   4   13.74    5.96
  -1  11  -4    6.53    5.17
   1  11   5    8.62    5.15
  -1  11  -5    7.93    4.85
  -1 -11   5    5.66    4.63
  -1  11  -6   12.06    6.17
   1  11   6    2.29    4.32
  -1 -11   6    7.20    5.37
  -1 -11   7    0.48    4.02
   1  11   7    9.42    5.71
  -1  11  -7    2.25    4.33
   1  11   8    7.96    4.39
  -1 -11   8   18.31    7.36
   1  11   9    4.69    4.39
  -1  11  -9  -13.12    6.39
   1  11  10   32.65    7.44
  -2   0   0 2696.94   15.46
  -2   0   0 2643.62   24.14
   2   0   0 2698.94   23.47
   2   0   0 2664.91   16.86
  -2   0   1 1621.31   12.23
  -2   0  -1 1590.16   18.72
  -2   0  -1 1642.51   12.17
   2   0  -1 1613.53   13.62
  -2   0   1 1605.43   19.05
   2   0   1 1610.07   18.30
   2   0  -1 1586.79   18.11
   2   0  -2 1651.89   14.51
   2   0   2 1720.28   19.20
   2   0  -2 1643.91   18.62
  -2   0   2 1698.45   19.91
  -2   0  -2 1662.36   19.39
  -2   0   3 1825.69   20.23
   2   0  -3 1856.56   19.99
  -2   0   3 1854.18   21.38
   2   0   3 1909.33   20.80
   2   0  -3 1812.29   16.10
  -2   0  -3 1823.00   20.76
  -2   0   4 5175.07   34.90
  -2   0  -4 5147.48   35.97
   2   0  -4 5130.53   34.46
   2   0   4 5168.58   35.55
   2   0  -4 5156.73   28.46
  -2   0   4 5151.56   36.84
   2   0   5  288.10    8.88
   2   0   5  281.37    7.67
  -2   0   5  281.11    8.63
  -2   0   5  265.74    8.51
  -2   0   5  295.94    9.35
  -2   0  -5  278.19    8.72
  -2   0   6 1491.92   20.57
   2   0   6 1478.32   20.70
  -2   0   6 1411.35   20.00
   2   0   6 1422.89   17.49
  -2   0  -6 1460.42   18.60
  -2   0   6 1473.69   21.46
  -2   0  -7 1126.93   16.83
   2   0   7 1109.96   18.68
   2   0   7 1089.54   15.85
  -2   0   7 1087.17   18.33
  -2   0   7 1092.51   19.20
  -2   0  -8  117.79    5.78
  -2   0   8  118.54    6.17
   2   0   8  113.38    5.40
  -2   0   8  111.81    6.40
   2   0   8  109.36    6.43
  -2   0  -8  116.53    5.61
  -2   0   8  121.09    6.93
  -2   0  -8  112.88    5.75
  -2   0  -9    1.87    1.47
   2   0   9    2.39    2.31
  -2   0   9    2.47    2.27
  -2   0   9    7.39    2.61
  -2   0  -9    1.24    1.61
   2   0   9    3.39    1.69
  -2   0   9    5.40    2.64
  -2   0  -9    1.06    1.85
  -2   0  10  426.72   13.53
   2   0  10  435.41   11.89
  -2   0 -10  432.89   11.23
   2   0  10  451.99   11.49
  -2   0  10  430.01   13.03
  -2   0 -10  428.83   12.08
   2   0  10  441.79   13.35
  -2   0 -10  456.14   11.85
  -2   0  10  419.51   11.92
   2   0  11  117.72    6.58
   2   0  11  115.88    7.48
  -2   0 -11  129.47    6.68
  -2   0  11  111.44    6.65
  -2   0 -11  112.67    5.94
  -2   0 -11  115.86    6.71
   2   0  11  122.54    6.31
  -2   0 -12    6.45    2.03
  -2   0 -12    8.90    2.65
  -2   0  12    6.54    2.79
   2   0  12    5.17    2.08
  -2   0 -12    6.44    2.44
   2   0  12    7.25    2.42
   2   0  12   10.89    3.67
   2   0  13  298.07   11.07
  -2   0  13  293.94   11.17
  -2   0 -13  289.85   10.01
   2   0  13  289.27   12.05
  -2   0 -13  295.74   10.53
   2   0  13  308.93   10.62
  -2   0 -13  285.82   11.04
  -2   0 -14  658.95   16.06
  -2   0  14  692.00   17.35
  -2   0 -14  660.51   15.35
   2   0  14  649.31   18.56
   2   0  14  640.09   16.72
   2   0  15   26.73    5.24
  -2   0 -15   19.82    3.14
  -2   0 -15   23.97    3.76
   2   0  15   16.55    3.04
  -2   0  15   13.73    3.33
   2   0  16    3.51    2.22
   2   0  16    3.37    2.73
   2   0 -16    8.32    3.69
  -2   0  16    3.82    2.46
  -2   0 -16    2.38    1.77
  -2   0  17   43.19    5.04
   2   0 -17   37.23    5.65
  -2   0 -17   36.99    4.08
   2   0  17   34.97    5.36
  -2   0 -18    5.39    2.02
   2   0  18   11.46    3.78
   2   0 -18    8.77    3.71
  -2   0  18    6.39    2.72
  -2   0 -19    2.15    1.58
  -2   0  19    3.32    2.99
   2   0  19    9.62    3.93
   2   0 -19    1.64    3.51
   2   0  20  199.14   12.58
   2   0 -20  259.72   13.47
  -2   0  20  238.03   12.26
  -2   0 -20  219.19    9.99
   2   0 -21  101.44    9.32
  -2   0 -21   92.46    6.68
   2   0  21  110.23   10.04
  -2   0 -21  106.64    8.28
  -2   0  21   99.30    8.43
  -2   0  22  338.24   15.31
  -2   0 -22  329.64   12.46
  -2   0 -22  339.53   14.46
   2   0 -22  361.49   16.79
  -2   0 -23  710.50   21.13
  -2   0  23  765.51   23.42
   2   0  23  714.94   25.39
   2   0 -23  705.79   23.62
  -2   0  24  160.48   11.54
   2   0 -24  165.68   12.40
  -2   0 -24  144.15   10.52
   2   0  24  148.32   12.16
  -2   0  25  117.51   10.17
   2   0  25  104.79   10.57
  -2   0 -25  110.63    9.24
   2   0 -25  103.82   10.19
   2   0 -26   40.89    7.31
   2   0  26   47.19    8.12
  -2   0  26   32.03    5.81
  -2   0 -26   47.33    6.81
  -2   0  27   76.99    8.63
  -2   0 -27   69.24    7.88
   2   0  27   58.44    8.62
   2   0 -27   63.00    8.42
   2   0 -28   73.83    9.54
  -2   0 -28   96.90    9.26
   2   0  28   78.11   10.23
   2   0 -29   42.01    7.46
   2   0  29   42.90    7.74
  -2   0 -29   45.62    7.11
   2   0  30    2.49    4.78
  -2   0 -30   10.24    4.69
   2   0 -31    5.27    4.93
  -2   0 -31   17.41    5.62
   2   0  31    9.42    4.88
   2   0  32    7.93    5.20
   2   0 -32    1.39    4.39
   2   0  33   46.26    9.08
   2   0 -33   30.26    7.23
   2   0 -34   -0.19    5.28
   2   1 -34   -0.94    5.41
  -2  -1 -34   12.57    5.85
   2  -1  33   28.05    7.62
   2   1 -33   12.08    5.67
   2   1 -32   -1.91    5.23
   2  -1  32    0.61    3.63
   2   1 -31    6.57    5.80
   2  -1  31   -3.80    5.13
  -2  -1 -30   13.39    4.55
   2   1 -30   10.98    4.91
   2  -1  30    7.04    4.28
  -2  -1 -29   24.94    5.17
   2   1 -29   25.73    6.49
   2  -1  29   15.23    5.90
   2   1 -28    5.98    4.93
  -2  -1 -28   11.99    4.26
   2  -1  28    7.55    5.12
   2   1 -27   66.98    9.23
   2  -1  27   61.69    8.69
  -2  -1 -27   80.72    8.11
  -2  -1 -26  166.34   10.44
   2  -1  26  155.60   13.23
   2   1 -25  187.06   13.59
  -2  -1 -25  179.48   10.75
   2  -1  25  183.25   11.24
  -2   1  25  167.11   10.82
   2  -1  25  170.13   13.07
  -2   1  24   73.18    7.29
  -2  -1 -24   92.56    7.71
   2  -1  24   88.15    7.87
   2   1 -24   90.81    9.92
   2  -1  24   85.38    9.40
  -2  -1 -23   67.44    6.57
   2   1 -23   62.23    8.09
   2  -1  23   66.62    8.49
   2  -1  23   63.35    6.80
  -2   1  23   63.50    6.76
  -2   1  22  153.63    9.76
   2   1 -22  192.67   12.82
   2  -1  22  159.88   10.05
   2  -1  22  158.93   11.81
  -2   1  21   36.69    5.01
   2  -1  21   39.49    6.58
   2   1 -21   45.13    6.99
  -2  -1 -21   33.74    3.33
   2  -1  21   45.27    5.50
   2   1 -20   32.12    6.42
   2  -1  20   23.52    4.21
  -2  -1 -20   21.39    2.73
  -2   1  20   30.09    4.37
   2  -1  20   32.28    5.66
  -2   1  19  106.52    7.61
   2   1 -19  109.75    9.15
   2  -1  19   93.48    7.31
   2  -1  19  114.60    9.32
  -2  -1 -19  103.21    5.39
  -2   1  18   81.51    6.36
  -2  -1 -18   83.49    4.85
  -2  -1 -18   94.20    6.40
   2  -1  18   77.28    6.59
   2  -1  18   89.54    8.42
   2   1 -18   92.78    8.65
   2   1 -17   22.16    5.41
   2  -1  17   21.53    4.62
  -2  -1 -17   16.13    2.30
  -2   1  17    8.91    2.42
   2  -1  17   17.34    3.38
  -2  -1 -17   16.54    3.22
  -2   1  16  286.03   11.07
   2  -1  16  272.80   11.37
  -2  -1 -16  272.94    9.74
  -2  -1 -16  281.10    8.49
   2  -1  16  297.07   13.45
  -2   1  15  524.32   14.34
  -2  -1 -15  529.07   11.51
  -2  -1 -15  539.33   13.05
   2  -1  15  543.98   15.70
   2  -1  15  541.71   17.70
  -2   1  14   42.68    4.39
   2  -1  14   47.68    5.06
  -2  -1 -14   42.04    3.32
  -2  -1 -14   45.23    4.16
   2  -1  14   50.02    5.85
   2  -1  13  847.63   20.64
  -2  -1 -13  875.14   14.12
   2  -1  13  926.92   19.46
  -2  -1 -13  868.04   15.25
  -2   1  13  882.02   17.44
   2  -1  13  874.41   21.04
  -2   1  12  842.67   16.40
  -2  -1 -12  807.32   13.36
  -2  -1 -12  849.41   14.27
   2  -1  12  797.79   19.64
  -2   1  12  838.13   19.40
   2  -1  12  829.61   20.03
  -2  -1 -11  336.55   12.33
  -2  -1 -11  347.39    9.85
  -2  -1 -11  344.15    8.48
   2  -1  11  335.71   12.34
  -2   1  11  351.29   12.17
   2  -1  11  321.45   12.12
  -2  -1 -11  338.82    8.64
  -2   1  10  321.84   11.31
  -2   1  10  331.50   11.43
  -2  -1 -10  316.22    8.00
  -2  -1 -10  335.05    8.10
   2  -1  10  325.74   11.90
  -2  -1 -10  362.31    9.63
  -2  -1  -9  577.73   11.51
  -2  -1  -9  563.85    9.93
   2  -1   9  551.88   14.93
  -2   1   9  535.91   14.00
  -2   1   9  576.95   14.48
  -2   1   8   15.66    2.79
  -2  -1  -8   18.04    1.97
  -2  -1  -8   20.19    2.49
  -2   1   8   10.65    2.60
   2  -1   8   13.45    2.73
  -2  -1  -8   16.08    2.33
  -2  -1  -7 1699.33   19.69
  -2   1   7 1739.95   23.26
  -2  -1  -7 1697.24   18.55
   2  -1   7 1783.40   24.98
  -2   1   7 1740.04   23.25
  -2  -1  -7 1715.74   15.90
  -2  -1  -6  467.45    9.34
   2  -1   6  432.07   12.10
   2  -1   6  468.53    7.67
  -2  -1  -6  477.51    7.99
  -2  -1  -6  467.46    9.93
  -2   1   6  454.71   11.61
  -2   1   5  677.57   12.22
   2  -1   5  677.12    8.35
  -2  -1  -5  680.51   10.85
   2  -1   5  686.04   14.84
  -2   1   5  652.96   13.56
  -2  -1  -5  681.35   11.52
   2  -1   4 1190.36   10.14
  -2  -1  -4 1214.09   13.83
  -2   1   4 1231.98   16.19
  -2  -1  -4 1213.82   14.96
  -2   1   4 1198.50   17.94
   2  -1   4 1173.47   19.00
  -2   1   3 1798.88   19.39
  -2   1   3 1832.89   14.05
   2   1  -3 1870.46   15.23
   2  -1   3 1823.54   23.23
  -2  -1  -3 1811.65   18.04
  -2  -1  -3 1782.64   16.24
   2  -1   3 1824.48   11.70
  -2   1   3 1822.54   21.80
  -2  -1  -2 4441.27   28.47
   2   1  -2 4446.17   23.30
   2  -1   2 4440.44   35.88
  -2   1   2 4476.78   21.55
  -2   1   2 4452.00   33.89
   2   1  -2 4462.58   29.64
  -2   1   2 4484.38   30.27
  -2  -1  -2 4485.16   24.67
  -2  -1  -2 4450.27   26.65
  -2   1   1 7113.48   38.13
  -2   1   1 7217.24   27.64
  -2  -1  -1 7189.78   31.20
   2  -1   1 7068.74   44.64
   2   1  -1 7214.60   29.59
  -2  -1  -1 7135.04   36.90
  -2   1   1 7170.91   42.91
  -2  -1  -1 7217.08   30.39
  -2   1   0  257.64    7.36
  -2  -1   0  250.51    7.25
   2   1   0  260.09    5.90
  -2   1   0  255.32    8.32
  -2  -1   0  254.06    6.18
   2  -1   0  248.12    8.49
   2  -1   0  243.18    7.37
   2   1   0  266.51    7.51
  -2  -1   0  243.23    5.50
   2   1   1 7223.23   37.81
  -2  -1   1 7031.95   34.84
   2   1   1 7172.20   28.18
  -2   1  -1 7172.80   39.09
   2  -1  -1 7203.92   40.07
  -2  -1   1 7138.99   39.45
   2   1   1 7088.36   32.31
   2  -1  -1 7120.70   45.58
  -2  -1   1 7166.51   28.32
  -2   1  -1 7237.29   44.36
   2   1   2 4450.43   27.13
   2   1   2 4484.20   21.89
   2  -1  -2 4444.99   32.05
  -2  -1   2 4343.16   29.18
  -2  -1   2 4432.07   22.60
   2  -1  -2 4349.80   24.35
   2  -1  -2 4492.62   36.52
  -2   1  -2 4450.87   35.67
  -2  -1   2 4419.24   32.45
   2   1   2 4476.84   29.29
  -2   1  -3 1795.45   23.34
  -2  -1   3 1841.33   22.11
   2  -1  -3 1842.39   20.91
   2   1   3 1850.11   18.87
   2   1   3 1809.55   14.03
   2  -1  -3 1818.60   16.15
   2   1   3 1848.33   18.55
  -2  -1   3 1818.81   15.12
  -2  -1   3 1882.76   20.13
   2  -1  -3 1819.84   23.48
  -2  -1   3 1800.77   21.12
  -2  -1   4 1157.77   13.08
  -2  -1   4 1191.53   17.88
  -2   1  -4 1173.44   19.29
   2  -1  -4 1223.85   17.50
  -2  -1   4 1165.12   17.05
   2  -1  -4 1180.35   13.52
   2  -1  -4 1239.75   19.78
   2   1   4 1232.52   16.05
   2   1   4 1208.36   15.54
  -2  -1   4 1184.75   18.60
  -2  -1   5  669.98   14.02
   2   1   5  652.96   12.53
  -2  -1   5  679.95   14.69
  -2  -1   5  658.09   10.75
   2  -1  -5  643.69   13.08
   2  -1  -5  678.49   10.63
  -2  -1   5  693.27   13.77
  -2   1  -6  455.67    8.40
   2  -1  -6  471.40    9.31
  -2  -1   6  470.28   11.94
   2   1   6  443.85   11.00
  -2  -1   6  479.82   13.01
   2  -1  -6  467.51   11.45
  -2  -1   6  468.34   12.21
  -2   1  -7 1752.86   17.82
   2  -1  -7 1709.15   22.50
  -2  -1   7 1760.64   24.35
   2  -1  -7 1746.39   18.44
  -2  -1   7 1746.33   23.98
  -2   1  -7 1800.13   24.64
  -2   1  -8   13.37    2.49
  -2   1  -8   13.04    1.98
  -2  -1   8   16.45    3.12
   2  -1  -8   16.73    2.35
  -2   1  -8   15.02    2.85
  -2  -1   8   16.28    2.95
   2  -1  -8   18.36    3.09
  -2   1  -9  563.08   14.51
   2  -1  -9  535.86   13.45
  -2  -1   9  573.46   14.85
  -2   1  -9  572.75   15.03
  -2   1  -9  544.90   11.37
   2  -1  -9  554.15   11.37
  -2  -1   9  550.88   14.65
   2  -1  -9  586.73   14.39
  -2   1 -10  326.51    9.34
  -2  -1  10  316.55   11.48
   2   1  10  332.98   11.16
   2  -1 -10  330.65    9.19
  -2   1 -10  337.90   11.54
   2   1  10  318.48    8.33
   2  -1 -10  322.56   11.07
  -2   1 -10  324.12   11.68
   2  -1 -10  343.24   11.14
  -2  -1  11  319.91   11.97
   2  -1 -11  340.24   11.76
   2  -1 -11  370.10   10.09
   2  -1 -11  367.70   11.94
   2   1  11  334.67    9.14
  -2   1 -11  338.47   10.00
  -2   1 -11  363.50   12.60
  -2   1 -11  347.20   12.00
   2   1  11  330.65   11.41
  -2  -1  12  851.77   19.96
   2  -1 -12  832.84   18.37
  -2   1 -12  818.78   16.30
  -2   1 -12  838.59   19.04
  -2   1 -12  826.52   19.44
   2   1  12  808.86   15.01
   2  -1 -12  832.26   18.71
  -2   1 -13  900.43   17.83
  -2   1 -13  860.18   19.66
  -2  -1  13  850.67   20.53
   2   1  13  834.34   16.12
   2  -1 -13  891.61   19.52
  -2   1 -14   41.25    4.42
  -2   1 -14   39.95    4.67
   2   1  14   50.07    4.32
  -2  -1  14   44.48    5.50
  -2  -1  15  554.00   17.51
  -2   1 -15  519.94   16.01
   2   1  15  500.71   13.62
   2  -1 -15  538.27   16.22
   2   1  16  274.74   11.78
  -2  -1  16  288.25   12.96
  -2   1 -16  270.22   11.86
   2  -1 -16  277.16   12.26
   2   1  16  271.81   10.51
   2   1  17   16.67    3.08
   2   1  17   15.31    3.76
  -2  -1  17   13.05    3.77
  -2   1 -18   83.04    7.54
  -2  -1  18   73.34    7.24
   2   1  18   84.92    6.54
   2  -1 -19  126.12    9.34
  -2   1 -19   80.60    7.19
  -2  -1  19  109.90    8.92
   2  -1 -19   81.95    7.62
   2  -1 -20   15.37    4.43
  -2   1 -20   20.67    4.79
  -2  -1  20   22.86    4.79
  -2  -1  21   35.88    5.90
  -2   1 -21   28.12    5.75
   2  -1 -21   32.34    5.49
   2  -1 -22  146.81   10.61
   2  -1 -22  185.57   11.97
  -2  -1  22  176.05   12.06
  -2   1 -22  148.59   10.77
   2  -1 -23   80.84    8.62
  -2   1 -23   67.19    7.87
  -2  -1  23   51.40    7.20
  -2  -1  24   72.73    8.43
   2  -1 -24   84.74    9.06
  -2   1 -24   84.94    8.78
  -2   1 -25  167.91   12.07
   2  -1 -25  178.87   12.69
  -2  -1  25  184.61   13.18
   2  -1 -26  162.28   12.47
  -2  -1  26  145.32   11.94
  -2   1 -26  145.33   11.37
   2  -1 -27   80.46    9.35
  -2  -1  27   65.76    8.63
  -2   1 -27   87.15    9.41
   2  -1 -28    9.46    5.24
  -2   1 -28    5.19    4.28
   2   1  28    0.23    4.48
  -2  -1  28    0.71    3.45
  -2  -1  29   21.84    5.74
  -2   1 -29   37.19    7.11
   2   1  29   23.94    6.31
   2  -1 -29   30.27    6.54
   2   1  30   20.66    6.64
   2  -1 -30   16.18    6.23
  -2   1 -30   20.01    6.04
   2   1  31    0.29    4.21
  -2   1 -31   10.23    5.17
   2  -1 -31    4.56    4.15
   2   1  32    6.16    4.57
  -2   1 -32    8.43    5.09
   2  -1 -32   10.18    5.88
  -2   1 -33   26.13    6.20
  -2   1 -34   17.79    6.39
  -2  -2 -34    4.73    4.38
   2  -2  33    8.80    4.69
  -2  -2 -33   19.64    6.16
   2   2 -33   10.44    5.89
  -2  -2 -32    9.41    4.80
   2   2 -32    1.35    4.58
   2  -2  32    0.34    4.61
   2  -2  31   23.47    6.88
   2   2 -31   23.85    6.99
  -2  -2 -31   20.49    6.08
   2   2 -30   12.12    6.35
  -2  -2 -30   15.86    5.67
   2  -2  30    2.92    4.00
   2   2 -29   38.65    8.14
  -2  -2 -29   31.62    6.25
   2  -2  29   32.71    7.03
   2   2 -28   34.61    7.44
   2  -2  28   34.85    7.33
  -2  -2 -28   37.21    6.64
   2   2 -27   10.77    5.63
   2  -2  27    4.65    4.52
   2  -2  27    9.28    3.94
  -2  -2 -27    8.55    4.67
  -2  -2 -27    2.50    2.59
   2   2 -26   99.97   10.90
   2  -2  26   94.96    9.25
   2  -2  26  102.79   11.12
  -2  -2 -26  107.38    9.73
  -2  -2 -26   92.90    7.30
   2  -2  25  175.37   13.57
  -2  -2 -25  181.41    9.69
   2   2 -25  186.48   13.84
   2  -2  25  179.71   12.35
  -2  -2 -25  197.56   12.38
  -2  -2 -24   98.07    8.90
  -2   2  24   83.30    7.16
   2  -2  24   65.00    8.66
   2  -2  24   97.73    9.18
   2   2 -24   91.78   10.15
   2   2 -23   51.19    8.07
   2  -2  23   51.96    7.02
  -2   2  23   38.86    4.99
   2  -2  23   34.70    6.87
  -2  -2 -23   56.78    7.00
   2   2 -22  392.93   18.51
   2  -2  22  417.68   18.86
   2  -2  22  401.50   17.27
  -2   2  22  421.29   14.71
  -2  -2 -22  410.36   16.06
  -2   2  21   84.44    6.59
   2   2 -21  102.23   10.33
  -2  -2 -21  101.46    8.27
   2  -2  21   82.38    8.17
   2  -2  21   90.23    9.48
  -2   2  20  176.57    9.10
  -2  -2 -20  180.81    8.30
   2   2 -20  187.58   12.76
   2  -2  20  172.61   11.14
   2  -2  20  172.57   11.92
   2   2 -19  116.42   10.08
  -2  -2 -19  120.28    6.63
   2  -2  19  102.77    9.05
   2  -2  19  102.31    8.52
  -2   2  19   94.79    6.65
   2  -2  18   30.11    4.92
  -2  -2 -18   46.13    4.20
  -2   2  18   38.81    4.40
   2  -2  18   38.15    5.86
   2  -2  17   42.94    5.91
   2  -2  17   39.07    5.27
  -2  -2 -17   46.48    5.19
  -2  -2 -17   44.47    3.94
  -2   2  17   33.20    4.11
   2   2 -17   32.26    5.84
  -2   2  16  201.32    8.68
  -2  -2 -16  213.06    7.43
   2  -2  16  170.90   10.68
   2  -2  16  177.31   10.41
  -2  -2 -16  196.35    9.24
  -2  -2 -15  148.36    7.91
  -2  -2 -15  157.56    6.23
   2  -2  15  152.14    9.52
  -2   2  15  150.24    7.36
   2  -2  15  150.71    9.82
  -2   2  14  207.13   10.07
  -2  -2 -14  201.26    8.63
  -2  -2 -14  189.86    4.12
   2  -2  14  205.49   10.99
   2  -2  14  191.59   10.38
  -2  -2 -14  224.04    6.74
   2  -2  13   12.41    3.60
  -2  -2 -13   16.92    2.35
  -2  -2 -13    7.59    1.02
  -2   2  13   10.39    3.14
  -2  -2 -13   14.70    3.08
   2  -2  13    9.42    3.15
  -2  -2 -12 1036.41   10.86
   2  -2  12 1070.76   23.11
  -2  -2 -12 1055.09   17.89
   2  -2  12 1073.13   23.51
  -2  -2 -12 1086.73   12.39
  -2   2  12 1080.63   21.11
  -2  -2 -11  245.94    8.47
  -2  -2 -11  249.38    5.44
   2  -2  11  233.41   10.71
   2  -2  11  226.23   10.77
  -2  -2 -11  253.11    7.53
  -2  -2 -11  240.07    5.40
  -2   2  11  236.53    9.72
  -2  -2 -10  194.04    7.23
  -2  -2 -10  188.13    8.40
   2  -2  10  186.60    9.64
  -2  -2 -10  184.21    4.10
  -2  -2 -10  180.89    6.06
  -2   2  10  190.34    8.56
   2  -2  10  195.69    9.62
   2  -2   9  940.14   20.48
  -2   2   9  970.08   18.18
  -2  -2  -9  946.51   15.04
   2  -2   9  941.41   20.61
  -2  -2  -9  972.49   12.96
  -2  -2  -9  960.84   18.12
  -2  -2  -8  659.82   14.83
  -2  -2  -8  623.98    9.90
  -2  -2  -8  644.74   11.81
   2  -2   8  657.36   16.92
  -2   2   8  653.27   14.59
  -2  -2  -7  631.07    9.50
  -2  -2  -7  645.77    9.57
  -2   2   7  635.15   11.97
  -2   2   7  645.15   14.24
   2  -2   7  619.10   16.21
  -2  -2  -7  653.43   11.31
  -2  -2  -7  650.29   14.39
  -2  -2  -6  956.31   12.28
   2   2  -6  988.56   17.80
  -2   2   6  990.97   14.83
  -2  -2  -6  981.27   17.20
   2  -2   6  968.09   19.84
  -2   2   6  984.84   17.25
  -2  -2  -6  965.63   11.47
  -2  -2  -6  974.28   13.10
  -2  -2  -5  491.52   11.97
   2   2  -5  492.36   12.16
  -2   2   5  492.06   12.16
  -2  -2  -5  471.26    8.73
   2  -2   5  501.38   14.11
  -2  -2  -5  470.11    8.11
  -2   2   5  487.74   10.49
  -2  -2  -5  477.25    9.11
  -2  -2  -4  169.90    5.77
   2   2  -4  166.52    6.96
  -2   2   4  151.97    5.98
  -2  -2  -4  161.52    6.78
   2  -2   4  171.04    8.28
  -2  -2  -4  169.95    4.99
  -2  -2  -4  170.76    5.02
  -2   2   4  164.08    7.01
   2   2  -4  162.65    7.29
   2   2  -3  512.41   12.17
   2   2  -3  499.88   10.93
  -2   2   3  526.31   12.46
  -2   2   3  483.36   10.68
  -2  -2  -3  486.50    6.41
   2  -2   3  510.36   13.88
  -2  -2  -3  505.11    9.05
  -2  -2  -3  509.02   10.27
  -2  -2  -2  458.42    7.23
  -2  -2  -2  463.06   10.25
  -2   2   2  441.86   11.62
  -2   2   2  440.30   10.27
   2  -2   2  481.27   13.48
  -2  -2  -2  444.93    8.99
   2   2  -2  479.44   10.03
   2   2  -2  484.37   11.25
  -2   2   1  580.19   11.90
  -2  -2  -1  597.79   12.06
  -2  -2  -1  614.40    9.43
  -2  -2  -1  598.68   10.97
   2  -2   1  610.52   15.12
   2   2  -1  607.29   11.99
   2   2  -1  620.23   10.70
  -2   2   1  594.31   13.69
   2  -2   0 2540.35   14.09
   2   2   0 2597.25   23.45
  -2  -2   0 2496.53   25.66
   2   2   0 2518.94   19.95
   2   2   0 2573.67   14.91
   2  -2   0 2496.50   30.72
  -2  -2   0 2470.32   20.70
  -2  -2   0 2557.72   23.88
  -2   2   0 2594.62   28.85
   2  -2  -1  583.51   15.06
   2  -2  -1  626.77    8.09
   2   2   1  596.15    8.90
  -2   2  -1  605.05   14.13
   2   2   1  601.95   12.00
  -2  -2   1  608.48   11.10
  -2  -2   1  606.06   13.19
   2   2   1  628.87    8.51
  -2  -2   1  604.85   12.26
   2  -2  -1  598.86   14.41
  -2   2  -1  611.28   14.46
   2   2   1  611.85    8.67
   2   2   1  607.44   10.83
   2  -2  -2  452.31   12.56
   2  -2  -2  451.87   13.30
  -2  -2   2  478.75   10.44
   2   2   2  460.16    9.02
   2   2   2  445.85    7.07
   2   2   2  466.65   10.50
  -2  -2   2  462.57   12.00
  -2   2  -2  460.91   12.94
   2   2   2  447.17    6.86
  -2  -2   2  459.57   11.31
   2  -2  -2  458.92    7.80
   2   2   3  516.45    9.21
   2  -2  -3  479.80   13.06
   2  -2  -3  509.21   14.37
   2  -2  -3  518.83    9.08
   2   2   3  514.98   10.94
  -2  -2   3  507.85   11.50
  -2  -2   3  507.89   12.93
  -2   2  -3  506.75   13.80
   2   2   3  494.06    7.19
   2  -2  -4  158.31    5.48
  -2  -2   4  161.28    7.64
   2   2   4  163.32    6.20
   2  -2  -4  151.72    6.60
  -2  -2   4  173.22    7.23
   2  -2  -4  163.29    7.78
   2   2   4  160.12    4.14
   2   2   4  160.66    5.12
   2  -2  -4  156.51    8.26
   2  -2  -5  463.01   10.03
  -2  -2   5  496.80   13.58
   2  -2  -5  473.80   11.70
  -2  -2   5  473.06   12.37
   2  -2  -5  464.67   13.17
   2   2   5  470.99    8.68
   2   2   5  473.80   10.37
   2  -2  -5  471.58   12.25
  -2  -2   5  468.63    6.29
   2  -2  -6  972.71   19.33
  -2  -2   6  999.26   18.73
  -2   2  -6  959.42    9.44
   2  -2  -6  970.98   17.04
   2   2   6  996.57   14.96
   2  -2  -6 1008.91   17.85
   2  -2  -6  962.41   15.34
  -2  -2   6  982.90   19.80
  -2  -2   7  667.09   15.90
   2  -2  -7  622.33   13.16
  -2  -2   7  677.86   16.94
   2   2   7  647.94   12.15
   2  -2  -7  642.31   14.17
   2  -2  -7  654.18   14.54
   2  -2  -7  649.25   16.02
  -2   2  -7  662.45    8.99
  -2   2  -8  634.92    9.84
   2  -2  -8  622.00   14.28
  -2  -2   8  654.08   16.43
   2  -2  -8  629.74   14.60
   2  -2  -8  644.58   16.30
   2  -2  -8  650.29   14.13
  -2  -2   8  659.38   17.27
  -2   2  -9  985.78   21.77
   2  -2  -9  954.62   17.94
  -2  -2   9  966.60   21.39
   2  -2  -9  969.11   18.27
   2  -2  -9  962.13   18.43
   2  -2  -9  958.67   20.38
  -2   2  -9  911.62   12.94
   2  -2 -10  181.85    8.29
   2  -2 -10  179.85    8.23
   2  -2 -10  198.76    9.61
  -2   2 -10  193.22    6.49
   2  -2 -10  182.09    8.16
  -2   2 -10  200.05   10.20
  -2  -2  10  172.42    9.49
   2  -2 -11  255.26   11.16
  -2   2 -11  239.74    7.70
  -2  -2  11  235.15   11.31
   2   2  11  221.63    5.70
   2  -2 -11  245.95    9.83
   2  -2 -12 1084.50   22.99
  -2   2 -12 1052.94   16.95
  -2  -2  12 1077.20   24.57
   2   2  12 1040.14   13.69
   2  -2 -12 1108.75   21.10
   2  -2 -13    9.16    2.39
  -2   2 -13   20.32    2.97
   2  -2 -13    9.38    3.57
  -2  -2  13   16.03    4.10
   2   2  13   11.59    1.86
  -2   2 -14  205.58    8.45
  -2  -2  14  204.05   11.52
   2   2  14  198.02    7.02
   2   2  14  203.08   10.50
   2  -2 -14  221.06   11.16
   2  -2 -15  148.79    9.54
   2   2  15  146.51    6.49
   2   2  15  147.39    9.23
  -2   2 -15  158.24    7.77
  -2  -2  15  142.92    9.92
   2   2  16  184.01   10.39
  -2  -2  16  179.46   11.38
  -2   2 -16  198.63   11.56
   2   2  16  178.66    7.57
   2  -2 -16  189.66   10.90
  -2   2 -17   43.77    6.03
   2  -2 -17   42.84    5.95
   2   2  17   32.27    3.63
  -2  -2  17   37.66    5.82
   2   2  17   32.27    5.04
  -2  -2  18   26.47    5.00
   2   2  18   39.43    5.54
   2   2  18   34.86    3.86
  -2   2 -18   40.58    6.05
   2  -2 -19  108.18    9.05
   2   2  19   88.57    6.25
  -2   2 -19  108.45    9.42
   2   2  19   99.85    8.41
  -2  -2  19  100.91    9.17
   2   2  20  152.61    8.48
   2   2  20  193.23   11.81
  -2   2 -20  172.95   11.71
  -2  -2  20  168.29   12.04
   2  -2 -20  179.31   11.78
   2  -2 -21   98.34    9.42
  -2   2 -21   78.96    8.54
  -2  -2  21   85.33    9.16
   2  -2 -22  409.99   18.29
  -2  -2  22  399.63   19.12
  -2   2 -22  382.60   17.78
  -2   2 -23   25.14    6.21
  -2  -2  23   36.69    6.74
  -2   2 -24   79.08    9.27
  -2  -2  24   93.40   10.17
   2  -2 -24   88.91    9.37
  -2  -2  25  183.62   14.26
  -2   2 -25  177.21   13.13
   2  -2 -25  206.83   13.99
  -2  -2  26  110.16   11.39
   2  -2 -26  116.89   11.25
  -2   2 -26   91.21   10.00
  -2   2 -27    4.12    4.50
  -2  -2  27    4.66    4.01
  -2  -2  28   31.58    7.06
  -2   2 -28   37.21    7.28
   2  -2 -28   54.14    8.43
  -2  -2  29   39.54    7.83
  -2   2 -29   46.91    7.96
   2  -2 -29   37.34    7.53
  -2   2 -30   19.51    6.50
   2  -2 -30   19.09    6.47
  -2  -2  30   10.42    5.36
   2  -2 -31   32.57    7.65
  -2   2 -31   22.05    6.69
  -2   2 -32   12.98    6.11
  -2  -2  32    1.89    3.90
   2  -2 -32   16.90    5.88
  -2  -2  33   18.43    5.80
  -2   2 -33   16.15    6.44
  -2   2 -34    6.97    5.22
  -2  -2  34    8.01    5.27
  -2  -2  35   11.16    5.80
  -2   2 -35   11.79    5.87
  -2  -3 -34   21.35    6.67
  -2  -3 -33   25.57    6.64
   2  -3  32   47.24    8.96
  -2  -3 -32   48.66    8.37
   2  -3  31    9.41    5.77
  -2  -3 -31   13.29    4.87
   2   3 -30    8.38    5.72
  -2  -3 -30    2.03    3.68
   2  -3  30    5.72    4.68
   2  -3  29   21.19    5.57
   2  -3  29    6.03    4.16
  -2  -3 -29   10.51    4.60
   2   3 -29   21.06    7.23
   2  -3  28    2.02    4.15
   2   3 -28    2.55    4.66
  -2  -3 -28   11.15    5.24
   2  -3  28    2.51    3.70
   2  -3  27   44.52    7.45
  -2  -3 -27   51.67    7.40
   2  -3  27   44.95    7.70
   2   3 -27   46.75    8.38
   2   3 -26   58.60    9.40
   2  -3  26   48.41    7.71
  -2  -3 -26   51.13    7.39
   2  -3  26   57.04    8.01
   2   3 -25   36.02    7.84
  -2  -3 -25   40.22    6.31
   2  -3  25   41.46    6.80
   2  -3  25   26.38    5.94
   2  -3  24  111.00   10.64
   2   3 -24  134.75   12.39
   2  -3  24  112.35   10.69
  -2  -3 -24  111.33    9.67
   2   3 -23   16.96    5.72
   2  -3  23   10.58    4.74
   2  -3  23   10.10    4.17
  -2  -3 -23   11.67    4.22
   2   3 -22   42.17    7.59
   2  -3  22   36.00    6.35
  -2  -3 -22   40.31    5.97
   2  -3  22   35.42    6.11
  -2   3  22   35.75    4.37
   2  -3  21    8.61    4.12
   2  -3  21    7.11    3.60
   2   3 -21   18.52    5.72
  -2   3  21    6.20    2.51
  -2  -3 -21   14.83    4.32
   2  -3  20   32.50    5.93
   2  -3  20   26.44    5.19
   2   3 -20   30.49    6.98
  -2  -3 -20   46.88    5.86
  -2   3  20   25.03    3.62
   2   3 -19   15.75    5.90
   2  -3  19    5.12    3.57
  -2   3  19    5.72    2.26
  -2  -3 -19    5.40    3.28
   2  -3  19    8.70    4.19
   2  -3  18    2.75    2.92
   2  -3  18    2.82    3.33
  -2  -3 -18    0.40    2.41
  -2   3  18    1.23    2.13
   2   3 -18    8.19    5.52
   2  -3  17   80.21    8.12
   2   3 -17   89.89    8.63
   2  -3  17   82.27    8.01
  -2  -3 -17   78.66    6.75
  -2   3  17   72.50    5.33
  -2  -3 -16   61.41    6.14
   2   3 -16   64.86    8.02
   2  -3  16   58.03    7.13
   2  -3  16   51.81    6.57
   2   3 -15  553.27   19.13
  -2  -3 -15  536.07   15.91
   2  -3  15  529.41   19.20
  -2  -3 -15  511.02   10.11
   2  -3  15  529.50   18.53
  -2   3  15  543.46   16.18
   2   3 -14  296.02   13.79
  -2   3  14  263.68   11.09
   2  -3  14  272.45   13.69
  -2  -3 -14  285.40   11.33
   2  -3  14  280.05   13.25
  -2  -3 -14  266.42    6.75
  -2   3  13   18.10    3.48
  -2  -3 -13   17.50    1.69
   2  -3  13   19.01    4.25
   2  -3  13   17.57    4.34
  -2  -3 -13   18.32    3.26
  -2  -3 -12  151.16    7.87
   2  -3  12  145.17    9.77
  -2  -3 -12  139.45    3.94
   2  -3  12  143.31    9.25
  -2   3  12  159.65    8.11
  -2  -3 -11   89.60    2.84
   2  -3  11  106.01    7.94
   2  -3  11  106.88    8.29
  -2  -3 -11   97.24    6.19
  -2   3  11   97.20    6.25
  -2  -3 -11   89.75    2.82
  -2  -3 -10  375.18   11.59
  -2  -3 -10  370.23    6.85
  -2   3  10  400.58   11.64
   2   3 -10  401.34   14.20
   2  -3  10  383.16   14.92
   2  -3  10  364.90   14.23
  -2   3  10  395.05   12.05
  -2  -3 -10  354.18    5.08
  -2  -3  -9  130.46    4.56
  -2   3   9  132.44    7.01
   2   3  -9  145.75    8.83
   2  -3   9  149.53    9.37
  -2  -3  -9  125.72    6.63
   2  -3   9  136.42    8.67
  -2   3   9  133.87    6.98
   2  -3   8  288.34   12.20
  -2   3   8  311.98   10.30
  -2   3   8  298.73   10.09
  -2  -3  -8  302.74   11.99
   2   3  -8  306.67   11.70
   2  -3   8  297.31   12.77
  -2  -3  -8  291.89    9.73
  -2  -3  -8  288.86    7.24
  -2  -3  -8  273.29    4.47
  -2  -3  -7  254.68    8.84
  -2  -3  -7  250.85   10.69
  -2   3   7  258.05    9.41
  -2  -3  -7  244.63    4.61
   2   3  -7  280.87   10.77
   2  -3   7  250.91   11.56
  -2  -3  -7  256.17    7.26
   2  -3   7  271.64   11.75
  -2   3   7  252.26    9.29
   2   3  -6  182.72    8.63
  -2  -3  -6  179.04    8.85
   2  -3   6  205.19   10.07
  -2   3   6  173.02    7.82
  -2  -3  -6  177.15    4.38
   2  -3   6  183.37    9.77
   2   3  -6  182.94    8.96
  -2   3   6  183.12    7.86
  -2  -3  -6  175.88    6.43
  -2  -3  -6  179.91    7.30
  -2   3   5   34.89    3.81
   2  -3   5   38.41    4.86
  -2   3   5   40.59    4.25
  -2  -3  -5   41.57    3.48
  -2  -3  -5   35.57    3.46
   2   3  -5   52.34    4.87
   2   3  -5   46.21    4.59
   2   3  -4    3.99    2.02
   2  -3   4    1.52    2.64
   2   3  -4    9.96    3.21
  -2   3   4    1.90    2.11
  -2  -3  -4    9.14    2.43
  -2   3   4    5.69    2.19
   2   3  -3 1282.12   20.63
  -2   3   3 1291.30   21.18
  -2  -3  -3 1220.18   13.41
   2  -3   3 1258.14   24.05
   2   3  -3 1282.49   19.07
  -2   3   3 1274.42   21.03
  -2  -3  -3 1263.72   19.14
   2  -3   2  926.67   20.77
   2   3  -2  920.65   15.41
  -2   3   2  901.61   11.95
  -2  -3  -2  890.46   16.71
  -2   3   2  924.67   18.12
  -2   3   2  906.67   18.40
  -2  -3  -2  878.95   12.62
   2   3  -2  906.52   17.92
  -2   3   2  915.84   18.15
   2   3  -2  922.95   16.72
   2   3  -1 2907.43   30.74
  -2   3   1 2901.77   19.60
  -2  -3  -1 2853.85   30.60
   2   3  -1 2864.07   25.48
  -2   3   1 2864.53   32.53
  -2  -3  -1 2907.53   24.54
   2   3  -1 2935.48   28.33
   2  -3   1 2915.39   36.99
  -2   3   0   52.93    2.59
  -2   3   0   54.31    5.13
   2   3   0   46.09    4.30
  -2  -3   0   70.24    5.88
   2   3   0   56.77    4.07
  -2  -3   0   46.38    3.78
   2  -3   0   62.62    6.10
   2   3   0   56.31    4.04
  -2   3  -1 2921.97   16.18
  -2   3  -1 2938.32   34.52
   2   3   1 2906.06   21.90
   2   3   1 2824.05   28.28
   2  -3  -1 2842.92   36.94
  -2  -3   1 2890.27   27.97
  -2  -3   1 2798.85   32.52
   2   3   1 2892.84   26.34
   2   3   1 2907.48   25.08
  -2  -3   2  923.21   19.28
   2  -3  -2  898.49   20.90
  -2   3  -2  879.18    8.31
   2   3   2  871.02   11.06
   2   3   2  920.34   18.10
  -2  -3   2  899.15   16.51
  -2   3  -2  931.09   19.94
   2  -3  -2  941.07   21.00
   2   3   2  880.02   12.99
   2   3   2  893.04   14.30
   2   3   2  883.90   15.31
   2   3   3 1257.67   17.29
   2   3   3 1257.17   16.77
   2   3   3 1263.93   14.41
   2  -3  -3 1263.84   17.29
  -2   3  -3 1207.41    9.51
  -2  -3   3 1292.67   23.27
   2   3   3 1214.39   11.51
   2   3   3 1282.11   21.40
  -2  -3   3 1252.91   20.32
   2  -3  -3 1261.04   24.63
   2  -3  -3 1240.17   21.71
   2  -3  -3 1258.80   25.14
  -2  -3   4    3.92    2.03
   2  -3  -4    6.16    2.86
   2  -3  -4   10.33    2.24
   2   3   4    5.34    1.43
   2   3   4    5.30    0.89
   2   3   4    1.51    2.04
   2   3   4    4.58    1.15
  -2  -3   4    4.06    2.71
   2  -3  -4   -0.07    3.03
   2  -3  -4    8.53    2.30
   2   3   5   34.50    2.20
   2  -3  -5   38.18    3.57
   2   3   5   38.16    3.97
  -2  -3   5   43.57    4.45
  -2  -3   5   36.83    4.66
   2  -3  -5   44.05    5.06
   2   3   5   40.04    3.13
   2  -3  -5   36.52    4.00
   2  -3  -6  192.48    8.44
   2  -3  -6  188.39    9.85
   2  -3  -6  181.48    7.71
  -2  -3   6  181.58    9.73
   2   3   6  172.84    7.84
   2  -3  -6  179.96    8.93
   2   3   6  167.16    4.37
  -2  -3   6  183.42    8.90
   2   3   6  176.41    6.20
   2  -3  -7  265.47    9.61
   2   3   7  255.32    9.51
   2  -3  -7  268.46   10.88
  -2  -3   7  260.74   11.81
  -2  -3   7  267.67    5.11
  -2  -3   7  263.03   11.04
   2   3   7  257.08    7.52
   2  -3  -7  276.00   10.05
   2  -3  -7  250.03   11.54
   2  -3  -8  299.55   12.80
   2  -3  -8  302.07   10.54
   2  -3  -8  297.48   10.62
  -2  -3   8  298.19   13.05
  -2  -3   8  283.67    6.13
   2  -3  -8  281.17   11.36
   2  -3  -9  134.00    7.52
  -2  -3   9  128.07    8.91
   2  -3  -9  134.26    7.15
  -2  -3   9  145.29    4.84
   2  -3  -9  130.40    8.63
   2  -3 -10  393.78   15.03
   2  -3 -10  379.04   11.98
  -2  -3  10  380.55    8.52
  -2  -3  10  372.39   15.23
   2  -3 -11  100.06    6.39
  -2  -3  11  102.30    8.41
  -2  -3  11  106.62    5.09
   2  -3 -11   95.80    7.83
  -2  -3  12  160.71   10.64
  -2  -3  12  153.27    6.46
   2  -3 -12  144.58    7.72
   2  -3 -12  150.84    9.75
  -2   3 -13   20.61    2.74
   2   3  13   14.12    1.39
  -2  -3  13   21.07    4.85
   2  -3 -13   25.20    4.87
   2  -3 -13   15.32    2.84
  -2   3 -13   17.33    4.50
  -2  -3  13   23.67    3.07
   2  -3 -14  290.08   13.87
  -2   3 -14  290.61    9.70
  -2  -3  14  282.41    9.74
  -2   3 -14  288.41   14.47
  -2  -3  14  278.74   14.53
   2   3  14  266.35    6.42
   2  -3 -15  553.84   19.29
  -2  -3  15  550.51   20.59
   2   3  15  522.43    9.89
  -2   3 -15  539.51   19.93
  -2  -3  15  513.75   13.80
   2   3  15  540.87   18.38
  -2   3 -15  547.64   13.88
  -2  -3  16   56.07    7.40
   2  -3 -16   50.39    6.43
  -2   3 -16   48.10    6.89
  -2  -3  16   57.29    5.19
   2   3  16   53.17    3.60
   2   3  16   61.82    6.92
   2   3  17   82.49    8.02
  -2  -3  17   79.35    8.56
  -2  -3  17   94.40    6.74
  -2   3 -17   89.22    8.73
   2   3  17   76.04    4.56
   2  -3 -17   70.96    7.56
  -2   3 -18    0.02    3.36
   2  -3 -18    1.62    3.02
   2   3  18    0.19    3.05
   2   3  18    1.79    1.39
  -2  -3  18    2.07    2.68
  -2  -3  18   -1.78    3.57
   2   3  19    4.02    3.38
  -2  -3  19    2.61    3.25
  -2  -3  19    7.83    3.19
  -2   3 -19    6.19    3.65
   2  -3 -19   11.01    4.69
   2  -3 -20   42.24    6.52
  -2  -3  20   33.20    4.77
  -2  -3  20   24.99    5.80
   2   3  20   35.38    5.83
  -2   3 -20   24.08    5.56
   2   3  21    9.48    3.85
  -2  -3  21   10.42    3.44
  -2  -3  21   12.03    5.06
  -2   3 -21    9.87    4.70
   2  -3 -21   14.27    4.95
  -2   3 -22   34.79    6.67
  -2  -3  22   32.31    6.50
  -2  -3  22   30.24    5.03
   2   3  22   38.72    6.49
   2  -3 -22   34.34    6.37
  -2  -3  23   11.25    4.82
   2  -3 -23    8.77    4.15
  -2  -3  23   12.52    3.94
  -2   3 -23    3.83    4.54
   2  -3 -24  121.80   11.37
  -2  -3  24  108.78   11.31
  -2  -3  24  102.98    9.13
  -2   3 -24   89.85    9.81
  -2  -3  25   37.59    6.15
  -2  -3  25   31.29    6.76
  -2   3 -25   29.98    7.01
   2  -3 -25   47.01    7.81
  -2  -3  26   44.14    8.16
  -2   3 -26   54.13    8.79
  -2  -3  26   37.60    6.30
   2  -3 -26   57.78    8.48
   2  -3 -27   41.17    7.51
  -2  -3  27   51.24    7.11
  -2   3 -27   49.47    8.05
  -2  -3  27   41.61    8.08
  -2  -3  28    1.35    4.14
  -2  -3  28    2.51    3.44
  -2   3 -28    1.94    5.09
   2  -3 -28    6.70    5.40
  -2  -3  29   12.18    4.64
  -2   3 -29   11.77    6.36
   2  -3 -29   17.20    6.31
  -2  -3  29   14.33    5.75
  -2   3 -30   13.57    5.97
  -2  -3  30    7.72    4.07
   2  -3 -30    5.63    4.43
  -2  -3  30    3.99    3.99
   2  -3 -31   17.36    6.07
  -2   3 -31   19.48    6.94
  -2  -3  31   10.25    4.66
  -2  -3  31   11.84    5.75
  -2   3 -32   64.56   10.12
  -2  -3  32   66.63   10.87
  -2  -3  32   45.33    7.74
  -2  -3  33   31.99    6.91
  -2   3 -33   38.55    8.55
  -2   3 -34   28.97    8.17
  -2  -4 -33   13.43    6.08
  -2  -4 -32   12.98    5.45
   2  -4  32    5.54    4.39
   2  -4  31    4.08    4.38
  -2  -4 -31    1.89    4.28
   2   4 -30   20.01    7.55
   2  -4  30   15.82    5.82
   2  -4  30   13.51    5.36
  -2  -4 -30   11.64    4.84
   2   4 -29    9.50    6.72
   2  -4  29    1.26    3.88
  -2  -4 -29    1.61    4.24
   2  -4  29    8.90    5.18
   2  -4  28   44.60    8.21
   2  -4  28   30.03    7.03
  -2  -4 -28   29.37    6.13
  -2  -4 -27    0.93    3.59
   2  -4  27    0.25    3.28
   2  -4  27   -0.38    3.51
  -2  -4 -26   40.25    6.79
   2  -4  26   42.36    7.65
   2   4 -26   62.82    9.67
   2  -4  26   52.97    8.49
   2   4 -25   25.39    7.57
   2  -4  25   12.87    5.30
   2  -4  25   15.65    5.37
  -2  -4 -25   24.02    5.42
   2  -4  24    6.42    4.41
   2  -4  24    7.08    4.49
  -2  -4 -24    3.79    3.68
   2   4 -24    8.81    6.10
   2   4 -23   62.32    9.17
   2  -4  23   61.05    8.73
  -2  -4 -23   71.60    8.19
   2  -4  23   61.60    8.32
  -2  -4 -22   16.90    4.40
   2  -4  22   20.96    5.79
   2   4 -22   26.52    7.15
   2  -4  22   24.01    5.54
   2  -4  21    3.95    3.49
   2   4 -21    6.81    5.70
  -2  -4 -21    4.58    3.56
   2  -4  21    2.18    3.55
   2  -4  20    2.48    3.32
  -2  -4 -20    5.26    3.18
   2   4 -20   -2.00    4.62
  -2   4  20    3.96    2.24
   2  -4  20    2.25    3.09
  -2  -4 -19   63.12    7.03
   2  -4  19   60.79    8.25
  -2   4  19   59.71    4.88
   2  -4  19   61.03    7.44
   2   4 -19   57.36    8.42
  -2  -4 -18   15.23    3.94
   2  -4  18   15.79    4.86
   2   4 -18   18.47    5.58
   2  -4  18   23.31    4.98
  -2  -4 -17   36.96    5.51
   2   4 -17   39.61    7.31
   2  -4  17   29.77    5.98
   2  -4  17   36.00    5.85
   2   4 -16  134.53   10.86
   2  -4  16  119.25   10.39
   2  -4  16  141.54   10.62
  -2  -4 -16  133.01    9.14
  -2   4  16  125.57    7.99
  -2  -4 -15   61.83    6.26
   2   4 -15   73.91    8.58
   2  -4  15   53.77    7.28
   2  -4  15   64.62    7.33
  -2   4  15   61.09    5.62
   2   4 -14   60.18    7.51
   2  -4  14   61.88    7.13
  -2  -4 -14   57.20    5.96
   2  -4  14   55.74    7.16
  -2   4  14   51.77    5.11
   2  -4  13   27.82    5.34
  -2   4  13   24.70    3.70
   2  -4  13   27.61    5.01
  -2   4  13   43.71    5.34
   2   4 -13   28.92    5.59
  -2  -4 -13   23.33    3.93
   2  -4  12    9.55    3.51
  -2  -4 -12    8.35    2.85
  -2   4  12   10.33    3.22
   2   4 -12   12.08    4.21
  -2   4  12    8.29    2.34
   2  -4  12    9.55    3.26
  -2   4  11   53.75    5.30
  -2  -4 -11   54.11    5.40
   2  -4  11   43.14    6.30
  -2   4  11   47.78    4.59
  -2  -4 -11   46.87    2.67
   2   4 -11   47.64    6.21
   2  -4  11   50.28    6.05
   2  -4  10  166.86   10.45
  -2  -4 -10  167.95    9.00
   2   4 -10  163.49    9.94
  -2   4  10  165.05    8.00
  -2  -4 -10  155.05    5.53
   2  -4  10  159.39   10.76
  -2   4  10  167.15    8.77
  -2  -4  -9  210.91    9.84
  -2   4   9  224.23   10.08
   2   4  -9  216.53   10.95
   2  -4   9  234.59   12.13
  -2   4   9  215.52    9.04
  -2  -4  -9  209.85    7.05
   2  -4   9  209.05   11.99
  -2  -4  -8   36.28    4.34
   2  -4   8   39.29    5.56
  -2  -4  -8   40.07    3.45
  -2   4   8   36.65    4.49
   2   4  -8   41.57    5.08
  -2   4   8   45.97    4.46
   2  -4   8   45.24    5.68
  -2   4   8   37.05    4.01
  -2   4   8   39.73    4.16
  -2   4   7   21.84    3.13
  -2   4   7   23.63    3.35
   2  -4   7   26.92    4.60
  -2  -4  -7   24.80    3.07
  -2   4   7   21.65    3.15
  -2   4   7   20.13    3.37
   2   4  -7   24.52    4.16
  -2  -4  -7   25.52    3.71
   2  -4   7   29.34    4.69
  -2   4   6   53.39    4.73
  -2   4   6   48.44    5.11
  -2  -4  -6   58.57    4.60
   2   4  -6   56.26    5.66
  -2   4   6   57.98    5.11
   2  -4   6   56.86    6.49
  -2  -4  -6   49.77    4.81
   2  -4   6   50.20    5.67
  -2   4   6   53.70    4.39
  -2   4   5  341.83   10.02
   2  -4   5  350.09   14.19
  -2  -4  -5  351.76   11.11
  -2   4   5  366.08   13.19
  -2   4   5  320.19   11.88
   2   4  -5  356.73   12.18
   2  -4   5  356.74   14.65
  -2   4   5  339.99   11.49
  -2   4   4  349.92    9.79
  -2  -4  -4  354.15   11.58
  -2   4   4  362.61   13.19
  -2   4   4  342.77   12.42
   2   4  -4  373.52   12.09
   2   4  -4  331.19   11.96
   2  -4   4  360.14   14.42
  -2   4   4  354.96   11.94
   2   4  -3  288.44   10.66
   2   4  -3  289.95   10.27
  -2   4   3  290.68   10.95
  -2  -4  -3  266.47   10.44
  -2   4   3  277.50    8.38
  -2   4   3  273.15   11.48
   2  -4   3  305.58   13.21
  -2   4   2  516.27   10.93
  -2   4   2  507.92   15.72
   2   4  -2  533.38   13.24
  -2  -4  -2  484.73   11.54
   2  -4   2  526.16   17.29
  -2   4   2  514.22   14.81
   2   4  -2  487.88    6.97
  -2  -4  -2  524.02   14.88
   2   4  -2  520.69   13.77
   2   4  -1  653.07   16.60
  -2   4   1  648.12   16.93
   2   4  -1  634.45   13.75
  -2  -4  -1  614.65   13.81
   2   4  -1  665.67   14.70
  -2   4   1  657.09   11.78
   2  -4   1  644.64   19.18
  -2  -4  -1  632.40   16.72
   2   4  -1  630.30    9.50
   2   4   0  552.86   14.26
  -2  -4   0  579.59   16.44
  -2   4   0  608.82   16.79
   2   4   0  601.47   15.45
  -2   4   0  606.91   10.92
   2   4   0  574.94   12.61
   2  -4   0  565.85   18.14
  -2  -4   0  576.84   13.90
   2   4   0  600.44   10.38
   2   4   0  583.50   13.12
   2   4   1  619.34   11.66
   2  -4  -1  623.16   19.11
   2   4   1  646.37   12.49
  -2   4  -1  650.13   10.85
  -2  -4   1  653.27   18.03
  -2  -4   1  619.74   15.07
   2   4   1  653.08   15.21
  -2   4  -1  622.27   17.39
   2   4   1  633.61   15.49
   2   4   1  648.96   13.06
   2   4   2  500.40   13.25
   2  -4  -2  517.91   17.45
   2   4   2  509.15   10.35
  -2  -4   2  505.48   16.27
  -2   4  -2  512.50    9.43
  -2  -4   2  515.28   14.30
   2   4   2  540.77   11.09
   2   4   2  510.79   13.33
   2  -4  -3  304.21   13.51
   2   4   3  280.69    9.79
  -2  -4   3  284.71   12.59
   2   4   3  285.76    7.22
  -2  -4   3  283.76   11.12
   2   4   3  277.89    7.37
   2   4   3  289.02    9.71
   2  -4  -4  352.33   14.90
  -2  -4   4  348.03   14.05
   2   4   4  346.59   10.20
   2   4   4  341.94    7.18
   2   4   4  351.96    7.45
  -2  -4   4  349.98   12.68
   2   4   4  349.95   10.84
   2  -4  -4  350.75   14.80
  -2  -4   5  365.60   14.84
   2   4   5  340.10    9.64
   2   4   5  347.17    6.36
  -2  -4   5  351.75   13.10
   2  -4  -5  358.00   15.06
   2   4   5  348.54   10.62
   2   4   5  343.09    6.54
   2   4   6   60.70    4.04
   2  -4  -6   51.51    4.89
   2   4   6   47.69    2.03
   2   4   6   52.42    4.25
   2  -4  -6   45.22    5.83
   2  -4  -6   44.20    4.56
   2   4   6   50.14    2.17
  -2  -4   6   53.81    6.20
  -2  -4   7   19.50    1.59
   2  -4  -7   24.99    3.61
  -2  -4   7   26.53    4.84
   2  -4  -7   23.04    4.52
   2   4   7   21.77    2.85
   2  -4  -7   19.08    3.18
  -2  -4   8   35.12    2.40
   2  -4  -8   36.17    4.09
   2  -4  -8   37.24    4.50
   2   4   8   46.32    4.03
   2  -4  -8   41.49    5.72
  -2  -4   8   38.66    5.74
   2  -4  -9  209.83    9.47
   2   4   9  209.93    8.27
  -2  -4   9  221.04   12.60
  -2  -4   9  223.35    6.27
   2  -4  -9  222.51   12.26
   2  -4 -10  169.07   10.88
  -2  -4  10  175.85   11.49
  -2  -4  10  167.48    5.90
   2   4  10  175.17    9.08
   2  -4 -10  154.45    8.15
   2   4  11   55.75    5.57
  -2  -4  11   50.68    3.56
  -2  -4  11   56.59    6.98
   2  -4 -11   58.05    6.85
   2  -4 -11   54.57    4.97
  -2  -4  12    4.73    3.43
  -2   4 -12    3.76    3.73
   2   4  12   15.26    3.64
   2  -4 -12    2.11    2.97
   2  -4 -12   10.51    2.42
  -2  -4  12    8.77    1.95
   2   4  13   33.38    5.78
   2   4  13   36.45    5.01
  -2  -4  13   27.38    3.13
  -2   4 -13   23.95    5.07
  -2  -4  13   22.17    4.76
   2  -4 -13   25.62    4.79
   2  -4 -13   32.62    4.01
   2   4  14   49.84    6.44
   2  -4 -14   44.29    6.38
  -2  -4  14   54.72    4.36
  -2   4 -14   60.53    7.86
  -2  -4  14   49.19    7.09
  -2  -4  15   71.64    8.34
   2   4  15   53.19    6.98
  -2  -4  15   61.11    4.93
  -2   4 -15   50.50    7.31
   2  -4 -15   57.33    7.22
  -2  -4  16  132.05   11.41
   2   4  16  116.59    3.91
  -2   4 -16  149.39   11.66
  -2  -4  16  128.33    7.16
   2  -4 -16  133.57   10.74
   2   4  16  129.28   10.22
   2   4  17   29.46    5.70
   2  -4 -17   34.89    6.00
  -2  -4  17   40.68    6.78
  -2  -4  17   29.83    3.94
  -2   4 -17   31.46    6.01
  -2  -4  18   15.05    5.12
  -2  -4  18   17.14    3.41
   2  -4 -18   17.35    4.77
   2   4  18   20.23    5.18
  -2   4 -18   19.62    5.33
  -2   4 -19   61.43    8.25
   2  -4 -19   57.42    7.67
   2   4  19   55.32    7.34
  -2  -4  19   52.86    5.40
  -2  -4  19   57.77    8.55
  -2   4 -20    1.34    3.99
   2  -4 -20    0.10    3.76
   2   4  20    2.16    3.78
  -2  -4  20    4.89    2.50
  -2  -4  20    1.85    3.21
   2  -4 -21    4.75    3.86
  -2  -4  21    6.83    3.06
  -2  -4  21    1.25    3.66
  -2   4 -21   13.52    5.40
   2   4  21    0.83    3.70
  -2  -4  22   20.53    5.72
  -2   4 -22   12.95    5.49
   2   4  22   28.59    6.02
  -2  -4  22   19.07    4.23
   2  -4 -22   19.15    5.20
   2  -4 -23   75.05    9.52
  -2   4 -23   88.37   10.45
  -2  -4  23   68.80    9.66
  -2  -4  23   72.69    7.21
   2   4  23   75.92    8.83
  -2  -4  24    8.13    5.30
   2   4  24    4.15    3.78
  -2  -4  24    1.78    2.96
   2  -4 -24   -1.66    4.50
  -2   4 -24    9.97    4.87
   2  -4 -25    4.97    4.46
  -2  -4  25   13.82    4.22
  -2   4 -25   10.41    4.90
  -2  -4  25   21.19    6.53
  -2  -4  26   32.81    7.91
  -2  -4  26   47.48    6.56
  -2   4 -26   47.50    8.57
   2  -4 -26   39.48    7.67
  -2  -4  27    1.20    3.08
  -2   4 -27   -4.72    6.24
   2  -4 -27    5.49    5.04
  -2  -4  27    7.16    5.48
  -2  -4  28   31.88    5.99
  -2  -4  28   30.37    7.80
  -2   4 -28   33.78    7.60
   2  -4 -28   32.48    7.71
  -2  -4  29    0.86    3.16
  -2   4 -29   -3.66    6.17
   2  -4 -29    7.70    4.97
  -2  -4  29    2.18    3.92
   2  -4 -30   15.67    6.06
  -2   4 -30   10.17    5.76
  -2  -4  30   15.19    6.04
  -2   4 -31   -0.48    5.15
  -2  -4  31   12.52    5.81
  -2  -4  32   10.47    6.59
  -2   4 -32   10.09    6.77
  -2  -4  33   20.25    7.17
  -2  -5 -32   12.35    5.08
   2  -5  31   -1.58    4.26
  -2  -5 -31    6.36    4.32
   2  -5  31    2.11    3.82
   2  -5  30   -4.36    5.49
  -2  -5 -30    1.70    4.24
   2  -5  30   -1.13    4.32
   2   5 -29   22.64    7.99
   2  -5  29   10.33    4.79
  -2  -5 -29   15.24    5.73
   2  -5  29   10.84    4.80
   2  -5  28    3.09    4.57
  -2  -5 -28    1.82    3.77
   2  -5  28    0.15    3.77
   2  -5  27   43.88    8.26
   2  -5  27   40.19    8.38
  -2  -5 -27   37.68    7.09
   2  -5  26   30.64    6.81
  -2  -5 -26   25.42    6.33
   2  -5  26   29.22    7.62
   2   5 -26   26.76    7.47
   2   5 -25   38.40    8.61
   2  -5  25   24.63    6.65
   2  -5  25   37.49    7.62
  -2  -5 -25   36.67    6.89
  -2  -5 -24   14.51    4.50
   2   5 -24   25.61    7.64
   2  -5  24   20.51    5.55
   2  -5  24   10.32    5.29
   2   5 -23    7.40    5.84
   2  -5  23    5.76    3.71
  -2  -5 -23    3.59    3.52
   2  -5  23    6.59    4.50
   2  -5  22    3.66    3.68
   2  -5  22   10.45    5.13
   2   5 -22    7.60    5.29
  -2  -5 -22    2.45    3.68
   2  -5  21   -1.31    4.24
   2  -5  21   -1.86    3.75
   2   5 -21   10.61    5.07
  -2  -5 -21   -5.21    4.18
   2  -5  20    6.79    4.34
   2   5 -20    3.10    4.13
   2  -5  20    6.38    4.20
  -2  -5 -20    3.78    3.07
   2  -5  19    2.88    3.42
   2  -5  19    0.95    3.35
  -2  -5 -19   -1.12    3.19
  -2  -5 -18   92.00    8.93
   2   5 -18  101.95   10.46
   2  -5  18   87.94   10.00
   2  -5  18   91.34    9.65
   2   5 -17  160.90   12.55
   2  -5  17  152.16   12.85
  -2  -5 -17  157.21   11.14
   2  -5  17  171.75   12.38
  -2   5  17  137.22    8.40
  -2  -5 -16  114.00    9.39
   2   5 -16  134.42   11.42
   2  -5  16  103.89   10.64
   2  -5  16  122.87   10.72
  -2   5  16  109.18    7.34
  -2  -5 -15  126.95    9.69
   2   5 -15  124.64   10.84
   2  -5  15  118.24   11.22
   2  -5  15  118.73   10.32
  -2   5  15  142.88    9.42
  -2   5  15  121.57    7.63
  -2   5  14  123.29    8.77
   2   5 -14  108.87   10.03
   2  -5  14  134.70   11.54
  -2   5  14  109.46    7.16
   2  -5  14  123.69   10.20
  -2  -5 -14  113.14    9.08
  -2  -5 -13   87.48    7.95
  -2   5  13   94.41    7.90
   2  -5  13   80.85    9.08
   2   5 -13   84.43    8.79
  -2   5  13   78.91    6.07
   2  -5  13   81.73    8.59
  -2  -5 -12  241.91   12.48
  -2   5  12  242.85   10.10
  -2   5  12  237.40   11.88
  -2  -5 -12  228.77    6.13
   2  -5  12  231.75   14.50
   2   5 -12  245.21   13.55
   2  -5  12  254.04   14.09
   2  -5  11   11.15    5.00
  -2   5  11    6.53    2.53
  -2  -5 -11    4.00    1.49
  -2   5  11    8.94    3.28
  -2   5  11    1.46    3.10
   2  -5  11    3.10    3.26
   2   5 -11   -0.60    3.59
  -2  -5 -11    7.45    3.07
  -2  -5 -10  301.94   13.43
  -2  -5 -10  305.04    9.41
   2  -5  10  316.64   16.31
   2   5 -10  314.50   14.44
  -2   5  10  331.90   12.64
   2  -5  10  305.94   15.06
  -2   5  10  325.06   11.51
  -2   5  10  324.34   13.61
  -2   5   9   63.64    5.26
  -2  -5  -9   54.54    4.37
  -2   5   9   68.60    6.73
   2  -5   9   61.91    7.67
  -2  -5  -9   58.56    6.20
   2   5  -9   47.83    6.18
   2  -5   9   63.74    7.04
  -2   5   9   61.65    5.63
  -2   5   8   41.70    4.40
  -2  -5  -8   47.14    4.46
   2  -5   8   52.79    7.10
  -2   5   8   36.92    5.47
   2   5  -8   39.51    5.72
   2  -5   8   42.94    6.10
  -2  -5  -8   42.71    5.31
  -2   5   8   48.59    4.91
  -2   5   7  258.61   10.35
  -2   5   7  257.81   12.39
  -2   5   7  259.95   10.29
  -2  -5  -7  269.08   10.46
   2  -5   7  275.11   14.50
   2   5  -7  277.06   12.52
   2  -5   7  264.08   13.61
  -2   5   6  129.69    7.20
  -2  -5  -6  111.81    7.09
  -2   5   6  136.46    9.27
   2  -5   6  118.35    9.76
   2  -5   6  132.76    9.76
   2   5  -6  128.75    8.48
  -2   5   6  122.49    7.35
   2   5  -5    6.29    0.98
  -2   5   5   11.29    2.86
   2  -5   5    5.93    3.49
  -2   5   5   10.29    3.54
   2   5  -5    7.01    3.19
  -2   5   5    8.33    2.52
  -2  -5  -5    6.55    2.68
   2  -5   5    9.75    4.11
  -2   5   4  330.72   10.72
  -2  -5  -4  296.91   12.11
  -2   5   4  337.89   14.35
  -2   5   4  328.30   12.35
   2  -5   4  319.35   14.92
   2   5  -4  306.65   11.97
   2   5  -4  307.60    5.94
   2  -5   4  325.90   14.91
   2   5  -3  164.98    8.59
  -2   5   3  171.01    7.53
  -2  -5  -3  166.85    9.47
  -2   5   3  183.03   10.71
  -2   5   3  178.86    9.30
   2   5  -3  160.99    4.80
   2  -5   3  179.62   11.10
   2  -5   2   38.60    5.77
  -2  -5  -2   28.90    4.54
  -2   5   2   36.24    5.18
  -2   5   2   35.77    3.59
   2   5  -2   34.76    2.60
   2   5  -2   25.81    3.69
  -2   5   2   37.51    4.69
   2   5  -2   32.68    4.06
  -2   5   1   14.83    3.56
  -2  -5  -1   17.12    3.89
  -2  -5  -1    9.75    2.47
  -2   5   1   10.36    2.19
   2  -5   1    7.16    3.53
   2   5  -1    7.30    2.18
   2   5  -1   10.74    1.73
   2   5  -1    8.20    2.37
   2   5   0  113.79    7.56
  -2   5   0  108.18    5.65
  -2  -5   0  124.03    8.71
   2   5   0  120.70    6.52
   2   5   0  107.74    5.31
   2  -5   0  107.69    8.85
  -2  -5   0  104.88    6.90
  -2   5   0  110.57    8.03
   2   5   0  118.03    6.59
   2   5   1   13.50    2.56
   2  -5  -1   14.56    4.20
  -2  -5   1   19.85    4.47
   2   5   1   14.11    2.46
  -2  -5   1    7.77    2.50
  -2   5  -1   10.21    2.08
  -2   5  -1    9.91    3.01
   2   5   1   14.44    2.41
   2   5   1   11.97    2.81
   2  -5  -2   37.13    5.75
  -2   5  -2   38.43    5.55
   2   5   2   36.21    3.58
   2   5   2   34.76    3.52
   2   5   2   33.87    4.14
  -2   5  -2   27.42    3.02
  -2  -5   2   38.71    4.69
  -2  -5   2   35.19    5.27
   2   5   2   35.58    3.35
   2   5   3  170.53    8.57
  -2  -5   3  181.07   11.19
   2  -5  -3  166.57   11.17
   2   5   3  167.93    6.44
   2   5   3  173.27    6.83
  -2   5  -3  181.67   11.68
  -2  -5   3  152.32    9.19
   2   5   3  182.71    9.20
   2   5   3  175.32    8.03
   2  -5  -4  331.87   15.52
   2   5   4  316.39   11.17
   2   5   4  323.64   12.12
   2   5   4  332.64    8.70
   2   5   4  345.04   14.61
  -2  -5   4  324.67   15.13
   2   5   4  332.85   11.53
  -2   5  -4  349.17   16.09
   2   5   4  321.16    7.92
  -2   5  -5    9.30    3.98
   2   5   5    7.20    3.41
   2   5   5    6.97    2.22
   2   5   5    9.70    2.63
  -2  -5   5    4.37    3.38
   2   5   5    8.59    1.84
   2  -5  -5   12.51    4.59
   2   5   5    7.47    1.33
   2   5   6  120.96    6.48
  -2   5  -6  119.42    9.86
   2   5   6  110.96    3.38
  -2  -5   6  128.71   10.06
   2   5   6  115.22    4.52
   2   5   6  124.21    9.05
   2  -5  -6  137.85   10.51
  -2  -5   7  256.31    6.30
   2   5   7  250.82    8.74
   2   5   7  258.32   12.39
   2   5   7  255.62    5.99
  -2   5  -7  267.86   14.70
   2  -5  -7  255.54   14.26
  -2  -5   7  278.49   14.88
   2   5   8   48.80    3.92
   2   5   8   41.67    6.27
   2   5   8   41.37    5.78
  -2   5  -8   46.57    6.95
   2   5   8   44.60    2.26
  -2  -5   8   54.44    7.02
   2  -5  -8   37.58    6.15
  -2  -5   8   42.93    2.84
   2  -5  -9   69.92    7.96
  -2   5  -9   59.41    7.48
  -2  -5   9   61.17    7.74
   2   5   9   58.83    6.32
   2   5   9   62.29    7.49
  -2  -5   9   55.88    3.45
   2   5  10  297.63   15.26
   2  -5 -10  299.93   15.92
   2   5  10  319.34   13.69
  -2  -5  10  312.65    8.55
  -2   5 -10  304.89   16.16
  -2  -5  10  327.12   16.98
   2   5  11   -1.81    3.26
   2   5  11    3.94    3.62
  -2  -5  11    5.23    4.09
  -2   5 -11    6.23    4.60
   2  -5 -11    7.17    4.02
  -2  -5  11    5.35    1.75
   2  -5 -11    4.21    2.24
   2  -5 -12  234.99   14.39
  -2  -5  12  224.79   14.80
   2   5  12  243.13   11.83
  -2  -5  12  232.71    8.31
  -2   5 -12  236.59   14.68
   2  -5 -12  236.14   10.67
   2   5  12  217.56   13.25
   2  -5 -13   79.92    6.39
   2   5  13   72.75    8.34
   2   5  13   78.93    7.34
  -2  -5  13   82.87    9.60
  -2  -5  13   77.59    5.23
  -2   5 -13   82.40    9.08
   2  -5 -13   94.87    9.56
   2  -5 -14  121.43   10.84
   2   5  14  129.91   10.72
   2   5  14  115.52    8.63
  -2  -5  14  114.11    6.53
  -2   5 -14  111.52   10.54
  -2  -5  14  115.50   11.14
   2   5  15  136.76   11.12
  -2  -5  15  125.83   12.01
   2   5  15  144.60    9.44
  -2  -5  15  123.51    7.13
  -2   5 -15  116.03   10.96
   2  -5 -15  129.59   11.38
  -2  -5  16  108.84   11.34
   2   5  16  132.05   10.99
  -2  -5  16  120.29    7.24
  -2   5 -16  113.29   10.94
   2  -5 -16  114.07   11.01
   2   5  17  140.76   11.39
  -2  -5  17  137.75   12.87
  -2   5 -17  152.84   12.77
  -2  -5  17  152.06    8.39
   2  -5 -17  167.14   13.10
   2   5  18  109.58   10.31
  -2  -5  18  107.22   11.60
  -2   5 -18   92.11   10.28
  -2  -5  18  106.27    7.32
   2  -5 -18   85.67    9.73
  -2  -5  19    3.78    2.52
  -2  -5  19    1.24    4.17
  -2   5 -19    1.88    4.40
   2   5  19   -3.30    3.71
   2  -5 -19    3.70    3.46
  -2   5 -20    4.62    4.78
   2  -5 -20    4.87    4.65
  -2  -5  20    6.58    2.40
  -2  -5  20    3.09    3.94
   2   5  20   -0.53    3.45
  -2   5 -21   -0.46    4.52
   2   5  21    1.26    3.13
   2  -5 -21   -9.90    5.21
  -2  -5  21    0.07    2.08
  -2  -5  21    0.93    3.76
  -2  -5  22    1.07    2.39
   2   5  22    4.82    3.97
  -2  -5  22    6.79    5.44
  -2   5 -22    9.07    5.74
   2  -5 -22   -2.01    3.77
  -2  -5  23    6.64    3.07
   2   5  23    6.34    4.63
   2  -5 -23    5.11    4.34
  -2   5 -23   -0.91    3.70
  -2  -5  23   12.23    6.12
   2  -5 -24   18.77    5.59
  -2  -5  24   14.91    6.49
  -2   5 -24   18.96    6.49
   2   5  24   10.17    5.26
  -2   5 -25   23.39    6.68
   2   5  25   33.25    7.10
  -2  -5  25   30.40    7.83
   2  -5 -25   16.64    6.16
   2  -5 -26    5.41    4.43
  -2   5 -26   14.64    5.48
  -2  -5  26   12.60    5.98
  -2  -5  27   35.20    8.40
  -2   5 -27   23.37    7.60
   2  -5 -27   50.53    8.84
  -2   5 -28    2.63    5.66
  -2  -5  28   14.12    6.85
   2  -5 -28   -3.84    6.12
  -2   5 -29    6.33    6.20
   2  -5 -29    4.08    4.81
  -2  -5  29    8.37    5.32
  -2   5 -30   -6.51    6.19
  -2  -5  30   -4.25    5.51
  -2  -5  31    7.99    5.90
   2  -6  30   -0.77    3.90
  -2  -6 -30    0.10    4.71
   2  -6  29    1.65    4.57
   2  -6  29   -2.46    5.42
  -2  -6 -29   -1.23    5.16
   2  -6  28    5.47    4.99
   2  -6  28   -6.65    5.47
  -2  -6 -28   -1.23    4.30
   2  -6  27   14.88    6.54
   2   6 -27   12.89    6.66
  -2  -6 -27    6.17    4.43
   2  -6  27    0.79    3.90
  -2  -6 -26   17.78    5.75
   2  -6  26   10.78    5.45
   2   6 -26   21.69    7.15
   2  -6  26   14.53    5.69
   2  -6  25    1.80    4.21
  -2  -6 -25    0.82    4.13
   2   6 -25   11.05    5.83
   2  -6  25   -1.07    3.47
   2  -6  24    2.02    4.62
   2  -6  24    4.39    4.08
   2   6 -24   12.77    5.78
  -2  -6 -24    7.35    4.27
  -2  -6 -23   11.35    4.91
   2  -6  23    3.39    3.75
   2   6 -23   12.73    5.83
   2  -6  23    7.63    5.22
   2  -6  22   30.46    7.19
   2   6 -22   26.76    7.01
  -2  -6 -22   29.08    6.24
   2  -6  22   30.11    6.82
   2  -6  21   21.74    6.72
  -2  -6 -21   22.95    5.71
   2   6 -21   30.65    7.56
   2  -6  21   25.96    6.17
  -2  -6 -20   51.33    7.61
   2  -6  20   36.09    7.45
   2   6 -20   64.22    9.63
   2  -6  20   44.30    7.76
   2  -6  19   33.65    6.97
   2   6 -19   39.64    7.88
   2  -6  19   36.16    6.99
  -2  -6 -19   35.76    6.52
   2  -6  18   20.24    5.29
   2  -6  18   16.67    6.07
  -2  -6 -18   20.14    5.15
   2   6 -18   25.24    6.97
   2  -6  17   38.52    6.92
  -2  -6 -17   49.48    7.12
   2   6 -17   40.30    7.82
   2  -6  17   39.95    7.57
   2  -6  16   19.86    6.22
  -2   6  16   31.69    6.03
   2   6 -16   15.19    5.94
  -2  -6 -16   20.35    5.07
   2  -6  16    9.99    4.63
  -2   6  15   60.42    7.30
  -2   6  15   49.27    5.01
   2   6 -15   52.10    7.95
  -2  -6 -15   64.15    7.75
   2  -6  15   48.80    7.47
   2  -6  15   47.87    7.95
   2  -6  14    6.50    4.59
  -2   6  14    6.77    2.75
   2  -6  14    6.44    3.67
  -2   6  14    6.89    4.12
   2   6 -14    3.22    4.87
  -2  -6 -14    8.23    3.87
  -2   6  13   89.77    8.30
  -2   6  13   90.53    7.93
   2  -6  13   86.41   10.11
  -2  -6 -13   88.05    8.76
   2   6 -13   86.27    8.97
   2  -6  13   86.53    9.08
  -2   6  13   91.39    6.48
  -2   6  12   89.82    7.76
  -2   6  12   97.66    8.58
   2  -6  12   99.90   10.46
  -2  -6 -12   99.77    5.25
   2   6 -12   98.94    9.52
  -2   6  12  102.30    6.81
   2  -6  12  114.25   10.18
  -2  -6 -12   95.58    8.92
  -2   6  11  236.90   11.76
  -2   6  11  223.06   12.61
  -2  -6 -11  220.49    8.55
   2  -6  11  221.34   15.04
   2   6 -11  221.87   13.25
  -2   6  11  223.73    9.91
   2  -6  11  235.96   14.26
  -2  -6 -11  231.43   13.34
  -2   6  10  116.47    8.35
  -2   6  10  102.86    9.13
   2  -6  10  118.76   11.51
   2   6 -10  118.79    9.79
   2  -6  10  121.41   10.46
  -2  -6 -10  111.00    9.31
  -2   6  10  116.59    7.34
  -2  -6 -10  110.94    6.74
  -2  -6  -9  602.67   16.18
  -2   6   9  622.17   20.84
   2   6  -9  584.90   20.17
  -2   6   9  607.92   17.92
   2  -6   9  624.09   22.66
   2  -6   9  610.41   23.68
  -2   6   9  604.42   16.40
  -2   6   8  294.37   11.66
  -2   6   8  319.97   12.96
  -2  -6  -8  320.61   12.51
  -2   6   8  320.84   15.21
   2  -6   8  332.27   17.60
   2  -6   8  365.68   17.41
   2   6  -8  328.08   15.03
  -2   6   7  590.31   16.88
  -2  -6  -7  600.77   17.50
  -2   6   7  602.74   20.87
   2   6  -7  588.35   19.31
   2  -6   7  569.49   21.48
   2  -6   7  596.15   23.02
  -2   6   7  579.95   16.48
  -2  -6  -6  490.62   16.31
  -2   6   6  474.84   15.10
   2  -6   6  473.24   20.21
   2   6  -6  476.72   16.90
   2   6  -6  435.00    8.21
   2  -6   6  471.24   19.65
  -2   6   6  488.96   19.00
  -2   6   6  458.65   14.65
  -2   6   5   19.86    3.60
   2   6  -5   10.91    3.50
   2  -6   5   30.99    6.28
  -2   6   5   23.86    5.21
   2  -6   5   24.25    5.72
  -2   6   5   18.59    3.72
  -2  -6  -5   22.37    4.57
   2   6  -5   15.67    1.80
  -2   6   4  165.13    8.48
   2   6  -4  147.47    5.23
  -2  -6  -4  166.05   10.18
  -2   6   4  163.76   11.23
   2  -6   4  156.98   11.71
   2   6  -4  143.94    9.16
   2  -6   4  154.48   11.34
  -2   6   4  148.38    8.95
  -2   6   3  304.11   14.92
  -2   6   3  313.40   11.39
  -2  -6  -3  303.75   13.98
   2   6  -3  315.62   12.82
  -2   6   3  321.39   13.27
   2   6  -3  297.26    7.92
   2  -6   3  319.18   15.89
   2  -6   2  168.02   11.75
  -2  -6  -2  178.27   11.05
  -2   6   2  149.63   10.78
   2   6  -2  172.62    9.25
   2   6  -2  155.90    6.23
  -2   6   2  173.08    8.43
  -2   6   2  161.49    9.84
  -2  -6  -1   74.34    7.58
  -2   6   1   76.34    5.59
  -2   6   1   75.09    7.82
   2   6  -1   78.46    6.28
   2   6  -1   73.03    4.64
   2  -6   1   81.13    8.43
  -2   6   1   81.94    7.26
   2  -6   0    8.03    3.52
  -2   6   0    6.87    2.13
   2   6   0    6.44    2.39
   2   6   0    7.39    1.89
  -2  -6   0    4.61    3.26
   2   6   0    5.43    2.46
  -2   6   0    7.69    3.22
   2   6   1   73.93    7.82
  -2   6  -1   80.52    5.60
   2   6   1   68.60    5.27
  -2  -6   1   69.93    7.45
   2   6   1   77.88    5.53
  -2   6  -1   76.28    7.38
   2   6   1   83.01    6.06
   2  -6  -1   72.03    8.12
  -2   6  -1   81.47    8.42
   2   6   2  163.37    8.24
   2   6   2  172.52    8.18
  -2   6  -2  160.83    7.76
  -2   6  -2  167.20   12.07
  -2  -6   2  156.87   11.18
   2   6   2  164.48   11.34
   2  -6  -2  163.89   11.97
   2   6   2  154.89    7.29
  -2  -6   3  301.22   15.66
   2   6   3  301.73   11.53
   2   6   3  303.09   15.09
   2   6   3  296.21   10.26
   2   6   3  295.40    9.37
   2  -6  -3  321.44   16.55
  -2   6  -3  320.44   16.57
  -2  -6   4  156.48   11.64
   2   6   4  146.50   10.67
   2   6   4  149.03    7.01
   2   6   4  147.53    6.12
   2   6   4  151.03    8.53
  -2   6  -4  163.11   12.17
  -2  -6   5   21.77    5.85
   2   6   5   21.97    3.12
   2   6   5   16.36    4.45
   2   6   5   18.23    2.11
  -2   6  -5   26.89    6.05
  -2   6  -6  477.44   20.73
  -2  -6   6  461.15   20.34
   2   6   6  487.25   18.82
   2   6   6  434.94    7.57
   2   6   6  465.69   11.01
  -2   6  -7  630.66   23.81
   2  -6  -7  567.81   23.05
  -2  -6   7  599.04   23.58
   2   6   7  635.16   21.30
   2   6   7  555.71   11.32
   2   6   7  569.21   15.03
   2   6   8  306.05   10.64
   2   6   8  332.12   17.13
   2   6   8  329.39   15.47
  -2  -6   8  339.37   18.11
   2   6   8  310.24    7.90
   2  -6  -8  334.52   18.00
  -2   6  -8  320.14   17.47
  -2  -6   9  607.74   11.99
   2   6   9  568.70   13.61
   2   6   9  606.68   22.89
  -2  -6   9  633.48   24.96
   2   6   9  625.53   20.99
   2   6   9  568.84    9.74
  -2   6  -9  620.34   24.12
   2  -6  -9  610.90   24.15
   2   6  10  137.36   11.44
  -2  -6  10  125.01   11.79
   2   6  10  103.93    9.08
   2   6  10  106.91    3.82
   2  -6 -10  114.31   11.25
  -2   6 -10  127.60   11.63
  -2  -6  10  114.48    5.59
   2   6  11  214.50   14.07
  -2  -6  11  251.93   16.52
   2  -6 -11  240.94   15.74
  -2   6 -11  251.06   15.85
  -2  -6  11  221.54    7.95
   2   6  11  229.49   12.90
   2   6  12  111.08   10.40
  -2  -6  12  107.97   11.37
   2  -6 -12   91.18   10.00
   2   6  12  100.55    8.68
  -2   6 -12  107.84   11.08
  -2  -6  12   96.19    5.66
  -2  -6  13   79.55   10.08
   2  -6 -13   82.86    9.70
   2   6  13   92.41    8.51
  -2   6 -13   89.47   10.30
  -2  -6  13   86.82    5.60
   2   6  13   99.59   10.05
   2  -6 -14   16.05    6.06
   2   6  14    7.07    4.58
   2   6  14    7.85    4.29
  -2   6 -14   -0.63    4.83
  -2  -6  14    7.86    2.47
  -2  -6  14    9.71    5.28
   2   6  15   58.00    7.07
  -2  -6  15   63.26    9.24
  -2   6 -15   49.75    8.21
  -2  -6  15   55.71    5.03
   2  -6 -15   57.82    8.35
   2   6  15   59.38    8.11
   2   6  16   23.98    6.56
  -2   6 -16   10.82    5.43
   2   6  16   27.02    5.39
   2  -6 -16   12.86    4.82
  -2  -6  16   14.32    3.00
  -2  -6  16   17.75    6.06
  -2   6 -17   45.43    7.70
   2   6  17   55.92    8.22
  -2  -6  17   49.28    5.13
   2  -6 -17   46.38    8.03
  -2  -6  17   53.89    8.80
   2   6  18   17.32    5.34
  -2   6 -18   16.07    5.76
   2  -6 -18   22.45    6.46
  -2  -6  18   18.45    6.38
  -2   6 -19   36.10    8.02
   2  -6 -19   38.27    7.67
  -2  -6  19   33.94    7.70
   2   6  19   29.47    6.72
  -2  -6  20   41.41    8.43
   2   6  20   42.35    7.70
   2  -6 -20   50.13    8.56
  -2   6 -20   44.08    8.33
  -2   6 -21   23.60    6.52
   2   6  21   27.97    6.73
   2  -6 -21   26.87    6.69
  -2  -6  21   21.40    6.97
  -2   6 -22   17.96    6.81
  -2  -6  22   18.15    6.02
   2   6  22   35.17    7.37
   2  -6 -22   24.35    6.72
  -2   6 -23    5.36    5.05
   2   6  23   13.94    5.25
  -2  -6  23    9.89    5.09
   2  -6 -23    8.69    5.26
  -2  -6  24    5.05    4.34
   2   6  24    4.67    4.35
  -2   6 -24   11.23    5.85
   2  -6 -24    2.53    4.34
  -2   6 -25   12.97    6.47
   2   6  25    3.18    5.15
   2  -6 -25    0.63    5.06
  -2  -6  25    3.36    4.74
   2   6  26   18.37    6.10
  -2   6 -26    1.78    5.50
   2  -6 -26   20.65    6.70
  -2  -6  26   24.98    8.17
  -2  -6  27   -0.34    4.66
   2   6  27    6.22    5.11
   2  -6 -27    9.78    5.19
  -2  -6  28   -2.27    4.84
   2  -7  29   31.04    8.17
   2  -7  28    0.08    4.21
   2  -7  27   12.28    5.03
  -2  -7 -26    5.04    4.72
   2  -7  26   -6.47    6.32
   2  -7  26   -1.09    4.65
   2  -7  25    8.00    4.71
  -2  -7 -25    7.06    5.26
   2  -7  25    2.47    4.26
   2  -7  24   18.67    6.55
  -2  -7 -24    0.54    3.97
   2   7 -24   25.30    8.16
   2  -7  24    1.87    4.05
   2  -7  23    9.37    5.07
   2   7 -23   10.82    6.53
  -2  -7 -23    8.26    5.03
   2  -7  23    6.61    5.44
   2  -7  22   18.40    6.56
   2  -7  22   26.02    6.78
   2   7 -22   20.72    6.76
  -2  -7 -22   14.73    5.25
   2  -7  21    6.90    5.42
  -2  -7 -21    9.31    4.74
   2   7 -21    6.79    5.51
   2  -7  21    6.66    4.25
   2  -7  20    4.09    4.28
   2   7 -20    3.93    4.32
  -2  -7 -20    4.57    3.68
   2  -7  20    5.78    3.79
   2  -7  19    4.90    4.07
   2  -7  19   12.06    5.90
   2   7 -19    8.34    6.00
  -2  -7 -19   13.15    4.97
   2   7 -18   25.96    7.06
   2  -7  18   22.92    6.14
  -2  -7 -18   24.73    5.92
   2  -7  18   23.61    6.65
   2  -7  17   56.40    9.21
  -2   7  17   59.30    7.64
   2  -7  17   46.72    7.69
   2   7 -17   42.44    8.12
  -2  -7 -17   47.05    7.65
   2  -7  16    8.42    4.57
  -2   7  16   23.03    5.54
   2   7 -16    9.67    5.99
   2  -7  16   20.21    6.02
  -2  -7 -16   10.43    4.53
   2  -7  15   38.58    7.86
   2  -7  15   45.14    7.62
  -2   7  15   41.64    6.49
   2   7 -15   34.25    7.28
  -2  -7 -15   29.96    6.25
  -2   7  14   17.94    5.35
   2   7 -14    6.78    5.27
   2  -7  14   16.70    5.84
  -2  -7 -14   13.34    4.85
  -2   7  14   13.89    4.40
   2  -7  14   12.21    4.91
  -2   7  13   86.83    8.23
   2  -7  13   71.72    9.13
   2  -7  13   74.79   10.23
  -2  -7 -13   86.28    9.19
  -2   7  13   94.72    9.33
   2   7 -13   82.94    9.30
   2  -7  12   13.23    4.80
   2  -7  12    2.12    3.52
  -2   7  12    8.78    3.32
  -2   7  12   -0.35    3.82
   2   7 -12   -2.02    5.01
  -2   7  11   11.78    3.15
  -2  -7 -11    6.43    2.55
   2  -7  11   16.05    6.10
  -2   7  11    6.63    3.25
  -2   7  11    8.43    4.59
   2   7 -11    1.00    4.18
   2  -7  11    7.46    4.51
  -2   7  10   22.32    3.68
   2  -7  10   21.20    5.50
  -2  -7 -10   24.69    3.80
  -2   7  10   19.81    4.69
   2   7 -10   26.30    5.32
  -2   7  10   32.56    5.34
   2  -7  10   27.19    6.43
   2  -7   9   66.31    8.44
   2  -7   9   68.37    9.22
  -2   7   9   65.54    5.98
  -2   7   9   65.35    6.57
  -2  -7  -9   68.28    6.14
  -2   7   9   70.00    8.11
   2   7  -9   61.65    7.57
  -2   7   8   81.29    7.13
  -2   7   8   74.31    8.39
   2  -7   8   89.27    9.50
   2  -7   8   88.66   10.08
   2   7  -8   84.31    8.41
  -2  -7  -8   74.51    6.87
  -2   7   8   85.90    6.69
   2   7  -7   13.02    4.67
   2  -7   7   21.92    5.98
  -2   7   7   19.63    4.05
  -2   7   7   17.43    5.11
  -2   7   7   23.16    3.99
  -2  -7  -7   22.14    4.38
   2  -7   7   18.20    5.07
  -2   7   6   25.49    4.17
   2   7  -6   18.74    4.50
   2  -7   6   24.52    6.26
  -2   7   6   17.63    3.78
  -2  -7  -6   30.89    5.03
   2  -7   6   24.67    5.91
  -2   7   6   34.96    6.65
  -2   7   5  152.32    9.07
  -2  -7  -5  146.15   10.29
  -2   7   5  148.67   11.58
   2  -7   5  143.61   12.28
   2   7  -5  144.48   10.03
   2  -7   5  148.62   12.06
  -2   7   5  151.05    9.33
   2  -7   4   30.43    6.05
  -2   7   4   27.80    4.19
  -2   7   4   35.45    6.56
   2   7  -4   31.83    5.16
   2  -7   4   35.20    7.01
  -2  -7  -4   35.17    5.81
  -2   7   4   29.65    4.54
  -2  -7  -3   45.83    6.44
   2  -7   3   40.42    7.18
  -2   7   3   47.36    5.69
  -2   7   3   43.22    4.99
   2   7  -3   57.82    6.25
  -2   7   3   30.52    5.98
   2  -7   2   49.06    7.34
  -2   7   2   41.07    5.50
  -2   7   2   55.90    7.61
  -2  -7  -2   46.23    6.88
   2   7  -2   57.09    6.07
  -2   7   2   50.97    7.15
  -2   7   2   50.19    5.20
  -2   7   1   23.92    4.84
   2  -7   1   21.31    5.41
  -2   7   1   18.43    5.26
  -2   7   1   11.86    3.89
  -2   7   1   24.57    3.68
  -2  -7  -1   21.46    5.07
   2   7  -1   26.48    4.22
  -2   7   0   18.05    3.95
  -2   7   0   27.47    3.91
   2  -7   0   29.20    5.97
   2   7   0   27.04    5.61
  -2   7   0   38.19    6.50
  -2   7   0   14.88    4.70
   2   7   0   27.56    4.29
  -2  -7   0   34.36    6.06
   2  -7  -1   15.25    5.23
  -2   7  -1   19.56    3.61
  -2  -7   1   21.43    5.44
   2   7   1   16.68    4.72
  -2   7  -1   14.38    4.83
   2   7   1   25.76    4.15
  -2   7  -1   21.02    4.66
  -2   7  -2   54.18    5.30
  -2  -7   2   53.94    7.65
  -2   7  -2   44.85    7.08
   2   7   2   49.17    7.07
   2   7   2   57.99    5.52
   2  -7  -2   50.81    7.49
  -2   7  -2   48.11    6.36
  -2   7  -3   50.17    8.08
  -2   7  -3   45.79    4.83
   2   7   3   40.10    6.77
   2   7   3   47.37    4.91
  -2  -7   3   51.25    7.57
   2   7   4   30.27    3.89
   2   7   4   33.15    6.44
  -2   7  -4   23.33    5.94
  -2  -7   4   28.18    6.17
  -2   7  -5  150.26   12.46
  -2  -7   5  143.15   12.30
   2   7   5  145.26   11.47
   2   7   5  139.45    7.41
  -2  -7   6   48.76    7.96
   2   7   6   30.68    6.40
  -2   7  -6   34.84    6.83
   2   7   6   31.40    3.54
   2   7   7   18.89    2.86
  -2  -7   7   27.04    6.69
  -2   7  -7   10.02    5.20
   2   7   7   26.14    5.86
  -2   7  -8   89.39   10.19
   2   7   8   89.96    9.22
   2   7   8   86.94    9.79
  -2  -7   8   67.72    9.32
  -2  -7   9   67.31    9.22
  -2   7  -9   67.91    9.30
   2   7   9   66.88    8.60
   2   7   9   68.40    8.06
  -2  -7  10   30.41    6.98
  -2   7 -10   16.89    5.85
   2   7  10   29.82    6.53
   2   7  10   17.20    4.79
   2  -7 -10   21.91    5.56
  -2   7 -11    6.04    4.42
   2   7  11    4.72    3.96
   2   7  11    6.11    4.31
  -2  -7  11   11.55    4.82
   2  -7 -11    2.08    3.43
   2   7  12    9.77    4.60
   2   7  12    3.40    3.97
  -2   7 -12    2.25    4.05
   2  -7 -12    4.81    4.55
  -2  -7  12    6.64    4.85
   2  -7 -13  101.62   11.48
   2   7  13   78.98    9.27
  -2  -7  13   88.92   11.19
   2   7  13   82.56    8.71
  -2   7 -13   89.48   10.80
   2   7  14   12.52    5.42
  -2   7 -14   10.34    5.66
   2   7  14   14.93    5.09
   2  -7 -14    7.62    4.87
  -2  -7  14   15.22    5.41
   2   7  15   39.26    7.41
  -2   7 -15   33.68    7.41
   2   7  15   55.00    7.54
  -2  -7  15   52.00    9.20
   2  -7 -15   40.63    7.98
  -2  -7  16   15.14    6.57
   2  -7 -16   21.10    6.16
   2   7  16   16.77    5.37
  -2   7 -16   19.06    6.69
   2   7  16   19.15    5.41
   2   7  17   56.08    8.36
   2  -7 -17   51.23    8.80
  -2   7 -17   53.70    9.21
   2   7  17   50.62    7.19
  -2  -7  17   56.77    9.56
  -2  -7  18   23.99    7.58
  -2   7 -18   21.40    6.61
   2   7  18   20.58    5.71
   2  -7 -18   16.82    5.86
  -2   7 -19   14.13    5.88
   2   7  19   13.37    5.31
  -2  -7  19    9.68    5.26
   2  -7 -19    8.63    5.32
  -2   7 -20    8.54    6.00
  -2  -7  20    3.54    5.40
   2   7  20    8.24    5.35
   2  -7 -20   12.16    5.92
  -2   7 -21    7.93    5.77
   2   7  21    2.24    4.55
  -2  -7  21    5.94    4.39
   2  -7 -21    6.60    4.52
   2   7  22   29.27    7.47
  -2  -7  22   15.80    6.72
   2  -7 -22   18.68    6.06
  -2  -7  23    8.52    5.23
   2   7  23    5.43    4.26
  -2   7 -23    3.24    4.19
  -2  -7  24   17.95    6.50
   2   7  24   11.46    5.67
   2  -7 -24    4.17    4.77
  -2   7 -24   12.96    6.70
  -2  -7  25   14.87    7.45
   2  -7 -25    3.87    5.36
   2  -8  24   -1.23    4.78
   2  -8  23    3.31    5.12
   2   8 -22    5.98    6.15
   2  -8  22    7.59    4.52
  -2  -8 -22   12.87    6.00
   2  -8  22   15.59    6.47
   2  -8  21   16.59    7.04
  -2  -8 -21    3.69    4.28
   2   8 -21    9.70    6.38
   2  -8  21    8.70    4.64
   2  -8  20   21.95    7.12
   2   8 -20   29.85    8.00
  -2  -8 -20   27.07    6.77
   2  -8  20   33.51    7.72
   2  -8  19   56.85   10.24
   2   8 -19   28.38    7.72
  -2  -8 -19   47.64    8.32
   2  -8  19   42.98    8.34
   2  -8  18   15.18    6.62
  -2   8  18   25.77    6.57
  -2  -8 -18   10.77    5.19
   2   8 -18   16.07    6.86
   2  -8  18    4.23    4.20
   2  -8  17    3.43    5.41
  -2   8  17    9.40    5.38
   2   8 -17    2.51    4.82
  -2  -8 -17    1.80    3.97
   2  -8  17    4.32    3.87
   2  -8  16    7.21    5.41
   2  -8  16    2.74    4.29
  -2   8  16   11.23    5.50
   2   8 -16   -0.31    4.62
   2  -8  15   30.88    7.79
  -2   8  15   31.05    5.92
  -2   8  15   42.38    7.33
   2   8 -15   29.13    6.94
   2  -8  15   37.87    7.20
   2  -8  14   15.16    6.42
  -2   8  14   10.45    4.43
  -2   8  14   12.08    5.27
   2   8 -14    9.20    5.27
   2  -8  14   14.20    5.66
   2  -8  13   61.77    9.93
  -2   8  13   53.62    7.10
  -2   8  13   61.04    8.13
   2   8 -13   59.64    8.78
   2  -8  13   65.65    9.35
   2  -8  12   20.59    5.95
  -2   8  12   17.87    4.59
  -2   8  12    7.48    4.11
   2   8 -12   13.68    5.68
   2  -8  12   18.67    6.64
   2  -8  11    5.91    4.08
   2   8 -11   10.84    5.15
   2  -8  11    8.75    5.22
  -2   8  11   20.20    4.89
  -2   8  11    6.18    4.49
   2  -8  10   30.53    7.54
  -2   8  10   27.63    5.27
  -2   8  10   19.23    5.20
   2   8 -10   23.26    5.59
   2  -8  10   42.50    7.55
   2  -8   9   29.41    7.34
  -2   8   9   25.66    4.97
  -2  -8  -9   20.51    4.45
  -2   8   9   33.87    6.61
   2  -8   9   26.77    6.54
   2   8  -9   11.64    4.72
  -2   8   8  153.09   10.31
  -2   8   8  147.43   12.23
  -2  -8  -8  137.20    9.94
   2  -8   8  144.56   13.55
   2   8  -8  124.51   10.65
   2  -8   8  123.91   11.86
   2   8  -7   16.67    4.87
  -2  -8  -7   21.16    4.61
   2  -8   7   28.01    6.42
  -2   8   7   25.96    4.43
   2  -8   7   27.76    6.65
  -2   8   7   17.65    4.38
  -2   8   7   26.05    6.29
  -2   8   6   43.30    5.40
   2  -8   6   52.38    8.08
  -2   8   6   34.57    6.70
   2   8  -6   48.20    6.77
  -2  -8  -6   48.71    6.45
   2  -8   6   45.73    8.08
  -2   8   6   51.71    6.37
  -2   8   5    5.21    2.95
   2  -8   5    6.75    4.81
  -2   8   5   13.70    5.41
  -2  -8  -5    1.89    3.08
  -2   8   5    7.58    5.20
   2   8  -5   -1.77    4.12
  -2   8   5    7.69    3.71
   2  -8   5    5.09    3.97
  -2   8   4   43.65    5.49
  -2   8   4   33.77    6.65
  -2   8   4   37.52    6.79
   2  -8   4   30.82    6.68
  -2   8   4   39.56    5.49
   2   8  -4   37.43    5.77
  -2  -8  -4   34.96    6.07
   2  -8   3   35.69    7.03
  -2   8   3   35.73    5.16
  -2   8   3   25.45    5.63
  -2   8   3   28.23    6.04
  -2   8   3   31.75    5.20
   2   8  -3   31.61    5.20
  -2  -8  -3   29.01    5.50
  -2   8   2   24.53    5.92
   2  -8   2   26.55    6.24
  -2   8   2   24.91    4.33
  -2   8   2   14.07    5.08
   2   8  -2   27.68    4.89
  -2   8   2   22.42    4.51
  -2  -8  -2   28.42    6.01
   2  -8   1   24.69    6.09
  -2   8   1   29.67    4.56
  -2   8   1   31.92    6.42
   2   8  -1   17.68    5.33
   2   8  -1   34.71    5.27
  -2   8   1   25.45    5.68
  -2   8   1   30.70    5.25
  -2  -8  -1   24.93    5.84
   2  -8   0    9.30    5.07
  -2   8   0    3.90    2.35
  -2   8   0    4.84    3.86
  -2   8   0   -3.71    5.17
  -2   8   0    0.82    2.71
   2   8   0    5.23    2.92
  -2  -8   0    1.05    4.21
  -2   8  -1   34.17    6.65
  -2   8  -1   27.46    4.24
  -2   8  -1   14.10    4.40
   2   8   1   25.06    5.95
  -2  -8   1   37.06    7.03
   2   8   1   23.98    4.25
  -2   8  -1   28.35    5.30
  -2   8  -2   25.25    4.36
   2   8   2   27.34    6.46
   2   8   2   25.31    4.14
  -2   8  -2   16.82    4.56
  -2   8  -2   21.01    5.37
  -2  -8   2   24.12    5.82
  -2   8  -3   31.01    4.53
   2   8   3   27.53    6.21
  -2   8  -3   25.92    5.46
  -2   8  -3   30.33    6.46
   2   8   3   27.38    4.45
  -2  -8   3   22.31    5.95
  -2   8  -4   32.07    7.51
   2   8   4   33.67    6.31
  -2  -8   4   40.20    7.64
   2   8   5    3.24    4.75
  -2   8  -5    4.26    4.48
  -2  -8   5    7.13    4.13
  -2   8  -6   37.14    7.66
   2   8   6   43.57    7.54
  -2  -8   6   48.95    8.45
  -2  -8   7   32.55    7.61
  -2   8  -7   28.89    7.19
   2   8   7   28.34    6.57
   2   8   7   29.66    6.76
   2   8   8  151.27   13.17
  -2  -8   8  151.84   14.00
   2   8   8  176.71   13.47
  -2   8  -8  127.40   12.71
   2   8   9   26.57    7.12
   2   8   9   29.88    6.48
  -2   8  -9   25.24    7.03
  -2  -8   9   24.67    6.66
   2   8  10   27.91    6.96
   2   8  10   21.68    5.80
  -2   8 -10   28.57    6.90
  -2  -8  10   29.27    7.17
  -2  -8  11   15.82    5.59
   2   8  11    4.35    4.74
  -2   8 -11    7.68    4.47
   2   8  11   14.27    5.81
   2   8  12   16.16    5.87
   2   8  12   24.91    6.15
  -2   8 -12   22.25    6.94
  -2  -8  12   11.94    4.93
  -2  -8  13   50.07    9.27
   2   8  13   79.15   10.17
   2   8  13   60.47    8.44
   2  -8 -13   55.69    9.39
  -2   8 -13   69.74   10.13
   2   8  14   10.55    5.26
  -2   8 -14   11.59    5.87
   2   8  14    3.88    4.10
  -2  -8  14   10.48    6.34
   2  -8 -14    9.10    5.32
  -2  -8  15   28.37    8.03
   2   8  15   33.84    7.84
  -2   8 -15   30.66    7.90
   2   8  15   39.96    6.95
   2  -8 -15   30.58    7.77
  -2   8 -16    4.83    4.93
   2   8  16   10.70    6.09
   2   8  16    9.06    4.82
   2  -8 -16    2.77    5.30
  -2  -8  16    0.96    5.02
  -2   8 -17    1.88    5.21
   2   8  17    6.93    5.14
   2   8  17    6.81    5.06
  -2  -8  17   -1.51    4.30
   2  -8 -17   -0.31    5.23
  -2  -8  18   13.91    7.11
  -2   8 -18   13.06    6.09
   2   8  18    5.14    4.90
   2  -8 -18   21.44    7.26
   2   8  18   10.79    5.38
  -2   8 -19   34.62    8.04
   2  -8 -19   47.06    9.81
  -2  -8  19   49.11   10.01
   2   8  19   33.22    7.81
   2  -8 -20   19.75    7.32
   2   8  20   51.89    9.01
  -2  -8  20   40.71    9.50
  -2   8 -20   25.19    7.30
   2  -8 -21    6.24    5.70
   2   8  21    7.06    4.59
  -2  -8  21   17.40    8.23
  -2   8 -21    1.47    5.40
   2  -8 -22   13.35    6.12
   2   9 -19   21.12    7.05
  -2   9  18   37.37    7.52
   2   9 -18   25.58    7.75
   2  -9  18   39.93    8.42
   2   9 -17   -2.45    4.59
   2  -9  17    2.90    4.51
   2  -9  17   -5.43    5.34
  -2   9  16   35.12    7.44
   2   9 -16   18.41    6.52
   2  -9  16   27.92    7.19
   2  -9  16   40.97    9.30
   2  -9  15    4.37    5.35
  -2   9  15    8.27    4.18
  -2   9  15   11.20    5.82
   2   9 -15    1.57    4.74
   2  -9  15    6.37    4.46
   2  -9  14   -2.82    4.63
  -2   9  14    6.74    4.00
  -2   9  14    5.20    5.31
   2   9 -14    7.04    5.94
   2  -9  14    1.53    4.34
  -2   9  13    7.87    4.11
   2  -9  13   15.43    6.07
   2  -9  13    6.93    4.45
  -2   9  13   16.28    6.07
   2   9 -13   10.66    5.54
  -2   9  12   -2.99    5.41
   2  -9  12    4.72    5.45
   2   9 -12   -0.38    5.16
   2  -9  12    2.20    4.09
  -2   9  12    4.40    3.96
   2  -9  11   69.72    9.65
   2  -9  11   66.66   10.52
  -2   9  11   60.87    7.66
  -2   9  11   62.56    8.87
   2   9 -11   48.73    7.52
   2  -9  10   19.01    6.04
   2  -9  10   16.59    5.88
  -2   9  10   16.42    4.74
  -2   9  10   20.00    6.34
   2   9 -10   10.67    4.62
   2  -9   9   13.04    6.27
  -2   9   9   15.38    4.30
  -2   9   9   10.10    4.25
  -2   9   9   21.04    5.60
   2   9  -9    3.70    4.11
   2  -9   9    8.86    4.91
   2  -9   8    3.92    4.10
  -2   9   8    1.81    2.71
  -2   9   8    8.99    4.76
  -2   9   8    8.08    4.45
   2   9  -8   -4.68    5.17
   2  -9   8    2.65    4.35
   2  -9   7    9.73    5.05
  -2  -9  -7   13.16    4.29
  -2   9   7    3.90    2.97
  -2   9   7    8.04    4.49
   2   9  -7    1.93    4.30
  -2   9   7    4.54    3.40
   2  -9   7    5.17    4.87
   2  -9   6   25.82    6.42
   2   9  -6   16.27    4.97
  -2   9   6   32.00    6.61
  -2   9   6   21.93    5.96
  -2  -9  -6   28.21    5.81
  -2   9   6   22.41    4.64
  -2   9   5    7.83    4.32
   2   9  -5    0.74    3.52
  -2   9   5   17.80    6.34
   2  -9   5   11.23    4.67
  -2  -9  -5    9.90    4.22
  -2  -9  -4    5.52    4.18
   2   9  -4    4.72    3.46
   2  -9   4   10.61    4.75
  -2   9   4   -1.32    4.59
  -2   9   4   11.91    4.94
  -2  -9  -3   12.48    5.03
   2  -9   3    8.46    4.42
  -2   9   3    4.48    4.41
   2   9  -3    4.53    3.04
  -2   9   3   11.84    4.83
  -2   9   2   18.26    4.61
  -2   9   2   16.79    5.34
   2  -9   2   15.41    5.11
   2   9  -2    4.42    5.11
  -2   9   2   15.00    5.88
  -2  -9  -2   21.95    5.82
   2   9  -2   16.19    3.96
  -2   9   1    4.35    2.53
   2   9  -1    8.40    3.16
  -2   9   1   -2.50    4.56
   2   9  -1   -0.35    4.82
  -2   9   1    3.09    4.03
  -2  -9  -1   10.22    5.03
  -2   9   0    1.42    2.63
  -2   9   0    0.45    4.23
   2   9   0   -0.56    4.15
  -2  -9   0    9.50    4.71
  -2   9   0    4.03    4.10
  -2   9  -1    3.39    3.99
  -2   9  -1    9.13    4.86
  -2  -9   1    6.24    4.87
  -2   9  -1    7.46    3.91
   2   9   1    2.18    4.42
  -2   9  -2   16.36    5.66
  -2  -9   2   27.53    6.94
  -2   9  -2   13.86    5.18
   2   9   2   11.56    4.81
  -2   9  -2   15.65    4.76
  -2   9  -3    9.97    5.13
   2   9   3   14.91    6.13
  -2  -9   3    8.25    4.59
  -2   9  -3   11.38    4.53
  -2   9  -4    3.86    3.73
   2   9   4   16.94    6.29
  -2   9  -4   15.46    5.69
  -2  -9   4   13.02    5.59
  -2   9  -5   17.55    6.40
  -2  -9   5    7.40    5.16
   2   9   5    4.00    4.92
   2   9   6   21.67    5.99
   2   9   6   35.33    7.25
  -2  -9   6   25.76    6.69
  -2   9  -6   35.36    7.19
   2   9   7   14.53    5.57
   2   9   7    5.18    5.15
  -2   9  -7   10.57    5.41
  -2  -9   7    6.65    4.08
   2   9   8    8.00    4.67
   2   9   8    6.10    4.55
  -2   9  -8    6.91    5.46
  -2  -9   8    5.61    5.52
   2   9   9   11.64    5.25
   2   9   9   10.95    4.79
  -2   9  -9    8.44    5.74
  -2  -9   9    3.20    4.61
   2   9  10   10.32    5.12
   2   9  10    7.02    4.63
  -2   9 -10    9.93    5.52
  -2  -9  10   19.88    7.00
   2   9  11   66.61    9.53
   2   9  11   63.21    8.92
  -2   9 -11   59.02    9.83
  -2  -9  11   66.71   10.63
   2   9  12    1.47    4.41
   2   9  12    4.94    4.81
  -2   9 -12   -1.29    5.39
  -2  -9  12    4.81    4.91
   2   9  13   15.51    6.57
  -2   9 -13   13.05    5.82
   2   9  13    5.47    4.85
  -2  -9  13    9.45    5.76
  -2   9 -14    2.13    4.91
   2   9  14    5.72    5.25
   2   9  14    1.40    4.58
  -2  -9  14    3.39    5.64
  -2   9 -15    5.85    4.92
  -2  -9  15    9.03    6.20
   2   9  15    6.13    5.00
   2   9  15    8.84    5.69
  -2  -9  16   36.81    9.49
   2   9  16   40.13    8.26
  -2   9 -16   39.42    8.72
   2   9  16   40.22    7.67
  -2   9 -17   10.01    6.23
   2   9  17    1.83    4.78
   2   9  17    7.56    5.48
  -2  -9  17    3.70    5.12
   2  -9 -17   -4.17    5.94
   2   9  18   40.46    8.57
   2   9  18   37.71    7.61
   2  -9 -18   30.16    8.18
   2  10 -16   12.00    6.54
   2  10 -15    3.57    5.58
   2  10 -14   12.03    5.39
   2  10 -13    0.36    5.23
   2 -10  12    6.65    5.90
  -2  10  12    1.61    5.18
   2  10 -12    2.09    4.63
   2 -10  11    1.96    4.16
   2 -10  11    6.15    5.81
  -2  10  11   -3.35    6.35
   2  10 -11   -4.09    5.56
   2 -10  10    6.53    5.19
   2  10 -10    1.68    4.42
   2 -10   9    5.79    4.24
  -2  10   9    6.08    5.39
   2  10  -9    5.70    4.46
   2 -10   8    9.79    5.33
  -2  10   8    7.99    5.10
   2 -10   7    0.42    4.10
  -2  10   7    0.07    3.40
  -2  10   7    3.37    4.26
   2  10  -7  -11.96    5.22
  -2  10   6    6.87    4.49
  -2  10   6    4.24    3.30
   2 -10   6    1.56    4.12
   2 -10   5   11.75    5.56
  -2  10   5    4.49    4.27
  -2  10   5   14.00    5.63
  -2 -10  -4   11.24    5.16
   2 -10   4   15.59    5.79
  -2  10   4   13.09    5.57
   2  10  -4    9.71    6.37
  -2  10   4   12.36    5.26
  -2 -10  -3   17.78    5.68
  -2  10   3    2.35    4.14
  -2  10   3    9.39    4.53
   2  10  -3    8.70    6.07
  -2  10   2   -2.53    5.67
  -2  10   2   -2.54    3.81
   2  10  -2    0.20    5.25
  -2 -10  -2   -1.19    4.26
  -2 -10  -1    1.94    4.39
  -2  10   1   -9.35    6.63
   2  10  -1   -7.92    6.70
  -2  10   1    3.15    4.32
  -2  10   0   19.24    6.01
  -2 -10   0   22.64    6.16
  -2  10   0   10.63    5.57
   2  10   0   24.03    7.61
  -2 -10   1   -2.87    4.51
  -2  10  -1    7.20    4.66
   2  10   1   -1.87    5.40
  -2  10  -1   -4.53    5.33
  -2 -10   2    3.19    4.60
  -2  10  -2    3.87    4.31
   2  10   2    0.16    4.83
  -2  10  -2    7.78    5.81
  -2  10  -3    8.18    4.06
  -2  10  -3   14.67    5.56
   2  10   3   10.24    5.63
  -2  10  -3    8.00    4.99
  -2 -10   3    8.11    4.99
   2  10   4   14.39    5.93
  -2  10  -4    7.80    5.35
  -2  10  -4   11.89    4.82
  -2  10  -4   10.69    5.97
  -2 -10   4   14.96    6.12
  -2  10  -5    8.81    3.98
   2  10   5   14.10    5.49
   2  10   5    7.04    4.72
  -2  10  -5    9.04    5.82
  -2 -10   5    9.50    5.89
   2  10   6    2.56    4.59
   2  10   6    3.99    4.60
  -2  10  -6    2.15    3.98
  -2  10  -6    0.22    3.99
  -2 -10   6   -0.66    4.86
   2  10   7   -2.19    4.71
   2  10   7    0.55    4.14
  -2  10  -7   -3.19    5.60
  -2 -10   7    4.00    5.33
  -2 -10   8    7.31    5.29
   2  10   8    6.89    5.36
   2  10   8    7.29    6.12
  -2  10  -8    3.22    5.49
   2  10   9   18.45    5.89
   2  10   9   11.13    5.88
  -2  10  -9   11.79    5.90
  -2 -10   9   20.19    6.15
   2  10  10    0.76    4.47
   2  10  10   -2.68    6.10
  -2  10 -10    4.77    5.22
  -2 -10  10   10.65    6.56
   2  10  11   -8.05    6.81
  -2 -10  11    0.83    5.19
   2  10  11   -1.80    4.56
  -2  10 -12    3.75    4.80
   2  10  12    6.53    5.14
   2  10  12    3.58    5.43
  -2 -10  12   10.46    5.35
   2  10  13   14.76    6.54
  -2  10 -13   11.66    5.24
  -2 -10  13    6.90    5.16
  -2  11   2   10.85    4.93
  -2 -11  -1   19.34    5.73
  -2  11   1    8.09    4.58
  -2 -11   0   21.58    6.50
  -2  11   0   21.20    6.32
  -2 -11   1    5.74    4.55
  -2  11  -1   12.81    5.78
  -2 -11   2    6.17    5.43
  -2  11  -2    6.75    4.91
  -2  11  -3    6.36    5.08
  -2 -11   3    3.63    4.07
   2  11   3   11.34    5.84
  -2 -11   4    8.48    6.24
  -2  11  -4   18.59    6.41
   2  11   4   17.40    6.68
   2  11   5   -8.17    5.73
  -2 -11   5    2.98    4.35
  -2  11  -5   -7.14    5.66
  -2  11  -6   14.38    5.73
  -2 -11   6   15.89    6.35
   2  11   6   11.09    6.11
  -2 -11   7    6.05    5.17
  -2  11  -9   -3.03    5.05
   3   0   0   -0.09    0.97
  -3   0   0    0.95    1.64
  -3   0   0    0.45    1.37
  -3   0   0    0.81    0.88
   3   0   0    2.29    1.90
  -3   0  -1  149.86    7.19
  -3   0   1  152.81    7.33
  -3   0   1  156.65    4.51
  -3   0  -1  158.61    6.89
  -3   0   1  144.27    6.63
   3   0   1  151.51    7.03
   3   0  -1  148.43    6.99
   3   0  -1  159.98    5.32
  -3   0  -1  149.24    4.33
   3   0  -2  373.40    8.39
  -3   0  -2  373.82   10.63
   3   0   2  380.25   11.23
  -3   0   2  370.82   10.64
   3   0  -2  389.97   11.17
  -3   0  -2  369.89    7.07
  -3   0   2  367.30   11.45
  -3   0  -2  367.00   11.19
  -3   0  -3  884.58   11.45
   3   0  -3  886.46   13.33
   3   0  -3  909.30   17.07
   3   0  -3  900.07    7.48
  -3   0  -3  891.94    7.72
  -3   0  -3  906.00   16.72
   3   0   3  880.94   17.28
  -3   0   3  899.27   16.68
  -3   0  -3  880.39   17.41
   3   0   3  926.63   18.41
  -3   0   3  901.80   18.05
   3   0  -4 1344.60   17.10
   3   0  -4 1328.77   20.80
  -3   0   4 1289.28   20.80
   3   0   4 1346.52   21.63
  -3   0   4 1349.81   20.78
   3   0   4 1317.74   22.16
  -3   0  -4 1301.86   21.44
  -3   0   4 1354.99   22.47
  -3   0  -5  459.90   13.07
  -3   0   5  529.82   13.52
   3   0   5  492.14   13.55
  -3   0   5  514.18   13.17
   3   0  -5  498.33   10.87
   3   0  -5  483.95   12.90
  -3   0   5  490.56   13.98
  -3   0  -6  707.50   16.37
  -3   0   6  715.06   16.26
   3   0   6  670.13   13.85
   3   0   6  697.62   16.37
  -3   0   6  714.89   16.10
   3   0  -6  722.53   13.60
  -3   0   6  698.37   16.92
  -3   0   7  154.76    7.83
   3   0  -7  163.56    6.85
   3   0   7  162.31    7.02
   3   0   7  177.95    8.62
  -3   0   7  160.30    8.10
  -3   0  -7  161.80    8.21
  -3   0   7  176.75    8.98
   3   0   8 1166.52   18.70
  -3   0   8 1251.15   22.38
   3   0  -8 1192.75   18.75
   3   0   8 1215.72   22.66
  -3   0  -8 1197.13   20.45
  -3   0  -8 1180.17   21.99
  -3   0   8 1228.16   23.68
  -3   0   9  893.87   20.80
   3   0   9  888.68   16.73
   3   0  -9  884.42   16.80
   3   0   9  904.62   20.25
  -3   0  -9  922.55   18.24
  -3   0  -9  881.57   19.52
  -3   0   9  908.59   19.86
  -3   0  10   64.02    5.61
  -3   0  10   52.83    5.72
   3   0  10   52.36    4.45
  -3   0 -10   56.69    4.88
   3   0  10   58.51    5.77
   3   0 -10   67.78    5.33
  -3   0 -10   52.75    4.72
  -3   0 -10   57.75    5.52
  -3   0  11  998.65   23.17
  -3   0  11 1048.95   22.65
  -3   0  11 1001.67   20.96
   3   0  11 1019.97   18.70
  -3   0 -11 1046.42   20.31
   3   0  11 1030.98   22.85
  -3   0 -11 1015.83   19.89
   3   0  12 1014.00   19.26
  -3   0 -12 1054.15   21.05
   3   0  12 1065.21   23.68
  -3   0 -12 1065.73   20.75
  -3   0  12 1077.96   22.28
  -3   0  12 1052.33   24.60
  -3   0 -13    9.91    2.58
  -3   0  13   17.86    3.90
  -3   0 -13    8.64    2.61
  -3   0  13   14.70    3.81
   3   0  13   11.54    3.66
  -3   0  14  142.65    8.79
   3   0  14  144.35    9.51
  -3   0 -14  139.46    7.93
  -3   0 -14  136.13    7.87
  -3   0  15   50.85    5.70
  -3   0 -15   48.55    4.95
   3   0  15   51.90    6.19
  -3   0 -15   47.31    4.95
   3   0  16   -0.38    2.83
   3   0 -16   -2.30    3.43
  -3   0  16    0.99    3.03
  -3   0 -16    4.85    2.15
  -3   0 -17   35.03    4.37
  -3   0  17   35.53    5.33
   3   0 -17   25.74    4.78
   3   0  17   35.32    5.54
  -3   0 -18   54.95    5.46
   3   0  18   60.64    7.27
  -3   0  18   40.65    5.52
   3   0 -18   56.98    7.24
   3   0  19   12.24    4.20
  -3   0  19   18.01    4.39
  -3   0 -19   10.45    2.99
   3   0 -19    9.08    4.56
  -3   0  20  234.48   12.90
   3   0  20  224.75   13.81
   3   0 -20  236.90   13.49
   3   0 -21   17.58    5.23
  -3   0 -21   19.49    4.19
  -3   0  21   29.83    5.48
   3   0  21   35.85    6.37
   3   0 -22    8.18    4.78
  -3   0 -22   14.85    4.07
  -3   0  22   11.94    4.43
   3   0  22   20.92    5.37
   3   0 -23  130.62   11.23
  -3   0  23  146.88   10.93
  -3   0 -23  143.59    9.97
   3   0  23  119.77   11.01
  -3   0 -24   97.40    8.69
   3   0  24   85.08    9.74
  -3   0  24  105.60    9.71
   3   0 -24   96.46    9.94
   3   0  25   54.98    8.08
  -3   0 -25   62.17    7.30
   3   0 -25   39.20    7.19
  -3   0  25   50.02    7.15
   3   0  26   -1.04    4.49
  -3   0 -26    2.23    3.64
  -3   0  26    2.90    3.37
   3   0  27    1.95    4.58
   3   0 -27   -5.94    5.18
  -3   0 -27    2.98    4.17
  -3   0  27   -0.19    3.34
  -3   0 -28   24.15    5.19
   3   0 -28   36.71    7.06
  -3   0  28   25.12    5.57
   3   0  28   36.89    7.29
  -3   0 -29    5.62    4.22
   3   0 -29   13.19    5.59
   3   0  29    3.17    4.76
   3   0  30    0.96    4.20
   3   0 -30    9.07    5.45
   3   0  31   17.23    5.54
   3   0 -31   27.50    6.68
   3   0  32   27.14    7.82
   3   0 -32   31.38    7.53
  -3  -1 -34    9.11    5.42
   3  -1  32   49.85    9.40
   3   1 -32   15.40    5.91
   3   1 -31    0.48    4.87
   3  -1  31    0.26    4.08
   3  -1  30   14.67    6.20
   3   1 -30   13.14    6.05
   3  -1  29    7.88    5.12
   3   1 -29   19.02    5.92
   3  -1  28   -0.51    4.25
   3   1 -28   -6.74    5.98
   3  -1  27   33.50    7.04
  -3  -1 -27   41.50    5.70
   3   1 -27   43.19    7.51
   3  -1  26   62.43    8.85
  -3  -1 -26   59.94    6.66
  -3   1  26   58.56    7.35
   3   1 -26   57.58    8.85
  -3   1  25   72.64    8.02
  -3  -1 -25   77.87    7.31
   3  -1  25   73.48    9.38
   3   1 -25   78.67    9.34
   3   1 -24  295.14   16.87
  -3   1  24  263.69   14.21
  -3  -1 -24  279.52   12.50
   3  -1  24  257.87   16.26
  -3   1  23  108.09    9.01
   3   1 -23  109.58   10.43
   3  -1  23   84.69    9.64
  -3   1  22   98.59    8.66
   3  -1  22  101.09   10.09
   3   1 -22   97.86   10.06
  -3   1  21  128.42    9.44
   3   1 -21  163.50   12.19
   3  -1  21  139.26   11.32
  -3   1  20  186.41   11.02
  -3  -1 -20  188.99    8.57
   3  -1  20  191.51   13.01
   3   1 -20  194.39   12.78
  -3  -1 -19   44.31    4.31
  -3   1  19   51.97    6.15
   3  -1  19   58.46    7.47
   3   1 -19   48.41    6.80
   3  -1  18   26.11    5.37
  -3   1  18   22.62    4.39
  -3  -1 -18   17.65    3.30
   3   1 -18   16.97    4.96
  -3  -1 -18   24.01    3.27
  -3   1  17  221.50   11.14
   3   1 -17  224.91   12.68
  -3  -1 -17  219.82    9.05
  -3  -1 -17  221.46    9.20
   3  -1  17  211.79   12.62
  -3   1  16   65.10    6.31
   3   1 -16   70.48    7.30
  -3  -1 -16   49.46    4.32
   3  -1  16   55.66    6.68
  -3  -1 -16   64.11    4.88
   3  -1  15    7.72    3.45
  -3  -1 -15   12.44    2.57
  -3   1  15   19.97    4.04
  -3  -1 -15    8.77    2.06
  -3   1  15   10.45    3.55
   3  -1  14   48.60    5.96
  -3   1  14   63.04    5.85
  -3   1  14   45.14    5.73
  -3  -1 -14   42.68    3.99
  -3  -1 -14   53.44    4.42
  -3  -1 -13  405.54   13.28
  -3   1  13  410.46   15.33
  -3   1  13  403.71   13.37
  -3  -1 -13  406.63   11.65
  -3  -1 -13  419.09   11.13
   3  -1  13  420.11   15.91
  -3   1  12 1583.34   28.96
  -3  -1 -12 1581.65   22.51
  -3  -1 -12 1543.47   25.09
   3  -1  12 1526.80   29.40
  -3  -1 -12 1559.75   20.88
   3  -1  11  273.08    8.52
  -3  -1 -11  252.65    8.70
   3  -1  11  252.03   11.93
  -3  -1 -11  261.41    8.50
  -3  -1 -11  245.01    9.93
  -3   1  11  263.75   11.77
   3  -1  10  457.14   10.49
  -3  -1 -10  474.62   11.31
   3  -1  10  477.89   15.73
  -3  -1 -10  469.39   11.04
  -3  -1 -10  462.87   13.11
  -3   1  10  451.75   14.88
  -3   1   9  231.34   11.10
   3  -1   9  230.31    7.17
  -3  -1  -9  231.59    7.70
   3  -1   9  229.99   10.83
  -3  -1  -9  223.26    8.93
  -3  -1  -9  216.22    7.49
  -3   1   9  217.17   10.27
  -3   1   8  473.65   15.45
   3  -1   8  477.25    9.84
  -3  -1  -8  471.11   10.68
   3  -1   8  485.48   15.36
  -3  -1  -8  473.81   12.67
  -3  -1  -8  484.10   10.74
  -3   1   8  458.19   14.24
  -3  -1  -7 1445.85   17.91
   3  -1   7 1463.01   26.07
  -3   1   7 1413.44   25.69
  -3  -1  -7 1434.51   21.43
   3  -1   7 1457.36   16.23
  -3   1   7 1446.01   24.62
  -3   1   6  896.31   20.07
   3  -1   6  866.52   12.20
  -3  -1  -6  888.64   13.42
  -3   1   6  896.27   19.05
   3   1  -6  873.78   18.01
   3  -1   6  870.47   19.77
  -3  -1  -6  847.92   16.25
   3  -1   5  456.61    8.72
  -3  -1  -5  491.49    9.64
   3  -1   5  492.36   14.54
  -3   1   5  457.07   14.15
  -3   1   5  473.49   11.07
  -3   1   5  488.15   13.92
  -3  -1  -5  473.79   11.99
   3   1  -4  525.85   11.08
  -3  -1  -4  536.82    9.57
  -3  -1  -4  524.59   12.16
   3  -1   4  529.49   14.85
  -3   1   4  524.21   14.82
  -3   1   4  537.01   11.61
  -3  -1  -4  517.39   12.47
  -3   1   4  518.02   14.21
  -3   1   3  573.11   14.83
  -3  -1  -3  576.97    9.43
  -3  -1  -3  578.84   12.26
   3  -1   3  556.33   15.13
   3   1  -3  557.21   11.40
  -3   1   3  571.67   11.94
  -3  -1  -3  564.02   12.96
  -3   1   2  925.67   18.75
  -3   1   2  921.91    8.70
  -3   1   2  926.61   14.98
  -3  -1  -2  936.22   14.88
   3  -1   2  939.21   19.54
   3   1  -2  900.45   14.45
   3   1  -2  923.97    9.96
  -3  -1  -2  909.98   16.49
  -3  -1  -1  450.40   11.78
  -3   1   1  436.10    6.10
  -3  -1  -1  444.78   10.02
   3  -1   1  440.29   13.24
   3   1  -1  444.13   10.14
   3   1  -1  416.80    6.08
  -3   1   1  437.09   10.33
  -3   1   1  438.36   12.90
   3   1  -1  452.44   12.33
  -3  -1   0 1527.00   21.84
  -3   1   0 1520.41   19.41
  -3   1   0 1554.55   24.19
  -3   1   0 1466.53   11.83
   3   1   0 1531.84   12.31
  -3  -1   0 1491.36   17.89
   3   1   0 1553.90   19.17
   3  -1   0 1545.17   24.75
  -3  -1   0 1517.71   18.82
   3   1   0 1571.08   22.48
   3  -1  -1  444.24   11.39
  -3  -1   1  397.93   10.34
  -3   1  -1  422.06   12.86
   3   1   1  442.30    6.21
  -3  -1   1  423.05    9.45
   3   1   1  439.68   10.50
   3  -1  -1  442.76   13.43
  -3   1  -1  419.34   10.34
   3   1   1  447.23   11.99
  -3  -1   1  432.79   11.97
   3  -1  -2  920.03   16.42
  -3  -1   2  931.75   15.90
   3   1   2  955.68    8.94
   3   1   2  916.69   15.52
  -3  -1   2  952.29   14.11
   3  -1  -2  942.69   19.43
  -3   1  -2  905.08   15.45
  -3   1  -2  927.76   19.16
   3   1   2  913.64   17.04
  -3  -1   2  938.05   17.90
   3  -1  -3  588.18   15.58
  -3  -1   3  562.84   12.94
  -3  -1   3  549.95   14.11
   3  -1  -3  564.04    9.22
  -3   1  -3  544.63   14.90
   3   1   3  565.14   12.55
  -3  -1   3  579.38   11.18
   3  -1  -3  548.54   12.87
  -3   1  -3  553.28   12.28
   3   1   3  554.11   13.28
  -3  -1   4  541.41   13.17
   3  -1  -4  489.09    9.21
   3   1   4  496.08   12.71
   3   1   4  531.39   12.53
  -3  -1   4  526.36   11.00
   3  -1  -4  516.95   14.84
   3  -1  -4  515.09   12.73
  -3   1  -4  519.50   14.83
  -3  -1   4  517.88   14.16
  -3  -1   5  480.73   13.52
  -3  -1   5  481.83   13.02
   3  -1  -5  490.65    9.47
   3   1   5  471.64   12.29
  -3  -1   5  495.23   11.04
   3  -1  -5  480.93   12.61
  -3  -1   5  488.70   14.15
   3   1   5  475.74   12.58
  -3   1  -5  492.34   14.67
   3  -1  -5  512.11   14.78
  -3  -1   6  882.73   18.56
  -3  -1   6  866.73   18.13
   3  -1  -6  875.36   13.23
   3  -1  -6  864.60   19.79
   3   1   6  909.00   17.58
  -3  -1   6  885.94   15.30
   3  -1  -6  851.05   17.06
  -3   1  -6  892.32   20.03
  -3  -1   6  880.63   19.49
   3  -1  -7 1413.33   22.53
  -3  -1   7 1449.18   24.53
  -3   1  -7 1397.75   25.62
  -3  -1   7 1457.61   23.84
   3  -1  -7 1433.45   17.50
   3   1   7 1423.05   22.71
  -3  -1   7 1457.85   20.73
  -3  -1   7 1407.36   25.34
  -3  -1   8  501.76   14.91
  -3  -1   8  476.72   12.45
   3  -1  -8  479.83   10.58
   3   1   8  460.76   13.72
  -3   1  -8  502.38   14.86
   3   1   8  490.47   13.93
  -3   1  -8  468.28   15.19
   3  -1  -8  484.55   13.56
  -3   1  -8  494.43   15.02
  -3  -1   8  475.91   15.36
  -3   1  -9  225.28   10.40
  -3  -1   9  226.76    8.97
  -3  -1   9  231.11   10.47
   3   1   9  217.22    9.64
   3  -1  -9  225.59    7.64
  -3   1  -9  228.26   10.27
   3   1   9  221.06    9.72
   3  -1  -9  210.77    9.43
  -3  -1   9  238.56   11.29
  -3  -1  10  460.48   15.02
   3   1  10  474.19   14.25
   3  -1 -10  485.21   11.54
  -3  -1  10  452.98   15.91
  -3   1 -10  456.35   14.78
   3  -1 -10  446.25   13.88
   3   1  10  468.09   14.53
  -3  -1  10  457.69   13.24
  -3   1 -10  459.10   14.85
  -3  -1  11  275.49   12.09
   3  -1 -11  254.92    8.71
  -3   1 -11  247.61   11.16
   3   1  11  254.31   11.30
   3  -1 -11  240.37   10.49
  -3   1 -11  260.60   11.47
  -3  -1  12 1605.84   29.24
  -3   1 -12 1544.68   23.90
   3   1  12 1529.64   27.97
   3  -1 -12 1556.37   27.22
   3  -1 -13  429.18   14.82
  -3  -1  13  423.13   15.52
  -3   1 -13  411.73   12.97
   3   1  13  419.18   15.19
   3   1  14   52.63    6.18
  -3  -1  14   38.60    5.25
   3  -1 -14   56.07    6.04
  -3   1 -14   48.57    4.91
   3   1  15   10.94    3.27
  -3  -1  15    3.37    3.39
   3   1  15   14.18    4.26
   3  -1 -15   13.30    3.87
   3   1  16   54.88    5.81
  -3  -1  16   63.91    6.85
   3  -1 -16   67.96    6.84
   3   1  16   58.42    6.72
   3   1  17  230.82   11.52
  -3  -1  17  228.31   12.59
   3  -1 -17  236.63   12.24
   3   1  17  223.22   12.61
  -3   1 -18   24.55    4.81
   3  -1 -18   23.91    5.24
   3   1  18   23.65    4.50
  -3  -1  18   26.50    5.13
   3   1  18   26.76    5.38
   3   1  19   50.32    6.88
   3   1  19   58.03    6.51
   3  -1 -19   62.00    7.24
  -3   1 -19   57.80    6.76
  -3  -1  19   54.10    6.86
   3  -1 -20  210.22   12.50
  -3  -1  20  200.33   12.79
  -3   1 -20  190.27   11.59
   3   1  20  189.14   12.72
   3  -1 -21  141.57   10.80
  -3   1 -21  137.57   10.13
   3   1  21  141.49   11.45
  -3  -1  21  144.98   11.31
   3  -1 -22  119.19   10.29
  -3  -1  22   99.56    9.64
  -3   1 -22   88.44    8.56
   3   1  22  124.11   11.01
  -3  -1  23  101.06   10.00
  -3   1 -23   94.65    8.99
   3  -1 -23  131.82   10.94
   3   1  23  114.25   10.87
  -3  -1  24  269.44   16.08
  -3   1 -24  303.49   15.55
   3   1  24  287.50   17.05
   3  -1 -24  260.07   15.28
  -3  -1  25   73.72    9.07
   3   1  25   70.43    9.49
  -3   1 -25   63.28    7.95
   3  -1 -25   90.86    9.62
  -3   1 -26   53.63    7.44
   3  -1 -26   66.42    8.62
  -3  -1  26   56.07    8.18
   3   1  26   53.46    8.62
   3  -1 -27   52.42    8.15
  -3  -1  27   36.92    6.78
  -3   1 -27   56.17    7.79
   3   1  27   41.78    7.89
  -3  -1  28   -1.57    4.45
  -3   1 -28    2.16    4.09
   3   1  28    2.53    3.61
   3  -1 -28    6.00    5.15
  -3   1 -29   19.34    5.56
   3   1  29   15.11    5.04
  -3  -1  29   21.20    5.95
   3  -1 -29   18.05    5.62
  -3   1 -30   17.35    5.69
   3   1  30   17.27    6.21
   3  -1 -30   20.07    6.44
   3  -1 -31    4.15    4.00
  -3   1 -31    8.45    4.99
   3   1  31    1.47    4.56
  -3   1 -32   41.60    7.49
  -3  -2 -34   12.10    5.65
  -3  -2 -33   42.18    7.88
  -3  -2 -32   21.69    6.15
   3  -2  31   34.64    8.12
   3   2 -31   30.56    7.71
  -3  -2 -31   30.06    6.85
  -3  -2 -30   62.44    8.45
   3  -2  30   62.35    9.55
   3   2 -30   39.53    8.06
   3  -2  29   44.91    8.31
  -3  -2 -29   60.05    7.96
   3   2 -29   43.12    8.43
   3   2 -28   12.22    5.46
  -3  -2 -28   32.68    6.34
   3  -2  28   23.13    6.14
   3   2 -27   50.25    8.53
  -3  -2 -27   57.25    7.43
   3  -2  27   43.35    7.76
  -3  -2 -26   14.11    4.83
   3  -2  26   13.35    5.00
   3   2 -26   17.09    5.55
   3   2 -25   36.09    7.74
  -3  -2 -25   53.32    6.95
   3  -2  25   38.58    7.14
  -3   2  24   84.11    7.93
   3   2 -24   92.34   10.11
   3  -2  24   77.92    9.58
  -3  -2 -24   78.45    7.83
   3   2 -23    4.06    5.71
  -3   2  23    5.59    3.16
  -3  -2 -23   13.56    4.34
   3  -2  23    8.41    5.63
  -3  -2 -22  149.10    9.74
  -3   2  22  133.06    9.25
   3   2 -22  136.05   11.67
  -3  -2 -22  142.12    7.68
   3  -2  22  132.80   11.58
  -3   2  21  113.42    8.40
   3   2 -21  125.48   11.19
  -3  -2 -21  116.45    6.65
   3  -2  21  119.11   10.77
  -3  -2 -21  132.31    8.93
  -3   2  20   74.62    6.86
   3   2 -20   82.44    9.11
  -3  -2 -20   79.83    5.49
   3  -2  20   64.17    8.18
   3  -2  19   -1.32    3.32
   3   2 -19    8.64    5.61
  -3  -2 -19    3.22    1.18
  -3  -2 -19   11.93    2.97
  -3   2  19    1.96    2.78
  -3   2  18  260.15   11.68
   3   2 -18  276.28   14.76
  -3  -2 -18  257.20    7.48
  -3  -2 -18  281.20    8.82
   3  -2  18  278.37   15.03
  -3  -2 -18  255.03   10.87
   3  -2  17   31.78    5.85
   3   2 -17   36.84    6.11
  -3  -2 -17   41.91    4.78
  -3   2  17   43.00    5.20
  -3  -2 -17   31.02    2.81
  -3  -2 -17   37.75    3.53
  -3  -2 -17   30.52    4.00
  -3   2  16   66.89    6.06
  -3   2  16   50.12    6.04
  -3  -2 -16   49.85    3.53
   3   2 -16   55.19    7.27
  -3  -2 -16   62.47    4.04
  -3  -2 -16   61.83    5.30
  -3  -2 -16   43.63    4.47
   3  -2  16   51.23    6.51
  -3   2  15    1.34    2.74
  -3  -2 -15    4.96    1.81
  -3  -2 -15    8.67    2.96
  -3  -2 -15    1.96    1.87
   3  -2  15    3.66    3.13
  -3  -2 -15    2.00    1.16
   3   2 -14  174.01   10.82
  -3  -2 -14  148.33    5.26
  -3  -2 -14  146.63    6.04
   3  -2  14  162.64   10.61
  -3  -2 -14  150.02    7.24
  -3  -2 -14  147.66    7.40
  -3   2  14  137.50    9.16
  -3  -2 -13    2.54    1.90
  -3  -2 -13    2.64    1.43
  -3   2  13    2.30    2.22
  -3  -2 -13    3.91    1.36
   3  -2  13    2.31    2.78
  -3  -2 -13    5.67    2.36
  -3   2  12   74.47    6.58
  -3  -2 -12   84.70    5.01
   3   2 -12   74.99    7.34
  -3  -2 -12   74.96    3.32
   3  -2  12   81.44    7.45
  -3  -2 -12   67.77    4.81
  -3  -2 -11  177.51    6.78
   3   2 -11  183.19   10.04
  -3  -2 -11  185.23    4.79
   3  -2  11  182.81   10.75
  -3  -2 -11  188.47    7.58
  -3   2  11  175.64    9.48
   3   2 -10  171.99    9.67
  -3  -2 -10  159.95    7.93
  -3  -2 -10  155.89    4.16
   3  -2  10  149.71    9.60
  -3  -2 -10  164.42    6.20
  -3  -2 -10  159.00    6.79
  -3   2  10  169.81    9.10
   3   2  -9  203.45    9.94
  -3  -2  -9  195.76    8.57
  -3  -2  -9  196.27    4.60
   3  -2   9  219.61   11.19
  -3   2   9  183.89    9.33
  -3  -2  -9  205.25    7.50
  -3  -2  -9  212.11    6.58
   3   2  -8  107.77    7.48
  -3  -2  -8   96.31    5.93
  -3   2   8   88.56    6.49
   3  -2   8   94.33    7.50
  -3  -2  -8   92.75    3.25
  -3  -2  -8  101.94    4.34
  -3  -2  -8   89.52    4.92
   3   2  -7  327.49   11.87
  -3  -2  -7  321.94   10.42
   3  -2   7  330.81   13.35
  -3  -2  -7  316.21    6.22
  -3  -2  -7  314.27    8.98
  -3  -2  -7  320.72    7.04
  -3   2   7  321.24   11.89
  -3  -2  -6 1921.60   15.77
  -3   2   6 1980.96   26.79
  -3  -2  -6 1914.06   13.80
   3   2  -6 1977.28   27.08
  -3   2   6 2007.78   20.10
   3  -2   6 1956.97   31.76
  -3  -2  -6 1918.74   24.60
  -3  -2  -6 1910.07   21.85
  -3   2   6 1954.16   28.76
  -3  -2  -5  217.45    5.05
  -3   2   5  227.64    6.90
  -3  -2  -5  204.04    8.00
  -3  -2  -5  198.31    4.52
   3  -2   5  217.50   10.71
  -3   2   5  212.12    9.63
  -3   2   5  220.69    9.05
   3   2  -5  230.61    9.21
   3   2  -5  231.02    9.90
  -3  -2  -5  213.09    7.45
  -3   2   4  142.11    7.29
  -3  -2  -4  142.54    4.48
  -3   2   4  137.35    5.45
   3  -2   4  137.62    8.51
   3   2  -4  143.39    7.19
  -3   2   4  130.31    7.62
   3   2  -4  147.80    7.83
  -3  -2  -4  141.41    6.20
  -3   2   3  985.72   18.87
   3   2  -3 1029.92   17.43
  -3  -2  -3  994.85   12.39
  -3   2   3  950.20   14.23
   3  -2   3  976.08   21.92
   3   2  -3  968.12   11.20
  -3   2   3 1026.08   20.50
   3   2  -3 1038.09   19.57
  -3  -2  -3  985.07   16.31
  -3  -2  -2 2639.75   28.13
  -3   2   2 2695.70   31.21
   3   2  -2 2672.98   27.04
  -3  -2  -2 2523.79   21.48
  -3   2   2 2635.23   33.08
  -3   2   2 2617.79   23.49
   3  -2   2 2577.25   35.32
   3   2  -2 2671.64   19.25
   3   2  -2 2659.26   30.59
  -3  -2  -2 2566.44   26.95
  -3  -2  -1  642.21   14.36
  -3  -2  -1  631.31   11.37
  -3   2   1  591.28   11.64
  -3   2   1  614.82   16.26
  -3   2   1  645.71   15.39
   3   2  -1  603.02    9.74
   3  -2   1  603.42   17.34
   3   2  -1  607.34   14.29
  -3  -2  -1  604.20   13.58
  -3   2   0 2331.22   29.33
  -3  -2   0 2348.94   28.19
   3   2   0 2390.31   27.41
  -3  -2   0 2368.78   23.17
   3   2   0 2337.28   20.23
   3  -2   0 2378.48   34.08
  -3   2   0 2369.03   32.08
  -3  -2   0 2363.10   27.31
  -3   2  -1  608.52   15.20
  -3  -2   1  582.52   12.36
   3   2   1  637.57   11.95
  -3  -2   1  597.09    8.88
   3   2   1  618.84   10.96
   3  -2  -1  640.18   17.80
   3  -2  -1  618.33   15.77
  -3  -2   1  607.96   14.79
   3   2   1  647.20   14.00
  -3   2  -1  617.10   16.71
  -3  -2   1  606.76   14.39
  -3  -2   2 2669.95   31.45
  -3  -2   2 2564.31   27.10
   3   2   2 2556.11   23.59
  -3  -2   2 2637.68   17.39
   3   2   2 2630.51   23.60
   3  -2  -2 2600.43   36.08
  -3   2  -2 2641.78   31.72
   3  -2  -2 2617.81   32.68
  -3   2  -2 2629.89   34.48
   3   2   2 2607.50   27.54
  -3  -2   2 2613.21   30.76
   3  -2  -3 1020.31   22.84
   3   2   3  994.67   14.50
  -3  -2   3  984.56   17.45
   3   2   3 1021.88   15.53
  -3  -2   3  970.36   10.32
   3  -2  -3 1007.27   20.66
  -3   2  -3  982.52   19.59
  -3   2  -3 1017.02   21.97
   3   2   3 1040.62   17.28
  -3  -2   3 1004.96   20.00
  -3  -2   3 1009.88   19.74
  -3   2  -4  137.61    8.50
   3   2   4  137.02    6.37
  -3  -2   4  138.75    8.03
   3   2   4  132.23    5.41
  -3  -2   4  147.46    7.47
   3   2   4  138.18    6.19
  -3  -2   4  135.50    4.03
   3  -2  -4  126.23    7.50
   3  -2  -4  128.36    8.51
  -3  -2   4  131.56    7.70
  -3   2  -5  209.48   10.58
  -3  -2   5  215.05   10.00
   3   2   5  222.62    6.89
  -3  -2   5  210.88    9.16
   3  -2  -5  206.05    7.96
   3   2   5  221.60    8.16
  -3  -2   5  211.03    5.34
   3  -2  -5  205.28   10.74
   3  -2  -5  220.06    9.95
   3   2   5  206.92    7.77
  -3  -2   5  208.24    9.83
  -3  -2   6 1933.03   30.06
   3   2   6 1952.07   20.05
   3  -2  -6 1944.67   24.66
  -3  -2   6 1961.49   27.66
   3   2   6 1980.47   24.97
  -3  -2   6 1905.64   17.66
   3  -2  -6 1926.04   32.24
   3  -2  -6 1903.89   29.14
  -3   2  -6 1932.98   31.76
   3   2   6 1899.75   23.40
  -3  -2   6 1990.30   30.44
   3  -2  -7  341.96   12.76
  -3  -2   7  346.57   13.14
   3  -2  -7  320.26   10.27
   3   2   7  318.24   10.71
  -3  -2   7  318.18    7.90
  -3   2  -7  321.06   13.35
  -3  -2   8   97.12    4.82
  -3  -2   8   94.49    7.32
   3  -2  -8   99.84    5.97
   3   2   8   98.34    6.42
   3  -2  -8   97.09    7.11
  -3  -2   9  207.51   10.82
   3  -2  -9  196.36    8.42
   3   2   9  188.82    9.01
  -3  -2   9  210.24    7.47
   3  -2  -9  203.46   10.11
   3  -2 -10  151.76    8.96
   3  -2 -10  157.50    7.83
  -3  -2  10  146.02    9.42
  -3   2 -10  159.75    6.15
  -3  -2  10  158.01    7.02
   3   2  10  165.68    8.68
  -3  -2  11  171.22   10.37
  -3   2 -11  182.78    7.05
   3   2  11  172.12    9.37
   3  -2 -11  179.82   10.02
   3  -2 -12   67.57    6.58
  -3   2 -12   68.11    4.69
  -3  -2  12   85.44    7.69
   3   2  13    8.28    3.63
  -3   2 -13    0.90    1.48
  -3  -2  13    5.21    3.55
   3  -2 -13    4.85    2.79
   3  -2 -14  156.61   10.05
   3   2  14  170.22   10.07
  -3   2 -14  149.27    7.54
  -3  -2  14  157.39   10.75
  -3   2 -14  154.99   10.36
   3   2  15    4.19    2.80
  -3   2 -15    1.85    1.82
  -3   2 -15    0.63    3.20
  -3  -2  15    6.48    3.84
   3  -2 -15    0.92    2.69
   3  -2 -16   51.35    6.55
   3   2  16   51.50    6.02
  -3   2 -16   57.05    6.84
  -3  -2  16   45.74    6.31
   3  -2 -17   44.96    6.38
   3   2  17   34.82    5.52
  -3   2 -17   29.69    5.48
  -3  -2  17   40.27    6.36
   3   2  18  256.51   13.10
  -3  -2  18  273.88   15.23
   3  -2 -18  261.75   13.96
  -3   2 -18  272.46   14.48
  -3   2 -19    1.51    3.43
   3   2  19   -0.51    3.02
  -3  -2  19   12.61    4.97
   3  -2 -19   10.24    4.70
   3   2  20   75.05    7.77
  -3  -2  20   75.90    8.70
  -3   2 -20   60.90    7.56
   3  -2 -20   81.19    8.61
   3   2  21  108.54    9.34
  -3  -2  21  121.23   10.99
   3  -2 -21  130.59   10.92
  -3   2 -21  132.47   10.88
   3   2  22  135.53   10.49
   3  -2 -22  140.56   11.50
  -3  -2  22  145.87   12.15
  -3   2 -22  146.32   11.36
  -3   2 -23    2.47    3.97
  -3  -2  23   -1.76    3.26
   3   2  23   10.31    4.65
   3  -2 -23    7.07    4.49
   3   2  24   75.91    9.60
  -3  -2  24   67.45    9.05
   3  -2 -24   81.31    9.15
  -3   2 -24   65.11    8.37
   3   2  25   41.11    7.20
  -3   2 -25   26.31    6.06
  -3  -2  25   38.01    7.31
   3  -2 -25   45.97    7.49
   3   2  26   20.21    6.23
  -3  -2  26   18.85    6.06
  -3   2 -26   14.68    5.20
   3  -2 -26   20.56    5.79
   3  -2 -27   49.16    8.12
  -3  -2  27   60.96    9.21
   3   2  27   44.51    7.90
  -3   2 -27   44.80    7.64
  -3  -2  28   21.15    6.73
  -3   2 -28   21.50    6.03
   3  -2 -28   31.69    7.29
   3   2  28   23.92    6.62
   3   2  29   47.07    8.29
  -3   2 -29   39.92    7.74
  -3  -2  29   41.93    8.00
   3  -2 -29   60.77    9.38
  -3  -2  30   48.58    8.85
  -3   2 -30   48.38    8.23
   3   2  30   47.13    9.04
   3  -2 -30   50.94    8.79
   3  -2 -31   34.98    7.72
  -3   2 -31   36.80    7.70
   3   2  31   30.68    7.28
  -3  -2  31   27.08    7.12
  -3   2 -32   21.53    6.56
  -3   2 -33   57.95    9.27
  -3  -3 -32   13.02    4.90
   3  -3  31    7.59    5.83
  -3  -3 -31    2.89    3.62
  -3  -3 -30   13.00    5.19
   3   3 -30    6.43    5.17
   3  -3  30    9.10    5.56
   3   3 -29   67.48   10.20
   3  -3  29   77.08   10.79
  -3  -3 -29   65.12    8.55
   3   3 -28   28.44    7.80
  -3  -3 -28   31.25    6.30
   3  -3  28   33.02    7.17
   3   3 -27    7.03    6.22
   3  -3  27   10.08    5.38
  -3  -3 -27   17.13    5.12
   3   3 -26    4.91    4.88
  -3  -3 -26   11.46    4.48
   3  -3  26    8.90    5.16
   3   3 -25   48.10    8.66
  -3  -3 -25   44.46    6.45
   3  -3  25   44.24    7.85
   3  -3  24    1.24    3.34
   3   3 -24   -1.24    5.06
  -3  -3 -24    5.06    3.18
   3   3 -23   48.92    8.08
   3  -3  23   49.73    7.60
  -3  -3 -23   45.70    6.16
   3   3 -22   26.30    6.95
  -3   3  22   11.60    3.46
   3  -3  22   16.37    5.73
  -3  -3 -22   19.58    4.48
  -3   3  21   96.90    7.50
   3   3 -21   96.94    9.94
   3  -3  21   94.24    9.84
  -3  -3 -21   84.81    5.98
  -3  -3 -21   88.46    7.84
  -3  -3 -20  114.48    6.69
   3   3 -20  144.78   11.91
   3  -3  20  118.20   10.96
  -3  -3 -20  133.63    9.11
  -3   3  20  125.92    8.33
   3  -3  19   35.75    6.56
   3   3 -19   41.01    6.98
  -3   3  19   41.02    5.09
  -3  -3 -19   32.01    3.68
  -3  -3 -19   32.31    4.80
  -3   3  18   74.43    6.54
   3   3 -18   72.10    8.89
   3  -3  18   71.68    8.37
  -3  -3 -18   67.02    6.18
  -3  -3 -18   64.98    4.73
  -3   3  18   66.77    7.16
   3  -3  17   43.59    6.75
  -3  -3 -17   36.31    4.64
   3   3 -17   42.64    6.93
  -3   3  17   38.81    5.65
  -3  -3 -17   40.77    3.64
  -3  -3 -16   21.91    2.67
  -3  -3 -16   29.56    4.03
   3  -3  16   21.02    5.50
  -3   3  16   24.96    4.77
  -3  -3 -15  320.85    8.95
  -3  -3 -15  299.71    5.76
   3   3 -15  339.83   15.57
  -3  -3 -15  294.11    6.19
   3  -3  15  328.52   16.10
  -3  -3 -15  324.76   11.94
  -3   3  15  326.48   13.92
  -3  -3 -14   18.23    2.30
   3   3 -14   24.16    5.89
  -3   3  14   17.32    3.91
   3  -3  14   19.24    4.96
  -3  -3 -14   16.23    1.75
  -3  -3 -14   13.96    1.59
  -3  -3 -14   23.14    3.46
  -3  -3 -13   70.41    3.54
   3   3 -13   85.47    7.90
  -3   3  13   69.31    6.38
   3  -3  13   76.47    7.93
  -3  -3 -13   77.93    5.62
  -3  -3 -13   73.70    4.11
  -3  -3 -12  169.27    5.74
   3   3 -12  163.88   10.30
   3  -3  12  170.91   11.10
  -3  -3 -12  167.86    7.80
  -3  -3 -12  166.34    5.88
  -3   3  12  167.25    9.48
  -3  -3 -11   45.45    3.29
   3   3 -11   51.01    6.62
  -3  -3 -11   41.88    3.96
   3  -3  11   37.41    5.61
  -3  -3 -11   43.50    3.04
  -3   3  11   44.17    5.03
  -3  -3 -10  103.01    5.01
   3   3 -10  107.49    8.21
   3  -3  10   97.80    8.38
  -3  -3 -10  108.15    5.88
  -3  -3 -10  106.19    4.58
  -3   3  10  112.81    7.65
  -3  -3  -9   55.08    3.94
  -3   3   9   66.24    4.91
   3   3  -9   65.37    6.43
   3  -3   9   51.24    6.27
  -3  -3  -9   54.97    4.16
  -3  -3  -9   53.01    3.28
  -3   3   9   53.94    5.43
  -3   3   8   29.51    4.10
  -3   3   8   36.84    3.89
  -3  -3  -8   25.03    2.93
  -3  -3  -8   29.10    3.03
   3  -3   8   25.79    4.66
  -3  -3  -8   30.22    2.65
  -3   3   7   35.24    3.66
  -3   3   7   34.19    4.42
  -3  -3  -7   31.74    3.02
  -3  -3  -7   33.70    3.47
   3   3  -7   36.87    5.09
  -3  -3  -7   28.87    4.10
   3  -3   7   30.76    4.89
  -3  -3  -7   31.08    2.75
  -3  -3  -6  448.77    9.88
  -3  -3  -6  456.77   11.76
  -3   3   6  462.55   12.18
   3   3  -6  474.02   13.89
  -3   3   6  438.87   14.09
   3  -3   6  432.39   16.18
  -3  -3  -6  459.48   10.07
  -3  -3  -5  558.63   13.41
   3   3  -5  585.95   14.93
  -3   3   5  556.06   13.41
  -3  -3  -5  535.52    7.22
   3  -3   5  568.75   18.34
  -3   3   5  578.66   16.14
  -3  -3  -5  571.94   11.72
  -3  -3  -4   55.39    4.77
  -3   3   4   56.17    4.61
   3   3  -4   55.47    4.88
  -3  -3  -4   49.52    2.70
  -3  -3  -4   48.13    3.73
  -3   3   4   52.01    5.34
   3  -3   4   45.45    5.71
   3   3  -4   47.94    4.85
  -3  -3  -3  235.60    9.27
   3   3  -3  246.58    9.09
   3   3  -3  262.68   10.28
  -3   3   3  251.85    9.33
  -3   3   3  230.96   10.49
  -3  -3  -3  245.57    6.44
   3  -3   3  258.04   12.36
  -3  -3  -3  239.93    8.21
  -3  -3  -2  338.40   11.44
   3   3  -2  341.24   10.08
  -3   3   2  338.94   10.84
  -3   3   2  328.95   12.53
  -3  -3  -2  337.75    8.26
   3  -3   2  337.58   14.13
  -3  -3  -2  341.71   10.16
   3   3  -2  346.72   11.44
   3   3  -1  220.34    7.78
  -3   3   1  225.31    8.97
   3   3  -1  220.57    8.88
  -3  -3  -1  233.55    7.40
   3   3  -1  217.86    4.46
   3  -3   1  236.07   11.99
  -3   3   1  231.03   10.68
  -3  -3  -1  237.99    9.82
  -3  -3  -1  231.31    8.74
  -3  -3   0   87.62    6.34
   3   3   0   81.82    4.70
  -3  -3   0   84.02    4.94
   3   3   0   76.11    3.23
   3   3   0   80.09    5.24
   3  -3   0   95.70    7.86
  -3   3   0   79.61    6.47
  -3  -3   0   81.14    5.58
  -3  -3   1  225.10    9.35
   3   3   1  223.25    6.33
   3  -3  -1  243.79   12.31
  -3  -3   1  216.21   10.00
   3   3   1  225.37    6.86
   3  -3  -1  226.51    5.81
   3   3   1  238.10    9.36
  -3  -3   1  222.37    8.26
   3   3   1  228.88    6.07
  -3   3  -1  228.89   10.92
   3   3   1  231.88    8.50
  -3  -3   2  355.06   12.99
   3  -3  -2  337.25    7.92
   3   3   2  336.47   10.86
  -3  -3   2  338.06   10.61
   3  -3  -2  336.23   14.39
   3   3   2  345.38    8.11
   3   3   2  332.62    7.27
   3   3   2  332.26    9.82
  -3   3  -2  334.64   13.33
   3  -3  -2  330.89   13.38
   3   3   3  242.60    5.91
   3  -3  -3  262.08   11.98
   3  -3  -3  243.39    7.25
   3   3   3  253.83    9.39
  -3  -3   3  236.17    9.30
   3   3   3  237.13    8.08
   3   3   3  237.73    7.27
   3  -3  -3  237.78   12.22
  -3  -3   3  243.49   11.06
  -3   3  -3  235.40   11.53
   3   3   4   51.14    4.44
   3  -3  -4   51.39    5.73
   3  -3  -4   48.65    3.66
  -3  -3   4   53.74    4.88
   3   3   4   45.52    3.70
  -3  -3   4   40.29    5.03
   3   3   4   49.20    2.69
   3  -3  -4   54.24    6.27
  -3   3  -4   49.58    5.86
   3   3   4   53.04    3.88
   3  -3  -5  575.23   19.09
   3  -3  -5  579.22   12.55
  -3  -3   5  566.86   17.51
   3   3   5  565.77   13.61
  -3  -3   5  564.84   15.49
   3   3   5  574.74   12.79
   3  -3  -5  595.73   18.29
   3   3   5  556.62   11.85
  -3   3  -5  572.08   18.29
   3  -3  -6  447.13   17.26
   3   3   6  447.95   10.49
   3  -3  -6  437.72   11.48
   3   3   6  459.66   12.19
   3  -3  -6  472.35   16.44
  -3   3  -6  425.91   16.19
  -3  -3   6  452.91   16.05
   3   3   7   31.08    2.95
   3  -3  -7   37.05    5.23
   3   3   7   28.75    3.58
   3  -3  -7   29.79    4.04
  -3  -3   7   39.44    5.46
   3  -3  -7   38.51    3.83
   3  -3  -8   32.66    4.92
   3  -3  -8   25.23    3.39
   3  -3  -8   29.77    3.99
  -3  -3   8   30.07    1.62
  -3  -3   8   34.45    5.17
  -3  -3   8   27.59    1.76
   3  -3  -9   64.53    6.69
   3  -3  -9   55.49    4.94
  -3  -3   9   63.96    6.93
  -3   3  -9   50.08    2.71
  -3  -3   9   53.74    2.99
  -3   3 -10  109.97    9.10
  -3   3 -10  104.53    4.34
  -3  -3  10  112.20    8.81
  -3  -3  10  111.27    4.86
   3  -3 -10  106.08    8.40
  -3   3 -11   41.61    3.13
  -3  -3  11   50.69    6.66
   3   3  11   45.49    6.08
  -3   3 -11   47.93    6.54
   3  -3 -11   37.55    5.38
  -3   3 -12  170.83    6.57
   3   3  12  166.12   10.70
  -3  -3  12  156.55   10.87
   3  -3 -12  164.85   10.78
  -3   3 -12  162.81   11.14
   3   3  13   83.20    7.93
  -3  -3  13   81.08    8.39
  -3   3 -13   75.41    4.73
  -3   3 -13   87.59    8.74
   3  -3 -13   66.89    7.19
  -3   3 -14   17.38    5.21
  -3   3 -14   21.21    3.00
   3   3  14   19.23    4.76
   3  -3 -14   19.75    4.83
  -3  -3  14   26.48    5.50
  -3   3 -15  323.16   10.68
  -3  -3  15  322.98   16.54
   3   3  15  295.41   14.52
  -3   3 -15  346.59   16.74
   3  -3 -15  348.09   16.20
   3  -3 -16   22.52    5.07
   3   3  16   15.59    4.38
  -3   3 -16   26.02    3.53
  -3   3 -16   23.79    5.46
  -3  -3  16   27.08    5.80
   3   3  17   38.84    6.07
  -3   3 -17   38.24    6.58
  -3  -3  17   33.69    6.23
   3  -3 -17   45.18    6.56
   3   3  18   65.79    7.44
  -3   3 -18   66.55    8.30
  -3  -3  18   69.83    8.63
   3  -3 -18   71.06    8.09
  -3   3 -19   35.56    6.54
   3   3  19   33.60    5.98
  -3  -3  19   32.56    6.21
   3  -3 -19   34.47    6.45
   3   3  20  124.06   10.33
  -3  -3  20  113.83   11.14
  -3   3 -20  110.05   10.53
   3  -3 -20  129.94   11.30
   3  -3 -21   97.91   10.14
  -3  -3  21   96.24   10.44
   3   3  21   92.08    9.23
  -3   3 -21   89.64   10.00
   3  -3 -22   12.64    4.40
   3   3  22    8.38    3.72
  -3  -3  22    9.20    4.89
  -3   3 -22   11.64    5.09
  -3  -3  23   38.74    7.37
   3   3  23   55.95    7.78
  -3   3 -23   63.67    8.75
   3  -3 -23   50.50    7.71
   3   3  24    2.43    3.81
  -3  -3  24   -1.91    5.41
   3  -3 -24   -2.34    4.22
  -3   3 -24   -0.46    4.10
  -3  -3  25   34.48    7.13
  -3   3 -25   44.05    7.70
   3  -3 -25   39.33    7.74
  -3   3 -26   -3.06    5.51
  -3  -3  26    6.26    4.44
   3  -3 -26    3.43    4.70
   3  -3 -27    5.65    4.66
  -3  -3  27   11.49    4.07
  -3  -3  27    8.33    5.30
  -3   3 -27    1.05    4.79
  -3  -3  28   25.95    5.88
  -3   3 -28   11.94    5.96
   3  -3 -28   41.54    8.20
  -3  -3  28   30.80    7.54
   3  -3 -29   69.80   10.24
  -3  -3  29   57.70    7.87
   3   3  29   63.45    9.59
  -3   3 -29   48.91    8.80
  -3  -3  29   73.90   10.94
  -3   3 -30    9.60    5.07
   3   3  30    7.28    6.53
  -3  -3  30   16.82    6.73
   3  -3 -30   13.33    6.14
  -3  -3  31    9.43    6.04
  -3   3 -31    5.79    5.93
  -3   3 -32   17.13    6.97
  -3  -3  32   22.47    7.57
  -3   3 -33   -0.93    5.09
  -3  -4 -30   21.09    5.91
   3  -4  30   19.51    6.28
   3   4 -29   14.84    7.10
  -3  -4 -29    9.51    5.02
   3  -4  29   12.38    6.13
   3  -4  28   32.77    7.35
   3   4 -28   47.27    9.41
  -3  -4 -28   43.43    7.16
   3   4 -27   64.95   10.35
  -3  -4 -27   54.54    7.77
   3  -4  27   46.44    8.46
  -3  -4 -26    7.25    3.72
   3  -4  26    5.98    4.49
   3   4 -25   21.61    6.57
  -3  -4 -25   26.83    5.43
   3  -4  25   25.90    6.41
   3   4 -24    6.30    5.79
  -3  -4 -24   -1.61    3.14
   3  -4  24    2.64    4.19
   3   4 -23    6.66    5.70
   3  -4  23    0.34    3.35
  -3  -4 -23    1.91    2.90
   3   4 -22   45.24    8.00
   3  -4  22   42.49    7.45
  -3  -4 -22   34.60    5.64
  -3  -4 -21   53.58    6.66
   3   4 -21   72.88    9.53
   3  -4  21   61.37    8.61
   3   4 -20    8.52    5.84
  -3   4  20    4.06    2.99
  -3  -4 -20    2.22    2.64
   3  -4  20    3.23    3.89
  -3  -4 -19   40.70    5.49
  -3   4  19   33.09    5.20
   3   4 -19   62.60    8.77
   3  -4  19   52.08    7.68
  -3   4  18    1.37    2.78
   3   4 -18   12.86    6.05
  -3  -4 -18    4.28    2.93
   3  -4  18    1.99    3.83
   3  -4  17  180.18   12.91
  -3  -4 -17  172.13   10.26
   3   4 -17  172.51   12.71
  -3   4  17  176.05   10.82
  -3   4  16  231.63   12.00
   3   4 -16  258.36   14.71
   3  -4  16  252.32   15.17
  -3  -4 -16  229.61   11.52
  -3   4  15   31.83    4.90
   3  -4  15   45.04    7.33
  -3  -4 -15   37.54    5.01
  -3  -4 -14  380.51   13.99
  -3  -4 -14  351.80    6.36
   3   4 -14  390.80   16.93
   3  -4  14  405.89   18.35
  -3   4  14  385.09   14.81
  -3  -4 -13  188.89    9.69
  -3  -4 -13  176.40    5.69
   3   4 -13  188.17   11.89
   3  -4  13  175.97   12.31
  -3   4  13  187.06   10.25
  -3  -4 -12  108.78    5.03
  -3   4  12  137.17    8.05
   3   4 -12  123.77    9.66
   3  -4  12  121.32   10.11
  -3  -4 -12  116.81    7.51
  -3   4  12  107.27    7.77
  -3  -4 -11  206.59    7.41
  -3   4  11  224.94    9.83
   3   4 -11  234.67   12.52
   3  -4  11  210.80   12.89
  -3  -4 -11  212.64    9.75
  -3   4  11  217.82   10.66
  -3  -4 -10  428.29   11.10
  -3   4  10  456.64   13.89
   3  -4  10  448.46   18.33
  -3   4  10  456.46   15.21
  -3  -4 -10  422.28   13.29
   3   4 -10  485.89   16.75
  -3  -4  -9  115.32    6.11
  -3   4   9  126.41    7.60
   3   4  -9  124.56    8.91
  -3  -4  -9  104.81    6.57
   3  -4   9  125.51    9.88
  -3   4   9  114.00    7.74
  -3  -4  -8  181.24    7.96
   3   4  -8  217.46   10.84
  -3   4   8  195.70    9.38
   3  -4   8  199.18   12.15
  -3   4   8  196.35    9.97
  -3  -4  -8  198.84    8.66
  -3   4   7   12.09    3.16
   3   4  -7   28.15    5.06
  -3   4   7   15.09    3.35
  -3  -4  -7   23.19    3.24
   3  -4   7   17.33    4.74
  -3   4   6   97.46    7.30
  -3  -4  -6   98.63    6.30
   3   4  -6   95.63    7.17
  -3   4   6  100.59    6.82
   3  -4   6   88.71    8.22
  -3  -4  -5  159.45    8.20
   3   4  -5  160.55    8.66
  -3   4   5  162.89    8.65
   3  -4   5  149.45   10.45
  -3   4   5  158.05    9.07
  -3  -4  -4  277.09   10.94
   3   4  -4  278.36   10.63
  -3   4   4  283.39   11.50
  -3  -4  -4  266.86    7.03
   3  -4   4  279.23   13.97
  -3   4   4  282.34   11.98
   3   4  -3  327.06   10.95
  -3   4   3  352.67   12.95
   3  -4   3  336.45   15.30
  -3  -4  -3  317.97    8.57
  -3   4   3  305.38   12.64
  -3  -4  -3  324.67   12.15
  -3   4   2   97.60    7.52
  -3  -4  -2  104.70    7.38
   3   4  -2  106.88    6.31
  -3   4   2   91.48    6.85
  -3  -4  -2   95.69    5.19
   3  -4   2  112.56    9.20
   3   4  -2   99.00    6.54
  -3   4   1  777.36   20.50
  -3  -4  -1  779.87   19.54
   3   4  -1  763.61   15.21
  -3   4   1  754.27   19.03
  -3  -4  -1  749.67   15.00
   3  -4   1  733.66   22.53
   3   4  -1  741.86   16.75
  -3   4   0   42.38    5.53
  -3  -4   0   48.40    5.78
   3   4   0   47.67    4.14
   3   4   0   39.15    2.17
  -3  -4   0   40.38    3.95
   3   4   0   42.83    3.92
   3   4   0   46.29    4.29
   3  -4   0   46.32    6.62
   3   4   1  754.30   15.72
   3   4   1  758.60   14.94
  -3  -4   1  743.06   19.96
   3   4   1  769.68   13.50
   3   4   1  733.93   10.62
  -3  -4   1  722.53   16.43
   3  -4  -1  758.40   22.97
  -3   4  -1  757.05   20.96
  -3   4  -2   87.32    7.54
  -3  -4   2  106.63    8.12
   3   4   2   97.38    4.74
   3   4   2  103.20    5.71
   3   4   2   92.65    5.20
  -3  -4   2   90.10    6.18
   3  -4  -2   96.77    8.74
  -3  -4   3  313.95   13.76
   3   4   3  327.31    7.49
  -3  -4   3  291.74   11.35
   3  -4  -3  281.98   14.46
   3   4   3  334.70    9.45
  -3   4  -3  320.08   14.29
   3   4   3  316.77    9.38
   3   4   4  265.99    5.96
   3  -4  -4  276.26    9.49
  -3  -4   4  293.38   13.52
  -3  -4   4  271.36   11.36
   3   4   4  268.67    8.28
   3  -4  -4  286.85   14.54
  -3   4  -4  280.36   13.57
   3  -4  -4  268.53   13.58
   3   4   4  272.29    8.32
   3   4   5  148.95    5.96
   3   4   5  151.28    6.14
   3  -4  -5  162.11    7.68
  -3  -4   5  157.53   10.32
   3  -4  -5  141.41   10.36
   3  -4  -5  172.54   11.06
  -3   4  -5  152.23   10.34
   3   4   6   94.42    4.52
  -3  -4   6   98.93    8.48
   3   4   6   96.01    4.89
   3  -4  -6   80.39    8.61
   3  -4  -6   98.99    8.69
   3  -4  -6   93.39    6.10
   3   4   7   23.04    2.27
   3  -4  -7   20.31    3.22
  -3  -4   7   26.97    5.41
   3   4   7   20.97    2.62
   3  -4  -7   15.35    4.22
   3  -4  -8  203.91    9.62
  -3  -4   8  207.74   12.42
   3  -4  -8  205.56   12.35
  -3   4  -9  108.85    3.38
  -3  -4   9  126.71   10.10
   3  -4  -9  110.28    9.29
  -3   4  -9  112.64    9.91
   3  -4 -10  454.39   18.62
  -3   4 -10  449.34    7.91
   3   4  10  428.40   17.95
  -3  -4  10  462.66   19.18
   3   4  10  440.12   13.83
  -3   4 -10  450.04   19.13
   3   4  11  219.00   13.06
  -3  -4  11  233.17   14.10
   3   4  11  226.85   10.04
  -3  -4  11  206.21    5.24
  -3   4 -11  207.83    6.09
  -3   4 -11  218.63   13.79
   3  -4 -11  197.55   12.67
  -3   4 -12  124.01   10.57
  -3   4 -12  122.56    5.12
   3   4  12  109.24    9.64
  -3  -4  12  122.96   10.52
   3   4  12  118.65    7.68
  -3  -4  12  113.47    4.53
   3  -4 -12  122.21   10.18
   3  -4 -13  196.02   12.99
  -3   4 -13  192.38    6.89
   3   4  13  171.43   11.90
  -3  -4  13  192.86   13.36
  -3  -4  13  180.75    6.29
  -3   4 -13  192.70   13.21
  -3   4 -14  383.15   10.36
   3   4  14  370.06   17.35
  -3  -4  14  358.82   18.29
  -3  -4  14  370.21    9.62
  -3   4 -14  364.37   18.24
   3  -4 -14  394.52   18.41
   3   4  15   46.08    7.02
  -3  -4  15   40.65    7.16
  -3  -4  15   36.76    3.50
  -3   4 -15   33.64    6.81
   3  -4 -15   44.92    7.23
   3   4  16  245.70   14.44
  -3  -4  16  268.27   16.64
  -3  -4  16  240.47    8.88
  -3   4 -16  238.82   15.26
   3  -4 -16  242.22   15.08
   3   4  17  155.59   11.68
  -3  -4  17  155.78   13.01
  -3  -4  17  164.69    7.85
  -3   4 -17  168.82   13.27
   3  -4 -17  145.92   12.06
  -3  -4  18    1.36    2.04
  -3  -4  18    4.63    4.17
   3   4  18    4.69    4.21
  -3   4 -18    3.64    4.12
   3  -4 -18    0.80    4.20
   3  -4 -19   25.78    5.98
  -3  -4  19   35.09    7.41
   3   4  19   31.03    6.10
  -3   4 -19   50.54    8.01
  -3  -4  19   43.35    4.71
   3  -4 -20   -1.73    4.36
  -3   4 -20   -8.49    5.14
   3   4  20   -0.52    3.73
  -3  -4  20    1.37    2.26
  -3  -4  20   -0.64    3.96
   3  -4 -21   43.26    7.29
  -3   4 -21   66.29    9.01
   3   4  21   48.63    7.36
  -3  -4  21   63.62    5.99
  -3  -4  21   65.40    9.39
  -3   4 -22   36.84    7.29
   3  -4 -22   42.08    7.61
   3   4  22   41.80    7.09
  -3  -4  22   44.69    8.09
  -3  -4  22   37.30    4.92
   3   4  23    9.25    5.28
   3  -4 -23    5.43    4.33
  -3   4 -23   11.13    5.85
  -3  -4  23    2.22    2.37
  -3  -4  23    2.71    4.30
   3   4  24    6.67    4.91
  -3  -4  24    0.96    3.00
  -3  -4  24   -2.88    4.34
   3  -4 -24   -3.45    4.39
  -3   4 -24    1.25    4.72
  -3   4 -25   38.90    8.02
   3  -4 -25   23.25    6.68
   3   4  25   29.99    6.66
  -3  -4  25   28.42    7.16
   3  -4 -26    4.11    4.37
   3   4  26   13.47    5.08
  -3  -4  26   10.08    5.88
  -3   4 -26   16.23    5.85
   3  -4 -27   52.58    8.93
  -3   4 -27   35.71    7.61
  -3  -4  27   61.99   10.46
   3  -4 -28   21.85    6.68
  -3   4 -28   15.29    5.84
  -3  -4  28   23.44    6.92
  -3  -4  29   14.55    6.27
   3  -4 -29   10.79    5.95
  -3  -4  30   21.22    7.39
  -3   4 -30   15.66    6.70
  -3  -4  31    2.42    4.79
  -3   4 -31    2.28    4.99
  -3  -4  32   19.49    6.49
   3  -5  29   12.92    5.56
   3  -5  28    7.68    5.54
   3   5 -28    3.54    4.68
   3  -5  27    0.66    4.48
   3   5 -27    5.27    6.22
  -3  -5 -26    4.12    3.65
   3  -5  26    4.28    4.33
   3   5 -25   38.68    8.58
  -3  -5 -25   22.35    5.38
   3  -5  25   31.44    7.07
   3   5 -24   32.85    7.10
  -3  -5 -24   42.16    6.87
   3  -5  24   39.45    7.63
   3   5 -23   11.44    6.57
  -3  -5 -23   -1.87    3.25
   3  -5  23    2.09    4.27
   3   5 -22   23.17    7.28
   3  -5  22   21.31    5.63
  -3  -5 -22   16.75    4.65
   3   5 -21   19.21    6.41
  -3  -5 -21   21.64    4.99
   3  -5  21   26.58    6.35
   3  -5  20   19.89    5.43
   3   5 -20   26.16    6.53
   3  -5  20   27.21    6.89
  -3  -5 -20   22.56    4.98
   3  -5  19   35.98    7.10
  -3   5  19   33.77    5.15
   3  -5  19   40.25    7.67
   3   5 -19   57.13    8.67
  -3  -5 -19   44.69    6.16
   3  -5  18   25.05    6.18
  -3   5  18   33.81    5.39
   3  -5  18   24.09    6.04
   3   5 -18   25.90    6.65
  -3  -5 -18   29.31    5.31
   3  -5  17   65.82    8.76
   3   5 -17   72.52    9.11
  -3  -5 -17   65.10    7.25
  -3   5  17   67.81    6.81
   3   5 -16  213.28   13.85
   3  -5  16  204.82   14.41
  -3  -5 -16  205.44   11.86
  -3   5  16  210.39   11.40
   3   5 -15  258.22   14.91
   3  -5  15  234.98   15.07
  -3  -5 -15  243.52   12.68
  -3   5  15  246.74   12.22
  -3   5  14   39.32    5.36
   3   5 -14   57.67    8.31
  -3   5  14   57.89    6.54
  -3  -5 -14   32.49    5.32
   3  -5  14   40.20    6.97
  -3   5  13  202.60   10.74
  -3   5  13  204.22   10.88
  -3  -5 -13  194.41    6.53
   3   5 -13  209.23   12.94
   3  -5  13  212.40   14.03
  -3  -5 -13  194.59   10.94
  -3   5  12   64.83    6.33
  -3  -5 -12   77.98    4.89
  -3   5  12   95.81    7.67
   3   5 -12   90.99    9.20
   3  -5  12   73.37    8.83
  -3  -5 -12   75.78    6.93
  -3  -5 -11  194.62    8.09
  -3   5  11  219.97   11.08
   3   5 -11  200.62   12.23
   3  -5  11  192.37   13.40
  -3  -5 -11  208.92   10.86
  -3   5  11  194.53   10.42
  -3  -5 -10  277.51   10.18
  -3   5  10  272.32   12.34
   3   5 -10  270.05   13.52
   3  -5  10  268.87   15.50
  -3  -5 -10  271.43   12.05
  -3   5  10  284.25   12.42
  -3   5   9  192.05   10.21
  -3  -5  -9  195.13    8.90
  -3   5   9  192.04   10.55
   3   5  -9  205.24   11.66
   3  -5   9  201.24   13.27
  -3  -5  -8   49.21    5.01
   3   5  -8   68.34    7.18
  -3   5   8   60.14    6.13
  -3   5   8   58.56    5.88
   3  -5   8   53.38    7.42
  -3   5   7  128.78    8.80
   3   5  -7  150.47    9.46
   3  -5   7  137.65   10.80
  -3  -5  -7  140.12    8.20
  -3   5   7  130.84    8.61
  -3  -5  -6  122.42    7.86
  -3   5   6  133.19    8.99
   3   5  -6  119.42    8.43
   3  -5   6  127.96   10.56
  -3   5   6  126.89    8.51
  -3   5   5   59.78    6.35
   3   5  -5   58.90    6.10
  -3  -5  -5   57.73    5.80
  -3   5   5   62.59    6.27
   3  -5   5   57.38    7.23
  -3   5   4  199.52   10.77
   3   5  -4  198.48    9.66
  -3   5   4  181.11   10.46
   3  -5   4  193.80   12.49
  -3  -5  -4  187.82   10.15
  -3   5   3   41.56    5.22
   3  -5   3   47.16    6.69
  -3  -5  -3   48.25    5.55
   3   5  -3   49.96    5.13
  -3   5   3   43.78    5.53
  -3  -5  -3   40.13    3.61
   3  -5   2    9.49    3.93
  -3   5   2   15.79    3.51
  -3  -5  -2   11.28    2.42
   3   5  -2   13.45    3.49
  -3   5   2   13.83    3.85
  -3  -5  -2   17.52    3.88
  -3   5   1   35.68    5.11
   3  -5   1   29.55    5.55
   3   5  -1   25.42    3.69
  -3  -5  -1   26.97    4.56
   3   5  -1   24.68    3.75
  -3   5   1   27.01    4.53
   3   5  -1   22.25    1.33
  -3  -5  -1   24.16    3.38
   3   5  -1   20.77    1.41
   3   5  -1   27.07    3.77
  -3   5   0   -0.27    2.49
   3  -5   0    0.10    3.19
   3   5   0    3.64    1.86
   3   5   0    4.12    2.51
  -3  -5   0    0.56    1.77
  -3  -5   0    2.33    2.62
   3   5   0    1.03    0.87
   3   5   0    0.52    1.51
  -3  -5   1   27.49    4.98
  -3  -5   1   24.11    3.65
  -3   5  -1   26.55    2.12
   3   5   1   35.37    3.78
   3   5   1   27.50    3.34
   3   5   1   26.30    3.55
   3   5   1   26.89    2.62
  -3   5  -1   24.56    4.68
  -3   5  -2   15.79    3.98
   3  -5  -2   14.70    4.31
   3   5   2   12.91    2.48
   3   5   2   14.23    2.15
  -3   5  -2   13.50    1.42
   3   5   2   20.14    2.90
  -3  -5   2   11.64    3.67
  -3  -5   2   19.09    3.62
   3   5   2   17.74    2.94
   3  -5  -3   58.58    7.57
  -3   5  -3   41.94    2.11
  -3  -5   3   51.61    6.60
   3   5   3   48.43    3.57
   3   5   3   38.04    5.24
   3   5   3   54.43    4.72
   3   5   3   42.26    3.69
  -3   5  -3   43.46    5.97
   3   5   4  184.33    5.89
  -3   5  -4  184.10   11.81
  -3   5  -4  178.29    3.80
  -3  -5   4  199.50   12.45
   3   5   4  190.27   10.87
   3  -5  -4  200.83   13.07
   3   5   4  189.49    8.47
   3   5   4  197.57    7.26
   3  -5  -5   49.35    7.19
   3   5   5   48.39    2.69
  -3  -5   5   57.53    7.39
   3   5   5   52.12    5.90
  -3   5  -5   46.82    6.56
   3   5   5   51.83    3.59
   3   5   5   47.57    4.33
  -3   5  -5   57.46    7.92
  -3   5  -6  126.17   10.75
  -3  -5   6  131.16   10.59
   3   5   6  133.28    9.11
   3   5   6  115.21    6.45
   3  -5  -6  115.24   10.11
   3   5   6  113.67    4.76
   3  -5  -7  141.65   11.19
   3   5   7  131.19    4.62
   3   5   7  139.90    7.04
  -3   5  -7  124.42    3.36
  -3  -5   7  138.62   11.10
   3   5   7  143.86    9.27
  -3   5  -7  138.63   11.48
  -3  -5   8   58.14    7.81
  -3   5  -8   62.98    8.39
   3   5   8   49.21    5.89
   3   5   8   61.45    4.79
   3  -5  -8   54.53    7.50
   3  -5  -9  210.01   13.89
  -3  -5   9  202.23   13.62
   3   5   9  179.29   10.22
   3   5   9  186.68    8.07
  -3   5  -9  201.53   13.80
  -3   5 -10  271.68    6.26
   3   5  10  293.74   16.00
  -3  -5  10  267.64   16.05
   3   5  10  268.43   12.34
  -3   5 -10  285.26   16.51
   3  -5 -10  295.72   16.49
   3  -5 -11  208.36   14.12
  -3   5 -11  213.86   14.62
   3   5  11  224.19   14.08
  -3  -5  11  202.61   14.34
   3   5  11  214.85   11.10
  -3  -5  12   85.36    9.99
   3   5  12   72.84    8.81
   3   5  12   90.77    7.55
   3  -5 -12   67.35    8.96
  -3   5 -12   79.74    9.31
  -3  -5  13  196.83   14.58
   3   5  13  213.32   10.97
   3   5  13  213.74   13.95
  -3  -5  13  181.43    5.54
  -3   5 -13  208.48   14.86
   3  -5 -13  192.96   13.92
   3   5  14   37.52    7.08
   3   5  14   50.20    6.32
  -3  -5  14   30.14    2.79
  -3  -5  14   32.95    6.80
   3  -5 -14   41.55    7.66
  -3   5 -14   43.36    8.06
   3   5  15  263.74   15.76
  -3  -5  15  269.66   17.57
  -3  -5  15  256.63    8.22
  -3   5 -15  266.93   16.68
   3  -5 -15  254.82   16.16
   3   5  16  227.82   14.83
  -3  -5  16  207.41   15.62
  -3  -5  16  207.56    7.98
  -3   5 -16  207.05   15.15
   3  -5 -16  215.44   15.18
  -3  -5  17   64.82    9.73
   3   5  17   64.91    8.58
  -3  -5  17   63.68    4.78
  -3   5 -17   81.85   10.13
   3  -5 -17   56.10    8.34
   3   5  18   30.84    6.70
  -3   5 -18   24.92    6.34
  -3  -5  18   24.71    6.95
   3  -5 -18   32.28    6.81
  -3  -5  19   38.83    7.72
   3   5  19   41.53    7.51
  -3   5 -19   34.62    7.22
   3  -5 -19   40.12    7.23
  -3  -5  20   25.21    6.79
  -3   5 -20   24.64    6.86
   3   5  20    7.33    4.62
   3  -5 -20   24.76    6.55
  -3   5 -21   24.46    6.90
   3   5  21   17.05    5.96
   3  -5 -21   23.72    6.58
  -3  -5  21   24.31    6.49
  -3   5 -22   22.05    6.79
   3   5  22   19.43    6.16
  -3  -5  22   21.65    6.88
   3  -5 -22   17.40    5.58
  -3   5 -23    1.99    4.55
   3   5  23    0.77    4.79
  -3  -5  23    2.55    5.14
   3  -5 -23   -1.32    4.58
   3   5  24   34.85    7.35
  -3  -5  24   48.21    9.46
   3  -5 -24   43.44    8.31
  -3   5 -24   39.70    8.38
   3  -5 -25   17.42    6.41
   3   5  25   26.76    6.26
  -3  -5  25   31.87    7.94
  -3   5 -25   19.97    6.50
   3  -5 -26    0.88    4.04
   3   5  26   12.04    5.47
  -3  -5  26    2.89    4.51
  -3   5 -26   10.24    4.92
   3   5  27   11.27    5.76
   3  -5 -27   -4.34    6.12
  -3   5 -27   13.75    6.33
  -3  -5  27    2.12    4.95
   3  -5 -28    1.19    5.38
  -3  -5  28    4.30    4.82
  -3   5 -29    8.16    5.45
  -3  -5  29    7.36    4.97
   3  -6  28   21.22    6.93
   3  -6  27   11.51    6.21
   3   6 -26   17.85    7.83
   3  -6  26    2.50    4.21
   3  -6  25   23.33    6.99
   3   6 -25   24.25    7.53
   3   6 -24    3.46    4.39
   3  -6  24   12.87    5.76
   3   6 -23   16.89    6.76
   3  -6  23    1.39    4.34
   3  -6  22   -2.42    4.23
   3  -6  22    4.05    3.66
   3   6 -22    3.48    6.00
  -3  -6 -22    3.29    3.46
   3  -6  21   40.86    7.99
   3  -6  21   36.42    7.70
  -3  -6 -21   32.08    6.07
  -3  -6 -20   83.58    9.23
   3   6 -20   82.82   10.61
   3  -6  20   82.96   10.90
   3  -6  20   83.31   10.48
   3  -6  19   12.89    5.32
   3   6 -19   14.28    6.60
  -3  -6 -19   11.84    4.27
   3  -6  19    6.62    3.87
   3  -6  18    8.49    4.95
   3   6 -18   21.27    6.58
  -3  -6 -18   16.02    4.67
   3  -6  18   15.82    5.34
  -3   6  17   17.18    3.91
   3  -6  17   23.85    6.47
   3  -6  17   28.25    6.83
   3   6 -17   23.93    6.02
  -3  -6 -17   19.20    4.62
  -3   6  16   47.77    5.63
   3   6 -16   59.51    8.57
  -3  -6 -16   46.16    6.53
   3  -6  16   44.78    7.51
  -3   6  15    0.98    2.57
   3   6 -15    4.40    5.03
  -3   6  15    4.07    3.70
  -3  -6 -15   -2.60    3.14
   3  -6  15   -2.73    4.27
   3   6 -14   48.39    7.30
  -3   6  14   45.41    6.16
  -3  -6 -14   36.07    5.84
   3  -6  14   33.61    6.86
  -3   6  14   45.00    5.68
  -3   6  13   20.04    4.07
   3   6 -13   29.35    6.46
  -3   6  13   30.74    5.65
  -3  -6 -13   18.03    4.48
   3  -6  13   20.65    5.38
  -3   6  12   84.46    8.06
  -3  -6 -12   77.92    5.39
   3   6 -12   90.68    9.38
  -3   6  12   90.31    7.55
   3  -6  12   84.35    9.48
  -3  -6 -12   73.66    7.48
  -3  -6 -11   60.15    5.23
   3   6 -11   70.47    8.05
  -3   6  11   63.15    7.06
   3  -6  11   68.92    8.94
  -3   6  11   59.44    6.32
  -3   6  10   33.43    4.68
   3   6 -10   44.85    6.97
  -3   6  10   23.40    5.00
  -3  -6 -10   34.95    4.35
   3  -6  10   27.52    6.05
  -3  -6  -9  281.38   11.88
  -3   6   9  251.62   13.46
   3   6  -9  274.28   13.86
  -3   6   9  270.04   12.60
   3  -6   9  269.74   16.32
  -3  -6  -8  224.37   11.08
  -3   6   8  228.44   12.79
   3   6  -8  215.46   12.21
   3  -6   8  218.69   14.61
  -3   6   8  211.07   11.23
  -3  -6  -7  291.83   12.95
  -3   6   7  295.96   14.40
   3   6  -7  276.25   13.15
   3  -6   7  302.31   17.10
  -3   6   7  289.06   13.13
   3  -6   6    1.17    4.02
  -3   6   6    8.16    3.44
   3   6  -6    7.85    4.39
  -3   6   6    9.91    4.41
  -3  -6  -6    4.76    3.05
  -3   6   5   34.65    5.23
   3   6  -5   31.83    5.05
  -3   6   5   30.03    5.48
   3  -6   5   21.98    5.63
  -3  -6  -5   31.24    5.02
  -3   6   4  158.04   10.27
  -3   6   4  177.73    7.95
  -3  -6  -4  174.56   10.92
  -3   6   4  169.83   11.22
   3   6  -4  169.96    9.46
   3  -6   4  153.06   12.41
  -3   6   3   63.38    6.78
  -3   6   3   67.64    4.84
  -3  -6  -3   65.14    7.12
  -3   6   3   68.48    7.49
   3   6  -3   74.84    6.55
   3  -6   3   75.94    8.96
  -3   6   2  148.59    6.70
  -3  -6  -2  154.24   10.67
  -3   6   2  143.57   10.56
   3   6  -2  151.16    8.65
   3  -6   2  133.06   11.33
  -3   6   2  148.56   10.23
  -3   6   1   62.60    4.24
  -3  -6  -1   72.79    7.67
   3   6  -1   63.85    5.65
  -3   6   1   59.17    7.25
  -3   6   1   68.25    7.24
   3   6  -1   52.27    2.74
   3  -6   1   73.15    8.83
  -3  -6  -1   61.68    5.61
  -3   6   0    1.36    3.07
  -3  -6   0    1.11    1.94
   3  -6   0    2.63    3.65
  -3   6   0    3.09    1.49
   3   6   0    5.50    2.87
  -3   6   0    1.96    3.77
   3   6   0    2.36    3.78
  -3  -6   0    4.81    3.38
   3   6   0    4.56    1.38
  -3   6  -1   65.28    4.00
  -3  -6   1   70.97    7.87
   3   6   1   57.83    4.97
   3   6   1   56.59    6.70
   3   6   1   60.18    4.17
   3  -6  -1   70.61    8.69
  -3   6  -1   59.69    7.13
   3   6   1   65.25    5.30
  -3   6  -2  157.63   11.18
  -3   6  -2  140.78    5.45
  -3  -6   2  141.26   11.10
   3   6   2  140.72    6.99
   3   6   2  148.36   10.77
   3   6   2  151.50    7.01
   3  -6  -2  156.67   12.45
   3   6   2  139.92    7.23
   3   6   3   67.25    5.23
   3  -6  -3   63.78    8.42
  -3   6  -3   69.76    3.72
  -3   6  -3   71.84    8.98
  -3  -6   3   63.97    7.92
   3   6   3   72.49    5.00
   3   6   3   58.60    7.18
  -3   6  -3   74.20    8.12
   3   6   3   62.58    4.63
  -3   6  -4  166.44    5.49
  -3  -6   4  164.22   12.18
   3  -6  -4  172.34   13.33
   3   6   4  172.26    6.71
   3   6   4  189.89   11.83
   3   6   4  160.89    8.23
  -3   6  -4  167.09   11.93
   3   6   4  169.71    6.96
  -3   6  -4  180.73   13.55
   3   6   5   29.37    3.96
  -3   6  -5   18.77    5.36
  -3   6  -5   27.66    2.31
   3   6   5   28.53    2.78
   3   6   5   25.42    5.10
  -3  -6   5   35.47    6.63
  -3   6  -5   24.15    5.59
   3   6   6    2.96    1.27
  -3   6  -6    0.31    0.93
   3   6   6    2.06    3.77
  -3   6  -6   -0.46    4.78
  -3  -6   6    3.76    4.31
  -3   6  -7  278.38    7.03
  -3  -6   7  295.01   17.11
   3   6   7  308.22   14.90
  -3   6  -7  274.78   16.87
  -3   6  -8  225.89   15.62
  -3  -6   8  224.42   15.41
   3   6   8  205.05   12.34
   3  -6  -8  204.54   14.84
  -3  -6   9  264.06   16.81
   3   6   9  256.23   13.37
  -3   6  -9  263.39   17.05
   3  -6  -9  270.25   16.80
   3  -6 -10   24.62    6.13
   3   6  10   44.52    7.79
  -3   6 -10   35.90    7.42
   3   6  10   34.36    5.96
  -3  -6  10   43.29    7.97
  -3  -6  11   52.52    8.37
  -3   6 -11   70.36    9.50
   3   6  11   58.90    8.35
   3   6  11   61.23    7.18
   3  -6 -11   57.39    8.57
  -3   6 -12   75.55    9.71
  -3  -6  12   83.02   10.30
   3   6  12   74.41    9.19
   3   6  12   81.74    7.75
   3  -6 -12   96.84   10.68
   3   6  13   28.60    6.89
   3   6  13   30.18    5.52
  -3  -6  13   25.96    6.65
   3  -6 -13   33.09    7.47
  -3   6 -13   29.94    7.01
  -3   6 -14   53.91    9.01
   3   6  14   45.28    7.51
   3   6  14   53.99    6.56
  -3  -6  14   39.58    7.76
   3  -6 -14   43.33    7.78
   3   6  15    2.64    3.98
   3   6  15    2.01    3.75
  -3   6 -15   -5.52    5.65
  -3  -6  15   -2.66    5.23
   3  -6 -15   -3.88    4.62
  -3  -6  16   36.76    8.13
   3   6  16   41.50    7.21
  -3   6 -16   43.37    7.91
   3  -6 -16   40.68    7.45
   3   6  17   29.83    6.76
  -3   6 -17   30.97    7.50
  -3  -6  17   28.07    7.01
   3  -6 -17   30.23    6.98
  -3  -6  18   21.94    6.98
   3   6  18   16.82    6.13
  -3   6 -18   10.57    5.14
   3  -6 -18   12.27    4.94
   3   6  19   18.97    6.17
  -3   6 -19   10.36    5.38
  -3  -6  19    7.51    5.27
   3  -6 -19   14.62    5.97
   3   6  20   88.63   10.59
  -3   6 -20   86.42   11.20
  -3  -6  20  100.72   12.88
   3  -6 -20   90.52   11.33
  -3  -6  21   43.98    8.83
  -3   6 -21   34.00    8.18
   3   6  21   36.99    7.58
   3  -6 -21   45.88    8.86
  -3   6 -22    9.52    5.92
   3  -6 -22    0.19    4.82
   3   6  22    4.86    4.43
  -3  -6  22    7.07    5.47
  -3   6 -23    2.63    4.15
   3   6  23    7.16    4.62
   3  -6 -23    0.89    3.94
  -3  -6  23   11.65    6.72
   3   6  24    5.21    5.36
  -3  -6  24   15.18    6.96
   3  -6 -24   10.00    5.42
  -3   6 -24   12.80    6.08
   3   6  25   11.71    5.86
   3  -6 -25   18.56    6.69
  -3  -6  25   14.38    6.65
  -3   6 -25   19.78    7.18
   3   6  26   10.39    5.19
   3  -6 -26    9.34    6.22
  -3  -6  26    7.77    5.94
  -3   6 -26    3.47    4.45
  -3  -6  27   15.02    6.44
   3  -7  27    7.57    5.33
   3  -7  26    8.96    4.82
   3  -7  25    3.08    5.18
   3   7 -24    9.08    6.30
   3  -7  24    7.66    5.52
   3   7 -23   17.60    7.08
   3  -7  23    5.99    4.89
   3  -7  22   12.01    5.30
   3   7 -22   13.70    6.18
   3   7 -21   32.64    8.11
   3  -7  21   22.05    6.64
   3   7 -20   25.36    7.10
   3  -7  20   25.61    7.07
   3   7 -19   18.68    6.14
   3  -7  19   16.15    6.25
   3   7 -18   48.51    8.59
  -3  -7 -18   30.89    6.13
   3  -7  18   30.71    7.12
  -3  -7 -17    5.74    3.65
   3   7 -17   10.47    6.13
   3  -7  17    8.37    4.83
   3   7 -16   12.96    5.73
  -3   7  16   14.90    4.74
  -3  -7 -16    9.60    4.16
   3  -7  16    6.06    4.33
   3   7 -15   33.72    7.59
  -3   7  15   29.91    5.92
  -3  -7 -15   22.76    5.51
   3  -7  15   28.86    6.79
   3   7 -14   25.07    6.77
  -3   7  14   25.23    5.73
   3  -7  14   16.53    5.40
  -3   7  13    3.99    2.73
   3   7 -13    3.43    4.53
  -3   7  13    5.82    3.75
   3  -7  13    8.93    5.11
  -3   7  12   66.16    8.03
   3   7 -12   72.31    8.74
  -3   7  12   59.35    6.20
   3  -7  12   65.29    9.27
  -3   7  11    9.68    3.26
   3  -7  11   19.17    5.31
   3   7 -11   15.07    5.10
  -3   7  11   10.42    4.90
  -3   7  10   72.66    8.18
  -3  -7 -10   67.42    6.37
   3   7 -10   64.76    8.08
  -3   7  10   66.96    6.77
   3  -7  10   61.98    8.68
  -3   7   9   17.79    3.95
   3  -7   9   16.98    5.60
   3   7  -9   17.00    4.88
  -3   7   9    6.26    3.90
  -3  -7  -9   16.24    3.76
   3  -7   8   40.25    7.59
   3   7  -8   44.18    6.70
  -3   7   8   38.57    6.24
  -3   7   8   46.24    5.87
  -3  -7  -8   41.32    5.50
  -3  -7  -7  151.18   10.22
  -3   7   7  151.58   11.42
   3   7  -7  158.59   10.81
   3  -7   7  164.46   13.46
  -3   7   7  160.12   10.25
  -3   7   6   39.12    5.64
  -3   7   6   41.01    4.80
   3   7  -6   34.34    5.88
  -3   7   6   33.36    6.12
   3  -7   6   38.79    7.45
  -3  -7  -6   40.58    6.01
   3  -7   5  176.72   14.04
  -3   7   5  169.83    8.74
  -3  -7  -5  182.51   11.88
  -3   7   5  167.58   12.26
   3   7  -5  176.50   10.84
  -3   7   5  172.43   10.95
   3  -7   4   57.78    8.43
  -3   7   4   70.69    5.62
  -3  -7  -4   61.59    7.51
   3   7  -4   65.64    6.76
  -3   7   4   61.90    7.88
  -3   7   4   61.49    7.03
   3  -7   3   17.00    5.62
  -3   7   3   20.56    3.27
  -3   7   3   19.95    4.64
   3   7  -3   16.49    3.94
  -3   7   3   11.61    4.46
  -3  -7  -3   24.93    5.33
  -3   7   2    8.93    3.67
   3  -7   2    8.09    4.38
  -3   7   2   16.94    3.03
   3   7  -2   17.35    4.02
  -3   7   2   11.91    3.90
  -3  -7  -2   19.63    5.16
  -3   7   1   37.52    5.87
   3  -7   1   43.74    7.38
  -3   7   1   41.44    4.05
   3   7  -1   39.25    4.97
  -3   7   1   38.98    6.69
  -3  -7  -1   49.18    7.11
  -3   7   0   10.81    3.91
   3  -7   0   14.62    5.14
  -3   7   0   15.54    2.67
   3   7   0   17.02    3.69
  -3   7   0    7.05    4.41
   3   7   0   14.10    5.32
  -3  -7   0   19.28    5.16
  -3   7  -1   36.73    7.09
   3  -7  -1   36.79    7.28
  -3   7  -1   44.56    3.93
  -3  -7   1   50.71    7.36
   3   7   1   37.99    4.50
   3   7   1   43.26    6.88
  -3   7  -1   38.54    6.13
  -3   7  -2   11.68    4.44
  -3  -7   2   16.60    5.05
   3  -7  -2   14.03    4.87
  -3   7  -2   15.25    5.50
   3   7   2   11.61    2.98
   3   7   2    7.83    4.49
  -3   7  -3   16.62    4.93
  -3   7  -3   11.55    4.00
   3   7   3   18.93    3.23
   3   7   3   13.77    4.66
  -3  -7   3   17.13    5.32
  -3   7  -4   69.86    8.31
  -3  -7   4   70.81    9.06
   3   7   4   65.78    7.94
  -3   7  -4   57.85    8.55
  -3   7  -5  173.25   13.17
  -3  -7   5  169.92   13.72
   3   7   5  145.69   11.48
  -3   7  -5  162.43   13.71
   3   7   6   39.85    6.79
  -3  -7   6   43.25    8.11
  -3   7  -6   46.35    7.55
  -3   7  -6   35.35    7.41
  -3  -7   7  146.16   13.15
   3   7   7  154.48   11.63
  -3   7  -7  155.61   13.53
   3   7   8   45.13    6.94
  -3   7  -8   49.48    8.48
  -3  -7   8   41.87    7.88
  -3  -7   9   21.72    6.52
   3   7   9   21.71    5.66
  -3   7  -9   21.07    6.63
   3   7   9   15.10    4.90
  -3   7 -10   78.35   10.51
   3   7  10   72.16    9.50
   3   7  10   65.67    7.85
  -3  -7  10   66.79    9.41
   3  -7 -10   54.60    8.79
   3  -7 -11   13.34    5.05
   3   7  11    3.99    4.58
   3   7  11   16.86    5.19
  -3  -7  11   11.38    5.12
  -3   7 -11   15.42    6.47
   3   7  12   72.56    9.63
   3   7  12   67.41    7.87
  -3   7 -12   65.70   10.07
  -3  -7  12   57.43    9.35
   3  -7 -12   60.68    9.17
   3   7  13    7.13    4.73
   3   7  13    4.28    4.01
  -3  -7  13    3.87    3.88
  -3   7 -13    4.43    5.15
   3  -7 -13    6.16    4.55
  -3  -7  14   26.06    7.17
   3   7  14   23.46    6.68
   3   7  14   23.72    5.28
  -3   7 -14   16.13    6.36
   3  -7 -14   21.98    6.75
   3  -7 -15   28.16    7.15
   3   7  15   21.86    6.17
   3   7  15   32.46    6.27
  -3   7 -15   16.99    6.74
  -3  -7  15   29.64    7.76
   3   7  16    9.10    4.81
  -3  -7  16   14.51    5.87
   3   7  16   20.08    5.30
  -3   7 -16    6.14    5.24
   3  -7 -16    7.69    5.34
   3  -7 -17    4.04    4.81
   3   7  17    6.46    4.83
   3   7  17   16.42    5.46
  -3  -7  17   15.43    6.80
  -3   7 -17   -0.70    4.85
   3  -7 -18   39.97    8.36
   3   7  18   41.22    8.26
  -3   7 -18   52.72    9.49
  -3  -7  18   30.04    8.08
   3   7  19   19.20    6.66
  -3   7 -19    7.42    6.08
  -3  -7  19   14.13    6.31
   3  -7 -19   13.22    6.29
  -3   7 -20   38.69    7.97
   3   7  20   29.07    7.40
  -3  -7  20   19.78    7.15
   3  -7 -20   22.64    6.79
  -3  -7  21   13.88    6.14
  -3   7 -21   18.02    6.65
   3  -7 -21   19.71    6.52
   3   7  21   17.09    6.41
   3   7  22    5.07    4.84
  -3   7 -22    4.42    5.66
   3  -7 -22   17.58    6.74
  -3  -7  22   12.68    6.83
  -3   7 -23    6.57    5.05
   3   7  23    1.23    3.53
   3  -7 -23   11.53    5.96
  -3  -7  23    8.39    6.36
   3  -8  25    5.93    5.38
   3  -8  24    1.64    4.47
   3  -8  23   -3.12    4.67
   3  -8  22    4.15    4.57
   3   8 -21    5.79    5.84
   3  -8  21    2.46    4.38
   3   8 -20    5.05    5.37
   3  -8  20   -0.96    4.15
   3   8 -19   43.01    8.93
   3  -8  19   32.05    7.67
   3   8 -18   65.00    9.99
   3  -8  18   44.24    8.81
   3   8 -17   12.20    5.74
  -3   8  17   12.37    5.29
   3  -8  17   -1.17    3.97
   3  -8  16   27.18    7.29
   3   8 -16   31.64    7.65
  -3   8  16   37.81    6.54
   3   8 -15   25.51    6.88
  -3   8  15   34.46    6.64
   3  -8  15   32.84    7.26
  -3   8  14   74.14    8.79
   3   8 -14   75.42    9.52
   3  -8  14   82.75   10.97
   3   8 -13   30.47    6.88
  -3   8  13   38.96    6.78
   3  -8  13   38.67    8.25
   3  -8  12    5.45    4.96
   3   8 -12   11.03    5.54
  -3   8  12    1.91    4.20
  -3   8  11  119.41   10.94
   3   8 -11  121.45   11.04
   3  -8  11  128.04   12.86
   3  -8  10   10.45    5.61
   3   8 -10    4.70    4.51
  -3   8  10    1.11    4.25
  -3   8   9   94.84    9.95
   3   8  -9   99.08    9.64
   3  -8   9   82.50   10.59
  -3  -8  -8   11.34    4.06
   3  -8   8   19.77    5.81
  -3   8   8   11.69    3.88
  -3   8   8   20.69    4.06
   3   8  -8   11.68    5.02
  -3   8   8   14.28    5.29
   3  -8   7   97.41   11.40
  -3   8   7  106.49    8.01
  -3  -8  -7   94.15    9.02
  -3   8   7   92.57    9.95
   3   8  -7   85.07    8.68
  -3   8   7   95.45    8.37
   3  -8   6   31.80    7.38
  -3   8   6   38.98    5.64
   3   8  -6   37.45    6.36
  -3   8   6   38.31    6.83
  -3  -8  -6   38.58    6.40
   3  -8   5   26.66    6.84
   3   8  -5   38.45    5.99
  -3   8   5   35.89    7.16
  -3   8   5   32.85    5.47
  -3  -8  -5   32.83    6.09
  -3  -8  -4   46.80    7.27
  -3   8   4   39.93    6.02
   3  -8   4   48.06    8.30
   3   8  -4   37.28    5.84
  -3   8   4   31.07    6.34
  -3   8   3    4.77    3.02
   3  -8   3    5.89    4.54
   3   8  -3   18.03    4.53
  -3   8   3    9.59    4.66
  -3  -8  -3   10.83    3.80
  -3   8   2   18.43    4.75
   3  -8   2   14.91    5.13
  -3   8   2   19.73    5.43
   3   8  -2   32.30    5.11
  -3   8   2   15.56    5.44
  -3  -8  -2   21.20    5.36
  -3   8   1   11.65    4.22
   3  -8   1    9.60    4.41
  -3   8   1   13.79    5.15
   3   8  -1    7.65    3.26
  -3   8   1    2.95    3.94
   3   8  -1    6.29    4.57
  -3  -8  -1   11.34    4.90
  -3   8   0    4.20    2.99
   3  -8   0    6.59    4.29
  -3   8   0    1.01    3.65
  -3   8   0   -6.61    4.71
   3   8   0   -1.46    4.62
  -3  -8   0    0.31    3.32
  -3   8  -1    3.63    3.47
   3  -8  -1    9.04    5.00
   3   8   1    3.56    3.96
  -3   8  -1    5.45    4.22
  -3  -8   1    8.81    4.43
  -3   8  -1   -0.95    4.86
  -3   8  -2   22.81    5.63
   3  -8  -2   23.67    6.41
   3   8   2   13.53    4.74
  -3   8  -2   10.74    5.31
  -3  -8   2   14.27    5.29
  -3   8  -3   12.62    4.61
  -3   8  -3    4.70    3.88
  -3  -8   3   16.97    5.64
   3   8   3   10.10    4.63
  -3   8  -4   52.87    8.95
   3   8   4   31.15    6.51
  -3  -8   4   45.48    8.04
  -3   8  -4   47.09    7.41
   3   8   5   38.56    7.31
  -3   8  -5   43.95    8.38
  -3   8  -5   33.03    6.73
  -3  -8   5   33.18    7.48
   3   8   6   39.07    6.96
  -3   8  -6   38.39    7.84
  -3  -8   6   44.95    8.05
  -3   8  -6   29.13    6.55
  -3  -8   7  102.80   11.97
   3   8   7   97.50   10.21
  -3   8  -7  101.08   11.86
  -3   8  -7   91.52   10.35
  -3   8  -8   29.35    7.87
   3   8   8   13.35    5.62
   3   8   8   17.63    5.90
  -3  -8   8   11.88    5.06
  -3   8  -9   94.59   11.81
   3   8   9   94.71   11.21
  -3  -8   9  105.98   12.26
   3   8   9   90.51    9.64
   3   8  10    8.77    6.36
   3   8  10    3.11    4.09
  -3   8 -10   11.45    6.11
  -3  -8  10    8.66    5.80
   3   8  11  118.40   12.42
  -3  -8  11  114.80   13.35
   3   8  11  118.01   10.95
  -3   8 -11  122.88   13.52
  -3  -8  12   -0.64    4.95
   3   8  12    7.43    5.79
   3   8  12   -2.98    4.57
  -3   8 -12    6.88    4.99
  -3   8 -13   45.06    9.06
   3   8  13   33.74    7.86
   3   8  13   28.84    6.61
   3  -8 -13   27.30    7.18
  -3  -8  13   30.53    8.37
   3   8  14   67.86   10.02
   3   8  14   75.70    9.04
  -3   8 -14   84.01   11.96
  -3  -8  14   78.66   11.61
   3  -8 -14   72.17   10.93
   3   8  15   33.69    8.18
   3   8  15   24.49    6.08
  -3   8 -15   18.08    6.77
  -3  -8  15   35.34    8.40
   3  -8 -15   25.65    7.50
   3   8  16   22.91    6.62
   3   8  16   27.87    6.18
  -3   8 -16   19.71    7.19
  -3  -8  16   29.38    8.62
   3  -8 -16   29.36    7.47
  -3  -8  17   -3.98    5.11
   3   8  17    9.66    5.43
  -3   8 -17   -1.88    4.68
   3   8  17    9.37    5.05
   3  -8 -17    3.03    5.24
  -3  -8  18   42.32    9.08
   3   8  18   45.01    8.91
  -3   8 -18   59.19   10.48
   3   8  18   70.37    8.61
   3  -8 -18   59.74   10.77
  -3   8 -19   46.58    9.37
   3   8  19   28.15    7.38
   3  -8 -19   38.76    8.98
  -3  -8  19   54.77   10.80
  -3   8 -20    0.11    5.41
   3   8  20    8.04    5.90
   3  -8 -20   -2.27    5.60
  -3  -8  20    0.29    4.79
   3  -9  22   -3.53    4.88
   3  -9  21   -3.58    5.11
   3  -9  20   13.01    6.22
   3  -9  19   10.15    5.48
   3   9 -18   19.05    7.15
   3  -9  18   12.98    6.30
   3  -9  17   19.61    7.03
   3   9 -17   10.47    6.02
  -3   9  17   26.39    6.16
   3   9 -16   17.95    6.68
  -3   9  16   13.05    5.26
   3  -9  16   10.04    5.70
   3  -9  15   38.53    8.53
   3   9 -15   60.39    9.59
  -3   9  15   48.21    7.99
   3  -9  14   14.65    6.08
   3   9 -14   17.23    6.04
  -3   9  14   20.76    6.09
   3   9 -13   12.15    5.48
  -3   9  13   16.59    5.74
   3  -9  13   12.42    5.52
   3  -9  12   19.83    6.93
   3   9 -12   15.81    5.43
  -3   9  12   15.78    5.39
   3   9 -11    2.98    4.89
  -3   9  11   -4.24    4.87
   3  -9  11    4.41    4.57
   3  -9  10   29.68    7.82
   3   9 -10   30.53    6.62
  -3   9  10   28.41    6.51
   3  -9   9   12.76    6.05
   3   9  -9    6.84    4.43
  -3   9   9   -2.99    4.99
   3  -9   8    2.05    4.29
   3   9  -8    8.57    4.64
  -3   9   8   14.51    5.52
   3  -9   7   -1.75    5.04
   3   9  -7    4.02    3.74
  -3   9   7   10.10    5.10
   3  -9   6    3.21    5.15
   3   9  -6   -2.47    3.38
  -3   9   6    4.46    4.53
  -3  -9  -6    1.15    3.41
   3  -9   5    7.25    5.26
   3   9  -5    4.28    3.29
  -3   9   5    3.21    4.28
  -3   9   5    7.02    5.10
  -3  -9  -5    7.39    4.27
  -3   9   4   13.55    5.09
  -3   9   4   19.06    4.60
   3  -9   4   22.17    6.48
  -3   9   4   20.38    5.83
  -3  -9  -4   22.30    5.73
  -3   9   3   24.72    5.15
   3  -9   3   14.73    5.87
  -3   9   3   13.82    4.87
  -3   9   3   12.08    5.21
   3   9  -3   10.15    5.34
  -3  -9  -3   22.00    5.64
  -3   9   2    3.26    4.12
   3  -9   2    5.96    4.20
  -3   9   2   13.39    4.56
  -3   9   2    1.83    4.10
   3   9  -2    6.00    5.03
  -3  -9  -2   11.54    4.70
  -3   9   1   -3.98    3.19
   3  -9   1    1.76    4.92
  -3   9   1    3.38    4.02
   3   9  -1   -3.92    5.69
  -3   9   1    6.00    4.27
  -3  -9  -1    1.34    3.67
  -3  -9   0   16.57    5.69
   3  -9   0   15.57    6.03
  -3   9   0   19.70    6.25
  -3   9   0   14.15    5.20
   3   9   0   15.89    6.06
  -3   9   0    7.27    3.79
  -3   9  -1    1.27    3.47
  -3  -9   1   12.14    5.14
  -3   9  -1    8.59    5.35
   3   9   1   -1.20    4.59
  -3   9  -1    0.30    4.48
  -3   9  -2    6.36    3.77
  -3  -9   2    9.00    5.04
   3   9   2   -1.30    5.03
  -3   9  -2    4.52    4.39
  -3   9  -2    3.99    4.65
  -3   9  -3   10.40    4.71
  -3  -9   3   15.66    6.08
   3   9   3   15.10    5.30
  -3   9  -3    4.78    4.61
  -3   9  -3   13.01    5.97
  -3   9  -4   19.18    5.53
   3   9   4   14.04    5.60
  -3   9  -4   21.60    6.90
  -3  -9   4   32.35    7.55
  -3   9  -5    5.78    4.67
   3   9   5   11.57    5.48
  -3  -9   5    3.11    4.42
  -3   9  -5    4.59    3.75
  -3  -9   6    1.68    4.56
  -3   9  -6    6.36    5.71
   3   9   6    1.06    4.64
  -3   9  -6   -1.25    4.04
  -3   9  -7    5.50    4.37
   3   9   7    5.49    4.89
   3   9   7    9.09    5.26
  -3  -9   7   10.90    5.89
  -3   9  -7    5.36    3.90
  -3   9  -8    4.34    5.54
   3   9   8    0.06    4.72
   3   9   8    6.40    5.02
  -3  -9   8    7.49    4.92
  -3   9  -8   -0.78    4.51
   3   9   9    6.21    5.14
   3   9   9   -5.92    6.10
  -3   9  -9    6.62    4.93
  -3  -9   9    8.50    5.27
  -3   9  -9    9.87    6.02
   3   9  10   36.61    7.89
   3   9  10   20.97    6.15
  -3   9 -10   38.29    8.83
  -3  -9  10   38.29    8.16
   3   9  11    0.52    3.94
   3   9  11   -4.52    5.20
  -3   9 -11    0.97    4.79
  -3  -9  11   -2.09    4.52
  -3  -9  12   17.52    6.58
   3   9  12   11.09    5.17
   3   9  12   10.13    4.31
  -3   9 -12   25.16    7.54
   3   9  13   14.35    6.39
   3   9  13   10.67    5.05
  -3   9 -13   12.76    6.56
  -3  -9  13    4.10    4.76
   3   9  14   12.07    6.37
   3   9  14   22.99    6.31
  -3   9 -14   15.16    7.30
  -3  -9  14    4.35    5.92
  -3  -9  15   59.37   11.28
   3   9  15   55.63    9.51
   3   9  15   57.87    8.54
  -3   9 -15   48.64    9.79
   3   9  16   16.32    6.28
   3   9  16   14.40    5.39
  -3  -9  16   16.31    7.03
   3   9  17   20.92    6.15
   3 -10  15   -0.89    4.28
   3  10 -15    0.87    4.26
   3 -10  14   21.82    7.29
   3  10 -14   13.35    6.30
   3 -10  13    9.51    5.88
   3  10 -13    7.27    5.27
   3 -10  12   -0.39    4.17
   3  10 -12    5.94    5.29
   3 -10  11    1.32    5.05
   3  10 -11    8.05    4.96
  -3  10  11   -8.20    6.01
   3 -10  10    2.38    4.69
  -3  10  10    5.76    4.92
   3 -10   9   16.89    6.50
  -3  10   9   21.83    6.61
  -3  10   9   18.82    4.86
  -3  10   8    2.61    4.07
   3 -10   8   -1.50    4.54
  -3  10   8   -1.26    5.31
   3 -10   7   -4.25    5.05
  -3  10   7   -0.03    3.32
  -3  10   7   10.29    5.64
  -3  10   6   19.30    6.07
   3 -10   6   15.33    6.01
  -3  10   6   15.84    5.96
   3 -10   5   30.14    7.79
  -3  10   5   32.15    7.38
  -3  10   5   13.35    5.48
   3  10  -5   13.95    6.48
  -3  10   4    4.30    4.60
  -3  10   4    6.00    4.81
   3  10  -4    5.14    5.51
   3 -10   4    5.70    5.78
   3 -10   3    0.07    4.39
  -3 -10  -3    2.64    3.80
  -3  10   3    3.01    3.70
  -3  10   3    2.76    4.69
   3  10  -3   -6.35    6.92
  -3  10   2    7.82    3.89
   3 -10   2    4.27    4.53
  -3  10   2    1.73    4.37
   3  10  -2    9.28    6.30
  -3 -10  -2    2.00    4.09
  -3 -10  -1   10.86    5.19
  -3  10   1   15.21    5.70
   3  10  -1   17.13    6.59
  -3  10   1   15.04    5.51
  -3  10   0   -0.46    4.84
   3  10   0    1.71    4.65
  -3  10   0    2.30    4.46
  -3 -10   0   -3.19    4.62
  -3  10  -1   11.23    4.53
  -3 -10   1   15.83    6.34
   3  10   1   14.44    5.99
  -3  10  -1    6.24    5.14
  -3  10  -1   11.03    5.47
  -3  10  -2    6.95    4.02
  -3  10  -2   10.50    6.16
   3  10   2   -2.45    5.31
  -3  10  -2   -9.11    5.82
  -3 -10   2    5.63    4.85
  -3  10  -3   -8.77    4.41
  -3  10  -3    6.68    5.00
   3  10   3   -0.23    5.24
  -3  10  -3   -5.51    5.33
  -3 -10   3    3.00    4.34
  -3  10  -4    5.70    4.75
   3  10   4    4.43    5.42
  -3  10  -4    8.85    4.88
  -3  10  -4    7.91    4.63
  -3 -10   4    3.70    4.47
  -3  10  -5   27.73    6.98
  -3  10  -5   25.06    7.44
   3  10   5   33.07    8.34
  -3  10  -5   19.54    5.99
  -3 -10   5   21.50    6.44
  -3  10  -6   10.79    4.78
  -3  10  -6    6.23    5.79
   3  10   6    9.37    5.13
   3  10   6   20.50    6.71
  -3 -10   6   14.55    6.70
  -3 -10   7    3.33    4.42
  -3  10  -7   -8.67    5.59
   3  10   7    3.65    5.98
   3  10   7    7.83    5.40
  -3  10  -7   -5.17    5.51
  -3  10  -8    6.26    4.47
   3  10   8    6.13    5.31
   3  10   8    5.20    4.71
  -3 -10   8    1.35    3.90
  -3  10  -8   10.53    6.44
   3  10   9   10.85    5.92
   3  10   9   14.44    5.97
  -3  10  -9   12.91    6.09
  -3 -10   9   26.71    7.72
  -3  10  -9   27.14    6.88
   3  10  10   -4.51    4.84
   3  10  10   -8.60    6.28
  -3  10 -10   -3.35    5.02
  -3 -10  10    5.97    5.72
  -3  10 -10    2.12    4.60
   3  10  11   -4.02    5.68
  -3  10 -11   -1.11    4.60
  -3 -10  11    3.15    5.85
   3 -11   7    5.65    4.92
   3 -11   6    6.42    5.38
   3 -11   5    8.41    5.90
  -3  11   5   13.55    5.91
  -3  11   4    1.93    4.24
  -3  11   3    0.78    3.29
  -3  11   2    5.18    3.85
  -3  11   1   -2.92    4.24
  -3  11   0   -1.27    4.51
  -3 -11   1    3.41    5.56
  -3  11  -1    2.72    3.98
  -3 -11   2   10.15    5.95
  -3 -11   3    4.21    5.49
  -3 -11   4   -1.96    5.14
  -3 -11   5   -0.25    4.94
  -3 -11   6   -3.41    5.84
  -3  11  -8   -5.85    4.66
  -4   0   0   76.22    5.88
   4   0   0   72.58    6.02
  -4   0   0   73.90    3.49
  -4   0   0   67.12    6.02
  -4   0  -1  935.28   19.20
  -4   0   1  924.61   19.07
   4   0   1  897.65   19.66
   4   0  -1  918.32   19.83
  -4   0  -1  904.60   11.57
   4   0  -1  887.76   14.48
  -4   0  -1  897.88   20.15
  -4   0   1  894.59   20.28
  -4   0  -2  107.12    6.76
  -4   0   2   94.21    6.32
   4   0   2  112.33    7.39
   4   0  -2  110.67    7.20
  -4   0  -2  104.79    4.06
   4   0  -2  113.87    5.42
  -4   0  -2  110.77    7.29
  -4   0   2  112.51    7.58
  -4   0  -3 1057.35   22.01
  -4   0  -3 1048.39   13.19
  -4   0  -3 1086.11   20.93
   4   0   3 1051.96   21.76
  -4   0   3 1090.91   21.15
   4   0  -3 1050.94   21.32
   4   0  -3 1040.33   16.65
  -4   0   3 1082.27   22.67
   4   0  -4  345.65   12.26
   4   0  -4  326.18    9.69
   4   0  -4  328.27    5.47
  -4   0  -4  336.94    5.61
  -4   0  -4  338.84   12.03
   4   0   4  342.69   12.69
  -4   0   4  335.66   11.89
  -4   0  -4  330.37    7.81
  -4   0  -4  349.27   12.87
  -4   0   4  327.68   12.81
   4   0  -5   41.57    4.66
   4   0  -5   44.60    2.35
  -4   0  -5   43.08    2.38
   4   0   5   40.06    4.71
  -4   0   5   38.03    4.36
   4   0  -5   39.42    3.67
  -4   0  -5   41.22    3.05
  -4   0  -5   42.44    4.82
  -4   0   5   40.10    4.93
   4   0  -6   36.00    4.32
  -4   0   6   33.25    4.67
   4   0  -6   36.91    2.41
  -4   0  -6   39.73    2.49
   4   0   6   37.08    4.90
  -4   0   6   37.25    4.36
   4   0  -6   33.64    3.55
  -4   0  -6   36.83    4.68
   4   0   7   63.40    4.91
   4   0   7   67.50    6.28
  -4   0   7   74.05    6.03
   4   0  -7   64.42    5.00
  -4   0  -7   57.89    5.67
  -4   0   7   65.05    6.34
  -4   0   8   18.94    3.41
  -4   0  -8   22.66    3.94
  -4   0   8   21.32    4.17
   4   0   8   23.23    3.29
   4   0  -8   21.14    3.14
   4   0   8   17.21    3.51
  -4   0  -9   -1.27    2.48
  -4   0   9    0.55    1.86
  -4   0  -9    1.61    2.07
  -4   0   9    2.96    3.16
   4   0   9    2.12    2.03
   4   0  -9    5.99    2.61
   4   0   9    3.45    2.86
   4   0 -10  644.81   16.29
   4   0  10  671.39   16.10
   4   0  10  699.44   20.07
  -4   0 -10  656.23   17.38
  -4   0 -10  677.18   19.23
  -4   0  10  627.37   19.76
   4   0 -11    4.37    2.91
  -4   0  11   20.60    4.79
  -4   0  11    9.04    3.95
   4   0  11   10.50    2.78
   4   0  11   11.62    3.72
  -4   0 -11    7.90    3.19
  -4   0 -11   11.89    3.14
  -4   0  12  191.32   10.68
   4   0  12  199.67   11.32
   4   0 -12  179.05    9.32
  -4   0 -12  171.83    9.24
  -4   0 -12  179.39   10.56
  -4   0  12  179.78   11.25
  -4   0 -13    2.78    2.48
  -4   0  13    4.61    3.71
  -4   0  13    7.10    3.83
   4   0 -13    9.09    3.73
   4   0  13   -1.94    2.72
  -4   0 -13    2.51    2.90
  -4   0 -14  302.85   13.96
  -4   0  14  292.30   13.57
   4   0  14  310.30   14.70
   4   0 -14  300.85   12.61
  -4   0  14  292.97   14.90
   4   0  15   30.89    5.64
  -4   0  15   30.60    5.76
  -4   0  15   29.27    5.59
   4   0 -15   47.31    5.90
  -4   0 -15   36.10    5.55
  -4   0  16  241.94   12.94
   4   0  16  242.89   13.80
   4   0 -16  256.06   12.41
  -4   0 -16  242.50   13.13
   4   0  17  190.74    9.93
  -4   0  17  202.53   12.07
   4   0  17  195.59   12.68
   4   0 -17  207.83   11.57
  -4   0 -17  186.62   11.78
   4   0  18  160.54    9.46
  -4   0  18  163.43   11.15
   4   0  18  170.17   12.14
   4   0 -18  172.79   10.81
  -4   0  19   90.13    8.69
   4   0  19   75.66    8.49
   4   0 -19  102.07    8.89
  -4   0  20   -3.02    4.20
   4   0  20    0.50    3.50
  -4   0 -20    3.64    2.90
   4   0  21   47.06    7.38
  -4   0 -21   59.91    6.63
  -4   0  21   46.52    6.85
   4   0 -21   63.37    7.66
   4   0 -22    4.51    3.95
  -4   0  22    0.55    3.10
  -4   0 -22   -6.39    4.38
   4   0  22   -4.89    4.27
  -4   0  23   -0.76    3.64
  -4   0 -23   -4.96    4.29
   4   0  23   -1.57    4.03
   4   0  24   29.25    6.28
   4   0 -24   43.44    6.99
  -4   0 -24   31.72    5.31
  -4   0  24   36.03    6.42
  -4   0  25   97.76   10.08
  -4   0 -25  100.65    8.89
   4   0  25   95.09   10.73
   4   0 -25  111.42   10.57
   4   0  26   27.31    6.57
  -4   0 -26   36.32    5.74
  -4   0  26   30.79    6.38
   4   0 -26   49.84    7.98
   4   0 -27   86.94   10.20
  -4   0  27   91.81   10.34
   4   0  27   77.49   10.21
   4   0  28   12.92    5.90
   4   0 -28   23.66    6.05
  -4   0  28   18.25    5.63
   4   0 -29    8.66    5.19
   4   0  29   -0.83    4.74
   4   0 -30    4.23    4.53
   4   0  30    8.80    5.81
   4   0 -31    8.34    5.61
   4   1 -31   25.25    7.05
   4   1 -30   46.80    8.11
   4  -1  30   33.50    7.78
   4  -1  29   15.12    5.91
   4  -1  28    5.17    4.58
  -4   1  27    8.41    3.74
   4  -1  27   -2.68    4.84
   4  -1  26   46.01    8.29
   4   1 -26   32.58    7.11
  -4   1  26   48.87    7.30
   4   1 -25   16.74    6.31
  -4   1  25   13.64    4.46
   4  -1  25    6.70    4.35
   4   1 -24   70.03    9.16
  -4   1  24   98.48    9.44
  -4  -1 -24   89.69    7.24
   4  -1  24   73.55    9.42
  -4  -1 -24   64.86    7.72
   4  -1  23   45.71    7.65
   4   1 -23   44.44    7.36
  -4   1  23   55.68    7.31
  -4  -1 -23   59.87    7.42
   4  -1  22    0.60    3.85
   4   1 -22   -4.06    5.45
  -4   1  22   -2.71    4.31
  -4  -1 -22    4.52    3.28
  -4   1  21   19.97    4.92
   4  -1  21   10.57    4.47
   4   1 -21   13.09    4.63
  -4  -1 -21   10.63    4.03
  -4   1  20   10.80    3.99
   4  -1  20    8.87    4.06
   4   1 -20    5.73    4.43
  -4  -1 -20   12.02    3.94
  -4   1  19   50.97    6.63
   4  -1  19   52.61    7.50
   4   1 -19   51.26    7.45
  -4  -1 -19   47.42    5.92
  -4   1  18   28.80    5.24
  -4  -1 -18   27.51    3.94
   4  -1  18   29.99    6.04
   4   1 -18   14.03    4.54
  -4  -1 -18   29.03    3.95
  -4  -1 -18   22.74    4.47
  -4   1  17   45.63    6.82
   4   1 -17   38.42    6.11
  -4  -1 -17   47.10    5.02
  -4   1  17   50.06    6.42
  -4  -1 -17   55.33    5.06
   4  -1  17   61.39    7.66
  -4  -1 -17   58.36    6.50
  -4   1  16  219.35   11.94
   4   1 -16  209.32   12.66
  -4  -1 -16  215.50   10.20
  -4  -1 -16  217.24    9.32
   4  -1  16  231.40   13.77
  -4  -1 -16  206.77   11.17
  -4   1  16  211.42   13.00
  -4   1  15  174.89   10.43
   4   1 -15  163.08   11.38
  -4  -1 -15  175.18    9.08
  -4  -1 -15  154.21    7.87
   4  -1  15  167.76   11.59
  -4  -1 -15  166.25    9.89
  -4   1  15  157.42   11.01
  -4  -1 -14   29.95    4.52
  -4   1  14   35.84    5.62
  -4  -1 -14   39.28    4.47
   4  -1  14   35.34    5.80
  -4  -1 -14   36.54    4.00
  -4  -1 -13    6.43    2.59
   4  -1  13    4.62    3.63
  -4   1  13    6.30    3.35
  -4  -1 -13    6.43    2.44
   4  -1  13    6.71    2.03
  -4  -1 -13    5.86    2.14
  -4  -1 -12   12.31    3.37
   4  -1  12   19.22    4.54
  -4   1  12   16.58    4.32
   4  -1  12   15.02    2.54
  -4  -1 -12   16.98    2.93
   4  -1  11  309.93    9.53
  -4  -1 -11  303.38    9.97
   4  -1  11  292.03   13.99
  -4  -1 -11  307.89   10.51
  -4  -1 -11  301.39   12.10
  -4   1  11  299.60   13.82
   4  -1  10  229.49    8.05
  -4  -1 -10  235.31    8.50
   4  -1  10  231.40   12.34
  -4   1  10  221.73   11.71
  -4  -1 -10  237.04    9.17
  -4  -1 -10  218.76   10.18
   4  -1   9  199.30    7.24
  -4  -1  -9  197.31    7.47
   4  -1   9  205.80   11.43
  -4  -1  -9  197.30    8.28
  -4  -1  -9  219.67   10.16
  -4   1   9  193.84   10.71
   4  -1   8  110.06    5.32
  -4  -1  -8  102.88    5.28
   4  -1   8   95.73    7.97
  -4  -1  -8   97.39    6.83
  -4   1   8  114.16    8.22
   4  -1   7   43.73    3.41
   4  -1   7   41.87    5.33
  -4  -1  -7   49.77    3.69
   4   1  -7   57.25    4.25
  -4  -1  -7   42.84    4.77
  -4   1   7   48.42    5.37
   4  -1   6  141.74    5.87
  -4  -1  -6  144.88    5.66
   4  -1   6  134.96    8.80
   4   1  -6  132.55    5.89
  -4  -1  -6  143.80    8.01
  -4   1   6  132.16    8.54
  -4   1   5   21.00    3.92
   4   1  -5   21.15    3.10
  -4   1   5   25.70    3.24
  -4  -1  -5   20.52    3.21
  -4  -1  -5   20.82    2.27
  -4  -1  -5   24.17    3.49
   4   1  -5   23.32    2.63
   4  -1   5   14.19    3.39
   4   1  -4  175.33    7.77
  -4  -1  -4  178.83    8.19
   4  -1   4  177.70    9.93
  -4   1   4  170.96    7.02
  -4   1   4  178.87    9.68
  -4  -1  -4  165.13    8.47
   4   1  -4  165.13    5.87
   4   1  -3  282.20    9.83
   4   1  -3  259.63    6.88
  -4  -1  -3  254.53    9.39
   4  -1   3  260.85   11.96
  -4   1   3  259.35    8.57
  -4  -1  -3  257.79   10.38
  -4   1   3  253.71   11.41
  -4   1   2   82.98    4.92
  -4  -1  -2   87.79    5.47
   4  -1   2   91.88    7.27
   4   1  -2   84.73    5.57
   4   1  -2   81.31    3.67
  -4   1   2   91.25    6.97
  -4  -1  -2   89.06    6.33
   4   1  -1  128.51    3.09
  -4  -1  -1  139.90    6.72
   4  -1   1  139.81    8.75
   4   1  -1  134.17    6.96
  -4   1   1  140.87    6.30
   4   1  -1  138.32    4.29
  -4   1   1  148.76    8.84
  -4  -1  -1  153.99    8.20
  -4  -1   0  225.10    8.81
  -4  -1   0  238.40    8.69
   4   1   0  225.75    8.98
   4  -1   0  238.84   11.26
  -4   1   0  237.90    8.20
  -4   1   0  228.39   10.75
  -4  -1   0  234.41   10.19
  -4  -1   1  122.48    6.85
  -4  -1   1  149.35    6.84
   4   1   1  150.82    7.48
   4  -1  -1  138.03    8.69
  -4   1  -1  146.39    8.81
  -4   1  -1  144.60    6.53
   4  -1  -1  144.37    7.19
  -4  -1   1  140.92    8.08
  -4  -1   2   81.78    5.75
  -4  -1   2   83.69    5.18
   4   1   2   82.92    5.77
   4  -1  -2   85.01    6.93
  -4   1  -2   81.38    4.99
   4  -1  -2   80.35    5.62
   4   1   2   81.34    6.35
  -4   1  -2   88.03    6.94
  -4  -1   2   86.68    6.57
  -4   1  -3  273.54    9.15
  -4  -1   3  269.12   10.16
   4   1   3  248.68   10.66
   4  -1  -3  254.92   11.73
  -4  -1   3  271.07    9.19
   4   1   3  259.11   10.08
   4  -1  -3  253.83    9.77
  -4  -1   3  270.63   11.38
  -4   1  -3  262.63   11.67
  -4   1  -4  150.07    9.02
   4   1   4  182.43    8.72
  -4  -1   4  163.37    7.27
   4  -1  -4  178.27    9.84
   4  -1  -4  174.45    8.35
  -4   1  -4  162.46    7.30
   4   1   4  163.17    8.74
  -4  -1   4  164.17    9.19
  -4  -1   5   22.36    2.92
  -4   1  -5   19.23    3.92
   4  -1  -5   17.91    3.72
  -4  -1   5   21.91    3.92
   4   1   5   18.72    3.32
   4  -1  -5   22.23    2.30
   4  -1  -5   18.68    3.19
   4   1   5   23.56    3.81
   4  -1  -6  129.22    8.47
   4  -1  -6  138.93    5.56
   4   1   6  151.95    8.32
  -4  -1   6  140.18    7.09
   4  -1  -6  137.26    7.71
   4   1   6  141.78    8.35
  -4   1  -6  145.29    9.16
  -4  -1   6  142.79    8.94
   4  -1  -7   43.96    4.69
   4  -1  -7   54.29    3.73
   4   1   7   55.24    5.47
  -4  -1   7   51.04    4.44
  -4   1  -7   46.51    5.57
  -4  -1   7   47.76    5.81
  -4  -1   7   52.79    5.96
  -4  -1   8  107.10    7.90
   4  -1  -8  107.98    5.33
   4   1   8  102.70    7.24
  -4  -1   8  111.82    6.73
   4  -1  -8   96.81    6.78
  -4   1  -8  103.13    8.05
  -4  -1   8  109.36    8.24
  -4  -1   9  194.96   11.20
  -4  -1   9  219.24   11.29
   4  -1  -9  192.35    7.41
   4   1   9  196.84   10.21
  -4  -1   9  203.03    9.30
   4  -1  -9  202.58    9.92
  -4   1  -9  197.76   11.22
  -4  -1  10  241.85   12.73
  -4  -1  10  246.53   12.24
   4  -1 -10  228.86    8.29
   4   1  10  230.70   11.24
  -4  -1  10  246.92   10.55
   4  -1 -10  238.41   10.91
  -4   1 -10  228.62   12.24
  -4  -1  11  319.80   14.02
   4  -1 -11  301.84    9.76
   4   1  11  306.82   13.18
  -4  -1  11  292.65   11.98
   4  -1 -11  311.89   12.74
  -4   1 -11  303.48   14.19
  -4  -1  11  296.39   14.30
  -4  -1  12   16.73    3.43
  -4  -1  12   10.88    3.81
   4  -1 -12   18.97    2.94
  -4  -1  12   19.59    4.62
   4  -1 -12   12.71    3.64
   4   1  12   20.84    4.19
  -4   1 -12   16.47    4.10
   4   1  13    5.46    2.80
  -4  -1  13    5.59    3.78
   4  -1 -13    8.65    2.84
  -4   1 -13    8.03    3.48
   4   1  14   31.69    5.15
   4   1  14   28.24    4.62
  -4  -1  14   27.41    5.11
   4  -1 -14   33.55    5.18
  -4   1 -14   35.53    5.78
  -4  -1  15  162.57   10.97
   4   1  15  153.22    9.45
   4   1  15  177.23   11.21
   4  -1 -15  169.03   10.59
  -4  -1  16  214.35   12.82
   4   1  16  202.69   12.38
  -4   1 -16  214.98   12.06
   4  -1 -16  220.90   12.40
   4   1  16  201.23   10.91
   4   1  17   42.65    5.68
  -4   1 -17   49.72    6.39
   4   1  17   55.81    7.21
  -4  -1  17   51.85    6.94
   4  -1 -17   64.94    7.27
   4   1  18   28.54    4.91
  -4   1 -18   28.82    5.10
  -4  -1  18   20.42    4.45
   4   1  18   26.46    5.58
   4  -1 -18   32.49    5.72
  -4   1 -19   42.61    6.19
   4   1  19   59.06    6.65
  -4  -1  19   59.99    7.59
   4  -1 -19   59.86    7.45
   4   1  19   53.86    7.34
   4  -1 -20   15.35    4.68
  -4   1 -20    7.88    3.72
   4   1  20   14.95    4.00
  -4  -1  20   18.12    5.25
   4   1  20   15.19    4.77
  -4   1 -21   22.52    5.31
   4   1  21   19.45    4.61
  -4  -1  21   17.94    5.14
   4   1  21   20.47    5.49
   4  -1 -21   25.26    5.66
   4  -1 -22   10.49    4.83
  -4  -1  22    3.44    3.02
   4   1  22    1.59    3.53
  -4   1 -22    9.10    4.33
   4  -1 -23   71.93    8.69
  -4   1 -23   55.54    7.35
  -4  -1  23   48.22    7.45
   4   1  23   49.88    7.55
  -4  -1  24  106.22   10.99
  -4   1 -24   74.16    8.19
   4   1  24   90.12   10.07
   4  -1 -24   93.90   10.05
  -4  -1  25   15.20    5.28
  -4   1 -25   15.71    5.05
   4   1  25   15.53    5.30
   4  -1 -25   25.13    6.35
  -4   1 -26   45.41    7.03
  -4  -1  26   52.71    8.39
   4   1  26   37.44    7.38
   4  -1 -26   53.55    8.06
   4   1  27    6.21    4.50
  -4   1 -27    0.05    4.19
  -4  -1  27   -0.28    3.54
  -4   1 -28    4.40    4.20
  -4  -1  28    6.07    4.45
   4   1  28   -0.86    4.68
   4  -1 -28   15.01    5.56
  -4   1 -29   23.43    5.95
  -4  -1  29   21.28    6.14
   4   1  29   27.76    7.10
   4  -1 -29   34.62    7.63
  -4  -1  30   38.46    7.86
   4   1  30   31.55    7.66
   4  -1 -30   38.87    7.76
   4  -2  30    8.56    5.46
   4   2 -30   -0.82    6.64
   4  -2  29    9.39    5.61
   4   2 -29    2.18    4.78
  -4  -2 -28   54.93    7.48
   4  -2  28   44.40    8.50
   4   2 -28   44.26    8.69
  -4  -2 -27   23.33    5.30
   4  -2  27   13.30    5.67
   4   2 -27    4.14    4.90
   4  -2  26    6.28    4.81
  -4  -2 -26    7.19    3.94
   4   2 -26   -5.87    5.74
   4  -2  25   -0.94    3.29
  -4   2  25    2.54    3.31
  -4  -2 -25    7.82    3.99
   4   2 -25   -2.09    4.58
  -4   2  24   43.94    6.33
  -4  -2 -24   54.05    6.44
   4  -2  24   57.30    8.94
   4   2 -24   43.64    7.80
  -4   2  23   78.99    8.23
   4   2 -23   86.44   10.06
   4  -2  23   86.45   10.44
  -4  -2 -23  112.18    8.73
  -4  -2 -23   80.81    7.43
   4   2 -22   60.50    8.55
  -4   2  22   44.32    6.28
  -4  -2 -22   68.99    6.74
   4  -2  22   57.70    8.30
  -4  -2 -22   51.46    5.94
  -4  -2 -21   23.51    4.16
  -4  -2 -21   44.87    5.50
  -4   2  21   34.49    5.56
   4  -2  21   38.33    7.40
   4   2 -21   41.48    7.11
  -4   2  20   95.07    8.47
   4   2 -20   83.55    9.46
  -4  -2 -20   85.36    5.34
   4  -2  20   87.46   10.09
  -4  -2 -20   77.36    6.60
  -4  -2 -20   76.11    6.88
  -4   2  19   83.47    7.89
  -4  -2 -19   78.78    5.03
   4  -2  19   70.88    8.81
  -4  -2 -19   79.63    6.40
  -4  -2 -19   73.84    6.61
   4   2 -19   65.98    8.78
  -4  -2 -18   62.17    5.53
  -4   2  18   64.45    7.02
  -4   2  18   54.42    7.18
  -4  -2 -18   54.48    4.14
   4  -2  18   60.78    8.26
  -4  -2 -18   47.10    5.40
   4   2 -18   48.38    7.79
  -4   2  17  211.46   11.64
   4   2 -17  200.66   13.12
  -4  -2 -17  198.73    8.70
  -4  -2 -17  213.21    7.39
   4  -2  17  204.08   13.67
  -4  -2 -17  205.59    9.15
  -4  -2 -17  192.72    9.89
  -4   2  17  206.31   13.04
  -4  -2 -16   43.58    4.41
  -4   2  16   34.94    5.86
  -4  -2 -16   37.41    3.99
  -4  -2 -16   30.64    3.01
  -4  -2 -16   33.26    4.29
   4  -2  16   35.69    6.54
   4   2 -16   40.05    6.79
  -4  -2 -15   35.44    4.34
  -4   2  15   33.41    5.56
  -4  -2 -15   40.68    4.04
  -4  -2 -15   29.24    2.74
  -4  -2 -15   41.79    4.16
   4   2 -15   27.48    5.54
   4  -2  15   32.59    5.95
   4   2 -14  120.32    9.53
  -4  -2 -14  126.30    5.21
   4  -2  14  137.09   10.66
  -4  -2 -14  132.21    6.41
  -4  -2 -14  135.89    7.97
  -4   2  14  133.31    9.90
  -4  -2 -13   15.63    3.15
  -4   2  13   20.16    4.52
  -4  -2 -13   21.51    2.37
   4  -2  13   15.40    4.61
  -4  -2 -13   27.54    3.22
   4   2 -13   22.39    5.09
   4   2 -12  144.07    9.74
  -4  -2 -12  148.22    5.59
   4  -2  12  161.67   11.25
  -4  -2 -12  153.66    6.29
  -4  -2 -12  142.74    7.84
  -4   2  12  157.13   10.23
   4   2 -11  277.80   13.17
   4  -2  11  276.76   14.39
  -4  -2 -11  277.84    7.56
  -4  -2 -11  292.27    7.94
  -4  -2 -11  296.83   10.93
  -4   2  11  286.00   13.37
  -4  -2 -10   52.74    4.88
  -4  -2 -10   57.63    3.42
   4  -2  10   52.50    6.63
  -4  -2 -10   54.81    3.50
   4   2 -10   54.23    6.16
  -4  -2 -10   56.09    4.90
  -4   2  10   59.04    6.46
  -4   2   9   88.63    7.42
   4   2  -9   78.08    6.86
  -4  -2  -9   86.74    5.97
  -4  -2  -9   85.22    3.76
   4  -2   9   92.81    8.31
  -4  -2  -9   86.90    4.44
  -4  -2  -9   89.06    5.95
   4   2  -8  251.11   11.36
  -4  -2  -8  243.81    9.52
   4  -2   8  247.78   12.88
  -4  -2  -8  235.50    5.45
  -4  -2  -8  251.17    9.78
  -4   2   8  219.85   11.36
   4   2  -7  195.31   10.11
  -4  -2  -7  208.93    8.62
   4  -2   7  207.11   11.91
  -4  -2  -7  207.05    8.88
  -4   2   7  208.87   10.92
   4  -2   6  178.22    4.08
  -4  -2  -6  180.11    5.97
  -4  -2  -6  195.70    8.09
   4  -2   6  188.70   11.26
  -4  -2  -6  181.93    8.30
  -4   2   6  206.75   10.78
   4  -2   5   78.35    2.67
  -4  -2  -5   82.49    4.23
   4  -2   5   83.61    7.64
  -4   2   5   85.73    6.99
  -4  -2  -5   85.82    5.90
   4  -2   4   44.69    2.14
  -4  -2  -4   43.55    3.32
  -4   2   4   46.22    3.07
   4  -2   4   48.79    6.16
   4   2  -4   51.15    3.68
  -4   2   4   49.58    5.57
  -4  -2  -4   52.51    4.75
  -4  -2  -3  103.63    5.26
  -4   2   3  117.08    4.62
   4  -2   3  117.68    8.63
   4   2  -3  116.62    5.43
  -4   2   3  122.06    7.08
  -4   2   3  119.18    8.41
  -4  -2  -3  122.88    7.06
  -4  -2  -2 1327.42   18.67
  -4   2   2 1355.05   15.32
   4  -2   2 1350.97   28.56
   4   2  -2 1361.41   18.41
  -4   2   2 1329.32   22.99
  -4   2   2 1335.56   26.64
  -4  -2  -2 1350.62   23.02
  -4  -2  -1  537.35   12.46
  -4   2   1  534.00    9.90
   4   2  -1  517.42   10.78
  -4  -2  -1  555.64   11.93
   4   2  -1  529.87   11.78
   4  -2   1  524.52   17.99
  -4   2   1  537.31   14.76
  -4   2   1  535.85   17.00
  -4  -2  -1  550.35   15.03
  -4  -2   0  236.88    8.83
  -4   2   0  227.10    6.78
   4   2   0  234.81    7.01
  -4  -2   0  244.41    7.65
   4   2   0  232.36    8.08
   4  -2   0  239.30   12.27
  -4   2   0  235.49    9.86
  -4   2   0  246.63   11.83
  -4  -2   0  253.77   10.54
  -4  -2   1  552.69   15.92
  -4  -2   1  525.73   13.30
   4   2   1  538.57   10.17
  -4   2  -1  511.68   10.50
  -4  -2   1  534.98   10.80
   4   2   1  526.36   12.53
   4  -2  -1  550.39   18.42
  -4   2  -1  514.08   14.62
  -4   2  -1  523.98   17.14
   4   2   1  517.76   14.92
  -4  -2   1  523.72   15.26
  -4  -2   2 1379.27   25.16
  -4  -2   2 1350.14   21.87
   4   2   2 1343.39   15.61
  -4  -2   2 1329.43   16.83
   4   2   2 1360.47   20.54
   4  -2  -2 1348.23   28.72
  -4   2  -2 1348.68   23.91
   4  -2  -2 1371.95   25.46
  -4   2  -2 1360.66   27.75
   4   2   2 1321.09   23.56
  -4  -2   2 1294.35   24.64
  -4  -2   3  131.34    8.57
  -4  -2   3  120.86    7.28
   4   2   3  117.02    4.70
  -4   2  -3  112.37    7.13
  -4  -2   3  113.44    4.87
   4   2   3  119.21    6.43
   4  -2  -3  114.82    8.71
   4  -2  -3  100.13    7.46
  -4   2  -3  126.68    8.88
   4   2   3  111.78    6.95
  -4  -2   3  112.58    7.70
  -4   2  -4   49.12    5.92
  -4  -2   4   59.34    6.18
   4   2   4   52.94    3.31
  -4  -2   4   50.15    3.32
   4   2   4   50.07    4.57
   4  -2  -4   56.35    6.48
   4  -2  -4   47.37    5.16
  -4   2  -4   47.08    4.79
   4   2   4   44.46    4.55
  -4  -2   4   58.66    5.92
   4  -2  -5   89.33    6.98
  -4  -2   5   84.85    7.31
   4   2   5   81.68    5.78
  -4  -2   5   70.82    3.99
   4  -2  -5   90.14    7.84
   4   2   5   82.75    6.03
  -4   2  -5   68.49    6.70
  -4  -2   5   80.93    6.81
   4  -2  -6  195.65   10.22
   4  -2  -6  188.96   11.39
  -4  -2   6  197.14   10.65
   4  -2  -6  185.07    7.82
   4   2   6  183.25    8.69
  -4  -2   6  191.87    6.68
   4   2   6  179.68    8.80
  -4   2  -6  188.32   11.04
  -4  -2   6  184.40   10.41
  -4  -2   7  221.15   11.42
   4  -2  -7  209.73    8.59
   4   2   7  209.37    9.57
  -4  -2   7  223.54   11.68
  -4  -2   7  211.67    7.37
   4  -2  -7  216.72   12.14
   4  -2  -7  201.27   10.67
   4   2   7  201.98    9.33
  -4   2  -7  190.72   11.24
  -4  -2   8  228.95   12.02
   4  -2  -8  226.70    9.15
   4   2   8  249.69   10.76
  -4  -2   8  243.77    8.22
   4  -2  -8  235.78   11.60
  -4   2  -8  229.65   12.57
  -4  -2   8  230.24   12.14
  -4  -2   9   87.74    7.89
   4  -2  -9   96.31    6.21
   4   2   9   95.16    7.02
  -4  -2   9   86.22    5.38
   4  -2  -9   85.28    7.27
  -4   2  -9   96.84    8.49
  -4  -2   9   86.35    8.00
   4  -2 -10   52.52    4.82
  -4  -2  10   49.75    6.31
   4   2  10   55.84    5.72
  -4  -2  10   57.30    4.58
   4  -2 -10   55.81    6.22
  -4   2 -10   54.24    6.79
  -4  -2  11  284.53   14.13
   4   2  11  289.03   13.58
   4   2  11  291.01   12.65
  -4  -2  11  289.63   10.51
   4  -2 -11  286.42   13.45
  -4   2 -11  310.58   14.81
  -4   2 -11  277.09   14.42
  -4   2 -12  142.35   10.43
  -4  -2  12  143.59   10.37
   4   2  12  154.77   10.01
   4   2  12  138.70    9.14
  -4  -2  12  139.66    7.77
   4  -2 -12  159.58   10.23
  -4   2 -12  142.34   10.77
  -4  -2  13   21.61    3.50
   4   2  13   24.42    4.71
  -4   2 -13   17.82    4.63
  -4  -2  13    8.73    3.78
   4   2  13   27.56    4.61
   4  -2 -13   25.90    5.00
   4  -2 -14  139.13    9.96
  -4  -2  14  130.44   10.26
   4   2  14  128.32    9.32
   4   2  14  129.19    9.35
  -4   2 -14  125.00    9.92
  -4  -2  14  134.35    8.27
   4   2  15   31.30    5.24
  -4  -2  15   38.48    6.14
  -4  -2  15   41.59    5.15
   4  -2 -15   39.91    5.97
   4   2  15   47.08    6.15
  -4   2 -15   34.94    5.96
  -4   2 -16   38.92    6.33
   4   2  16   30.75    5.15
  -4  -2  16   42.49    6.81
   4   2  16   35.24    5.61
   4  -2 -16   40.91    6.56
   4   2  17  223.36   12.60
  -4  -2  17  222.30   14.09
   4   2  17  187.95   12.28
  -4   2 -17  213.32   13.31
   4  -2 -17  212.62   13.12
  -4  -2  18   68.73    8.30
   4   2  18   49.33    6.53
  -4   2 -18   59.56    7.61
   4   2  18   59.63    7.69
   4  -2 -18   58.87    7.58
   4   2  19   80.94    8.13
   4   2  19   80.28    8.63
  -4   2 -19   68.15    8.16
  -4  -2  19   57.05    7.98
   4  -2 -19   80.49    8.90
   4  -2 -20   73.42    8.66
   4   2  20   86.57    8.58
   4   2  20   78.30    8.75
  -4   2 -20   80.05    8.81
  -4  -2  20   60.92    8.27
  -4   2 -21   39.37    6.67
   4   2  21   22.51    5.24
   4  -2 -21   31.57    6.51
  -4  -2  21   29.44    6.06
   4   2  21   34.05    6.59
  -4   2 -22   47.39    7.23
   4   2  22   52.14    6.96
  -4  -2  22   54.67    8.20
   4   2  22   44.10    7.20
   4  -2 -22   60.76    8.45
   4   2  23   90.81    9.12
  -4  -2  23   96.79   10.77
  -4   2 -23  100.14   10.10
   4   2  23   85.95    9.67
   4  -2 -23   84.72    9.66
   4   2  24   49.56    7.58
  -4  -2  24   60.14    8.80
   4   2  24   35.67    7.20
   4  -2 -24   58.29    8.36
  -4   2 -24   45.65    7.34
   4  -2 -25    4.13    4.45
  -4  -2  25    1.47    3.90
   4   2  25    8.28    4.89
  -4   2 -25    3.53    3.92
   4  -2 -26    3.05    4.53
  -4  -2  26    1.26    4.07
  -4   2 -26   -1.03    3.97
   4   2  26   -2.56    4.15
  -4   2 -27    5.22    4.27
  -4  -2  27    4.11    4.75
   4   2  27   12.71    5.06
   4  -2 -27   18.21    6.08
  -4   2 -28   43.07    7.64
  -4  -2  28   47.49    8.55
   4   2  28   43.97    8.39
   4  -2 -28   52.70    8.66
  -4   2 -29    0.22    5.23
  -4  -2  29   -0.44    4.45
   4   2  29   -0.87    4.72
   4  -2 -29    9.11    5.21
  -4   2 -30    3.27    4.95
  -4  -2  30   -0.10    4.84
   4   2  30   12.44    5.67
   4  -2 -30    7.65    4.90
  -4   2 -31   25.27    6.90
  -4  -2  31   43.54    8.60
   4  -3  29   17.87    6.45
   4   3 -29    3.60    5.70
   4  -3  28   17.11    6.64
   4   3 -28    7.29    5.21
   4  -3  27   16.80    5.92
   4   3 -27    2.45    5.47
   4  -3  26    5.39    4.65
   4   3 -26    1.72    4.90
  -4  -3 -25    9.29    3.87
   4  -3  25    4.96    3.96
   4   3 -25   -1.45    5.24
   4  -3  24    4.93    4.78
  -4  -3 -24    5.48    3.33
   4   3 -24    7.49    4.88
  -4   3  23   49.68    6.44
  -4  -3 -23   59.01    6.58
   4  -3  23   69.12    9.60
   4   3 -23   49.24    8.30
  -4   3  22   68.38    7.38
   4   3 -22   76.25    9.46
  -4  -3 -22   78.18    7.27
   4  -3  22   84.19   10.50
   4   3 -21    9.47    5.53
  -4   3  21    9.84    3.99
  -4  -3 -21    7.81    3.03
   4  -3  21   14.48    5.55
  -4  -3 -20  110.48    6.93
  -4   3  20  111.20    8.88
  -4  -3 -20  120.36    8.36
   4   3 -20  106.08   10.73
   4  -3  20  111.64   11.42
  -4   3  20  108.50   10.12
  -4  -3 -19    3.05    2.17
  -4   3  19    7.66    4.18
  -4   3  19    5.01    4.11
   4   3 -19   12.35    5.89
  -4  -3 -19    5.20    2.90
   4  -3  19    4.20    4.23
   4   3 -18  273.93   15.58
   4  -3  18  270.73   16.61
  -4  -3 -18  273.96   11.69
  -4  -3 -18  253.06    9.87
  -4   3  18  272.39   14.88
   4  -3  17    7.96    4.60
  -4  -3 -17    5.98    2.07
  -4   3  17    0.86    3.35
  -4  -3 -17    9.07    2.00
  -4  -3 -17    7.59    2.69
  -4  -3 -16  182.27    6.65
   4   3 -16  179.13   12.36
   4  -3  16  179.04   13.19
  -4  -3 -16  187.00    9.02
  -4  -3 -16  177.71    8.05
  -4   3  16  192.31   12.13
  -4  -3 -15  101.33    5.32
   4   3 -15   91.59    9.09
   4  -3  15   91.97    9.76
  -4  -3 -15   95.78    6.31
  -4  -3 -15   96.80    5.88
  -4   3  15   95.37    8.55
  -4  -3 -14  106.02    5.54
   4   3 -14   84.59    8.32
   4  -3  14   95.34    9.58
  -4  -3 -14  102.27    6.32
  -4  -3 -14   89.20    5.62
  -4   3  14   90.94    8.43
   4   3 -13    8.99    4.10
  -4  -3 -13    6.47    1.94
  -4   3  13    5.95    3.58
  -4  -3 -13   15.27    2.90
  -4  -3 -13    6.27    1.98
   4  -3  13    3.33    3.16
  -4  -3 -12   78.34    5.10
  -4  -3 -12   81.96    5.30
   4   3 -12   71.21    7.73
  -4   3  12   81.51    7.73
   4  -3  12   81.96    8.73
  -4  -3 -12   75.66    5.06
  -4  -3 -11  219.96    8.49
   4   3 -11  233.91   12.23
   4  -3  11  235.67   14.09
  -4  -3 -11  223.14    7.97
  -4  -3 -11  213.60    8.28
  -4   3  11  224.75   12.03
  -4   3  10   33.85    5.06
  -4  -3 -10   43.51    4.23
   4  -3  10   38.20    6.37
  -4  -3 -10   33.78    3.08
  -4  -3 -10   33.84    3.63
   4   3 -10   29.52    5.02
  -4  -3  -9   13.81    2.50
  -4   3   9   15.54    3.80
  -4  -3  -9   16.39    3.18
   4  -3   9    6.44    3.74
  -4  -3  -9   14.12    1.98
   4   3  -9    9.69    3.66
  -4   3   8   23.21    4.46
  -4  -3  -8   18.34    2.78
  -4  -3  -8   17.13    1.91
  -4  -3  -8   23.28    3.68
   4  -3   8   15.10    4.60
   4   3  -8   25.26    4.81
  -4  -3  -7  271.83   10.24
   4   3  -7  253.59   11.48
  -4   3   7  266.73    8.89
  -4  -3  -7  245.40    5.16
   4  -3   7  258.25   14.05
  -4   3   7  243.89   12.08
  -4  -3  -7  256.46    9.20
  -4  -3  -6  104.73    6.67
   4   3  -6  107.19    7.44
  -4   3   6   94.96    5.47
  -4  -3  -6  101.47    3.84
   4  -3   6  108.95    9.13
  -4   3   6  103.12    7.98
  -4  -3  -6   99.52    5.95
  -4   3   5   37.97    5.12
  -4  -3  -5   44.13    4.80
  -4   3   5   37.73    3.59
  -4  -3  -5   40.22    2.82
   4  -3   5   36.73    5.84
   4   3  -5   39.30    4.54
  -4  -3  -5   46.90    4.26
  -4  -3  -4  101.34    6.97
   4   3  -4  114.66    7.10
  -4   3   4  104.35    5.65
  -4  -3  -4  116.68    4.95
   4  -3   4   98.04    8.62
  -4   3   4  111.99    8.34
  -4  -3  -4  110.20    6.56
  -4  -3  -3  308.40   11.82
   4   3  -3  289.35   10.76
  -4   3   3  307.78    9.68
  -4  -3  -3  294.30    8.40
  -4   3   3  280.90   12.87
   4  -3   3  299.21   14.76
   4   3  -3  285.02    5.71
  -4  -3  -3  312.59   10.99
  -4  -3  -2  325.86   12.39
  -4   3   2  324.08   10.16
  -4  -3  -2  327.22    9.37
   4  -3   2  339.08   15.65
   4   3  -2  319.47    6.92
  -4   3   2  319.66   13.86
  -4  -3  -2  338.27   11.82
  -4  -3  -1  139.82    8.52
  -4   3   1  134.34    6.77
  -4  -3  -1  143.21    6.70
   4   3  -1  143.82    5.16
   4  -3   1  142.95   10.20
  -4   3   1  136.94    9.19
  -4  -3  -1  145.77    8.04
   4  -3   0   22.71    4.67
  -4   3   0   18.06    4.16
  -4  -3   0   18.72    3.30
   4  -3   0   16.05    1.48
  -4  -3   0   21.69    3.17
  -4   3   0   17.80    2.94
   4   3   0   12.96    2.40
  -4  -3   0   17.03    3.92
   4   3   0   14.70    1.52
   4   3   0   15.65    2.09
  -4   3  -1  143.72    9.60
  -4  -3   1  148.17    9.16
   4  -3  -1  145.51    4.68
   4   3   1  136.54    6.86
  -4  -3   1  141.68    7.24
   4   3   1  131.54    5.59
   4  -3  -1  147.01   10.44
   4   3   1  123.01    3.14
  -4  -3   1  143.47    8.36
   4   3   1  132.49    7.59
  -4  -3   2  333.99   13.58
   4  -3  -2  320.57    7.62
   4   3   2  332.43   10.40
  -4  -3   2  334.42   11.52
   4   3   2  322.67    9.27
   4  -3  -2  328.84   15.54
  -4   3  -2  334.83   14.70
   4   3   2  318.68   11.41
  -4  -3   2  347.97   13.25
   4  -3  -3  308.99   15.02
  -4  -3   3  311.79   13.40
   4  -3  -3  311.11    8.20
   4   3   3  303.73    9.79
  -4  -3   3  310.76   11.42
   4   3   3  300.30    9.35
   4  -3  -3  278.75   13.13
  -4   3  -3  305.88   14.17
   4   3   3  305.55   11.04
  -4  -3   3  323.19   13.12
   4  -3  -4  111.19    8.55
   4  -3  -4  106.34    5.23
  -4  -3   4  115.49    8.54
   4   3   4  109.30    5.88
   4   3   4  105.69    5.92
   4  -3  -4  123.40    9.82
   4   3   4  110.11    6.64
  -4   3  -4  107.27    8.68
  -4  -3   4  121.76    8.40
  -4   3  -5   37.17    5.51
   4  -3  -5   40.94    6.08
  -4  -3   5   35.48    4.97
   4  -3  -5   43.34    3.68
   4   3   5   37.80    3.65
  -4  -3   5   29.00    4.75
   4   3   5   37.39    3.86
   4  -3  -5   35.59    5.24
   4   3   5   38.56    4.07
   4  -3  -6  100.99    5.70
  -4  -3   6  110.39    8.74
   4   3   6   99.14    5.55
   4   3   6  103.21    6.39
   4  -3  -6  102.53    9.33
   4  -3  -6  107.92    8.51
  -4   3  -6  110.81    9.20
   4   3   6   96.37    6.14
   4  -3  -7  260.02    9.55
  -4  -3   7  269.56   13.54
   4   3   7  274.00    8.93
   4   3   7  265.02   10.38
  -4  -3   7  251.28    4.41
   4  -3  -7  259.70   14.32
   4  -3  -7  274.14   13.50
   4   3   7  262.87   10.06
  -4   3  -7  292.99   14.73
   4   3   8   18.77    3.46
   4  -3  -8   23.72    3.38
  -4   3  -8   23.50    5.33
   4  -3  -8   17.06    3.41
  -4  -3   8   12.56    4.03
   4  -3  -8   20.05    4.30
  -4  -3   8   17.40    1.52
  -4   3  -8   13.53    4.23
  -4  -3   9    5.48    3.99
  -4   3  -9   10.93    4.25
   4   3   9   17.56    3.84
   4  -3  -9   23.85    4.79
  -4  -3   9   11.49    1.51
  -4   3  -9   12.74    3.89
  -4   3 -10   26.95    5.21
   4   3  10   30.26    5.60
   4   3  10   39.12    4.91
  -4  -3  10   37.77    5.95
  -4  -3  10   31.56    2.69
  -4   3 -10   30.48    5.88
   4  -3 -10   31.15    5.19
  -4  -3  11  230.31   13.60
   4   3  11  226.17   13.12
   4   3  11  212.28   10.91
  -4  -3  11  221.97    7.40
   4  -3 -11  230.09   13.15
  -4   3 -11  223.13   13.71
  -4   3 -11  201.43   13.02
  -4  -3  12   74.11    4.91
  -4  -3  12   71.14    8.10
   4   3  12   88.40    8.58
   4   3  12   81.90    7.26
  -4   3 -12   80.46    8.93
   4  -3 -12   83.43    8.40
  -4  -3  13    9.17    2.30
   4  -3 -13    6.59    3.81
   4   3  13    5.05    4.14
  -4   3 -13    8.55    4.11
  -4  -3  13    9.82    4.58
   4   3  13    8.73    3.76
   4   3  14  101.14    9.15
  -4  -3  14  103.60   10.04
   4   3  14   99.48    8.28
  -4  -3  14   91.87    6.03
  -4   3 -14   90.00    9.33
   4  -3 -14   99.66    9.37
   4  -3 -15  107.01    9.94
   4   3  15   97.99    9.25
  -4  -3  15   96.37    9.82
   4   3  15  102.15    8.73
  -4   3 -15   94.89    9.53
  -4  -3  15   92.68    6.53
   4   3  16  163.15   11.66
  -4  -3  16  178.06   13.26
   4   3  16  173.94   11.72
  -4   3 -16  177.53   13.00
   4  -3 -16  168.22   12.30
  -4  -3  16  175.22    9.24
   4   3  17    9.27    4.82
  -4  -3  17    9.77    4.83
  -4   3 -17    5.98    4.40
   4   3  17   18.65    5.05
   4  -3 -17    7.62    4.34
   4   3  18  253.32   14.51
  -4  -3  18  272.33   16.95
   4   3  18  286.28   15.13
  -4   3 -18  268.64   16.18
   4  -3 -18  271.26   16.19
   4  -3 -19    4.34    4.56
   4   3  19    4.38    4.14
  -4   3 -19    7.49    4.71
  -4  -3  19    3.46    3.87
   4   3  19   14.68    5.21
   4   3  20  100.12    9.77
  -4  -3  20  116.01   11.68
   4   3  20  121.65   10.68
  -4   3 -20  123.99   11.48
   4  -3 -20  123.36   11.49
  -4   3 -21    9.21    4.82
   4   3  21    4.62    3.70
   4  -3 -21   14.94    5.02
  -4  -3  21    7.05    4.98
   4   3  21    8.36    4.70
   4  -3 -22   56.98    8.50
  -4   3 -22   69.40    9.12
   4   3  22   82.74    9.01
  -4  -3  22   69.65    9.97
   4   3  22   59.01    8.64
  -4   3 -23   61.40    8.73
   4   3  23   46.88    7.47
  -4  -3  23   55.00    9.07
   4   3  23   57.65    8.40
   4  -3 -23   50.38    8.25
   4   3  24    4.44    4.39
  -4   3 -24    6.90    4.54
  -4  -3  24   -1.94    4.40
   4   3  24    8.84    4.90
   4  -3 -24    2.71    4.03
   4   3  25    7.75    4.67
   4   3  25    4.74    4.62
  -4  -3  25    5.56    4.50
   4  -3 -25   -3.36    4.86
  -4   3 -25    5.78    4.64
   4   3  26   12.07    5.48
   4   3  26   12.86    5.30
   4  -3 -26   16.06    5.90
  -4  -3  26    5.89    5.03
  -4   3 -26   17.61    5.82
  -4  -3  27   10.40    4.90
   4   3  27   11.79    5.19
  -4   3 -27   16.45    6.09
   4  -3 -27   13.98    5.14
  -4   3 -28   -3.31    5.35
   4  -3 -28   -0.96    4.86
  -4  -3  28    7.18    5.68
   4   3  28   12.14    6.30
   4   3  29   15.70    5.94
  -4   3 -29   -0.27    5.25
  -4  -3  29    8.84    4.63
   4  -3 -29    1.43    4.10
  -4   3 -30  -14.56    6.98
  -4  -3  30   -3.51    5.74
  -4   3 -31   21.69    6.85
  -4  -3  31   21.81    6.65
  -4   3 -32   14.39    6.82
  -4  -3  32   26.52    8.28
  -4   3 -33   11.05    5.69
   4  -4  28    7.54    5.60
   4   4 -28    7.67    5.83
   4   4 -27    6.99    6.07
   4  -4  27    1.05    5.18
   4   4 -26   10.32    6.26
   4  -4  26    3.75    3.94
   4   4 -25   14.43    5.97
   4  -4  25    4.43    4.38
   4   4 -24   10.70    5.92
   4  -4  24   13.48    5.89
   4   4 -23   -1.13    4.79
   4  -4  23    2.39    3.68
   4   4 -22    8.21    5.39
   4  -4  22    6.84    4.36
   4   4 -21   28.85    7.21
  -4  -4 -21   27.32    5.05
  -4   4  21   20.94    4.96
   4  -4  21   25.45    6.72
   4   4 -20  151.69   12.71
   4  -4  20  140.28   13.08
  -4  -4 -20  161.57   10.34
  -4   4  20  142.15   11.23
   4   4 -19   94.61   10.34
   4  -4  19   97.89   11.00
  -4  -4 -19  104.22    8.20
  -4   4  19   98.60    9.39
   4   4 -18   41.18    7.50
  -4   4  18   47.04    6.69
  -4  -4 -18   43.19    5.41
   4  -4  18   44.02    7.86
   4   4 -17   35.04    6.79
  -4   4  17   28.54    5.66
  -4  -4 -17   27.82    4.35
   4  -4  17   30.68    6.70
   4   4 -16   29.22    6.29
  -4   4  16   29.29    5.41
  -4  -4 -16   28.52    4.33
   4  -4  16   25.84    6.11
  -4  -4 -16   26.18    2.44
  -4  -4 -15  328.93    9.02
   4   4 -15  354.84   16.97
   4  -4  15  344.39   18.60
  -4  -4 -15  335.70   12.85
  -4  -4 -15  320.73    8.13
  -4   4  15  338.09   15.59
  -4  -4 -14  121.35    7.66
  -4  -4 -14  129.64    6.17
   4   4 -14  152.81   11.60
   4  -4  14  132.80   11.77
  -4  -4 -14  122.77    5.21
  -4   4  14  133.99    9.90
  -4  -4 -13  199.71    8.01
   4   4 -13  211.06   12.88
   4  -4  13  195.71   14.05
  -4  -4 -13  207.85    9.46
  -4  -4 -13  195.52    6.60
  -4   4  13  204.65   11.99
  -4   4  12  197.50   11.58
  -4  -4 -12  194.09    8.19
   4   4 -12  208.57   12.47
   4  -4  12  185.10   13.23
  -4  -4 -12  199.63    8.92
  -4  -4 -12  194.27    6.77
  -4  -4 -11  130.14    7.04
   4   4 -11  126.30    9.76
   4  -4  11  120.45   10.91
  -4  -4 -11  112.74    6.56
  -4   4  11  110.77    8.71
  -4  -4 -11  122.70    5.62
  -4  -4 -10  346.93   11.59
   4   4 -10  344.27   14.84
  -4   4  10  364.87   12.19
   4  -4  10  351.80   17.77
  -4  -4 -10  343.55   10.61
  -4   4  10  338.71   14.79
  -4  -4 -10  340.22    9.41
  -4  -4  -9   83.32    6.15
   4   4  -9   92.36    8.19
  -4   4   9   88.22    6.47
   4  -4   9   91.91    9.46
  -4   4   9   99.05    8.34
  -4  -4  -9   97.57    5.32
  -4  -4  -8  166.64    8.51
   4   4  -8  168.05   10.09
  -4   4   8  173.79    8.52
   4  -4   8  155.99   11.79
  -4   4   8  163.40   10.24
  -4  -4  -8  155.91    6.85
  -4   4   7   28.19    4.71
   4   4  -7   33.33    5.16
  -4   4   7   27.87    3.78
  -4  -4  -7   29.28    3.92
   4  -4   7   33.94    6.16
  -4  -4  -7   32.74    3.57
   4   4  -6   46.09    5.61
  -4   4   6   42.03    4.52
  -4  -4  -6   38.99    4.52
  -4  -4  -6   40.51    2.09
  -4   4   6   50.64    6.14
   4  -4   6   47.50    6.84
  -4  -4  -6   51.82    4.42
  -4  -4  -5  104.95    7.33
   4   4  -5  103.38    7.34
  -4   4   5   98.79    6.60
  -4  -4  -5  100.34    4.20
   4  -4   5  112.79    9.81
  -4  -4  -5  104.20    6.22
  -4   4   5  111.35    8.60
   4   4  -4   42.05    4.92
  -4   4   4   37.59    4.46
  -4  -4  -4   41.37    5.11
  -4  -4  -4   42.86    3.22
  -4   4   4   56.37    6.48
   4  -4   4   37.72    6.22
  -4  -4  -4   44.61    4.41
  -4  -4  -3  255.89   11.71
   4   4  -3  261.29   10.45
  -4   4   3  276.12   11.11
  -4  -4  -3  260.02    8.25
   4  -4   3  251.64   14.54
  -4   4   3  253.62   12.85
  -4  -4  -3  251.77   10.18
  -4  -4  -2   71.86    6.70
   4   4  -2   69.31    5.47
  -4   4   2   77.68    6.25
  -4  -4  -2   64.49    4.61
   4  -4   2   63.51    7.59
  -4   4   2   67.66    7.15
  -4  -4  -2   73.13    5.89
  -4  -4  -1  233.81   11.73
   4   4  -1  228.09    8.99
  -4   4   1  246.17   10.74
  -4   4   1  253.07   12.95
  -4  -4  -1  232.39    8.92
   4  -4   1  241.79   14.23
   4   4   0   51.75    4.34
  -4  -4   0   63.32    6.73
  -4   4   0   49.23    5.22
  -4  -4   0   57.82    4.90
   4   4   0   53.56    2.87
   4  -4   0   64.72    7.86
   4   4   0   52.72    3.74
  -4   4   0   61.75    6.90
  -4  -4   1  251.26   12.61
  -4  -4   1  243.20    9.98
   4   4   1  249.91    6.89
   4  -4  -1  241.37   14.34
   4   4   1  236.85    7.15
  -4   4  -1  240.18   12.96
  -4  -4   2   86.37    7.94
  -4  -4   2   79.03    6.16
   4   4   2   73.91    4.17
   4  -4  -2   66.78    8.01
   4   4   2   72.12    3.72
  -4   4  -2   74.67    7.65
   4   4   2   69.16    5.54
   4   4   3  260.60    6.49
  -4  -4   3  277.75   13.73
   4  -4  -3  273.91    8.45
   4   4   3  258.15    8.21
   4  -4  -3  266.13   15.04
  -4   4  -3  264.65   13.96
   4   4   3  255.78   10.00
  -4   4  -4   36.51    5.78
   4   4   4   39.79    4.07
   4  -4  -4   48.49    7.17
  -4  -4   4   45.72    6.24
   4  -4  -4   43.90    3.84
   4   4   4   41.19    3.70
   4   4   4   36.01    2.41
   4  -4  -4   44.75    6.48
   4  -4  -5   91.98    8.76
   4  -4  -5  100.36    5.96
  -4  -4   5  103.28    8.84
   4   4   5  105.41    6.03
   4  -4  -5  100.41    9.74
  -4   4  -5   97.14    8.91
   4   4   5   99.87    6.08
  -4   4  -6   42.63    6.53
   4  -4  -6   45.67    6.99
   4  -4  -6   42.86    4.22
   4   4   6   48.84    4.49
  -4  -4   6   52.47    6.91
   4  -4  -6   49.86    6.71
   4   4   6   42.65    3.98
   4  -4  -7   26.36    5.97
   4  -4  -7   29.89    3.78
  -4   4  -7   32.17    6.11
   4   4   7   31.82    4.16
  -4  -4   7   35.72    6.17
  -4   4  -7   21.54    4.84
   4  -4  -7   18.06    4.61
   4   4   7   28.64    3.38
  -4  -4   8  158.07   11.48
   4   4   8  172.27    8.75
   4  -4  -8  164.74   11.85
  -4   4  -8  146.08   11.75
   4   4   8  157.98    7.22
  -4   4  -8  147.93   11.39
  -4  -4   9   90.53    9.01
   4   4   9   87.80    6.83
  -4   4  -9   82.78    9.39
   4  -4  -9   78.62    8.65
  -4   4  -9   97.04    9.81
  -4  -4  10  346.61   17.63
   4   4  10  363.45   12.14
   4   4  10  345.68   13.35
   4  -4 -10  359.08   17.52
  -4   4 -10  323.33   17.47
  -4   4 -10  329.22   17.29
   4   4  11  127.45   11.03
  -4  -4  11  120.74   10.95
   4   4  11  134.65    8.95
   4  -4 -11  122.24   10.74
  -4   4 -11  136.25   11.76
   4   4  12  213.51   13.89
  -4  -4  12  202.62   14.08
   4   4  12  204.71   10.95
   4  -4 -12  196.18   13.58
  -4   4 -12  202.27   14.31
   4   4  13  209.13   13.79
  -4  -4  13  212.35   14.64
   4   4  13  202.02   11.52
  -4  -4  13  189.32    5.02
  -4  -4  13  192.78    5.72
  -4   4 -13  198.60   14.13
   4  -4 -13  203.13   13.95
   4   4  14  144.32   11.61
  -4  -4  14  140.98   12.22
  -4   4 -14  127.30   11.86
   4   4  14  144.59   10.06
  -4  -4  14  125.39    4.81
   4  -4 -14  124.03   11.38
   4   4  15  337.17   17.43
  -4  -4  15  365.42   19.63
   4   4  15  319.10   14.93
  -4  -4  15  313.29    8.34
  -4   4 -15  343.77   18.62
   4  -4 -15  330.17   17.97
   4   4  16   20.13    5.65
  -4  -4  16   23.67    2.84
  -4  -4  16   27.29    6.50
   4  -4 -16   35.89    7.27
  -4   4 -16   31.27    6.65
   4  -4 -17   31.81    6.78
   4   4  17   29.84    6.25
  -4  -4  17   28.72    6.69
  -4   4 -17   24.71    6.50
  -4  -4  17   23.99    3.00
   4   4  18   53.62    7.82
  -4   4 -18   51.88    8.13
  -4  -4  18   45.47    7.87
   4  -4 -18   49.95    8.30
   4   4  19  108.94   10.62
  -4  -4  19   97.36   11.36
   4   4  19   95.03    9.51
  -4   4 -19   98.24   10.98
   4  -4 -19  114.52   11.77
   4   4  20  153.48   12.46
  -4  -4  20  164.53   14.64
   4   4  20  148.29   11.78
  -4   4 -20  151.21   13.61
   4  -4 -20  132.12   12.73
   4   4  21   20.89    5.70
  -4   4 -21   19.46    5.94
   4   4  21   29.81    6.20
  -4  -4  21   11.80    5.58
   4  -4 -21   24.07    6.07
  -4   4 -22   11.28    5.29
   4   4  22   12.61    4.61
   4   4  22    7.15    4.16
  -4  -4  22    5.15    4.89
   4  -4 -22    1.22    4.58
  -4   4 -23    8.97    5.62
   4   4  23    2.79    3.23
   4   4  23    7.28    3.82
  -4  -4  23    2.98    4.21
   4  -4 -23    7.73    4.22
   4   4  24    9.68    4.43
   4   4  24   14.19    5.76
  -4  -4  24    7.78    4.92
  -4   4 -24    8.95    5.43
   4  -4 -24    8.14    5.08
   4  -4 -25   -3.65    5.16
   4   4  25    3.55    4.28
   4   4  25    1.79    4.86
  -4  -4  25    1.54    4.52
  -4   4 -25    0.81    4.52
   4  -4 -26    6.24    4.43
   4   4  26    5.99    4.39
   4   4  26    4.73    4.48
  -4  -4  26   14.66    5.94
  -4   4 -26    8.79    5.83
   4   4  27    8.46    5.47
   4   4  27    3.77    4.75
  -4  -4  27    1.26    4.89
   4  -4 -27    0.59    4.88
  -4   4 -27   14.62    6.24
   4   4  28    8.46    4.61
  -4  -4  28    4.68    4.43
  -4   4 -28   12.44    6.06
   4  -4 -28    2.03    5.00
  -4   4 -29    3.69    5.25
  -4  -4  29    6.48    4.64
  -4   4 -30   -0.52    5.88
  -4  -4  30   13.71    6.97
  -4   4 -31  -10.62    6.29
   4  -5  27   27.11    7.69
   4   5 -26   10.18    6.19
   4  -5  26   -0.12    3.77
   4   5 -25   13.25    6.36
   4  -5  25   10.90    6.28
   4   5 -24   12.61    6.58
   4  -5  24   11.31    5.33
   4   5 -23   12.30    6.29
   4  -5  23    5.92    5.16
   4   5 -22   22.60    6.65
   4  -5  22   14.71    5.76
   4   5 -21   64.45    9.68
   4  -5  21   56.23    9.05
  -4   5  21   58.05    7.62
   4   5 -20   53.56    8.75
  -4   5  20   47.87    6.96
   4  -5  20   60.73    9.27
   4   5 -19   40.94    7.93
  -4   5  19   39.50    6.18
   4  -5  19   46.62    8.25
   4   5 -18   12.08    6.07
  -4   5  18    4.64    3.64
   4  -5  18    1.96    4.12
   4  -5  17   60.97    8.71
   4   5 -17   57.51    8.24
  -4   5  17   57.39    6.89
  -4   5  16    7.31    3.37
  -4  -5 -16    5.69    3.10
   4  -5  16    1.18    3.59
   4   5 -15   28.64    6.57
  -4   5  15   30.04    5.15
  -4  -5 -15   18.13    3.92
   4  -5  15   23.95    5.95
   4  -5  14  155.52   13.16
  -4  -5 -14  135.04    8.76
  -4   5  14  150.49   10.69
  -4   5  13   20.92    4.65
   4   5 -13   29.16    6.26
  -4  -5 -13   21.01    3.22
  -4  -5 -13   23.12    3.96
   4  -5  13   33.57    7.11
  -4  -5 -12  154.84    8.85
  -4  -5 -12  151.88    7.92
   4   5 -12  146.96   11.03
  -4   5  12  176.47    9.76
   4  -5  12  163.67   13.18
  -4   5  12  158.65   10.73
  -4  -5 -11   68.54    5.68
   4   5 -11   80.40    8.41
  -4   5  11   88.40    7.28
   4  -5  11   73.74    9.61
  -4   5  11   64.92    7.07
  -4  -5 -10  457.98   14.55
   4   5 -10  398.38   16.53
  -4   5  10  437.06   15.07
   4  -5  10  428.07   20.72
  -4   5  10  432.05   17.22
  -4  -5  -9   95.15    7.02
   4   5  -9  103.99    9.00
  -4   5   9   91.44    7.35
   4  -5   9   92.97   10.23
  -4   5   9   85.76    8.03
  -4  -5  -8  120.03    8.12
   4   5  -8  142.57    9.83
  -4   5   8  129.04    8.46
   4  -5   8  129.05   11.66
  -4   5   8  121.67    9.39
  -4  -5  -7  174.10    9.90
   4   5  -7  180.34   10.61
  -4   5   7  159.33    9.53
   4  -5   7  155.26   12.60
  -4   5   7  158.62   10.49
  -4  -5  -6  245.96   11.85
   4   5  -6  255.50   11.95
  -4   5   6  224.30   11.03
   4  -5   6  249.07   15.64
  -4   5   6  229.24   12.55
  -4   5   5   29.77    5.01
   4   5  -5   36.67    5.12
  -4   5   5   31.87    4.76
  -4  -5  -5   36.53    5.07
   4  -5   4   51.59    7.59
  -4  -5  -4   52.98    6.10
   4   5  -4   52.61    5.58
  -4   5   4   55.34    6.00
  -4  -5  -4   49.25    3.62
  -4   5   4   51.08    6.36
  -4  -5  -3  100.58    8.25
   4   5  -3  102.90    7.11
  -4   5   3   97.52    7.74
   4  -5   3   96.03    9.94
  -4  -5  -3  101.34    5.73
  -4   5   3  101.12    8.75
   4  -5   2   50.45    7.67
  -4   5   2   48.44    6.35
  -4  -5  -2   57.27    6.66
   4   5  -2   53.52    5.15
  -4   5   2   54.97    5.95
  -4  -5  -2   51.79    4.45
   4   5  -1   19.65    3.48
  -4   5   1   20.42    4.69
   4  -5   1   21.18    5.57
  -4   5   1   19.30    4.27
  -4  -5  -1   26.93    5.20
  -4  -5  -1   21.49    3.26
   4   5  -1   21.14    3.17
   4  -5   0   48.81    7.37
   4   5   0   53.77    4.62
  -4  -5   0   59.59    6.96
  -4   5   0   54.51    5.95
  -4  -5   0   56.89    5.29
   4   5   0   47.77    4.30
  -4   5   0   58.01    6.94
   4  -5  -1   21.67    5.48
   4   5   1   21.40    3.12
  -4  -5   1   16.65    3.32
   4   5   1   22.94    2.04
  -4   5  -1   21.17    5.03
  -4  -5   1   24.75    5.30
   4   5   1   21.96    2.99
   4  -5  -2   51.54    7.73
   4   5   2   54.75    4.00
  -4  -5   2   65.01    7.53
   4   5   2   54.19    6.17
   4   5   2   53.78    3.44
   4   5   2   48.32    4.10
  -4   5  -2   58.44    7.32
   4   5   2   46.69    4.59
  -4  -5   3   93.84    9.05
   4   5   3  102.53    7.98
   4   5   3   98.26    5.07
   4  -5  -3  108.62   10.43
   4   5   3   98.79    5.47
  -4   5  -3  100.82    9.29
   4   5   3   92.84    6.22
   4   5   4   52.34    3.91
   4  -5  -4   52.23    7.95
   4   5   4   47.30    5.74
   4   5   4   54.90    4.18
  -4  -5   4   54.69    7.19
   4   5   4   51.56    4.48
  -4   5  -4   41.36    6.54
  -4   5  -5   21.89    5.39
   4   5   5   23.92    3.13
   4  -5  -5   38.02    6.94
   4   5   5   34.12    5.05
  -4  -5   5   30.01    5.81
   4   5   5   28.19    2.94
   4   5   5   27.82    3.37
  -4  -5   6  235.53   14.65
   4   5   6  233.67   11.55
   4   5   6  249.67    9.62
   4   5   6  233.51    7.66
   4  -5  -6  256.18   16.07
   4  -5  -6  226.67   14.72
  -4   5  -6  248.18   15.90
  -4   5  -6  216.82   14.02
   4   5   6  227.70    8.60
   4  -5  -7  162.06    9.02
  -4  -5   7  164.41   12.58
   4   5   7  172.88    9.89
   4   5   7  174.68    8.52
   4  -5  -7  172.49   13.14
  -4   5  -7  174.02   13.47
  -4   5  -7  173.94   13.04
  -4  -5   8  131.74   11.51
   4   5   8  108.50    7.97
   4   5   8  111.80    7.37
   4  -5  -8  126.29   11.43
  -4   5  -8  127.57   11.46
  -4   5  -8  113.62   11.09
  -4  -5   9   81.75    9.62
   4   5   9   89.29    7.48
  -4   5  -9   92.74   10.32
   4  -5  -9   97.33   10.49
  -4   5  -9   85.50    9.82
  -4  -5  10  430.38   20.77
   4   5  10  439.69   15.31
   4  -5 -10  433.45   20.92
  -4   5 -10  487.51   22.69
  -4   5 -10  445.38   21.11
  -4  -5  11   92.36   10.67
   4   5  11   66.27    8.77
   4   5  11   78.71    7.16
  -4   5 -11   82.36   10.34
   4  -5 -11   64.51    8.75
   4   5  12  137.05   11.99
  -4  -5  12  143.95   12.82
   4   5  12  160.75    9.37
  -4   5 -12  158.21   13.52
   4  -5 -12  150.98   12.99
   4   5  13   18.18    5.64
  -4   5 -13   24.58    6.70
   4  -5 -13   22.82    6.36
  -4  -5  13   26.50    6.42
   4   5  14  147.64   12.58
  -4  -5  14  150.08   13.42
  -4   5 -14  157.40   13.72
   4  -5 -14  152.76   13.14
   4   5  15   20.21    5.54
  -4  -5  15   24.23    6.71
  -4   5 -15   28.71    6.72
   4  -5 -15   21.40    5.96
   4   5  16    6.00    4.70
  -4  -5  16    5.16    4.92
   4  -5 -16    8.26    4.95
  -4   5 -16    9.04    5.81
  -4   5 -17   58.09    9.30
   4   5  17   62.21    8.87
  -4  -5  17   48.82    8.42
   4  -5 -17   53.56    8.53
   4  -5 -18    0.43    4.31
   4   5  18    1.94    4.72
  -4   5 -18    0.71    5.11
  -4  -5  18    2.38    3.79
   4   5  19   39.25    7.46
  -4   5 -19   50.62    8.76
  -4  -5  19   26.88    6.82
   4  -5 -19   50.04    8.65
   4   5  20   38.92    7.58
  -4   5 -20   47.57    8.79
  -4  -5  20   37.57    7.64
   4  -5 -20   50.74    8.98
   4   5  21   53.80    8.16
  -4   5 -21   62.88   10.04
  -4  -5  21   46.08    8.76
   4  -5 -21   61.71    9.58
   4  -5 -22   11.81    6.14
  -4   5 -22   19.64    6.86
   4   5  22   10.19    5.03
  -4  -5  22    9.10    4.73
  -4   5 -23    8.23    5.87
   4   5  23    5.58    4.45
  -4  -5  23   10.56    5.36
   4  -5 -23   17.25    6.49
  -4   5 -24    2.00    4.99
   4   5  24   10.16    5.45
  -4  -5  24    9.89    4.80
   4  -5 -24    1.20    4.54
  -4   5 -25    0.44    4.68
   4   5  25   13.98    6.11
  -4  -5  25    3.05    4.48
   4  -5 -25    1.92    5.20
   4   5  26   -0.31    4.27
   4   5  26    6.73    5.10
  -4  -5  26    2.50    4.00
   4  -5 -26    0.42    5.27
  -4   5 -26    6.85    5.24
   4   5  27   15.06    5.61
   4   5  27   13.27    6.34
  -4  -5  27   26.28    8.12
  -4   5 -27   25.07    6.85
  -4   5 -28    3.62    4.21
   4  -6  26   -4.07    5.59
   4  -6  25    9.80    4.73
   4   6 -24    5.57    5.75
   4  -6  24    4.45    4.68
   4   6 -23    5.75    5.42
   4  -6  23   -4.27    5.39
   4   6 -22    2.55    4.89
   4  -6  22    1.26    4.44
   4   6 -21    4.50    5.51
   4  -6  21   -0.78    4.98
   4   6 -20    6.56    4.84
   4  -6  20   -0.06    4.76
   4   6 -19   14.17    6.43
   4  -6  19    5.78    4.92
   4   6 -18   13.07    5.78
  -4   6  18    8.50    3.49
   4  -6  18    4.39    4.89
  -4   6  17   18.85    4.45
   4   6 -17   32.86    7.09
   4  -6  17   22.00    6.46
   4  -6  16    4.14    4.73
  -4   6  16    8.45    3.60
   4   6 -16   13.92    6.14
  -4   6  15   20.04    4.56
   4   6 -15   29.53    6.24
   4  -6  15   18.44    5.37
  -4   6  14   13.29    4.12
   4   6 -14   15.39    5.38
  -4   6  14   13.46    4.20
   4  -6  14   11.13    5.69
   4   6 -13   72.09    8.78
  -4   6  13   63.73    6.90
   4  -6  13   50.06    8.39
  -4   6  13   57.42    6.89
  -4   6  12   30.10    5.10
   4   6 -12   41.11    6.90
  -4   6  12   32.35    5.32
  -4   6  11   15.44    4.14
   4   6 -11   17.81    5.49
  -4   6  11   13.66    3.99
  -4  -6 -11   19.79    3.66
   4  -6  11   10.64    4.87
  -4   6  10   19.36    4.36
   4   6 -10   33.52    6.47
  -4   6  10   25.83    5.09
  -4  -6 -10   17.64    3.54
   4  -6  10   17.80    5.65
  -4   6   9   -0.44    3.02
   4   6  -9    8.46    4.34
  -4   6   9    0.03    3.52
  -4  -6  -9    1.76    2.32
   4  -6   9   -2.27    3.97
  -4  -6  -8   98.49    7.99
   4   6  -8  107.40    9.03
  -4   6   8   88.21    7.97
   4  -6   8   86.42   10.31
  -4   6   8   78.32    7.90
  -4  -6  -7  173.76   10.92
   4   6  -7  177.60   10.85
  -4   6   7  164.62   10.81
   4  -6   7  175.76   14.20
  -4   6   7  167.05   11.26
  -4  -6  -6  141.07   10.02
   4   6  -6  154.48   10.11
  -4   6   6  162.78   10.80
   4  -6   6  130.27   12.31
  -4   6   6  164.28   11.19
   4  -6   5   45.00    7.63
  -4   6   5   52.15    6.74
   4   6  -5   57.96    6.49
  -4   6   5   47.08    6.33
  -4  -6  -5   49.51    6.37
   4  -6   4   39.51    7.41
  -4   6   4   32.40    5.77
   4   6  -4   43.24    5.60
  -4   6   4   34.84    5.71
  -4  -6  -4   37.94    5.85
  -4   6   3   49.97    6.63
   4  -6   3   59.31    8.46
  -4  -6  -3   62.58    7.45
   4   6  -3   63.41    6.36
  -4   6   3   58.36    6.92
   4  -6   2   74.22    9.30
  -4  -6  -2   72.17    7.98
   4   6  -2   65.26    5.97
  -4   6   2   77.86    7.89
  -4   6   2   61.78    7.43
  -4   6   1   10.22    4.04
   4  -6   1    1.19    3.76
   4   6  -1   16.71    3.69
  -4   6   1    7.63    3.44
   4   6  -1    3.07    3.99
  -4  -6  -1   10.79    3.78
  -4  -6  -1    7.17    2.40
  -4   6   0   19.05    5.16
   4   6   0   23.72    3.67
   4  -6   0   17.97    5.21
  -4  -6   0   18.37    3.50
  -4   6   0   10.06    3.98
   4   6   0   18.67    4.71
  -4  -6   0   22.02    5.18
  -4   6  -1    6.92    3.48
   4  -6  -1    8.16    4.28
   4   6   1    8.69    2.78
   4   6   1   10.31    4.08
  -4   6  -1    3.13    3.24
  -4  -6   1   13.65    4.66
   4   6   1   10.55    2.80
   4  -6  -2   63.22    8.80
   4   6   2   63.46    4.76
   4   6   2   59.95    7.22
  -4  -6   2   63.01    7.81
   4   6   2   69.74    5.73
  -4   6  -2   68.15    8.35
   4  -6  -3   60.20    8.77
   4   6   3   56.75    4.12
  -4  -6   3   73.29    8.59
   4   6   3   59.21    7.06
   4   6   3   60.60    3.97
   4   6   3   53.27    4.93
  -4   6  -3   71.89    8.65
  -4   6  -4   32.12    6.37
   4  -6  -4   39.86    7.74
   4   6   4   41.93    6.12
   4   6   4   30.12    3.32
  -4  -6   4   42.74    7.21
   4  -6  -5   44.94    7.97
   4   6   5   48.85    6.38
  -4  -6   5   57.68    8.18
   4   6   5   41.53    4.06
  -4   6  -5   41.74    7.78
  -4   6  -5   52.41    7.81
  -4   6  -6  148.61   12.40
  -4  -6   6  141.80   12.30
   4   6   6  155.87   10.55
  -4   6  -6  148.02   13.43
  -4  -6   7  194.59   14.56
   4   6   7  159.79   10.65
  -4   6  -7  164.28   13.98
  -4   6  -7  178.82   13.60
  -4   6  -8   92.98   10.80
  -4  -6   8  104.46   11.01
   4   6   8   97.55    8.44
   4  -6  -8   98.03   10.95
  -4   6  -8   91.02   10.02
  -4   6  -9   -0.85    4.69
   4   6   9   -1.59    3.77
  -4  -6   9   -0.52    4.10
   4  -6  -9    0.02    4.44
  -4   6  -9    3.44    3.92
   4   6  10   29.07    6.58
   4   6  10   30.51    5.30
  -4  -6  10   15.45    5.62
  -4   6 -10   26.37    6.96
   4  -6 -10   29.65    7.08
  -4   6 -10   24.16    6.06
   4   6  11    9.97    5.41
   4   6  11   16.46    4.48
  -4   6 -11   14.62    5.98
  -4  -6  11   13.44    5.14
   4  -6 -11   17.71    5.93
   4   6  12   23.00    6.21
  -4   6 -12   27.17    7.16
   4   6  12   33.09    5.41
  -4  -6  12   24.91    6.43
   4  -6 -12   19.00    6.16
  -4   6 -13   53.91    9.31
   4   6  13   46.56    7.86
   4   6  13   64.71    7.08
  -4  -6  13   45.75    8.48
   4  -6 -13   63.88    9.35
  -4   6 -14    3.99    4.92
   4   6  14    5.32    4.23
   4   6  14   15.19    4.45
  -4  -6  14    2.72    3.83
   4  -6 -14    7.21    4.82
   4   6  15   14.18    5.44
  -4  -6  15    5.62    4.64
   4  -6 -15   25.01    6.64
  -4   6 -15   16.97    6.64
   4   6  16    7.02    5.33
  -4  -6  16   -0.22    5.29
  -4   6 -16   11.74    6.16
   4  -6 -16    3.38    3.99
   4   6  17   13.65    5.43
  -4   6 -17   20.15    7.03
  -4  -6  17   26.61    7.15
   4  -6 -17   34.59    7.49
   4   6  18    8.63    5.04
  -4   6 -18    1.33    4.41
  -4  -6  18    7.10    4.33
   4  -6 -18    5.47    4.29
  -4  -6  19    2.89    5.03
   4   6  19    4.92    4.87
  -4   6 -19   -1.47    4.79
   4  -6 -19   -0.14    3.80
   4   6  20    9.61    5.72
  -4   6 -20   -5.23    4.57
  -4  -6  20   -6.56    5.84
   4  -6 -20   -0.73    4.27
  -4  -6  21   -2.11    5.51
   4  -6 -21    4.53    5.43
   4   6  21    4.78    5.12
  -4   6 -21    2.00    5.12
  -4   6 -22    2.28    5.04
   4   6  22   -0.34    5.12
  -4  -6  22    2.57    4.28
   4  -6 -22    0.72    5.33
  -4   6 -23    4.94    6.26
   4   6  23    2.37    4.72
  -4  -6  23   -0.13    4.02
   4  -6 -23    2.13    4.48
  -4  -6  24    5.24    5.51
  -4   6 -24    6.71    5.79
   4   6  24    5.17    5.01
   4  -6 -24   16.27    7.37
  -4   6 -25   11.02    5.75
  -4  -6  25   14.74    6.48
   4  -7  24    6.98    5.04
   4  -7  23   -0.70    4.35
   4   7 -22    8.98    6.10
   4  -7  22   10.82    5.50
   4  -7  21    0.63    4.94
   4   7 -21   10.14    6.43
   4   7 -20   17.52    6.65
   4  -7  20    3.65    4.76
   4   7 -19   26.97    7.28
   4  -7  19   22.27    6.74
   4   7 -18   51.02    8.73
   4  -7  18   44.03    8.73
   4   7 -17   10.18    5.84
   4  -7  17    6.24    4.06
   4   7 -16   27.55    6.63
   4  -7  16    3.98    4.47
   4   7 -15   46.32    8.20
  -4   7  15   44.02    6.51
   4  -7  15   39.09    7.79
  -4   7  14    7.42    3.55
   4   7 -14   16.25    5.79
  -4   7  14    8.41    4.20
   4  -7  14    9.21    4.34
  -4   7  13   17.19    4.59
   4   7 -13   19.53    5.62
  -4   7  13   20.13    5.00
   4  -7  13   10.55    5.59
  -4   7  12    9.37    3.58
   4   7 -12   18.76    5.84
  -4   7  12   11.98    4.44
   4  -7  12   11.85    5.04
  -4   7  11    3.64    3.24
   4   7 -11    8.32    4.79
  -4   7  11   13.80    4.54
   4  -7  11    5.69    4.88
  -4   7  10   44.34    6.41
   4   7 -10   53.71    7.40
  -4   7  10   55.09    7.02
   4  -7  10   61.39    9.36
   4  -7   9   12.31    5.55
  -4   7   9    7.81    3.59
   4   7  -9   13.19    4.86
  -4   7   9    5.92    3.71
  -4  -7  -9   10.39    3.49
   4  -7   8    8.33    4.91
  -4   7   8   10.47    4.27
  -4  -7  -8    9.80    3.71
   4   7  -8   10.65    4.45
  -4   7   8    3.39    3.68
   4  -7   7   62.79    9.33
  -4   7   7   54.21    7.01
   4   7  -7   51.69    6.62
  -4   7   7   51.96    7.01
  -4  -7  -7   48.31    6.41
   4  -7   6    9.16    4.68
  -4   7   6    9.65    4.06
   4   7  -6   16.41    4.76
  -4   7   6    7.61    4.18
  -4  -7  -6    8.28    3.81
  -4  -7  -5   70.70    8.15
   4   7  -5   83.62    7.96
  -4   7   5   83.74    8.78
   4  -7   5   84.64   10.85
  -4   7   5   74.82    8.23
  -4  -7  -4  146.00   11.36
   4   7  -4  152.88    9.72
  -4   7   4  150.85   11.55
   4  -7   4  141.76   13.32
  -4   7   4  136.37   10.91
  -4   7   3    2.91    3.73
   4  -7   3   -1.53    4.15
   4   7  -3    4.70    3.68
  -4   7   3    0.59    3.50
  -4  -7  -3    3.65    3.88
  -4   7   2   28.03    5.40
   4  -7   2   33.03    7.06
   4   7  -2   34.98    5.07
  -4   7   2   30.06    5.80
   4   7  -2   25.14    5.90
  -4  -7  -2   40.46    6.76
  -4   7   1   12.59    4.57
   4  -7   1   13.68    6.07
   4   7  -1   14.05    3.72
  -4   7   1    2.09    3.73
   4   7  -1    1.60    4.36
  -4  -7  -1   17.39    5.09
  -4   7   0   26.33    5.49
   4  -7   0   34.04    7.16
   4   7   0   35.47    4.47
  -4   7   0   25.81    5.45
   4   7   0   23.27    5.46
  -4  -7   0   36.39    6.59
   4  -7  -1    5.20    4.80
   4   7   1    7.09    4.45
  -4   7  -1   13.01    4.77
  -4   7  -1    7.41    3.89
  -4  -7   1   12.46    4.96
  -4   7  -2   24.91    5.86
   4  -7  -2   40.96    7.95
   4   7   2   26.99    5.71
  -4   7  -2   39.24    6.68
  -4  -7   2   31.84    6.35
  -4   7  -3    1.68    3.82
   4  -7  -3    3.46    5.02
  -4  -7   3    2.83    3.98
   4   7   3   -0.62    3.70
  -4   7  -3    5.77    5.68
  -4  -7   4  141.63   12.78
   4   7   4  151.61   11.56
  -4   7  -4  146.40   13.69
   4  -7  -4  159.63   14.43
  -4   7  -4  135.55   12.03
  -4   7  -5   75.14   10.39
  -4  -7   5  101.50   11.28
   4   7   5   74.02    8.59
  -4   7  -5   82.67    9.95
  -4   7  -6    7.14    4.88
   4   7   6   10.88    4.61
  -4   7  -6    2.45    4.56
  -4  -7   6   12.96    5.36
  -4   7  -7   50.15    8.82
   4   7   7   56.21    7.53
  -4  -7   7   35.85    7.20
  -4   7  -7   48.02    7.94
  -4   7  -8    6.91    5.07
   4   7   8    7.78    4.13
  -4  -7   8    6.78    4.09
  -4   7  -8    2.36    4.08
   4   7   9    1.80    3.65
  -4   7  -9    5.91    5.42
  -4  -7   9    3.96    4.48
  -4   7  -9    7.15    4.94
   4   7  10   50.78    8.54
   4   7  10   59.36    7.39
  -4   7 -10   69.04   10.22
  -4  -7  10   54.45    9.24
  -4   7 -10   57.77    8.85
   4   7  11   11.13    5.20
  -4   7 -11    7.72    5.52
   4   7  11    7.40    4.09
  -4  -7  11    4.35    4.77
   4  -7 -11    5.16    3.86
  -4   7 -11    5.61    5.04
  -4   7 -12    3.43    5.35
   4   7  12   13.79    6.13
   4   7  12   12.61    4.55
  -4  -7  12    7.21    5.12
   4  -7 -12    6.39    4.99
  -4   7 -13   13.84    5.92
   4   7  13   21.89    6.75
   4   7  13   22.37    5.41
  -4  -7  13    9.73    5.70
   4  -7 -13    5.77    4.91
   4   7  14   19.04    6.98
   4   7  14   22.57    5.06
  -4  -7  14    8.76    5.29
   4  -7 -14   10.93    4.98
  -4   7 -14   12.29    6.24
   4   7  15   31.20    7.62
   4   7  15   38.46    6.53
  -4  -7  15   43.80    9.15
  -4   7 -15   40.18    8.76
   4  -7 -15   37.21    8.46
  -4  -7  16   15.29    6.84
  -4   7 -16    8.50    6.23
   4   7  16   14.64    6.53
   4  -7 -16    7.46    5.54
   4   7  17    4.79    5.48
  -4   7 -17    4.36    5.40
  -4  -7  17    3.94    4.61
   4  -7 -17    3.30    4.98
   4  -7 -18   55.37   10.20
   4   7  18   56.58    9.51
  -4   7 -18   42.23    8.66
  -4  -7  18   49.34   10.14
   4   7  19   22.20    7.47
  -4   7 -19   19.37    7.13
  -4  -7  19   13.10    6.64
   4  -7 -19   18.12    7.45
   4   7  20    7.51    5.04
  -4   7 -20    6.96    6.50
  -4  -7  20   16.23    7.30
   4  -7 -20    2.96    4.99
   4   7  21    7.16    4.69
  -4   7 -21    2.54    5.03
  -4  -7  21    1.60    5.23
   4  -7 -21    6.63    5.50
  -4   7 -22    7.18    5.20
   4  -8  22   18.63    7.04
   4  -8  21    2.71    4.71
   4   8 -20   35.98    8.43
   4  -8  20   29.46    7.73
   4   8 -19   36.12    7.85
   4  -8  19   25.19    7.21
   4  -8  18   47.71    9.56
   4   8 -18   41.53    8.48
   4   8 -17   12.63    5.97
   4  -8  17    4.84    5.22
   4   8 -16   82.38   10.73
  -4   8  16   79.61    8.95
   4  -8  16   79.83   11.97
   4   8 -15   57.63    9.04
  -4   8  15   61.90    8.20
   4  -8  15   53.78    9.85
   4  -8  14   43.83    8.57
   4   8 -14   42.26    7.80
  -4   8  14   49.16    7.55
   4   8 -13    4.01    4.99
  -4   8  13    4.76    4.29
   4  -8  13    1.10    4.25
   4  -8  12   -2.41    4.62
   4   8 -12    7.26    4.99
  -4   8  12    0.67    3.71
   4  -8  11   12.15    5.48
   4   8 -11   13.90    5.31
  -4   8  11   16.95    4.96
   4  -8  10    3.71    4.45
   4   8 -10    2.33    3.97
  -4   8  10   -0.09    3.84
   4  -8   9   19.97    6.13
  -4   8   9   19.81    4.73
   4   8  -9   34.68    6.58
  -4   8   9   16.65    5.20
   4  -8   8    5.35    4.26
  -4   8   8    1.86    3.04
   4   8  -8    7.21    4.78
  -4   8   8   -5.02    4.84
   4  -8   7   19.63    6.79
  -4   8   7    3.93    3.38
   4   8  -7   23.88    5.67
  -4   8   7   15.02    5.29
  -4  -8  -7    7.97    3.96
   4  -8   6   -0.88    4.21
  -4   8   6   12.83    4.59
   4   8  -6   14.05    4.43
  -4   8   6    9.96    4.72
  -4  -8  -6    8.55    4.14
   4  -8   5   75.20   10.65
  -4  -8  -5   73.81    8.70
   4   8  -5   78.05    7.75
  -4   8   5   72.53    8.89
  -4   8   5   69.98    8.22
  -4   8   4   34.63    6.24
   4  -8   4   26.13    7.41
  -4   8   4   25.28    5.87
  -4  -8  -4   34.17    6.36
  -4   8   3    9.53    4.08
   4  -8   3    3.46    4.40
  -4   8   3   10.90    4.81
   4   8  -3    0.01    5.21
  -4   8   2    9.19    3.92
   4  -8   2    6.39    4.90
  -4   8   2    6.10    4.29
   4   8  -2    1.94    4.51
  -4  -8  -2    6.33    4.12
  -4   8   1   16.40    4.73
   4  -8   1   11.04    5.70
  -4   8   1   11.30    4.07
   4   8  -1   18.51    5.35
  -4  -8  -1   21.77    5.94
  -4  -8   0  123.01   12.23
  -4   8   0   98.42   10.56
   4   8   0  113.38   11.66
   4  -8   0  109.19   12.62
  -4   8   0  117.68   12.79
  -4   8   0  114.86   11.03
  -4   8  -1   20.06    5.79
   4  -8  -1   25.05    7.15
  -4   8  -1   24.79    7.20
   4   8   1   12.48    5.45
  -4   8  -1   11.43    5.06
  -4  -8   1   16.59    5.83
  -4   8  -2    9.29    5.07
   4  -8  -2    3.14    5.04
   4   8   2   -2.20    5.18
  -4   8  -2   12.91    5.08
  -4   8  -2    2.91    4.52
  -4  -8   2    6.56    4.50
  -4   8  -3   11.93    4.82
  -4   8  -3   16.10    6.64
   4  -8  -3    7.40    5.82
   4   8   3    4.56    4.20
  -4   8  -3    0.82    4.70
  -4  -8   3   12.64    5.48
  -4   8  -4   22.48    5.63
   4   8   4   22.14    5.76
  -4   8  -4   33.28    7.64
  -4  -8   4   31.10    7.00
  -4   8  -5   74.80    9.65
  -4   8  -5   67.99   10.21
   4   8   5   64.57    8.57
  -4  -8   5   76.85   10.39
  -4   8  -6    4.52    4.30
  -4   8  -6   12.61    6.72
   4   8   6    6.70    4.33
  -4  -8   6    4.44    4.61
  -4   8  -7    7.93    4.23
   4   8   7   14.15    4.68
  -4  -8   7    6.25    4.58
  -4   8  -7   15.47    6.54
   4   8   8   -4.18    4.65
  -4   8  -8    1.42    5.03
  -4  -8   8    5.50    4.91
  -4   8  -8    1.66    3.69
   4   8   9   21.06    6.67
  -4   8  -9   24.39    7.49
   4   8   9   14.93    5.21
  -4  -8   9   18.71    6.35
  -4   8  -9   16.25    6.24
  -4  -8  10    2.09    4.52
  -4   8 -10    4.44    5.45
   4   8  10   -0.26    5.38
   4   8  10    3.11    4.32
  -4   8 -10    7.06    4.86
  -4   8 -11   13.20    6.26
   4   8  11   14.11    6.68
   4   8  11   18.34    5.15
[truncated: 204,761 more chars]
