# Supplementary material for: Amycolachromones A–F, Isolated from a Streptomycin-Resistant Strain of the Deep-Sea Marine Actinomycete Amycolatopsis sp. WP1
Source: Mar Drugs. 2022 Feb 24;20(3):162. doi: 10.3390/md20030162 (PMC8949813; doi:10.3390/md20030162)
Supplement: Supplementary file 1 [file marinedrugs-20-00162-s001.zip › phem_6B-1/phem_6B-1/phem_6B-1/struct/olex2_exp_phem_6B1/.olex/temp/exp_phem_6b1.fcf]

#
# h,k,l, Fc-squared, Fo-squared, sigma(Fo-squared), status flag
#
data_exp_phem_6b1
_shelx_title ' exp_phem_6b1_a.res in P2(1)2(1)2(1)'
_shelx_refln_list_code          4
_shelx_F_calc_maximum      146.09
_exptl_crystal_F_000       816.00
_reflns_d_resolution_high  0.8001

loop_
 _space_group_symop_operation_xyz
 'x, y, z'
 '-x+1/2, -y, z+1/2'
 '-x, y+1/2, -z+1/2'
 'x+1/2, -y+1/2, -z'

_cell_length_a     7.7760
_cell_length_b     8.6993
_cell_length_c    26.8196
_cell_angle_alpha  90.000
_cell_angle_beta   90.000
_cell_angle_gamma  90.000

_shelx_F_squared_multiplier     1.000

loop_
 _refln_index_h
 _refln_index_k
 _refln_index_l
 _refln_F_squared_calc
 _refln_F_squared_meas
 _refln_F_squared_sigma
 _refln_observed_status
   2   0   0       4701.91       5327.21        25.07 o
   4   0   0        148.89        141.62         4.75 o
   6   0   0       1219.97       1283.46        29.64 o
   8   0   0         31.09         13.97         9.19 o
   1   1   0       4107.60       4294.38        27.32 o
   2   1   0        434.23        491.39         4.46 o
   3   1   0       2899.28       2971.68        16.75 o
   4   1   0        488.91        451.63         6.88 o
   5   1   0        800.40        830.61        11.28 o
   6   1   0          5.02          4.65         2.05 o
   7   1   0        141.81        161.12         8.56 o
   8   1   0          6.99          7.10         3.80 o
   9   1   0          4.53          1.60         6.27 o
   0   2   0       3457.97       2961.86        22.20 o
   1   2   0       1568.95       1604.10         9.11 o
   2   2   0       5127.68       5030.32        26.62 o
   3   2   0       4544.43       4636.99        18.55 o
   4   2   0        412.88        460.33         5.59 o
   5   2   0        420.97        441.82         7.46 o
   6   2   0         16.78         15.26         3.30 o
   7   2   0          2.13          3.70         3.48 o
   8   2   0         29.98         40.34         6.62 o
   9   2   0         46.24         51.20         6.47 o
   1   3   0       1621.21       1757.41        10.88 o
   2   3   0         94.78        105.59         4.23 o
   3   3   0        194.26        157.77         3.45 o
   4   3   0         48.91         32.01         1.52 o
   5   3   0         40.69         38.09         1.95 o
   6   3   0          1.84          3.68         2.57 o
   7   3   0         31.45         40.59         7.84 o
   8   3   0         49.33         45.60         6.19 o
   9   3   0          9.30         10.83         4.59 o
   0   4   0         38.21         60.10         3.78 o
   1   4   0       9084.80       9490.88        42.89 o
   2   4   0       1080.80       1142.45        10.36 o
   3   4   0         83.21         82.69         2.64 o
   4   4   0        105.35        106.58         3.69 o
   5   4   0          2.65          0.19         1.23 o
   6   4   0         31.54         28.16         3.02 o
   7   4   0        314.04        304.41        12.52 o
   8   4   0        146.44        156.02        10.07 o
   9   4   0         10.17          8.91         5.02 o
   1   5   0        252.85        262.47         6.53 o
   2   5   0        221.73        218.09         4.41 o
   3   5   0          2.15          2.75         1.13 o
   4   5   0        108.11        104.16         4.09 o
   5   5   0          2.06         -1.46         2.40 o
   6   5   0         14.74         12.95         3.60 o
   7   5   0         15.81         11.92         7.19 o
   8   5   0        107.20         99.72        10.21 o
   0   6   0         16.59         16.80         4.71 o
   1   6   0          4.18          1.85         1.93 o
   2   6   0          9.71         12.97         1.84 o
   3   6   0          7.00          6.15         1.46 o
   4   6   0         35.18         37.41         3.16 o
   5   6   0        252.02        211.59         8.77 o
   6   6   0         30.59         27.63         4.34 o
   7   6   0          0.00          7.14         4.66 o
   8   6   0          1.81         -0.88         6.08 o
   1   7   0        106.70         74.47         5.19 o
   2   7   0         60.64         52.76         3.88 o
   3   7   0         32.15         28.33         2.92 o
   4   7   0         69.11         60.01         4.41 o
   5   7   0        219.33        202.92         9.81 o
   6   7   0          7.31         10.16         3.87 o
   7   7   0          4.38          6.50         5.04 o
   0   8   0          6.09          5.06         4.97 o
   1   8   0        184.87        161.67         6.07 o
   2   8   0          4.31          6.10         2.48 o
   3   8   0          2.41          1.96         2.98 o
   4   8   0        234.52        218.28         9.28 o
   5   8   0          0.12         -2.67         4.58 o
   6   8   0          8.83         13.93         4.63 o
   1   9   0         78.68         71.84         4.47 o
   2   9   0          5.76          5.18         3.22 o
   3   9   0         26.32         27.53         4.15 o
   4   9   0          7.54          2.18         4.39 o
   5   9   0          3.47         -3.03         3.64 o
   0  10   0         91.47         77.50         7.23 o
   1  10   0          0.02         -0.94         4.19 o
   2  10   0         27.27         36.70         6.02 o
   3  10   0          4.71          0.22         4.49 o
   2   0   1       2905.76       3181.26        12.13 o
   3   0   1        313.43        296.75         3.80 o
   4   0   1       1777.57       1764.29        11.69 o
   5   0   1        939.85        991.13        12.08 o
   6   0   1        239.03        228.75         9.22 o
   7   0   1         51.92         46.83         5.25 o
   8   0   1         26.89         14.41         4.41 o
   9   0   1         13.59         10.93         4.51 o
  -9   1   1         14.67         13.87         5.42 o
  -8   1   1         60.48         67.54         7.34 o
  -7   1   1         44.17         46.81         5.30 o
  -6   1   1        122.46        112.81         5.25 o
  -5   1   1        149.61        167.05         5.22 o
  -4   1   1        291.96        264.41         4.90 o
  -3   1   1        868.72        846.36         5.98 o
  -2   1   1      14018.65      14877.92        34.32 o
  -1   1   1       4741.22       4930.18        28.48 o
   1   1   1       4738.88       4998.05        30.13 o
   2   1   1      14020.61      14820.51        33.93 o
   3   1   1        867.04        840.61         7.87 o
   4   1   1        292.69        276.32         5.10 o
   5   1   1        150.00        170.28         5.26 o
   6   1   1        123.00        114.14         5.31 o
   7   1   1         43.84         46.75         5.04 o
   8   1   1         60.34         56.36         6.09 o
   9   1   1         14.61         15.76         5.33 o
  -9   2   1         23.67         28.09         5.84 o
  -8   2   1         41.70         42.57         6.52 o
  -7   2   1        183.05        170.64         8.66 o
  -6   2   1         58.24         62.94         5.01 o
  -5   2   1        723.29        788.71         9.64 o
  -4   2   1       1011.71       1040.11         8.28 o
  -3   2   1       1130.17       1195.06        10.65 o
  -2   2   1       1242.48       1176.88         8.03 o
  -1   2   1       2991.29       3016.52        13.98 o
   0   2   1         82.36         92.17         2.83 o
   1   2   1       2989.84       3019.65        13.67 o
   2   2   1       1241.81       1188.98         5.87 o
   3   2   1       1129.99       1194.41         9.06 o
   4   2   1       1010.74       1026.53         7.73 o
   5   2   1        723.18        784.53        13.64 o
   6   2   1         58.15         60.40         4.25 o
   7   2   1        183.78        163.00         8.59 o
   8   2   1         41.54         49.21         9.00 o
   9   2   1         23.84         23.59         5.53 o
  -9   3   1         37.28         38.87         6.19 o
  -8   3   1        157.29        158.93         9.93 o
  -7   3   1         72.65         82.25        10.02 o
  -6   3   1        245.01        236.44         4.42 o
  -5   3   1         17.10         17.81         1.67 o
  -4   3   1        262.20        274.10         5.33 o
  -3   3   1        374.48        437.03         5.02 o
  -2   3   1       5542.09       5713.26        18.95 o
  -1   3   1       1079.96       1061.69         7.36 o
   0   3   1       2311.34       2195.20        15.40 o
   1   3   1       1078.50       1058.89         8.45 o
   2   3   1       5543.28       5708.22        24.67 o
   3   3   1        373.14        440.86         4.58 o
   4   3   1        262.04        261.35         5.16 o
   5   3   1         16.93         16.71         1.60 o
   6   3   1        244.82        236.68         6.46 o
   7   3   1         72.31         91.63         7.32 o
   8   3   1        157.26        153.98         9.66 o
   9   3   1         37.47         41.41         6.20 o
  -9   4   1         48.50         35.94         6.08 o
  -8   4   1         15.15         15.30         4.98 o
  -7   4   1         76.82         87.69         9.16 o
  -6   4   1        181.35        154.61         5.71 o
  -5   4   1          8.48          8.32         1.48 o
  -4   4   1        463.02        460.49         8.52 o
  -3   4   1       1512.38       1472.34        13.09 o
  -2   4   1       1169.32       1246.06         8.98 o
  -1   4   1        912.70        841.52         9.35 o
   0   4   1       1542.24       1585.39        13.21 o
   1   4   1        913.36        825.30         7.70 o
   2   4   1       1169.69       1240.85         8.68 o
   3   4   1       1511.83       1455.22        10.66 o
   4   4   1        463.05        473.07         7.45 o
   5   4   1          8.47          7.89         2.01 o
   6   4   1        181.44        160.42         5.88 o
   7   4   1         76.67         92.03         7.60 o
   8   4   1         15.20         16.91         5.21 o
   9   4   1         48.53         47.57         6.78 o
  -8   5   1          4.90          7.47         5.48 o
  -7   5   1         88.60         66.76         8.02 o
  -6   5   1         56.10         54.56         5.15 o
  -5   5   1         51.91         41.57         5.98 o
  -4   5   1         37.84         41.26         2.90 o
  -3   5   1         48.68         45.60         2.35 o
  -2   5   1         26.21         20.46         1.93 o
  -1   5   1        339.36        370.70         8.24 o
   0   5   1         10.93          9.87         1.80 o
   1   5   1        339.47        364.99         7.72 o
   2   5   1         26.29         24.83         1.81 o
   3   5   1         48.51         53.24         2.21 o
   4   5   1         37.89         42.24         2.40 o
   5   5   1         52.06         48.49         5.18 o
   6   5   1         56.12         54.30         7.19 o
   7   5   1         88.43         79.25         8.96 o
   8   5   1          4.88          2.94         5.46 o
  -8   6   1          8.97          7.44         6.29 o
  -7   6   1          5.83          7.31         5.03 o
  -6   6   1         53.22         53.78         4.96 o
  -5   6   1         72.45         53.20         4.13 o
  -4   6   1         21.80         16.72         3.08 o
  -3   6   1        130.04        116.70         4.58 o
  -2   6   1        156.59        148.40         4.69 o
  -1   6   1         47.01         46.08         3.09 o
   0   6   1        314.22        299.61         8.56 o
   1   6   1         46.89         42.61         3.29 o
   2   6   1        156.62        148.04         4.23 o
   3   6   1        130.40        121.73         3.75 o
   4   6   1         21.80         16.79         2.51 o
   5   6   1         72.53         53.28         5.01 o
   6   6   1         53.09         55.35         8.61 o
   7   6   1          5.85         10.05         5.47 o
   8   6   1          8.95          8.87         5.14 o
  -7   7   1          7.09          8.31         4.92 o
  -6   7   1         42.34         45.89         5.79 o
  -5   7   1         53.90         54.29         5.22 o
  -4   7   1         25.06         19.58         4.88 o
  -3   7   1         71.15         80.17         4.43 o
  -2   7   1         35.82         43.16         3.28 o
  -1   7   1         81.87         91.44         4.28 o
   0   7   1        115.92        100.68         5.83 o
   1   7   1         81.65         91.09         5.66 o
   2   7   1         35.85         39.12         3.33 o
   3   7   1         70.97         80.98         4.14 o
   4   7   1         25.10         17.28         3.92 o
   5   7   1         53.74         63.69         5.68 o
   6   7   1         42.33         44.31         5.76 o
   7   7   1          7.06         -1.16         4.70 o
  -6   8   1         32.94         31.41         5.97 o
  -5   8   1         19.46          5.42         4.02 o
  -4   8   1         34.90         30.64         4.34 o
  -3   8   1         14.15         17.00         3.09 o
  -2   8   1         48.62         55.28         3.75 o
  -1   8   1         60.67         59.42         4.13 o
   0   8   1         30.45         21.06         3.62 o
   1   8   1         60.62         64.10         5.40 o
   2   8   1         48.63         52.42         4.16 o
   3   8   1         14.17          9.40         3.34 o
   4   8   1         35.00         35.04         4.69 o
   5   8   1         19.53          9.25         3.76 o
   6   8   1         32.84         37.58         6.00 o
  -5   9   1          1.45          1.34         3.58 o
  -4   9   1          2.04          2.05         3.39 o
  -3   9   1          9.04          1.38         3.22 o
  -2   9   1         16.89          8.01         3.28 o
  -1   9   1         15.29         15.85         2.81 o
   0   9   1         14.59         22.47         3.88 o
   1   9   1         15.30         15.81         2.93 o
   2   9   1         16.99         10.86         3.77 o
   3   9   1          9.04          7.22         4.67 o
   4   9   1          2.00         -2.36         3.17 o
   5   9   1          1.47          1.45         3.35 o
  -3  10   1         24.16         27.87         5.50 o
  -2  10   1          2.43         -3.63         6.25 o
  -1  10   1         20.17         16.39         4.73 o
   0  10   1         51.33         53.83         4.80 o
   1  10   1         20.17         14.14         4.82 o
   2  10   1          2.43         -0.69         4.77 o
   3  10   1         24.06         22.29         4.66 o
   2   0   2       3709.61       3304.45        26.24 o
   3   0   2        710.18        725.55         6.72 o
   4   0   2        222.41        209.12         4.18 o
   5   0   2         12.19         14.13         2.39 o
   6   0   2        197.67        174.15        11.49 o
   7   0   2         19.40         12.19         3.42 o
   8   0   2         25.15         28.83         4.85 o
   9   0   2          0.89          1.78         3.79 o
  -9   1   2         23.02         20.72         5.91 o
  -8   1   2         75.62         75.45         6.82 o
  -7   1   2         38.40         33.56         4.65 o
  -6   1   2         35.58         46.71         4.80 o
  -5   1   2        205.26        210.53         5.27 o
  -4   1   2        165.92        165.77         3.91 o
  -3   1   2       1686.15       1797.72         9.07 o
  -2   1   2       8988.53       9025.04        18.34 o
  -1   1   2       2000.71       2008.82        19.49 o
   1   1   2       1999.46       1990.68        11.48 o
   2   1   2       8990.73       8966.42        26.29 o
   3   1   2       1687.50       1823.58         9.42 o
   4   1   2        165.86        161.21         3.81 o
   5   1   2        205.91        208.77         5.37 o
   6   1   2         35.59         39.50         3.45 o
   7   1   2         38.44         46.38         7.91 o
   8   1   2         75.81         70.69         8.70 o
   9   1   2         22.89          6.76         5.27 o
  -9   2   2         84.96         89.44         9.50 o
  -8   2   2        104.09         94.83         9.05 o
  -7   2   2        109.42        108.25         7.01 o
  -6   2   2         99.74         98.95         7.21 o
  -5   2   2       1150.54       1089.66        10.58 o
  -4   2   2       2581.86       2625.37        15.19 o
  -3   2   2       5125.08       5168.35        28.89 o
  -2   2   2        971.32        895.68        11.27 o
  -1   2   2       2102.93       1960.63         9.80 o
   1   2   2       2101.97       1976.57         8.25 o
   2   2   2        972.43        888.49         5.59 o
   3   2   2       5124.64       5150.53        15.98 o
   4   2   2       2582.21       2622.68        12.88 o
   5   2   2       1151.12       1113.83         8.86 o
   6   2   2         99.56        101.60         5.32 o
   7   2   2        109.42        100.78         6.32 o
   8   2   2        104.27        102.66         8.55 o
   9   2   2         85.01         97.57         8.73 o
  -9   3   2         74.80         83.58         8.47 o
  -8   3   2         15.75         18.26         4.68 o
  -7   3   2         11.24         12.57         4.70 o
  -6   3   2         70.72         62.81         3.26 o
  -5   3   2        128.24        144.01         4.54 o
  -4   3   2        623.96        631.78         7.61 o
  -3   3   2        679.52        658.49         7.37 o
  -2   3   2       1602.03       1765.46         9.85 o
  -1   3   2       2617.49       2599.07        20.23 o
   0   3   2       7756.70       7659.06        25.23 o
   1   3   2       2617.33       2592.70        12.22 o
   2   3   2       1602.10       1737.00        12.15 o
   3   3   2        680.17        655.54         6.15 o
   4   3   2        623.56        637.06         7.17 o
   5   3   2        128.77        144.56         4.49 o
   6   3   2         70.83         72.27         3.27 o
   7   3   2         11.14         11.38         4.79 o
   8   3   2         15.72         26.36         5.51 o
   9   3   2         74.69         93.76         8.62 o
  -9   4   2         52.92         49.81         7.02 o
  -8   4   2        169.06        185.22        10.78 o
  -7   4   2          5.46          5.56         3.95 o
  -6   4   2         77.89         78.33         5.05 o
  -5   4   2        101.55         99.53         4.45 o
  -4   4   2        142.13        135.12         4.40 o
  -3   4   2        186.89        194.56         4.93 o
  -2   4   2        988.93        983.60        10.57 o
  -1   4   2       1003.50       1029.17         8.63 o
   0   4   2          3.11          6.49         1.50 o
   1   4   2       1005.52       1008.64         9.98 o
   2   4   2        991.09       1000.85         8.52 o
   3   4   2        186.89        186.97         4.52 o
   4   4   2        142.12        143.37         3.98 o
   5   4   2        101.80        101.70         3.77 o
   6   4   2         77.83         76.07         4.29 o
   7   4   2          5.42          6.57         4.06 o
   8   4   2        168.90        186.52        11.04 o
   9   4   2         52.87         47.11         7.23 o
  -8   5   2         15.08         15.19         4.61 o
  -7   5   2         17.28          8.01         4.27 o
  -6   5   2         28.77         31.66         4.24 o
  -5   5   2         54.40         54.09         4.62 o
  -4   5   2        101.22        102.46         4.56 o
  -3   5   2         27.28         26.30         2.65 o
  -2   5   2         62.53         65.64         2.68 o
  -1   5   2        771.62        747.31         9.12 o
   0   5   2        143.39        137.02         4.15 o
   1   5   2        771.08        753.83         9.52 o
   2   5   2         62.25         67.11         2.59 o
   3   5   2         27.31         29.51         1.65 o
   4   5   2        100.84        102.95         3.36 o
   5   5   2         54.26         47.93         4.40 o
   6   5   2         28.71         32.86         6.53 o
   7   5   2         17.20         13.18         4.80 o
   8   5   2         15.16         15.42         5.76 o
  -8   6   2         13.09         10.03         5.34 o
  -7   6   2         27.45         27.21         6.31 o
  -6   6   2         33.71         30.11         4.41 o
  -5   6   2        223.05        201.93         7.29 o
  -4   6   2        123.05        135.03         6.48 o
  -3   6   2        290.28        286.22         7.29 o
  -2   6   2        309.32        319.31         6.81 o
  -1   6   2        264.21        254.65         5.69 o
   0   6   2         62.21         53.11         4.04 o
   1   6   2        264.00        247.05         7.11 o
   2   6   2        308.33        315.49         6.30 o
   3   6   2        290.23        281.27         5.49 o
   4   6   2        122.89        125.85         5.23 o
   5   6   2        223.33        213.89        13.95 o
   6   6   2         33.72         30.60         4.10 o
   7   6   2         27.55         22.35         5.56 o
   8   6   2         13.08         13.76         5.88 o
  -7   7   2         12.97          9.37         5.11 o
  -6   7   2          3.26          0.23         3.89 o
  -5   7   2         13.26         10.33         3.69 o
  -4   7   2         72.94         62.61         4.65 o
  -3   7   2         25.31         28.21         3.61 o
  -2   7   2        100.90         97.19         4.65 o
  -1   7   2        179.35        166.47         5.12 o
   0   7   2          0.25         -0.07         2.75 o
   1   7   2        178.93        163.44         7.41 o
   2   7   2        100.71        101.32         4.73 o
   3   7   2         25.16         24.34         3.39 o
   4   7   2         73.02         63.38         5.65 o
   5   7   2         13.24          6.92         3.64 o
   6   7   2          3.25          2.51         3.49 o
   7   7   2         12.97          6.04         6.15 o
  -6   8   2         52.85         54.07         6.50 o
  -5   8   2         30.86         34.62         4.88 o
  -4   8   2         12.32         11.79         3.73 o
  -3   8   2         36.64         42.63         4.40 o
  -2   8   2         44.90         47.55         3.76 o
  -1   8   2         14.93         14.30         2.48 o
   0   8   2         29.45         37.29         4.36 o
   1   8   2         14.96         10.35         3.68 o
   2   8   2         44.88         45.78         3.90 o
   3   8   2         36.81         33.41         4.88 o
   4   8   2         12.38         10.52         3.85 o
   5   8   2         30.83         41.70         5.06 o
   6   8   2         52.84         52.56         6.76 o
  -5   9   2          5.86          9.09         3.79 o
  -4   9   2          5.41         -1.72         3.50 o
  -3   9   2         15.30         13.21         3.49 o
  -2   9   2         32.90         30.52         3.66 o
  -1   9   2          2.26          3.35         2.75 o
   0   9   2         11.76          8.15         2.82 o
   1   9   2          2.29          4.40         3.68 o
   2   9   2         32.97         32.64         4.61 o
   3   9   2         15.24          8.94         3.90 o
   4   9   2          5.41          1.01         3.78 o
   5   9   2          5.87          6.14         3.76 o
  -3  10   2          7.73          9.27         3.86 o
  -2  10   2          3.64         -3.04         4.43 o
  -1  10   2          4.78          0.91         4.19 o
   0  10   2         17.41         19.80         4.13 o
   1  10   2          4.81          3.71         4.35 o
   2  10   2          3.66          6.93         4.65 o
   3  10   2          7.74          5.09         6.20 o
   2   0   3       3947.85       3644.83        23.44 o
   3   0   3       1616.49       1745.33         7.30 o
   4   0   3       2273.52       2066.57        13.09 o
   5   0   3         53.84         49.52         2.73 o
   6   0   3          0.20          1.17         1.54 o
   7   0   3          1.11          4.67         3.07 o
   8   0   3         23.72         32.94         5.29 o
   9   0   3         50.25         54.39         7.70 o
  -9   1   3          3.36          6.74         5.29 o
  -8   1   3         49.53         48.01         5.53 o
  -7   1   3        201.95        200.22         9.41 o
  -6   1   3         23.64         20.16         2.59 o
  -5   1   3        477.00        482.53         8.01 o
  -4   1   3        531.67        507.11         6.84 o
  -3   1   3       1073.20       1107.45         8.92 o
  -2   1   3       3989.69       3600.60        12.70 o
  -1   1   3       3120.87       2590.21        10.06 o
   0   1   3       3343.34       3067.05        21.00 o
   1   1   3       3122.84       2585.18        12.30 o
   2   1   3       3990.18       3610.19        13.08 o
   3   1   3       1073.79       1092.60         7.68 o
   4   1   3        532.65        511.22         6.66 o
   5   1   3        476.30        484.82         8.09 o
   6   1   3         23.76         25.29         2.99 o
   7   1   3        201.95        190.80         9.41 o
   8   1   3         49.68         54.51         5.91 o
   9   1   3          3.35          2.25         4.54 o
  -9   2   3         62.82         65.99         9.17 o
  -8   2   3         74.80         75.56         8.18 o
  -7   2   3          9.19         12.69         3.57 o
  -6   2   3         38.46         37.82         2.79 o
  -5   2   3        210.99        225.24         6.02 o
  -4   2   3        183.13        225.00         4.51 o
  -3   2   3       1795.95       1927.36        16.30 o
  -2   2   3       1026.58        972.87         8.57 o
  -1   2   3       3786.21       3767.28        27.09 o
   0   2   3         85.69        140.86         2.35 o
   1   2   3       3786.52       3742.33        29.67 o
   2   2   3       1026.92        985.22         6.83 o
   3   2   3       1792.94       1947.14        10.74 o
   4   2   3        183.09        225.08         3.91 o
   5   2   3        210.75        220.09         5.70 o
   6   2   3         38.35         36.56         4.60 o
   7   2   3          9.18         12.74         3.61 o
   8   2   3         74.64         59.61         6.53 o
   9   2   3         62.57         67.45         8.53 o
  -9   3   3         30.82         31.60         7.76 o
  -8   3   3         34.59         43.65         6.06 o
  -7   3   3         91.15         90.24         7.16 o
  -6   3   3        426.73        366.35        11.06 o
  -5   3   3        647.61        684.64        11.26 o
  -4   3   3        528.19        571.85         7.19 o
  -3   3   3        357.28        476.77         6.16 o
  -2   3   3       2381.52       2461.52        15.23 o
  -1   3   3       1030.78        888.86         7.31 o
   0   3   3        553.29        511.52         5.79 o
   1   3   3       1030.02        893.90         9.32 o
   2   3   3       2383.15       2424.39        13.66 o
   3   3   3        356.71        470.09         5.29 o
   4   3   3        527.65        594.32         6.89 o
   5   3   3        647.10        675.91         9.09 o
   6   3   3        427.47        379.50         8.58 o
   7   3   3         91.21         83.24         5.91 o
   8   3   3         34.61         45.32         6.24 o
   9   3   3         30.61         28.80         6.05 o
  -8   4   3         59.59         61.63         6.88 o
  -7   4   3          2.84          5.17         3.77 o
  -6   4   3         31.91         28.81         3.36 o
  -5   4   3        137.20        136.92         5.00 o
  -4   4   3        470.73        503.20         7.94 o
  -3   4   3        577.98        632.06         9.86 o
  -2   4   3        462.72        549.90         8.38 o
  -1   4   3        373.58        394.78         5.37 o
   0   4   3       1028.76       1056.30        14.34 o
   1   4   3        374.03        397.48         5.55 o
   2   4   3        462.88        552.52         6.92 o
   3   4   3        578.04        617.05        10.83 o
   4   4   3        470.53        511.72         6.97 o
   5   4   3        137.42        139.26         5.24 o
   6   4   3         31.86         28.56         3.11 o
   7   4   3          2.85          1.12         4.03 o
   8   4   3         59.30         44.26         6.64 o
  -8   5   3         64.84         73.37         7.83 o
  -7   5   3          3.99          3.49         4.73 o
  -6   5   3         31.44         31.81         3.51 o
  -5   5   3        655.76        627.76        12.88 o
  -4   5   3        212.96        194.64         5.99 o
  -3   5   3         90.23         86.24         3.96 o
  -2   5   3        329.29        327.20         5.76 o
  -1   5   3        261.12        287.34         5.71 o
   0   5   3        326.86        361.91         6.92 o
   1   5   3        261.00        284.75         6.44 o
   2   5   3        328.39        333.50         5.56 o
   3   5   3         90.10         87.93         4.33 o
   4   5   3        213.28        190.97         5.06 o
   5   5   3        655.51        646.15        12.21 o
   6   5   3         31.36         29.29         3.65 o
   7   5   3          4.01          0.08         5.35 o
   8   5   3         64.91         74.73        12.73 o
  -8   6   3         32.83         26.81         7.70 o
  -7   6   3          6.52         17.48         5.41 o
  -6   6   3        121.99        114.56         6.75 o
  -5   6   3         38.87         39.44         5.41 o
  -4   6   3        126.10        114.38         6.12 o
  -3   6   3        122.85        133.60         5.22 o
  -2   6   3        585.42        597.86         8.76 o
  -1   6   3        147.28        158.92         4.80 o
   0   6   3         75.49         79.48         4.38 o
   1   6   3        146.68        153.99         7.14 o
   2   6   3        585.13        586.61         9.23 o
   3   6   3        123.20        131.35         3.71 o
   4   6   3        125.99        116.35         4.15 o
   5   6   3         38.95         36.95         5.15 o
   6   6   3        122.20        101.06         6.50 o
   7   6   3          6.50         10.52         5.57 o
   8   6   3         32.98         37.17         7.26 o
  -7   7   3          6.11          5.09         4.90 o
  -6   7   3          1.62          0.39         3.78 o
  -5   7   3         46.00         40.48         4.60 o
  -4   7   3          0.52          4.09         3.27 o
  -3   7   3         40.25         36.93         3.42 o
  -2   7   3         92.10         88.32         5.32 o
  -1   7   3         35.99         38.78         3.36 o
   0   7   3        205.25        206.54         6.36 o
   1   7   3         35.78         34.22         4.21 o
   2   7   3         92.52         90.64         5.20 o
   3   7   3         40.17         31.71         3.66 o
   4   7   3          0.52          4.50         3.69 o
   5   7   3         45.98         39.28         4.82 o
   6   7   3          1.63          4.39         3.68 o
   7   7   3          6.13          6.11         4.91 o
  -6   8   3         13.50          9.49         5.14 o
  -5   8   3         42.70         46.52         5.29 o
  -4   8   3         20.73         11.97         4.74 o
  -3   8   3         23.67         19.15         3.58 o
  -2   8   3         66.66         60.85         4.10 o
  -1   8   3        228.39        261.47         7.40 o
   0   8   3         29.92         27.23         3.13 o
   1   8   3        228.39        248.18        14.03 o
   2   8   3         66.65         54.14         4.22 o
   3   8   3         23.71         20.41         4.43 o
   4   8   3         20.62         16.22         4.04 o
   5   8   3         42.64         45.33         5.00 o
   6   8   3         13.55         12.49         4.85 o
  -5   9   3          1.70          0.07         3.91 o
  -4   9   3         50.91         46.66         5.04 o
  -3   9   3         21.96         33.36         4.39 o
  -2   9   3         17.09         15.25         3.58 o
  -1   9   3         71.08         66.81         5.10 o
   0   9   3         90.97         90.33         5.87 o
   1   9   3         71.01         71.25         8.07 o
   2   9   3         17.10         21.12         4.83 o
   3   9   3         22.00         22.13         4.53 o
   4   9   3         50.80         53.79         5.93 o
   5   9   3          1.74          0.24         3.72 o
  -3  10   3          2.81          2.07         3.80 o
  -2  10   3         17.92         17.54         4.77 o
  -1  10   3          6.59         10.62         3.35 o
   0  10   3         15.15         21.10         4.40 o
   1  10   3          6.63          4.76         3.84 o
   2  10   3         17.90         18.71         4.28 o
   3  10   3          2.80         -1.94         4.79 o
   0   0   4      21342.63      23050.68        68.35 o
   2   0   4      10681.63      10497.96        28.24 o
   3   0   4       2298.28       2598.10        14.60 o
   4   0   4        633.68        648.30         5.36 o
   5   0   4         27.35         27.71         2.32 o
   6   0   4        392.91        394.34         7.42 o
   7   0   4          5.37         10.60         3.67 o
   8   0   4          1.37         -0.10         3.62 o
   9   0   4          0.05         -1.37         4.73 o
  -9   1   4         11.43         12.59         5.17 o
  -8   1   4        106.65        108.85         7.88 o
  -7   1   4        109.25        103.54         7.35 o
  -6   1   4         67.09         69.71         4.20 o
  -5   1   4        317.98        360.76         8.75 o
  -4   1   4        393.16        333.48         5.71 o
  -3   1   4       1054.48       1026.61         8.39 o
  -2   1   4       2261.32       2355.04        14.23 o
  -1   1   4       1611.32       1799.99        13.15 o
   0   1   4       1471.45        972.49         6.36 o
   1   1   4       1611.63       1836.73        14.25 o
   2   1   4       2261.50       2335.57        15.53 o
   3   1   4       1053.87       1001.52         8.25 o
   4   1   4        392.54        324.55         6.10 o
   5   1   4        317.84        343.59         6.96 o
   6   1   4         66.78         68.42         4.36 o
   7   1   4        109.29         96.22         7.06 o
   8   1   4        106.62        124.90         8.43 o
   9   1   4         11.45         10.76         5.23 o
  -9   2   4         11.44         14.42         5.50 o
  -8   2   4         26.21         22.80         5.62 o
  -7   2   4        188.09        183.76         8.84 o
  -6   2   4        116.26        115.65         3.84 o
  -5   2   4        132.31        143.47         4.36 o
  -4   2   4         99.79         90.72         2.52 o
  -3   2   4        286.51        272.79         4.39 o
  -2   2   4        372.91        322.14         4.01 o
   0   2   4       5211.16       5230.31        23.91 o
   2   2   4        370.64        311.89         3.91 o
   3   2   4        285.71        262.77         3.94 o
   4   2   4         99.52         99.24         2.84 o
   5   2   4        132.49        143.85         4.78 o
   6   2   4        115.95        120.93         3.87 o
   7   2   4        188.42        178.51         8.24 o
   8   2   4         26.19         35.32         6.25 o
   9   2   4         11.30         20.51         6.41 o
  -9   3   4         12.24          7.66         4.53 o
  -8   3   4         48.75         47.59         6.02 o
  -7   3   4        151.67        173.27         9.25 o
  -6   3   4        163.23        158.01         4.14 o
  -5   3   4         27.65         32.97         2.81 o
  -4   3   4        213.61        212.55         4.79 o
  -3   3   4         98.83         99.06         2.89 o
  -2   3   4          7.56         10.25         2.51 o
  -1   3   4       4072.11       3949.42        18.80 o
   0   3   4         11.38          7.98         1.11 o
   1   3   4       4071.25       3885.32        14.50 o
   2   3   4          7.54         10.25         1.40 o
   3   3   4         99.18         96.13         2.57 o
   4   3   4        213.83        214.65         4.54 o
   5   3   4         27.89         31.47         2.41 o
   6   3   4        163.32        175.32         6.21 o
   7   3   4        151.82        168.12         8.07 o
   8   3   4         48.89         56.70         6.67 o
   9   3   4         12.33          5.33         4.65 o
  -8   4   4        167.16        159.98         9.93 o
  -7   4   4        113.75        133.20         8.39 o
  -6   4   4          5.68          5.96         1.96 o
  -5   4   4        177.10        162.67         5.62 o
  -4   4   4         80.35         83.52         3.39 o
  -3   4   4        545.25        534.42         8.12 o
  -2   4   4        726.40        686.05         8.22 o
  -1   4   4        965.27       1006.06         8.76 o
   0   4   4         17.99         23.91         1.57 o
   1   4   4        963.91       1024.62         9.37 o
   2   4   4        726.48        675.65         7.05 o
   3   4   4        545.35        528.90         6.23 o
   4   4   4         80.17         78.12         2.85 o
   5   4   4        177.06        160.98         5.92 o
   6   4   4          5.68          2.37         2.25 o
   7   4   4        113.18        138.58         9.06 o
   8   4   4        167.22        157.79        10.30 o
  -8   5   4         35.22         41.75         6.73 o
  -7   5   4         51.85         39.48         5.14 o
  -6   5   4         14.02          7.48         2.75 o
  -5   5   4         42.21         50.56         4.26 o
  -4   5   4         93.65         99.97         4.28 o
  -3   5   4        385.97        373.03         9.18 o
  -2   5   4        650.33        612.45         9.14 o
  -1   5   4        819.87        775.93         9.16 o
   0   5   4       2949.65       3219.18        17.39 o
   1   5   4        819.56        792.98        10.51 o
   2   5   4        649.93        637.72         7.41 o
   3   5   4        386.27        359.84         5.48 o
   4   5   4         93.23        100.06         3.79 o
   5   5   4         42.37         51.66         4.91 o
   6   5   4         14.04          7.28         2.75 o
   7   5   4         51.76         52.49         7.60 o
   8   5   4         35.08         42.02         7.66 o
  -8   6   4         26.47         35.78         6.90 o
  -7   6   4          5.78          2.07         4.37 o
  -6   6   4          8.90          3.89         3.59 o
  -5   6   4         67.13         60.83         4.87 o
  -4   6   4         70.22         73.41         5.18 o
  -3   6   4        329.17        328.27         7.96 o
  -2   6   4        292.90        298.37         5.91 o
  -1   6   4        294.19        278.12         6.16 o
   0   6   4        192.84        177.52         5.10 o
   1   6   4        294.45        280.02         9.48 o
   2   6   4        292.25        291.84         6.70 o
   3   6   4        328.65        329.22         5.53 o
   4   6   4         70.44         68.37         5.23 o
   5   6   4         66.75         52.99         6.47 o
   6   6   4          8.90          7.52         3.44 o
   7   6   4          5.80          5.17         4.86 o
   8   6   4         26.51         29.10         8.76 o
  -7   7   4          4.86          5.55         4.89 o
  -6   7   4          3.81          3.10         3.59 o
  -5   7   4         24.47         23.67         4.40 o
  -4   7   4        292.08        283.72         9.71 o
  -3   7   4         98.26        125.11         5.55 o
  -2   7   4         55.43         61.21         3.93 o
  -1   7   4        124.30        123.04         4.84 o
   0   7   4        111.59        115.14         4.58 o
   1   7   4        123.84        124.85         7.05 o
   2   7   4         55.60         56.88         5.09 o
   3   7   4         98.35        128.61         8.17 o
   4   7   4        291.82        284.52        11.07 o
   5   7   4         24.53         18.67         4.04 o
   6   7   4          3.87         -2.21         4.07 o
   7   7   4          4.84          1.55         5.27 o
  -6   8   4         30.18         19.96         5.43 o
  -5   8   4          8.81          9.65         3.68 o
  -4   8   4         56.23         59.66         6.20 o
  -3   8   4         83.20         78.23         5.71 o
  -2   8   4         92.99         73.12         4.44 o
  -1   8   4        112.39         92.55         4.70 o
   0   8   4         79.51         79.87         4.57 o
   1   8   4        112.39         97.96         7.00 o
   2   8   4         92.86         68.55         7.91 o
   3   8   4         83.20         85.32         7.34 o
   4   8   4         56.41         52.11         6.15 o
   5   8   4          8.75          4.13         3.68 o
   6   8   4         30.17         23.24         6.31 o
  -5   9   4         22.09         15.10         6.66 o
  -4   9   4         19.95         12.86         3.88 o
  -3   9   4         35.26         37.74         4.71 o
  -2   9   4         13.55         11.77         3.81 o
  -1   9   4         22.77         23.78         3.49 o
   0   9   4          0.01          3.53         3.55 o
   1   9   4         22.79         21.27         4.70 o
   2   9   4         13.58         21.75         5.34 o
   3   9   4         35.15         42.32         6.03 o
   4   9   4         20.00         15.06         4.48 o
   5   9   4         22.06         15.63         4.44 o
  -3  10   4          8.51         10.19         4.95 o
  -2  10   4         30.96         24.07         4.84 o
  -1  10   4          2.10          6.80         3.51 o
   0  10   4         25.36         26.47         5.19 o
   1  10   4          2.10         -1.61         3.93 o
   2  10   4         30.97         22.94         4.83 o
   3  10   4          8.54         11.87         4.16 o
   2   0   5        405.59        546.47         6.80 o
   3   0   5        773.53        964.00        12.69 o
   4   0   5         70.18         81.60         2.21 o
   5   0   5         99.99         67.87         2.07 o
   6   0   5         59.43         50.83         2.99 o
   7   0   5         40.63         42.38         4.45 o
   8   0   5         22.45         21.03         4.41 o
   9   0   5          4.32          2.76         4.80 o
  -9   1   5         17.51         16.27         6.55 o
  -8   1   5         37.25         24.57         5.69 o
  -7   1   5         96.07         91.09         5.23 o
  -6   1   5         10.87          8.96         2.46 o
  -5   1   5         81.36         79.88         4.11 o
  -4   1   5         36.95         42.34         2.08 o
  -3   1   5        898.66        922.96         9.75 o
  -2   1   5       1477.39       1319.30         8.99 o
  -1   1   5       2185.15       1898.57        12.25 o
   0   1   5       1179.96        933.49         7.03 o
   1   1   5       2182.61       1903.88        12.03 o
   2   1   5       1478.23       1301.72        11.29 o
   3   1   5        898.95        946.14         7.67 o
   4   1   5         37.09         40.67         2.21 o
   5   1   5         81.00         81.32         4.31 o
   6   1   5         10.84          9.85         2.26 o
   7   1   5         95.86         94.46         5.96 o
   8   1   5         37.27         28.99         5.10 o
   9   1   5         17.46         19.40         5.46 o
  -9   2   5          7.41          4.59         7.97 o
  -8   2   5         76.86         64.27         8.54 o
  -7   2   5        225.39        210.89         9.40 o
  -6   2   5        826.89        773.50        10.32 o
  -5   2   5       1307.68       1298.19        13.37 o
  -4   2   5        138.26        157.13         3.78 o
  -3   2   5        436.98        415.74         5.74 o
  -2   2   5        943.20        936.90         7.59 o
  -1   2   5       3687.69       3969.83        15.42 o
   0   2   5       1723.56       1467.69         9.44 o
   1   2   5       3691.80       3925.78        14.21 o
   2   2   5        943.71        916.54         6.50 o
   3   2   5        437.60        413.20         4.80 o
   4   2   5        138.46        154.29         4.75 o
   5   2   5       1306.98       1342.67        14.24 o
   6   2   5        826.04        792.12        12.40 o
   7   2   5        225.26        218.31         9.11 o
   8   2   5         76.95         74.67         6.17 o
   9   2   5          7.40          6.79         4.69 o
  -9   3   5         91.56         84.53         8.00 o
  -8   3   5         29.00         22.52         4.69 o
  -7   3   5          2.80         11.29         5.10 o
  -6   3   5        566.31        547.54         9.16 o
  -5   3   5        396.41        411.67         7.52 o
  -4   3   5         59.44         78.93         3.00 o
  -3   3   5       1053.53       1081.30        11.64 o
  -2   3   5         71.84         79.73         3.59 o
  -1   3   5        812.94        754.65         6.22 o
   0   3   5        502.12        466.31         4.79 o
   1   3   5        813.01        762.41         5.88 o
   2   3   5         71.53         73.76         2.41 o
   3   3   5       1052.82       1109.44         9.58 o
   4   3   5         59.69         73.66         2.86 o
   5   3   5        397.39        407.19         6.00 o
   6   3   5        566.20        544.91        11.89 o
   7   3   5          2.72          5.31         3.01 o
   8   3   5         28.81         30.80         5.56 o
   9   3   5         91.20         85.20         8.53 o
  -8   4   5         49.71         54.57         6.52 o
  -7   4   5         42.57         45.60         5.48 o
  -6   4   5        172.19        153.62         6.28 o
  -5   4   5        232.71        249.18         6.22 o
  -4   4   5        182.86        200.43         4.75 o
  -3   4   5        278.41        307.85         7.73 o
  -2   4   5        616.39        673.59         8.29 o
  -1   4   5       1974.12       2011.50        12.19 o
   0   4   5        350.66        455.37         5.41 o
   1   4   5       1973.38       1994.03        10.71 o
   2   4   5        616.87        673.88         6.76 o
   3   4   5        278.36        298.84         5.93 o
   4   4   5        183.25        194.99         5.34 o
   5   4   5        232.48        240.22         6.95 o
   6   4   5        171.86        153.08         8.00 o
   7   4   5         42.55         44.84         5.99 o
   8   4   5         49.74         48.16         6.55 o
  -8   5   5         71.59         70.88         8.71 o
  -7   5   5         17.76         13.34         3.97 o
  -6   5   5         32.96         22.07         3.14 o
  -5   5   5         44.30         37.39         4.52 o
  -4   5   5         54.74         65.63         4.83 o
  -3   5   5        126.97        115.05         5.46 o
  -2   5   5         13.77         14.46         1.45 o
  -1   5   5        138.29        151.29         3.96 o
   0   5   5         31.28         29.34         2.16 o
   1   5   5        138.30        155.05         4.59 o
   2   5   5         13.75         15.53         1.59 o
   3   5   5        126.84         97.34         3.17 o
   4   5   5         54.62         54.82         3.23 o
   5   5   5         44.35         47.43         4.00 o
   6   5   5         32.81         25.56         4.53 o
   7   5   5         17.74         24.16         6.48 o
   8   5   5         71.82         81.64        10.07 o
  -7   6   5         26.45         25.63         6.87 o
  -6   6   5        107.38        104.09         7.10 o
  -5   6   5        330.19        296.08         9.62 o
  -4   6   5         97.14         98.77         5.78 o
  -3   6   5         56.13         59.61         4.56 o
  -2   6   5         41.59         36.60         3.51 o
  -1   6   5        237.89        248.45         7.01 o
   0   6   5       1086.88       1130.10        12.27 o
   1   6   5        238.25        250.52         7.59 o
   2   6   5         41.59         38.84         3.10 o
   3   6   5         56.61         53.87         2.84 o
   4   6   5         97.37         90.28         5.02 o
   5   6   5        330.07        291.35        11.81 o
   6   6   5        107.39        102.00         6.89 o
   7   6   5         26.43         26.05         6.71 o
  -7   7   5          6.78          6.69         4.75 o
  -6   7   5          0.13          2.44         4.05 o
  -5   7   5         48.06         39.15         4.43 o
  -4   7   5        177.84        153.77         7.48 o
  -3   7   5        298.83        336.93         8.78 o
  -2   7   5        282.17        287.46         7.66 o
  -1   7   5         36.45         35.94         3.37 o
   0   7   5        313.51        302.79         7.06 o
   1   7   5         36.48         40.25         3.58 o
   2   7   5        282.00        277.41         9.83 o
   3   7   5        299.37        314.38        12.52 o
   4   7   5        178.14        160.85         9.98 o
   5   7   5         47.91         43.50         5.35 o
   6   7   5          0.13          5.01         5.17 o
   7   7   5          6.76         -0.41         4.96 o
  -6   8   5          7.68         11.65         6.88 o
  -5   8   5         25.69         29.44         6.04 o
  -4   8   5        129.76        143.54         7.54 o
  -3   8   5         66.01         65.70         5.39 o
  -2   8   5         12.89         10.30         2.66 o
  -1   8   5        190.80        194.47         6.35 o
   0   8   5         61.52         56.29         4.24 o
   1   8   5        190.41        190.60         8.64 o
   2   8   5         12.89          9.63         4.96 o
   3   8   5         65.97         71.92         7.18 o
   4   8   5        129.70        137.33         9.32 o
   5   8   5         25.65         38.10         6.18 o
   6   8   5          7.66          5.83         4.91 o
  -5   9   5          9.07         15.16         4.83 o
  -4   9   5          6.21         15.14         4.97 o
  -3   9   5         12.39         10.94         3.69 o
  -2   9   5         21.22         16.51         4.23 o
  -1   9   5         67.44         68.04         4.85 o
   0   9   5         37.85         26.05         4.13 o
   1   9   5         67.52         46.17         6.02 o
   2   9   5         21.12         17.47         6.93 o
   3   9   5         12.38         11.49         4.32 o
   4   9   5          6.27          2.78         4.41 o
   5   9   5          9.06         16.32         4.56 o
  -3  10   5         44.20         44.08         9.79 o
  -2  10   5         19.01         18.51         5.62 o
  -1  10   5         18.99         20.59         4.80 o
   0  10   5          1.46          2.83         4.44 o
   1  10   5         18.94         17.72         4.82 o
   2  10   5         18.96         18.53         4.34 o
   3  10   5         44.14         48.91         5.98 o
   2   0   6       2979.61       2853.81        23.54 o
   3   0   6       1459.79       1369.79        11.39 o
   4   0   6        104.72         71.75         2.40 o
   5   0   6        213.49        196.98         3.77 o
   6   0   6          1.98          9.45         2.97 o
   7   0   6         94.45         85.91         5.45 o
   8   0   6         13.28         12.67         3.75 o
   9   0   6         48.03         43.33         7.42 o
  -9   1   6          5.48          8.04         5.41 o
  -8   1   6        100.96         98.99         8.90 o
  -7   1   6         56.17         48.54         4.15 o
  -6   1   6        190.86        185.20         6.61 o
  -5   1   6        538.85        571.84         8.68 o
  -4   1   6        272.89        269.97         5.35 o
  -3   1   6       1699.88       1705.84        11.87 o
  -2   1   6        901.05        905.07         9.17 o
  -1   1   6       2032.12       2101.57        15.26 o
   0   1   6         20.64         10.75         1.33 o
   1   1   6       2032.31       2097.33         9.91 o
   2   1   6        900.97        902.52         7.86 o
   3   1   6       1699.11       1711.69        11.19 o
   4   1   6        272.61        272.84         5.25 o
   5   1   6        538.61        565.00         8.32 o
   6   1   6        191.11        197.07         6.50 o
   7   1   6         56.39         51.54         4.74 o
   8   1   6        101.22         97.25         7.74 o
   9   1   6          5.44          8.75         3.85 o
  -9   2   6          0.51          3.27         5.32 o
  -8   2   6          9.46         12.77         5.27 o
  -7   2   6        181.06        176.11        11.02 o
  -6   2   6          7.73          5.80         1.72 o
  -5   2   6        203.30        222.89         4.93 o
  -4   2   6        402.81        356.47         7.36 o
  -3   2   6       3598.77       3799.39        20.92 o
  -2   2   6       2158.84       1901.23        10.14 o
  -1   2   6       1131.69        988.13         7.75 o
   1   2   6       1130.92        984.60         7.44 o
   2   2   6       2160.79       1906.56        11.26 o
   3   2   6       3598.21       3791.11        14.87 o
   4   2   6        402.87        364.87         5.89 o
   5   2   6        203.59        225.08         6.13 o
   6   2   6          7.68          7.88         2.58 o
   7   2   6        180.77        187.87         7.75 o
   8   2   6          9.44          6.59         4.73 o
   9   2   6          0.49          0.23         4.07 o
  -9   3   6         14.51         13.60         4.94 o
  -8   3   6          8.36         11.61         4.26 o
  -7   3   6        193.97        193.60        11.78 o
  -6   3   6        158.65        156.96         6.89 o
  -5   3   6         94.33        105.84         4.74 o
  -4   3   6        241.61        197.18         4.36 o
  -3   3   6        851.39        883.01         8.85 o
  -2   3   6        286.01        349.84         4.49 o
  -1   3   6        229.33        207.63         3.74 o
   0   3   6       1966.75       2006.05        10.44 o
   1   3   6        229.14        206.87         3.43 o
   2   3   6        285.67        343.69         4.68 o
   3   3   6        851.55        871.67         9.94 o
   4   3   6        241.17        198.81         4.78 o
   5   3   6         94.13         97.51         3.45 o
   6   3   6        158.37        150.95         6.67 o
   7   3   6        193.75        186.90         8.62 o
   8   3   6          8.38          4.96         4.52 o
   9   3   6         14.47         14.86         5.28 o
  -8   4   6         14.87         20.49         4.71 o
  -7   4   6        110.97        119.66         7.94 o
  -6   4   6         43.25         42.19         4.83 o
  -5   4   6        265.27        253.43         5.68 o
  -4   4   6         96.93         84.31         3.50 o
  -3   4   6        200.56        187.86         6.14 o
  -2   4   6         96.73        104.82         3.28 o
  -1   4   6       1030.47        967.36         8.46 o
   0   4   6         64.34         63.16         2.19 o
   1   4   6       1031.80        969.33         9.41 o
   2   4   6         96.70         97.51         2.86 o
   3   4   6        200.67        183.11         4.87 o
   4   4   6         96.83         88.81         3.83 o
   5   4   6        265.43        262.74         7.50 o
   6   4   6         43.31         41.53         4.84 o
   7   4   6        110.74        107.72         9.80 o
   8   4   6         14.93         13.23         5.06 o
  -8   5   6         15.71         16.25         5.48 o
  -7   5   6         24.05         14.89         4.05 o
  -6   5   6          6.03          4.56         2.77 o
  -5   5   6         26.86         19.83         3.12 o
  -4   5   6        455.55        466.06        10.98 o
  -3   5   6        224.55        243.63         7.58 o
  -2   5   6        224.83        242.92         6.00 o
  -1   5   6        336.84        339.19         5.70 o
   0   5   6        101.91         93.02         3.09 o
   1   5   6        336.08        328.11         4.61 o
   2   5   6        225.42        226.58         6.14 o
   3   5   6        224.89        231.19         6.72 o
   4   5   6        454.98        457.37         7.27 o
   5   5   6         26.57         19.09         3.10 o
   6   5   6          5.98          5.63         3.87 o
   7   5   6         24.01         30.09         6.46 o
   8   5   6         15.71         19.00         7.83 o
  -7   6   6         15.06         13.49         5.29 o
  -6   6   6          9.94          8.25         3.28 o
  -5   6   6         37.64         38.76         4.09 o
  -4   6   6        283.53        294.88        11.26 o
  -3   6   6          4.62         12.10         3.24 o
  -2   6   6        910.31        894.88        12.62 o
  -1   6   6        166.54        178.41         4.90 o
   0   6   6          6.77          9.47         1.92 o
   1   6   6        166.21        177.79         4.51 o
   2   6   6        909.54        878.56        19.13 o
   3   6   6          4.57          3.01         1.43 o
   4   6   6        283.81        289.61        11.66 o
   5   6   6         37.68         45.00         5.75 o
   6   6   6         10.01          7.28         3.50 o
   7   6   6         15.15         21.21         6.23 o
  -7   7   6          1.43          6.65         6.66 o
  -6   7   6         29.55         22.05         5.31 o
  -5   7   6          5.97          3.23         3.20 o
  -4   7   6         18.89         19.79         3.68 o
  -3   7   6         78.18         74.33         4.62 o
  -2   7   6         59.43         48.54         3.58 o
  -1   7   6        235.45        213.62         6.58 o
   0   7   6        228.50        202.93         5.94 o
   1   7   6        235.57        200.58         5.68 o
   2   7   6         59.41         67.09         6.02 o
   3   7   6         78.22         80.22         7.19 o
   4   7   6         18.82         15.87         4.67 o
   5   7   6          5.91          0.01         4.67 o
   6   7   6         29.39         22.66         4.78 o
   7   7   6          1.42         -0.31         5.52 o
  -6   8   6          8.86         14.48         5.05 o
  -5   8   6         50.94         58.28         6.23 o
  -4   8   6         10.53         17.08         3.94 o
  -3   8   6         62.37         72.71         5.58 o
  -2   8   6         81.38         90.43         4.88 o
  -1   8   6         32.73         28.71         3.07 o
   0   8   6        102.21         99.93         5.77 o
   1   8   6         32.87         30.11         4.23 o
   2   8   6         81.49         84.07         8.79 o
   3   8   6         62.26         73.56         7.04 o
   4   8   6         10.54         12.71         4.61 o
   5   8   6         50.81         69.32         7.29 o
   6   8   6          8.83          0.68         4.11 o
  -5   9   6          1.09         -0.03         6.51 o
  -4   9   6        103.56        118.77        14.13 o
  -3   9   6          2.88          2.34         3.80 o
  -2   9   6         61.96         47.57         4.42 o
  -1   9   6          2.52          4.64         2.65 o
   0   9   6         40.48         38.80         4.79 o
   1   9   6          2.55          5.51         4.09 o
   2   9   6         61.95         57.96         6.51 o
   3   9   6          2.93          3.17         4.49 o
   4   9   6        103.77        121.57         9.51 o
   5   9   6          1.10         -0.71         4.14 o
  -3  10   6         21.00         32.67         6.73 o
  -2  10   6          2.46          8.05         4.33 o
  -1  10   6         32.93         43.79         5.97 o
   0  10   6          0.23          1.25         4.34 o
   1  10   6         32.90         31.76         5.74 o
   2  10   6          2.43          3.19         3.78 o
   3  10   6         20.97         23.05         4.90 o
   1   0   7       4742.02       3910.95        15.84 o
   2   0   7       2410.83       2154.83        15.43 o
   3   0   7        367.04        319.82         5.75 o
   4   0   7        100.02        126.63         4.44 o
   5   0   7          1.07          2.04         1.04 o
   6   0   7        272.45        277.87         7.56 o
   7   0   7         27.99         29.27         3.82 o
   8   0   7         37.60         26.56         4.96 o
   9   0   7         24.30         38.14        10.21 o
  -9   1   7          3.76          8.21         4.84 o
  -8   1   7         27.33         28.89         6.31 o
  -7   1   7         15.45         23.39         3.78 o
  -6   1   7        119.31        111.57         3.72 o
  -5   1   7         82.03         87.98         3.61 o
  -4   1   7         90.37         93.22         3.90 o
  -3   1   7       2437.48       2821.67        16.66 o
  -2   1   7       3470.71       3382.15        22.10 o
  -1   1   7        124.76        126.04         2.67 o
   0   1   7       1709.11       1739.70         8.18 o
   1   1   7        125.77        125.25         3.65 o
   2   1   7       3472.17       3437.45        17.12 o
   3   1   7       2436.87       2794.83        15.43 o
   4   1   7         90.22         98.57         3.59 o
   5   1   7         81.82         78.40         3.22 o
   6   1   7        119.65        111.67         6.07 o
   7   1   7         15.32         20.74         3.70 o
   8   1   7         27.52         35.24         5.08 o
   9   1   7          3.79          9.43         5.65 o
  -9   2   7        123.12        124.36        13.50 o
  -8   2   7        192.48        182.36        12.16 o
  -7   2   7         54.43         56.62         6.81 o
  -6   2   7        650.94        630.06        14.85 o
  -5   2   7        355.25        345.21         6.78 o
  -4   2   7        408.02        398.98         8.56 o
  -3   2   7        594.71        620.83         6.56 o
  -2   2   7       1224.43       1246.56         8.67 o
  -1   2   7       1979.43       1789.19        11.93 o
   0   2   7        486.52        605.88         4.97 o
   1   2   7       1977.68       1784.82         8.97 o
   2   2   7       1224.03       1270.41         9.17 o
   3   2   7        594.81        631.16         8.86 o
   4   2   7        408.61        406.46         6.36 o
   5   2   7        354.97        352.28         7.69 o
   6   2   7        649.97        629.96        11.08 o
   7   2   7         54.49         60.49         4.93 o
   8   2   7        192.39        193.93         9.53 o
   9   2   7        122.95        142.76        10.28 o
  -9   3   7         15.20         10.40         5.71 o
  -8   3   7         31.22         29.76         5.31 o
  -7   3   7          5.25          6.42         4.14 o
  -6   3   7        138.67        123.23         5.58 o
  -5   3   7        415.15        412.52         8.37 o
  -4   3   7        511.56        493.09         6.43 o
  -3   3   7         73.62         63.26         2.52 o
  -2   3   7        579.36        492.85         5.31 o
  -1   3   7        103.14        136.76         3.08 o
   0   3   7       1285.02       1175.40         8.40 o
   1   3   7        103.67        137.51         2.84 o
   2   3   7        579.39        511.99         5.62 o
   3   3   7         73.75         64.88         3.67 o
   4   3   7        512.55        506.55         6.41 o
   5   3   7        414.41        404.17         7.85 o
   6   3   7        138.68        116.29         6.09 o
   7   3   7          5.24          7.68         3.10 o
   8   3   7         31.06         34.26         5.96 o
   9   3   7         15.20          9.41         5.62 o
  -8   4   7         26.61         33.40         5.31 o
  -7   4   7         31.26         20.74         4.46 o
  -6   4   7        130.62        111.83         6.92 o
  -5   4   7        638.49        643.65        10.57 o
  -4   4   7         59.97         59.49         3.41 o
  -3   4   7         26.09         38.10         5.13 o
  -2   4   7         39.50         46.38         2.30 o
  -1   4   7         61.26         56.34         2.25 o
   0   4   7          0.82          0.96         1.07 o
   1   4   7         61.50         59.16         2.52 o
   2   4   7         39.67         41.05         2.22 o
   3   4   7         26.12         42.12         2.93 o
   4   4   7         60.08         55.66         3.20 o
   5   4   7        639.15        630.93        11.74 o
   6   4   7        130.71        113.55         8.69 o
   7   4   7         31.25         20.00         5.64 o
   8   4   7         26.61         29.71         7.07 o
  -8   5   7         18.20         10.49         5.31 o
  -7   5   7         75.63         64.83         7.85 o
  -6   5   7         31.68         32.59         3.55 o
  -5   5   7         75.33         80.53         5.11 o
  -4   5   7        337.26        322.97         9.27 o
  -3   5   7        253.72        266.80         7.85 o
  -2   5   7        519.01        514.47         8.59 o
  -1   5   7        317.54        344.90         5.51 o
   0   5   7        992.63        945.16         9.69 o
   1   5   7        317.93        352.97         6.74 o
   2   5   7        518.21        499.02         6.59 o
   3   5   7        253.13        254.23         6.06 o
   4   5   7        337.19        330.53         7.93 o
   5   5   7         75.38         88.06         4.86 o
   6   5   7         31.74         37.06         4.97 o
   7   5   7         75.71         87.75         9.65 o
   8   5   7         18.37         21.51         6.53 o
  -7   6   7         34.19         30.35         6.17 o
  -6   6   7         21.65         11.44         4.37 o
  -5   6   7          3.71         -2.63         2.89 o
  -4   6   7        312.73        332.63         9.91 o
  -3   6   7        554.83        562.64        12.08 o
  -2   6   7       1170.15       1145.12        13.91 o
  -1   6   7        185.59        180.71         4.92 o
   0   6   7          0.45          2.71         1.73 o
   1   6   7        185.68        176.15         3.37 o
   2   6   7       1170.92       1127.66        24.91 o
   3   6   7        554.62        551.67        14.02 o
   4   6   7        312.32        335.11        13.80 o
   5   6   7          3.72          1.21         3.92 o
   6   6   7         21.65         12.33         4.18 o
   7   6   7         34.13         43.72         7.92 o
  -7   7   7         20.56         21.45         7.21 o
  -6   7   7          2.74          5.40         4.79 o
  -5   7   7          2.73         -1.83         3.13 o
  -4   7   7         94.51        102.78         6.15 o
  -3   7   7        269.80        303.99         9.59 o
  -2   7   7         38.26         38.85         3.39 o
  -1   7   7        738.17        743.71        16.12 o
   0   7   7          0.72          2.18         2.05 o
   1   7   7        737.38        721.69        13.11 o
   2   7   7         38.20         39.03         6.79 o
   3   7   7        269.59        295.27        14.20 o
   4   7   7         94.44         93.72         7.56 o
   5   7   7          2.72         -4.15         4.15 o
   6   7   7          2.73         -4.33         4.33 o
   7   7   7         20.43         20.29         6.46 o
  -6   8   7         38.02         39.99        10.69 o
  -5   8   7          3.01         -2.60         4.61 o
  -4   8   7         25.13         25.36         6.50 o
  -3   8   7        173.57        186.05         7.16 o
  -2   8   7         51.61         44.93         3.77 o
  -1   8   7        138.18        156.88         6.45 o
   0   8   7        108.89        109.23         6.60 o
   1   8   7        138.28        156.03         9.47 o
   2   8   7         51.74         57.73         6.78 o
   3   8   7        173.65        189.70        10.67 o
   4   8   7         25.04         20.37         4.66 o
   5   8   7          3.03          3.09         5.89 o
   6   8   7         37.98         35.71         6.77 o
  -5   9   7          1.00         -7.02         8.93 o
  -4   9   7         68.00         76.45        11.17 o
  -3   9   7         13.51          7.93         5.44 o
  -2   9   7         13.81         12.35         2.92 o
  -1   9   7        100.20        102.58         5.63 o
   0   9   7         79.95         77.39         6.14 o
   1   9   7        100.20         89.57         7.71 o
   2   9   7         13.84         17.35         4.78 o
   3   9   7         13.48         13.54         4.09 o
   4   9   7         67.85         66.87         7.52 o
   5   9   7          0.99         -1.29         4.91 o
  -3  10   7          1.06          2.79         7.31 o
  -2  10   7          1.42         -2.77         5.22 o
  -1  10   7          5.43         10.01         4.00 o
   0  10   7         15.62         19.66         4.73 o
   1  10   7          5.40          4.77         5.34 o
   2  10   7          1.43         -0.36         4.69 o
   3  10   7          1.05          0.67         5.48 o
   0   0   8        835.64        959.24        10.85 o
   1   0   8        434.34        608.47         6.09 o
   2   0   8        187.21        223.31         4.12 o
   3   0   8       2484.17       2345.69        18.24 o
   4   0   8         32.40         40.54         2.79 o
   5   0   8          7.22          6.67         1.40 o
   6   0   8        189.91        218.42         6.31 o
   7   0   8         10.08          4.26         3.14 o
   8   0   8          0.01          3.04         5.15 o
   9   0   8          0.12         -1.15         4.63 o
  -9   1   8          6.53          5.85         5.10 o
  -8   1   8        196.22        199.79        12.55 o
  -7   1   8         15.08         16.81         3.59 o
  -6   1   8         36.69         40.89         2.61 o
  -5   1   8          9.04          8.92         1.32 o
  -4   1   8        246.88        203.17         6.40 o
  -3   1   8       1000.68        923.88         8.93 o
  -2   1   8         31.72         32.15         2.25 o
  -1   1   8       1334.94       1268.35         7.41 o
   1   1   8       1333.75       1267.91         8.01 o
   2   1   8         31.53         29.86         1.90 o
   3   1   8        999.65        938.73         8.41 o
   4   1   8        246.42        205.33         5.10 o
   5   1   8          9.12         10.13         2.08 o
   6   1   8         36.79         44.82         4.44 o
   7   1   8         15.13         26.60         5.07 o
   8   1   8        196.49        236.13        11.63 o
   9   1   8          6.51          6.65         4.59 o
  -9   2   8         18.90         19.14         6.74 o
  -8   2   8         90.39         89.47         8.91 o
  -7   2   8        107.52        103.54         8.69 o
  -6   2   8        600.83        578.53        11.45 o
  -5   2   8        444.90        441.69         9.05 o
  -4   2   8        468.89        465.78         8.42 o
  -3   2   8        140.84        184.94         4.10 o
  -2   2   8       1123.28       1250.43        12.04 o
  -1   2   8       2325.48       2347.12        15.38 o
   0   2   8       1856.60       1915.31        10.10 o
   1   2   8       2325.17       2324.12        11.03 o
   2   2   8       1121.07       1244.66        10.28 o
   3   2   8        141.20        189.10         5.30 o
   4   2   8        468.29        458.06         7.74 o
   5   2   8        444.65        452.23        10.42 o
   6   2   8        601.49        586.84        10.84 o
   7   2   8        107.66        103.71         6.16 o
   8   2   8         90.34        108.98         7.21 o
   9   2   8         18.94         22.64         6.56 o
  -9   3   8          5.83         19.85         5.40 o
  -8   3   8         61.45         66.95         6.89 o
  -7   3   8         63.25         67.84         6.16 o
  -6   3   8        106.87        106.25         5.35 o
  -5   3   8         90.42         89.67         4.13 o
  -4   3   8         35.79         37.80         3.06 o
  -3   3   8         60.79         57.44         2.64 o
  -2   3   8        532.98        559.23         7.29 o
  -1   3   8        388.18        309.38         4.87 o
   0   3   8        305.92        283.00         3.67 o
   1   3   8        388.58        320.71         3.66 o
   2   3   8        532.49        564.48         7.66 o
   3   3   8         60.94         56.54         2.28 o
   4   3   8         35.92         35.64         2.33 o
   5   3   8         90.53         87.71         4.14 o
   6   3   8        107.32        101.85         5.87 o
   7   3   8         63.14         58.97         4.99 o
   8   3   8         61.49         63.21         8.01 o
   9   3   8          5.89         10.42         5.94 o
  -8   4   8          6.92          9.28         4.04 o
  -7   4   8         30.74         24.72         4.68 o
  -6   4   8         56.90         65.19         5.61 o
  -5   4   8         73.82         88.59         4.83 o
  -4   4   8        306.81        317.83         7.06 o
  -3   4   8        375.13        381.45         7.56 o
  -2   4   8         86.64         77.76         2.86 o
  -1   4   8        474.28        480.05         6.60 o
   0   4   8          2.50          1.43         0.89 o
   1   4   8        474.85        485.69         7.45 o
   2   4   8         86.65         74.39         3.04 o
   3   4   8        376.19        398.30        12.56 o
   4   4   8        307.12        309.43         7.79 o
   5   4   8         73.77         76.19         5.96 o
   6   4   8         56.72         64.91         5.52 o
   7   4   8         30.86         23.70         7.10 o
   8   4   8          6.89         -8.42        25.81 o
  -8   5   8          6.36         11.06         8.00 o
  -7   5   8         27.22         26.17         7.05 o
  -6   5   8          6.41         10.04         3.08 o
  -5   5   8        303.26        303.61         9.14 o
  -4   5   8        217.31        248.38         8.03 o
  -3   5   8        111.50        111.46         5.31 o
  -2   5   8         91.41         85.81         3.60 o
  -1   5   8        150.28        147.84         3.69 o
   0   5   8         90.88         90.50         3.17 o
   1   5   8        150.40        148.61         4.48 o
   2   5   8         91.58         86.69         2.85 o
   3   5   8        111.35        111.83         5.58 o
   4   5   8        217.30        228.18         7.60 o
   5   5   8        303.21        291.31         9.76 o
   6   5   8          6.36         11.67         4.03 o
   7   5   8         27.19         50.43         9.54 o
   8   5   8          6.29          5.05         6.09 o
  -7   6   8          7.93         23.34         7.95 o
  -6   6   8         55.33         45.78         6.11 o
  -5   6   8         91.52         99.98         6.00 o
  -4   6   8        172.80        179.31         8.81 o
  -3   6   8        415.39        425.73        10.58 o
  -2   6   8        608.10        625.32        10.48 o
  -1   6   8         65.30         59.41         3.03 o
   0   6   8          5.52          9.09         1.71 o
   1   6   8         65.29         52.86         3.06 o
   2   6   8        608.08        617.12         9.59 o
   3   6   8        414.54        414.92        13.91 o
   4   6   8        172.88        187.74         8.74 o
   5   6   8         91.42        108.18         7.79 o
   6   6   8         55.19         48.11         5.71 o
   7   6   8          7.97          5.98         5.32 o
  -7   7   8          5.03          1.43         7.25 o
  -6   7   8          3.48         -1.17        10.35 o
  -5   7   8          6.65          6.39         3.13 o
  -4   7   8         13.43         16.26         3.58 o
  -3   7   8         61.80         82.20         5.43 o
  -2   7   8        168.59        159.37         5.78 o
  -1   7   8        231.19        211.92         6.41 o
   0   7   8        279.16        309.78         8.77 o
   1   7   8        230.95        220.06         7.27 o
   2   7   8        169.21        163.28         9.31 o
   3   7   8         61.88         88.11         8.60 o
   4   7   8         13.50         11.43         4.16 o
   5   7   8          6.59          0.33         3.73 o
   6   7   8          3.49          3.63         4.05 o
   7   7   8          5.02          3.15         5.70 o
  -6   8   8         21.75         18.75         7.15 o
  -5   8   8         14.84         14.13         5.45 o
  -4   8   8          4.13          4.63         4.40 o
  -3   8   8         26.51         30.03         3.58 o
  -2   8   8        283.12        269.79         8.89 o
  -1   8   8         85.45         96.00         5.24 o
   0   8   8         99.28        110.50         5.99 o
   1   8   8         85.29         97.53         6.93 o
   2   8   8        283.44        296.83        14.68 o
   3   8   8         26.67         34.03         6.08 o
   4   8   8          4.18          2.08         4.32 o
   5   8   8         14.74         12.87         6.20 o
   6   8   8         21.78         25.05         5.45 o
  -4   9   8         15.33         19.18        15.92 o
  -3   9   8          3.84         15.24         6.01 o
  -2   9   8          7.68          6.63         3.14 o
  -1   9   8         19.93         25.05         3.50 o
   0   9   8          0.47         -1.00         3.38 o
   1   9   8         19.98         25.98         5.19 o
   2   9   8          7.69         12.95         4.84 o
   3   9   8          3.83          6.52         4.25 o
   4   9   8         15.27         10.99         5.08 o
  -3  10   8          6.01          0.22         5.10 o
  -2  10   8          3.95         17.18         7.14 o
  -1  10   8          7.82          6.99         4.06 o
   0  10   8         13.63         21.48         4.89 o
   1  10   8          7.81         14.38         5.05 o
   2  10   8          3.93         11.94         5.36 o
   3  10   8          5.98         10.55         4.13 o
   1   0   9        238.80        209.66         3.85 o
   2   0   9         13.95          5.53         1.32 o
   3   0   9       1740.52       1747.23        13.76 o
   4   0   9          2.27          3.95         1.70 o
   5   0   9         89.86         99.79         3.76 o
   6   0   9         31.90         36.63         3.53 o
   7   0   9         65.53         61.38         4.92 o
   8   0   9         80.02         73.33         7.94 o
   9   0   9          0.10          2.55         5.72 o
  -9   1   9          3.05          0.45         4.68 o
  -8   1   9         88.09         98.08         9.26 o
  -7   1   9        131.80        121.21         7.33 o
  -6   1   9        146.95        136.73         5.79 o
  -5   1   9        444.45        416.20         7.76 o
  -4   1   9        377.33        390.39         6.96 o
  -3   1   9        414.11        437.94         6.37 o
  -2   1   9       1009.84       1095.07        13.10 o
  -1   1   9       1944.08       1766.42        10.83 o
   0   1   9        232.02        208.98         3.67 o
   1   1   9       1942.22       1768.51         9.99 o
   2   1   9       1009.16       1086.05        10.12 o
   3   1   9        415.15        435.71         6.20 o
   4   1   9        377.38        388.01         7.16 o
   5   1   9        444.98        432.73         8.08 o
   6   1   9        146.94        140.86         7.60 o
   7   1   9        131.94        138.37         7.41 o
   8   1   9         88.28         89.23         5.95 o
   9   1   9          3.03          7.08         4.70 o
  -9   2   9         31.44         44.78        11.95 o
  -8   2   9         10.63         15.70         5.39 o
  -7   2   9        112.31        113.14         7.32 o
  -6   2   9        198.36        219.67         6.34 o
  -5   2   9         39.66         40.45         2.83 o
  -4   2   9        175.34        167.55         4.03 o
  -3   2   9        375.39        390.80         7.12 o
  -2   2   9       1800.61       1866.48        13.38 o
  -1   2   9       3392.92       3349.01        16.55 o
   0   2   9       2033.21       1967.78        11.51 o
   1   2   9       3393.67       3332.09        18.84 o
   2   2   9       1799.61       1852.89        14.71 o
   3   2   9        375.47        391.35         7.75 o
   4   2   9        175.19        175.60         5.09 o
   5   2   9         39.89         39.13         2.94 o
   6   2   9        198.71        211.81         8.54 o
   7   2   9        112.31        112.67         8.52 o
   8   2   9         10.56         16.26         4.01 o
   9   2   9         31.51         28.73         6.89 o
  -8   3   9          4.10         13.98         4.59 o
  -7   3   9          4.55          3.00         3.88 o
  -6   3   9        197.13        221.60         9.36 o
  -5   3   9        308.03        305.86         6.21 o
  -4   3   9         28.90         26.35         2.39 o
  -3   3   9        117.38        109.71         3.75 o
  -2   3   9        270.53        260.03         5.02 o
  -1   3   9        746.59        765.83        12.00 o
   0   3   9        414.46        369.91        10.29 o
   1   3   9        747.30        777.18         7.28 o
   2   3   9        270.13        267.10         6.18 o
   3   3   9        117.23        105.03         5.03 o
   4   3   9         29.12         25.54         3.92 o
   5   3   9        309.27        326.75         7.84 o
   6   3   9        197.27        198.96         8.58 o
   7   3   9          4.55          2.02         3.27 o
   8   3   9          4.05          0.25         4.67 o
  -8   4   9         70.92         52.67         7.41 o
  -7   4   9          5.13         10.37         4.07 o
  -6   4   9        223.62        202.28         8.91 o
  -5   4   9         31.08         32.84         3.69 o
  -4   4   9        162.44        178.72         5.46 o
  -3   4   9        206.88        227.23         6.12 o
  -2   4   9        356.22        418.87         7.10 o
  -1   4   9        632.74        626.62         7.36 o
   0   4   9        379.78        363.42         5.46 o
   1   4   9        631.99        629.42         8.60 o
   2   4   9        355.76        422.35         7.66 o
   3   4   9        205.90        215.14         5.66 o
   4   4   9        162.00        169.51         7.39 o
   5   4   9         31.06         37.39         4.43 o
   6   4   9        223.80        207.04         9.01 o
   7   4   9          5.05         13.35         5.37 o
   8   4   9         70.88         49.18        10.39 o
  -8   5   9         12.02          1.36         5.55 o
  -7   5   9          3.83          0.01         5.00 o
  -6   5   9         14.58         16.37         5.59 o
  -5   5   9         52.19         49.23         4.38 o
  -4   5   9        165.98        181.85         7.02 o
  -3   5   9        395.05        380.84         9.22 o
  -2   5   9        123.12        116.05         4.03 o
  -1   5   9        354.44        341.41         5.94 o
   0   5   9       1088.27       1020.41         9.62 o
   1   5   9        353.67        344.42         6.41 o
   2   5   9        123.45        114.98         4.60 o
   3   5   9        394.99        373.20        10.73 o
   4   5   9        166.09        173.08         8.08 o
   5   5   9         52.19         50.88         4.55 o
   6   5   9         14.59         22.08         4.93 o
   7   5   9          3.80         -2.05         4.90 o
   8   5   9         12.02         10.49         7.25 o
  -7   6   9          0.32          6.24         5.89 o
  -6   6   9         14.05         16.74         3.56 o
  -5   6   9         39.04         38.23         5.55 o
  -4   6   9          3.21          2.53         2.76 o
  -3   6   9        549.39        524.40        11.62 o
  -2   6   9       1210.29       1178.72        14.03 o
  -1   6   9        162.67        161.37         4.43 o
   0   6   9        610.23        587.09         8.94 o
   1   6   9        162.59        160.62         5.24 o
   2   6   9       1209.46       1150.85        18.02 o
   3   6   9        549.55        509.38        15.28 o
   4   6   9          3.20          0.25         3.59 o
   5   6   9         39.01         52.63         5.37 o
   6   6   9         14.00          7.81         4.24 o
   7   6   9          0.31          1.09         5.33 o
  -6   7   9          4.45         -4.09         5.76 o
  -5   7   9         21.97         13.19         3.67 o
  -4   7   9         15.10         18.54         3.50 o
  -3   7   9         29.71         29.23         3.70 o
  -2   7   9        123.19        128.77         5.25 o
  -1   7   9         81.27         84.56         4.33 o
   0   7   9        436.62        436.12        12.23 o
   1   7   9         81.28         79.40         4.72 o
   2   7   9        123.55        131.11         8.48 o
   3   7   9         29.78         38.30         5.61 o
   4   7   9         15.20          8.58         4.33 o
   5   7   9         21.96         19.35         4.38 o
   6   7   9          4.46          6.06         4.33 o
  -6   8   9          5.55          3.05         6.42 o
  -5   8   9         29.33         41.23         6.54 o
  -4   8   9         52.17         45.25         6.98 o
  -3   8   9        175.27        180.59        11.23 o
  -2   8   9         39.50         47.58         4.97 o
  -1   8   9        173.65        171.60         7.25 o
   0   8   9         42.29         48.05         4.35 o
   1   8   9        173.60        157.47         7.90 o
   2   8   9         39.24         52.00         6.59 o
   3   8   9        175.13        185.89        10.74 o
   4   8   9         52.06         36.43         5.42 o
   5   8   9         29.36         37.97         6.01 o
   6   8   9          5.57         -3.39         4.59 o
  -4   9   9          3.70         -6.26         7.34 o
  -3   9   9          8.56         10.00         7.96 o
  -2   9   9         14.29         23.28         3.87 o
  -1   9   9         19.38         34.41         4.31 o
   0   9   9         12.82         31.95         5.22 o
   1   9   9         19.38         24.20         5.28 o
   2   9   9         14.37         16.34         4.89 o
   3   9   9          8.54         10.21         4.71 o
   4   9   9          3.72         -0.40         4.18 o
  -2  10   9         24.11         11.32         5.17 o
  -1  10   9         10.52         21.67         4.92 o
   0  10   9         10.75         23.94         5.39 o
   1  10   9         10.49         11.44         4.86 o
   2  10   9         24.15         29.99         5.77 o
   0   0  10       1492.54       1784.32        14.58 o
   1   0  10        438.53        416.16         5.60 o
   2   0  10        657.45        847.64         7.89 o
   4   0  10       1106.09       1287.00        17.32 o
   5   0  10       1012.70       1030.87        12.04 o
   6   0  10         52.26         55.70         5.10 o
   7   0  10         99.80        107.45         6.12 o
   8   0  10          0.03         -1.23         4.40 o
   9   0  10          3.69          3.86         4.03 o
  -9   1  10          1.50          0.29         4.53 o
  -8   1  10         38.21         22.99         5.78 o
  -7   1  10        347.30        302.31        11.16 o
  -6   1  10         69.00         69.45         4.46 o
  -5   1  10         28.03         31.45         2.47 o
  -4   1  10        399.94        446.06         7.63 o
  -3   1  10        937.96        904.43         9.77 o
  -2   1  10        578.69        645.73         9.76 o
  -1   1  10        329.34        287.74         3.99 o
   0   1  10        805.61        810.80         7.56 o
   1   1  10        327.68        294.18         4.99 o
   2   1  10        578.43        635.96         6.68 o
   3   1  10        937.76        901.17         9.10 o
   4   1  10        400.50        459.08         7.96 o
   5   1  10         27.93         32.52         2.79 o
   6   1  10         68.97         69.87         4.70 o
   7   1  10        347.03        332.58         9.99 o
   8   1  10         38.12         39.58         4.38 o
   9   1  10          1.52         -0.65         4.16 o
  -9   2  10         13.45         13.79         9.33 o
  -8   2  10         83.06         74.40         8.35 o
  -7   2  10         91.98         83.78         6.56 o
  -6   2  10         82.81         82.63         4.17 o
  -5   2  10         72.85         75.17         3.05 o
  -4   2  10        102.35        107.79         3.41 o
  -3   2  10        279.16        310.49         4.92 o
  -2   2  10        324.97        362.28         4.92 o
  -1   2  10       1343.77       1602.94        12.89 o
   0   2  10       2333.58       2357.96        13.84 o
   1   2  10       1344.63       1604.19        12.19 o
   2   2  10        325.31        363.15         7.14 o
   3   2  10        279.15        305.28         6.13 o
   4   2  10        102.01        105.81         4.40 o
   5   2  10         73.03         82.26         3.62 o
   6   2  10         83.09         78.77         7.11 o
   7   2  10         92.03         82.50         5.50 o
   8   2  10         83.21         82.62         5.97 o
   9   2  10         13.51         14.19         6.07 o
  -8   3  10         90.97         92.25         7.61 o
  -7   3  10        117.24        128.51         7.94 o
  -6   3  10        233.40        261.36        11.94 o
  -5   3  10         80.95         91.46         4.49 o
  -4   3  10         64.37         69.18         3.32 o
  -3   3  10        219.71        205.41         4.81 o
  -2   3  10        722.75        720.01        11.38 o
  -1   3  10         66.16         83.65         3.90 o
   0   3  10       4105.05       4684.76        20.68 o
   1   3  10         66.08         89.92         3.94 o
   2   3  10        722.68        739.69        11.30 o
   3   3  10        219.94        209.60         5.28 o
   4   3  10         64.00         63.19         3.31 o
   5   3  10         80.94         88.60         4.29 o
   6   3  10        233.50        242.28         9.53 o
   7   3  10        117.46        107.72         7.01 o
   8   3  10         91.13         90.14         8.14 o
  -8   4  10          8.60         15.22         5.71 o
  -7   4  10        255.87        262.92        11.03 o
  -6   4  10        173.11        168.94         8.16 o
  -5   4  10        745.04        762.57        13.44 o
  -4   4  10        694.10        672.61         8.98 o
  -3   4  10        944.42        865.79        15.18 o
  -2   4  10        340.55        314.39         6.08 o
  -1   4  10        618.38        584.57         7.85 o
   0   4  10        397.88        380.51         7.05 o
   1   4  10        618.71        568.67         6.67 o
   2   4  10        340.81        324.64         7.23 o
   3   4  10        943.63        868.99        10.74 o
   4   4  10        694.63        674.71        12.15 o
   5   4  10        745.02        762.21        15.95 o
   6   4  10        173.44        169.91         8.36 o
   7   4  10        255.17        271.07        13.11 o
   8   4  10          8.61          6.87         7.23 o
  -8   5  10          1.06          2.76         6.80 o
  -7   5  10         24.10         24.81         5.57 o
  -6   5  10        170.20        159.74        11.09 o
  -5   5  10         51.76         53.44         4.40 o
  -4   5  10        885.38        841.44        14.27 o
  -3   5  10        523.99        532.98         9.79 o
  -2   5  10        612.95        612.17         8.76 o
  -1   5  10         47.39         62.09         3.25 o
   0   5  10         23.14         21.64         2.11 o
   1   5  10         47.46         54.76         3.10 o
   2   5  10        612.39        603.69        10.44 o
   3   5  10        523.38        535.18         9.68 o
   4   5  10        884.82        865.04        16.98 o
   5   5  10         51.76         49.32         4.37 o
   6   5  10        169.88        153.99        10.08 o
   7   5  10         24.14         33.58         6.57 o
   8   5  10          1.06         -4.06         5.32 o
  -7   6  10         12.06         11.96         6.92 o
  -6   6  10          3.85          0.56         4.24 o
  -5   6  10         62.05         64.94         5.00 o
  -4   6  10         42.36         43.39         5.22 o
  -3   6  10         60.98         64.62         5.61 o
  -2   6  10        263.19        221.47         5.97 o
  -1   6  10        216.34        195.47         5.99 o
   0   6  10         56.75         56.19         2.73 o
   1   6  10        216.81        193.90         5.31 o
   2   6  10        263.18        219.11         7.78 o
   3   6  10         60.96         70.86         5.98 o
   4   6  10         42.44         51.55         4.87 o
   5   6  10         61.90         65.01         5.91 o
   6   6  10          3.82          4.61         4.27 o
   7   6  10         12.10          2.42         5.36 o
  -6   7  10          6.91          2.35         4.47 o
  -5   7  10          5.27         14.22         4.09 o
  -4   7  10        106.83        102.48         7.11 o
  -3   7  10        129.23        129.97         6.46 o
  -2   7  10         49.91         48.19         3.45 o
  -1   7  10        229.14        233.83         7.27 o
   0   7  10        283.81        279.04         9.77 o
   1   7  10        228.88        224.58         6.97 o
   2   7  10         50.01         45.23         5.34 o
   3   7  10        129.55        130.71         7.87 o
   4   7  10        107.05        113.05         7.54 o
   5   7  10          5.23          7.00         4.30 o
   6   7  10          6.91         10.71         6.21 o
  -5   8  10          4.68         14.48         4.23 o
  -4   8  10          5.49          3.67         4.54 o
  -3   8  10          8.99          9.66         5.25 o
  -2   8  10         60.52         55.31         6.09 o
  -1   8  10         31.45         23.78         4.40 o
   0   8  10         65.51         78.59         5.24 o
   1   8  10         31.49         27.12         5.82 o
   2   8  10         60.48         51.77         6.43 o
   3   8  10          8.98         14.46         5.16 o
   4   8  10          5.42          6.41         4.20 o
   5   8  10          4.62          0.76         4.10 o
  -4   9  10         19.29          0.02         6.47 o
  -3   9  10         57.82         57.23         7.73 o
  -2   9  10         23.99         31.47         4.66 o
  -1   9  10         37.62         41.18         5.08 o
   0   9  10         22.61         22.71         5.25 o
   1   9  10         37.63         34.10         5.44 o
   2   9  10         23.93         21.53         5.22 o
   3   9  10         57.76         64.90         7.31 o
   4   9  10         19.34          9.12         4.27 o
  -2  10  10          9.75          7.58         6.52 o
  -1  10  10         15.52         16.83         6.45 o
   0  10  10         23.93         17.38         7.73 o
   1  10  10         15.59         22.39         5.80 o
   2  10  10          9.76          6.01         5.24 o
   1   0  11        376.51        477.20         5.52 o
   2   0  11        261.21        229.10         4.82 o
   3   0  11       1879.78       1992.56        15.48 o
   4   0  11          9.16         20.84         2.61 o
   5   0  11       1608.83       1539.37        14.76 o
   6   0  11         31.49         30.08         3.67 o
   7   0  11        136.02        139.81         6.98 o
   8   0  11          0.01         -0.36         4.45 o
   9   0  11         11.52          8.56         4.67 o
  -9   1  11          5.95          2.77         4.67 o
  -8   1  11          1.16          0.27         5.79 o
  -7   1  11         76.72         82.03         6.40 o
  -6   1  11        372.97        356.95         9.34 o
  -5   1  11        271.12        270.17         6.12 o
  -4   1  11        548.76        589.56         8.92 o
  -3   1  11        447.46        502.64         7.60 o
  -2   1  11        556.76        660.69         7.65 o
  -1   1  11       2532.09       2770.08        12.64 o
   0   1  11       4514.46       4310.74        27.54 o
   1   1  11       2527.62       2751.39        14.02 o
   2   1  11        557.60        671.76         9.97 o
   3   1  11        447.44        494.81         8.46 o
   4   1  11        549.43        590.27         9.21 o
   5   1  11        271.21        286.36         7.12 o
   6   1  11        372.81        342.64         8.84 o
   7   1  11         76.83         77.22         5.37 o
   8   1  11          1.17          2.87         2.84 o
   9   1  11          5.94          9.35         5.19 o
  -9   2  11         12.11         13.57         5.34 o
  -8   2  11         34.24         31.97         6.59 o
  -7   2  11          4.34          6.16         3.18 o
  -6   2  11        145.87        165.57         6.54 o
  -5   2  11         89.21         84.47         5.39 o
  -4   2  11        560.56        553.68         8.06 o
  -3   2  11        445.45        354.96         5.78 o
  -2   2  11        442.19        472.38         6.30 o
  -1   2  11        996.84       1067.17        10.17 o
   0   2  11       3540.34       3650.56        15.03 o
   1   2  11        999.59       1062.73        11.58 o
   2   2  11        440.75        455.57         9.68 o
   3   2  11        444.94        344.91         8.61 o
   4   2  11        560.43        562.16         9.62 o
   5   2  11         89.15         85.68         3.75 o
   6   2  11        145.84        151.85         6.42 o
   7   2  11          4.40          3.02         2.80 o
   8   2  11         34.30         37.69         4.29 o
   9   2  11         12.20          6.64         5.35 o
  -8   3  11         69.49         68.84         6.89 o
  -7   3  11         73.46         80.05         6.54 o
  -6   3  11        295.92        308.13        12.98 o
  -5   3  11        270.49        231.00         9.78 o
  -4   3  11        451.69        431.98         7.74 o
  -3   3  11         76.86         85.10         3.24 o
  -2   3  11        191.66        179.64         6.16 o
  -1   3  11        833.68        771.91         9.96 o
   1   3  11        833.43        771.38         9.67 o
   2   3  11        190.99        198.72         6.34 o
   3   3  11         77.05         84.27         4.23 o
   4   3  11        452.20        428.25         8.28 o
   5   3  11        271.01        259.69         6.88 o
   6   3  11        295.43        314.55         9.96 o
   7   3  11         73.47         71.26         5.59 o
   8   3  11         69.44         68.88         6.06 o
  -8   4  11          9.13         14.90         7.92 o
  -7   4  11         24.08         32.40         6.38 o
  -6   4  11        199.43        186.35         8.56 o
  -5   4  11        148.28        165.04         6.56 o
  -4   4  11        230.73        234.60         5.92 o
  -3   4  11        445.86        419.27         7.90 o
  -2   4  11         88.02         94.42         3.34 o
  -1   4  11        282.23        299.30         5.74 o
   0   4  11          0.31          1.79         1.36 o
   1   4  11        282.11        306.39         6.34 o
   2   4  11         87.75        104.48         4.41 o
   3   4  11        446.54        410.17         8.43 o
   4   4  11        230.91        249.88         9.14 o
   5   4  11        148.21        184.83         7.74 o
   6   4  11        199.49        189.03         8.17 o
   7   4  11         24.00         21.44         6.43 o
   8   4  11          9.10          3.36         4.12 o
  -8   5  11          5.60         20.00         7.91 o
  -7   5  11         47.64         51.73         9.24 o
  -6   5  11          8.59          4.49         3.95 o
  -5   5  11        144.62        145.74         7.72 o
  -4   5  11        159.02        145.53         7.11 o
  -3   5  11        414.94        391.11         8.39 o
  -2   5  11          7.18          9.60         2.39 o
  -1   5  11        434.45        424.37         7.36 o
   0   5  11         60.37         65.32         3.43 o
   1   5  11        433.18        419.04         6.93 o
   2   5  11          7.19          8.30         2.08 o
   3   5  11        414.90        413.53        11.65 o
   4   5  11        159.00        149.00         8.87 o
   5   5  11        144.67        151.98         6.31 o
   6   5  11          8.60         11.29         4.61 o
   7   5  11         47.80         45.27         5.76 o
   8   5  11          5.54          5.74         4.97 o
  -7   6  11          2.22          7.74         8.32 o
  -6   6  11         38.22         45.55         6.80 o
  -5   6  11         56.19         60.93         6.31 o
  -4   6  11         27.45         31.37         3.72 o
  -3   6  11        110.99        122.60         5.85 o
  -2   6  11        407.82        438.41         8.05 o
  -1   6  11        108.45        108.83         4.26 o
   0   6  11        676.88        655.78         9.31 o
   1   6  11        108.40        107.54         4.70 o
   2   6  11        408.92        446.97        11.33 o
   3   6  11        110.86        116.69         7.19 o
   4   6  11         27.44         28.20         4.59 o
   5   6  11         56.22         56.15         4.45 o
   6   6  11         38.20         51.32         6.27 o
   7   6  11          2.20         -1.83         4.56 o
  -6   7  11          2.73          1.64         4.81 o
  -5   7  11         12.80         21.01         4.48 o
  -4   7  11         16.66         14.56         4.05 o
  -3   7  11         22.77         25.72         4.23 o
  -2   7  11         13.59         15.58         2.66 o
  -1   7  11         23.69         31.71         4.26 o
   0   7  11         17.05         13.31         3.22 o
   1   7  11         23.56         31.24         3.69 o
   2   7  11         13.70         11.18         3.56 o
   3   7  11         22.73         23.13         4.49 o
   4   7  11         16.74         13.13         3.66 o
   5   7  11         12.78         17.74         4.53 o
   6   7  11          2.73         11.78         5.67 o
  -5   8  11          0.87          6.01         4.94 o
  -4   8  11         36.63         28.16         5.86 o
  -3   8  11        213.81        237.52        12.89 o
  -2   8  11         30.93         20.98         4.08 o
  -1   8  11         71.01         73.64         6.29 o
   0   8  11        105.79        105.09         6.72 o
   1   8  11         70.88         82.36         7.57 o
   2   8  11         30.98         19.54         5.05 o
   3   8  11        213.44        229.65        12.04 o
   4   8  11         36.73         39.54         6.12 o
   5   8  11          0.87          1.15         4.04 o
  -4   9  11         19.16         24.85         6.54 o
  -3   9  11          1.86          2.17         5.34 o
  -2   9  11        102.44        118.42         7.47 o
  -1   9  11         16.65         19.18         4.24 o
   0   9  11          2.36          9.48         4.55 o
   1   9  11         16.62         14.14         4.99 o
   2   9  11        102.52        123.90         9.37 o
   3   9  11          1.90         -2.20         4.40 o
   4   9  11         19.22         22.75         5.09 o
  -2  10  11          2.92          0.69         5.10 o
  -1  10  11         18.31         16.77         4.95 o
   0  10  11         48.84         56.54         6.85 o
   1  10  11         18.44         13.95         7.53 o
   2  10  11          2.95         -4.91         5.93 o
   0   0  12        358.05        352.29         6.53 o
   1   0  12        150.13        149.70         3.32 o
   2   0  12         14.51         13.83         1.80 o
   3   0  12       1967.30       2050.68        17.26 o
   4   0  12        314.18        354.58         8.14 o
   5   0  12        102.75         93.66         4.08 o
   6   0  12         68.89         77.58         5.23 o
   7   0  12         40.73         42.39         3.68 o
   8   0  12         88.95        102.95         7.17 o
   9   0  12          1.14          5.87         5.04 o
  -9   1  12         17.67         27.26         6.90 o
  -8   1  12         21.58         23.88         5.45 o
  -7   1  12         76.09         83.84         5.69 o
  -6   1  12         19.27         17.81         3.95 o
  -5   1  12        355.77        351.16         7.88 o
  -4   1  12         27.37         30.78         2.85 o
  -3   1  12       2989.38       3046.30        21.55 o
  -2   1  12       1504.68       1611.43        14.23 o
  -1   1  12        613.65        697.04         6.67 o
   0   1  12        305.86        320.69         5.40 o
   1   1  12        614.03        700.18         8.53 o
   2   1  12       1504.44       1610.56        13.14 o
   3   1  12       2992.13       3039.51        26.20 o
   4   1  12         27.31         33.26         2.72 o
   5   1  12        355.37        348.94         7.42 o
   6   1  12         19.40         17.63         2.98 o
   7   1  12         76.10         85.18         5.14 o
   8   1  12         21.46         24.62         3.48 o
   9   1  12         17.59         18.04         5.05 o
  -8   2  12         66.78         70.80         8.35 o
  -7   2  12        108.68        113.06         7.29 o
  -6   2  12        272.39        278.45         8.33 o
  -5   2  12         45.52         41.11         2.80 o
  -4   2  12        300.79        291.49         6.08 o
  -3   2  12        142.74        147.52         4.01 o
  -2   2  12       2132.15       2069.86        13.77 o
  -1   2  12       1127.90       1213.48        10.73 o
   0   2  12       1893.83       2152.21        12.28 o
   1   2  12       1128.43       1192.85        17.69 o
   2   2  12       2133.27       2073.39        22.04 o
   3   2  12        142.74        139.68         9.97 o
   4   2  12        299.90        282.14         7.07 o
   5   2  12         45.66         42.07         4.60 o
   6   2  12        271.60        280.21         8.51 o
   7   2  12        108.75        115.45         6.14 o
   8   2  12         66.95         62.14         5.22 o
  -8   3  12         25.97         32.29         5.34 o
  -7   3  12        241.23        249.00        12.93 o
  -6   3  12          5.96          6.52         4.14 o
  -5   3  12        703.18        686.63        12.72 o
  -4   3  12        141.30        152.18         4.85 o
  -3   3  12        305.88        325.08         6.00 o
  -2   3  12        308.71        280.92         5.65 o
  -1   3  12         61.70         59.64         2.58 o
   0   3  12         52.98         56.28         2.89 o
   1   3  12         61.51         61.12         3.00 o
   2   3  12        309.61        294.10         7.91 o
   3   3  12        305.75        322.02         8.12 o
   4   3  12        141.62        152.87         5.69 o
   5   3  12        703.82        709.38        13.97 o
   6   3  12          5.97          5.98         3.20 o
   7   3  12        241.05        252.81         9.67 o
   8   3  12         26.01         25.92         4.81 o
  -8   4  12         12.40          0.99        13.58 o
  -7   4  12         73.69         82.42         8.24 o
  -6   4  12        156.06        155.33         8.16 o
  -5   4  12        389.55        399.77         9.74 o
  -4   4  12        364.22        380.53         7.39 o
  -3   4  12        253.55        227.36         7.14 o
  -2   4  12         19.12         18.31         2.43 o
  -1   4  12        101.73         89.72         3.40 o
   0   4  12         64.52         54.11         2.28 o
   1   4  12        101.82         95.02         3.78 o
   2   4  12         19.13         16.09         3.46 o
   3   4  12        253.15        229.24         5.14 o
   4   4  12        364.21        395.59        11.41 o
   5   4  12        389.54        402.19        12.31 o
   6   4  12        155.72        159.27         7.78 o
   7   4  12         73.81         73.36         6.64 o
   8   4  12         12.47         11.42         4.33 o
  -7   5  12         22.43         16.34         7.05 o
  -6   5  12         77.19         81.86         8.14 o
  -5   5  12         29.35         36.43         4.71 o
  -4   5  12        297.37        307.46         7.79 o
  -3   5  12        154.59        153.79         7.74 o
  -2   5  12        458.25        459.46         7.60 o
  -1   5  12         76.07         67.89         3.27 o
   0   5  12          4.82          8.38         1.57 o
   1   5  12         75.67         62.83         2.58 o
   2   5  12        458.74        452.11         8.66 o
   3   5  12        154.53        156.60         7.63 o
   4   5  12        296.66        294.34        10.24 o
   5   5  12         29.46         28.30         4.14 o
   6   5  12         77.11         84.68         6.21 o
   7   5  12         22.40         11.27         4.70 o
  -7   6  12         11.56         10.99         7.39 o
  -6   6  12         20.02         13.12         8.62 o
  -5   6  12          1.18         11.81         3.94 o
  -4   6  12         43.80         65.72         6.29 o
  -3   6  12        144.70        160.13         5.90 o
  -2   6  12        183.44        193.07         5.37 o
  -1   6  12         75.90         63.90         3.75 o
   0   6  12        709.02        680.62        13.19 o
   1   6  12         75.90         62.54         3.78 o
   2   6  12        183.68        195.30         6.87 o
   3   6  12        144.57        159.40         8.10 o
   4   6  12         43.83         51.92         5.37 o
   5   6  12          1.22          0.47         2.88 o
   6   6  12         19.98         18.33         4.88 o
   7   6  12         11.56         11.96         5.35 o
  -6   7  12         65.14         71.86         8.08 o
  -5   7  12         16.69         27.30         4.92 o
  -4   7  12         17.33         24.28         4.36 o
  -3   7  12        124.40        125.78         7.53 o
  -2   7  12         15.42          8.50         5.16 o
  -1   7  12         19.02         18.61         3.51 o
   0   7  12         63.60         70.22         5.00 o
   1   7  12         19.12         12.94         4.21 o
   2   7  12         15.48         10.11         3.78 o
   3   7  12        124.58        126.40         7.90 o
   4   7  12         17.23         16.76         4.47 o
   5   7  12         16.63         13.93         3.95 o
   6   7  12         65.25         82.20         9.16 o
  -5   8  12         29.63         38.12         7.02 o
  -4   8  12          4.95          3.14         4.85 o
  -3   8  12          0.72         11.07         5.38 o
  -2   8  12         36.04         29.78         4.46 o
  -1   8  12        239.20        243.99         9.93 o
   0   8  12         39.32         34.54         5.75 o
   1   8  12        239.29        231.72        11.60 o
   2   8  12         35.95         36.51         5.66 o
   3   8  12          0.72          4.59         5.01 o
   4   8  12          4.98          1.51         3.90 o
   5   8  12         29.63         33.99         5.52 o
  -4   9  12         27.29         27.07         6.42 o
  -3   9  12         32.46         32.80         6.49 o
  -2   9  12          6.29          3.45         4.05 o
  -1   9  12         24.61         30.55         4.86 o
   0   9  12          0.89         -0.53         4.01 o
   1   9  12         24.57         24.64         5.37 o
   2   9  12          6.35          4.94         4.69 o
   3   9  12         32.48         29.05         6.00 o
   4   9  12         27.31         33.94         5.60 o
  -1  10  12         22.64         16.71         7.03 o
   0  10  12         25.36         34.27         6.07 o
   1  10  12         22.64         24.45         5.86 o
   1   0  13        375.08        349.77         5.53 o
   2   0  13        510.53        572.01         7.98 o
   3   0  13         20.23         23.87         2.87 o
   4   0  13          3.71          6.89         2.52 o
   5   0  13         88.53        113.93         6.32 o
   6   0  13        102.87        103.35         5.00 o
   7   0  13         39.18         40.47         3.80 o
   8   0  13         12.98         39.20         7.16 o
  -8   1  13          3.58          8.72         4.83 o
  -7   1  13         51.44         49.55         4.71 o
  -6   1  13        211.45        234.87         9.71 o
  -5   1  13        350.19        336.12         7.83 o
  -4   1  13         12.32         11.93         2.00 o
  -3   1  13        739.53        797.58        10.39 o
  -2   1  13       1575.13       1709.66        14.70 o
  -1   1  13       1137.60       1213.68         9.51 o
   0   1  13          1.73          3.00         1.57 o
   1   1  13       1136.59       1206.87         9.65 o
   2   1  13       1573.90       1686.57        22.14 o
   3   1  13        740.50        815.54        14.09 o
   4   1  13         12.30         13.51         3.05 o
   5   1  13        350.67        333.98         8.36 o
   6   1  13        211.24        216.30         7.34 o
   7   1  13         51.19         45.59         4.21 o
   8   1  13          3.57         12.90         3.20 o
  -8   2  13          2.44          2.24         4.30 o
  -7   2  13         24.78         31.39         4.47 o
  -6   2  13         72.27         74.61         4.68 o
  -5   2  13        196.87        201.29         5.88 o
  -4   2  13         41.03         42.00         2.97 o
  -3   2  13          2.59          6.26         1.44 o
  -2   2  13         12.02         21.08         2.40 o
  -1   2  13        278.73        348.85         7.48 o
   0   2  13        255.66        299.83         5.20 o
   1   2  13        278.15        341.86         7.88 o
   2   2  13         12.00         26.43         3.85 o
   3   2  13          2.54          7.42         2.73 o
   4   2  13         40.99         42.40         4.29 o
   5   2  13        196.52        194.86         6.48 o
   6   2  13         72.48         73.76         4.86 o
   7   2  13         24.78         21.23         3.47 o
   8   2  13          2.46          5.51         3.03 o
  -8   3  13         11.13          6.68         6.78 o
  -7   3  13         60.96         75.53         7.88 o
  -6   3  13        109.85        122.77         8.63 o
  -5   3  13         74.21         83.53         7.32 o
  -4   3  13         17.42         16.10         2.72 o
  -3   3  13        173.15        143.30         4.07 o
  -2   3  13         41.52         34.59         2.43 o
  -1   3  13         10.70          7.28         1.45 o
   0   3  13         98.54         92.25         4.43 o
   1   3  13         10.53          6.01         1.55 o
   2   3  13         41.69         34.63         2.93 o
   3   3  13        173.23        150.78         6.16 o
   4   3  13         17.47         15.84         2.76 o
   5   3  13         73.82         76.42         5.36 o
   6   3  13        109.65        108.57         6.25 o
   7   3  13         60.92         70.19         5.81 o
   8   3  13         11.06          7.86         4.03 o
  -8   4  13         77.42         78.57        12.23 o
  -7   4  13         38.93         49.01         9.36 o
  -6   4  13        135.05        115.72         8.70 o
  -5   4  13         30.20         34.43         3.53 o
  -4   4  13        376.11        389.68         7.45 o
  -3   4  13        361.40        351.79         7.62 o
  -2   4  13         44.35         57.05         4.20 o
  -1   4  13        260.92        266.63         5.56 o
   0   4  13        159.82        193.13         4.02 o
   1   4  13        260.75        263.52         5.52 o
   2   4  13         44.51         56.73         3.68 o
   3   4  13        360.37        362.18         7.29 o
   4   4  13        377.13        378.02         6.58 o
   5   4  13         30.26         38.25         4.94 o
   6   4  13        135.21        122.86         6.99 o
   7   4  13         38.82         46.39         5.10 o
   8   4  13         77.19         85.74         7.53 o
  -7   5  13          5.55          9.71         6.13 o
  -6   5  13         17.66          9.89         5.42 o
  -5   5  13        213.64        209.98        12.45 o
  -4   5  13         41.05         46.45         4.20 o
  -3   5  13        372.13        388.14         7.92 o
  -2   5  13        166.20        163.86         6.20 o
  -1   5  13        264.78        223.38         5.55 o
   0   5  13          7.82          5.09         1.57 o
   1   5  13        265.63        234.03         5.99 o
   2   5  13        165.82        155.85         5.42 o
   3   5  13        371.81        375.58        10.19 o
   4   5  13         40.92         44.78         6.05 o
   5   5  13        213.45        215.50         8.90 o
   6   5  13         17.66         17.06         3.91 o
   7   5  13          5.53         -2.40         4.44 o
  -7   6  13          0.36         -2.03         5.71 o
  -6   6  13          7.62         10.06         5.51 o
  -5   6  13         11.73         13.78         4.91 o
  -4   6  13        101.02        119.08         7.93 o
  -3   6  13         56.37         45.51         4.82 o
  -2   6  13        174.84        172.40         6.08 o
  -1   6  13        476.36        474.29         9.20 o
   0   6  13         23.52         34.85         3.92 o
   1   6  13        477.02        467.75        11.04 o
   2   6  13        174.82        171.54         6.63 o
   3   6  13         56.24         57.42         5.72 o
   4   6  13        101.23        109.50         7.53 o
   5   6  13         11.69         15.02         3.76 o
   6   6  13          7.65         11.08         4.17 o
   7   6  13          0.37          3.97         4.63 o
  -6   7  13          2.35          3.58         5.04 o
  -5   7  13         58.93         74.64         7.11 o
  -4   7  13         29.12         33.48         4.98 o
  -3   7  13          7.00         10.19         3.58 o
  -2   7  13        180.86        162.61         7.26 o
  -1   7  13         33.21         35.99         4.49 o
   0   7  13          6.38         -1.27         3.10 o
   1   7  13         33.30         35.55         4.07 o
   2   7  13        180.72        169.66         8.76 o
   3   7  13          6.95          9.90         3.80 o
   4   7  13         29.07         29.02         5.79 o
   5   7  13         58.80         60.30         5.72 o
   6   7  13          2.38          6.01         4.75 o
  -5   8  13         54.78         60.80         7.65 o
  -4   8  13          1.02          6.29         5.00 o
  -3   8  13         57.21         70.19         8.07 o
  -2   8  13        101.77        115.91         7.35 o
  -1   8  13          9.36          5.14         3.51 o
   0   8  13        103.81        107.58         6.94 o
   1   8  13          9.29         12.53         4.27 o
   2   8  13        101.70        123.53         8.99 o
   3   8  13         57.30         64.07         6.65 o
   4   8  13          1.00          2.58         4.06 o
   5   8  13         54.82         82.36         7.90 o
  -3   9  13         26.26         26.50         6.24 o
  -2   9  13         28.14         21.04         4.37 o
  -1   9  13          9.52          0.90         4.40 o
   0   9  13         39.45         26.05         5.12 o
   1   9  13          9.51          4.09         4.48 o
   2   9  13         28.13         20.29         5.47 o
   3   9  13         26.20         19.36         5.35 o
   0  10  13          1.85          5.41         4.93 o
   0   0  14         47.46         62.04         4.04 o
   1   0  14          4.42          4.16         2.58 o
   2   0  14       1259.64       1283.85        14.52 o
   3   0  14        301.33        271.95         8.19 o
   4   0  14        572.01        581.73        12.03 o
   5   0  14       1895.07       1929.72        23.29 o
   6   0  14          1.87          2.66         2.77 o
   7   0  14        372.86        402.31        10.70 o
   8   0  14         54.59         55.74         6.74 o
  -8   1  14         30.48         39.66         6.73 o
  -7   1  14         42.57         49.51         5.50 o
  -6   1  14        207.06        217.31        10.69 o
  -5   1  14         92.37        104.91         5.50 o
  -4   1  14         63.26         69.25         4.10 o
  -3   1  14         86.60         97.90         5.93 o
  -2   1  14         91.92         86.64         3.74 o
  -1   1  14        174.27        204.45         4.63 o
   0   1  14        472.33        486.89         8.07 o
   1   1  14        174.01        186.13         4.94 o
   2   1  14         91.82         86.17         4.52 o
   3   1  14         86.36         95.08         6.02 o
   4   1  14         63.00         60.53         4.44 o
   5   1  14         92.39        105.25         5.11 o
   6   1  14        206.92        210.39         7.28 o
   7   1  14         42.56         45.08         4.15 o
   8   1  14         30.49         27.30         4.24 o
  -8   2  14          8.69         10.98         5.03 o
  -7   2  14         91.56         92.87         6.75 o
  -6   2  14         55.33         55.61         5.36 o
  -5   2  14        238.69        233.11         6.44 o
  -4   2  14        251.36        252.36         5.93 o
  -3   2  14        320.91        291.28         6.47 o
  -2   2  14        417.72        389.26         7.95 o
  -1   2  14        249.17        310.04         6.91 o
   0   2  14       1813.26       1749.46        12.82 o
   1   2  14        249.27        301.10        10.66 o
   2   2  14        417.84        397.10         7.99 o
   3   2  14        321.16        304.14         8.24 o
   4   2  14        251.78        254.59         7.47 o
   5   2  14        238.19        238.58         7.26 o
   6   2  14         55.28         52.25         4.70 o
   7   2  14         91.37         91.70         5.54 o
   8   2  14          8.63          6.32         3.14 o
  -8   3  14         89.52         87.73        13.02 o
  -7   3  14         82.80         82.84         8.09 o
  -6   3  14          5.52          8.44         4.00 o
  -5   3  14        116.44        115.03         5.61 o
  -4   3  14        188.68        187.68         6.05 o
  -3   3  14         26.47         33.18         2.32 o
  -2   3  14        525.26        531.53         8.52 o
  -1   3  14        124.95        129.56         4.74 o
   0   3  14          0.38         11.88         1.90 o
   1   3  14        124.94        123.50         4.47 o
   2   3  14        525.24        540.41         7.91 o
   3   3  14         26.81         40.83         3.74 o
   4   3  14        189.23        187.58         6.58 o
   5   3  14        116.50        119.21         6.33 o
   6   3  14          5.52          1.55         2.96 o
   7   3  14         82.66         77.62         6.05 o
   8   3  14         89.53         76.15         8.27 o
  -8   4  14         17.56         28.59         9.06 o
  -7   4  14         75.54         71.80        10.58 o
  -6   4  14         91.50         90.30        11.06 o
  -5   4  14        200.97        211.40         7.10 o
  -4   4  14        254.95        249.41         6.90 o
  -3   4  14        759.54        712.71        21.04 o
  -2   4  14        108.63        109.88         5.52 o
  -1   4  14         32.56         26.04         2.59 o
   0   4  14         64.89         72.16         3.16 o
   1   4  14         32.56         25.95         2.25 o
   2   4  14        108.75        101.43         5.23 o
   3   4  14        759.34        727.18        10.78 o
   4   4  14        254.57        254.39         7.68 o
   5   4  14        201.49        220.18         8.68 o
   6   4  14         91.44         95.88         6.49 o
   7   4  14         75.64         82.14         6.23 o
   8   4  14         17.59         17.34         4.80 o
  -7   5  14          2.94          0.84         5.63 o
  -6   5  14         41.07         38.01         6.67 o
  -5   5  14         36.32         38.26         8.01 o
  -4   5  14        317.61        280.65        11.96 o
  -3   5  14         74.93         87.87         9.47 o
  -2   5  14        237.42        228.10         7.25 o
  -1   5  14        181.57        195.43         5.24 o
   0   5  14         40.96         54.27         3.89 o
   1   5  14        181.55        194.27         5.03 o
   2   5  14        237.98        227.30         7.27 o
   3   5  14         74.95         70.48         5.31 o
   4   5  14        317.13        294.37        12.79 o
   5   5  14         36.40         38.81         4.50 o
   6   5  14         41.12         34.68         4.48 o
   7   5  14          2.95          3.44         3.89 o
  -7   6  14         10.18         11.20         6.45 o
  -6   6  14          9.93         11.23         5.17 o
  -5   6  14         27.53         27.69         5.69 o
  -4   6  14         14.85         25.87         4.55 o
  -3   6  14         83.82         82.04         5.44 o
  -2   6  14         13.05         12.53         2.98 o
  -1   6  14        383.67        362.65         8.18 o
   0   6  14         28.94         33.16         3.85 o
   1   6  14        383.44        376.52        10.11 o
   2   6  14         12.90         14.92         3.18 o
   3   6  14         84.17         93.19         6.59 o
   4   6  14         14.89         13.58         3.81 o
   5   6  14         27.53         29.02         4.32 o
   6   6  14          9.98          3.53         4.42 o
   7   6  14         10.18          6.94         4.53 o
  -6   7  14         16.98         14.89         5.46 o
  -5   7  14         15.68         20.84         4.64 o
  -4   7  14         18.23         18.94         4.14 o
  -3   7  14         35.02         43.72         6.59 o
  -2   7  14         25.03         26.15         3.99 o
  -1   7  14          1.74          8.12         3.81 o
   0   7  14        176.22        163.04         7.35 o
   1   7  14          1.80          6.78         5.52 o
   2   7  14         25.06         23.40         4.56 o
   3   7  14         34.93         43.66         5.49 o
   4   7  14         18.32         29.79         4.84 o
   5   7  14         15.72         16.64         5.32 o
   6   7  14         17.07         13.06         6.62 o
  -5   8  14         25.30         50.23         7.26 o
  -4   8  14         82.51         88.08         8.88 o
  -3   8  14        119.99        149.12        10.78 o
  -2   8  14         21.67         23.28         4.59 o
  -1   8  14          7.77          2.87         4.17 o
   0   8  14          0.74          3.38         3.05 o
   1   8  14          7.82          3.58         3.69 o
   2   8  14         21.68         16.91         4.51 o
   3   8  14        119.95        146.21         9.14 o
   4   8  14         82.31         86.99         7.59 o
   5   8  14         25.32         38.80         5.92 o
  -3   9  14         36.48         34.26         6.79 o
  -2   9  14          6.97          6.61         4.07 o
  -1   9  14          0.83         -2.39         3.82 o
   0   9  14          1.61          0.40         3.90 o
   1   9  14          0.83         -3.72         4.24 o
   2   9  14          6.92          5.96         4.89 o
   3   9  14         36.50         26.99         6.22 o
   1   0  15         39.61         41.46         3.08 o
   2   0  15         37.92         38.49         3.97 o
   3   0  15         97.02         95.71         5.21 o
   4   0  15         63.01         69.48         5.52 o
   5   0  15        494.81        494.11        10.74 o
   6   0  15        188.40        199.30         6.83 o
   7   0  15          0.87          4.61         2.50 o
   8   0  15         27.78         11.76         4.97 o
  -8   1  15         25.44         26.39         5.33 o
  -7   1  15         12.04         12.87         3.56 o
  -6   1  15         82.84         89.56         6.56 o
  -5   1  15        331.47        394.80        18.76 o
  -4   1  15        358.46        320.55         7.27 o
  -3   1  15         21.16         22.93         3.35 o
  -2   1  15       1000.84       1038.14        12.15 o
  -1   1  15       1366.11       1462.12        14.16 o
   0   1  15        172.24        156.92         4.87 o
   1   1  15       1366.85       1441.22        13.89 o
   2   1  15        998.96       1020.38        20.08 o
   3   1  15         21.02         20.07         4.01 o
   4   1  15        359.06        319.84        10.16 o
   5   1  15        331.67        381.55         9.75 o
   6   1  15         82.57         75.37         4.78 o
   7   1  15         12.00          8.86         2.88 o
   8   1  15         25.41         29.98         4.49 o
  -8   2  15          1.20          4.72         5.38 o
  -7   2  15          5.11          7.11         3.40 o
  -6   2  15         30.34         37.40         4.66 o
  -5   2  15         73.41         80.14         4.06 o
  -4   2  15         77.95         67.57         3.40 o
  -3   2  15         11.54          6.59         1.73 o
  -2   2  15        260.18        295.79         6.79 o
  -1   2  15         82.42         70.07         5.19 o
   0   2  15          2.03          4.26         1.61 o
   1   2  15         82.07         75.44         4.33 o
   2   2  15        259.71        289.48         7.17 o
   3   2  15         11.50          4.96         2.26 o
   4   2  15         77.78         76.07         4.53 o
   5   2  15         73.31         76.30         5.06 o
   6   2  15         30.37         28.37         3.74 o
   7   2  15          5.04          3.99         3.05 o
   8   2  15          1.17          0.47         3.34 o
  -8   3  15        154.22        179.87        16.59 o
  -7   3  15        147.45        161.21        17.14 o
  -6   3  15         47.71         47.03         6.07 o
  -5   3  15         94.76         84.53         4.94 o
  -4   3  15        184.68        187.83         5.47 o
  -3   3  15        615.93        598.14        13.75 o
  -2   3  15       1059.02       1026.21        12.06 o
  -1   3  15        126.31        131.46         4.24 o
   0   3  15         67.57         57.78         3.37 o
   1   3  15        126.20        131.72         4.55 o
   2   3  15       1058.32       1035.93        10.99 o
   3   3  15        615.88        632.43        15.36 o
   4   3  15        184.65        189.65         6.86 o
   5   3  15         94.82         80.36         5.38 o
   6   3  15         47.61         44.97         4.62 o
   7   3  15        147.45        143.72         7.86 o
   8   3  15        153.76        159.17         8.56 o
  -7   4  15         66.98         75.62        12.83 o
  -6   4  15         41.28         34.24         7.93 o
  -5   4  15         43.55         38.75         4.47 o
  -4   4  15        621.42        642.48         9.25 o
  -3   4  15         64.17         72.06         6.19 o
  -2   4  15        126.74        121.51         5.89 o
  -1   4  15         65.70         60.22         4.63 o
   0   4  15        339.13        339.74         6.58 o
   1   4  15         65.56         65.28         3.19 o
   2   4  15        126.34        114.95         6.02 o
   3   4  15         64.10         76.31         4.81 o
   4   4  15        622.06        633.14        13.19 o
   5   4  15         43.41         49.80         4.94 o
   6   4  15         41.30         36.09         4.43 o
   7   4  15         67.17         71.78         5.85 o
  -7   5  15         14.02         24.77        10.40 o
  -6   5  15         84.49         83.40         8.76 o
  -5   5  15          1.11         -1.60         4.53 o
  -4   5  15         45.50         48.07         4.93 o
  -3   5  15        485.15        477.09        13.13 o
  -2   5  15        232.37        244.78         7.61 o
  -1   5  15         29.32         30.70         4.54 o
   0   5  15         61.79         47.60         3.39 o
   1   5  15         29.45         29.55         2.84 o
   2   5  15        232.71        251.45         7.79 o
   3   5  15        484.84        504.44        11.29 o
   4   5  15         45.34         45.75         5.98 o
   5   5  15          1.10         -3.17         3.25 o
   6   5  15         84.27         94.17         6.66 o
   7   5  15         14.06         17.41         4.49 o
  -6   6  15         22.88         13.20         4.98 o
  -5   6  15         31.16         35.51         6.36 o
  -4   6  15         36.26         43.89         6.26 o
  -3   6  15          0.88          1.22         2.99 o
  -2   6  15        112.90        104.08         5.48 o
  -1   6  15        130.41        134.91         6.54 o
   0   6  15        223.76        225.09         8.26 o
   1   6  15        129.97        134.73         6.59 o
   2   6  15        112.83        110.58         5.70 o
   3   6  15          0.90         -1.98         3.88 o
   4   6  15         36.37         29.11         6.20 o
   5   6  15         31.18         39.41         4.75 o
   6   6  15         22.95         33.87         5.63 o
  -6   7  15          0.46         -1.55         5.20 o
  -5   7  15         14.39         24.71         8.60 o
  -4   7  15         71.83         83.99         8.27 o
  -3   7  15         48.59         55.34         6.11 o
  -2   7  15         84.95         74.10         6.08 o
  -1   7  15        409.73        420.50        12.11 o
   0   7  15        238.95        256.90         9.25 o
   1   7  15        409.41        433.91        11.65 o
   2   7  15         85.18         87.27         7.45 o
   3   7  15         48.57         51.67         5.84 o
   4   7  15         72.02         73.97         6.87 o
   5   7  15         14.35         22.62         5.23 o
   6   7  15          0.46          0.59         4.65 o
  -4   8  15         93.50        113.26        10.02 o
  -3   8  15         45.86         60.95         7.73 o
  -2   8  15         58.96         67.14         6.02 o
  -1   8  15         25.72         21.41         4.06 o
   0   8  15         16.01         21.28         4.30 o
   1   8  15         25.73         22.33         4.65 o
   2   8  15         59.00         65.18         6.64 o
   3   8  15         45.90         53.31         6.26 o
   4   8  15         93.38        114.09         8.51 o
  -3   9  15         78.25         96.28        10.66 o
  -2   9  15         13.27         12.15         4.16 o
  -1   9  15         19.32         14.56         9.99 o
   0   9  15          0.27          4.28         4.87 o
   1   9  15         19.41         25.29         5.47 o
   2   9  15         13.25         14.20         5.21 o
   3   9  15         78.23        107.77         9.34 o
   0   0  16          2.52          0.32         2.24 o
   1   0  16        311.47        292.31         8.49 o
   2   0  16         10.14          7.50         2.05 o
   3   0  16          0.72          2.39         2.65 o
   4   0  16        494.95        477.71        12.65 o
   5   0  16        139.64        143.02         6.28 o
   6   0  16         52.54         57.68         4.18 o
   7   0  16          1.41          2.95         2.55 o
   8   0  16          0.01          2.74         4.25 o
  -8   1  16         17.06         21.59         5.18 o
  -7   1  16         18.92         23.12         3.98 o
  -6   1  16        113.61         97.69         6.26 o
  -5   1  16        604.32        593.74        11.45 o
  -4   1  16        434.20        418.19         8.38 o
  -3   1  16        115.82        116.25         6.70 o
  -2   1  16        551.88        544.79         9.06 o
  -1   1  16        427.17        459.33         8.13 o
   0   1  16         12.24          8.05         2.48 o
   1   1  16        426.96        451.05         8.88 o
   2   1  16        551.11        535.24        10.23 o
   3   1  16        115.93        118.47         6.31 o
   4   1  16        434.31        408.31        10.46 o
   5   1  16        605.02        599.84        12.33 o
   6   1  16        113.62        101.93         5.89 o
   7   1  16         19.03         22.96         3.45 o
   8   1  16         17.05         15.17         4.86 o
  -8   2  16        101.20        109.45        13.41 o
  -7   2  16         29.65         33.11         4.89 o
  -6   2  16         54.84         59.79         5.67 o
  -5   2  16         25.01         27.16         2.83 o
  -4   2  16         76.32         69.66         3.26 o
  -3   2  16         91.08        107.54         4.78 o
  -2   2  16        358.61        382.08        12.97 o
  -1   2  16         60.63         53.98         3.23 o
   0   2  16          4.25          1.87         1.21 o
   1   2  16         60.75         59.18         3.73 o
   2   2  16        358.26        358.40         8.64 o
   3   2  16         91.04         99.78         6.21 o
   4   2  16         76.52         72.22         5.19 o
   5   2  16         25.04         24.23         3.60 o
   6   2  16         54.79         51.32         4.98 o
   7   2  16         29.80         33.16         4.31 o
   8   2  16        101.38         93.19         6.58 o
  -8   3  16         24.26         26.48        11.12 o
  -7   3  16        113.58        114.18        17.98 o
  -6   3  16         44.41         53.48         6.31 o
  -5   3  16          5.30          4.30         2.39 o
  -4   3  16        330.48        354.02         7.36 o
  -3   3  16         40.49         47.28         3.67 o
  -2   3  16        112.35        114.37         6.65 o
  -1   3  16        470.74        490.42        11.91 o
   0   3  16        194.54        172.02         4.99 o
   1   3  16        471.00        493.13         8.81 o
   2   3  16        111.74        105.62         4.35 o
   3   3  16         40.21         45.92         4.00 o
   4   3  16        330.50        334.98         9.18 o
   5   3  16          5.29          7.58         3.02 o
   6   3  16         44.60         54.20         5.01 o
   7   3  16        113.81        102.79         6.80 o
   8   3  16         24.24         18.45         4.31 o
  -7   4  16         30.02         34.81         9.30 o
  -6   4  16         45.20         35.27         7.82 o
  -5   4  16         99.32         93.36         8.57 o
  -4   4  16         55.64         52.74         3.49 o
  -3   4  16        487.76        466.75        13.84 o
  -2   4  16        247.32        253.04         8.32 o
  -1   4  16        254.38        256.75         7.35 o
   0   4  16         25.66         25.29         2.69 o
   1   4  16        253.94        260.20         6.17 o
   2   4  16        247.53        241.41         8.36 o
   3   4  16        487.34        475.14        11.24 o
   4   4  16         55.85         50.63         4.75 o
   5   4  16         99.52         94.87         6.27 o
   6   4  16         45.39         41.11         4.73 o
   7   4  16         29.91         31.44         4.72 o
  -7   5  16         19.58         15.06         7.52 o
  -6   5  16          4.29         -0.02         4.43 o
  -5   5  16         11.58          6.03         4.46 o
  -4   5  16         13.19          9.35         3.73 o
  -3   5  16        393.04        404.31        12.30 o
  -2   5  16        223.22        224.46         8.92 o
  -1   5  16         22.29         16.14         4.21 o
   0   5  16        309.19        312.34         9.99 o
   1   5  16         22.52         18.73         4.68 o
   2   5  16        223.07        230.19         8.52 o
   3   5  16        392.93        410.10        10.66 o
   4   5  16         13.15         13.61         4.89 o
   5   5  16         11.57         10.72         3.40 o
   6   5  16          4.30          6.21         3.54 o
   7   5  16         19.69         11.37         4.29 o
  -6   6  16         23.75         18.70         5.45 o
  -5   6  16         13.25         16.64         5.10 o
  -4   6  16          5.06         16.31         5.03 o
  -3   6  16         91.87         95.05         6.59 o
  -2   6  16         39.29         39.61         5.35 o
  -1   6  16         77.88         82.02         5.93 o
   0   6  16       1162.75       1162.13        17.85 o
   1   6  16         77.97         79.63         5.37 o
   2   6  16         39.23         34.29         4.44 o
   3   6  16         91.99         79.06         7.41 o
   4   6  16          5.13          9.88         4.84 o
   5   6  16         13.36         24.48         4.39 o
   6   6  16         23.71         30.09         5.42 o
  -5   7  16         94.22        100.80        12.48 o
  -4   7  16         27.33         29.76        22.83 o
  -3   7  16         17.43         20.70         4.49 o
  -2   7  16         26.21         28.39         5.69 o
  -1   7  16        169.86        172.98         7.84 o
   0   7  16        317.92        316.89        10.18 o
   1   7  16        169.88        174.00         7.73 o
   2   7  16         26.24         35.54         5.17 o
   3   7  16         17.49         22.91         4.58 o
   4   7  16         27.31         21.75         6.03 o
   5   7  16         94.54        109.32         8.74 o
  -4   8  16        124.81        156.06        11.55 o
  -3   8  16         46.02         64.48         7.96 o
  -2   8  16          8.04          9.37         4.72 o
  -1   8  16         23.34         24.80         4.39 o
   0   8  16          6.58         12.12         3.49 o
   1   8  16         23.31         25.09         4.70 o
   2   8  16          8.16         10.73         4.49 o
   3   8  16         46.04         50.55         6.14 o
   4   8  16        124.54        159.82         9.69 o
  -2   9  16         56.92         59.95         8.32 o
  -1   9  16          1.97          8.41         5.13 o
   0   9  16          2.13          7.55         4.61 o
   1   9  16          1.96          2.47         4.02 o
   2   9  16         56.93         76.29         8.19 o
   1   0  17        386.10        422.52        10.43 o
   2   0  17         58.31         74.24         4.76 o
   3   0  17         83.60         64.44         4.79 o
   4   0  17        384.15        381.08         9.96 o
   5   0  17        124.94        113.80         5.69 o
   6   0  17        459.16        432.86        10.05 o
   7   0  17         22.95         28.11         4.57 o
   8   0  17         41.61         40.02         6.10 o
  -8   1  17          1.36          0.18         4.12 o
  -7   1  17          6.74          6.52         3.25 o
  -6   1  17         75.56         77.24         6.56 o
  -5   1  17        108.22        109.86         6.36 o
  -4   1  17         93.42         99.57         5.11 o
  -3   1  17        435.89        426.98         9.18 o
  -2   1  17         33.79         31.56         2.88 o
  -1   1  17        111.91        110.11         5.23 o
   0   1  17         26.26         25.74         3.12 o
   1   1  17        111.95        101.46         4.52 o
   2   1  17         33.71         29.83         3.90 o
   3   1  17        436.32        445.97        11.84 o
   4   1  17         93.71        102.30         5.73 o
   5   1  17        108.28        109.14         7.52 o
   6   1  17         75.64         72.51         5.22 o
   7   1  17          6.71          5.52         2.89 o
   8   1  17          1.37         -4.30         4.30 o
  -8   2  17         24.50         31.53         7.10 o
  -7   2  17         30.14         22.55         4.16 o
  -6   2  17         27.92         34.33         4.72 o
  -5   2  17        132.58        138.59         5.37 o
  -4   2  17        390.00        397.25         6.94 o
  -3   2  17         64.48         68.96         3.46 o
  -2   2  17         75.76         78.58         4.24 o
  -1   2  17        100.15         89.76         3.92 o
   0   2  17        300.30        291.89         6.20 o
   1   2  17        100.11         91.92         4.75 o
   2   2  17         75.51         71.26         4.45 o
   3   2  17         64.40         72.76         5.79 o
   4   2  17        390.15        410.98        11.30 o
   5   2  17        132.81        134.40         6.53 o
   6   2  17         28.00         27.42         3.89 o
   7   2  17         30.08         29.70         4.02 o
   8   2  17         24.57         28.59         4.50 o
  -7   3  17         24.23         26.46         7.91 o
  -6   3  17          1.33          5.86         6.14 o
  -5   3  17         97.59        100.15         5.93 o
  -4   3  17         15.50         13.26         2.23 o
  -3   3  17         81.30         77.63         4.38 o
  -2   3  17        155.84        153.50         6.09 o
  -1   3  17          8.10          8.49         2.03 o
   0   3  17        472.07        464.84         8.77 o
   1   3  17          8.11         12.68         2.06 o
   2   3  17        155.36        158.26         5.74 o
   3   3  17         81.24         76.09         6.15 o
   4   3  17         15.45         20.15         4.04 o
   5   3  17         97.59         94.74         6.04 o
   6   3  17          1.35          3.90         3.25 o
   7   3  17         24.33         29.43         4.32 o
  -7   4  17         95.10        103.99        21.74 o
  -6   4  17         42.00         28.60         5.96 o
  -5   4  17         94.13         95.27         8.96 o
  -4   4  17         51.14         58.02         5.41 o
  -3   4  17        334.26        339.18        11.15 o
  -2   4  17         63.41         69.08         5.87 o
  -1   4  17         48.52         46.93         2.45 o
   0   4  17        152.42        136.15         5.06 o
   1   4  17         48.58         44.44         2.99 o
   2   4  17         63.42         63.24         4.67 o
   3   4  17        333.62        309.57         9.46 o
   4   4  17         51.05         51.31         4.28 o
   5   4  17         94.01         99.27         6.43 o
   6   4  17         41.80         39.59         4.92 o
   7   4  17         95.02        109.78         7.35 o
  -7   5  17          4.70         11.15         7.05 o
  -6   5  17          5.79          8.76         4.98 o
  -5   5  17         31.90         43.38         6.62 o
  -4   5  17        110.48        113.22         8.76 o
  -3   5  17        121.83        130.99         7.56 o
  -2   5  17        302.32        297.49         9.55 o
  -1   5  17         43.33         36.11         5.39 o
   0   5  17         63.53         69.68         5.36 o
   1   5  17         43.42         35.22         4.00 o
   2   5  17        302.59        291.92         9.70 o
   3   5  17        121.79        126.73         6.39 o
   4   5  17        110.71        108.23         8.49 o
   5   5  17         31.84         36.44         4.70 o
   6   5  17          5.77          6.08         3.59 o
   7   5  17          4.74          7.90         4.24 o
  -6   6  17         23.60          2.70         5.77 o
  -5   6  17         12.96          4.90         4.49 o
  -4   6  17         41.40         46.35         7.28 o
  -3   6  17         41.84         41.71         4.50 o
  -2   6  17         90.32         82.59         7.10 o
  -1   6  17        457.23        453.65        11.47 o
   0   6  17         44.99         61.85         5.12 o
   1   6  17        457.64        458.89        11.45 o
   2   6  17         90.19         96.94         6.19 o
   3   6  17         41.92         57.69         6.83 o
   4   6  17         41.43         46.98         7.66 o
   5   6  17         12.94         12.91         3.99 o
   6   6  17         23.56         21.54         4.99 o
  -5   7  17         77.46         84.94        12.14 o
  -4   7  17          6.98         15.22         6.46 o
  -3   7  17          9.60         15.08         5.10 o
  -2   7  17         97.02         98.80         6.93 o
  -1   7  17        117.21        106.59         6.47 o
   0   7  17        145.62        162.02         7.64 o
   1   7  17        117.14        119.01         6.60 o
   2   7  17         97.02        103.62         7.36 o
   3   7  17          9.55         14.89         5.76 o
   4   7  17          6.98          7.89         4.92 o
   5   7  17         77.41         88.43         8.28 o
  -4   8  17         13.01         16.42         7.61 o
  -3   8  17          0.02         13.13         8.66 o
  -2   8  17          1.08          7.96         3.94 o
  -1   8  17          9.56          9.91         4.29 o
   0   8  17         71.22         80.74         7.97 o
   1   8  17          9.59         16.63         5.23 o
   2   8  17          1.06          5.08         4.29 o
   3   8  17          0.02          5.98         4.83 o
   4   8  17         13.03         29.82         7.00 o
  -2   9  17          1.97         -2.81         5.34 o
  -1   9  17         18.01         16.77         5.74 o
   0   9  17         20.80         37.83         6.09 o
   1   9  17         18.01         28.40         5.53 o
   2   9  17          1.94          7.17         4.71 o
   0   0  18        120.76         95.25         6.36 o
   1   0  18       1049.53       1012.06        14.65 o
   2   0  18         14.17         14.46         2.68 o
   3   0  18        102.26        102.78         7.23 o
   4   0  18        290.37        322.34        10.43 o
   5   0  18         49.50         62.33         4.32 o
   6   0  18         10.62         16.37         2.99 o
   7   0  18         37.11         40.30         4.98 o
   8   0  18         72.50         75.73         7.88 o
  -8   1  18          0.38          0.57         4.33 o
  -7   1  18         17.31         11.23         3.88 o
  -6   1  18         13.15         15.41         3.74 o
  -5   1  18         21.02         19.43         3.46 o
  -4   1  18         52.71         51.08         3.73 o
  -3   1  18         43.69         42.17         3.47 o
  -2   1  18        167.32        166.40         5.14 o
  -1   1  18        242.75        251.77         6.45 o
   0   1  18          3.18          3.21         2.59 o
   1   1  18        243.81        241.60         7.29 o
   2   1  18        167.16        157.00         7.91 o
   3   1  18         43.73         48.49         4.32 o
   4   1  18         52.76         53.08         4.41 o
   5   1  18         21.13         19.35         3.07 o
   6   1  18         13.19          6.24         2.74 o
   7   1  18         17.31         18.59         3.46 o
   8   1  18          0.40         -1.50         5.07 o
  -8   2  18         56.85         50.83         7.88 o
  -7   2  18          4.98          4.04         3.06 o
  -6   2  18        129.47        136.31         7.39 o
  -5   2  18          6.11          8.66         3.06 o
  -4   2  18        106.24        108.67         4.42 o
  -3   2  18        541.25        516.91         9.17 o
  -2   2  18         76.92         77.31         5.27 o
  -1   2  18         64.75         66.95         3.74 o
   0   2  18        323.17        318.16         6.74 o
   1   2  18         64.60         66.72         7.55 o
   2   2  18         77.32         68.66         5.22 o
   3   2  18        541.68        515.07        13.70 o
   4   2  18        106.26        114.18         6.48 o
   5   2  18          6.18          6.34         3.00 o
   6   2  18        129.47        124.38         6.78 o
   7   2  18          5.01          5.60         3.61 o
   8   2  18         56.86         47.37         5.71 o
  -7   3  18         14.82         16.00         6.95 o
  -6   3  18        185.58        172.29        14.90 o
  -5   3  18         23.46         23.68         4.17 o
  -4   3  18        548.07        516.74        11.23 o
  -3   3  18        138.00        133.10         5.17 o
  -2   3  18          4.73          4.55         2.44 o
  -1   3  18         10.97         19.25         3.36 o
   0   3  18        351.25        386.28         9.31 o
   1   3  18         10.92         19.90         2.34 o
   2   3  18          4.65          1.80         1.90 o
   3   3  18        137.99        132.24         7.83 o
   4   3  18        548.47        524.43        13.63 o
   5   3  18         23.50         31.52         4.19 o
   6   3  18        186.23        173.74         8.18 o
   7   3  18         14.94         14.86         3.76 o
  -7   4  18         42.96         22.94         8.37 o
  -6   4  18         22.59          2.51         6.96 o
  -5   4  18        168.19        152.94        12.82 o
  -4   4  18         80.30         85.23         6.44 o
  -3   4  18          5.01          7.90         3.85 o
  -2   4  18         25.09         35.53         4.58 o
  -1   4  18        212.01        189.28         4.74 o
   0   4  18        130.84        120.10         6.31 o
   1   4  18        212.02        199.24         6.70 o
   2   4  18         24.91         34.56         3.95 o
   3   4  18          5.02          5.30         2.83 o
   4   4  18         80.51         97.68         7.77 o
   5   4  18        168.44        156.28         7.88 o
   6   4  18         22.49         21.65         4.02 o
   7   4  18         43.19         39.64         5.03 o
  -6   5  18         43.26         40.22         6.91 o
  -5   5  18         25.80         19.70         5.49 o
  -4   5  18          2.91         10.62         5.01 o
  -3   5  18         52.66         55.37         5.07 o
  -2   5  18        202.26        180.78         9.41 o
  -1   5  18        131.82        122.74         7.79 o
   0   5  18         61.21         66.45         5.39 o
   1   5  18        131.61        112.74         6.54 o
   2   5  18        202.50        196.65         8.49 o
   3   5  18         52.60         55.28         6.48 o
   4   5  18          2.83          2.74         4.26 o
   5   5  18         25.78         25.73         4.18 o
   6   5  18         43.28         45.56         5.09 o
  -6   6  18          6.49          9.74         5.24 o
  -5   6  18         28.04         29.73         5.99 o
  -4   6  18         10.81         16.32         4.94 o
  -3   6  18         25.16         29.34         5.09 o
  -2   6  18         38.49         39.80         5.57 o
  -1   6  18         53.76         56.94         5.53 o
   0   6  18         64.69         79.73         6.25 o
   1   6  18         53.79         59.80         5.59 o
   2   6  18         38.40         35.95         5.74 o
   3   6  18         25.09         28.85         5.46 o
   4   6  18         10.81         10.74         4.35 o
   5   6  18         27.87         26.27         4.35 o
   6   6  18          6.43         12.27         5.00 o
  -5   7  18         48.39         36.15        10.45 o
  -4   7  18         78.25         92.58        11.96 o
  -3   7  18         58.89         70.51        10.64 o
  -2   7  18         41.14         47.05         6.20 o
  -1   7  18         73.77         84.73         5.98 o
   0   7  18         65.50         74.33         5.59 o
   1   7  18         73.91         79.41         6.59 o
   2   7  18         41.16         39.78         6.12 o
   3   7  18         59.04         80.63         8.23 o
   4   7  18         78.34         98.89         9.27 o
   5   7  18         48.44         53.65         7.06 o
  -4   8  18         77.31         86.15        12.29 o
  -3   8  18         90.76        107.17        20.11 o
  -2   8  18         14.60         26.86         5.46 o
  -1   8  18          4.14          9.81         3.99 o
   0   8  18         58.77         66.16         6.36 o
   1   8  18          4.12         12.54         4.16 o
   2   8  18         14.64         23.52         5.14 o
   3   8  18         90.94        111.04         8.65 o
   4   8  18         77.24         88.07        10.29 o
  -1   9  18         25.94         26.46         5.56 o
   0   9  18          7.35         10.91         4.32 o
   1   9  18         25.88         39.84         5.94 o
   1   0  19         69.58         63.61         4.97 o
   2   0  19          8.41          6.93         2.70 o
   3   0  19         21.84         24.40         3.74 o
   4   0  19        142.30        174.79        12.09 o
   5   0  19          3.30          0.65         2.41 o
   6   0  19         12.41         10.86         2.84 o
   7   0  19          1.46          2.49         4.08 o
   8   0  19         26.67         31.34         6.03 o
  -7   1  19         11.36         13.35         4.36 o
  -6   1  19        169.81        159.13         8.09 o
  -5   1  19         32.32         32.15         4.56 o
  -4   1  19         99.70         97.43         6.57 o
  -3   1  19         98.27         95.67         5.60 o
  -2   1  19        182.90        202.54         6.33 o
  -1   1  19        140.14        136.22         7.47 o
   0   1  19         24.54         32.65         4.80 o
   1   1  19        139.57        135.10         5.81 o
   2   1  19        183.60        192.38        20.55 o
   3   1  19         98.19        109.78         5.93 o
   4   1  19         99.91        106.90         6.05 o
   5   1  19         32.19         30.54         3.63 o
   6   1  19        170.05        163.10         7.36 o
   7   1  19         11.32          5.62         2.93 o
  -7   2  19          5.95          9.62         4.17 o
  -6   2  19         20.21         26.57         4.73 o
  -5   2  19        224.40        229.79         9.90 o
  -4   2  19        138.41        149.01         5.40 o
  -3   2  19          8.88          9.02         4.14 o
  -2   2  19        178.98        209.39         8.70 o
  -1   2  19        342.41        345.48         8.71 o
   0   2  19        568.47        520.66         8.82 o
   1   2  19        342.73        338.74        18.38 o
   2   2  19        179.38        192.79         7.07 o
   3   2  19          8.95          9.32         6.11 o
   4   2  19        138.20        143.66         8.21 o
   5   2  19        224.29        232.12         8.67 o
   6   2  19         20.19         18.04         3.63 o
   7   2  19          6.00          3.17         3.51 o
  -7   3  19         26.45         16.70         9.48 o
  -6   3  19         49.92         46.39         9.18 o
  -5   3  19        348.42        327.76        15.03 o
  -4   3  19          5.10         10.68         2.66 o
  -3   3  19         71.33         69.02         4.34 o
  -2   3  19         12.67         13.98         2.99 o
  -1   3  19         84.14         75.09         3.71 o
   0   3  19        252.09        236.97         7.67 o
   1   3  19         84.11         69.64         4.17 o
   2   3  19         12.60         11.71         3.06 o
   3   3  19         71.45         65.93         6.09 o
   4   3  19          5.08         12.61         3.84 o
   5   3  19        348.08        331.87        10.77 o
   6   3  19         49.90         50.99         5.09 o
   7   3  19         26.56         36.17         4.72 o
  -7   4  19         16.10         22.63         9.82 o
  -6   4  19        138.67        114.66        10.38 o
  -5   4  19         26.23         19.82         5.58 o
  -4   4  19        201.02        193.13         9.26 o
  -3   4  19         77.41         87.28        11.44 o
  -2   4  19        118.42        117.14         5.87 o
  -1   4  19        191.28        181.55         8.87 o
   0   4  19         84.92         92.06         4.53 o
   1   4  19        191.06        195.13         6.79 o
   2   4  19        118.06        108.97         6.18 o
   3   4  19         77.64         75.14         7.90 o
   4   4  19        201.13        199.07         9.33 o
   5   4  19         26.24         23.40         4.57 o
   6   4  19        138.60        145.99         8.17 o
   7   4  19         16.11         14.30         4.26 o
  -6   5  19          2.64         -0.54         6.10 o
  -5   5  19          4.18          3.69         4.33 o
  -4   5  19         81.28         81.29         8.13 o
  -3   5  19         81.35         80.83         6.50 o
  -2   5  19          6.61          1.66         3.71 o
  -1   5  19         79.42         69.96         6.39 o
   0   5  19         58.31         45.82         4.61 o
   1   5  19         79.35         79.04         5.80 o
   2   5  19          6.61          3.27         2.98 o
   3   5  19         81.44         75.36         7.18 o
   4   5  19         81.31         81.67         9.66 o
   5   5  19          4.17          1.54         3.35 o
   6   5  19          2.63          8.51         3.60 o
  -5   6  19         32.73         32.63         8.22 o
  -4   6  19          3.90         18.24         8.13 o
  -3   6  19         24.39         21.12         4.57 o
  -2   6  19         67.79         70.16         6.82 o
  -1   6  19        187.49        176.51         9.90 o
   0   6  19        281.52        281.36        11.04 o
   1   6  19        187.78        184.62         8.72 o
   2   6  19         67.95         66.65         7.24 o
   3   6  19         24.22         24.45         5.48 o
   4   6  19          3.88          2.74         4.39 o
   5   6  19         32.89         38.53         5.00 o
  -4   7  19         34.70         47.79         9.58 o
  -3   7  19         18.17         33.78         8.49 o
  -2   7  19         21.15         18.02         4.88 o
  -1   7  19         19.11         14.87         4.16 o
   0   7  19         44.08         47.15         5.35 o
   1   7  19         19.13         13.09         4.74 o
   2   7  19         21.30         22.05         5.26 o
   3   7  19         18.27         25.88         6.13 o
   4   7  19         34.70         34.99         6.92 o
  -3   8  19         67.40         72.66        11.27 o
  -2   8  19         81.53         86.42         9.27 o
  -1   8  19         17.41         15.31         5.77 o
   0   8  19          1.54          1.87         5.35 o
   1   8  19         17.40         22.61         5.35 o
   2   8  19         81.67         78.77         8.48 o
   3   8  19         67.39         81.10         9.63 o
   0   0  20          8.11         16.11         3.39 o
   1   0  20          2.61          4.79         2.67 o
   2   0  20        468.14        443.80        22.23 o
   3   0  20        489.53        450.53        14.98 o
   4   0  20          1.74          1.51         3.82 o
   5   0  20         97.57        103.04         6.22 o
   6   0  20          0.92          1.19         2.60 o
   7   0  20          0.00         -2.30         3.79 o
  -7   1  20         34.58         25.75         4.72 o
  -6   1  20         18.04         19.80         4.56 o
  -5   1  20         28.34         35.12         4.82 o
  -4   1  20         22.94         18.35         3.96 o
  -3   1  20        433.82        368.03        10.53 o
  -2   1  20         51.38         50.64         4.54 o
  -1   1  20        272.84        261.37         6.98 o
   0   1  20        636.63        662.18        17.44 o
   1   1  20        272.63        261.86        12.96 o
   2   1  20         51.14         38.63         5.21 o
   3   1  20        433.65        383.14        11.99 o
   4   1  20         22.80         27.33         3.79 o
   5   1  20         28.40         18.39         3.22 o
   6   1  20         18.04         13.62         3.50 o
   7   1  20         34.38         35.11         4.77 o
  -7   2  20         18.91         27.46         5.52 o
  -6   2  20         50.14         57.28         5.23 o
  -5   2  20         72.83         70.85         6.15 o
  -4   2  20        151.96        162.13         5.74 o
  -3   2  20        155.44        148.22         6.79 o
  -2   2  20        338.81        345.36         8.86 o
  -1   2  20        233.13        235.06        12.72 o
   0   2  20         65.77         57.14         4.77 o
   1   2  20        233.56        221.28        10.92 o
   2   2  20        338.86        331.99        10.34 o
   3   2  20        155.51        142.14         7.86 o
   4   2  20        152.06        148.42         7.46 o
   5   2  20         72.97         76.85         5.97 o
   6   2  20         50.28         57.51         5.13 o
   7   2  20         18.98         14.77         3.63 o
  -7   3  20         18.83         30.72         8.61 o
  -6   3  20          3.09          7.35         5.49 o
  -5   3  20          1.42          7.09         5.29 o
  -4   3  20        209.68        217.13         7.13 o
  -3   3  20        255.14        242.80         8.99 o
  -2   3  20         65.58         62.36         5.74 o
  -1   3  20         33.13         33.14         3.30 o
   0   3  20        133.00        154.05         6.53 o
   1   3  20         32.94         28.02         4.25 o
   2   3  20         65.77         63.57         5.61 o
   3   3  20        254.93        232.25        10.47 o
   4   3  20        209.90        226.32         9.49 o
   5   3  20          1.44         -1.70         3.42 o
   6   3  20          3.12          7.95         3.36 o
   7   3  20         18.94         16.69         4.25 o
  -6   4  20         48.63         42.27        10.86 o
  -5   4  20         43.92         42.39         6.81 o
  -4   4  20        317.34        291.74        11.32 o
  -3   4  20          3.35          7.62         3.27 o
  -2   4  20          1.90          5.40         2.64 o
  -1   4  20         85.15         97.25         7.13 o
   0   4  20          0.00         -2.45         3.29 o
   1   4  20         85.40         89.93         5.91 o
   2   4  20          1.95          4.50         2.85 o
   3   4  20          3.30         -2.44         2.98 o
   4   4  20        317.72        290.39        11.21 o
   5   4  20         43.66         40.78         5.37 o
   6   4  20         48.80         52.54         5.60 o
  -6   5  20          0.65          2.62         6.36 o
  -5   5  20         22.16         26.54         5.86 o
  -4   5  20         79.01        103.33         9.10 o
  -3   5  20         39.86         45.86         5.62 o
  -2   5  20          5.68          9.47         3.70 o
  -1   5  20        257.16        203.92        10.22 o
   0   5  20        246.59        199.71         8.75 o
   1   5  20        256.91        207.07         8.90 o
   2   5  20          5.68          7.54         3.02 o
   3   5  20         39.74         38.58         7.68 o
   4   5  20         79.27         84.39         7.92 o
   5   5  20         22.18         20.63         4.92 o
   6   5  20          0.64          4.04         4.51 o
  -5   6  20         31.82         39.38         8.95 o
  -4   6  20          0.76          6.24         6.58 o
  -3   6  20        149.01        161.23         9.92 o
  -2   6  20         83.35         95.44         9.83 o
  -1   6  20        148.56        134.76         8.98 o
   0   6  20         37.78         19.56         4.42 o
   1   6  20        148.79        138.49         7.91 o
   2   6  20         83.43         86.41         7.98 o
   3   6  20        149.21        176.71        11.06 o
   4   6  20          0.75         -1.84         5.78 o
   5   6  20         31.88         24.18         4.85 o
  -4   7  20          7.81         18.28        13.44 o
  -3   7  20         53.21         49.38         9.71 o
  -2   7  20          9.74          8.97         3.86 o
  -1   7  20         44.29         43.88         5.95 o
   0   7  20          5.03          7.49         3.59 o
   1   7  20         44.14         44.11         6.41 o
   2   7  20          9.72         15.53         5.47 o
   3   7  20         53.27         55.19         7.09 o
   4   7  20          7.80         15.11         5.55 o
  -3   8  20          4.14          3.22         6.36 o
  -2   8  20         54.80         55.00         7.12 o
  -1   8  20          2.73          1.65         3.65 o
   0   8  20          1.73          1.63         4.88 o
   1   8  20          2.72          3.22         5.29 o
   2   8  20         54.73         70.25        13.33 o
   3   8  20          4.12          2.71         5.21 o
   1   0  21        100.76        105.72         5.61 o
   2   0  21        187.48        195.56         7.20 o
   3   0  21         71.18         50.31         8.00 o
   4   0  21         88.48        106.78         8.31 o
   5   0  21          0.19          0.51         2.83 o
   6   0  21         16.15          9.44         3.77 o
   7   0  21         24.36         14.29         4.40 o
  -7   1  21         11.98         17.51         4.44 o
  -6   1  21         16.23         19.34         5.19 o
  -5   1  21         32.68         39.35         5.01 o
  -4   1  21         32.23         26.81         4.34 o
  -3   1  21        294.29        275.84        17.42 o
  -2   1  21         70.88         74.61         4.26 o
  -1   1  21         70.45         79.97         4.39 o
   0   1  21       2632.80       2613.24        26.15 o
   1   1  21         70.79         67.11         4.82 o
   2   1  21         71.06         62.70         6.38 o
   3   1  21        295.10        273.77        10.55 o
   4   1  21         32.16         41.05         4.51 o
   5   1  21         32.80         29.56         3.73 o
   6   1  21         16.35         15.54         3.41 o
   7   1  21         12.04         14.03         3.89 o
  -7   2  21         51.05         53.78        13.25 o
  -6   2  21         57.60         64.35         6.51 o
  -5   2  21         83.14         68.19         8.92 o
  -4   2  21         69.19         69.98         5.92 o
  -3   2  21        231.96        233.82         7.55 o
  -2   2  21        182.64        176.98         7.36 o
  -1   2  21        893.27        875.29        14.53 o
   0   2  21        143.41        162.81         5.58 o
   1   2  21        893.23        849.92        20.62 o
   2   2  21        182.68        169.91        10.09 o
   3   2  21        231.63        238.02        10.13 o
   4   2  21         69.37         61.03         5.32 o
   5   2  21         83.03         74.10         5.54 o
   6   2  21         57.56         59.77         5.27 o
   7   2  21         51.19         56.10         5.28 o
  -7   3  21         39.63         43.82         7.81 o
  -6   3  21         20.74          9.99         8.74 o
  -5   3  21         16.78         17.43         4.89 o
  -4   3  21         21.12         19.27         3.98 o
  -3   3  21        163.05        176.56         6.75 o
  -2   3  21         25.52         19.70         4.18 o
  -1   3  21        175.75        162.81         6.34 o
   0   3  21        410.32        454.96        11.03 o
   1   3  21        175.83        157.68         8.24 o
   2   3  21         25.40         21.41         3.68 o
   3   3  21        162.85        182.02         9.61 o
   4   3  21         20.97         16.58         3.94 o
   5   3  21         16.74         10.73         3.78 o
   6   3  21         20.62         19.17         6.16 o
   7   3  21         39.55         49.04         5.37 o
  -6   4  21          1.50         -5.93         7.32 o
  -5   4  21         27.04         24.11         6.04 o
  -4   4  21         43.84         49.34         5.56 o
  -3   4  21        121.47        118.80         8.93 o
  -2   4  21         11.79          7.99         3.72 o
  -1   4  21        130.35        124.44         7.90 o
   0   4  21         38.80         32.58         4.66 o
   1   4  21        130.30        125.12         6.93 o
   2   4  21         11.81          9.63         3.58 o
   3   4  21        121.55        113.09         8.73 o
   4   4  21         43.84         42.51         5.10 o
   5   4  21         27.04         19.73         4.97 o
   6   4  21          1.48          1.35         3.59 o
  -6   5  21          7.19          4.77         5.30 o
  -5   5  21         26.65         31.79         6.75 o
  -4   5  21        100.28        115.05         9.68 o
  -3   5  21         43.24         43.98         6.48 o
  -2   5  21          1.38          0.09         5.33 o
  -1   5  21        285.63        268.71        11.79 o
   0   5  21         81.21         75.29         6.72 o
   1   5  21        284.98        252.82         9.88 o
   2   5  21          1.40         -1.73         2.78 o
   3   5  21         43.29         43.57         6.25 o
   4   5  21        100.34        108.79         8.77 o
   5   5  21         26.54         30.48         5.70 o
   6   5  21          7.24          8.93         3.77 o
  -5   6  21         11.08         27.66         8.64 o
  -4   6  21          2.98          3.35         7.16 o
  -3   6  21         74.58         69.71         7.93 o
  -2   6  21         45.37         48.98         6.23 o
  -1   6  21          0.90          2.88         4.14 o
   0   6  21        129.44        104.24         8.02 o
   1   6  21          0.90          7.43         3.56 o
   2   6  21         45.50         48.96         6.51 o
   3   6  21         74.69         78.09         8.05 o
   4   6  21          2.98          4.55         5.12 o
   5   6  21         11.07         16.99         4.79 o
  -4   7  21          9.87          9.23         9.21 o
  -3   7  21         32.85         52.94        10.26 o
  -2   7  21         13.34         14.40         4.74 o
  -1   7  21         25.58         29.61         5.52 o
   0   7  21          0.76          2.12         3.69 o
   1   7  21         25.57         32.75         5.93 o
   2   7  21         13.41         10.77         4.58 o
   3   7  21         32.91         33.18         6.22 o
   4   7  21          9.87          8.74         4.93 o
  -2   8  21         12.70         17.13         5.07 o
  -1   8  21          1.93         -2.95         6.63 o
   0   8  21          0.21          1.76         4.41 o
   1   8  21          1.96          8.55         4.51 o
   2   8  21         12.71         13.89         5.43 o
   0   0  22        715.17        680.93        20.05 o
   1   0  22        803.41        754.95        15.69 o
   2   0  22        703.61        660.21        14.06 o
   3   0  22         38.50         27.61         4.45 o
   4   0  22          0.15         -2.40         4.57 o
   5   0  22          1.35         -2.03         2.90 o
   6   0  22         12.88         17.55         4.41 o
   7   0  22          8.92         14.43         4.40 o
  -7   1  22          4.71         12.47         6.58 o
  -6   1  22          0.17          5.23         3.76 o
  -5   1  22         39.21         41.85         7.89 o
  -4   1  22          4.41          0.32         3.89 o
  -3   1  22        192.53        192.12        10.66 o
  -2   1  22        354.36        319.54        13.96 o
  -1   1  22        928.30        905.85        17.59 o
   0   1  22        140.87        172.34         7.55 o
   1   1  22        929.25        894.22        15.28 o
   2   1  22        354.42        318.07        18.53 o
   3   1  22        192.87        207.75        15.47 o
   4   1  22          4.50         10.79         4.07 o
   5   1  22         39.12         44.49         4.39 o
   6   1  22          0.17         -1.45         2.84 o
   7   1  22          4.77          1.53         4.74 o
  -7   2  22         12.09         21.84         6.09 o
  -6   2  22         23.66         13.49         6.49 o
  -5   2  22        165.80        173.05        10.35 o
  -4   2  22         98.72        110.23         6.69 o
  -3   2  22        285.03        270.73         8.34 o
  -2   2  22        845.44        795.63        14.63 o
  -1   2  22        992.17        961.60        21.13 o
   0   2  22        783.79        749.14        12.23 o
   1   2  22        991.31        935.61        22.22 o
   2   2  22        845.20        771.01        20.58 o
   3   2  22        285.10        274.90        10.98 o
   4   2  22         98.60        100.28         6.53 o
   5   2  22        165.98        159.76         7.72 o
   6   2  22         23.79         28.82         4.29 o
   7   2  22         12.01         13.78         4.34 o
  -6   3  22        239.96        253.23        16.38 o
  -5   3  22         73.78         66.94        12.09 o
  -4   3  22        164.61        147.33         8.08 o
  -3   3  22         25.05         34.23         5.01 o
  -2   3  22         70.36         72.66         5.01 o
  -1   3  22        187.69        177.54         8.86 o
   0   3  22        622.19        575.48        15.38 o
   1   3  22        187.84        163.63         8.59 o
   2   3  22         70.28         65.65         5.29 o
   3   3  22         25.19         20.07         4.29 o
   4   3  22        164.76        132.50         7.81 o
   5   3  22         73.77         67.92         6.10 o
   6   3  22        240.17        263.47        10.57 o
  -6   4  22         28.26         16.69         6.33 o
  -5   4  22         14.37          6.59         5.06 o
  -4   4  22         14.12         14.44         6.57 o
  -3   4  22         83.97         77.31         7.60 o
  -2   4  22         50.26         41.81         5.30 o
  -1   4  22        271.03        229.33        10.44 o
   0   4  22         12.57         10.21         3.75 o
   1   4  22        270.92        242.95         9.47 o
   2   4  22         50.31         39.61         4.51 o
   3   4  22         83.93         77.44         5.78 o
   4   4  22         14.12         14.33         4.04 o
   5   4  22         14.34         11.92         4.50 o
   6   4  22         28.34         34.94         4.80 o
  -5   5  22          5.89         -3.10         5.25 o
  -4   5  22         27.14         36.07         8.44 o
  -3   5  22         30.20         38.49         6.23 o
  -2   5  22          6.25         10.72         4.12 o
  -1   5  22        109.68        101.49         7.76 o
   0   5  22          0.40          1.67         3.98 o
   1   5  22        109.75        104.48         8.80 o
   2   5  22          6.35          5.93         3.60 o
   3   5  22         30.09         38.74         6.09 o
   4   5  22         27.19         23.55         5.33 o
   5   5  22          5.92          4.97         3.88 o
  -5   6  22         11.88         10.24         7.35 o
  -4   6  22          2.02          3.63         6.37 o
  -3   6  22          1.92          4.15         3.94 o
  -2   6  22         41.43         56.51         6.57 o
  -1   6  22         97.68         87.72         7.76 o
   0   6  22          1.23          5.22         3.48 o
   1   6  22         97.43         93.09         6.86 o
   2   6  22         41.42         48.17         6.83 o
   3   6  22          1.91          9.96         4.91 o
   4   6  22          2.01          2.67         4.74 o
   5   6  22         11.90         13.46         4.72 o
  -3   7  22         24.98         24.78         7.79 o
  -2   7  22         37.51         38.74         6.03 o
  -1   7  22          3.52          7.34         4.30 o
   0   7  22          0.06         -2.28         4.10 o
   1   7  22          3.52          4.34         4.12 o
   2   7  22         37.50         41.78         7.47 o
   3   7  22         24.97         17.98         5.81 o
  -1   8  22         11.79         13.67         8.07 o
   0   8  22          2.98          8.73         5.49 o
   1   8  22         11.70         15.13         5.67 o
   1   0  23        519.07        489.88        12.36 o
   2   0  23       1511.49       1407.50        23.42 o
   3   0  23        291.47        264.74        11.21 o
   4   0  23          1.54         -4.43         4.43 o
   5   0  23         20.25         17.56         5.18 o
   6   0  23        123.60        124.71         8.78 o
   7   0  23          0.03          0.86         4.22 o
  -7   1  23         40.53         33.14         6.61 o
  -6   1  23         73.48         73.20         6.80 o
  -5   1  23          0.44          4.55         5.19 o
  -4   1  23        115.57        101.43         7.20 o
  -3   1  23        187.92        197.65        14.16 o
  -2   1  23        122.10        125.43         6.26 o
  -1   1  23       1003.12       1005.51        16.01 o
   0   1  23          7.68         19.68         3.75 o
   1   1  23       1003.01       1010.22        23.66 o
   2   1  23        122.31        129.71        13.56 o
   3   1  23        187.64        213.69        14.09 o
   4   1  23        116.18        109.86         8.86 o
   5   1  23          0.43          5.57         3.25 o
   6   1  23         73.14         64.92         5.41 o
   7   1  23         40.67         48.92         6.57 o
  -6   2  23         99.56        106.59        11.58 o
  -5   2  23         95.04         74.67         9.88 o
  -4   2  23        173.55        174.58         9.64 o
  -3   2  23          8.83         15.40         4.17 o
  -2   2  23         86.48         90.38         7.70 o
  -1   2  23        624.14        607.30        11.27 o
   0   2  23          4.26         16.67         4.56 o
   1   2  23        624.36        601.66        18.29 o
   2   2  23         86.13         61.10        11.19 o
   3   2  23          8.91          7.53         4.66 o
   4   2  23        173.09        177.68         8.51 o
   5   2  23         95.07        101.47         6.44 o
   6   2  23         99.50         94.37         6.53 o
  -6   3  23         34.75         53.07         9.76 o
  -5   3  23         45.00         55.50         8.44 o
  -4   3  23        127.60        109.26         8.17 o
  -3   3  23         94.44         92.60         7.98 o
  -2   3  23         19.99         23.33         4.46 o
  -1   3  23         13.85         13.96         4.24 o
   0   3  23         40.65         40.22         5.60 o
   1   3  23         13.81         15.45         6.42 o
   2   3  23         19.98         17.89         4.19 o
   3   3  23         94.12        102.29         8.50 o
   4   3  23        127.49        105.11         7.22 o
   5   3  23         45.24         37.94         5.15 o
   6   3  23         34.83         47.53         5.47 o
  -6   4  23         14.55         20.25         9.23 o
  -5   4  23          9.12          5.82         7.02 o
  -4   4  23          8.64          1.67         5.65 o
  -3   4  23          3.01          4.56         3.96 o
  -2   4  23        158.17        125.33         8.31 o
  -1   4  23         95.39        110.93         7.77 o
   0   4  23         32.85         26.26         5.02 o
   1   4  23         95.16         99.76         7.55 o
   2   4  23        158.32        146.95         7.72 o
   3   4  23          3.05         10.07         3.27 o
   4   4  23          8.77         10.93         3.49 o
   5   4  23          9.15          7.82         3.89 o
   6   4  23         14.59         14.68         4.23 o
  -5   5  23         39.49         44.10         8.86 o
  -4   5  23         23.23         17.04         7.73 o
  -3   5  23          0.36          4.62         6.21 o
  -2   5  23         12.60         10.85         4.02 o
  -1   5  23         43.43         37.61         5.46 o
   0   5  23         97.44         70.78         8.47 o
   1   5  23         43.39         27.01         7.69 o
   2   5  23         12.64         10.38         3.50 o
   3   5  23          0.37          1.86         4.60 o
   4   5  23         23.32         19.18         5.21 o
   5   5  23         39.54         48.90         5.84 o
  -4   6  23          1.43          1.41         9.71 o
  -3   6  23          5.63         14.43        15.01 o
  -2   6  23         15.61         15.95         4.58 o
  -1   6  23         33.13         30.43         5.33 o
   0   6  23         60.01         52.89         6.96 o
   1   6  23         33.22         28.90         4.58 o
   2   6  23         15.67         18.28         5.00 o
   3   6  23          5.63          9.33         4.43 o
   4   6  23          1.41          3.98         4.54 o
  -3   7  23         11.91         20.79        11.25 o
  -2   7  23         12.31         16.82         5.26 o
  -1   7  23         21.40         25.32         7.28 o
   0   7  23          8.46          0.47         4.19 o
   1   7  23         21.38         33.57         5.96 o
   2   7  23         12.34         10.72         5.03 o
   3   7  23         11.88         11.78         4.67 o
   0   0  24        326.90        352.93        15.28 o
   1   0  24          6.53         22.21         4.08 o
   2   0  24        311.61        299.30        11.23 o
   3   0  24        189.61        187.50         9.19 o
   4   0  24         90.79         68.06         5.96 o
   5   0  24          6.56          7.73         4.84 o
   6   0  24         20.10         28.38         5.33 o
  -6   1  24          2.35          7.01         5.19 o
  -5   1  24         67.02         72.98         6.88 o
  -4   1  24        182.55        157.42        11.81 o
  -3   1  24        580.16        532.32        14.86 o
  -2   1  24        149.67        166.49         7.16 o
  -1   1  24        178.67        213.98         7.96 o
   0   1  24       1158.84       1134.82        26.35 o
   1   1  24        178.59        200.65        11.79 o
   2   1  24        149.74        156.81         9.78 o
   3   1  24        579.90        544.59        17.21 o
   4   1  24        182.46        174.66        10.02 o
   5   1  24         67.01         56.28         5.67 o
   6   1  24          2.33          0.46         4.00 o
  -6   2  24         15.55         22.28         6.10 o
  -5   2  24         38.06         28.15         7.09 o
  -4   2  24         97.70         96.53         6.94 o
  -3   2  24        161.29        160.75         8.43 o
  -2   2  24        166.74        170.38         9.95 o
  -1   2  24         45.44         56.78         4.91 o
   0   2  24         10.06         16.84         3.85 o
   1   2  24         45.35         54.73         7.93 o
   2   2  24        167.16        168.89        10.72 o
   3   2  24        161.54        140.68         8.73 o
   4   2  24         97.89         97.30         7.32 o
   5   2  24         37.87         44.78         4.84 o
   6   2  24         15.62         10.94         3.62 o
  -6   3  24         16.23         15.85         6.35 o
  -5   3  24          3.74          0.06         6.31 o
  -4   3  24          9.61         11.42         4.62 o
  -3   3  24          0.76          4.10         4.06 o
  -2   3  24        211.81        225.97        10.39 o
  -1   3  24         95.78         83.96         6.90 o
   0   3  24         21.45         25.64         5.81 o
   1   3  24         95.94         82.68         6.73 o
   2   3  24        212.00        204.67        10.56 o
   3   3  24          0.76         -0.80         4.14 o
   4   3  24          9.62          7.85         3.83 o
   5   3  24          3.74          0.01         3.51 o
   6   3  24         16.16         16.71         4.37 o
  -5   4  24         18.32         20.70         8.27 o
  -4   4  24         12.69         23.43         8.09 o
  -3   4  24          3.55          3.20         4.47 o
  -2   4  24          6.47         12.05         4.31 o
  -1   4  24        117.84         99.54         7.69 o
   0   4  24        312.67        315.84        12.62 o
   1   4  24        117.69         95.13         7.51 o
   2   4  24          6.52          7.81         3.51 o
   3   4  24          3.59          0.79         3.52 o
   4   4  24         12.78         18.67         4.39 o
   5   4  24         18.17         14.46         4.19 o
  -5   5  24          2.65         -0.42         7.04 o
  -4   5  24         11.94         23.04         8.02 o
  -3   5  24         73.61         74.80         8.03 o
  -2   5  24         36.73         33.38         5.95 o
  -1   5  24        166.58        153.91         9.62 o
   0   5  24          0.08         -4.08         4.14 o
   1   5  24        166.46        133.78         8.91 o
   2   5  24         36.59         30.26         5.70 o
   3   5  24         73.78         80.02         8.02 o
   4   5  24         11.91         10.94         4.76 o
   5   5  24          2.63          5.57         4.13 o
  -4   6  24         16.82          9.60         7.03 o
  -3   6  24         14.42         14.59         9.12 o
  -2   6  24         15.99         12.14         4.42 o
  -1   6  24          0.24          2.46         3.83 o
   0   6  24          3.37         -2.18         4.41 o
   1   6  24          0.24         -1.25         4.63 o
   2   6  24         16.01         10.66         4.47 o
   3   6  24         14.39         20.26         5.68 o
   4   6  24         16.73         15.03         5.57 o
  -2   7  24         21.92         16.56        11.62 o
  -1   7  24          4.77         -1.57         4.17 o
   0   7  24          4.67          0.42         5.58 o
   1   7  24          4.73         10.34         6.40 o
   2   7  24         21.78         21.34         5.57 o
   1   0  25        583.15        629.63        14.44 o
   2   0  25        226.88        212.43         9.69 o
   3   0  25        124.74        102.18         7.81 o
   4   0  25        187.32        196.66         9.67 o
   5   0  25          0.04          5.06         3.91 o
   6   0  25          1.73          5.49         4.16 o
  -6   1  25         26.17         29.45         9.22 o
  -5   1  25        104.44        115.08        10.50 o
  -4   1  25         33.76         22.96         5.41 o
  -3   1  25        151.27        146.93         8.11 o
  -2   1  25        351.45        343.75        10.16 o
  -1   1  25         86.84         89.24         5.53 o
   0   1  25        171.35        202.64        10.65 o
   1   1  25         87.04         87.10         7.65 o
   2   1  25        351.19        342.93        14.13 o
   3   1  25        151.11        144.87         9.22 o
   4   1  25         34.03         34.91         5.26 o
   5   1  25        104.61        106.46         7.14 o
   6   1  25         26.15         36.79         5.59 o
  -6   2  25          0.44          4.38         6.84 o
  -5   2  25         64.22         64.94         9.21 o
  -4   2  25          8.49          3.58         3.74 o
  -3   2  25         70.88         86.37        10.61 o
  -2   2  25        354.43        357.17        10.45 o
  -1   2  25         31.85         33.32         4.11 o
   0   2  25        260.42        250.11        10.75 o
   1   2  25         31.99         35.47         6.06 o
   2   2  25        354.96        367.58        16.28 o
   3   2  25         70.92         74.03         6.72 o
   4   2  25          8.65          8.03         4.10 o
   5   2  25         64.60         76.16         6.37 o
   6   2  25          0.43         -1.13         3.28 o
  -5   3  25          5.32         -1.85        11.08 o
  -4   3  25         10.58          9.32         4.97 o
  -3   3  25         72.34         87.88         8.37 o
  -2   3  25         61.70         70.93         6.41 o
  -1   3  25         57.43         56.96         5.97 o
   0   3  25        246.08        255.00        11.29 o
   1   3  25         57.62         47.64         5.61 o
   2   3  25         61.44         71.76         6.64 o
   3   3  25         72.44         76.41         8.40 o
   4   3  25         10.68          8.07         4.03 o
   5   3  25          5.27         -0.34         3.73 o
  -5   4  25         37.43         40.25         9.25 o
  -4   4  25         14.23         16.78         9.69 o
  -3   4  25         55.20         48.95         6.79 o
  -2   4  25         25.68         38.11         5.84 o
  -1   4  25         56.23         54.66         7.59 o
   0   4  25        136.57        141.08         9.13 o
   1   4  25         55.99         48.13         8.14 o
   2   4  25         25.67         23.46         5.49 o
   3   4  25         55.19         58.93         6.85 o
   4   4  25         14.24          1.82         4.02 o
   5   4  25         37.31         29.29         6.25 o
  -4   5  25          9.26         23.38         8.66 o
  -3   5  25         71.96         57.68         8.22 o
  -2   5  25         60.13         66.95         7.10 o
  -1   5  25         12.80         12.53         4.44 o
   0   5  25          4.15         -0.38         3.96 o
   1   5  25         12.77          5.53         4.12 o
   2   5  25         59.98         51.30         6.65 o
   3   5  25         71.76         47.30         6.48 o
   4   5  25          9.26          8.39         4.85 o
  -3   6  25         26.86         46.04         9.93 o
  -2   6  25          7.07          4.56         4.06 o
  -1   6  25         20.46         23.94         5.37 o
   0   6  25          4.60         -1.96         4.07 o
   1   6  25         20.48         13.74         5.76 o
   2   6  25          7.07          8.84         5.09 o
   3   6  25         26.86         30.79         6.34 o
  -1   7  25         12.13         10.28         4.57 o
   0   7  25          3.19         -1.77         5.77 o
   1   7  25         12.13          8.27         5.08 o
   0   0  26        221.30        201.59        12.31 o
   1   0  26         74.56         77.92         7.26 o
   2   0  26         73.78         80.73         6.64 o
   3   0  26          0.00          3.03         4.20 o
   4   0  26         59.24         70.78         7.97 o
   5   0  26         18.87         18.42         4.85 o
   6   0  26          0.23          5.00         4.71 o
  -6   1  26         51.62         55.24         9.26 o
  -5   1  26         50.63         50.67         7.38 o
  -4   1  26         79.81         83.91         8.67 o
  -3   1  26        102.38        115.54         7.51 o
  -2   1  26        292.13        314.75        15.89 o
  -1   1  26        120.01        116.83         8.02 o
   0   1  26         10.25          8.17         4.55 o
   1   1  26        119.57        109.23         8.30 o
   2   1  26        291.59        292.44        13.32 o
   3   1  26        102.34        111.48         7.92 o
   4   1  26         79.85         92.07         7.42 o
   5   1  26         50.80         41.35         5.78 o
   6   1  26         51.80         46.60         6.42 o
  -5   2  26         35.90         10.69        10.06 o
  -4   2  26          0.65          6.42         7.32 o
  -3   2  26         35.52         28.64         5.71 o
  -2   2  26        191.42        191.29         8.08 o
  -1   2  26         46.24         48.87         4.69 o
   0   2  26          9.64         13.65         4.49 o
   1   2  26         46.29         49.11         6.82 o
   2   2  26        191.13        205.49        13.61 o
   3   2  26         35.59         35.96         5.60 o
   4   2  26          0.65          0.22         4.03 o
   5   2  26         35.77         32.39         5.66 o
  -5   3  26         15.93         17.56         7.37 o
  -4   3  26         16.16          6.98         6.53 o
  -3   3  26          9.87         16.48         5.39 o
  -2   3  26        107.23        103.76         7.78 o
  -1   3  26         98.77         83.19         7.20 o
   0   3  26        479.00        463.38        15.70 o
   1   3  26         99.00         87.54         7.47 o
   2   3  26        107.30         92.85         8.44 o
   3   3  26          9.88          4.96         5.40 o
   4   3  26         16.10         24.57         4.75 o
   5   3  26         15.98         15.86         4.40 o
  -4   4  26         19.68         12.18         6.46 o
  -3   4  26          9.95         12.93         5.55 o
  -2   4  26         85.52         94.79         9.28 o
  -1   4  26        248.17        229.67        11.40 o
   0   4  26         24.83         35.95         5.54 o
   1   4  26        247.98        229.69        11.40 o
   2   4  26         85.47         83.41         7.33 o
   3   4  26          9.94         20.42         5.01 o
   4   4  26         19.75         14.87         4.22 o
  -4   5  26          4.40          7.32         9.98 o
  -3   5  26          9.23          8.12         5.41 o
  -2   5  26         44.73         54.36         6.78 o
  -1   5  26         50.03         46.28         6.13 o
   0   5  26          6.52          2.05         3.85 o
   1   5  26         49.97         40.74         5.87 o
   2   5  26         44.60         20.20         5.78 o
   3   5  26          9.28         11.65         5.18 o
   4   5  26          4.41          5.95         4.06 o
  -2   6  26         27.41         30.74         5.73 o
  -1   6  26         13.18         14.60         4.53 o
   0   6  26         27.26         25.28         4.89 o
   1   6  26         13.16          2.51         6.04 o
   2   6  26         27.40         29.88         8.78 o
   1   0  27         44.69         51.30         6.12 o
   2   0  27        156.86        131.12         8.11 o
   3   0  27          0.22         -0.13         4.02 o
   4   0  27        152.21        166.21        11.47 o
   5   0  27         84.08         76.22         7.50 o
  -5   1  27         47.66         62.03        12.88 o
  -4   1  27          6.67          6.93        10.74 o
  -3   1  27         77.84         77.48         7.39 o
  -2   1  27        137.24        138.38        10.72 o
  -1   1  27         71.74         86.06         6.52 o
   0   1  27         54.64         60.57         6.61 o
   1   1  27         71.62         83.51        11.42 o
   2   1  27        137.35        151.47        10.82 o
   3   1  27         77.81         91.78         8.36 o
   4   1  27          6.74          3.42         4.49 o
   5   1  27         47.72         49.33         6.44 o
  -5   2  27         16.20         18.17        11.93 o
  -4   2  27         18.73         28.44         9.39 o
  -3   2  27        108.49         99.18         8.80 o
  -2   2  27         10.42         12.51         3.32 o
  -1   2  27         26.11         22.40         4.12 o
   0   2  27         48.73         50.58         7.36 o
   1   2  27         26.19         20.17         4.60 o
   2   2  27         10.49          8.54         5.80 o
   3   2  27        108.74         96.45         7.90 o
   4   2  27         18.54         18.24         6.04 o
   5   2  27         16.18         21.38         5.14 o
  -5   3  27          8.09          6.32        13.23 o
  -4   3  27         22.51         18.10        13.90 o
  -3   3  27         16.83         23.12         6.17 o
  -2   3  27         86.33         91.49         7.46 o
  -1   3  27        116.02        120.12         8.49 o
   0   3  27         23.13         27.02         5.08 o
   1   3  27        115.98        113.71         8.22 o
   2   3  27         86.68         90.14         7.42 o
   3   3  27         16.68         13.16         4.50 o
   4   3  27         22.44         25.17         5.11 o
   5   3  27          8.04         10.80         4.07 o
  -4   4  27          5.58          7.33         7.63 o
  -3   4  27         81.76        106.62         9.70 o
  -2   4  27          4.56          0.51         3.86 o
  -1   4  27         83.67        105.84         8.45 o
   0   4  27         14.37         15.67         5.52 o
   1   4  27         83.53         94.20         7.81 o
   2   4  27          4.51          4.54         4.52 o
   3   4  27         81.83         96.55        13.26 o
   4   4  27          5.63         10.18         4.48 o
  -3   5  27          2.95          5.02         7.04 o
  -2   5  27         86.83         78.36         8.77 o
  -1   5  27         58.68         50.29         6.92 o
   0   5  27          1.69         -1.04         4.18 o
   1   5  27         58.43         59.37         6.69 o
   2   5  27         87.04         74.61        13.91 o
   3   5  27          3.00         10.70         7.62 o
  -2   6  27         10.27         14.33         5.82 o
  -1   6  27         16.56          9.33         4.69 o
   0   6  27          0.03         -3.27         4.59 o
   1   6  27         16.56          3.11         5.97 o
   2   6  27         10.28          9.73         5.56 o
   0   0  28        235.04        243.15        21.09 o
   1   0  28          0.38          8.87         9.07 o
   2   0  28        157.82        164.17        13.56 o
   3   0  28         49.60         58.45         6.80 o
   4   0  28         34.37         36.24         6.55 o
   5   0  28         45.30         54.24         6.74 o
  -5   1  28          3.53         14.95         7.51 o
  -4   1  28          7.77         10.02         8.87 o
  -3   1  28          4.88         -6.00         6.71 o
  -2   1  28          3.89         16.84         5.28 o
  -1   1  28          4.99         16.17         5.03 o
   0   1  28          6.23          3.22         5.38 o
   1   1  28          4.95          3.58         4.34 o
   2   1  28          3.87          6.77         4.09 o
   3   1  28          4.86          4.21         4.09 o
   4   1  28          7.72         11.15         4.90 o
   5   1  28          3.51         -2.41         4.49 o
  -5   2  28         22.34         25.98        12.90 o
  -4   2  28         87.96         95.14         9.14 o
  -3   2  28         42.64         46.55         9.75 o
  -2   2  28         82.52         69.21         7.95 o
  -1   2  28          1.01          6.35         5.98 o
   0   2  28         11.14         10.28         4.06 o
   1   2  28          1.00          4.30         3.77 o
   2   2  28         82.41         80.72        12.33 o
   3   2  28         42.54         48.03         6.42 o
   4   2  28         87.91         90.73         8.02 o
   5   2  28         22.38         22.47         6.26 o
  -4   3  28         21.79         22.49         9.51 o
  -3   3  28         47.34         60.37         7.84 o
  -2   3  28          2.25          8.12         4.19 o
  -1   3  28         23.90         31.10         6.71 o
   0   3  28          0.71          7.04         4.26 o
   1   3  28         23.77         28.16         5.31 o
   2   3  28          2.26          5.68         4.17 o
   3   3  28         47.40         54.46         9.63 o
   4   3  28         21.76          6.32         6.60 o
  -3   4  28         57.97         79.84         8.73 o
  -2   4  28         75.20         66.81         8.99 o
  -1   4  28         81.50         76.23         7.69 o
   0   4  28        164.61        150.57         9.80 o
   1   4  28         81.35         69.55         7.29 o
   2   4  28         75.36         62.30         6.92 o
   3   4  28         57.84         38.97         7.19 o
  -2   5  28          7.25          3.10         4.46 o
  -1   5  28          9.47         11.33         4.71 o
   0   5  28          1.15         -2.28         4.66 o
   1   5  28          9.44          8.95         5.04 o
   2   5  28          7.27          7.57         8.78 o
   1   0  29        120.83        140.12        12.00 o
   2   0  29         82.20         84.58         8.30 o
   3   0  29          0.31         13.49         5.33 o
   4   0  29          3.56          7.17         9.19 o
  -4   1  29         58.09         29.30        11.45 o
  -3   1  29         38.74         25.65        10.79 o
  -2   1  29         41.65         44.12         6.46 o
  -1   1  29        142.23        140.46         9.82 o
   0   1  29         28.63         32.81         5.72 o
   1   1  29        142.21        153.55        11.10 o
   2   1  29         41.62         55.57         6.17 o
   3   1  29         38.85         35.74         5.34 o
   4   1  29         58.16         51.79         6.40 o
  -4   2  29         10.89         10.65         7.05 o
  -3   2  29         88.18         98.67        10.48 o
  -2   2  29         53.62         65.81         7.85 o
  -1   2  29         35.49         41.60         8.60 o
   0   2  29          9.37         14.31         4.86 o
   1   2  29         35.46         36.36         5.58 o
   2   2  29         53.66         80.41         8.69 o
   3   2  29         88.09         92.16         8.03 o
   4   2  29         10.98          3.56         4.72 o
  -4   3  29         16.92         19.94        13.82 o
  -3   3  29        124.85        134.50        10.85 o
  -2   3  29         28.90         26.98         7.19 o
  -1   3  29         54.80         62.77         6.83 o
   0   3  29          5.17          8.53         4.49 o
   1   3  29         55.06         55.62         6.43 o
   2   3  29         28.78         26.63         5.45 o
   3   3  29        124.85        120.83         8.06 o
   4   3  29         16.75         11.48         6.54 o
  -3   4  29          9.16         23.12         6.60 o
  -2   4  29          2.25          8.90         4.55 o
  -1   4  29        156.45        158.93        11.82 o
   0   4  29          0.43          4.72         4.23 o
   1   4  29        156.49        169.48        10.51 o
   2   4  29          2.23          3.70         4.02 o
   3   4  29          9.15         24.45         8.36 o
  -1   5  29         38.81         52.43         8.92 o
   0   5  29          7.09          5.82         4.29 o
   1   5  29         38.87         43.17         7.68 o
   0   0  30        167.45        143.92        17.46 o
   1   0  30         78.59         78.03         8.26 o
   2   0  30          1.18         12.40         7.51 o
   3   0  30          9.91          8.70         7.86 o
   4   0  30          5.01         12.07         6.92 o
  -4   1  30         60.16         79.40        12.88 o
  -3   1  30         23.58         26.92         8.39 o
  -2   1  30         25.73         20.12         5.10 o
  -1   1  30         42.06         44.07         6.77 o
   0   1  30         65.11         70.73         7.92 o
   1   1  30         42.01         68.82         9.77 o
   2   1  30         25.49         36.78         7.03 o
   3   1  30         23.62         35.26         6.81 o
   4   1  30         60.19         70.81         8.68 o
  -3   2  30         91.15        108.46        13.37 o
  -2   2  30         15.91         18.04         7.19 o
  -1   2  30         18.29         26.99         5.45 o
   0   2  30          6.15         15.45         8.75 o
   1   2  30         18.28         25.07         5.24 o
   2   2  30         15.94         30.91         6.75 o
   3   2  30         90.98         94.56         8.44 o
  -3   3  30         12.24         18.43         5.93 o
  -2   3  30          6.85          9.50         5.00 o
  -1   3  30         56.75         51.52         6.40 o
   0   3  30         17.39         12.78         4.76 o
   1   3  30         56.69         58.25         7.95 o
   2   3  30          6.89         14.03         4.31 o
   3   3  30         12.28         22.48         5.82 o
  -2   4  30         23.99         28.60         5.49 o
  -1   4  30         44.66         63.15         7.41 o
   0   4  30         14.93         33.04         6.88 o
   1   4  30         44.43         56.41         6.98 o
   2   4  30         24.08         26.39         6.65 o
   1   0  31         57.52         64.35        11.88 o
   2   0  31         20.21         20.30         6.03 o
   3   0  31         26.83         43.79         9.95 o
  -3   1  31          9.47          0.70         6.06 o
  -2   1  31          2.05          2.07        10.05 o
  -1   1  31         31.61         32.40         5.96 o
   0   1  31          2.92          3.69         6.17 o
   1   1  31         31.64         34.98         7.42 o
   2   1  31          2.05          9.07         4.97 o
   3   1  31          9.51          8.83         4.99 o
  -3   2  31         45.25         61.31         8.39 o
  -2   2  31         35.78         43.63         7.39 o
  -1   2  31          5.31         10.60         5.29 o
   0   2  31         42.70         57.96         7.85 o
   1   2  31          5.33         14.59         8.59 o
   2   2  31         35.82         53.53        10.19 o
   3   2  31         45.41         63.12         7.21 o
  -2   3  31         23.45         22.31         7.21 o
  -1   3  31         64.98         77.47        12.47 o
   0   3  31          1.21          7.14         4.69 o
   1   3  31         64.92         79.42         8.04 o
   2   3  31         23.36         27.58         5.50 o
   0   4  31        277.98        288.59        13.91 o
   0   0  32         16.06         18.17         9.18 o
   1   0  32         18.00         16.61         5.46 o
   2   0  32         19.09          8.49         6.50 o
  -2   1  32          4.03         -0.82         5.78 o
  -1   1  32         22.07          7.16         5.34 o
   0   1  32          9.15         14.51         6.21 o
   1   1  32         22.02         39.78         8.86 o
   2   1  32          4.02         15.67         5.70 o
  -2   2  32          9.99          7.01         5.21 o
  -1   2  32          6.60         11.34         7.02 o
   0   2  32          1.82          4.73         5.08 o
   1   2  32          6.52         13.25         7.36 o
   2   2  32          9.97         18.00         8.54 o
  -1   3  32        132.22        137.27        11.52 o
   0   3  32         19.89         27.59         6.55 o
   1   3  32        132.11        113.16        10.53 o
   1   0  33         12.56         10.50         4.72 o
  -1   1  33         24.73         14.52         7.29 o
   0   1  33         14.13          8.80         7.20 o
   1   1  33         24.76         45.26         9.01 o
                                                
