# Supplementary material for: Amycolachromones A–F, Isolated from a Streptomycin-Resistant Strain of the Deep-Sea Marine Actinomycete Amycolatopsis sp. WP1
Source: Mar Drugs. 2022 Feb 24;20(3):162. doi: 10.3390/md20030162 (PMC8949813; doi:10.3390/md20030162)
Supplement: Supplementary file 1 [file marinedrugs-20-00162-s001.zip › phem_6B-1/phem_6B-1/phem_6B-1/struct/olex2_exp_phem_6B1/.olex/temp/exp_phem_6b1.ins]

TITL exp_phem_6b1_a.res in P2(1)2(1)2(1)
REM Old TITL exp_phem_6B1 in P212121 #19
REM SHELXT solution in P2(1)2(1)2(1)
REM R1 0.132, Rweak 0.098, Alpha 0.001, Orientation as input
REM Flack x = -0.347 ( 0.367 ) from Parsons' quotients
REM Formula found by SHELXT: C17 O8 N2
CELL 0.71073 7.776 8.6993 26.8196 90 90 90
ZERR 4 0.0003 0.0004 0.0011 0 0 0
LATT -1
SYMM 0.5-X,-Y,0.5+Z
SYMM -X,0.5+Y,0.5-Z
SYMM 0.5+X,0.5-Y,-Z
SFAC C H O
UNIT 68 88 40

L.S. 20
PLAN  5
SIZE 0.004 0.004 0.006
BOND $H
list 4
fmap 2
ACTA 
EXTI 0.006
SHEL 999 0.8
OMIT 0 2 2
OMIT 1 0 3
OMIT 1 0 6
OMIT 3 0 10
OMIT -1 2 4
OMIT 1 2 4
OMIT 0 1 8
OMIT 0 2 6
OMIT 1 0 4
OMIT 0 0 6
OMIT 0 3 11
OMIT 1 0 5
WGHT 0.077 0.339
FVAR 0.71823
REM <olex2.extras>
REM <HklSrc "%.\\exp_phem_6B1.hkl">
REM </olex2.extras>

O001  3     0.36240  0.41750  0.43694  11.00000  0.03254  0.04679  0.02089 =
 0.00109 -0.00216 -0.00260 
O002  3     0.54985  0.26285  0.36603  11.00000  0.03166  0.04557  0.03188 =
 0.00181  0.00252  0.00928 
AFIX 147
H002  2     0.60256  0.23094  0.34165  11.00000 -1.50000 
AFIX 0
O003  3     0.09794  0.19723  0.44787  11.00000  0.03729  0.06063  0.03494 =
 0.00700  0.00425 -0.00859 
AFIX 147
H003  2     0.14811  0.21292  0.47428  11.00000 -1.50000 
AFIX 0
O004  3     0.53211  0.54980  0.29914  11.00000  0.07074  0.04455  0.02791 =
 0.00011  0.01155 -0.01563 
O005  3     0.30880  0.32370  0.26467  11.00000  0.06859  0.04965  0.02555 =
 -0.00303 -0.00478 -0.00212 
O006  3     0.59814  0.82486  0.33520  11.00000  0.07272  0.03620  0.04197 =
 0.00281  0.00311 -0.00865 
AFIX 147
H006  2     0.59625  0.75701  0.31398  11.00000 -1.50000 
AFIX 0
O007  3     0.05217  0.52395  0.41748  11.00000  0.03859  0.07497  0.04266 =
 -0.01204  0.00174  0.01773 
O008  3     0.06446  0.44968  0.33867  11.00000  0.05153  0.07068  0.03863 =
 -0.00432 -0.01270  0.02034 

O009  3     0.72550  0.13686  0.29217  11.00000  0.07395  0.04762  0.06512 =
 -0.01149  0.02205 -0.00351 
AFIX 147
H009  2     0.70091  0.05174  0.28114  11.00000 -1.50000 
AFIX 0

AFIX 6
O00A  3     0.23363  0.26940  0.53894  11.00000  0.04623  0.13221  0.03808 =
 0.00332  0.00317 -0.00800 
H00q  2     0.18143  0.24921  0.56603  11.00000 -1.50000 
H00r  2     0.32679  0.21858  0.54078  11.00000 -1.50000 
AFIX 0

C00B  1     0.42923  0.56171  0.43046  11.00000  0.02438  0.04367  0.02847 =
 -0.00404 -0.00179  0.00001 
C00C  1     0.54582  0.76667  0.37935  11.00000  0.03523  0.03893  0.03748 =
 -0.00200 -0.00126  0.00237 
C00D  1     0.27891  0.35536  0.39432  11.00000  0.02871  0.03863  0.01992 =
 -0.00104 -0.00234 -0.00030 
C00E  1     0.40506  0.35112  0.34985  11.00000  0.02862  0.03394  0.02506 =
 -0.00012 -0.00066  0.00419 
C00F  1     0.47185  0.51402  0.33969  11.00000  0.03301  0.03480  0.02461 =
 0.00083  0.00036  0.00191 
C00G  1     0.47628  0.61617  0.38274  11.00000  0.02645  0.03494  0.02592 =
 -0.00176 -0.00048  0.00202 
C00H  1     0.12130  0.45114  0.38070  11.00000  0.02915  0.04142  0.03656 =
 0.00311  0.00262  0.00217 
C00I  1     0.21879  0.19133  0.40862  11.00000  0.02959  0.04180  0.03502 =
 0.00695 -0.00015 -0.00176 
AFIX 13
H00I  2     0.31866  0.13134  0.41949  11.00000 -1.20000 
AFIX 0
C00J  1     0.31993  0.26830  0.30558  11.00000  0.03868  0.03656  0.02768 =
 -0.00447  0.00250  0.00330 
C00K  1     0.56640  0.85625  0.42117  11.00000  0.05021  0.04304  0.04959 =
 -0.01233 -0.00253 -0.00317 
AFIX 43
H00K  2     0.61049  0.95529  0.41855  11.00000 -1.20000 
AFIX 0
C00L  1     0.45286  0.65063  0.47236  11.00000  0.04702  0.06661  0.02903 =
 -0.00840  0.00107 -0.00598 
AFIX 43
H00L  2     0.42373  0.61291  0.50369  11.00000 -1.20000 
AFIX 0
C00M  1     0.25375  0.11238  0.31846  11.00000  0.05622  0.03900  0.03998 =
 -0.00734 -0.00183 -0.00572 
AFIX 23
H00a  2     0.35066  0.04479  0.32461  11.00000 -1.20000 
H00b  2     0.19098  0.07185  0.29010  11.00000 -1.20000 
AFIX 0
C00N  1     0.13478  0.11050  0.36459  11.00000  0.04347  0.03881  0.04380 =
 0.00027 -0.00193 -0.00398 
AFIX 13
H00N  2     0.02917  0.16617  0.35612  11.00000 -1.20000 
AFIX 0
C00O  1     0.52066  0.79715  0.46723  11.00000  0.05317  0.06148  0.04135 =
 -0.02514  0.00090 -0.00693 
AFIX 43
H00O  2     0.53585  0.85745  0.49553  11.00000 -1.20000 
AFIX 0
C00P  1     0.08554 -0.05586  0.37834  11.00000  0.07266  0.04632  0.06773 =
 0.00221  0.00708 -0.02143 
AFIX 137
H00c  2     0.18800 -0.11457  0.38433  11.00000 -1.50000 
H00d  2     0.02217 -0.10125  0.35137  11.00000 -1.50000 
H00e  2     0.01577 -0.05535  0.40787  11.00000 -1.50000 
AFIX 0
C00Q  1    -0.11341  0.58961  0.40724  11.00000  0.04621  0.07568  0.08581 =
 -0.00430  0.00212  0.01652 
AFIX 137
H00f  2    -0.09960  0.69456  0.39693  11.00000 -1.50000 
H00g  2    -0.18290  0.58583  0.43680  11.00000 -1.50000 
H00h  2    -0.16849  0.53235  0.38114  11.00000 -1.50000 
AFIX 0

C00R  1     0.80267  0.22457  0.25466  11.00000  0.07576  0.08987  0.06157 =
 -0.00226  0.00535 -0.01853 
AFIX 137
H00j  2     0.71521  0.27246  0.23474  11.00000 -1.50000 
H00m  2     0.87198  0.15918  0.23398  11.00000 -1.50000 
H00p  2     0.87381  0.30229  0.26950  11.00000 -1.50000 
AFIX 0
HKLF 4

END
