# Supplementary material for: Amycolachromones A–F, Isolated from a Streptomycin-Resistant Strain of the Deep-Sea Marine Actinomycete Amycolatopsis sp. WP1
Source: Mar Drugs. 2022 Feb 24;20(3):162. doi: 10.3390/md20030162 (PMC8949813; doi:10.3390/md20030162)
Supplement: Supplementary file 1 [file marinedrugs-20-00162-s001.zip › phem_6B-1/phem_6B-1/phem_6B-1/struct/olex2_exp_phem_6B1/.olex/temp/exp_phem_6b1.lst]

 +++++++++++++++++++++++++++++++++++++++++++++++++++++++++++++++++++
 +  SHELXL -  CRYSTAL STRUCTURE REFINEMENT  -   MULTI-CPU VERSION  +
 +  Copyright(C) George M. Sheldrick 1993-2014     Version 2014/7  +
 +  exp_phem_6b1               started at 16:14:15 on 15-Sep-2017  +
 +++++++++++++++++++++++++++++++++++++++++++++++++++++++++++++++++++

 Command line parameters: exp_phem_6b1 -a50000 -b3000 -c624 -t4

 -a sets the approximate maximum number of atoms including hydrogens.
 -b sets the maximum number of full-matrix parameters (leave unchanged for
 CGLS). For example -b9000 allows refinement of 1000 anisotropic atoms or
 3000 with BLOC 1. For a 32-bit version, -b times the square root of the
 number of threads should not exceed about 65500. -c sets the reflection
 buffer size. This depends on the CPU cache size but will rarely need
 changing. -t sets the number of threads, otherwise the multi-CPU version
 sets this equal to the number of available CPUs. For optimal performance
 on systems with hyperthreading, usually the hyperthreading should be
 switched off or -t used to halve the number of threads; e.g. -t4 rather
 than -t8 for an Intel i7 processor.

 Running  4 threads on  4 processors

 TITL exp_phem_6b1_a.res in P2(1)2(1)2(1)
 REM Old TITL exp_phem_6B1 in P212121 #19
 REM SHELXT solution in P2(1)2(1)2(1)
 REM R1 0.132, Rweak 0.098, Alpha 0.001, Orientation as input
 REM Flack x = -0.347 ( 0.367 ) from Parsons' quotients
 REM Formula found by SHELXT: C17 O8 N2
 CELL 0.71073 7.776 8.6993 26.8196 90 90 90
 ZERR 4 0.0003 0.0004 0.0011 0 0 0
 LATT -1
 SYMM 0.5-X,-Y,0.5+Z
 SYMM -X,0.5+Y,0.5-Z
 SYMM 0.5+X,0.5-Y,-Z
 SFAC C H O
 UNIT 68 88 40

 V =     1814.23     F(000) =     816.0     Mu =   0.12 mm-1      Cell Wt =     1545.38    Rho =  1.414

  
 L.S. 20
 PLAN  5
 SIZE 0.004 0.004 0.006
 BOND $H
 list 4
 fmap 2
 ACTA
 EXTI 0.006
 SHEL 999 0.8
 OMIT 0 2 2
 OMIT 1 0 3
 OMIT 1 0 6
 OMIT 3 0 10
 OMIT -1 2 4
 OMIT 1 2 4
 OMIT 0 1 8
 OMIT 0 2 6
 OMIT 1 0 4
 OMIT 0 0 6
 OMIT 0 3 11
 OMIT 1 0 5
 WGHT 0.077 0.339
 FVAR 0.71823
 REM <olex2.extras>
 REM <HklSrc "%.\\exp_phem_6B1.hkl">
 REM </olex2.extras>
  
 O001  3     0.36240  0.41750  0.43694  11.00000  0.03254  0.04679  0.02089 =
  0.00109 -0.00216 -0.00260
 O002  3     0.54985  0.26285  0.36603  11.00000  0.03166  0.04557  0.03188 =
  0.00181  0.00252  0.00928
 AFIX 147
 H002  2     0.60256  0.23094  0.34165  11.00000 -1.50000
 AFIX 0
 O003  3     0.09794  0.19723  0.44787  11.00000  0.03729  0.06063  0.03494 =
  0.00700  0.00425 -0.00859
 AFIX 147
 H003  2     0.14811  0.21292  0.47428  11.00000 -1.50000
 AFIX 0
 O004  3     0.53211  0.54980  0.29914  11.00000  0.07074  0.04455  0.02791 =
  0.00011  0.01155 -0.01563
 O005  3     0.30880  0.32370  0.26467  11.00000  0.06859  0.04965  0.02555 =
  -0.00303 -0.00478 -0.00212
 O006  3     0.59814  0.82486  0.33520  11.00000  0.07272  0.03620  0.04197 =
  0.00281  0.00311 -0.00865
 AFIX 147
 H006  2     0.59625  0.75701  0.31398  11.00000 -1.50000
 AFIX 0
 O007  3     0.05217  0.52395  0.41748  11.00000  0.03859  0.07497  0.04266 =
  -0.01204  0.00174  0.01773
 O008  3     0.06446  0.44968  0.33867  11.00000  0.05153  0.07068  0.03863 =
  -0.00432 -0.01270  0.02034
  
 O009  3     0.72550  0.13686  0.29217  11.00000  0.07395  0.04762  0.06512 =
  -0.01149  0.02205 -0.00351
 AFIX 147
 H009  2     0.70091  0.05174  0.28114  11.00000 -1.50000
 AFIX 0
  
 AFIX 6
 O00A  3     0.23363  0.26940  0.53894  11.00000  0.04623  0.13221  0.03808 =
  0.00332  0.00317 -0.00800
 H00q  2     0.18143  0.24921  0.56603  11.00000 -1.50000
 H00r  2     0.32679  0.21858  0.54078  11.00000 -1.50000
 AFIX 0
  
 C00B  1     0.42923  0.56171  0.43046  11.00000  0.02438  0.04367  0.02847 =
  -0.00404 -0.00179  0.00001
 C00C  1     0.54582  0.76667  0.37935  11.00000  0.03523  0.03893  0.03748 =
  -0.00200 -0.00126  0.00237
 C00D  1     0.27891  0.35536  0.39432  11.00000  0.02871  0.03863  0.01992 =
  -0.00104 -0.00234 -0.00030
 C00E  1     0.40506  0.35112  0.34985  11.00000  0.02862  0.03394  0.02506 =
  -0.00012 -0.00066  0.00419
 C00F  1     0.47185  0.51402  0.33969  11.00000  0.03301  0.03480  0.02461 =
  0.00083  0.00036  0.00191
 C00G  1     0.47628  0.61617  0.38274  11.00000  0.02645  0.03494  0.02592 =
  -0.00176 -0.00048  0.00202
 C00H  1     0.12130  0.45114  0.38070  11.00000  0.02915  0.04142  0.03656 =
  0.00311  0.00262  0.00217
 C00I  1     0.21879  0.19133  0.40862  11.00000  0.02959  0.04180  0.03502 =
  0.00695 -0.00015 -0.00176
 AFIX 13
 H00I  2     0.31866  0.13134  0.41949  11.00000 -1.20000
 AFIX 0
 C00J  1     0.31993  0.26830  0.30558  11.00000  0.03868  0.03656  0.02768 =
  -0.00447  0.00250  0.00330
 C00K  1     0.56640  0.85625  0.42117  11.00000  0.05021  0.04304  0.04959 =
  -0.01233 -0.00253 -0.00317
 AFIX 43
 H00K  2     0.61049  0.95529  0.41855  11.00000 -1.20000
 AFIX 0
 C00L  1     0.45286  0.65063  0.47236  11.00000  0.04702  0.06661  0.02903 =
  -0.00840  0.00107 -0.00598
 AFIX 43
 H00L  2     0.42373  0.61291  0.50369  11.00000 -1.20000
 AFIX 0
 C00M  1     0.25375  0.11238  0.31846  11.00000  0.05622  0.03900  0.03998 =
  -0.00734 -0.00183 -0.00572
 AFIX 23
 H00a  2     0.35066  0.04479  0.32461  11.00000 -1.20000
 H00b  2     0.19098  0.07185  0.29010  11.00000 -1.20000
 AFIX 0
 C00N  1     0.13478  0.11050  0.36459  11.00000  0.04347  0.03881  0.04380 =
  0.00027 -0.00193 -0.00398
 AFIX 13
 H00N  2     0.02917  0.16617  0.35612  11.00000 -1.20000
 AFIX 0
 C00O  1     0.52066  0.79715  0.46723  11.00000  0.05317  0.06148  0.04135 =
  -0.02514  0.00090 -0.00693
 AFIX 43
 H00O  2     0.53585  0.85745  0.49553  11.00000 -1.20000
 AFIX 0
 C00P  1     0.08554 -0.05586  0.37834  11.00000  0.07266  0.04632  0.06773 =
  0.00221  0.00708 -0.02143
 AFIX 137
 H00c  2     0.18800 -0.11457  0.38433  11.00000 -1.50000
 H00d  2     0.02217 -0.10125  0.35137  11.00000 -1.50000
 H00e  2     0.01577 -0.05535  0.40787  11.00000 -1.50000
 AFIX 0
 C00Q  1    -0.11341  0.58961  0.40724  11.00000  0.04621  0.07568  0.08581 =
  -0.00430  0.00212  0.01652
 AFIX 137
 H00f  2    -0.09960  0.69456  0.39693  11.00000 -1.50000
 H00g  2    -0.18290  0.58583  0.43680  11.00000 -1.50000
 H00h  2    -0.16849  0.53235  0.38114  11.00000 -1.50000
 AFIX 0
  
 C00R  1     0.80267  0.22457  0.25466  11.00000  0.07576  0.08987  0.06157 =
  -0.00226  0.00535 -0.01853
 AFIX 137
 H00j  2     0.71521  0.27246  0.23474  11.00000 -1.50000
 H00m  2     0.87198  0.15918  0.23398  11.00000 -1.50000
 H00p  2     0.87381  0.30229  0.26950  11.00000 -1.50000
 AFIX 0
 HKLF 4


 Covalent radii and connectivity table for  exp_phem_6b1_a.res in P2(1)2(1)2(1)                                        
 C    0.770
 H    0.320
 O    0.660

 O001 - C00B C00D
 O002 - C00E
 O003 - C00I
 O004 - C00F
 O005 - C00J
 O006 - C00C
 O007 - C00H C00Q
 O008 - C00H
 O009 - C00R
 O00A - no bonds found
 C00B - O001 C00L C00G
 C00C - O006 C00K C00G
 C00D - O001 C00H C00E C00I
 C00E - O002 C00F C00J C00D
 C00F - O004 C00G C00E
 C00G - C00B C00C C00F
 C00H - O008 O007 C00D
 C00I - O003 C00N C00D
 C00J - O005 C00M C00E
 C00K - C00C C00O
 C00L - C00B C00O
 C00M - C00J C00N
 C00N - C00I C00P C00M
 C00O - C00K C00L
 C00P - C00N
 C00Q - O007
 C00R - O009


   20064  Reflections read, of which  1568  rejected

  -9 =< h =<  9,    -10 =< k =< 10,    -33 =< l =< 33,   Max. 2-theta =   52.74

       0  Systematic absence violations

       0  Inconsistent equivalents

    3697  Unique reflections, of which      0  suppressed

 R(int) = 0.0332     R(sigma) = 0.0273      Friedel opposites not merged

 Maximum memory for data reduction =     2503 /    36503


 Number of data for d > 0.800A (CIF: max) and d > 0.833A (CIF: full)
 (ignoring systematic absences):
 Unique reflections found (point group)       3697    3263
 Unique reflections possible (point group)    3714    3280
 Unique reflections found (Laue group)        2138    1900
 Unique reflections possible (Laue group)     2154    1916
 Unique Friedel pairs found                   1559    1363
 Unique Friedel pairs possible                1560    1364


 Default effective X-H and X-D distances for T =   20.0C 
 AFIX m =    1     2     3     4   4[N]  3[N]  15[B]  8[O]   9   9[N]   16
 d(X-H) =  0.98  0.97  0.96  0.93  0.86  0.89  1.10  0.82  0.93  0.86  0.93

 Note that these distances are chosen to give the best fit to the X-ray data
 and so avoid the introduction of systematic error.  The true internuclear
 distances are longer and do not vary with temperature!  The apparent
 variation with temperature is caused by libration.


 Least-squares cycle   1   Maximum vector length =  623   Memory required =     3178 /   377669

 wR2 = 0.1261 before cycle   1 for    3697 data and    255 /    255 parameters

 GooF = S =     1.014;     Restrained GooF =      1.014 for       0 restraints

 Weight = 1 / [ sigma^2(Fo^2) + ( 0.0770 * P )^2 +   0.34 * P ]   where  P = ( Max ( Fo^2, 0 ) + 2 * Fc^2 ) / 3


     N      value        esd    shift/esd  parameter

     1     0.71850     0.00259     0.103    OSF
     2     0.00590     0.00296    -0.035   EXTI    

 Mean shift/esd =   0.128  Maximum =    -1.093 for rotX O00A     

 Max. shift = 0.058 A for H00Q      Max. dU = 0.000 for C00P       


 Least-squares cycle   2   Maximum vector length =  623   Memory required =     3178 /   377669

 wR2 = 0.1257 before cycle   2 for    3697 data and    255 /    255 parameters

 GooF = S =     1.011;     Restrained GooF =      1.011 for       0 restraints

 Weight = 1 / [ sigma^2(Fo^2) + ( 0.0770 * P )^2 +   0.34 * P ]   where  P = ( Max ( Fo^2, 0 ) + 2 * Fc^2 ) / 3


     N      value        esd    shift/esd  parameter

     1     0.71848     0.00259    -0.005    OSF
     2     0.00579     0.00294    -0.037   EXTI    

 Mean shift/esd =   0.050  Maximum =     0.496 for rotZ O00A     

 Max. shift = 0.033 A for H00R      Max. dU = 0.000 for O00A       


 Least-squares cycle   3   Maximum vector length =  623   Memory required =     3178 /   377669

 wR2 = 0.1256 before cycle   3 for    3697 data and    255 /    255 parameters

 GooF = S =     1.011;     Restrained GooF =      1.011 for       0 restraints

 Weight = 1 / [ sigma^2(Fo^2) + ( 0.0770 * P )^2 +   0.34 * P ]   where  P = ( Max ( Fo^2, 0 ) + 2 * Fc^2 ) / 3


     N      value        esd    shift/esd  parameter

     1     0.71847     0.00258    -0.005    OSF
     2     0.00576     0.00293    -0.007   EXTI    

 Mean shift/esd =   0.013  Maximum =     0.308 for rotZ O00A     

 Max. shift = 0.021 A for H00R      Max. dU = 0.000 for O00A       


 Least-squares cycle   4   Maximum vector length =  623   Memory required =     3178 /   377669

 wR2 = 0.1256 before cycle   4 for    3697 data and    255 /    255 parameters

 GooF = S =     1.010;     Restrained GooF =      1.010 for       0 restraints

 Weight = 1 / [ sigma^2(Fo^2) + ( 0.0770 * P )^2 +   0.34 * P ]   where  P = ( Max ( Fo^2, 0 ) + 2 * Fc^2 ) / 3


     N      value        esd    shift/esd  parameter

     1     0.71845     0.00258    -0.006    OSF
     2     0.00576     0.00292    -0.003   EXTI    

 Mean shift/esd =   0.009  Maximum =    -0.196 for tors H00F     

 Max. shift = 0.013 A for H00R      Max. dU = 0.000 for O00A       


 Least-squares cycle   5   Maximum vector length =  623   Memory required =     3178 /   377669

 wR2 = 0.1256 before cycle   5 for    3697 data and    255 /    255 parameters

 GooF = S =     1.011;     Restrained GooF =      1.011 for       0 restraints

 Weight = 1 / [ sigma^2(Fo^2) + ( 0.0770 * P )^2 +   0.34 * P ]   where  P = ( Max ( Fo^2, 0 ) + 2 * Fc^2 ) / 3


     N      value        esd    shift/esd  parameter

     1     0.71845     0.00258    -0.002    OSF
     2     0.00575     0.00292    -0.001   EXTI    

 Mean shift/esd =   0.006  Maximum =    -0.155 for tors H00F     

 Max. shift = 0.008 A for H00R      Max. dU = 0.000 for O00A       


 Least-squares cycle   6   Maximum vector length =  623   Memory required =     3178 /   377669

 wR2 = 0.1256 before cycle   6 for    3697 data and    255 /    255 parameters

 GooF = S =     1.011;     Restrained GooF =      1.011 for       0 restraints

 Weight = 1 / [ sigma^2(Fo^2) + ( 0.0770 * P )^2 +   0.34 * P ]   where  P = ( Max ( Fo^2, 0 ) + 2 * Fc^2 ) / 3


     N      value        esd    shift/esd  parameter

     1     0.71844     0.00258    -0.001    OSF
     2     0.00575     0.00292    -0.001   EXTI    

 Mean shift/esd =   0.004  Maximum =    -0.120 for tors H00F     

 Max. shift = 0.005 A for H00R      Max. dU = 0.000 for O00A       


 Least-squares cycle   7   Maximum vector length =  623   Memory required =     3178 /   377669

 wR2 = 0.1256 before cycle   7 for    3697 data and    255 /    255 parameters

 GooF = S =     1.011;     Restrained GooF =      1.011 for       0 restraints

 Weight = 1 / [ sigma^2(Fo^2) + ( 0.0770 * P )^2 +   0.34 * P ]   where  P = ( Max ( Fo^2, 0 ) + 2 * Fc^2 ) / 3


     N      value        esd    shift/esd  parameter

     1     0.71844     0.00258     0.000    OSF
     2     0.00575     0.00292     0.000   EXTI    

 Mean shift/esd =   0.003  Maximum =    -0.093 for tors H00F     

 Max. shift = 0.003 A for H00H      Max. dU = 0.000 for O00A       


 Least-squares cycle   8   Maximum vector length =  623   Memory required =     3178 /   377669

 wR2 = 0.1256 before cycle   8 for    3697 data and    255 /    255 parameters

 GooF = S =     1.011;     Restrained GooF =      1.011 for       0 restraints

 Weight = 1 / [ sigma^2(Fo^2) + ( 0.0770 * P )^2 +   0.34 * P ]   where  P = ( Max ( Fo^2, 0 ) + 2 * Fc^2 ) / 3


     N      value        esd    shift/esd  parameter

     1     0.71844     0.00258     0.000    OSF
     2     0.00575     0.00292     0.000   EXTI    

 Mean shift/esd =   0.002  Maximum =    -0.071 for tors H00F     

 Max. shift = 0.003 A for H00H      Max. dU = 0.000 for O00A       


 Least-squares cycle   9   Maximum vector length =  623   Memory required =     3178 /   377669

 wR2 = 0.1256 before cycle   9 for    3697 data and    255 /    255 parameters

 GooF = S =     1.011;     Restrained GooF =      1.011 for       0 restraints

 Weight = 1 / [ sigma^2(Fo^2) + ( 0.0770 * P )^2 +   0.34 * P ]   where  P = ( Max ( Fo^2, 0 ) + 2 * Fc^2 ) / 3


     N      value        esd    shift/esd  parameter

     1     0.71844     0.00258     0.000    OSF
     2     0.00575     0.00292     0.000   EXTI    

 Mean shift/esd =   0.002  Maximum =    -0.054 for tors H00F     

 Max. shift = 0.002 A for H00H      Max. dU = 0.000 for O00A       


 Least-squares cycle  10   Maximum vector length =  623   Memory required =     3178 /   377669

 wR2 = 0.1256 before cycle  10 for    3697 data and    255 /    255 parameters

 GooF = S =     1.011;     Restrained GooF =      1.011 for       0 restraints

 Weight = 1 / [ sigma^2(Fo^2) + ( 0.0770 * P )^2 +   0.34 * P ]   where  P = ( Max ( Fo^2, 0 ) + 2 * Fc^2 ) / 3


     N      value        esd    shift/esd  parameter

     1     0.71844     0.00258     0.000    OSF
     2     0.00575     0.00292     0.000   EXTI    

 Mean shift/esd =   0.001  Maximum =    -0.041 for tors H00F     

 Max. shift = 0.002 A for H00H      Max. dU = 0.000 for C00R       


 Least-squares cycle  11   Maximum vector length =  623   Memory required =     3178 /   377669

 wR2 = 0.1256 before cycle  11 for    3697 data and    255 /    255 parameters

 GooF = S =     1.011;     Restrained GooF =      1.011 for       0 restraints

 Weight = 1 / [ sigma^2(Fo^2) + ( 0.0770 * P )^2 +   0.34 * P ]   where  P = ( Max ( Fo^2, 0 ) + 2 * Fc^2 ) / 3


     N      value        esd    shift/esd  parameter

     1     0.71844     0.00258     0.000    OSF
     2     0.00575     0.00292     0.000   EXTI    

 Mean shift/esd =   0.001  Maximum =    -0.031 for tors H00F     

 Max. shift = 0.001 A for H00H      Max. dU = 0.000 for C00R       


 Least-squares cycle  12   Maximum vector length =  623   Memory required =     3178 /   377669

 wR2 = 0.1256 before cycle  12 for    3697 data and    255 /    255 parameters

 GooF = S =     1.011;     Restrained GooF =      1.011 for       0 restraints

 Weight = 1 / [ sigma^2(Fo^2) + ( 0.0770 * P )^2 +   0.34 * P ]   where  P = ( Max ( Fo^2, 0 ) + 2 * Fc^2 ) / 3


     N      value        esd    shift/esd  parameter

     1     0.71844     0.00258     0.000    OSF
     2     0.00575     0.00292     0.000   EXTI    

 Mean shift/esd =   0.001  Maximum =    -0.024 for tors H00F     

 Max. shift = 0.001 A for H00H      Max. dU = 0.000 for C00R       


 Least-squares cycle  13   Maximum vector length =  623   Memory required =     3178 /   377669

 wR2 = 0.1256 before cycle  13 for    3697 data and    255 /    255 parameters

 GooF = S =     1.011;     Restrained GooF =      1.011 for       0 restraints

 Weight = 1 / [ sigma^2(Fo^2) + ( 0.0770 * P )^2 +   0.34 * P ]   where  P = ( Max ( Fo^2, 0 ) + 2 * Fc^2 ) / 3


     N      value        esd    shift/esd  parameter

     1     0.71844     0.00258     0.000    OSF
     2     0.00575     0.00292     0.000   EXTI    

 Mean shift/esd =   0.001  Maximum =    -0.018 for tors H00F     

 Max. shift = 0.001 A for H00H      Max. dU = 0.000 for C00R       


 Least-squares cycle  14   Maximum vector length =  623   Memory required =     3178 /   377669

 wR2 = 0.1256 before cycle  14 for    3697 data and    255 /    255 parameters

 GooF = S =     1.011;     Restrained GooF =      1.011 for       0 restraints

 Weight = 1 / [ sigma^2(Fo^2) + ( 0.0770 * P )^2 +   0.34 * P ]   where  P = ( Max ( Fo^2, 0 ) + 2 * Fc^2 ) / 3


     N      value        esd    shift/esd  parameter

     1     0.71844     0.00258     0.000    OSF
     2     0.00575     0.00292     0.000   EXTI    

 Mean shift/esd =   0.000  Maximum =    -0.014 for tors H00F     

 Max. shift = 0.000 A for H00H      Max. dU = 0.000 for C00R       


 Least-squares cycle  15   Maximum vector length =  623   Memory required =     3178 /   377669

 wR2 = 0.1256 before cycle  15 for    3697 data and    255 /    255 parameters

 GooF = S =     1.011;     Restrained GooF =      1.011 for       0 restraints

 Weight = 1 / [ sigma^2(Fo^2) + ( 0.0770 * P )^2 +   0.34 * P ]   where  P = ( Max ( Fo^2, 0 ) + 2 * Fc^2 ) / 3


     N      value        esd    shift/esd  parameter

     1     0.71844     0.00258     0.000    OSF
     2     0.00575     0.00292     0.000   EXTI    

 Mean shift/esd =   0.000  Maximum =    -0.010 for tors H00F     

 Max. shift = 0.000 A for H00H      Max. dU = 0.000 for C00R       


 Least-squares cycle  16   Maximum vector length =  623   Memory required =     3178 /   377669

 wR2 = 0.1256 before cycle  16 for    3697 data and    255 /    255 parameters

 GooF = S =     1.011;     Restrained GooF =      1.011 for       0 restraints

 Weight = 1 / [ sigma^2(Fo^2) + ( 0.0770 * P )^2 +   0.34 * P ]   where  P = ( Max ( Fo^2, 0 ) + 2 * Fc^2 ) / 3


     N      value        esd    shift/esd  parameter

     1     0.71844     0.00258     0.000    OSF
     2     0.00574     0.00292     0.000   EXTI    

 Mean shift/esd =   0.000  Maximum =    -0.008 for tors H00F     

 Max. shift = 0.000 A for H00H      Max. dU = 0.000 for C00R       


 Least-squares cycle  17   Maximum vector length =  623   Memory required =     3178 /   377669

 wR2 = 0.1256 before cycle  17 for    3697 data and    255 /    255 parameters

 GooF = S =     1.011;     Restrained GooF =      1.011 for       0 restraints

 Weight = 1 / [ sigma^2(Fo^2) + ( 0.0770 * P )^2 +   0.34 * P ]   where  P = ( Max ( Fo^2, 0 ) + 2 * Fc^2 ) / 3


     N      value        esd    shift/esd  parameter

     1     0.71844     0.00258     0.000    OSF
     2     0.00575     0.00292     0.000   EXTI    

 Mean shift/esd =   0.000  Maximum =    -0.006 for tors H00F     

 Max. shift = 0.000 A for H00H      Max. dU = 0.000 for C00R       


 Least-squares cycle  18   Maximum vector length =  623   Memory required =     3178 /   377669

 wR2 = 0.1256 before cycle  18 for    3697 data and    255 /    255 parameters

 GooF = S =     1.011;     Restrained GooF =      1.011 for       0 restraints

 Weight = 1 / [ sigma^2(Fo^2) + ( 0.0770 * P )^2 +   0.34 * P ]   where  P = ( Max ( Fo^2, 0 ) + 2 * Fc^2 ) / 3


     N      value        esd    shift/esd  parameter

     1     0.71844     0.00258     0.000    OSF
     2     0.00575     0.00292     0.000   EXTI    

 Mean shift/esd =   0.000  Maximum =    -0.004 for tors H00F     

 Max. shift = 0.000 A for H00H      Max. dU = 0.000 for C00R       


 Least-squares cycle  19   Maximum vector length =  623   Memory required =     3178 /   377669

 wR2 = 0.1256 before cycle  19 for    3697 data and    255 /    255 parameters

 GooF = S =     1.011;     Restrained GooF =      1.011 for       0 restraints

 Weight = 1 / [ sigma^2(Fo^2) + ( 0.0770 * P )^2 +   0.34 * P ]   where  P = ( Max ( Fo^2, 0 ) + 2 * Fc^2 ) / 3


     N      value        esd    shift/esd  parameter

     1     0.71844     0.00258     0.000    OSF
     2     0.00575     0.00292     0.000   EXTI    

 Mean shift/esd =   0.000  Maximum =    -0.003 for tors H00F     

 Max. shift = 0.000 A for H00H      Max. dU = 0.000 for C00R       


 Least-squares cycle  20   Maximum vector length =  623   Memory required =     3178 /   377669

 wR2 = 0.1256 before cycle  20 for    3697 data and    255 /    255 parameters

 GooF = S =     1.011;     Restrained GooF =      1.011 for       0 restraints

 Weight = 1 / [ sigma^2(Fo^2) + ( 0.0770 * P )^2 +   0.34 * P ]   where  P = ( Max ( Fo^2, 0 ) + 2 * Fc^2 ) / 3


     N      value        esd    shift/esd  parameter

     1     0.71844     0.00258     0.000    OSF
     2     0.00575     0.00292     0.000   EXTI    

 Mean shift/esd =   0.000  Maximum =    -0.003 for tors H00F     

 Max. shift = 0.000 A for H00H      Max. dU = 0.000 for C00R       

 No correlation matrix elements larger than  0.500


 Idealized hydrogen atom generation before cycle  21

 Name     x       y       z    AFIX  d(X-H)  shift  Bonded to  Conformation determined by

 H002  0.6000  0.2277  0.3417  147   0.820   0.000   O002            C00E  H002  
 H003  0.1479  0.2131  0.4742  147   0.820   0.000   O003            C00I  H003  
 H006  0.5919  0.7583  0.3137  147   0.820   0.000   O006            C00C  H006  
 H009  0.7027  0.0511  0.2813  147   0.820   0.000   O009            C00R  H009  
 H00I  0.3185  0.1315  0.4195   13   0.980   0.000   C00I            O003  C00N  C00D  
 H00K  0.6110  0.9550  0.4185   43   0.930   0.000   C00K            C00C  C00O  
 H00L  0.4238  0.6128  0.5037   43   0.930   0.000   C00L            C00B  C00O  
 H00A  0.3509  0.0448  0.3246   23   0.970   0.000   C00M            C00J  C00N  
 H00B  0.1912  0.0716  0.2901   23   0.970   0.000   C00M            C00J  C00N  
 H00N  0.0294  0.1660  0.3561   13   0.980   0.000   C00N            C00I  C00P  C00M  
 H00O  0.5360  0.8576  0.4954   43   0.930   0.000   C00O            C00K  C00L  
 H00C  0.1879 -0.1142  0.3849  137   0.960   0.000   C00P            C00N  H00C  
 H00D  0.0236 -0.1018  0.3513  137   0.960   0.000   C00P            C00N  H00C  
 H00E  0.0144 -0.0551  0.4076  137   0.960   0.000   C00P            C00N  H00C  
 H00F -0.1000  0.6968  0.3992  137   0.960   0.000   C00Q            O007  H00F  
 H00G -0.1852  0.5802  0.4363  137   0.960   0.000   C00Q            O007  H00F  
 H00H -0.1656  0.5371  0.3799  137   0.960   0.000   C00Q            O007  H00F  
 H00J  0.7158  0.2704  0.2340  137   0.960   0.000   C00R            O009  H00J  
 H00M  0.8747  0.1595  0.2344  137   0.960   0.000   C00R            O009  H00J  
 H00P  0.8719  0.3039  0.2693  137   0.960   0.000   C00R            O009  H00J  


  exp_phem_6b1_a.res in P2(1)2(1)2(1)                                        

 ATOM           x         y         z          sof         U11       U22       U33       U23       U13       U12        Ueq

 O001        0.36237   0.41732   0.43694     1.00000     0.03258   0.04673   0.02112   0.00123  -0.00205  -0.00254    0.03347
   0.00365   0.00028   0.00026   0.00007     0.00000     0.00108   0.00125   0.00101   0.00088   0.00083   0.00098    0.00051

 O002        0.54981   0.26294   0.36606     1.00000     0.03174   0.04551   0.03210   0.00168   0.00253   0.00943    0.03645
   0.00397   0.00028   0.00026   0.00008     0.00000     0.00109   0.00122   0.00110   0.00098   0.00090   0.00100    0.00052

 H002        0.59999   0.22768   0.34173     1.00000     0.05467
                                             0.00000     0.00000

 O003        0.09782   0.19726   0.44783     1.00000     0.03719   0.06080   0.03488   0.00678   0.00419  -0.00866    0.04429
   0.00432   0.00029   0.00031   0.00009     0.00000     0.00122   0.00153   0.00120   0.00116   0.00098   0.00117    0.00060

 H003        0.14792   0.21314   0.47423     1.00000     0.06644
                                             0.00000     0.00000

 O004        0.53203   0.54980   0.29920     1.00000     0.07110   0.04437   0.02790   0.00004   0.01154  -0.01556    0.04779
   0.00431   0.00037   0.00027   0.00008     0.00000     0.00171   0.00129   0.00118   0.00097   0.00117   0.00130    0.00066

 O005        0.30861   0.32370   0.26468     1.00000     0.06853   0.04958   0.02526  -0.00293  -0.00469  -0.00211    0.04779
   0.00420   0.00036   0.00029   0.00008     0.00000     0.00166   0.00133   0.00117   0.00105   0.00110   0.00128    0.00064

 O006        0.59800   0.82503   0.33524     1.00000     0.07256   0.03644   0.04224   0.00234   0.00300  -0.00867    0.05041
   0.00462   0.00039   0.00028   0.00009     0.00000     0.00181   0.00124   0.00139   0.00106   0.00130   0.00130    0.00068

 H006        0.59187   0.75830   0.31371     1.00000     0.07562
                                             0.00000     0.00000

 O007        0.05210   0.52407   0.41750     1.00000     0.03842   0.07513   0.04277  -0.01230   0.00174   0.01779    0.05211
   0.00476   0.00034   0.00034   0.00009     0.00000     0.00130   0.00178   0.00133   0.00128   0.00110   0.00129    0.00069

 O008        0.06471   0.44988   0.33864     1.00000     0.05149   0.07010   0.03903  -0.00447  -0.01284   0.02026    0.05354
   0.00471   0.00036   0.00033   0.00009     0.00000     0.00152   0.00178   0.00136   0.00124   0.00119   0.00145    0.00071

 O009        0.72539   0.13689   0.29211     1.00000     0.07400   0.04764   0.06520  -0.01169   0.02137  -0.00325    0.06228
   0.00559   0.00044   0.00032   0.00011     0.00000     0.00192   0.00147   0.00182   0.00136   0.00157   0.00148    0.00081

 H009        0.70267   0.05109   0.28129     1.00000     0.09342
                                             0.00000     0.00000

 O00A        0.23379   0.26907   0.53899     1.00000     0.04579   0.13438   0.03761   0.00360   0.00311  -0.00872    0.07259
   0.00593   0.00037   0.00050   0.00010     0.00000     0.00151   0.00297   0.00142   0.00175   0.00121   0.00193    0.00098

 H00Q        0.18518   0.25242   0.56688     1.00000     0.10889
                                             0.00000     0.00000

 H00R        0.33387   0.23108   0.54227     1.00000     0.10889
                                             0.00000     0.00000

 C00B        0.42925   0.56182   0.43044     1.00000     0.02436   0.04384   0.02871  -0.00413  -0.00165  -0.00001    0.03230
   0.00519   0.00038   0.00037   0.00011     0.00000     0.00141   0.00170   0.00151   0.00131   0.00115   0.00131    0.00066

 C00C        0.54585   0.76667   0.37935     1.00000     0.03537   0.03893   0.03714  -0.00201  -0.00107   0.00215    0.03715
   0.00566   0.00042   0.00038   0.00012     0.00000     0.00156   0.00162   0.00166   0.00137   0.00146   0.00143    0.00070

 C00D        0.27894   0.35525   0.39432     1.00000     0.02864   0.03860   0.02003  -0.00136  -0.00238  -0.00032    0.02909
   0.00500   0.00038   0.00035   0.00010     0.00000     0.00141   0.00159   0.00132   0.00115   0.00111   0.00127    0.00064

 C00E        0.40516   0.35124   0.34985     1.00000     0.02861   0.03424   0.02473  -0.00023  -0.00055   0.00419    0.02919
   0.00518   0.00037   0.00035   0.00011     0.00000     0.00145   0.00150   0.00142   0.00116   0.00114   0.00126    0.00064

 C00F        0.47177   0.51396   0.33969     1.00000     0.03298   0.03473   0.02431   0.00061   0.00043   0.00201    0.03067
   0.00537   0.00041   0.00035   0.00011     0.00000     0.00152   0.00150   0.00137   0.00120   0.00122   0.00131    0.00065

 C00G        0.47626   0.61619   0.38275     1.00000     0.02655   0.03506   0.02568  -0.00161  -0.00047   0.00195    0.02910
   0.00510   0.00038   0.00034   0.00011     0.00000     0.00135   0.00146   0.00139   0.00118   0.00117   0.00116    0.00062

 C00H        0.12126   0.45112   0.38066     1.00000     0.02920   0.04137   0.03646   0.00293   0.00250   0.00219    0.03568
   0.00580   0.00041   0.00039   0.00012     0.00000     0.00149   0.00166   0.00172   0.00144   0.00133   0.00132    0.00069

 C00I        0.21867   0.19144   0.40862     1.00000     0.02986   0.04172   0.03486   0.00696  -0.00062  -0.00188    0.03548
   0.00567   0.00042   0.00038   0.00012     0.00000     0.00151   0.00170   0.00164   0.00137   0.00129   0.00137    0.00070

 H00I        0.31851   0.13148   0.41953     1.00000     0.04258
                                             0.00000     0.00000

 C00J        0.31982   0.26833   0.30554     1.00000     0.03864   0.03658   0.02790  -0.00450   0.00268   0.00339    0.03437
   0.00555   0.00042   0.00037   0.00011     0.00000     0.00165   0.00159   0.00156   0.00129   0.00127   0.00139    0.00070

 C00K        0.56663   0.85609   0.42112     1.00000     0.05036   0.04293   0.04968  -0.01252  -0.00232  -0.00309    0.04766
   0.00621   0.00051   0.00043   0.00014     0.00000     0.00210   0.00185   0.00208   0.00161   0.00170   0.00171    0.00088

 H00K        0.61096   0.95504   0.41848     1.00000     0.05719
                                             0.00000     0.00000

 C00L        0.45289   0.65053   0.47242     1.00000     0.04700   0.06678   0.02915  -0.00906   0.00082  -0.00607    0.04764
   0.00627   0.00050   0.00047   0.00013     0.00000     0.00191   0.00231   0.00166   0.00160   0.00151   0.00194    0.00087

 H00L        0.42381   0.61279   0.50375     1.00000     0.05717
                                             0.00000     0.00000

 C00M        0.25392   0.11228   0.31843     1.00000     0.05586   0.03926   0.04005  -0.00777  -0.00144  -0.00584    0.04506
   0.00627   0.00054   0.00041   0.00014     0.00000     0.00218   0.00178   0.00191   0.00149   0.00166   0.00163    0.00085

 H00A        0.35095   0.04482   0.32458     1.00000     0.05407
                                             0.00000     0.00000

 H00B        0.19120   0.07164   0.29008     1.00000     0.05407
                                             0.00000     0.00000

 C00N        0.13496   0.11038   0.36458     1.00000     0.04378   0.03873   0.04386   0.00075  -0.00214  -0.00426    0.04212
   0.00616   0.00049   0.00039   0.00014     0.00000     0.00188   0.00168   0.00192   0.00151   0.00152   0.00149    0.00080

 H00N        0.02935   0.16599   0.35608     1.00000     0.05054
                                             0.00000     0.00000

 C00O        0.52083   0.79720   0.46718     1.00000     0.05339   0.06134   0.04170  -0.02496   0.00055  -0.00685    0.05214
   0.00628   0.00052   0.00046   0.00014     0.00000     0.00215   0.00232   0.00197   0.00179   0.00166   0.00193    0.00098

 H00O        0.53601   0.85765   0.49544     1.00000     0.06257
                                             0.00000     0.00000

 C00P        0.08556  -0.05586   0.37839     1.00000     0.07300   0.04630   0.06833   0.00173   0.00650  -0.02174    0.06254
   0.00769   0.00063   0.00046   0.00018     0.00000     0.00287   0.00208   0.00267   0.00196   0.00234   0.00216    0.00114

 H00C        0.18790  -0.11425   0.38488     1.00000     0.09382
                                             0.00000     0.00000

 H00D        0.02358  -0.10179   0.35126     1.00000     0.09382
                                             0.00000     0.00000

 H00E        0.01442  -0.05507   0.40765     1.00000     0.09382
                                             0.00000     0.00000

 C00Q       -0.11334   0.59001   0.40738     1.00000     0.04626   0.07616   0.08470  -0.00325   0.00186   0.01615    0.06904
   0.00919   0.00059   0.00061   0.00020     0.00000     0.00227   0.00299   0.00330   0.00255   0.00223   0.00220    0.00127

 H00F       -0.10002   0.69677   0.39920     1.00000     0.10356
                                             0.00000     0.00000

 H00G       -0.18515   0.58024   0.43633     1.00000     0.10356
                                             0.00000     0.00000

 H00H       -0.16558   0.53713   0.37986     1.00000     0.10356
                                             0.00000     0.00000

 C00R        0.80308   0.22458   0.25446     1.00000     0.07657   0.08927   0.06068  -0.00200   0.00578  -0.01913    0.07551
   0.00890   0.00071   0.00065   0.00019     0.00000     0.00308   0.00336   0.00273   0.00255   0.00240   0.00284    0.00137

 H00J        0.71578   0.27036   0.23396     1.00000     0.11326
                                             0.00000     0.00000

 H00M        0.87469   0.15947   0.23436     1.00000     0.11326
                                             0.00000     0.00000

 H00P        0.87195   0.30394   0.26929     1.00000     0.11326
                                             0.00000     0.00000


 Final Structure Factor Calculation for  exp_phem_6b1_a.res in P2(1)2(1)2(1)                                        

 Total number of l.s. parameters =   255  Maximum vector length =  623   Memory required =     2925 /    29288

 wR2 = 0.1256 before cycle  21 for    3697 data and      2 /    255 parameters

 GooF = S =     1.011;     Restrained GooF =      1.011 for       0 restraints

 Weight = 1 / [ sigma^2(Fo^2) + ( 0.0770 * P )^2 +   0.34 * P ]   where  P = ( Max ( Fo^2, 0 ) + 2 * Fc^2 ) / 3

 R1 =  0.0455 for    3133 Fo > 4sig(Fo)  and  0.0566 for all    3697 data
 wR2 =  0.1256,  GooF = S =   1.011,  Restrained GooF =    1.011  for all data

 Flack x =   -0.710(999) by classical fit to all intensities
             -0.291(376) from 1139 selected quotients (Parsons' method)

 Occupancy sum of asymmetric unit =    27.00 for non-hydrogen and    22.00 for H and D atoms


 Principal mean square atomic displacements U

   0.0473   0.0324   0.0207   O001  
   0.0507   0.0321   0.0265   O002  
   0.0646   0.0402   0.0282   O003  
   0.0804   0.0389   0.0241   O004  
   0.0692   0.0498   0.0244   O005  
   0.0747   0.0431   0.0335   O006  
   0.0851   0.0431   0.0281   O007  
   0.0856   0.0457   0.0293   O008  
   0.0936   0.0536   0.0397   O009  
   0.1353   0.0463   0.0361   O00A  
   0.0449   0.0283   0.0237   C00B  
   0.0412   0.0359   0.0344   C00C  
   0.0387   0.0293   0.0193   C00D  
   0.0365   0.0265   0.0246   C00E  
   0.0361   0.0317   0.0243   C00F  
   0.0358   0.0261   0.0254   C00G  
   0.0434   0.0353   0.0283   C00H  
   0.0463   0.0307   0.0294   C00I  
   0.0412   0.0370   0.0249   C00J  
   0.0593   0.0512   0.0325   C00K  
   0.0704   0.0454   0.0271   C00L  
   0.0578   0.0466   0.0308   C00M  
   0.0476   0.0425   0.0363   C00N  
   0.0797   0.0524   0.0243   C00O  
   0.0865   0.0677   0.0335   C00P  
   0.0864   0.0817   0.0390   C00Q  
   0.1037   0.0652   0.0577   C00R  

     0  atoms may be split and     0  atoms NPD


 Analysis of variance for reflections employed in refinement      K = Mean[Fo^2] / Mean[Fc^2]  for group


 Fc/Fc(max)       0.000    0.016    0.024    0.033    0.041    0.052    0.063    0.079    0.107    0.155    1.000

 Number in group       411.     331.     391.     353.     376.     360.     370.     368.     364.     373.

            GooF      1.015    1.028    1.072    1.052    0.995    0.984    1.010    0.911    1.089    0.937

             K        1.412    1.114    1.000    1.051    1.028    1.022    1.003    1.003    1.003    1.005


 Resolution(A)    0.80     0.83     0.86     0.90     0.95     1.01     1.08     1.19     1.36     1.69     inf

 Number in group       380.     362.     376.     360.     374.     370.     366.     374.     365.     370.

            GooF      1.004    0.960    1.042    0.969    0.916    0.962    0.881    0.832    1.060    1.378

             K        1.085    1.063    1.048    1.011    0.992    0.989    0.992    0.988    1.007    1.011

             R1       0.161    0.131    0.131    0.091    0.063    0.053    0.035    0.030    0.036    0.036


 Recommended weighting scheme:  WGHT      0.0695      0.3666
 Note that in most cases convergence will be faster if fixed weights (e.g. the
 default WGHT 0.1) are retained until the refinement is virtually complete, and
 only then should the above recommended values be used.


 Most Disagreeable Reflections (* if suppressed or used for Rfree).
 Error/esd is calculated as sqrt(wD^2/<wD^2>) where w is given by the weight
 formula, D = Fo^2-Fc^2 and <> refers to the average over all reflections.

     h   k   l          Fo^2          Fc^2    Error/esd  Fc/Fc(max)  Resolution(A)

     0   2   3        140.86         85.69       5.52       0.063       3.91
     0   3  14         11.88          0.38       5.20       0.004       1.60
     0   1   4        972.49       1471.45       4.97       0.263       5.31
     1   0   8        608.47        434.34       4.41       0.143       3.08
     2   0   5        546.47        405.59       3.84       0.138       3.15
    -3   3   3        476.77        357.28       3.68       0.129       1.89
     5   0   5         67.87         99.99       3.64       0.068       1.49
     4   0   6         71.75        104.72       3.57       0.070       1.78
     3   3   3        470.09        356.71       3.53       0.129       1.89
     1   0  24         22.21          6.53       3.47       0.017       1.11
     0   4   0         60.10         38.21       3.47       0.042       2.17
     2   0   9          5.53         13.95       3.45       0.026       2.37
     8   0  13         39.20         12.98       3.43       0.025       0.88
     4   0  11         20.84          9.16       3.43       0.021       1.52
     2   5  26         20.20         44.60       3.42       0.046       0.87
    -6   6  17          2.70         23.60       3.37       0.033       0.82
     2   0  10        847.64        657.45       3.35       0.176       2.21
     0   4   5        455.37        350.66       3.33       0.128       2.02
     0   1   6         10.75         20.64       3.30       0.031       3.98
     3   4   7         42.12         26.12       3.27       0.035       1.53
     0   9   9         31.95         12.82       3.27       0.025       0.92
     4   3   0         32.01         48.91       3.27       0.048       1.61
     3   2   8        189.10        141.20       3.25       0.081       1.85
     2   2  13         26.43         12.00       3.14       0.024       1.68
     0   6  20         19.56         37.78       3.11       0.042       0.98
     1   3   7        137.51        103.67       3.10       0.070       2.22
    -3   2   8        184.94        140.84       3.10       0.081       1.85
     1   7   0         74.47        106.70       3.09       0.071       1.23
    -1   3   7        136.76        103.14       3.07       0.070       2.22
    -5   8  14         50.23         25.30       3.04       0.034       0.81
    -5   8   1          5.42         19.46       3.04       0.030       0.89
     1   0  11        477.20        376.51       3.02       0.133       2.33
     3   2  11        344.91        444.94       2.94       0.144       1.64
     0   1   5        933.49       1179.96       2.91       0.235       4.57
     3   0   5        964.00        773.53       2.88       0.190       2.33
    -4   9  10          0.02         19.29       2.88       0.030       0.82
     1   3  10         89.92         66.08       2.86       0.056       1.91
     0   2   7        605.88        486.52       2.85       0.151       2.88
     0   1  23         19.68          7.68       2.84       0.019       1.16
     4   4  25          1.82         14.24       2.83       0.026       0.86
    -1   9   9         34.41         19.38       2.80       0.030       0.91
     9   1   2          6.76         22.89       2.78       0.033       0.86
    -6   4  18          2.51         22.59       2.77       0.033       0.89
     8   0  15         11.76         27.78       2.77       0.036       0.85
     1   3  18         19.90         10.92       2.74       0.023       1.31
    -1   2  13        348.85        278.73       2.72       0.114       1.81
     5   8  13         82.36         54.82       2.71       0.051       0.82
    -3   2  11        354.96        445.45       2.68       0.144       1.64
     3   5  25         47.30         71.76       2.68       0.058       0.86
     8   1  13         12.90          3.57       2.68       0.013       0.87


 Bond lengths and angles

 O001 -      Distance       Angles
 C00B      1.3716 (0.0039) 
 C00D      1.4209 (0.0034)  114.78 (0.22)
               O001 -        C00B         

 O002 -      Distance       Angles
 C00E      1.4298 (0.0036) 
 H002      0.8200           109.47       
               O002 -        C00E         

 O003 -      Distance       Angles
 C00I      1.4112 (0.0039) 
 H003      0.8200           109.47       
               O003 -        C00I         

 O004 -      Distance       Angles
 C00F      1.2232 (0.0036) 
               O004 -       

 O005 -      Distance       Angles
 C00J      1.2002 (0.0038) 
               O005 -       

 O006 -      Distance       Angles
 C00C      1.3498 (0.0041) 
 H006      0.8200           109.47       
               O006 -        C00C         

 O007 -      Distance       Angles
 C00H      1.2916 (0.0041) 
 C00Q      1.4345 (0.0051)  115.16 (0.31)
               O007 -        C00H         

 O008 -      Distance       Angles
 C00H      1.2096 (0.0039) 
               O008 -       

 O009 -      Distance       Angles
 C00R      1.4022 (0.0057) 
 H009      0.8200           109.47       
               O009 -        C00R         

 O00A -      Distance       Angles
 H00Q      0.8506          
 H00R      0.8501           104.46       
               O00A -        H00Q         

 C00B -      Distance       Angles
 O001      1.3716 (0.0039) 
 C00L      1.3772 (0.0045)  117.40 (0.28)
 C00G      1.4116 (0.0042)  121.36 (0.26) 121.22 (0.30)
               C00B -        O001          C00L         

 C00C -      Distance       Angles
 O006      1.3498 (0.0041) 
 C00K      1.3733 (0.0048)  117.81 (0.30)
 C00G      1.4194 (0.0045)  121.18 (0.28) 120.98 (0.31)
               C00C -        O006          C00K         

 C00D -      Distance       Angles
 O001      1.4209 (0.0034) 
 C00H      1.5275 (0.0044)  110.61 (0.25)
 C00E      1.5448 (0.0041)  109.85 (0.23) 109.70 (0.24)
 C00I      1.5484 (0.0044)  106.78 (0.23) 108.60 (0.25) 111.26 (0.24)
               C00D -        O001          C00H          C00E         

 C00E -      Distance       Angles
 O002      1.4298 (0.0036) 
 C00F      1.5318 (0.0044)  106.53 (0.24)
 C00J      1.5404 (0.0042)  108.78 (0.24) 116.17 (0.24)
 C00D      1.5448 (0.0041)  106.09 (0.22) 109.35 (0.24) 109.42 (0.24)
               C00E -        O002          C00F          C00J         

 C00F -      Distance       Angles
 O004      1.2232 (0.0036) 
 C00G      1.4580 (0.0042)  122.59 (0.29)
 C00E      1.5318 (0.0044)  121.54 (0.27) 115.52 (0.25)
               C00F -        O004          C00G         

 C00G -      Distance       Angles
 C00B      1.4116 (0.0042) 
 C00C      1.4194 (0.0045)  117.77 (0.27)
 C00F      1.4580 (0.0042)  120.46 (0.27) 121.38 (0.28)
               C00G -        C00B          C00C         

 C00H -      Distance       Angles
 O008      1.2096 (0.0039) 
 O007      1.2916 (0.0041)  124.45 (0.31)
 C00D      1.5275 (0.0044)  120.69 (0.30) 114.77 (0.28)
               C00H -        O008          O007         

 C00I -      Distance       Angles
 O003      1.4112 (0.0039) 
 C00N      1.5218 (0.0048)  108.07 (0.27)
 C00D      1.5484 (0.0044)  110.67 (0.26) 111.33 (0.25)
 H00I      0.9800           108.91        108.91        108.91       
               C00I -        O003          C00N          C00D         

 C00J -      Distance       Angles
 O005      1.2002 (0.0038) 
 C00M      1.4916 (0.0048)  123.49 (0.30)
 C00E      1.5404 (0.0042)  123.22 (0.29) 113.29 (0.27)
               C00J -        O005          C00M         

 C00K -      Distance       Angles
 C00C      1.3733 (0.0048) 
 C00O      1.3840 (0.0055)  119.22 (0.33)
 H00K      0.9300           120.39        120.39       
               C00K -        C00C          C00O         

 C00L -      Distance       Angles
 C00B      1.3772 (0.0045) 
 C00O      1.3882 (0.0057)  118.89 (0.33)
 H00L      0.9300           120.56        120.56       
               C00L -        C00B          C00O         

 C00M -      Distance       Angles
 C00J      1.4916 (0.0048) 
 C00N      1.5452 (0.0051)  113.64 (0.27)
 H00A      0.9700           108.84        108.84       
 H00B      0.9700           108.84        108.84        107.69       
               C00M -        C00J          C00N          H00A         

 C00N -      Distance       Angles
 C00I      1.5218 (0.0048) 
 C00P      1.5416 (0.0051)  110.78 (0.31)
 C00M      1.5452 (0.0051)  111.14 (0.29) 110.59 (0.30)
 H00N      0.9800           108.07        108.07        108.07       
               C00N -        C00I          C00P          C00M         

 C00O -      Distance       Angles
 C00K      1.3840 (0.0055) 
 C00L      1.3882 (0.0057)  121.90 (0.32)
 H00O      0.9300           119.05        119.05       
               C00O -        C00K          C00L         

 C00P -      Distance       Angles
 C00N      1.5416 (0.0051) 
 H00C      0.9600           109.47       
 H00D      0.9600           109.47        109.47       
 H00E      0.9600           109.47        109.47        109.47       
               C00P -        C00N          H00C          H00D         

 C00Q -      Distance       Angles
 O007      1.4345 (0.0051) 
 H00F      0.9600           109.47       
 H00G      0.9600           109.47        109.47       
 H00H      0.9600           109.47        109.47        109.47       
               C00Q -        O007          H00F          H00G         

 C00R -      Distance       Angles
 O009      1.4022 (0.0056) 
 H00J      0.9600           109.47       
 H00M      0.9600           109.47        109.47       
 H00P      0.9600           109.47        109.47        109.47       
               C00R -        O009          H00J          H00M         


 FMAP and GRID set by program

 FMAP   2   3  30
 GRID    -0.926  -2  -2     0.926   2   2

 R1 =  0.0525 for   2138 unique reflections after merging for Fourier


 Electron density synthesis with coefficients Fo-Fc

 Highest peak    0.56  at  0.0949  0.0397  0.1668  [  1.37 A from H00H ]
 Deepest hole   -0.23  at  0.0934  0.1022  0.0728  [  0.56 A from C00Q ]

 Mean =    0.00,   Rms deviation from mean =    0.05,   Highest memory used =     2701 /    18534


 Fourier peaks appended to .res file

              x       y       z       sof     U      Peak   Distances to nearest atoms (including eq.)

 Q1    1  -0.0949  0.5397  0.3332   1.00000  0.05    0.56   1.37 H00H  1.47 O008  2.04 C00Q  2.24 H00F
 Q2    1   0.3333  0.3279  0.3313   1.00000  0.05    0.20   0.78 C00E  0.87 C00J  1.76 C00D  1.80 O005
 Q3    1   0.9580  0.2256  0.2323   1.00000  0.05    0.19   0.87 H00M  1.34 C00R  1.38 H00P  1.92 H00J
 Q4    1   0.3498  0.3757  0.3682   1.00000  0.05    0.19   0.69 C00E  0.91 C00D  1.71 C00F  1.84 O002
 Q5    1   0.3428  0.3133  0.5508   1.00000  0.05    0.19   0.75 H00R  0.98 O00A  1.40 H00Q  1.99 O003

 Shortest distances between peaks (including symmetry equivalents)

      2   4  1.08      1   3  2.61


 Time profile in seconds
 -----------------------

      0.00: Read and process instructions
      0.00: Fit rigid groups
      0.00: Interpret restraints etc.
      0.00: Generate connectivity array
      0.00: Analyse DFIX and DANG restraints
      0.00: Analyse SAME and SADI restraints
      0.00: Generate CHIV restraints
      0.00: Check if bonds in residues restrained
      0.00: Generate DELU and RIGU restraints
      0.00: Generate SIMU restraints
      0.00: Generate ISOR restraints
      0.00: Generate NCSY restraints
      0.00: Analyse other restraints etc.
      0.09: Read intensity data, sort/merge etc.
      0.00: Set up constraints
      0.00: OSF, H-atoms from difference map
      0.02: Set up l.s. refinement
      0.00: Generate idealized H-atoms
      0.46: Structure factors and derivatives
      0.52: Sum l.s. matrices
      0.00: Generate and apply antibumping restraints
      0.00: Apply other restraints
      0.20: Solve l.s. equations
      0.00: Generate HTAB table
      0.09: Other dependent quantities, CIF, tables
      0.01: Analysis of variance
      0.01: Merge reflections for Fourier and .fcf
      0.00: Fourier summations
      0.01: Peaksearch
      0.00: Analyse peaklist

 ** WARNING: These times are only approximate for multiple threads.
             To get better estimates run with -t1 **

 +++++++++++++++++++++++++++++++++++++++++++++++++++++++++++++++++++++++++++++
 +  exp_phem_6b1  finished at 16:14:16   Total elapsed time:      1.44 secs  +
 +++++++++++++++++++++++++++++++++++++++++++++++++++++++++++++++++++++++++++++
