# Supplementary material for: Amycolachromones A–F, Isolated from a Streptomycin-Resistant Strain of the Deep-Sea Marine Actinomycete Amycolatopsis sp. WP1
Source: Mar Drugs. 2022 Feb 24;20(3):162. doi: 10.3390/md20030162 (PMC8949813; doi:10.3390/md20030162)
Supplement: Supplementary file 1 [file marinedrugs-20-00162-s001.zip › phem_6B-1/phem_6B-1/phem_6B-1/struct/olex2_exp_phem_6B1/ac_status_report.txt]

status=Finished
R1=0.128
Zprime=2.000
message_long=Process Initialised
Cell=7.77596, 8.69926, 26.81956, 90, 90, 90
ProcessLevel_1=exp_phem_6B1
ProcessLevel_2=Trying in P212121 (1/1)
Peak=...
AtomCount=32
SpaceGroup=P212121
message=Autocycle 4
Z=8
