# Supplementary material for: Amycolachromones A–F, Isolated from a Streptomycin-Resistant Strain of the Deep-Sea Marine Actinomycete Amycolatopsis sp. WP1
Source: Mar Drugs. 2022 Feb 24;20(3):162. doi: 10.3390/md20030162 (PMC8949813; doi:10.3390/md20030162)
Supplement: Supplementary file 1 [file marinedrugs-20-00162-s001.zip › phem_6B-1/phem_6B-1/phem_6B-1/struct/olex2_exp_phem_6B1/exp_phem_6B1.cif]

data_exp_phem_6b1
_audit_creation_date              2017-09-15
_audit_creation_method
;
Olex2 1.2
(compiled 2017.08.10 svn.r3458 for OlexSys, GUI svn.r5381)
;
_shelx_SHELXL_version_number      '2014/7'
_publ_contact_author_address      ?
_publ_contact_author_email        ?
_publ_contact_author_id_orcid     ?
_publ_contact_author_name         ''
_publ_contact_author_phone        ?
_publ_section_references
;
Dolomanov, O.V., Bourhis, L.J., Gildea, R.J, Howard, J.A.K. & Puschmann, H.
 (2009), J. Appl. Cryst. 42, 339-341.

Sheldrick, G.M. (2015). Acta Cryst. A71, 3-8.

Sheldrick, G.M. (2015). Acta Cryst. C71, 3-8.
;
_chemical_name_common             ?
_chemical_name_systematic         ?
_chemical_formula_moiety          'C16 H16 O8, C H4 O, H2 O'
_chemical_formula_sum             'C17 H22 O10'
_chemical_formula_weight          386.34
_chemical_absolute_configuration  ?
_chemical_melting_point           ?
loop_
  _atom_type_symbol
  _atom_type_description
  _atom_type_scat_dispersion_real
  _atom_type_scat_dispersion_imag
  _atom_type_scat_source
 'C' 'C' 0.0033 0.0016 'International Tables Vol C Tables 4.2.6.8 and 6.1.1.4'
 'H' 'H' 0.0000 0.0000 'International Tables Vol C Tables 4.2.6.8 and 6.1.1.4'
 'O' 'O' 0.0106 0.0060 'International Tables Vol C Tables 4.2.6.8 and 6.1.1.4'

_shelx_space_group_comment
;
The symmetry employed for this shelxl refinement is uniquely defined
by the following loop, which should always be used as a source of
symmetry information in preference to the above space-group names.
They are only intended as comments.
;
_space_group_crystal_system       'orthorhombic'
_space_group_IT_number            19
_space_group_name_H-M_alt         'P 21 21 21'
_space_group_name_Hall            'P 2ac 2ab'
loop_
  _space_group_symop_operation_xyz
 'x, y, z'
 '-x+1/2, -y, z+1/2'
 '-x, y+1/2, -z+1/2'
 'x+1/2, -y+1/2, -z'

_cell_length_a                    7.7760(3)
_cell_length_b                    8.6993(4)
_cell_length_c                    26.8196(11)
_cell_angle_alpha                 90
_cell_angle_beta                  90
_cell_angle_gamma                 90
_cell_volume                      1814.23(13)
_cell_formula_units_Z             4
_cell_measurement_reflns_used     4758
_cell_measurement_temperature     296.3(3)
_cell_measurement_theta_max       26.3040
_cell_measurement_theta_min       3.8090
_shelx_estimated_absorpt_T_max    1.000
_shelx_estimated_absorpt_T_min    0.999
_exptl_absorpt_coefficient_mu     0.118
_exptl_absorpt_correction_T_max   1.00000
_exptl_absorpt_correction_T_min   0.66907
_exptl_absorpt_correction_type    multi-scan
_exptl_absorpt_process_details
;
CrysAlisPro, Agilent Technologies,
Version 1.171.37.35 (release 13-08-2014 CrysAlis171 .NET)
(compiled Aug 13 2014,18:06:01)
Empirical absorption correction using spherical harmonics,
 implemented in SCALE3 ABSPACK scaling algorithm.
;
_exptl_absorpt_special_details    ?
_exptl_crystal_colour             'clear light colourless'
_exptl_crystal_colour_lustre      clear
_exptl_crystal_colour_modifier    light
_exptl_crystal_colour_primary     colourless
_exptl_crystal_density_diffrn     1.414
_exptl_crystal_density_meas       ?
_exptl_crystal_density_method     ?
_exptl_crystal_description        block
_exptl_crystal_F_000              816
_exptl_crystal_size_max           0.006
_exptl_crystal_size_mid           0.004
_exptl_crystal_size_min           0.004
_exptl_transmission_factor_max    ?
_exptl_transmission_factor_min    ?
_diffrn_reflns_av_R_equivalents   0.0332
_diffrn_reflns_av_unetI/netI      0.0273
_diffrn_reflns_Laue_measured_fraction_full 0.992
_diffrn_reflns_Laue_measured_fraction_max 0.993
_diffrn_reflns_limit_h_max        9
_diffrn_reflns_limit_h_min        -9
_diffrn_reflns_limit_k_max        10
_diffrn_reflns_limit_k_min        -10
_diffrn_reflns_limit_l_max        33
_diffrn_reflns_limit_l_min        -33
_diffrn_reflns_number             18496
_diffrn_reflns_point_group_measured_fraction_full 0.995
_diffrn_reflns_point_group_measured_fraction_max 0.995
_diffrn_reflns_theta_full         25.242
_diffrn_reflns_theta_max          26.368
_diffrn_reflns_theta_min          3.038
_diffrn_ambient_environment       air
_diffrn_ambient_temperature       296.3(3)
_diffrn_detector                  'CCD plate'
_diffrn_detector_area_resol_mean  16.0395
_diffrn_detector_type             Eos
_diffrn_measured_fraction_theta_full 0.992
_diffrn_measured_fraction_theta_max 0.993
_diffrn_measurement_details
;
#__ type_ start__ end____ width___ exp.time_
  1 omega  -12.00   86.00   1.0000    3.9850
omega____ theta____ kappa____ phi______ frames
    -       16.5111   77.0000 -180.0000 98

#__ type_ start__ end____ width___ exp.time_
  2 omega  -46.00   52.00   1.0000    3.9850
omega____ theta____ kappa____ phi______ frames
    -      -17.6049   77.0000 -150.0000 98

#__ type_ start__ end____ width___ exp.time_
  3 omega  -46.00   52.00   1.0000    3.9850
omega____ theta____ kappa____ phi______ frames
    -      -17.6049   77.0000  120.0000 98

#__ type_ start__ end____ width___ exp.time_
  4 omega  -30.00   16.00   1.0000    3.9850
omega____ theta____ kappa____ phi______ frames
    -       16.5111  110.0000  -51.0000 46

#__ type_ start__ end____ width___ exp.time_
  5 omega   -2.00   39.00   1.0000    3.9850
omega____ theta____ kappa____ phi______ frames
    -       16.5111   57.0000    0.0000 41

#__ type_ start__ end____ width___ exp.time_
  6 omega  -86.00    1.00   1.0000    3.9850
omega____ theta____ kappa____ phi______ frames
    -      -17.6049  -57.0000   60.0000 87

#__ type_ start__ end____ width___ exp.time_
  7 omega  -92.00  -34.00   1.0000    3.9850
omega____ theta____ kappa____ phi______ frames
    -      -17.6049 -179.0000  -90.0000 58
;
_diffrn_measurement_device        'four-circle diffractometer'
_diffrn_measurement_device_type   'Xcalibur, Eos, Gemini ultra'
_diffrn_measurement_method        '\w scans'
_diffrn_orient_matrix_UB_11       0.0131121000
_diffrn_orient_matrix_UB_12       0.0092714000
_diffrn_orient_matrix_UB_13       -0.0259906000
_diffrn_orient_matrix_UB_21       0.0882435000
_diffrn_orient_matrix_UB_22       0.0156634000
_diffrn_orient_matrix_UB_23       0.0043326000
_diffrn_orient_matrix_UB_31       0.0189312000
_diffrn_orient_matrix_UB_32       -0.0795202000
_diffrn_orient_matrix_UB_33       -0.0021781000
_diffrn_radiation_monochromator   graphite
_diffrn_radiation_probe           x-ray
_diffrn_radiation_type            MoK\a
_diffrn_radiation_wavelength      0.71073
_diffrn_source                    'Enhance (Mo) X-ray Source'
_reflns_Friedel_coverage          0.729
_reflns_Friedel_fraction_full     0.999
_reflns_Friedel_fraction_max      0.999
_reflns_number_gt                 3133
_reflns_number_total              3697
_reflns_odcompleteness_completeness 99.59
_reflns_odcompleteness_iscentric  1
_reflns_odcompleteness_theta      26.32
_reflns_special_details
;
 Reflections were merged by SHELXL according to the crystal
 class for the calculation of statistics and refinement.
 
 _reflns_Friedel_fraction is defined as the number of unique
 Friedel pairs measured divided by the number that would be
 possible theoretically, ignoring centric projections and
 systematic absences.
;
_reflns_threshold_expression      'I > 2\s(I)'
_computing_cell_refinement
;
CrysAlisPro, Agilent Technologies,
Version 1.171.37.35 (release 13-08-2014 CrysAlis171 .NET)
(compiled Aug 13 2014,18:06:01)
;
_computing_data_collection
;
CrysAlisPro, Agilent Technologies,
Version 1.171.37.35 (release 13-08-2014 CrysAlis171 .NET)
(compiled Aug 13 2014,18:06:01)
;
_computing_data_reduction
;
CrysAlisPro, Agilent Technologies,
Version 1.171.37.35 (release 13-08-2014 CrysAlis171 .NET)
(compiled Aug 13 2014,18:06:01)
;
_computing_molecular_graphics     'Olex2 (Dolomanov et al., 2009)'
_computing_publication_material   'Olex2 (Dolomanov et al., 2009)'
_computing_structure_refinement   'ShelXL (Sheldrick, 2015)'
_computing_structure_solution     'ShelXT (Sheldrick, 2015)'
_refine_diff_density_max          0.560
_refine_diff_density_min          -0.231
_refine_diff_density_rms          0.046
_refine_ls_abs_structure_details
;
 Flack x determined using 1139 quotients [(I+)-(I-)]/[(I+)+(I-)]
 (Parsons, Flack and Wagner, Acta Cryst. B69 (2013) 249-259).
;
_refine_ls_abs_structure_Flack    -0.3(4)
_refine_ls_extinction_coef        0.006(3)
_refine_ls_extinction_expression  'Fc^*^=kFc[1+0.001xFc^2^\l^3^/sin(2\q)]^-1/4^'
_refine_ls_extinction_method      'SHELXL-2014/7 (Sheldrick 2014'
_refine_ls_goodness_of_fit_ref    1.011
_refine_ls_hydrogen_treatment     constr
_refine_ls_matrix_type            full
_refine_ls_number_parameters      255
_refine_ls_number_reflns          3697
_refine_ls_number_restraints      0
_refine_ls_R_factor_all           0.0566
_refine_ls_R_factor_gt            0.0455
_refine_ls_restrained_S_all       1.011
_refine_ls_shift/su_max           0.003
_refine_ls_shift/su_mean          0.000
_refine_ls_structure_factor_coef  Fsqd
_refine_ls_weighting_details
'w=1/[\s^2^(Fo^2^)+(0.0770P)^2^+0.3390P] where P=(Fo^2^+2Fc^2^)/3'
_refine_ls_weighting_scheme       calc
_refine_ls_wR_factor_gt           0.1177
_refine_ls_wR_factor_ref          0.1256
_refine_special_details           ?
_olex2_refinement_description
;
1. Fixed Uiso
 At 1.2 times of:
  All C(H) groups, All C(H,H) groups
 At 1.5 times of:
  All C(H,H,H) groups, All O(H) groups, All O(H,H) groups
2.a Free rotating group:
 O00A(H00Q,H00R)
2.b Ternary CH refined with riding coordinates:
 C00I(H00I), C00N(H00N)
2.c Secondary CH2 refined with riding coordinates:
 C00M(H00A,H00B)
2.d Aromatic/amide H refined with riding coordinates:
 C00K(H00K), C00L(H00L), C00O(H00O)
2.e Idealised Me refined as rotating group:
 C00P(H00C,H00D,H00E), C00Q(H00F,H00G,H00H), C00R(H00J,H00M,H00P)
2.f Idealised tetrahedral OH refined as rotating group:
 O002(H002), O003(H003), O006(H006), O009(H009)
;
_atom_sites_solution_hydrogens    mixed
_atom_sites_solution_primary      dual
_atom_sites_solution_secondary    ?
loop_
  _atom_site_label
  _atom_site_type_symbol
  _atom_site_fract_x
  _atom_site_fract_y
  _atom_site_fract_z
  _atom_site_U_iso_or_equiv
  _atom_site_adp_type
  _atom_site_occupancy
  _atom_site_site_symmetry_order
  _atom_site_calc_flag
  _atom_site_refinement_flags_posn
  _atom_site_refinement_flags_adp
  _atom_site_refinement_flags_occupancy
  _atom_site_disorder_assembly
  _atom_site_disorder_group
 O001 O 0.3624(3) 0.4173(3) 0.43694(7) 0.0335(5) Uani 1 1 d . . . . .
 O002 O 0.5498(3) 0.2629(3) 0.36606(8) 0.0364(5) Uani 1 1 d . . . . .
 H002 H 0.6000 0.2277 0.3417 0.055 Uiso 1 1 calc GR . . . .
 O003 O 0.0978(3) 0.1973(3) 0.44783(9) 0.0443(6) Uani 1 1 d . . . . .
 H003 H 0.1479 0.2131 0.4742 0.066 Uiso 1 1 calc GR . . . .
 O004 O 0.5320(4) 0.5498(3) 0.29920(8) 0.0478(7) Uani 1 1 d . . . . .
 O005 O 0.3086(4) 0.3237(3) 0.26468(8) 0.0478(6) Uani 1 1 d . . . . .
 O006 O 0.5980(4) 0.8250(3) 0.33524(9) 0.0504(7) Uani 1 1 d . . . . .
 H006 H 0.5919 0.7583 0.3137 0.076 Uiso 1 1 calc GR . . . .
 O007 O 0.0521(3) 0.5241(3) 0.41750(9) 0.0521(7) Uani 1 1 d . . . . .
 O008 O 0.0647(4) 0.4499(3) 0.33864(9) 0.0535(7) Uani 1 1 d . . . . .
 O009 O 0.7254(4) 0.1369(3) 0.29211(11) 0.0623(8) Uani 1 1 d . . . . .
 H009 H 0.7027 0.0511 0.2813 0.093 Uiso 1 1 calc GR . . . .
 O00A O 0.2338(4) 0.2691(5) 0.53899(10) 0.0726(10) Uani 1 1 d . . . . .
 H00Q H 0.1852 0.2524 0.5669 0.109 Uiso 1 1 d G . . . .
 H00R H 0.3339 0.2311 0.5423 0.109 Uiso 1 1 d G . . . .
 C00B C 0.4293(4) 0.5618(4) 0.43044(11) 0.0323(7) Uani 1 1 d . . . . .
 C00C C 0.5458(4) 0.7667(4) 0.37935(12) 0.0371(7) Uani 1 1 d . . . . .
 C00D C 0.2789(4) 0.3553(4) 0.39432(10) 0.0291(6) Uani 1 1 d . . . . .
 C00E C 0.4052(4) 0.3512(3) 0.34985(11) 0.0292(6) Uani 1 1 d . . . . .
 C00F C 0.4718(4) 0.5140(4) 0.33969(11) 0.0307(6) Uani 1 1 d . . . . .
 C00G C 0.4763(4) 0.6162(3) 0.38275(11) 0.0291(6) Uani 1 1 d . . . . .
 C00H C 0.1213(4) 0.4511(4) 0.38066(12) 0.0357(7) Uani 1 1 d . . . . .
 C00I C 0.2187(4) 0.1914(4) 0.40862(12) 0.0355(7) Uani 1 1 d . . . . .
 H00I H 0.3185 0.1315 0.4195 0.043 Uiso 1 1 calc R . . . .
 C00J C 0.3198(4) 0.2683(4) 0.30554(11) 0.0344(7) Uani 1 1 d . . . . .
 C00K C 0.5666(5) 0.8561(4) 0.42112(14) 0.0477(9) Uani 1 1 d . . . . .
 H00K H 0.6110 0.9550 0.4185 0.057 Uiso 1 1 calc R . . . .
 C00L C 0.4529(5) 0.6505(5) 0.47242(13) 0.0476(9) Uani 1 1 d . . . . .
 H00L H 0.4238 0.6128 0.5037 0.057 Uiso 1 1 calc R . . . .
 C00M C 0.2539(5) 0.1123(4) 0.31843(14) 0.0451(9) Uani 1 1 d . . . . .
 H00A H 0.3509 0.0448 0.3246 0.054 Uiso 1 1 calc R . . . .
 H00B H 0.1912 0.0716 0.2901 0.054 Uiso 1 1 calc R . . . .
 C00N C 0.1350(5) 0.1104(4) 0.36458(14) 0.0421(8) Uani 1 1 d . . . . .
 H00N H 0.0294 0.1660 0.3561 0.051 Uiso 1 1 calc R . . . .
 C00O C 0.5208(5) 0.7972(5) 0.46718(14) 0.0521(10) Uani 1 1 d . . . . .
 H00O H 0.5360 0.8576 0.4954 0.063 Uiso 1 1 calc R . . . .
 C00P C 0.0856(6) -0.0559(5) 0.37839(18) 0.0625(11) Uani 1 1 d . . . . .
 H00C H 0.1879 -0.1142 0.3849 0.094 Uiso 1 1 calc GR . . . .
 H00D H 0.0236 -0.1018 0.3513 0.094 Uiso 1 1 calc GR . . . .
 H00E H 0.0144 -0.0551 0.4076 0.094 Uiso 1 1 calc GR . . . .
 C00Q C -0.1133(6) 0.5900(6) 0.4074(2) 0.0690(13) Uani 1 1 d . . . . .
 H00F H -0.1000 0.6968 0.3992 0.104 Uiso 1 1 calc GR . . . .
 H00G H -0.1852 0.5802 0.4363 0.104 Uiso 1 1 calc GR . . . .
 H00H H -0.1656 0.5371 0.3799 0.104 Uiso 1 1 calc GR . . . .
 C00R C 0.8031(7) 0.2246(6) 0.25446(19) 0.0755(14) Uani 1 1 d . . . . .
 H00J H 0.7158 0.2704 0.2340 0.113 Uiso 1 1 calc GR . . . .
 H00M H 0.8747 0.1595 0.2344 0.113 Uiso 1 1 calc GR . . . .
 H00P H 0.8719 0.3039 0.2693 0.113 Uiso 1 1 calc GR . . . .

loop_
  _atom_site_aniso_label
  _atom_site_aniso_U_11
  _atom_site_aniso_U_22
  _atom_site_aniso_U_33
  _atom_site_aniso_U_23
  _atom_site_aniso_U_13
  _atom_site_aniso_U_12
 O001 0.0326(11) 0.0467(13) 0.0211(10) 0.0012(9) -0.0021(8) -0.0025(10)
 O002 0.0317(11) 0.0455(12) 0.0321(11) 0.0017(10) 0.0025(9) 0.0094(10)
 O003 0.0372(12) 0.0608(15) 0.0349(12) 0.0068(12) 0.0042(10) -0.0087(12)
 O004 0.0711(17) 0.0444(13) 0.0279(12) 0.0000(10) 0.0115(12) -0.0156(13)
 O005 0.0685(17) 0.0496(13) 0.0253(12) -0.0029(11) -0.0047(11) -0.0021(13)
 O006 0.0726(18) 0.0364(12) 0.0422(14) 0.0023(11) 0.0030(13) -0.0087(13)
 O007 0.0384(13) 0.0751(18) 0.0428(13) -0.0123(13) 0.0017(11) 0.0178(13)
 O008 0.0515(15) 0.0701(18) 0.0390(14) -0.0045(12) -0.0128(12) 0.0203(14)
 O009 0.0740(19) 0.0476(15) 0.0652(18) -0.0117(14) 0.0214(16) -0.0033(15)
 O00A 0.0458(15) 0.134(3) 0.0376(14) 0.0036(18) 0.0031(12) -0.0087(19)
 C00B 0.0244(14) 0.0438(17) 0.0287(15) -0.0041(13) -0.0016(12) 0.0000(13)
 C00C 0.0354(16) 0.0389(16) 0.0371(17) -0.0020(14) -0.0011(15) 0.0021(14)
 C00D 0.0286(14) 0.0386(16) 0.0200(13) -0.0014(12) -0.0024(11) -0.0003(13)
 C00E 0.0286(14) 0.0342(15) 0.0247(14) -0.0002(12) -0.0005(11) 0.0042(13)
 C00F 0.0330(15) 0.0347(15) 0.0243(14) 0.0006(12) 0.0004(12) 0.0020(13)
 C00G 0.0265(13) 0.0351(15) 0.0257(14) -0.0016(12) -0.0005(12) 0.0020(12)
 C00H 0.0292(15) 0.0414(17) 0.0365(17) 0.0029(14) 0.0025(13) 0.0022(13)
 C00I 0.0299(15) 0.0417(17) 0.0349(16) 0.0070(14) -0.0006(13) -0.0019(14)
 C00J 0.0386(17) 0.0366(16) 0.0279(16) -0.0045(13) 0.0027(13) 0.0034(14)
 C00K 0.050(2) 0.0429(19) 0.050(2) -0.0125(16) -0.0023(17) -0.0031(17)
 C00L 0.0470(19) 0.067(2) 0.0291(17) -0.0091(16) 0.0008(15) -0.0061(19)
 C00M 0.056(2) 0.0393(18) 0.0401(19) -0.0078(15) -0.0014(17) -0.0058(16)
 C00N 0.0438(19) 0.0387(17) 0.0439(19) 0.0007(15) -0.0021(15) -0.0043(15)
 C00O 0.053(2) 0.061(2) 0.042(2) -0.0250(18) 0.0005(17) -0.0068(19)
 C00P 0.073(3) 0.046(2) 0.068(3) 0.002(2) 0.006(2) -0.022(2)
 C00Q 0.046(2) 0.076(3) 0.085(3) -0.003(3) 0.002(2) 0.016(2)
 C00R 0.077(3) 0.089(3) 0.061(3) -0.002(3) 0.006(2) -0.019(3)

_geom_special_details
;
 All esds (except the esd in the dihedral angle between two l.s. planes)
 are estimated using the full covariance matrix.  The cell esds are taken
 into account individually in the estimation of esds in distances, angles
 and torsion angles; correlations between esds in cell parameters are only
 used when they are defined by crystal symmetry.  An approximate (isotropic)
 treatment of cell esds is used for estimating esds involving l.s. planes.
;
loop_
  _geom_bond_atom_site_label_1
  _geom_bond_atom_site_label_2
  _geom_bond_distance
  _geom_bond_site_symmetry_2
  _geom_bond_publ_flag
 O001 C00B 1.372(4) . ?
 O001 C00D 1.421(3) . ?
 O002 H002 0.8200 . ?
 O002 C00E 1.430(4) . ?
 O003 H003 0.8200 . ?
 O003 C00I 1.411(4) . ?
 O004 C00F 1.223(4) . ?
 O005 C00J 1.200(4) . ?
 O006 H006 0.8200 . ?
 O006 C00C 1.350(4) . ?
 O007 C00H 1.292(4) . ?
 O007 C00Q 1.434(5) . ?
 O008 C00H 1.210(4) . ?
 O009 H009 0.8200 . ?
 O009 C00R 1.402(6) . ?
 O00A H00Q 0.8506 . ?
 O00A H00R 0.8501 . ?
 C00B C00G 1.412(4) . ?
 C00B C00L 1.377(5) . ?
 C00C C00G 1.419(5) . ?
 C00C C00K 1.373(5) . ?
 C00D C00E 1.545(4) . ?
 C00D C00H 1.527(4) . ?
 C00D C00I 1.548(4) . ?
 C00E C00F 1.532(4) . ?
 C00E C00J 1.540(4) . ?
 C00F C00G 1.458(4) . ?
 C00I H00I 0.9800 . ?
 C00I C00N 1.522(5) . ?
 C00J C00M 1.492(5) . ?
 C00K H00K 0.9300 . ?
 C00K C00O 1.384(6) . ?
 C00L H00L 0.9300 . ?
 C00L C00O 1.388(6) . ?
 C00M H00A 0.9700 . ?
 C00M H00B 0.9700 . ?
 C00M C00N 1.545(5) . ?
 C00N H00N 0.9800 . ?
 C00N C00P 1.542(5) . ?
 C00O H00O 0.9300 . ?
 C00P H00C 0.9600 . ?
 C00P H00D 0.9600 . ?
 C00P H00E 0.9600 . ?
 C00Q H00F 0.9600 . ?
 C00Q H00G 0.9600 . ?
 C00Q H00H 0.9600 . ?
 C00R H00J 0.9600 . ?
 C00R H00M 0.9600 . ?
 C00R H00P 0.9600 . ?

loop_
  _geom_angle_atom_site_label_1
  _geom_angle_atom_site_label_2
  _geom_angle_atom_site_label_3
  _geom_angle
  _geom_angle_site_symmetry_1
  _geom_angle_site_symmetry_3
  _geom_angle_publ_flag
 C00B O001 C00D 114.8(2) . . ?
 C00E O002 H002 109.5 . . ?
 C00I O003 H003 109.5 . . ?
 C00C O006 H006 109.5 . . ?
 C00H O007 C00Q 115.2(3) . . ?
 C00R O009 H009 109.5 . . ?
 H00Q O00A H00R 104.5 . . ?
 O001 C00B C00G 121.4(3) . . ?
 O001 C00B C00L 117.4(3) . . ?
 C00L C00B C00G 121.2(3) . . ?
 O006 C00C C00G 121.2(3) . . ?
 O006 C00C C00K 117.8(3) . . ?
 C00K C00C C00G 121.0(3) . . ?
 O001 C00D C00E 109.8(2) . . ?
 O001 C00D C00H 110.6(2) . . ?
 O001 C00D C00I 106.8(2) . . ?
 C00E C00D C00I 111.3(2) . . ?
 C00H C00D C00E 109.7(2) . . ?
 C00H C00D C00I 108.6(2) . . ?
 O002 C00E C00D 106.1(2) . . ?
 O002 C00E C00F 106.5(2) . . ?
 O002 C00E C00J 108.8(2) . . ?
 C00F C00E C00D 109.3(2) . . ?
 C00F C00E C00J 116.2(2) . . ?
 C00J C00E C00D 109.4(2) . . ?
 O004 C00F C00E 121.5(3) . . ?
 O004 C00F C00G 122.6(3) . . ?
 C00G C00F C00E 115.5(2) . . ?
 C00B C00G C00C 117.8(3) . . ?
 C00B C00G C00F 120.5(3) . . ?
 C00C C00G C00F 121.4(3) . . ?
 O007 C00H C00D 114.8(3) . . ?
 O008 C00H O007 124.5(3) . . ?
 O008 C00H C00D 120.7(3) . . ?
 O003 C00I C00D 110.7(3) . . ?
 O003 C00I H00I 108.9 . . ?
 O003 C00I C00N 108.1(3) . . ?
 C00D C00I H00I 108.9 . . ?
 C00N C00I C00D 111.3(3) . . ?
 C00N C00I H00I 108.9 . . ?
 O005 C00J C00E 123.2(3) . . ?
 O005 C00J C00M 123.5(3) . . ?
 C00M C00J C00E 113.3(3) . . ?
 C00C C00K H00K 120.4 . . ?
 C00C C00K C00O 119.2(3) . . ?
 C00O C00K H00K 120.4 . . ?
 C00B C00L H00L 120.6 . . ?
 C00B C00L C00O 118.9(3) . . ?
 C00O C00L H00L 120.6 . . ?
 C00J C00M H00A 108.8 . . ?
 C00J C00M H00B 108.8 . . ?
 C00J C00M C00N 113.6(3) . . ?
 H00A C00M H00B 107.7 . . ?
 C00N C00M H00A 108.8 . . ?
 C00N C00M H00B 108.8 . . ?
 C00I C00N C00M 111.1(3) . . ?
 C00I C00N H00N 108.1 . . ?
 C00I C00N C00P 110.8(3) . . ?
 C00M C00N H00N 108.1 . . ?
 C00P C00N C00M 110.6(3) . . ?
 C00P C00N H00N 108.1 . . ?
 C00K C00O C00L 121.9(3) . . ?
 C00K C00O H00O 119.1 . . ?
 C00L C00O H00O 119.1 . . ?
 C00N C00P H00C 109.5 . . ?
 C00N C00P H00D 109.5 . . ?
 C00N C00P H00E 109.5 . . ?
 H00C C00P H00D 109.5 . . ?
 H00C C00P H00E 109.5 . . ?
 H00D C00P H00E 109.5 . . ?
 O007 C00Q H00F 109.5 . . ?
 O007 C00Q H00G 109.5 . . ?
 O007 C00Q H00H 109.5 . . ?
 H00F C00Q H00G 109.5 . . ?
 H00F C00Q H00H 109.5 . . ?
 H00G C00Q H00H 109.5 . . ?
 O009 C00R H00J 109.5 . . ?
 O009 C00R H00M 109.5 . . ?
 O009 C00R H00P 109.5 . . ?
 H00J C00R H00M 109.5 . . ?
 H00J C00R H00P 109.5 . . ?
 H00M C00R H00P 109.5 . . ?

loop_
  _refln_index_h
  _refln_index_k
  _refln_index_l
  _refln_F_squared_meas
  _refln_F_squared_sigma
 0 0 4 9999 29.65
 0 0 5 0.9 2.32
 0 0 5 0.6 1.03
 0 0 6 681.79 10.68
 0 0 6 668.63 9.52
 0 0 7 0.56 1.33
 0 0 -7 2.73 1.38
 0 0 8 504.86 10.69
 0 0 -8 484.63 8.95
 0 0 8 493 9.57
 0 0 9 0.79 1.49
 0 0 -9 2.77 1.37
 0 0 9 3.84 1.81
 0 0 10 902.27 16.15
 0 0 -10 921.55 13.63
 0 0 10 926.08 14.7
 0 0 -10 908.05 15.76
 0 0 -11 4.3 2.99
 0 0 -11 -0.65 1.39
 0 0 11 2.64 1.66
 0 0 11 5.35 2.31
 0 0 -11 3.21 2.04
 0 0 12 178.34 7.26
 0 0 -12 184.17 8.07
 0 0 -12 180.61 7.8
 0 0 12 180.41 8.08
 0 0 -12 184.14 6.72
 0 0 -13 0.78 1.54
 0 0 13 3.76 2.14
 0 0 13 0.31 1.71
 0 0 -13 3.7 2.91
 0 0 -14 26.85 2.99
 0 0 14 33.38 3.67
 0 0 -14 39.56 4.81
 0 0 14 31.65 3.92
 0 0 15 1.31 2.02
 0 0 -15 0.31 1.74
 0 0 -16 -0.97 1.68
 0 0 16 1.24 1.59
 0 0 17 1.51 1.73
 0 0 -17 1.6 1.63
 0 0 18 52.52 5.15
 0 0 -18 46.55 4.26
 0 0 19 -0.28 1.67
 0 0 -19 4.11 3.19
 0 0 -19 0.18 1.73
 0 0 -20 8.65 4.11
 0 0 20 6.85 2.9
 0 0 -20 9.24 2.59
 0 0 -21 6.7 2.82
 0 0 21 4.06 2.7
 0 0 -21 10.86 4.64
 0 0 22 348.46 13.88
 0 0 -22 354.12 15.49
 0 0 23 9.69 3.36
 0 0 -23 13.61 5.07
 0 0 24 179.88 10.56
 0 0 -24 184.75 11.85
 0 0 25 0.28 2.57
 0 0 -25 5.42 4.49
 0 0 26 100.27 8.29
 0 0 -26 108.92 9.89
 0 0 -27 9.97 4.83
 0 0 -28 125.46 10.88
 0 0 -29 9.74 5.28
 0 0 -30 74.27 9.01
 0 0 -31 4.55 4.78
 0 0 -32 9.38 4.74
 0 0 -33 -0.51 4.35
 0 0 -34 12.03 4.9
 0 0 -35 1.64 4.17
 0 0 -36 -3.1 5.17
 0 -1 3 1535.49 16.08
 0 -1 -3 1538.49 13.92
 0 -1 -4 478.38 8.38
 0 -1 -4 488.8 9.1
 0 -1 -4 495.39 8.36
 0 1 4 498.26 6.69
 0 -1 4 504.72 9.9
 0 -1 4 500 7.71
 0 -1 4 511.63 9.96
 0 -1 5 501.05 10.41
 0 -1 -5 473.87 8.67
 0 -1 5 472.78 10.27
 0 1 5 483.83 7.39
 0 -1 -5 480.85 8.69
 0 -1 5 467.82 8.31
 0 -1 -5 467.64 9.48
 0 -1 6 3.44 1.8
 0 -1 -6 5.11 1.82
 0 -1 -6 9.24 1.97
 0 1 6 5.96 1.84
 0 -1 -6 3.43 1.15
 0 -1 6 5.74 2.2
 0 -1 -7 870.81 11.33
 0 -1 7 894.15 15.6
 0 -1 -7 904.17 11.88
 0 -1 -7 891.84 12.79
 0 1 7 872.1 11.82
 0 1 7 891.44 7.91
 0 -1 7 919.83 15.53
 0 -1 -7 890.64 14.54
 0 -1 -8 122.34 5.76
 0 1 8 122.23 3.34
 0 -1 -8 121.96 4.8
 0 1 8 132.24 5.12
 0 -1 8 113.75 6
 0 -1 8 120.78 6.08
 0 -1 -8 124.52 5.17
 0 -1 -9 114.25 5.16
 0 -1 -9 107.64 5.72
 0 -1 9 103.35 5.94
 0 1 -9 109.68 5.74
 0 1 9 106.59 3.49
 0 -1 9 110.4 6.18
 0 1 9 103.75 4.78
 0 1 10 415.52 10
 0 1 10 422.29 7.58
 0 -1 10 421.66 12.06
 0 -1 -10 412.75 11.54
 0 -1 -10 412.28 10.03
 0 1 -10 409.37 11.27
 0 -1 10 423.42 12.45
 0 -1 11 2219.08 28.42
 0 1 11 2192.43 18.72
 0 -1 -11 2139.73 27.29
 0 1 -11 2115.87 26.35
 0 -1 11 2214.85 29.61
 0 -1 -11 2251.03 24.14
 0 1 11 2191.85 24.56
 0 -1 12 172.76 8.54
 0 -1 -12 159.87 8.02
 0 1 12 160.5 7.14
 0 -1 12 173.28 8.8
 0 1 12 160.72 5.57
 0 -1 -12 168.14 7.37
 0 1 -12 168.69 7.78
 0 -1 13 2.03 2.09
 0 -1 -13 6.89 2.93
 0 -1 13 2.08 2.29
 0 1 13 -0.03 1.13
 0 1 -13 1.9 1.69
 0 1 13 -1.04 2.35
 0 1 14 249.12 9.69
 0 -1 14 244.6 10.5
 0 1 -14 252.66 10.03
 0 1 14 246.49 7.62
 0 -1 -14 262.83 9.57
 0 1 15 75.3 5.63
 0 -1 15 88.17 6.6
 0 1 15 78.78 4.57
 0 -1 -15 82.21 5.95
 0 1 -15 82.77 5.99
 0 1 -16 1.83 1.85
 0 1 16 4.65 1.65
 0 -1 16 6.76 2.72
 0 1 17 13.91 2.38
 0 -1 -17 12.91 3.05
 0 -1 17 12.48 3.15
 0 1 18 1.94 1.7
 0 -1 18 1.3 2.17
 0 1 19 14.16 2.69
 0 1 -19 23.91 5.27
 0 -1 19 16.1 3.89
 0 1 -20 365.49 15.44
 0 -1 -20 353.62 13.88
 0 1 20 324.78 10.98
 0 -1 20 332.06 14.42
 0 -1 -21 1337.59 27.22
 0 -1 21 1369.77 29.71
 0 1 21 1324.12 22.69
 0 1 -21 1349.76 29.91
 0 1 22 89.33 6.41
 0 -1 22 83.98 8.1
 0 -1 -22 94.17 8.31
 0 1 -22 87.33 9.19
 0 1 -23 14.74 5.98
 0 -1 23 13 4.42
 0 -1 -23 8 4.7
 0 1 23 7.64 2.65
 0 1 24 566.23 16.02
 0 1 -24 609.54 21.76
 0 -1 24 560.72 20.29
 0 -1 -24 611.45 20.02
 0 -1 25 106.74 9.51
 0 1 -25 104.13 10.11
 0 -1 -25 102.88 9.03
 0 -1 26 5.45 3.05
 0 -1 -26 2.73 3.68
 0 -1 27 32.59 5.62
 0 -1 -27 28.47 5.51
 0 1 -27 33.02 6.84
 0 1 -28 2.19 4.68
 0 -1 -28 1.27 3.45
 0 -1 -29 12.54 4.27
 0 1 -29 18.8 5.87
 0 -1 29 20.27 5.71
 0 -1 30 37.27 7.27
 0 1 -30 36.42 7.57
 0 -1 -30 35.93 6.52
 0 -1 -31 -1 3.85
 0 -1 31 5.37 4.6
 0 -1 32 11.84 5.16
 0 1 -32 6.35 5.28
 0 -1 -32 -0.43 3.86
 0 -1 -32 16.27 6.16
 0 -1 -33 13.36 5.39
 0 -1 -33 -6.28 5.04
 0 1 -33 9.17 5.44
 0 -1 33 3.07 4.36
 0 -1 -34 -2.17 4.74
 0 -1 -34 12.79 5.39
 0 -1 34 -1.45 3.48
 0 1 -34 3.46 4.42
 0 1 -35 18.45 6.7
 0 1 -36 0.51 4.64
 0 -2 0 1505.38 16.2
 0 2 0 1474.09 15.95
 0 -2 0 1512.68 17.84
 0 -2 1 46.41 2.97
 0 2 -1 46.05 2.92
 0 -2 -1 45.25 3.23
 0 -2 1 49.31 3.66
 0 -2 1 52.47 3.83
 0 2 -2 55.88 3.08
 0 -2 2 51.28 3.95
 0 2 2 54.56 3.22
 0 -2 -2 55.26 3.18
 0 -2 -2 58.32 3.98
 0 -2 2 58.23 3.25
 0 -2 2 54.33 3.93
 0 2 3 70.45 3.39
 0 2 3 71.02 2.47
 0 -2 -3 72.26 4.34
 0 -2 3 73.2 3.66
 0 -2 3 73.41 4.72
 0 2 -3 67.57 3.38
 0 -2 3 76.52 4.99
 0 -2 -3 75.31 4.65
 0 -2 -3 78.43 3.44
 0 2 4 2610.03 18.48
 0 -2 -4 2647.84 18.06
 0 -2 4 2673.23 27.79
 0 2 4 2645.89 13.4
 0 -2 -4 2623.64 25.33
 0 -2 4 2551.01 21.16
 0 -2 -4 2641.8 26.55
 0 2 -4 2660.53 20.5
 0 -2 4 2551.03 27.69
 0 -2 -5 730.52 7.52
 0 2 5 759.94 7.25
 0 -2 -5 745.78 13.89
 0 -2 5 731.28 11.73
 0 -2 5 766.74 15.53
 0 -2 -5 737.55 14.43
 0 2 5 781.24 9.33
 0 -2 -5 750.12 14.46
 0 -2 5 770.84 15.82
 0 2 -5 740.95 11.34
 0 2 -6 7.85 1.61
 0 -2 -6 6 0.87
 0 -2 -6 6.65 1.88
 0 2 6 6.29 0.95
 0 -2 -6 7.02 1.98
 0 -2 6 7.55 1.66
 0 2 6 5.8 0.89
 0 -2 6 13.63 2.81
 0 -2 6 7.3 2.04
 0 -2 -6 6.04 2
 0 -2 -7 316.23 9.81
 0 -2 7 309.22 10.73
 0 2 7 298.49 7.01
 0 -2 7 318.46 10.99
 0 2 7 313.48 5.14
 0 -2 -7 314.23 5.59
 0 -2 -7 316.01 10.22
 0 -2 -7 322.21 9.57
 0 -2 7 306.33 8.34
 0 -2 -8 965.69 16.98
 0 -2 8 972.82 19.66
 0 -2 8 973.65 19.7
 0 2 8 982.54 8.57
 0 -2 -8 998.28 18.73
 0 -2 -8 993.01 17.53
 0 -2 8 937.38 15.31
 0 2 8 996.7 13.35
 0 -2 -8 992.3 10.95
 0 -2 9 973 16.4
 0 -2 -9 1012.37 17.98
 0 -2 9 1017.55 20.83
 0 2 9 993.87 14.22
 0 -2 -9 1019.17 12.17
 0 -2 -9 1024.28 18.28
 0 -2 -9 1026.6 19.67
 0 -2 9 1005.15 20.63
 0 2 10 1168.48 16.32
 0 -2 10 1217.36 23.36
 0 -2 -10 1234.19 20.64
 0 -2 10 1216.63 19.13
 0 -2 10 1220.76 23.63
 0 -2 -10 1245.11 22.31
 0 -2 -10 1237.55 20.48
 0 2 10 1195.04 9.06
 0 -2 -10 1210.66 14.49
 0 -2 -11 1877.91 26.12
 0 2 11 1878.47 21.5
 0 -2 11 1875.66 24.78
 0 2 -11 1887.1 28.85
 0 2 11 1843.31 12.17
 0 -2 11 1888.55 30.07
 0 -2 -11 1866.58 19.39
 0 -2 12 1109.32 23.52
 0 -2 12 1101 20.17
 0 2 12 1109.52 10.31
 0 -2 -12 1081.09 15.86
 0 2 -12 1109.71 22.72
 0 2 12 1105.59 17.46
 0 -2 -12 1120.18 20.86
 0 2 13 155.64 4.2
 0 -2 -13 168.12 8.65
 0 -2 -13 156.78 6.46
 0 2 13 148.52 6.84
 0 -2 13 141.92 7.97
 0 -2 13 155.2 9.38
 0 -2 14 908.7 19.76
 0 2 14 901.72 10.75
 0 -2 14 907.98 22.39
 0 -2 -14 897.54 15.99
 0 2 14 886.12 17.18
 0 -2 -14 889.84 19.79
 0 -2 15 4.85 3.33
 0 2 15 2.32 1.06
 0 -2 -15 3.74 3.62
 0 -2 -15 0.53 1.55
 0 2 15 -0.14 2
 0 -2 15 5.03 3.11
 0 2 -16 3.55 2.92
 0 2 16 0.13 1.9
 0 -2 -16 -3.61 2.49
 0 -2 16 1.08 2.07
 0 -2 16 0.02 2.53
 0 2 16 1.79 0.97
 0 -2 -16 0.99 1.51
 0 -2 -16 3.59 3.13
 0 -2 17 147.39 9.18
 0 -2 -17 145.1 7.5
 0 2 17 149.12 5.18
 0 -2 17 141.45 9.73
 0 -2 -17 168.3 9.57
 0 2 -17 156.55 10.41
 0 2 -18 177.42 11.14
 0 -2 -18 170.97 10.07
 0 -2 -18 148.68 7.99
 0 -2 18 164.62 10.02
 0 -2 18 171.1 11
 0 2 18 163.04 5.68
 0 2 19 272.64 7.58
 0 -2 -19 252.61 10.67
 0 -2 -19 268.31 12.72
 0 -2 19 260.13 13.78
 0 -2 19 283.51 13.33
 0 2 -19 270.4 14.03
 0 2 20 24.02 2.57
 0 -2 20 29.72 5.37
 0 2 -20 31.59 6.4
 0 -2 20 39.83 5.97
 0 -2 -20 35.98 6
 0 2 21 77.81 4.44
 0 2 -21 88.71 9.48
 0 -2 21 93.81 8.76
 0 -2 21 83.76 8.69
 0 -2 -21 94.1 8.92
 0 -2 -21 81.67 7.12
 0 -2 22 375.16 16.64
 0 2 -22 424.82 18.58
 0 -2 -22 384.29 14.66
 0 -2 -22 395.41 16.76
 0 -2 22 367.24 17.4
 0 2 22 381.22 9.78
 0 -2 -23 14.03 4.97
 0 2 -23 7.26 5.23
 0 -2 23 9.77 4.54
 0 -2 -23 -0.5 3.88
 0 -2 23 15.12 5.19
 0 2 -24 7.95 5.58
 0 -2 -24 15.01 5.54
 0 -2 24 5.74 4.45
 0 -2 -24 4.56 3.2
 0 -2 24 13.38 4.95
 0 -2 -25 130.94 10.86
 0 -2 25 126.5 10.9
 0 2 -25 123.7 11.19
 0 -2 25 134.76 11.44
 0 -2 -26 12.52 5.17
 0 -2 26 9.09 4.6
 0 -2 26 4.31 4.25
 0 2 -26 3.06 4.64
 0 -2 -27 33.66 6.76
 0 -2 27 18.45 5.05
 0 -2 27 20.86 5.34
 0 2 -27 31.98 7.02
 0 -2 28 3.37 3.23
 0 2 -28 9.81 5.87
 0 -2 28 8.75 4.8
 0 -2 -28 1.66 4.12
 0 -2 -29 10.87 5.26
 0 -2 29 6.71 3.38
 0 2 -29 14.77 6.34
 0 -2 29 1.56 3.58
 0 -2 -30 14.76 5.87
 0 2 -30 12.74 5.84
 0 -2 30 0.36 3.86
 0 -2 -31 31.25 6.86
 0 2 -31 31.28 7.5
 0 -2 31 27.14 6.76
 0 -2 32 2.44 3.93
 0 -2 -32 1.12 4.6
 0 2 -32 4.02 5.49
 0 2 -33 19.63 7.2
 0 -2 -33 9.7 5
 0 -2 33 8.55 5.14
 0 2 -34 3.28 5.27
 0 -2 34 -0.51 4.1
 0 -2 35 3.55 4.95
 0 2 -35 7.75 6
 0 3 0 -1.39 1.76
 0 3 0 0.89 1.43
 0 -3 0 -1.67 1.66
 0 -3 0 1.85 1.87
 0 3 0 -0.31 1.45
 0 3 -1 1114.94 18.54
 0 -3 -1 1100.54 18.12
 0 -3 1 1080.33 16.82
 0 3 -1 1110.52 16.38
 0 3 1 1123.99 18.17
 0 3 1 1149.74 17.66
 0 3 1 1168.68 17.76
 0 -3 1 1130.51 19.63
 0 3 -2 3889.25 30.3
 0 3 2 3783 33.39
 0 -3 2 3815.59 36.17
 0 3 2 3810.66 32.23
 0 -3 -2 3826.99 32.24
 0 -3 2 3802.11 37.35
 0 -3 2 3869.55 31.12
 0 -3 3 255.83 10.19
 0 -3 3 265.64 9.99
 0 -3 3 267.92 8.35
 0 3 -3 254.4 7.7
 0 -3 -3 264.14 8.19
 0 3 3 269.64 9.39
 0 -3 -3 251.72 9.73
 0 3 3 272.25 8.42
 0 3 -3 266.96 9.7
 0 3 4 3.39 1.91
 0 -3 -4 6.46 1.73
 0 3 -4 1.21 1.19
 0 -3 4 2.44 2.11
 0 3 4 6.32 1.69
 0 -3 -4 1.87 1.76
 0 3 4 6.49 2.3
 0 -3 4 5.28 1.76
 0 3 4 4.58 1.17
 0 -3 4 2.97 1.89
 0 3 5 238.9 7.23
 0 3 5 247.71 9.31
 0 -3 -5 245.36 10.07
 0 -3 5 259.34 10.84
 0 -3 5 232.28 7.85
 0 -3 5 250.22 10.33
 0 -3 -5 235.87 9.56
 0 3 5 239.48 5.04
 0 -3 -5 229.03 6.88
 0 3 -5 242.41 7.44
 0 -3 6 1049.54 21.94
 0 3 -6 1030.7 15.57
 0 3 6 1045.94 19.23
 0 -3 -6 1011.36 20.62
 0 3 6 1027.61 9.83
 0 3 6 1033.11 14.2
 0 -3 6 1003.66 16.53
 0 -3 6 1052.48 21.61
 0 -3 -6 1009.35 19.74
 0 -3 7 595.2 13.13
 0 3 7 604.62 10.36
 0 -3 7 632.91 17.66
 0 -3 -7 589.31 15.97
 0 3 7 607.79 7.61
 0 -3 -7 598.1 15.58
 0 3 -7 601.29 12.37
 0 -3 7 599.05 16.9
 0 3 8 144.14 3.96
 0 -3 -8 146.37 4.19
 0 -3 -8 141.97 8.08
 0 -3 8 144.63 6.78
 0 -3 -8 144.9 7.94
 0 -3 -8 144.67 8.22
 0 3 -8 153.08 6.57
 0 -3 8 144.68 8.67
 0 3 8 145.14 4.87
 0 -3 8 152.92 9.29
 0 -3 -9 184.97 4.82
 0 -3 9 191.06 8.03
 0 3 9 197.62 5.33
 0 -3 -9 172.11 8.83
 0 -3 9 212.13 11.05
 0 -3 10 2434.99 28.65
 0 3 10 2375.66 16.97
 0 -3 -10 2370.96 17.92
 0 -3 10 2410.64 36.66
 0 -3 -10 2430.33 32.75
 0 3 10 2387.79 23.69
 0 3 11 2.3 1.48
 0 3 11 6.46 1.16
 0 -3 -11 3.83 1.16
 0 -3 -11 3.48 2.27
 0 -3 11 4.79 2.35
 0 -3 -12 27.55 2.33
 0 -3 12 35.64 4.01
 0 3 12 28.16 1.62
 0 3 12 27.87 1.41
 0 -3 -12 35.13 4.65
 0 3 12 34 3.36
 0 -3 12 24.67 4.33
 0 -3 -13 43.04 5.07
 0 3 13 50.22 4.1
 0 -3 13 42.31 4.53
 0 -3 -13 47.02 3.11
 0 -3 13 57.4 6.43
 0 3 14 10.15 2.57
 0 -3 -14 4.34 2.28
 0 -3 14 4.24 3.02
 0 -3 14 4.89 2.64
 0 -3 -14 5.94 1.5
 0 -3 -15 28.24 2.86
 0 -3 15 30.15 5.15
 0 3 15 28.66 3.66
 0 -3 -15 36.89 5.01
 0 -3 15 28 4.24
 0 -3 -16 96.23 7.78
 0 3 16 88.6 5.97
 0 -3 16 94.34 7.3
 0 3 -16 75.74 7.91
 0 -3 -16 89 5.07
 0 3 16 85.2 7.34
 0 -3 16 88.02 8.4
 0 3 17 237.28 9.89
 0 -3 -17 236.91 8.54
 0 -3 17 246.83 13.94
 0 3 -17 238.9 13.25
 0 -3 -17 242.86 12.36
 0 -3 17 240.73 11.47
 0 3 -18 193.63 12.4
 0 -3 18 189.29 10.74
 0 -3 18 213.76 13.18
 0 -3 -18 197.97 8.16
 0 -3 -18 205.36 11.6
 0 -3 -19 123.09 6.78
 0 3 -19 112.54 9.78
 0 -3 19 121.07 9.05
 0 -3 19 127.27 10.71
 0 -3 -19 126.2 9.62
 0 -3 -20 87.83 8.38
 0 -3 20 79.14 7.7
 0 3 -20 83.09 9.17
 0 -3 -20 71.86 5.52
 0 -3 20 83.9 9.07
 0 -3 -21 223.06 9.78
 0 -3 21 238.41 13.03
 0 -3 -21 238.9 13.57
 0 -3 21 247.54 15.24
 0 3 -21 236.91 14.41
 0 -3 -22 304.7 15.78
 0 -3 22 307.71 15.07
 0 -3 22 278.59 16.35
 0 3 -22 291.45 16.35
 0 -3 23 15.16 5.03
 0 -3 -23 23.65 5.73
 0 -3 23 25.52 6.12
 0 3 -23 16.41 6.62
 0 -3 24 5.81 3.87
 0 3 -24 21.31 6.15
 0 -3 24 11.42 4.9
 0 -3 -24 16.7 5
 0 -3 25 133.05 12.23
 0 -3 25 130.62 10.91
 0 3 -25 137.47 12.5
 0 -3 -25 126.15 11.19
 0 -3 26 250.38 15.38
 0 -3 -26 236.18 15.37
 0 -3 26 212.41 15.48
 0 3 -26 254.33 16.48
 0 -3 27 17.15 5.41
 0 3 -27 15.38 6.12
 0 -3 27 8.23 4.43
 0 -3 -27 16.3 5.47
 0 -3 28 4.82 4.77
 0 -3 -28 0.92 4.24
 0 3 -28 9.51 6.57
 0 -3 28 1.9 3.45
 0 -3 -29 6 4.65
 0 -3 29 2.86 4.05
 0 3 -29 12.02 6.14
 0 -3 29 -0.86 4.38
 0 3 -30 11.11 5.71
 0 -3 30 0.06 4.06
 0 -3 -30 11.85 5.2
 0 -3 30 5.89 3.74
 0 -3 -31 1.26 3.28
 0 -3 31 4.55 4.41
 0 3 -31 7.02 6.14
 0 -3 -32 11.24 5.09
 0 -3 32 13.02 5.62
 0 3 -32 20.4 7.64
 0 -3 33 56.59 9.07
 0 3 -33 64.2 10.15
 0 -3 -33 67.74 10.24
 0 -3 34 2.65 4.01
 0 -3 35 1.02 3.99
 0 4 0 33.33 3.65
 0 4 0 33.42 4.15
 0 -4 0 28.32 3.74
 0 -4 0 27.99 4.13
 0 -4 -1 781.75 17.91
 0 4 -1 802.15 18.92
 0 4 -1 840.83 18.39
 0 4 1 857.4 17.79
 0 4 1 779.18 17.82
 0 -4 1 807.85 19.38
 0 4 -1 820.82 16.42
 0 -4 1 810 16.93
 0 4 1 820.34 17.22
 0 4 -2 4.37 1.92
 0 -4 2 4.8 2.41
 0 4 2 0.98 2.04
 0 -4 2 5.18 2.85
 0 4 -2 3.57 2.43
 0 4 -2 4.16 2.89
 0 4 2 1.98 2.13
 0 4 2 1.73 2.26
 0 -4 -2 4.29 2.48
 0 -4 -3 537.28 13.9
 0 4 -3 570.26 15.78
 0 -4 3 566.31 16.96
 0 4 -3 557.27 13.16
 0 4 3 506.78 14.41
 0 4 3 525.3 13.86
 0 -4 3 545.54 13.78
 0 -4 -4 13.42 3.43
 0 4 4 11.46 1.82
 0 -4 4 14.13 2.78
 0 -4 4 13.98 3.27
 0 4 4 13.58 2.68
 0 -4 -4 12.4 2.56
 0 4 -4 7.58 2.03
 0 4 4 15.89 3.26
 0 4 4 13.25 2.96
 0 -4 4 10.39 3.64
 0 4 -4 9.87 3.18
 0 -4 5 218.94 11.28
 0 4 5 229.82 10.22
 0 -4 -5 242.45 11.33
 0 -4 5 221.4 10.95
 0 4 5 241.48 10.55
 0 -4 5 225.57 8.96
 0 4 -5 243.19 10.96
 0 -4 -5 234.78 8.5
 0 4 -5 225.65 8.31
 0 4 5 239.86 8.85
 0 4 5 244.6 6.46
 0 4 -6 35.56 4.85
 0 -4 -6 29.29 4.34
 0 4 6 32.52 3.35
 0 -4 6 35.78 3.96
 0 4 6 29.85 4.06
 0 4 -6 34.28 3.54
 0 -4 6 32 4.94
 0 4 6 31.85 2.23
 0 4 6 32.47 4.24
 0 -4 -6 32.51 3.28
 0 -4 -7 -0.65 2.3
 0 -4 7 -0.86 2.6
 0 4 7 0.95 1.23
 0 4 7 1.28 0.83
 0 -4 7 -1.07 1.81
 0 4 7 3.7 2.46
 0 4 -7 -0.45 1.29
 0 -4 8 2.43 2.86
 0 4 8 0.44 0.6
 0 -4 8 -0.18 1.75
 0 4 8 -0.84 2.36
 0 4 -8 1.45 1.38
 0 4 8 1.14 1.28
 0 -4 -8 1.31 2.11
 0 -4 9 188.66 8.78
 0 -4 9 207.57 11.96
 0 4 9 180.53 4.54
 0 4 9 192.63 6.73
 0 4 -9 185.78 7.95
 0 4 9 190.9 9.82
 0 -4 -9 189.31 10.3
 0 -4 10 195.67 9.09
 0 4 -10 192.24 8.35
 0 -4 -10 196.24 10.62
 0 4 10 198.82 6.53
 0 -4 10 190.39 11.64
 0 4 10 200.51 10.28
 0 4 11 1.16 0.98
 0 -4 -11 1.06 2.37
 0 4 11 -1.64 1.93
 0 -4 11 1.42 1.92
 0 -4 11 2.17 3.11
 0 4 11 1.87 2.5
 0 -4 12 29.04 5.38
 0 4 12 26.64 4.37
 0 -4 12 24.69 3.83
 0 4 12 29.57 2.28
 0 -4 -12 28.11 2.17
 0 -4 -12 28.25 4.43
 0 4 12 26.26 3.02
 0 -4 13 107.33 7.31
 0 -4 13 110.94 9.52
 0 4 13 99.63 5.72
 0 -4 -13 100.4 8.09
 0 -4 -13 95.88 4
 0 4 13 98 3.56
 0 4 13 102.76 7.95
 0 -4 14 34.95 4.7
 0 -4 14 31.16 5.77
 0 -4 -14 40.01 5.42
 0 4 14 35.96 5.36
 0 4 14 39.87 3.94
 0 -4 -14 36.46 2.65
 0 4 -14 41.37 6.22
 0 -4 15 187.78 9.98
 0 4 15 168.85 10.36
 0 4 15 174.38 7.99
 0 -4 -15 179.45 11.15
 0 -4 -15 169.69 5.76
 0 -4 15 172.4 12.14
 0 4 -15 186.34 12
 0 -4 -16 16.03 4.32
 0 4 16 15.57 2.95
 0 4 16 6.62 3.38
 0 -4 16 15.29 3.69
 0 -4 16 15.85 4.74
 0 -4 -16 11.37 1.81
 0 -4 17 71.67 8.5
 0 -4 17 70.97 6.83
 0 4 -17 55.52 7.28
 0 -4 -17 70.76 7.46
 0 -4 -17 70.46 4.16
 0 4 17 78.96 7.75
 0 -4 18 66.01 8.47
 0 -4 -18 63.79 4.14
 0 4 -18 46.16 7.58
 0 4 18 74.61 7.78
 0 -4 -18 61.6 7.26
 0 -4 18 52.93 6.09
 0 -4 19 51.3 6.35
 0 -4 19 53.64 7.87
 0 4 -19 41.48 6.58
 0 -4 -19 44.88 3.72
 0 4 19 54.73 6.89
 0 -4 -19 43.73 6.3
 0 -4 20 -1.81 3.15
 0 -4 20 0.24 2.99
 0 4 -20 -3.92 5.62
 0 -4 -20 -0.81 3.14
 0 -4 -21 19.14 4.99
 0 4 -21 11.63 4.73
 0 -4 21 14.12 4.08
 0 -4 21 22.77 5.98
 0 -4 22 7.13 4.21
 0 4 -22 0.19 5.19
 0 -4 -22 8.37 3.99
 0 -4 22 4.55 3.01
 0 -4 23 12.05 4.55
 0 -4 23 16.17 5.82
 0 -4 -23 15.45 5.45
 0 4 -23 11.13 5.17
 0 -4 24 178.96 14.63
 0 -4 -24 165.75 13.08
 0 4 -24 151.51 13.25
 0 -4 24 157.58 11.65
 0 4 -25 86.73 10.84
 0 -4 -25 64.64 9.18
 0 -4 25 74.02 9.96
 0 -4 25 67.82 8.29
 0 -4 26 23.92 6.71
 0 4 -26 21.34 7.05
 0 -4 26 11.48 4.61
 0 -4 -26 19.43 5.51
 0 -4 27 3.67 3.98
 0 -4 -27 4.95 3.96
 0 4 -27 16.44 6.72
 0 -4 27 11.93 5.83
 0 -4 -28 71.75 9.6
 0 -4 28 84.16 10.94
 0 -4 28 72.29 9.13
 0 4 -28 84.85 11.27
 0 -4 -29 2.1 4.14
 0 4 -29 11.94 6.55
 0 -4 29 -0.11 3.81
 0 -4 29 -0.32 3.92
 0 -4 -30 18.63 5.98
 0 4 -30 25.63 7.45
 0 -4 30 19.84 5.92
 0 -4 30 5.4 5.5
 0 -4 -31 156.76 14.77
 0 4 -31 160.58 15.36
 0 -4 31 134.74 14.24
 0 -4 31 143.78 13.28
 0 -4 -32 11.9 6.65
 0 -4 32 4.43 4.6
 0 -4 32 8.29 5.03
 0 -4 33 1.79 4.33
 0 -4 34 40.66 8.33
 0 5 0 -0.35 2.19
 0 -5 0 -1.21 2.57
 0 -5 0 -1.63 2.51
 0 5 0 -0.23 1.7
 0 5 -1 4.63 2.13
 0 -5 -1 5.86 2.57
 0 -5 1 4.89 2.82
 0 5 -1 6.29 2.84
 0 -5 1 3.71 2.21
 0 5 1 4.89 2.52
 0 5 1 5.78 2.4
 0 5 2 70.58 6.09
 0 5 2 68.44 5.92
 0 5 -2 72.02 5.6
 0 -5 2 72.99 5.95
 0 -5 2 64.83 6.64
 0 5 -2 84.8 6.98
 0 5 2 70.03 5.88
 0 -5 -2 60.95 5.79
 0 5 3 197.92 9.53
 0 -5 -3 180.35 9.47
 0 5 -3 191.31 10.27
 0 -5 3 188.53 11.21
 0 -5 3 171.96 8.98
 0 5 -3 171.97 8.32
 0 5 3 190.32 9.96
 0 5 3 205 10
 0 -5 -4 1619.27 26.65
 0 5 4 1677.45 29.2
 0 5 4 1644.04 20.96
 0 5 -4 1697.49 30.68
 0 5 4 1622.53 27.11
 0 5 -4 1647.38 24.94
 0 -5 4 1647.88 32.86
 0 -5 4 1615.14 26.68
 0 5 4 1689.59 26.95
 0 -5 5 16.21 5.14
 0 5 5 19.39 3.43
 0 5 5 17.9 4.01
 0 5 5 14.33 2.17
 0 5 -5 13.31 2.62
 0 -5 -5 14.18 3.14
 0 -5 5 12.55 3.09
 0 5 -5 15.29 4.34
 0 5 6 48.91 3.27
 0 5 6 44.65 5.43
 0 5 -6 46.41 5.88
 0 -5 -6 45.65 4.55
 0 5 -6 46.55 4.33
 0 -5 -6 50.03 6.15
 0 -5 6 48.51 4.94
 0 -5 6 47.05 6.54
 0 5 6 52.03 4.77
 0 5 7 491.81 9.25
 0 5 -7 510.35 17.76
 0 5 -7 478.36 13.24
 0 5 7 498.26 16.68
 0 -5 -7 468.34 17.54
 0 -5 7 477.59 14.78
 0 -5 7 468.79 18.58
 0 5 7 489.4 13.8
 0 5 8 46.88 5.97
 0 5 -8 48.08 6.54
 0 -5 8 45.6 5.17
 0 5 -8 40.55 4.16
 0 5 8 48.65 4.58
 0 5 8 46.64 2.71
 0 -5 8 56.89 7.44
 0 -5 -8 46.65 6.17
 0 -5 -9 531.73 19.21
 0 -5 9 537.35 20.54
 0 5 9 509.48 8.06
 0 -5 9 528.05 15.96
 0 5 -9 568.51 19.5
 0 5 9 537.98 13.51
 0 5 9 522.38 17.43
 0 5 -9 524.99 14.16
 0 5 10 15.42 4.16
 0 -5 10 12.88 4.49
 0 5 -10 13.13 4.66
 0 5 10 14.64 2.54
 0 5 -10 8.93 2.33
 0 -5 -10 10.12 3.87
 0 -5 10 17.01 3.48
 0 5 10 8.63 1.11
 0 5 11 37.32 3.34
 0 -5 11 26.09 5.39
 0 -5 11 34.35 4.59
 0 -5 -11 34.87 5.58
 0 5 11 27.64 4.62
 0 5 11 35.1 5.15
 0 5 -11 32.13 5.73
 0 5 -12 2.26 2.86
 0 -5 -12 6.02 3.37
 0 5 12 3.91 3.04
 0 -5 12 4.82 3.46
 0 5 12 2.8 1.06
 0 5 12 9.77 3.86
 0 -5 12 4.91 2.45
 0 -5 13 6.21 2.78
 0 5 13 3.37 1.27
 0 5 -13 2.11 3.36
 0 -5 13 -0.04 3.15
 0 -5 -13 2.57 2.75
 0 5 13 2.05 3.12
 0 5 13 0.04 1.96
 0 5 13 4.94 3.51
 0 5 14 24.86 2.19
 0 5 14 25.77 5.25
 0 5 14 30.44 5.22
 0 -5 -14 40.95 6.17
 0 -5 14 33.99 4.98
 0 -5 14 31.04 5.98
 0 5 -14 34.4 6.24
 0 5 14 21.62 3.07
 0 -5 15 19.16 5.12
 0 5 15 20.92 4.93
 0 -5 -15 30.19 5.37
 0 -5 15 21.89 4.28
 0 5 15 22.36 3.35
 0 5 15 31.62 5.25
 0 5 -15 25.43 5.57
 0 -5 16 152 12.51
 0 5 16 165.5 11.21
 0 -5 16 162.23 10.25
 0 -5 -16 149.71 11.44
 0 5 -16 174.52 12.72
 0 -5 17 35.7 5.45
 0 -5 17 38.04 7.3
 0 -5 -17 27.36 5.66
 0 5 17 41.88 6.51
 0 5 -17 36.35 6.55
 0 -5 18 30.17 6.78
 0 -5 -18 33.52 5.94
 0 5 -18 28.33 6.48
 0 -5 18 34.57 5.62
 0 5 18 41.64 6.53
 0 5 19 21.25 5
 0 -5 19 26.18 4.85
 0 5 -19 17.95 5.27
 0 -5 19 30.21 7.08
 0 -5 -19 22.43 5.11
 0 5 20 97.77 9.53
 0 -5 20 113.92 9.32
 0 -5 -20 109.58 10.5
 0 -5 20 98.52 10.96
 0 5 -20 89.08 10.45
 0 -5 21 44.55 8.12
 0 -5 -21 34.6 6.56
 0 -5 21 43.22 6.43
 0 5 -21 30.99 6.99
 0 -5 22 1.78 3.6
 0 5 -22 -6.44 5.93
 0 -5 -22 0.14 3.93
 0 -5 22 5.34 3.86
 0 -5 23 52 8.76
 0 -5 23 35.86 6.16
 0 -5 -23 24.97 5.89
 0 5 -23 33.96 7.55
 0 -5 -24 -3.1 4.61
 0 5 -24 -1.45 4.51
 0 -5 24 0.79 3.41
 0 -5 24 -6.19 5.23
 0 -5 -25 -4.47 4.54
 0 5 -25 6.71 6.06
 0 -5 25 0.66 3.46
 0 -5 25 -1.77 3.53
 0 -5 26 1.93 2.95
 0 -5 26 2 4.15
 0 5 -26 0.67 5.47
 0 -5 -26 -1.03 4.63
 0 -5 27 4.21 4
 0 -5 27 -2.03 4.12
 0 5 -27 -1.03 4.66
 0 -5 -27 -3.86 4.62
 0 5 -28 1.73 5.82
 0 -5 -28 -0.32 5.05
 0 -5 28 0.24 3.69
 0 -5 28 -7.19 5.7
 0 5 -29 3.97 6.08
 0 -5 29 3.27 3.65
 0 -5 29 2.54 4.3
 0 -5 -29 2.43 4.58
 0 -5 30 4.75 4.52
 0 -5 30 12.91 5.71
 0 5 -30 17.92 7.18
 0 -5 -30 5.77 5.08
 0 -5 -31 21.18 6.63
 0 -5 31 26.43 6.75
 0 -5 31 27.66 7.59
 0 -5 32 10.31 5.67
 0 -5 32 4.83 4.39
 0 -5 33 4.47 5.25
 0 -6 0 8.21 3.47
 0 6 0 9.12 3.4
 0 6 -1 150.71 9.65
 0 -6 1 152.36 9.36
 0 -6 -1 150.46 10.23
 0 -6 1 159.6 10.67
 0 6 1 159.64 9.64
 0 -6 2 27.95 5.32
 0 6 -2 33.62 5.18
 0 -6 2 24.13 4.18
 0 6 2 25.48 4.3
 0 -6 -2 26.49 4.63
 0 -6 3 38.34 4.92
 0 6 3 40.76 5.23
 0 -6 3 43.43 6.33
 0 -6 -3 40.57 5.46
 0 6 -3 40.95 5.57
 0 6 3 43.35 6.11
 0 -6 4 89.45 8.78
 0 -6 -4 91.39 7.36
 0 6 4 94.17 7.25
 0 6 4 98.4 8.16
 0 6 4 92.92 5.79
 0 -6 4 94.74 7.44
 0 6 -4 90.25 8.11
 0 6 4 75.95 7.89
 0 -6 5 595.45 17.91
 0 6 5 610.95 17.79
 0 -6 -5 583.48 17.62
 0 6 5 590.71 19.37
 0 6 -5 584.28 19.91
 0 -6 5 582.15 21.73
 0 6 5 561.28 13.14
 0 6 5 557.33 20.18
 0 6 6 4.75 3.82
 0 6 6 5.38 2.74
 0 -6 6 3.49 3.41
 0 6 6 3.67 3.5
 0 -6 -6 7.15 3.04
 0 -6 6 3.78 2.7
 0 6 6 3.74 1.72
 0 6 -6 8.68 3.98
 0 6 7 0.05 2
 0 6 7 2.53 1.42
 0 -6 7 1.9 3.67
 0 6 7 -1.96 3.29
 0 -6 7 3.68 2.68
 0 6 -7 2.05 3.23
 0 6 7 0.5 3.04
 0 6 8 3.73 2.16
 0 6 8 9.96 4
 0 -6 8 5.83 2.85
 0 -6 -8 4.8 3.63
 0 -6 8 4.8 3.84
 0 6 8 4.45 3.45
 0 6 8 4.61 1.32
 0 6 -8 0.47 3.55
 0 6 9 293.77 6.82
 0 -6 9 280.44 16.26
 0 6 9 301.25 11.67
 0 6 9 332.02 15.51
 0 6 9 300.63 14.4
 0 -6 -9 305.54 16.05
 0 -6 9 309.31 13.39
 0 6 -9 326.79 16.08
 0 -6 10 32.14 6.43
 0 -6 -10 33.24 6.3
 0 -6 10 28.25 4.63
 0 6 10 32.97 4.09
 0 6 -10 26.51 5.82
 0 6 10 28.97 5.5
 0 6 10 14.03 4.14
 0 6 10 29.19 2
 0 6 -11 346.19 17.04
 0 6 11 340.28 15.59
 0 6 11 326.3 5.55
 0 6 11 347.41 11.69
 0 -6 -11 372.05 17.96
 0 6 11 356.84 15.94
 0 -6 11 346.15 14.61
 0 -6 11 347.29 18.65
 0 -6 12 356.57 14.95
 0 6 -12 342.79 17.33
 0 -6 12 334.47 18.64
 0 -6 -12 376.03 18.26
 0 6 12 349.53 16.02
 0 6 12 343.1 15.72
 0 -6 13 18.29 5.45
 0 6 13 9.13 4.42
 0 -6 -13 14.91 4.91
 0 6 -13 19.12 5.26
 0 6 13 23.46 5.67
 0 -6 13 20.77 4.43
 0 6 14 17.79 4.74
 0 6 -14 15.66 5.32
 0 -6 14 16.61 5.61
 0 -6 14 12.88 3.98
 0 -6 -14 14.3 4.68
 0 6 14 24.41 5.52
 0 6 15 118.61 9.75
 0 -6 -15 123.56 11.41
 0 -6 15 115.82 12.04
 0 -6 15 109.46 9.12
 0 6 -15 117.11 11.2
 0 6 15 114.39 10
 0 6 16 615.65 20.31
 0 6 -16 602.99 24.06
 0 -6 16 604.93 26.53
 0 -6 16 599.31 20.56
 0 -6 -16 564.07 23.52
 0 6 16 598.02 21.89
 0 -6 -17 23.85 6.24
 0 6 -17 29.07 6.64
 0 6 17 34.34 6.46
 0 -6 17 38.13 8.26
 0 6 17 38.39 6.36
 0 -6 17 26.15 5.62
 0 -6 18 38.1 7.89
 0 6 -18 46.66 8.34
 0 -6 18 37.45 5.98
 0 -6 -18 50.9 8.16
 0 6 18 34.13 6.66
 0 -6 19 147.07 11.14
 0 -6 -19 165.29 13.52
 0 6 19 149.06 11.64
 0 6 -19 123.08 12.23
 0 -6 19 136.23 13.6
 0 -6 -20 8.97 5.22
 0 6 20 14.11 4.98
 0 -6 20 11.55 5.44
 0 -6 20 13.44 4.73
 0 6 -20 1.95 5.2
 0 -6 21 60.15 7.6
 0 6 21 47.92 7.34
 0 -6 -21 61.56 8.97
 0 6 -21 36.53 7.9
 0 -6 21 57.91 9.28
 0 6 -22 -1.7 4.71
 0 -6 22 5.41 5.31
 0 -6 22 4.57 3.38
 0 -6 -22 1.09 3.32
 0 6 22 4.25 4.43
 0 -6 23 28.85 5.86
 0 -6 23 23.62 6.73
 0 -6 -23 35.9 7.42
 0 6 -23 16.25 6.63
 0 -6 24 -2.44 5.61
 0 6 -24 -6.73 6.22
 0 -6 24 -0.13 3.55
 0 -6 -24 2.5 4.24
 0 -6 -25 2.18 3.94
 0 6 -25 -2.6 5.2
 0 -6 25 -3.15 3.92
 0 -6 25 -0.84 4.08
 0 -6 26 8.69 4.56
 0 -6 -26 10.56 5.24
 0 -6 26 12.35 4.46
 0 6 -26 22.52 6.69
 0 -6 -27 -5.29 5.59
 0 -6 27 1.68 3.43
 0 6 -27 -1.49 6.04
 0 -6 27 -3.7 5.44
 0 -6 28 -2.01 4.32
 0 6 -28 -2.13 5.82
 0 -6 -28 -1.8 5.45
 0 -6 -29 7.4 5.19
 0 -6 29 18.72 6.84
 0 -6 30 -6.85 5.03
 0 7 0 -1.49 2.87
 0 -7 0 -0.85 3.03
 0 -7 1 48.22 6.66
 0 7 1 61.42 6.79
 0 7 1 47.91 7.28
 0 7 -1 43.86 6
 0 -7 -1 56.46 7.15
 0 7 -2 -1.75 2.97
 0 -7 -2 0.68 2.93
 0 -7 2 1.07 3.16
 0 7 2 -2.66 4.38
 0 7 2 1.69 2.96
 0 7 3 114.51 8.78
 0 7 -3 111.19 9.44
 0 -7 3 100.82 9.88
 0 7 3 105.95 9.84
 0 -7 -3 117.72 9.33
 0 -7 3 100.28 8.31
 0 7 3 98.8 6.74
 0 7 4 56.07 5.02
 0 -7 4 68.57 6.92
 0 7 4 65.66 7.35
 0 -7 -4 63.59 7.01
 0 7 -4 52.7 6.85
 0 7 4 59.12 6.43
 0 7 4 58.95 8.09
 0 -7 4 47.95 7.32
 0 -7 -5 141.84 9.84
 0 7 5 157.92 10.1
 0 7 5 152.67 10.81
 0 -7 5 170.43 13.08
 0 7 5 138.73 11.4
 0 7 -5 160.53 11.41
 0 -7 5 156.22 10.25
 0 7 5 164.56 7.89
 0 7 6 118.08 10.58
 0 -7 -6 99.64 8.2
 0 7 -6 94.95 9.16
 0 -7 6 91.19 10.11
 0 -7 6 113.71 8.8
 0 7 6 105.28 8.32
 0 7 6 101.25 5.9
 0 7 6 114.8 9.66
 0 7 7 -2.59 3.98
 0 7 7 4.15 2.94
 0 7 -7 -4.56 3.46
 0 7 7 1.51 3.44
 0 -7 7 3.54 4.21
 0 7 7 2.62 1.68
 0 -7 7 1.04 2.74
 0 -7 8 176.16 10.82
 0 7 8 170.39 12.4
 0 -7 8 167.47 13.52
 0 7 -8 174.55 12.53
 0 7 8 153.29 6.06
 0 7 8 152.05 11.17
 0 7 8 145.83 9.42
 0 7 -9 220.8 14.27
 0 -7 9 232.72 12.55
 0 7 9 213.72 11.25
 0 7 9 230.49 13.6
 0 -7 9 195.8 14.78
 0 7 9 251.74 14.73
 0 -7 10 153.31 13.35
 0 7 10 134.95 10.75
 0 7 -10 147.94 11.89
 0 -7 10 146.49 10.1
 0 7 10 139.31 11.02
 0 7 11 6.7 4.08
 0 7 -11 9.48 4.91
 0 -7 11 3.59 4.14
 0 7 11 6.75 3.82
 0 -7 -11 4.69 3.87
 0 -7 11 10.32 3.84
 0 7 12 37.46 6.07
 0 7 12 37.57 6.35
 0 -7 12 43.14 8
 0 -7 12 36.6 5.71
 0 7 -12 37.51 6.73
 0 -7 -12 24.31 5.81
 0 7 13 6.92 4.23
 0 -7 13 -1.16 3.82
 0 7 -13 0.36 3.56
 0 -7 13 -2.66 3.22
 0 7 13 -0.21 4.07
 0 -7 -13 -8.74 5.65
 0 -7 14 86.02 8.33
 0 -7 -14 71.71 9.16
 0 7 -14 95.5 10.57
 0 7 14 80.01 8.79
 0 7 14 87.09 8.96
 0 -7 14 83.61 10.66
 0 7 -15 125.82 12.14
 0 -7 15 137.01 10.47
 0 -7 15 117.89 12.91
 0 7 15 140.7 11.22
 0 -7 -15 133.3 12.6
 0 7 15 133.33 11.38
 0 7 16 186.24 12.58
 0 7 -16 153.46 13.57
 0 -7 16 168.56 15.11
 0 7 16 156.18 12.18
 0 -7 16 164.59 11.54
 0 -7 -16 144.75 13.08
 0 7 17 85.58 9.58
 0 -7 17 76.93 10.72
 0 7 17 94.31 9.39
 0 -7 17 77.97 8.41
 0 -7 -17 68.67 9.54
 0 7 -17 94.65 10.98
 0 7 18 38.56 6.63
 0 7 -18 37.49 7.27
 0 -7 -18 36.04 7.61
 0 -7 18 31.14 6.03
 0 7 18 42.58 6.78
 0 -7 18 46.06 9.22
 0 -7 19 22.8 7.09
 0 7 19 28.19 6.4
 0 -7 -19 23.18 6.38
 0 7 -19 23.07 6.21
 0 -7 19 23.71 5.26
 0 7 -20 -4.15 6.47
 0 -7 20 4.63 4.01
 0 -7 -20 4.37 4.03
 0 -7 20 4.04 3.11
 0 7 20 8.15 4.94
 0 7 -21 -4.92 5.06
 0 -7 21 2.61 3.48
 0 7 21 4.38 4.5
 0 -7 21 -0.16 4.74
 0 -7 -21 2.27 4.09
 0 -7 -22 5.22 4.84
 0 7 -22 -7.72 7
 0 7 22 0.22 4.36
 0 -7 22 -2.5 4.67
 0 -7 22 -2.88 4.02
 0 7 -23 -7.85 6.78
 0 7 23 1.8 3.44
 0 -7 -23 3.22 3.86
 0 -7 23 0.1 4.95
 0 7 -24 -6.59 6.32
 0 -7 24 1.14 5.14
 0 -7 -24 3.96 4.17
 0 -7 25 5.61 5.76
 0 7 -25 -5.19 4.96
 0 -7 -25 -2.23 4.89
 0 -7 26 -2.6 5.21
 0 -7 -26 1.59 4.12
 0 -7 -27 -0.09 4.11
 0 8 0 5.18 3.52
 0 -8 0 4.69 3.64
 0 8 0 -3.62 4.79
 0 -8 -1 10.16 4.48
 0 8 1 11.8 3.88
 0 8 1 6.34 4.44
 0 8 -1 14.65 4.21
 0 -8 1 10.44 3.98
 0 8 -2 17.31 4.91
 0 -8 2 14.34 4.8
 0 8 2 14.95 5.08
 0 -8 -2 18.19 5.19
 0 8 2 26.99 5.21
 0 8 -3 12.08 4.2
 0 8 3 9.24 4.6
 0 8 3 15.7 3.4
 0 8 3 12.8 4.45
 0 -8 -3 20.8 5.17
 0 8 3 10.68 3.79
 0 -8 3 15.05 5.25
 0 8 4 37.71 5.58
 0 8 4 37.55 4.55
 0 8 -4 38.08 6.56
 0 -8 -4 46.32 6.86
 0 8 4 47.49 7.97
 0 8 4 42.84 6.75
 0 -8 4 44.46 7.65
 0 8 5 30.17 5.99
 0 8 5 29.41 5.12
 0 -8 5 26.04 6.29
 0 -8 -5 29.08 5.89
 0 8 -5 28.78 5.93
 0 8 5 26.28 6.39
 0 -8 5 31.41 5.32
 0 8 6 49.55 7.9
 0 -8 6 55.14 6.89
 0 8 6 53.18 7.5
 0 -8 6 45.75 7.64
 0 8 6 45.23 6.3
 0 8 -6 59.78 7.97
 0 8 7 49.03 6.21
 0 8 7 46.78 7.54
 0 -8 7 64.47 7.32
 0 8 -7 62.01 8.18
 0 8 7 63.79 7.91
 0 -8 7 48.78 8.36
 0 -8 8 61.25 9.07
 0 -8 8 62.04 7.46
 0 8 8 46.97 7.84
 0 8 8 61.92 7.79
 0 8 -8 60.57 8.36
 0 8 8 50.46 6.03
 0 8 9 26.41 4.94
 0 8 9 25.71 6.4
 0 8 9 22.59 5.4
 0 8 -9 24.85 6.12
 0 -8 9 31.39 5.6
 0 -8 9 12.76 5
 0 -8 10 29.52 7.01
 0 8 10 41.66 6.73
 0 8 10 33.36 6.82
 0 8 -10 43.74 7.57
 0 -8 10 46.12 6.42
 0 8 10 42.18 5.65
 0 8 11 52.43 7.51
 0 -8 11 46.65 6.45
 0 8 11 53.65 7.73
 0 -8 11 62.79 9.79
 0 8 -11 60.25 8.42
 0 8 -12 22.2 6.31
 0 8 12 15.43 4.96
 0 8 12 4.69 4.93
 0 -8 12 22.28 4.93
 0 -8 12 23.15 6.43
 0 8 -13 62 9.08
 0 -8 13 49.23 8.49
 0 -8 13 58.06 7.08
 0 8 13 48.2 7.63
 0 8 13 58.47 8.23
 0 8 14 0.08 3.86
 0 8 14 4.11 4.16
 0 -8 -14 -0.56 4.08
 0 8 -14 5.8 5.12
 0 -8 14 1.22 2.75
 0 -8 14 0.95 4.5
 0 -8 15 7.46 4.42
 0 8 -15 20.77 6.09
 0 8 15 8 4.26
 0 8 15 7.77 5.03
 0 -8 15 16.41 4.59
 0 -8 -15 6.15 4.39
 0 -8 16 1.7 3.92
 0 8 16 9.35 4.47
 0 8 -16 8.34 5.83
 0 -8 -16 3.17 4.03
 0 -8 16 7.4 4.19
 0 8 16 9.11 4.73
 0 8 -17 42.99 8.31
 0 -8 -17 32.79 7.47
 0 8 17 33.2 6.35
 0 -8 17 35.98 7.8
 0 8 17 58.43 8.15
 0 8 18 36.04 6.61
 0 8 -18 31.73 7.44
 0 8 18 34.52 7.17
 0 -8 -18 29.42 7.63
 0 -8 18 37.6 8.13
 0 8 -19 -8.15 6.8
 0 -8 -19 -5.47 4.91
 0 8 19 9.49 4.68
 0 -8 19 1.23 5.44
 0 8 19 4.22 4.17
 0 -8 20 -3.28 4.91
 0 -8 -20 -1.57 4.13
 0 8 -20 0.07 6.83
 0 8 20 8.93 5.27
 0 8 21 4.37 4.16
 0 -8 -21 2.16 4.48
 0 8 -21 -3.76 6.1
 0 -8 21 -0.52 4.13
 0 -8 -22 5.13 4.37
 0 -8 22 3.37 5.74
 0 8 22 4.78 4.88
 0 8 23 8.99 4.9
 0 -8 -23 16.14 6.85
 0 -8 23 2.91 4.92
 0 -8 -24 -4.97 5.45
 0 -8 -25 -6.56 5.07
 0 9 0 -4.38 4.04
 0 -9 0 1.8 3.51
 0 -9 -1 9.92 4.82
 0 9 -1 11.3 5.93
 0 9 1 9.07 5.21
 0 9 -1 14.3 4.43
 0 9 1 13.42 4.44
 0 -9 1 10.65 5.04
 0 9 2 7.31 3.72
 0 9 2 4.06 2.82
 0 -9 -2 4.41 4.28
 0 9 -2 4.56 3.63
 0 9 2 0.65 4.51
 0 -9 2 3.77 3.23
 0 9 3 44.48 7.89
 0 9 3 46.75 6.71
 0 -9 3 38.58 7.79
 0 9 3 54.04 7.63
 0 -9 -3 53.23 7.84
 0 9 -3 39.15 6.91
 0 -9 -4 8.15 4.37
 0 9 4 0.93 3.55
 0 9 4 -1.93 4.15
 0 -9 4 -1.59 3.95
 0 9 -4 -2.26 3.93
 0 9 4 7.92 3.78
 0 9 5 14.3 4.94
 0 9 -5 16.26 5.35
 0 9 5 18.95 6.22
 0 9 5 10.26 3.77
 0 -9 5 9.96 4.58
 0 9 6 22.53 6.62
 0 9 -6 17.41 5.19
 0 9 6 15.73 4.43
 0 9 6 24.76 5.72
 0 -9 6 20.6 6.68
 0 9 -7 41.41 7.49
 0 9 7 41.37 7.88
 0 -9 7 42.41 6.2
 0 9 7 39.67 6.77
 0 -9 7 31.99 7.5
 0 -9 8 3.38 5.06
 0 9 8 -1 4.43
 0 9 8 -1.79 3.77
 0 -9 8 0.11 2.99
 0 9 -8 -2.76 4.19
 0 -9 9 17.64 6.24
 0 9 -9 16.97 5.63
 0 9 9 19.86 6.17
 0 9 9 12.82 4.29
 0 9 10 16.01 5.24
 0 -9 10 10.54 5.86
 0 9 -10 6.7 5.13
 0 9 10 13.64 5.55
 0 9 11 0.58 4.34
 0 9 -11 13.79 5.79
 0 9 11 2.87 3.69
 0 -9 11 4.94 6.32
 0 9 12 1.84 4
 0 9 12 -0.2 3.87
 0 9 -12 -3.57 4.76
 0 -9 12 0.32 4.09
 0 9 -13 12.44 5.42
 0 -9 13 17.2 6.25
 0 9 13 13.94 5.09
 0 9 13 11.03 4.71
 0 9 -14 2.29 4.63
 0 9 14 -1.8 4.55
 0 -9 14 -0.34 3.96
 0 9 14 0.64 3.37
 0 9 -15 4.42 5.51
 0 9 15 -5.11 4.55
 0 9 15 8.61 5.02
 0 -9 15 1.86 5.18
 0 9 16 2.18 4.55
 0 9 16 0.57 3.79
 0 -9 16 8.46 6.19
 0 9 -16 6.76 5.54
 0 9 -17 20.52 6.7
 0 9 17 13.74 5.66
 0 9 17 18.53 5.68
 0 -9 17 26.62 7.7
 0 -9 -18 -1.11 4.69
 0 9 -18 12.9 6.21
 0 9 18 6.39 4.52
 0 -9 18 5.37 5.5
 0 9 18 6.3 4.56
 0 9 -19 2.38 4.88
 0 9 19 18.23 5.93
 0 -9 -19 15.97 6.41
 0 9 20 20.5 6.47
 0 -9 -20 15.69 6.49
 0 -9 -21 6.91 5.3
 0 10 0 43.45 8.39
 0 10 0 38.39 6.78
 0 10 0 37.97 6.96
 0 -10 0 41.27 8.12
 0 -10 -1 34.9 7.38
 0 10 1 27.33 6.24
 0 -10 1 34.61 7.68
 0 10 1 22.29 5.33
 0 10 -1 26.74 8.12
 0 10 -1 28.98 6.38
 0 10 1 19.59 6.06
 0 -10 2 11.84 5.05
 0 10 -2 8.24 6.16
 0 -10 -2 15.03 5.6
 0 10 2 14.33 5.02
 0 10 2 -0.32 5.18
 0 10 -2 11.91 4.7
 0 -10 -3 20.2 5.88
 0 10 3 4.71 5.07
 0 10 -3 2.54 6
 0 10 3 16.24 5.23
 0 -10 3 10.24 4.93
 0 10 -3 10.27 4.73
 0 10 -4 16.51 5.32
 0 -10 4 15.86 6.1
 0 10 4 10.7 5.47
 0 10 4 11.88 4.78
 0 -10 5 2.61 4.84
 0 10 5 2.76 3.9
 0 10 5 3.69 5.63
 0 10 -5 -2.86 4.46
 0 10 6 -2.31 5.31
 0 10 -6 1.83 4.24
 0 10 6 3.65 4.16
 0 -10 6 -1.34 4.44
 0 10 7 4.14 4.72
 0 10 7 10.03 4.43
 0 -10 7 17.45 6.57
 0 10 -7 11 4.52
 0 -10 8 12.57 5.44
 0 10 8 12.92 5.1
 0 10 8 8.71 5.62
 0 10 -8 10.17 4.35
 0 10 9 13.19 5.38
 0 10 9 19.07 6.9
 0 -10 9 5 4.66
 0 10 -9 15.08 6.03
 0 10 -10 7.19 4.93
 0 10 10 -4.14 6.3
 0 10 10 21.06 6.05
 0 -10 10 9.64 5.41
 0 10 11 20.77 6.31
 0 10 11 30.88 6.57
 0 -10 11 32.13 8.44
 0 10 -11 32.4 7.53
 0 10 12 20.05 6.42
 0 10 12 11.84 5.14
 0 -10 12 20.19 7.43
 0 10 -12 20.49 6.77
 0 10 13 2.39 3.73
 0 10 -13 7.03 5.83
 0 -10 13 0.11 4.34
 0 -10 14 12.46 6.1
 0 10 14 13.11 4.85
 0 10 -14 21.86 7.16
 0 10 -15 21.66 7.71
 0 10 15 -0.28 4.1
 0 10 16 -4.1 4.63
 0 10 17 1.69 4.5
 0 -11 0 1.06 4.26
 0 -11 1 -0.14 4.82
 0 -11 -1 2.73 4
 0 -11 2 18.21 6.86
 0 -11 3 1.9 4.76
 0 11 -4 12.97 5.38
 0 -11 4 13.53 6.06
 0 11 -5 2.59 4.32
 0 -11 5 7.07 4.44
 0 -11 6 1.52 3.99
 0 11 -6 3.43 4.28
 0 -11 7 10.46 6.09
 0 11 -7 4.64 5.03
 0 11 7 11.19 5.05
 0 11 -8 9.84 4.87
 0 11 8 8.72 4.52
 0 -11 8 7.03 4.63
 0 11 9 13.35 5.69
 0 11 -9 2.94 4.57
 0 11 -10 -0.64 4.12
 0 11 10 -0.39 4.31
 0 11 11 11.63 5.5
 0 11 -11 2.72 5.2
 0 11 12 10.12 5.09
 -1 0 3 28.33 2.38
 1 0 3 27.15 2.23
 1 0 4 152.41 5.19
 -1 0 4 165.22 5.51
 -1 0 -4 156.96 4.69
 -1 0 4 160.72 5.36
 -1 0 5 24.68 2.65
 1 0 5 26.74 2.83
 -1 0 -5 16.91 1.93
 -1 0 5 23.05 2.68
 1 0 5 22.28 2.15
 -1 0 5 22.28 2.9
 -1 0 -6 677.33 11.07
 -1 0 6 668.09 12.4
 -1 0 6 679.09 12.09
 -1 0 6 681.64 10.97
 -1 0 -6 659.91 10.19
 1 0 6 649.98 10.99
 1 0 7 1959.65 20.14
 1 0 7 1993.76 17.85
 -1 0 -7 1971.53 20.13
 -1 0 7 1965.99 21.63
 -1 0 -7 1957.98 18.47
 -1 0 7 1980.31 19.86
 -1 0 -8 312.83 8.52
 -1 0 8 319.62 8.48
 1 0 8 307.9 8.54
 -1 0 -8 304.69 7.71
 -1 0 8 318.5 9.33
 1 0 8 320.55 7.59
 -1 0 -8 310.27 8.33
 -1 0 -9 102.88 5.17
 -1 0 9 106.59 5.2
 1 0 9 104.84 5.4
 -1 0 -9 118.52 5.6
 -1 0 -9 101.67 4.75
 1 0 9 111.08 4.77
 -1 0 9 112.27 5.97
 -1 0 -10 219.9 7.97
 -1 0 -10 213.8 7.05
 1 0 10 202.97 7.86
 1 0 10 212.12 6.87
 -1 0 10 216.67 8.51
 -1 0 -10 220.4 7.88
 -1 0 10 215.69 7.7
 -1 0 -11 249.8 8.58
 -1 0 -11 246.94 7.89
 1 0 -11 235.19 9.35
 1 0 11 240.56 7.63
 -1 0 11 244.41 9.44
 1 0 11 240.69 8.94
 -1 0 11 256.64 8.74
 1 0 -11 253.62 8.02
 -1 0 -11 242.63 8.75
 1 0 -12 76.52 5.74
 1 0 12 76.54 5.41
 1 0 -12 78.72 4.8
 -1 0 -12 81.47 5.38
 -1 0 -12 71.23 5.12
 -1 0 12 80.06 5.78
 -1 0 -12 74.69 4.58
 1 0 12 82.2 4.8
 -1 0 12 72.85 5.01
 -1 0 -13 180.3 8.28
 1 0 13 195.67 8.78
 -1 0 -13 178.94 7.23
 -1 0 13 181.13 8.04
 -1 0 -13 168.19 7.87
 1 0 -13 169.07 8.61
 1 0 -13 193.31 7.49
 1 0 13 173.91 7.09
 1 0 14 -1.03 1.58
 -1 0 -14 -3.7 2.76
 -1 0 14 5.55 2.24
 1 0 -14 6.47 2.27
 1 0 14 2.43 1.7
 -1 0 -14 2.98 1.55
 1 0 15 17.24 3.1
 -1 0 15 17.16 3.08
 -1 0 -15 23.64 2.98
 -1 0 -15 22.85 3.84
 1 0 -15 27.35 3.38
 1 0 15 18.09 2.86
 -1 0 16 144.25 8.14
 -1 0 -16 148.06 7.15
 1 0 16 158.68 7.55
 -1 0 -17 210.89 8.72
 -1 0 17 225.82 10.32
 1 0 17 218.89 9.12
 -1 0 18 512.77 15.91
 -1 0 -18 511.69 13.62
 1 0 18 523.57 14.35
 1 0 -18 541.64 17.25
 -1 0 19 27.1 4.2
 -1 0 -19 31.52 3.71
 1 0 19 32.91 4.21
 1 0 -19 43.48 6.31
 -1 0 20 0.63 2.28
 1 0 -20 6.25 4.01
 1 0 20 1.48 2.04
 -1 0 -20 0.93 1.51
 -1 0 -20 8.11 4.1
 1 0 -21 63.8 7.39
 -1 0 21 47.61 5.7
 1 0 21 58.63 5.75
 -1 0 -21 57.66 6.67
 -1 0 -21 48.99 4.8
 1 0 -22 417.01 17.1
 -1 0 -22 404.05 15.88
 1 0 22 383.99 13.68
 -1 0 22 395.07 15.73
 -1 0 -22 362.15 12.47
 -1 0 23 246.82 12.85
 1 0 23 259.94 11.55
 1 0 -23 255.83 13.97
 -1 0 -23 245.95 12.96
 1 0 24 12.64 3.74
 1 0 -24 10.63 4.74
 -1 0 -24 9.29 4.58
 -1 0 24 12.61 4.02
 1 0 25 323.67 13.3
 -1 0 25 339.39 15.52
 -1 0 -25 311.18 15.01
 1 0 -25 324.49 16.23
 -1 0 -26 45.93 6.9
 1 0 -26 38.41 7.01
 -1 0 26 36.46 5.78
 -1 0 -27 28.86 5.99
 1 0 -27 24.05 5.65
 -1 0 27 26.39 4.93
 -1 0 -28 9.7 5.22
 1 0 -28 0.34 4.32
 -1 0 -29 77.27 8.78
 1 0 -29 66.63 8.73
 1 0 30 40.66 8.08
 1 0 -30 33.12 6.87
 -1 0 -30 45.9 7.35
 -1 0 -31 40.67 7.16
 1 0 -31 18.8 5.69
 1 0 31 37.35 7.94
 -1 0 -32 15.33 5.44
 1 0 -32 6.45 4.2
 1 0 32 5.5 4.17
 -1 0 -33 5.63 4.51
 1 0 33 3.7 3.82
 1 0 -33 7.21 4.45
 1 0 -34 -7.07 5.68
 -1 0 -34 5.08 4.58
 1 0 -35 13.04 5.47
 1 0 -36 -7.4 5.95
 1 1 -35 -3.01 4.88
 1 1 -34 0.47 4.28
 1 -1 34 1.64 4.19
 1 -1 33 4.3 4.74
 1 1 -33 11.66 6.18
 1 -1 32 2.71 4.46
 -1 -1 -32 4.47 3.51
 -1 -1 -31 12.04 4.6
 1 -1 31 16.73 5.5
 1 1 -31 22.13 6.26
 1 -1 30 24.69 6.83
 1 1 -30 23.82 6.54
 -1 -1 -30 20.62 5.19
 1 -1 29 79.82 9.76
 -1 -1 -29 70.5 7.82
 1 1 -29 67.78 9.09
 -1 -1 -28 5.1 3.51
 1 1 -28 11.15 5.75
 1 -1 28 10.61 5.19
 -1 -1 -27 48.4 6.45
 1 1 -27 49.67 8.11
 1 -1 27 39.37 5.93
 1 -1 27 40.95 6.94
 1 -1 26 50.71 6.56
 1 -1 26 66.34 8.53
 1 1 -26 55 8.31
 -1 -1 -26 68.03 7.26
 1 -1 25 34.7 6.33
 -1 1 25 44.04 5.43
 1 1 -25 49.79 7.9
 -1 -1 -25 49.68 6.43
 1 -1 25 50.66 6.51
 1 1 -24 114.87 10.57
 -1 1 24 104.37 7.92
 -1 -1 -24 110.73 8.64
 1 -1 24 124.38 11.11
 1 -1 24 103.63 8.81
 -1 -1 -23 518.26 17.26
 1 1 -23 532.6 20.33
 1 -1 23 527.85 20.86
 1 -1 23 503.55 18.24
 -1 1 23 513.37 16.62
 1 -1 22 431.9 18.62
 -1 -1 -22 479.27 16.14
 1 -1 22 472.66 17.23
 -1 -1 -22 448.55 10.76
 -1 1 22 491.26 15.87
 1 1 -22 492.44 19.28
 -1 -1 -21 42.31 3.69
 1 1 -21 42.49 6.85
 1 -1 21 48.99 5.98
 1 -1 21 37.21 6.46
 -1 1 21 34.48 4.56
 1 -1 20 138.07 10.25
 -1 -1 -20 136.38 5.85
 1 -1 20 124.79 8.74
 1 1 -20 147.53 10.51
 -1 1 20 129.64 7.84
 1 -1 19 85.01 7.9
 -1 1 19 69.11 5.62
 -1 -1 -19 63.1 3.98
 1 1 -19 83.13 8.29
 1 -1 19 67.68 6.37
 -1 -1 -18 130.9 5.43
 1 1 -18 136.11 9.74
 1 -1 18 131 9.17
 -1 1 18 121.72 7.04
 1 -1 18 132.54 8.49
 -1 -1 -17 68.25 5.64
 1 -1 17 66 6.63
 1 1 -17 52.75 6.76
 1 -1 17 53.02 5.51
 -1 -1 -17 53.27 3.4
 -1 1 17 52.61 4.57
 -1 -1 -16 228.9 6.63
 1 -1 16 237.85 11.68
 1 -1 16 225.99 10.48
 -1 -1 -16 250.36 9.55
 -1 1 16 245.43 9.2
 1 -1 15 762.5 19.67
 -1 -1 -15 763.83 15.79
 1 -1 15 745.8 18.36
 -1 -1 -15 731.29 11.38
 -1 1 15 775.7 15.64
 1 -1 14 103.21 6.93
 1 1 -14 100.95 6.61
 1 -1 14 107.09 7.76
 -1 -1 -14 115.02 6.27
 -1 1 14 105.95 5.65
 -1 -1 -14 102.63 4.15
 -1 -1 -13 614.29 9.64
 -1 1 13 624.99 15.59
 -1 -1 -13 624.58 13.04
 1 -1 13 619.98 17.23
 1 -1 13 637.82 16.77
 1 1 -13 639.65 15.5
 1 -1 13 629.25 15.83
 -1 1 13 622.01 12.96
 1 -1 12 363.84 11.84
 -1 -1 -12 357.25 6.99
 -1 1 12 341.09 9.2
 1 -1 12 376.03 12.94
 -1 -1 -12 374.62 9.75
 -1 1 12 365.03 11.57
 1 -1 12 346.72 12.14
 1 1 -12 357.72 11.36
 -1 -1 -12 355.58 12.22
 -1 -1 -11 1420.5 23.52
 1 -1 11 1435.81 22.47
 1 1 -11 1442.65 21.94
 1 -1 11 1358.32 23.7
 -1 1 11 1404.1 21.53
 -1 -1 -11 1409.02 13.14
 -1 -1 -11 1445.66 17.6
 -1 1 11 1419.93 17.68
 1 -1 11 1414.49 23.16
 -1 -1 -10 160.12 5.76
 -1 -1 -10 141.32 7.29
 1 1 -10 151.7 7.06
 1 -1 10 153.8 7.79
 -1 -1 -10 142.14 4.05
 -1 1 10 146.39 6.89
 -1 1 10 147.19 5.56
 1 -1 10 148.95 7.42
 1 -1 10 148.88 7.34
 -1 -1 -9 921.82 12.2
 1 -1 9 876.97 16.67
 1 -1 9 896.23 17.93
 -1 1 9 916.9 15.91
 -1 1 9 905.23 12.77
 1 -1 9 903.72 16.78
 -1 -1 -9 888.25 17.32
 -1 -1 -9 888.3 9.35
 -1 -1 -9 945.86 14.42
 -1 1 8 644.91 12.66
 1 -1 8 651.77 13.74
 -1 -1 -8 646.16 7.44
 -1 -1 -8 645.59 14.25
 1 -1 8 667.71 14.85
 1 -1 8 649.4 13.75
 -1 -1 -8 637.46 9.38
 -1 1 8 679.92 13.04
 -1 -1 -8 657.67 11.57
 1 -1 7 65.38 4.65
 1 -1 7 61.98 4.24
 1 -1 7 64.58 4.34
 -1 -1 -7 69.07 2.92
 -1 1 7 60.19 3.94
 -1 1 7 63.73 3.94
 -1 -1 -7 64.69 4.47
 -1 -1 -7 65.66 3.64
 1 -1 6 1064.8 17.25
 1 -1 6 1031.97 15.99
 -1 1 6 1079 15.08
 -1 -1 -6 1099.61 9.39
 -1 -1 -6 1061.9 16.83
 -1 -1 -6 1095.19 13.73
 -1 1 6 1043.43 14.36
 1 -1 6 1053.81 15.97
 1 -1 5 955.83 14.74
 -1 1 5 981.81 13.14
 1 -1 5 946.24 15.55
 1 -1 5 968.38 14.6
 -1 -1 -5 976.98 12.5
 -1 1 4 900.26 12.04
 1 -1 4 895.25 13.53
 1 -1 4 925.05 13.94
 -1 -1 -4 931.78 8.8
 -1 -1 -4 935.06 9.51
 -1 -1 -4 906.21 11.62
 -1 -1 -3 1297.87 13.42
 1 -1 3 1319.88 16.04
 -1 1 3 1307.59 13.93
 1 -1 3 1308.41 15.72
 -1 -1 -3 1319.86 10.39
 -1 -1 -3 1299.95 9.62
 1 -1 2 1027.79 13.65
 -1 -1 -2 1034.02 8.46
 -1 1 2 1031.29 12.2
 -1 -1 -2 982.08 11.47
 1 -1 1 2455.4 20.97
 -1 1 1 2446.99 19.19
 -1 1 0 2156.26 18.5
 1 -1 0 2128.99 19.78
 1 -1 -1 2496.18 21.71
 -1 1 -1 2474.02 20.69
 1 -1 -2 1002.18 14.2
 -1 -1 2 1000.08 11.82
 1 -1 -2 1021.22 13.13
 1 1 2 1000.92 8.74
 -1 -1 2 1032.3 13.03
 -1 -1 2 1027.98 12.81
 1 -1 -3 1309.15 15.17
 -1 -1 3 1316.9 15.73
 1 -1 -3 1304.89 12.29
 -1 -1 3 1257.3 14.62
 1 -1 -3 1311.94 13.36
 1 1 3 1319.19 10.17
 1 -1 -4 943.67 11.59
 1 -1 -4 927.48 13.26
 -1 -1 4 959.84 13.68
 1 -1 -4 925.58 11.59
 1 -1 -5 952.67 14
 -1 -1 5 970.58 15.05
 -1 -1 5 968.45 14.77
 1 -1 -5 985.31 12.96
 1 -1 -5 972.37 12.38
 -1 -1 6 1085.39 16.69
 1 -1 -6 1080.8 13.56
 1 1 6 1072.32 10.07
 1 -1 -6 1059.45 15.31
 -1 -1 6 1059.56 16.46
 -1 1 -6 1062.89 11.57
 1 -1 -6 1080.66 14.53
 -1 1 -7 66.75 3.35
 1 1 7 59.63 2.84
 -1 -1 7 62.48 4.38
 1 -1 -7 69.46 3.73
 -1 -1 7 59.56 4.39
 1 -1 -7 70.72 4.39
 1 -1 -8 651.71 13.03
 -1 -1 8 663.43 14.27
 1 -1 -8 656.8 11.49
 1 -1 -8 649.78 12.5
 1 -1 -8 658.76 13.01
 -1 1 -8 639.35 10.74
 -1 -1 8 651.08 14.35
 -1 1 -8 651.38 13.94
 1 1 8 644.23 10.09
 -1 -1 9 904.01 17.28
 -1 1 -9 926.44 13.94
 1 -1 -9 901.64 15.92
 -1 -1 9 923.09 17.91
 -1 1 -9 895.61 16.92
 1 -1 -9 922.91 14.26
 1 1 9 898.45 12.85
 1 -1 -9 880.14 15.39
 1 -1 -9 897.17 15.97
 -1 1 -10 159.23 6.29
 1 -1 -10 147.65 6.63
 1 1 10 144.12 5.74
 -1 1 -10 150.08 7.22
 -1 -1 10 145.88 7.6
 1 -1 -10 158.05 7.21
 -1 -1 10 157.51 7.63
 1 -1 -11 1423.97 22.12
 1 -1 -11 1374.71 20.96
 -1 1 -11 1391.71 22.36
 -1 1 -11 1403.05 19.32
 1 -1 -11 1452.45 21.79
 -1 -1 11 1399 23.16
 1 1 11 1419.95 18.75
 -1 -1 11 1390.79 23.83
 -1 1 -11 1413.87 23.3
 1 -1 -12 370.48 11.3
 1 -1 -12 382.21 11.75
 -1 -1 12 345.14 12.1
 -1 1 -12 354.6 11.65
 -1 1 -12 362.4 10.5
 -1 1 -12 366.25 12.39
 1 1 12 345.53 9.89
 -1 1 -13 618.7 14.3
 -1 1 -13 627.22 16.57
 1 -1 -13 620.12 15.12
 1 -1 -13 629.88 15.54
 1 1 13 621.46 9.69
 -1 1 -13 623.31 15.87
 -1 -1 13 631.1 16.72
 1 1 13 601.7 13.72
 -1 -1 14 92.06 6.88
 1 1 14 96.84 6.04
 1 1 14 93.29 4.09
 -1 1 -14 99.95 6.62
 1 -1 -14 101.16 6.61
 -1 1 -15 745.8 18.06
 -1 -1 15 742.29 19.48
 1 -1 -15 724.84 17.76
 1 1 15 738.42 16.63
 1 1 15 747.68 11.87
 -1 1 -16 232.14 10.38
 -1 -1 16 228.14 11.14
 1 1 16 235.7 7.08
 1 1 16 230.23 9.82
 -1 -1 17 54.68 5.9
 -1 1 -17 54.19 5.32
 1 1 17 53.8 3.62
 1 1 17 45.79 4.79
 1 -1 -18 126.57 8.55
 1 1 18 126.58 5.64
 -1 1 -18 121.17 8.81
 -1 -1 18 120.96 8.87
 1 -1 -19 70.92 6.82
 1 1 19 64.99 4.35
 -1 -1 19 78.77 7.36
 -1 1 -19 70.63 7.34
 1 1 20 130.28 6.24
 1 -1 -20 145.45 9.45
 -1 -1 20 150.56 10.37
 -1 1 -20 119.41 9.13
 -1 1 -21 31.65 5.99
 -1 -1 21 37.79 5.8
 1 1 21 35.94 3.7
 1 -1 -21 30.01 5.66
 1 1 22 462.69 12.08
 -1 1 -22 444.82 17.84
 1 -1 -22 455.94 17.33
 -1 -1 22 478.46 18.91
 -1 -1 23 506.48 19.7
 1 1 23 517.17 13.15
 -1 1 -23 496.13 18.95
 1 -1 -23 563.2 19.68
 1 -1 -24 90.37 8.92
 -1 1 -24 104.11 9.72
 -1 -1 24 115.6 9.87
 -1 1 -25 44.86 7.16
 1 -1 -25 43.6 6.54
 -1 -1 25 46.43 6.87
 -1 1 -26 61.28 8.09
 1 -1 -26 58.49 7.29
 -1 -1 26 49.48 7.01
 -1 1 -27 54.96 8.08
 -1 -1 27 44.22 6.77
 1 -1 -27 31.08 5.81
 1 -1 -28 -1.42 4.1
 -1 1 -28 5.99 5.09
 -1 -1 28 1.8 3.14
 1 -1 -29 67.64 8.36
 1 -1 -29 86.38 9.92
 -1 1 -29 84.8 9.75
 -1 1 -30 33.65 7.04
 1 -1 -30 37.3 7.23
 -1 1 -31 19.87 6.64
 1 -1 -31 24.96 6.62
 1 -1 -31 10.53 4.75
 1 -1 -32 18.85 6.33
 -1 1 -32 22.11 6.61
 1 -1 -33 21.39 6.26
 -1 1 -33 25.41 6.95
 -1 -1 34 2.22 4.53
 -1 1 -34 11.11 5.42
 -1 -1 35 1.16 4.34
 -1 1 -35 10.04 5.51
 -1 1 -36 6.79 5.37
 1 -2 34 6.74 5.44
 -1 -2 -34 13.49 5.95
 1 -2 33 3.57 4.52
 1 2 -33 7.66 6.44
 -1 -2 -33 6.98 4.63
 1 -2 32 0.81 4.31
 1 2 -32 15.1 6.68
 -1 -2 -32 4.78 5.01
 1 2 -31 8.44 6.19
 -1 -2 -31 7.95 4.97
 1 -2 31 1.7 3.85
 -1 -2 -30 6.95 3.55
 1 -2 30 15.81 6.24
 -1 -2 -30 14.62 5.28
 1 2 -30 23.86 7.17
 -1 -2 -29 32.96 6.74
 -1 -2 -29 8.36 3.32
 1 -2 29 25.4 6.35
 1 2 -29 23.69 7.14
 1 2 -28 13.39 6.53
 -1 -2 -28 9.98 5.15
 1 -2 28 4.18 3.32
 1 -2 28 0.38 3.72
 -1 -2 -28 -6.97 4.37
 1 2 -27 18.53 6.59
 -1 -2 -27 4.29 3.07
 -1 -2 -27 16.44 5.14
 1 -2 27 11.34 4.68
 1 -2 27 13.47 5.53
 -1 -2 -26 21.07 4.05
 1 2 -26 28.22 7.18
 1 -2 26 27.01 6.08
 -1 -2 -26 33.66 6.42
 1 -2 26 19.22 5.06
 -1 -2 -25 23.48 5.46
 1 -2 25 11.59 4.33
 1 2 -25 17.12 6.12
 -1 -2 -25 17.54 4.03
 1 -2 25 15.22 4.63
 -1 -2 -24 35.94 6.34
 1 -2 24 23.7 5.41
 1 2 -24 29.79 7.32
 -1 -2 -24 32.23 4.88
 1 -2 24 22.26 5.28
 -1 2 23 321.2 11.67
 -1 -2 -23 304.37 12.52
 1 2 -23 314.03 16.6
 1 -2 23 324.6 16.52
 1 -2 23 299.24 15.56
 -1 -2 -23 313.46 14.93
 -1 2 22 482.87 13.91
 1 -2 22 487.16 19.64
 -1 -2 -22 510.73 18.35
 1 -2 22 467.35 19.16
 1 2 -22 540.05 21
 -1 2 21 439.6 13.06
 1 -2 21 458.05 18.49
 1 -2 21 454.25 18.3
 -1 -2 -21 432.94 16.49
 1 2 -21 486.18 19.56
 1 -2 20 129.52 9.85
 1 -2 20 127.54 9.91
 -1 -2 -20 136.34 9.54
 -1 2 20 99.32 6.15
 1 2 -20 135.39 10.95
 -1 2 19 168.26 7.61
 1 2 -19 196.64 12.19
 -1 -2 -19 179.71 10.25
 1 -2 19 182.39 11.3
 1 -2 19 175.36 11.04
 -1 -2 -18 28.98 3.76
 -1 -2 -18 41.64 5.36
 -1 2 18 33.64 3.47
 1 2 -18 43.46 6.96
 1 -2 18 33.49 5
 1 -2 18 32.21 5.14
 1 -2 17 34.54 5.18
 1 2 -17 47.86 6.93
 -1 -2 -17 48.06 5.33
 -1 2 17 50.3 3.96
 -1 -2 -17 44.37 4.12
 1 -2 17 48.48 5.91
 -1 -2 -16 34.4 4.73
 1 -2 16 26.47 4.37
 -1 -2 -16 26.99 3.18
 1 -2 16 27.86 4.69
 -1 2 16 25.96 2.91
 1 -2 15 30.45 4.67
 -1 -2 -15 39.91 3.55
 -1 2 15 29.64 2.97
 1 -2 15 42.67 5.2
 -1 -2 -15 40.43 4.73
 -1 2 14 158.76 6.17
 -1 -2 -14 163.98 6.55
 -1 -2 -14 170.24 8.35
 1 -2 14 143.55 9.08
 1 -2 14 156.19 8.95
 1 -2 13 170.72 9.74
 -1 -2 -13 174.33 6.41
 -1 2 13 167.83 8.17
 1 -2 13 178.93 9.18
 -1 2 13 184.8 6.3
 -1 -2 -13 198.9 8.67
 1 -2 12 627.38 17.62
 -1 2 12 635.26 14.8
 1 -2 12 634.06 16.51
 -1 -2 -12 626.05 11.03
 -1 -2 -12 619.39 14.54
 -1 2 12 613.79 10.9
 1 -2 11 549.68 16.16
 -1 -2 -11 553.38 13.34
 -1 2 11 539.39 12.72
 -1 -2 -11 557.35 9.67
 -1 2 11 551.48 13.45
 1 -2 11 534.24 14.65
 -1 2 10 829.44 14.99
 1 -2 10 839.47 19.41
 -1 -2 -10 824.22 15.76
 -1 -2 -10 788.09 16.66
 -1 2 10 845.17 16.02
 1 -2 10 800.93 19.78
 1 -2 10 810.74 17.49
 -1 -2 -10 849.26 19.71
 -1 -2 -9 1710.12 27.08
 1 -2 9 1708.84 28.04
 -1 -2 -9 1705.04 23.83
 1 -2 9 1712.77 26.98
 -1 2 9 1736.3 20.58
 1 -2 9 1706.01 24.57
 -1 -2 -9 1711.64 21.58
 -1 2 9 1675.57 21.84
 -1 -2 -8 1185.53 17.33
 -1 -2 -8 1195.84 19.41
 1 -2 8 1188.27 22.77
 1 -2 8 1193.4 21.97
 1 -2 8 1221.18 20.15
 -1 2 8 1216.5 16.47
 -1 2 7 930.96 15.52
 -1 2 7 918.38 13.69
 1 -2 7 899.59 19.26
 -1 -2 -7 912.17 14.69
 1 -2 7 927.22 17.01
 -1 -2 -7 906.62 16.65
 1 -2 7 912.39 18.56
 1 -2 6 519.07 14.14
 -1 -2 -6 504.19 10.6
 1 -2 6 525.3 12.49
 -1 2 6 526.62 11.02
 -1 -2 -6 504.58 6.46
 -1 -2 -6 494.97 12.12
 1 -2 6 502.91 13.4
 -1 2 6 495.3 9.76
 -1 -2 -5 2030.79 23.83
 -1 2 5 2036.93 19.19
 -1 2 5 2042.89 20.39
 -1 -2 -5 1997.82 20.34
 1 -2 5 2009.48 23.77
 1 -2 5 1977.72 25.68
 -1 -2 -5 2007.07 14.48
 -1 2 4 237.68 6.58
 1 -2 4 243.39 8.23
 -1 -2 -4 226.46 6.81
 -1 2 4 236.5 6.75
 1 -2 4 228.27 8.59
 -1 -2 -4 231.14 7.99
 -1 -2 -4 226.82 5.49
 -1 2 3 1916.09 17.58
 1 2 -3 1967.39 20.59
 -1 2 3 1943.82 18.9
 1 -2 3 1953.98 23.82
 1 -2 3 1840.39 22.24
 -1 -2 -3 1878.07 18.97
 -1 -2 -3 1900.16 22.15
 -1 -2 -3 1872.24 16.74
 -1 -2 -2 1005.72 10.06
 1 2 -2 1023.93 13.93
 1 -2 2 1011.24 16.31
 -1 -2 -2 990.44 13.06
 -1 2 2 995.33 11.79
 1 -2 2 1006.52 16.55
 -1 2 2 975.01 13.9
 -1 -2 -1 1554.53 14.18
 -1 -2 -1 1511.88 17.06
 -1 2 1 1532.58 17.92
 1 -2 1 1554.9 20.02
 1 2 -1 1532.09 15.86
 -1 2 1 1536.31 13.73
 1 -2 1 1480.47 19.89
 -1 -2 0 827.16 13.31
 -1 2 0 835.33 9.57
 1 2 0 823.68 10.65
 -1 -2 0 822.15 11.42
 1 2 0 794.52 10.87
 1 -2 0 817.53 14.94
 1 2 1 1569.83 13.18
 1 -2 -1 1528.7 20.64
 -1 -2 1 1526.1 16.86
 1 2 1 1509.9 16.35
 1 2 1 1533.94 13.44
 1 2 1 1523.12 16.43
 -1 -2 1 1495.04 18.83
 1 -2 -1 1558.68 21.08
 -1 -2 2 1007.81 14.6
 1 2 2 1012.22 9.4
 1 -2 -2 1013.36 12.91
 1 2 2 988.12 12.36
 1 2 2 993.77 13.06
 1 -2 -2 1003.67 17.12
 1 2 2 1020.93 9.36
 -1 -2 2 1023.91 16.27
 1 -2 -2 1005.36 17.09
 -1 -2 3 1856.77 22.9
 -1 -2 3 1825.7 20.88
 1 -2 -3 1923.77 23.67
 1 -2 -3 1944.95 19.06
 1 2 3 1870.24 15.64
 1 -2 -3 1872.25 21.97
 1 2 3 1923.07 17.92
 1 -2 -3 1951.26 24.42
 -1 -2 4 223.5 7.87
 1 -2 -4 231.43 7.06
 1 -2 -4 226.26 7.84
 -1 -2 4 248.65 9
 1 2 4 233.74 4.99
 -1 -2 4 223.39 4.19
 1 -2 -4 228.86 8.42
 1 2 4 223.02 6.18
 1 -2 -4 228.47 6.77
 1 -2 -5 1994.66 21.75
 1 -2 -5 1996.38 23.54
 1 -2 -5 2030.12 25.07
 1 -2 -5 2006.03 19.74
 -1 -2 5 1990.47 14.17
 -1 -2 5 2012.24 24.25
 1 2 5 1955.92 18.52
 -1 -2 5 1985.13 25.53
 1 -2 -6 500.02 12.72
 1 2 6 515.01 9.59
 -1 -2 6 499.07 7.99
 1 -2 -6 508.15 12.07
 -1 -2 6 515.49 13.66
 1 -2 -6 487.87 11.26
 -1 -2 6 523.89 13.09
 1 -2 -6 505.29 10.07
 -1 -2 7 900.79 11.89
 1 -2 -7 924.02 16.56
 -1 -2 7 903.59 17.78
 -1 2 -7 901.22 16.39
 1 2 7 914.25 8.24
 1 -2 -7 915.49 13.87
 -1 -2 7 897.99 18.64
 1 -2 -7 916.4 16.19
 1 -2 -7 964.2 17.85
 1 2 8 1194.52 10.9
 1 -2 -8 1193.76 16.33
 1 -2 -8 1181.9 19.14
 1 -2 -8 1193.85 20.46
 1 -2 -8 1188.69 19.32
 -1 2 -8 1172.32 19.49
 -1 -2 8 1171.2 22.01
 -1 -2 8 1185.32 14.84
 -1 -2 8 1213.83 21.48
 1 2 9 1681.47 14.74
 1 -2 -9 1656.15 23.43
 -1 -2 9 1712.87 27.4
 -1 2 -9 1682 24.12
 1 -2 -9 1735.18 24.17
 1 -2 -9 1703.58 20.19
 -1 -2 9 1736.46 26.81
 1 -2 -9 1735.34 25.39
 1 -2 -10 854.47 18.2
 1 -2 -10 831.37 17.49
 -1 -2 10 811.58 19.07
 1 -2 -10 846.86 17.03
 1 -2 -10 802.19 14.42
 -1 -2 10 806.41 19.48
 -1 2 -10 808.52 19.04
 1 2 10 828.62 11.32
 -1 -2 11 523.86 16.23
 1 -2 -11 545.03 12.46
 1 2 11 558.72 10.17
 1 -2 -11 547.75 15.15
 -1 2 -11 540.42 16.03
 1 -2 -12 609.97 13.69
 1 2 12 588.03 11.35
 1 -2 -12 640.75 16.67
 -1 -2 12 632.82 18.3
 -1 2 -12 629.18 17.63
 -1 -2 13 180.62 10.15
 1 -2 -13 177.68 9.43
 1 2 13 177.26 6.67
 1 -2 -13 171.56 7.64
 1 -2 -14 174.45 9.46
 1 -2 -14 156.76 7.51
 1 2 14 148.71 6.51
 -1 -2 14 144.4 9.33
 -1 -2 15 34.82 5.33
 1 -2 -15 35.54 3.97
 1 -2 -15 41.11 5.28
 1 2 15 42.33 3.9
 -1 2 -16 34.25 5.37
 1 2 16 31.63 3.6
 1 -2 -16 27.44 4.56
 1 -2 -16 27.97 3.72
 -1 -2 16 32.35 5.13
 1 -2 -17 45.04 5.63
 -1 2 -17 52.78 6.46
 1 2 17 46.14 4.4
 -1 -2 17 47.93 6.07
 1 2 17 46.83 5.57
 -1 2 -18 24.01 4.8
 1 -2 -18 39.12 5.67
 1 2 18 31.81 3.92
 -1 -2 18 43.69 6.18
 -1 -2 19 183.48 11.94
 1 -2 -19 186.03 11.14
 -1 2 -19 154.56 10.51
 1 -2 -20 120.37 9.7
 -1 -2 20 118.51 10.03
 -1 2 -20 102.52 9.56
 -1 2 -21 446.7 18.68
 1 -2 -21 427.4 17.59
 -1 -2 21 440.82 19.05
 -1 -2 22 475.26 20.39
 -1 2 -22 488.04 19.88
 1 -2 -22 482.41 19.27
 1 -2 -23 309.78 15.92
 -1 -2 23 307.53 16.7
 -1 2 -23 313.25 16.42
 1 -2 -24 36.45 6.97
 -1 -2 24 20.39 5.52
 -1 2 -24 26.94 6.28
 1 -2 -25 23.32 5.99
 -1 2 -25 17.44 5.93
 -1 -2 25 13.93 4.66
 1 -2 -26 31.3 6.39
 -1 2 -26 23.03 6.41
 -1 -2 26 20.29 5.61
 1 -2 -27 12.8 4.84
 -1 2 -27 6.84 5.15
 -1 -2 27 10.54 4.4
 -1 -2 27 11.22 4.71
 1 -2 -28 3.21 4.09
 -1 2 -28 8.73 5.36
 -1 -2 28 -0.72 3.62
 -1 -2 28 0.1 3.28
 -1 -2 29 22.96 6.08
 -1 2 -29 20.56 6.61
 1 -2 -29 20.95 6.43
 -1 -2 29 11.73 4.64
 1 -2 -30 14.49 5.51
 -1 2 -30 13.84 5.62
 -1 -2 30 11.78 5.28
 -1 -2 30 11.78 5.26
 -1 2 -31 12.08 6.23
 -1 -2 31 0.34 3.7
 1 -2 -31 14.6 5.82
 1 -2 -32 10.75 5.35
 -1 2 -32 12.86 6.22
 -1 -2 32 0.66 3.64
 1 -2 -33 9.6 5.71
 -1 -2 33 5.49 5
 -1 2 -33 5.24 5.43
 -1 -2 34 11.5 5.82
 -1 2 -34 42.28 8.67
 -1 2 -35 11.74 6.2
 -1 -2 35 2.54 5
 1 -3 34 7.2 4.47
 1 -3 33 20.55 6.68
 -1 -3 -33 24.42 6.63
 1 3 -33 23.7 7.77
 1 -3 32 67.12 9.81
 -1 -3 -32 78.63 10.79
 1 3 -32 66.55 10.35
 1 -3 31 26.05 6.78
 1 3 -31 48.57 9.4
 -1 -3 -31 44.78 8.22
 -1 -3 -30 27.12 6.76
 1 -3 30 23.31 6.05
 1 -3 30 19.34 6
 1 3 -30 37.1 8.29
 1 3 -29 40.67 8.39
 1 -3 29 25.75 6.37
 -1 -3 -29 29.2 6.62
 1 -3 29 34.8 7.29
 -1 -3 -28 22.33 5.86
 1 -3 28 9.01 4.45
 1 -3 28 21.5 5.95
 1 3 -28 10.81 5.96
 1 -3 27 64.32 8.99
 1 3 -27 67.72 9.83
 -1 -3 -27 63.53 8.5
 1 -3 27 53.24 8.03
 1 3 -26 45.86 8.52
 -1 -3 -26 43.22 7
 1 -3 26 38.4 6.85
 1 -3 26 45.04 7.68
 1 -3 25 27.3 5.7
 -1 -3 -25 28.13 5.79
 1 3 -25 34.41 7.41
 1 -3 25 28.99 6.13
 1 -3 24 46.94 7.1
 1 -3 24 39.98 7.29
 -1 -3 -24 40.44 6.35
 1 3 -24 46.22 8.07
 1 -3 23 4.35 3.97
 1 3 -23 9.66 5.67
 1 -3 23 6.29 4.3
 -1 -3 -23 9.25 4.08
 1 -3 22 94 9.6
 -1 -3 -22 85.37 8.31
 1 -3 22 87.05 8.68
 1 3 -22 102.76 10.42
 -1 3 21 80.79 4.99
 1 -3 21 74.98 8
 -1 -3 -21 92.77 8.38
 1 -3 21 86.02 9
 1 3 -21 91.24 9.5
 -1 -3 -20 12.93 2.54
 -1 3 20 16.01 2.3
 -1 -3 -20 22.08 5
 1 -3 20 15.9 4.13
 1 -3 20 21.24 5.03
 1 3 -20 24.34 5.97
 -1 3 19 38.42 3.31
 -1 -3 -19 38.65 5.66
 -1 -3 -19 38.07 3.71
 1 -3 19 37.77 6.21
 1 3 -19 45.54 7.16
 1 -3 19 37.2 5.54
 1 3 -18 13.18 5.56
 -1 -3 -18 8.46 2.01
 -1 -3 -18 18.94 4.38
 1 -3 18 4.56 2.79
 1 -3 18 12.61 3.87
 -1 3 18 8.43 1.78
 -1 -3 -17 8.82 3.3
 1 -3 17 4.91 2.88
 1 3 -17 8.97 5.35
 -1 3 17 2.3 1.5
 1 -3 17 2.71 3.12
 -1 -3 -17 3.65 1.6
 -1 -3 -16 243.86 7.31
 1 -3 16 261.06 12.42
 -1 -3 -16 259.46 11.93
 1 -3 16 284.22 14.39
 -1 3 16 246.6 7.48
 -1 -3 -15 70.98 6.3
 -1 -3 -15 63.46 3.55
 1 -3 15 62.11 6.9
 -1 3 15 73.6 4.09
 1 -3 15 66.91 6.52
 -1 -3 -14 67.82 5.97
 1 -3 14 62.9 6.79
 1 -3 14 66.61 6.1
 -1 -3 -14 67.51 3.32
 -1 3 13 4.89 2.17
 -1 -3 -13 3.51 2.3
 -1 -3 -13 3.9 0.95
 1 -3 13 2.94 2.53
 1 -3 13 2.95 2.79
 -1 -3 -12 29.38 1.69
 -1 3 12 28.56 3.67
 -1 3 12 30.7 3.4
 1 -3 12 37.58 4.68
 1 -3 12 37.61 5.44
 -1 -3 -12 30.24 4.02
 -1 -3 -11 395.9 12.89
 1 -3 11 416.05 13.9
 -1 3 11 400.44 12.88
 1 -3 11 404.16 15.54
 -1 3 11 378.28 11.44
 -1 3 11 398 10.53
 1 -3 10 42.3 4.85
 -1 3 10 41.96 3.59
 1 -3 10 49.6 5.91
 -1 -3 -10 42.1 4.42
 -1 3 10 42.51 4.61
 -1 3 9 408.18 9.81
 -1 3 9 399.02 12.1
 1 -3 9 371.51 12.61
 1 -3 9 402.54 14.85
 -1 -3 -9 382.02 12.13
 -1 3 8 160.73 7.54
 -1 -3 -8 168.1 8.84
 1 -3 8 161.43 9.46
 1 -3 8 163.46 8.23
 -1 -3 -8 153.58 4.13
 -1 3 8 164.67 6.09
 -1 -3 -8 157.68 7.76
 -1 3 7 67.91 4.24
 -1 -3 -7 74.17 5.41
 1 -3 7 80.16 6.69
 1 -3 7 73.02 6.45
 -1 -3 -7 69.61 5.82
 -1 3 7 72.94 4.07
 -1 3 7 70.08 4.95
 1 -3 7 64.53 5.32
 -1 -3 -7 68.4 3.26
 -1 -3 -6 105.37 6.19
 -1 -3 -6 111.62 4.53
 1 -3 6 103.15 7.22
 1 -3 6 111.1 6.75
 -1 3 6 102.78 4.79
 -1 -3 -6 106.29 6.9
 1 3 -6 107.26 6.58
 -1 3 6 107.98 5.8
 -1 3 6 105.94 5.36
 1 3 -5 393.78 7.02
 -1 3 5 397.56 10.47
 1 -3 5 363.49 12.88
 -1 -3 -5 378.93 12.6
 -1 3 5 393.69 10.35
 1 -3 5 377.13 11.8
 -1 -3 -5 379.68 8.85
 1 3 -5 393.06 11.75
 -1 -3 -5 400 11.42
 -1 3 5 389.59 9.26
 -1 3 4 1990.48 22.52
 -1 3 4 1976.6 23.82
 1 3 -4 2050.72 15.25
 1 -3 4 2021.23 26.82
 1 3 -4 2025.61 25.51
 -1 3 4 1996.89 21.38
 1 -3 4 2035.33 29.19
 -1 -3 -4 1951.54 25.02
 -1 -3 -4 1982.5 21.38
 1 -3 3 438.46 12.66
 -1 3 3 471.74 10.7
 -1 3 3 457.42 11.85
 -1 -3 -3 455.76 10.9
 1 -3 3 437.38 13.34
 1 3 -3 463.89 7.38
 1 3 -3 455.96 11.71
 -1 3 3 453.66 10.57
 -1 -3 -2 1296.17 19.05
 1 3 -2 1351.71 13.22
 1 -3 2 1252.23 21.82
 1 -3 2 1302.76 21.59
 1 3 -2 1376.84 19.21
 -1 3 2 1328.8 20.7
 -1 3 2 1324.28 17.25
 -1 3 2 1336.83 18.7
 -1 3 1 539.99 12.26
 -1 3 1 567.26 13.87
 -1 3 1 555.11 10.93
 1 3 -1 548.18 11.64
 -1 -3 -1 536.44 11.1
 1 -3 1 545.71 14.02
 1 3 -1 554.28 13.32
 -1 -3 -1 518.72 12.59
 1 -3 1 550.55 14.1
 1 3 -1 544.25 9.12
 1 -3 0 890.55 17.38
 1 3 0 908.6 16.39
 -1 -3 0 903.73 17.19
 1 -3 0 918.49 18.39
 1 3 0 894.7 12.44
 -1 3 0 907.77 17.88
 1 3 0 922.66 14.46
 -1 -3 0 869.48 15.11
 -1 3 -1 549.27 13.75
 1 3 1 552.9 12.67
 1 3 1 527.31 12.02
 -1 -3 1 557.61 13.94
 -1 -3 1 555.59 12.52
 1 3 1 533.97 10.53
 1 3 1 549.26 10.55
 1 -3 -1 530.5 14.12
 1 -3 -2 1327.36 23.46
 1 3 2 1338.79 18.22
 1 -3 -2 1327.23 22.57
 -1 3 -2 1351.17 21.32
 1 3 2 1317.93 15.53
 1 3 2 1305.69 19.28
 -1 -3 2 1307.38 22
 -1 -3 2 1327 13.72
 -1 -3 2 1321.38 20.22
 -1 3 -3 471.86 12.59
 -1 -3 3 478.62 13.86
 1 3 3 457.88 7
 -1 -3 3 472.07 8.1
 1 3 3 463.62 8.66
 1 3 3 440.53 11.18
 -1 -3 3 474.36 12.76
 1 -3 -3 437.7 13.6
 1 3 3 452.53 10.13
 1 -3 -3 428.18 13.37
 1 3 4 2004.76 16.93
 1 3 4 1952.7 11.7
 -1 -3 4 1983.3 26.78
 -1 3 -4 2013.27 25.7
 1 3 4 1982.55 19.88
 1 -3 -4 1987.94 29.02
 -1 -3 4 1954.39 28.62
 1 3 4 2008.07 23.57
 -1 -3 4 1957.12 16.92
 1 -3 -5 395.18 9.98
 1 -3 -5 405.01 13.3
 1 -3 -5 399.56 12.91
 -1 -3 5 394.44 7.79
 -1 3 -5 383.42 11.31
 -1 -3 5 382.89 12.19
 -1 -3 5 382.59 13.14
 1 -3 -5 386.22 11.32
 1 3 5 405.78 8.39
 1 3 5 383.68 10.34
 1 3 5 389.11 7.21
 1 -3 -6 107.36 5.25
 -1 -3 6 104 7.19
 1 -3 -6 102.9 7.01
 1 -3 -6 115.17 6.57
 1 -3 -6 111.39 7
 -1 3 -6 104.51 6.05
 1 3 6 109.46 4.02
 1 3 6 98.38 5.32
 -1 -3 6 106.86 4.3
 -1 -3 6 103.45 6.87
 1 3 7 67.45 4.6
 -1 -3 7 69.54 3.79
 1 3 7 70.99 2.95
 -1 -3 7 75.65 6.56
 1 -3 -7 61.67 5.44
 -1 -3 7 74.16 5.96
 -1 3 -7 74.1 5.27
 1 -3 -7 66.17 5.93
 1 -3 -7 81.66 5.84
 1 -3 -7 70.21 4.25
 1 3 8 170.73 4.3
 1 3 8 165.36 3.73
 1 3 8 154.87 6.83
 -1 -3 8 166.75 5.95
 1 -3 -8 161.39 8.25
 -1 -3 8 162.72 9.53
 -1 3 -8 163.69 7.83
 1 -3 -8 162.06 6.33
 -1 -3 8 175.69 9.32
 1 -3 -8 162.58 8.67
 1 -3 -8 162.88 8.86
 1 -3 -9 413.17 13.37
 -1 3 -9 389.37 12.29
 1 -3 -9 415.07 10.11
 -1 -3 9 399.94 15.01
 1 3 9 405.86 11.02
 -1 -3 9 405.08 9.73
 1 3 9 391.13 6.94
 1 -3 -9 387.28 13.82
 1 -3 -10 39.26 4.76
 -1 3 -10 53.33 4.97
 -1 -3 10 42.54 3.64
 -1 -3 10 53.96 6.38
 1 -3 -10 47.51 3.64
 1 3 10 45.75 2.69
 -1 -3 11 395.77 10.73
 -1 -3 11 424.75 16.22
 1 -3 -11 388.65 14.22
 1 -3 -11 402.6 10.37
 1 3 11 390.38 7.94
 -1 -3 12 33.04 3.51
 1 -3 -12 35.19 4.98
 -1 -3 12 35.44 5.45
 1 3 12 29.76 2.54
 1 -3 -12 29.78 3.06
 -1 -3 13 2.64 2.14
 1 -3 -13 3.96 1.43
 -1 -3 13 5.62 3.32
 1 -3 -13 2.54 2.67
 1 3 13 1.93 1.26
 -1 -3 14 65.33 7.01
 1 -3 -14 58.22 4.47
 1 -3 -14 71.84 6.92
 -1 -3 14 64.11 5.23
 1 3 14 63.95 4.08
 -1 3 -15 75.88 7.6
 1 -3 -15 66.37 6.84
 -1 -3 15 64.63 7.4
 -1 -3 15 66.71 5.57
 1 3 15 65.29 4.33
 1 -3 -15 70.8 5.05
 1 -3 -16 252.88 9.73
 1 3 16 256.15 8.87
 1 -3 -16 249.49 12.77
 -1 3 -16 246.19 13.29
 -1 -3 16 262.75 10.93
 -1 -3 16 252.38 14.17
 1 -3 -17 5.73 2.08
 -1 -3 17 6.84 2.89
 1 -3 -17 9.04 3.82
 -1 3 -17 5.37 3.52
 1 3 17 6.81 2.15
 1 3 17 4.94 3.09
 -1 -3 17 7.94 3.93
 1 -3 -18 7.95 2.4
 -1 3 -18 7.54 3.91
 1 -3 -18 14.32 4
 1 3 18 13.21 2.64
 1 3 18 8.18 3.44
 -1 -3 18 8.18 3.16
 -1 -3 18 10.16 4.28
 1 3 19 30.59 3.82
 -1 -3 19 32.66 4.84
 1 3 19 34.09 5.36
 -1 3 -19 45.54 7.04
 -1 -3 19 37.7 6.35
 1 -3 -19 42.89 6.3
 -1 -3 20 13.69 4.73
 1 3 20 9.23 4.05
 1 -3 -20 14.29 4.59
 -1 -3 20 18.79 4.26
 -1 -3 21 86.44 9.51
 1 -3 -21 89.78 8.85
 -1 3 -21 69.85 8.63
 -1 -3 21 78.77 7.43
 -1 -3 22 85.77 9.56
 -1 3 -22 84.54 9.21
 -1 -3 22 89.72 8.33
 1 -3 -22 76.66 8.52
 -1 -3 23 2.96 4.01
 1 -3 -23 15.21 5.51
 -1 3 -23 2.07 5.05
 -1 -3 23 12.76 4.33
 -1 -3 24 39.98 6.18
 1 -3 -24 37.72 6.59
 -1 3 -24 41.32 7.47
 -1 -3 24 52.49 7.97
 -1 -3 25 27.3 5.65
 1 -3 -25 25.05 6.03
 -1 3 -25 30.39 6.88
 -1 -3 25 13.87 5.05
 -1 -3 26 38.83 7.58
 -1 -3 26 43.5 6.98
 1 -3 -26 51.33 8.06
 -1 3 -26 46.59 8.45
 -1 -3 27 58.68 9.04
 -1 -3 27 66.05 8.24
 -1 3 -27 50.62 8.22
 1 -3 -27 57.25 8.52
 -1 -3 28 12.32 4.77
 -1 3 -28 18.84 6.64
 -1 -3 28 9.6 5
 1 -3 -28 19.27 6.16
 1 -3 -29 30.98 6.77
 -1 -3 29 28.22 6.08
 -1 -3 29 29.14 6.65
 -1 3 -29 25.8 7.18
 -1 -3 30 30.54 6.76
 -1 -3 30 20.16 6.5
 1 -3 -30 37.09 7.69
 -1 -3 31 43.39 8.74
 -1 -3 31 38.63 7.54
 1 -3 -31 40.28 8.43
 -1 3 -31 42.14 8.66
 -1 3 -32 47.57 9.1
 1 -3 -32 65.93 10.16
 -1 -3 32 60.34 9.1
 -1 3 -33 51.81 9.66
 -1 -3 33 18.94 6.24
 -1 -3 34 11.41 5.57
 -1 3 -34 18.82 7.42
 -1 -3 35 20.17 6.57
 1 -4 33 42.91 8.29
 1 -4 32 7.86 5.13
 -1 -4 -32 1.98 3.87
 1 -4 31 37.75 8.19
 -1 -4 -31 29.75 7.4
 1 4 -31 34.58 8.67
 1 -4 31 33.11 7.42
 -1 -4 -30 23 6.63
 1 4 -30 37.29 8.98
 1 -4 30 35.24 7.64
 1 -4 30 34.83 7.9
 -1 -4 -29 81.77 10.43
 1 4 -29 92.83 11.71
 1 -4 29 91.43 10.85
 1 -4 29 60.24 9.53
 1 -4 28 31.29 7.38
 1 -4 28 37.24 7.61
 1 4 -28 46.87 9.18
 -1 -4 -28 41.99 7.89
 1 -4 27 49.06 8.63
 1 -4 27 54.46 8.38
 -1 -4 -27 50.93 8.04
 1 4 -27 65.43 10.27
 -1 -4 -26 119.48 11.37
 1 -4 26 125.73 12.57
 1 -4 26 102.2 10.65
 1 4 -26 128.82 12.86
 1 4 -25 42.37 8.47
 -1 -4 -25 26.54 5.9
 1 -4 25 20.63 6.11
 1 -4 25 24.49 5.6
 1 4 -24 51.17 8.66
 1 -4 24 42.8 7.2
 1 -4 24 57.31 8.5
 -1 -4 -24 54.08 7.66
 -1 -4 -23 54.56 7.48
 1 -4 23 62.97 8.07
 1 4 -23 55.46 8.46
 1 -4 23 55.4 8.18
 1 -4 22 118.78 11.51
 1 -4 22 122.03 10.4
 1 4 -22 125.37 11.66
 -1 -4 -22 108.43 9.83
 -1 -4 -21 61.9 7.64
 1 4 -21 75.07 9.45
 1 -4 21 62.39 7.63
 1 -4 21 58.74 8.26
 -1 -4 -20 53.45 6.91
 1 4 -20 49.02 8.08
 1 -4 20 48.41 7.6
 1 -4 20 48.9 7.01
 1 -4 19 96.18 8.81
 1 -4 19 77.86 9.04
 -1 -4 -19 99.12 8.88
 1 4 -19 98.91 10.05
 -1 4 18 101.54 4.69
 1 4 -18 101.7 10.07
 1 -4 18 99.21 9.94
 -1 -4 -18 101.05 8.64
 1 -4 18 100.93 8.73
 -1 -4 -18 93.04 3.64
 -1 -4 -17 21.62 1.58
 -1 4 17 26.53 2.74
 1 4 -17 23.44 5.68
 -1 -4 -17 21.48 4.32
 1 -4 17 29.52 6.11
 1 -4 17 30.21 5.25
 -1 4 17 26.14 2.61
 -1 -4 -16 134.13 9.52
 1 4 -16 129.08 10.28
 1 -4 16 136.78 9.69
 1 -4 16 139.29 11.08
 -1 4 16 129.29 5.75
 1 -4 15 28.81 4.85
 -1 -4 -15 33.51 5.01
 1 -4 15 40.18 6.4
 -1 4 15 28.33 2.88
 -1 4 14 13.88 3.61
 -1 4 14 15.74 2.29
 1 -4 14 15.62 3.81
 1 4 -14 6.38 3.98
 1 -4 14 14.18 4.48
 -1 -4 -14 8.5 3.01
 -1 -4 -13 136.84 9.02
 1 4 -13 126.46 9.43
 1 -4 13 127.8 10.2
 1 -4 13 131.89 8.88
 -1 4 13 131.43 8.53
 -1 4 13 137.48 6.54
 -1 4 13 142.46 6.3
 -1 4 13 153.14 8.64
 1 4 -12 40.66 5.58
 1 -4 12 43.82 5.41
 -1 4 12 53.21 5.57
 -1 4 12 48.61 3.92
 -1 4 12 42.4 5.24
 -1 -4 -12 45.19 5.26
 -1 4 12 46.26 3.89
 1 -4 12 46.16 6.62
 -1 4 11 152.46 8.72
 1 4 -11 152.66 9.79
 -1 4 11 151.71 6.77
 -1 4 11 159.09 6.56
 1 -4 11 158.26 9.29
 -1 -4 -11 150.91 9.09
 1 -4 11 144.23 10.47
 -1 4 11 159.64 8.88
 -1 -4 -10 303.3 12.6
 -1 4 10 304.72 11.99
 -1 4 10 293.36 8.67
 -1 4 10 284.05 9.45
 1 -4 10 313.27 12.7
 1 -4 10 301.62 14.54
 1 4 -10 319.19 13.62
 -1 4 10 310.49 12
 1 -4 9 327.32 14.88
 -1 4 9 323.85 10.27
 1 -4 9 327.09 12.93
 -1 4 9 310.26 8.8
 -1 -4 -9 316.46 7.39
 -1 -4 -9 329.69 12.92
 -1 4 9 328.53 11.91
 1 4 -9 347.3 13.84
 -1 -4 -8 252.3 7.42
 -1 4 8 253.88 9.29
 -1 4 8 248.74 10.21
 1 -4 8 247.37 11.21
 1 -4 8 245.01 12.65
 -1 -4 -8 238.66 10.93
 1 4 -8 254.1 11.49
 -1 4 8 238.72 7.71
 1 -4 7 30.39 4.22
 -1 -4 -7 32 3.03
 -1 4 7 30.23 3.99
 -1 4 7 29.6 2.92
 1 4 -7 25.61 2.47
 -1 4 7 27.19 3.31
 -1 -4 -7 28.91 4.18
 1 4 -7 34.6 4.83
 1 -4 7 24.38 4.74
 -1 -4 -6 501.12 12
 1 -4 6 496.51 17.22
 -1 4 6 510.97 13.82
 1 -4 6 475.55 15.09
 1 4 -6 524.48 15.38
 1 4 -6 501.41 9.64
 -1 4 6 494.99 11.34
 -1 4 6 493.16 13.48
 -1 -4 -6 473.76 14.9
 -1 -4 -5 1018.44 21.44
 1 -4 5 1044.11 24.14
 -1 4 5 1036.29 19.74
 -1 -4 -5 1019.15 17.91
 -1 4 5 1037.69 16.76
 -1 4 5 1056.57 19.4
 1 4 -5 1036.87 21.17
 1 -4 5 1036.8 21.68
 1 4 -5 1020.47 13.63
 -1 4 4 513.65 14.32
 1 4 -4 547.09 14.97
 1 -4 4 516.11 15.42
 -1 -4 -4 525 13.38
 1 4 -4 502.14 9.69
 1 -4 4 508.96 16.75
 -1 4 4 532.6 12.46
 -1 4 4 504.02 16.21
 -1 4 4 516.88 13.32
 -1 4 3 199.41 10.1
 1 4 -3 197.5 6.37
 -1 4 3 212.51 8.17
 1 -4 3 200.3 10.42
 1 4 -3 201.74 9.85
 -1 -4 -3 211.6 8.93
 -1 4 3 205.78 9.34
 1 4 -3 201.41 8.95
 -1 4 3 202.68 8.27
 1 -4 3 203.51 9.85
 -1 4 2 496.41 15.28
 1 -4 2 524.6 15.48
 -1 4 2 541.2 13.13
 -1 4 2 528.19 15.27
 1 4 -2 557.15 15.72
 1 4 -2 534.14 14.01
 -1 -4 -2 538.72 14.53
 1 4 -2 510.74 10.57
 -1 4 2 541.32 13.41
 1 -4 2 530.34 16.24
 -1 4 1 422.82 13.97
 1 4 -1 457.68 14.04
 1 4 -1 429.23 12.12
 1 -4 1 416.61 14.11
 1 4 -1 431.09 10.09
 -1 4 1 445.92 14.29
 1 -4 1 414.61 14.2
 -1 -4 -1 446.31 13.92
 1 4 0 4672.6 34.65
 1 -4 0 4796.19 45.92
 1 -4 0 4803.27 46.98
 -1 4 0 4908.33 47.86
 1 4 0 4656.81 43.68
 -1 -4 0 4755.01 45.59
 1 4 0 4811.24 38.77
 -1 4 0 4740.14 45.38
 1 4 0 4821.04 43.48
 1 -4 -1 422.42 14.38
 1 4 1 413.59 13.15
 1 4 1 408.92 10.84
 1 -4 -1 417.3 13.57
 -1 -4 1 413.07 14.03
 1 4 1 425.22 11.41
 -1 4 -1 420.21 13.52
 -1 -4 1 435.44 13.09
 -1 4 -1 451.43 14.88
 -1 4 -1 422.2 14.57
 1 4 1 448.3 13.09
 -1 4 -2 517.08 14.8
 1 4 2 517.09 14.61
 -1 4 -2 557.31 16.74
 1 4 2 521.05 13.56
 1 4 2 532.37 12.87
 1 -4 -2 495.83 15.75
 -1 -4 2 531.5 16.27
 1 4 2 513.96 11.93
 -1 -4 2 486.58 14.44
 -1 -4 3 207.37 10.57
 1 4 3 206.61 8.36
 1 4 3 201.92 7.23
 -1 4 -3 198.43 9.21
 1 4 3 199.13 8.11
 -1 -4 3 212.71 6.94
 -1 4 -3 194.53 10.23
 1 4 3 208.93 9.17
 -1 -4 3 209.51 9.77
 1 4 4 521.44 11.12
 1 4 4 538.97 12.73
 1 -4 -4 526.32 17.11
 -1 -4 4 527.72 15.83
 -1 -4 4 528.26 10.86
 -1 -4 4 530.9 17.07
 -1 4 -4 533.85 14.84
 1 4 4 511.91 14.33
 -1 -4 5 1007.65 22.54
 -1 -4 5 1022.74 23.98
 1 4 5 1028.48 15.17
 -1 4 -5 1039.68 20.6
 1 4 5 1009.16 9.69
 1 4 5 1008.58 19.78
 -1 -4 5 1044.08 15.33
 1 4 5 1045.14 16.93
 1 -4 -5 1018.5 24.07
 1 -4 -6 495.16 16.88
 1 4 6 502.54 10.27
 1 4 6 487.65 13.73
 1 4 6 514.88 11.31
 -1 -4 6 498.55 17.34
 -1 -4 6 480.8 10.91
 -1 4 -6 510.16 14.48
 -1 -4 7 36.31 5.59
 1 4 7 30.03 2.7
 -1 4 -7 29.57 3.78
 1 4 7 28.51 3.61
 1 4 7 31.31 2.81
 1 -4 -7 35.52 5.07
 -1 -4 7 27.79 3.04
 -1 -4 8 254.29 8.42
 1 4 8 250.33 6.9
 -1 -4 8 256.22 13.01
 1 4 8 244.91 9.81
 1 -4 -8 258.45 12.39
 -1 4 -8 240.95 10.1
 -1 -4 9 334.58 15.1
 -1 -4 9 320.78 9.68
 1 -4 -9 324.26 14.07
 1 -4 -9 322.76 9.7
 1 4 9 324.81 7.05
 1 -4 -10 293.88 9.21
 1 4 10 291.85 6.89
 -1 -4 10 288.73 9.5
 1 4 10 293.38 5.71
 -1 -4 10 304.64 14.77
 1 -4 -10 292.99 13.67
 1 -4 -11 157.24 6.83
 -1 -4 11 159.15 10.93
 1 -4 -11 155.28 10.24
 1 4 11 154.77 5.24
 -1 -4 11 166.13 7.52
 -1 -4 12 49.05 4.39
 1 4 12 51.23 3.26
 -1 -4 12 41.68 6.18
 1 -4 -12 47.94 3.92
 1 -4 -12 49.65 6.24
 1 -4 -13 129.92 6.35
 1 4 13 135.52 8.13
 -1 -4 13 138.74 10.59
 1 4 13 143.71 9.75
 1 4 13 129.84 5.21
 1 -4 -13 145.38 10.21
 -1 -4 13 144.22 7.52
 -1 4 -14 13.68 4.31
 -1 -4 14 11.73 2.79
 1 -4 -14 14.42 2.41
 1 -4 -14 11.56 4.04
 1 4 14 15.01 4.13
 1 4 14 14.16 2.23
 -1 -4 14 10.06 3.99
 1 -4 -15 29.64 3.3
 -1 4 -15 29.11 5.92
 1 4 15 27.99 5
 1 4 15 34.89 3.14
 -1 -4 15 34.1 6.12
 -1 -4 15 37.87 4.42
 1 -4 -15 40.96 5.92
 -1 -4 16 134.38 11.35
 1 4 16 139.61 10.15
 -1 4 -16 151.52 11.31
 -1 -4 16 131.38 7.99
 1 -4 -16 139.73 6.99
 1 -4 -16 129.56 10.19
 1 4 16 125 6.02
 -1 -4 17 24.48 3.94
 1 -4 -17 23.23 5.37
 1 4 17 20.27 4.78
 -1 4 -17 28.63 6.24
 -1 -4 17 24.66 6.02
 1 4 17 20.5 2.81
 1 -4 -17 23.22 3.19
 1 -4 -18 94.34 6.16
 -1 -4 18 104.54 10.48
 1 4 18 105.34 9.3
 1 -4 -18 99.12 9.42
 -1 -4 18 105.19 7.72
 -1 4 -18 118.73 10.81
 1 4 19 102.17 9.27
 -1 4 -19 99.24 10.16
 1 -4 -19 87.98 9.04
 1 -4 -19 103 6.61
 -1 -4 19 103.68 7.93
 -1 -4 19 103.72 10.43
 1 4 20 42.19 6.39
 -1 -4 20 41.96 7.32
 -1 -4 20 47.22 5.88
 1 -4 -20 52 7.5
 -1 4 -20 48.27 7.53
 -1 4 -21 57.87 8.48
 1 -4 -21 60.84 8.11
 -1 -4 21 63.94 8.67
 1 4 21 73.38 8.24
 -1 -4 21 64.46 6.9
 -1 4 -22 115.29 11.44
 1 -4 -22 120.04 11.13
 -1 -4 22 121.73 11.96
 -1 -4 22 124.07 9.36
 1 4 22 142.43 11.35
 -1 -4 23 51.88 8.63
 -1 -4 23 48.32 6.57
 -1 4 -23 44.6 7.89
 1 -4 -23 61.55 8.69
 1 -4 -24 48.77 7.87
 -1 -4 24 56.84 7.15
 -1 4 -24 36.82 7.81
 -1 -4 24 47.72 8.3
 1 -4 -25 37.64 7.4
 -1 -4 25 21.2 6.37
 -1 -4 25 23.47 5.36
 -1 4 -25 13.53 5.87
 1 -4 -26 112.28 11.75
 -1 -4 26 119.39 12.74
 -1 4 -26 130.84 13.14
 -1 -4 26 114.06 10.16
 -1 -4 27 56.29 9.27
 -1 -4 27 46.37 7.03
 -1 4 -27 43.79 8.11
 1 -4 -27 49.03 8.32
 -1 -4 28 32.07 6.31
 1 -4 -28 36.97 7.58
 -1 4 -28 36.72 8.3
 -1 -4 28 39.51 8.57
 -1 -4 29 87.24 9.59
 -1 4 -29 89.84 11.44
 -1 -4 29 87.13 11.71
 1 -4 -29 85.74 11.03
 -1 -4 30 25.25 6.01
 1 -4 -30 25.05 6.87
 -1 -4 30 35.65 8.57
 -1 4 -30 32.68 8.31
 -1 4 -31 40.29 8.71
 1 -4 -31 35.6 7.78
 -1 -4 31 41.83 8.84
 -1 -4 31 29.7 6.52
 -1 4 -32 12.71 7.49
 -1 -4 32 5.42 4.44
 -1 -4 32 -5.71 5.25
 1 -5 33 -1.82 4.1
 1 -5 32 5.49 4.38
 1 -5 32 5.13 4.85
 1 -5 31 19.55 6.32
 -1 -5 -31 16.12 6.33
 1 -5 31 13.33 6.01
 1 -5 30 3.29 4.72
 1 -5 30 11.83 5.36
 -1 -5 -30 0.46 4.67
 1 -5 29 29.68 7.73
 1 5 -29 42.13 9.85
 -1 -5 -29 21.43 6.55
 1 -5 29 18.5 5.61
 1 -5 28 3.75 4.83
 1 5 -28 11.36 6.83
 1 -5 28 7.74 4.72
 -1 -5 -28 2.7 4.07
 -1 -5 -27 16.53 5.31
 1 5 -27 22.44 7.42
 1 -5 27 28.74 6.74
 1 -5 27 34.98 7.79
 1 5 -26 23.04 6.71
 1 -5 26 32.56 6.62
 1 -5 26 16.73 6.07
 -1 -5 -26 19.22 6.02
 1 -5 25 7.08 4.72
 1 -5 25 8.88 4.31
 -1 -5 -25 1.24 4.18
 1 5 -25 9.52 5.42
 1 5 -24 82.36 10.62
 1 -5 24 73.2 10.29
 -1 -5 -24 77.54 9.54
 1 -5 24 83.41 9.41
 1 -5 23 17.69 6.07
 1 5 -23 28.67 7.64
 1 -5 23 18.8 5.38
 -1 -5 -23 14.62 4.61
 -1 -5 -22 48.37 7.14
 1 -5 22 52.43 8.6
 1 -5 22 55.43 7.7
 1 5 -22 53.73 8.98
 1 -5 21 143.88 11.58
 1 5 -21 139.71 12.76
 -1 -5 -21 138.07 11.78
 1 -5 21 131.28 12.69
 1 -5 20 99.3 11.22
 -1 -5 -20 101.11 9.95
 1 -5 20 111.12 10.06
 1 5 -20 107.92 11.14
 1 -5 19 37.62 7.4
 -1 -5 -19 32.45 5.96
 1 -5 19 39.69 6.38
 1 5 -19 34.45 6.92
 -1 -5 -18 61.97 7.49
 1 -5 18 67.76 7.89
 1 5 -18 62.95 8.48
 1 -5 18 59.84 8.41
 -1 -5 -17 14.92 4.24
 1 -5 17 24.14 5.15
 1 5 -17 11.69 5.3
 1 -5 17 21.76 5.81
 -1 -5 -16 12.46 3.69
 1 5 -16 3.85 4.73
 1 -5 16 11.7 5.09
 -1 5 16 2.2 3.33
 1 -5 16 11.95 4.17
 -1 5 15 24.31 5.13
 1 5 -15 4.44 4.05
 1 -5 15 13.33 4.79
 -1 -5 -15 18.56 4.45
 1 -5 15 18.44 4.44
 -1 5 15 12.12 4.05
 1 5 -14 96.69 9.25
 -1 5 14 97.49 8.19
 -1 5 14 109.41 8.38
 1 -5 14 102.73 8.78
 -1 5 14 106.67 5.77
 -1 5 14 99.38 6
 1 -5 14 92.23 9.61
 -1 -5 -14 91.26 8.4
 -1 5 13 124.84 6.9
 1 -5 13 110.25 8.94
 -1 5 13 113.5 8.65
 1 -5 13 101.59 9.79
 1 5 -13 112.1 9.86
 -1 -5 -13 116.33 9.37
 -1 5 13 117.85 8.71
 -1 5 13 114.34 5.81
 -1 5 12 34.55 5.22
 -1 5 12 43.24 5.78
 -1 5 12 32.88 3.8
 1 -5 12 24.52 5.44
 -1 -5 -12 34.66 5.68
 -1 5 12 34.12 3.44
 1 5 -12 44.08 6.27
 1 -5 12 32.37 5
 1 -5 11 209.38 11.55
 -1 5 11 225.53 11.23
 -1 5 11 220.48 9.46
 -1 5 11 224.61 11.51
 1 -5 11 227.65 13.87
 -1 5 11 213.49 7.69
 1 5 -11 222.27 12.6
 -1 -5 -11 214.28 12.01
 -1 -5 -10 27.64 4.8
 -1 5 10 25.21 4.6
 1 -5 10 26.54 4.78
 -1 5 10 35.89 4.91
 1 5 -10 38.57 6.13
 -1 5 10 30.71 3.09
 1 -5 10 34.34 6.55
 -1 5 10 36.77 4.2
 -1 5 9 169.21 10.17
 -1 5 9 172.34 9.58
 -1 -5 -9 173.39 10.59
 -1 5 9 173.3 8.73
 1 -5 9 173.04 12.02
 1 -5 9 168.78 10.21
 1 5 -9 188.5 11.08
 -1 5 9 181.02 7.08
 -1 -5 -9 178.23 7.22
 -1 -5 -8 79.25 7.28
 -1 5 8 73.09 4.67
 1 -5 8 78.03 7.01
 -1 -5 -8 75.77 5.15
 1 -5 8 80.94 8.4
 -1 5 8 75.66 7.13
 1 5 -8 77.25 4.56
 -1 5 8 65.62 6
 -1 5 8 79.29 6.17
 1 5 -8 83.14 7.49
 1 5 -7 175.16 10.24
 -1 -5 -7 180.1 10.67
 -1 5 7 184.7 9.56
 -1 -5 -7 185.97 8.27
 -1 5 7 166.57 7.09
 1 -5 7 187.26 11.94
 1 5 -7 171.41 6.64
 -1 5 7 186.95 9.3
 -1 5 7 185.2 10.66
 1 -5 7 168.75 9.92
 -1 5 6 170.88 8.98
 1 -5 6 175.89 10.19
 -1 -5 -6 184.65 8.59
 -1 5 6 173.23 9.19
 1 -5 6 179.03 11.39
 1 5 -6 187.29 10.27
 1 5 -6 166.25 6.49
 -1 5 6 183.05 10.75
 -1 5 6 168.57 7.34
 1 5 -5 72.94 4.39
 1 5 -5 82.3 6.78
 1 -5 5 91.11 8.39
 -1 -5 -5 80.06 6.13
 -1 5 5 75.14 5.27
 1 -5 5 88.47 7.4
 -1 5 5 78.79 7.31
 -1 5 5 77.88 6.29
 -1 5 5 67.55 6.12
 1 -5 4 403.66 16.37
 -1 5 4 393.34 13.22
 -1 -5 -4 400.67 13.53
 1 5 -4 382.84 10.03
 1 5 -4 409.7 14.32
 -1 5 4 401.03 15.58
 1 -5 4 395.53 15
 -1 5 4 419.74 12.3
 1 -5 3 149.55 9.43
 1 5 -3 145.51 6.37
 -1 5 3 154.16 8.21
 -1 -5 -3 145.96 8.73
 1 5 -3 146.39 8.6
 -1 5 3 145.92 7.57
 1 -5 3 142.64 9.82
 -1 5 3 158.18 9.96
 1 -5 2 387.37 15.33
 -1 -5 -2 386.11 14.09
 -1 5 2 383.64 12.58
 1 -5 2 377.15 14.7
 -1 5 2 398.37 12.67
 1 5 -2 396.86 13.41
 1 5 -2 372.25 10.54
 -1 5 2 381.35 15.39
 1 5 -1 200.59 9.34
 -1 -5 -1 182.95 10.06
 1 -5 1 197.61 10.92
 1 -5 1 190.73 10.53
 1 5 -1 185.8 7.74
 1 -5 0 134.26 9.02
 1 5 0 134.56 6.85
 -1 5 0 136.59 9.09
 1 5 0 134.66 7.57
 -1 -5 0 134.24 8.78
 1 -5 0 138.96 9.11
 -1 -5 1 185.3 10.74
 1 -5 -1 175.77 10.33
 1 -5 -1 195.65 10.5
 1 5 1 180.82 8.24
 1 5 1 196.08 8.78
 -1 5 -1 195.53 10.96
 -1 -5 2 373.37 14.01
 1 -5 -2 405.9 15.52
 -1 5 -2 412.17 15.94
 1 5 2 381.64 12.39
 -1 -5 2 388.18 15.47
 1 -5 -2 384.06 14.2
 1 5 2 385.9 11.94
 1 5 2 384.73 13.25
 1 5 3 148.44 7.34
 1 5 3 138.86 7.79
 1 5 3 149.84 8.28
 -1 -5 3 149.41 10.08
 -1 -5 3 147.07 6.95
 -1 5 -3 149 9.82
 1 5 4 387.15 13.24
 -1 -5 4 412.49 11.33
 1 5 4 411.81 11.75
 1 5 4 427.27 13.12
 -1 5 -4 406.14 16.18
 -1 -5 4 395.99 16.29
 1 5 5 75.18 6.26
 1 5 5 83.93 5.76
 1 5 5 84.04 5.33
 1 -5 -5 73.96 7.51
 -1 -5 5 76.65 5.18
 -1 -5 5 80.98 7.96
 -1 5 -5 82.59 7.68
 -1 5 -6 193.12 11.73
 1 5 6 179.02 8.06
 1 5 6 167.77 7.19
 -1 -5 6 170.38 11.31
 1 5 6 167.39 4.45
 -1 -5 6 172.98 7.45
 1 -5 -6 166.57 11.01
 1 5 6 163.44 4.35
 1 5 7 180.94 7.29
 1 5 7 178.8 7.67
 -1 -5 7 188.17 12.09
 -1 -5 7 186.16 7.83
 -1 5 -7 187.38 11.63
 1 -5 -7 167.18 11.07
 1 5 7 186.21 11.08
 -1 -5 8 78.45 8.2
 -1 -5 8 80.37 5.38
 1 5 8 74.77 7.41
 1 5 8 73.61 4.66
 1 -5 -8 73.46 7.69
 1 5 8 77.65 4.92
 -1 5 -8 78.06 8.15
 1 5 9 167.6 10.14
 -1 -5 9 193.29 12.65
 1 -5 -9 178.15 11.68
 -1 -5 9 180.82 8.13
 -1 5 -9 172.74 11.56
 1 5 9 176.04 6.82
 1 5 9 168.02 6.8
 1 5 9 202.09 11.81
 1 5 10 28.44 5.32
 -1 -5 10 43.25 6.78
 -1 5 -10 25.18 5.69
 -1 -5 10 28.75 3.64
 1 5 10 26.68 4.87
 1 -5 -10 29.61 5.34
 1 5 10 24.91 2.58
 1 -5 -11 213.28 12.96
 1 5 11 213.56 12.46
 1 5 11 215.34 6.23
 1 5 11 202.01 6.57
 -1 -5 11 235.82 14.36
 -1 5 -11 236.35 13.77
 -1 -5 11 220.44 9.4
 1 5 11 227.26 11.71
 -1 -5 12 34.7 4.1
 -1 5 -12 29.78 5.68
 -1 -5 12 35.58 6.41
 1 5 12 30.33 2.72
 1 -5 -12 31.5 5.67
 1 5 12 31.43 5.17
 1 5 12 31.67 2.12
 1 5 12 42.98 6.43
 1 -5 -13 117.86 10.05
 -1 -5 13 110.36 10.56
 -1 -5 13 125.82 7.63
 -1 5 -13 127.07 10.62
 1 5 13 111.59 9.31
 1 5 13 129.7 9.01
 1 5 13 119.08 5.28
 1 5 14 110.59 9.42
 1 -5 -14 93.86 9.14
 1 5 14 95.84 4.95
 -1 5 -14 99.23 9.65
 1 -5 -14 102.17 5.89
 -1 -5 14 100.1 10.17
 -1 -5 14 98.89 6.95
 1 5 14 106.54 8.28
 -1 -5 15 15.98 3.23
 1 -5 -15 12.43 2.36
 1 5 15 20.06 4.83
 -1 5 -15 17.47 5.8
 1 5 15 14.2 4.82
 1 -5 -15 14 4.89
 -1 -5 15 17.51 5.5
 1 -5 -16 7.95 2.09
 1 5 16 16.74 4.59
 -1 5 -16 15.85 5.61
 -1 -5 16 17.32 5.44
 1 -5 -16 3.09 2.96
 -1 -5 16 6.46 2.67
 -1 5 -17 14.95 4.87
 -1 -5 17 12.42 4.31
 1 5 17 16.68 4.92
 1 -5 -17 19.49 5.15
 -1 -5 17 22.67 4.08
 -1 -5 18 52.11 8.2
 -1 5 -18 64.34 8.83
 1 5 18 56.01 7.36
 1 -5 -18 65.14 8.24
 -1 -5 18 54.9 6.11
 -1 -5 19 43.33 7.99
 -1 5 -19 53.3 8.33
 1 5 19 40.45 6.74
 1 -5 -19 30.51 6.29
 -1 -5 19 38.44 5.4
 1 -5 -20 101.35 10.64
 -1 -5 20 104.85 8.44
 1 5 20 97.7 9.8
 -1 5 -20 123.84 12.09
 -1 -5 20 110.24 11.72
 -1 -5 21 130.94 9.58
 1 5 21 123.46 10.96
 1 -5 -21 114.72 11.45
 -1 5 -21 139.5 12.6
 -1 -5 21 146.13 13.69
 -1 -5 22 47.17 6.17
 1 -5 -22 39.39 7.66
 1 5 22 57.39 7.79
 -1 5 -22 59.15 8.89
 -1 -5 22 69.35 9.9
 -1 -5 23 18.94 4.61
 -1 5 -23 6.69 4.53
 1 -5 -23 3.11 3.8
 -1 -5 23 26.61 7
 1 5 23 17.89 5.91
 -1 -5 24 68.19 7.63
 -1 5 -24 65.62 9.89
 -1 -5 24 77.54 10.75
 1 -5 -24 65.75 9.44
 -1 -5 25 5.36 3.54
 -1 5 -25 -2.3 5.13
 -1 -5 25 6.11 4.42
 1 -5 -25 0.93 4.39
 1 -5 -26 13.58 5.45
 -1 -5 26 26.18 5.63
 -1 -5 26 19.05 6.24
 -1 5 -26 22.99 7.46
 1 -5 -27 33.99 7.33
 -1 -5 27 32 8.13
 -1 5 -27 19.09 6.32
 -1 -5 27 33.87 6.31
 -1 -5 28 1.84 4.66
 1 -5 -28 -1.54 5.88
 -1 5 -28 9.84 6.7
 -1 -5 28 8.46 4.45
 1 -5 -29 15.87 5.78
 -1 -5 29 27.65 7.96
 -1 5 -29 24.52 7.47
 1 -5 -30 3.03 4.23
 -1 -5 30 6.29 5.53
 -1 5 -30 -2.79 5.89
 -1 -5 31 13.56 6.54
 -1 -5 32 5.29 5.62
 1 -6 31 2.22 4.23
 -1 -6 -30 7.09 4.17
 1 -6 30 2.08 3.92
 1 -6 30 9.1 5.55
 1 -6 29 8.65 6.01
 1 -6 29 0.69 3.81
 -1 -6 -29 -3.04 5.53
 1 -6 28 3.74 4.28
 1 -6 28 10.22 5.75
 -1 -6 -28 -3.4 5.69
 -1 -6 -27 -0.31 5.18
 1 -6 27 6.06 4.61
 1 6 -27 12.71 6.8
 1 -6 27 3.08 3.93
 1 -6 26 16.16 7.23
 -1 -6 -26 8.59 4.13
 1 6 -26 5.71 6.05
 1 -6 26 3.43 3.58
 1 6 -25 12.06 6.31
 1 -6 25 16.83 6.27
 -1 -6 -25 7.67 4.95
 1 -6 25 13.79 5.09
 1 -6 24 0.79 3.76
 -1 -6 -24 1.18 3.5
 1 -6 24 4.08 4.33
 1 6 -24 -0.94 4.47
 1 -6 23 15.1 5.04
 1 -6 23 16.4 5.79
 -1 -6 -23 13.55 5.21
 1 6 -23 18.28 6.19
 1 6 -22 46.39 8.91
 1 -6 22 46.29 8.48
 1 -6 22 48.83 7.5
 -1 -6 -22 39.03 7.44
 -1 -6 -21 4.49 4.08
 1 6 -21 1.85 4.96
 1 -6 21 3.23 3.66
 1 -6 21 -4.65 4.77
 1 6 -20 64.31 9.58
 1 -6 20 67.34 9.7
 1 -6 20 72.22 8.86
 -1 -6 -20 72.65 9.01
 -1 -6 -19 86.44 9.7
 1 -6 19 87.23 10.86
 1 6 -19 93.16 10.7
 1 -6 19 96.45 9.78
 1 -6 18 27.63 5.77
 -1 6 18 27.38 6.01
 1 6 -18 35.84 7.25
 1 -6 18 23.71 6.96
 -1 -6 -18 31.13 6.3
 -1 6 17 244.67 13.05
 1 6 -17 229.87 15.26
 1 -6 17 217.7 13.94
 -1 -6 -17 222.29 14.61
 1 -6 17 246.86 17.19
 -1 6 17 240.7 13.9
 -1 6 16 43.54 6.72
 1 -6 16 58.81 7.72
 -1 6 16 33.6 6.07
 1 6 -16 29.65 6.91
 -1 -6 -16 40.74 6.94
 1 -6 16 41.97 7.96
 -1 -6 -15 66.68 8.32
 1 6 -15 55.76 8.26
 -1 6 15 70.48 7.87
 1 -6 15 71.89 8.08
 -1 6 15 70.91 7.6
 1 -6 15 80.98 10.05
 -1 6 14 180.02 11.62
 -1 -6 -14 189.99 12.89
 1 -6 14 182.54 12.29
 1 -6 14 175.08 14.08
 -1 6 14 186.46 11.76
 1 6 -14 189.17 13.19
 -1 6 14 192.94 7.42
 -1 -6 -13 262.04 15.04
 1 -6 13 228.17 15.7
 1 -6 13 244.14 13.88
 -1 6 13 235.94 12.87
 -1 6 13 239.06 8.26
 1 6 -13 265.7 15.07
 -1 6 13 246.52 13.31
 1 6 -12 36.36 6.43
 -1 6 12 36.92 5.75
 1 -6 12 24.76 5.76
 -1 6 12 24.64 5.38
 -1 6 12 34.61 3.34
 -1 -6 -12 34.77 5.96
 1 -6 12 31.96 5.83
 -1 6 11 55.43 5.53
 -1 6 11 63.48 7.13
 -1 -6 -11 65.89 7.86
 -1 6 11 44.27 6.28
 -1 6 11 56.59 4.18
 1 6 -11 61.6 7.73
 1 -6 11 51.14 7.61
 1 -6 11 50.16 6.37
 1 -6 10 104.27 10.39
 -1 6 10 109.33 8.61
 -1 6 10 96.76 8.74
 -1 6 10 97.73 5.53
 1 6 -10 99.89 9.25
 1 -6 10 99.07 8.89
 -1 -6 -10 103.09 9.21
 -1 6 9 96.06 8.41
 -1 -6 -9 78.96 5.81
 1 6 -9 89.33 8.44
 1 6 -9 72.7 5
 -1 6 9 83.27 5.21
 1 -6 9 85.18 9.22
 1 -6 9 89.07 8.48
 -1 -6 -9 87.38 8.69
 -1 6 9 84.54 7.41
 1 -6 8 30.93 6.22
 -1 -6 -8 27.56 3.9
 1 6 -8 29.88 5.25
 1 6 -8 25.61 3.12
 -1 6 8 33.13 3.51
 -1 6 8 44.76 6.63
 -1 6 8 28.43 4.89
 1 -6 8 31.82 5.5
 1 6 -7 93.9 8.36
 1 -6 7 86.46 8.93
 1 -6 7 90.64 8.35
 -1 -6 -7 93.71 6.82
 -1 6 7 95.48 5.93
 -1 6 7 102.21 7.85
 1 6 -7 87.56 5.36
 -1 6 7 97.41 8.78
 -1 6 6 85.12 5.77
 1 6 -6 83.05 5.22
 -1 -6 -6 96.32 7.16
 1 6 -6 95.96 8.03
 1 -6 6 98.03 9.5
 1 -6 6 94.17 8.36
 -1 6 6 100.91 9.08
 -1 6 6 98.67 7.64
 1 -6 5 136.02 9.78
 -1 -6 -5 121.54 8.34
 -1 6 5 140.65 10.46
 1 -6 5 142.13 11.11
 1 6 -5 120.1 6.27
 1 6 -5 142.88 9.59
 -1 6 5 116.78 6.98
 -1 6 5 126.73 8.54
 1 -6 4 135 10.73
 -1 6 4 139.77 8.81
 -1 -6 -4 142.98 9.14
 -1 6 4 151.38 10.88
 1 -6 4 150.42 10.16
 1 6 -4 135.84 6.92
 1 6 -4 152.45 9.63
 -1 6 4 145.23 7.95
 -1 6 3 81.35 6.35
 -1 6 3 95.4 8.98
 1 -6 3 78.61 7.67
 -1 -6 -3 84.69 7.45
 1 6 -3 85.76 7.16
 1 -6 3 74.31 8.01
 1 6 -3 79.11 5.44
 -1 6 3 79.83 6.79
 -1 6 2 133.24 8.33
 -1 6 2 122.43 9.92
 -1 -6 -2 132.25 9.38
 1 -6 2 142.83 10.41
 1 6 -2 127.16 8.45
 1 6 -2 128.37 7.07
 1 -6 2 129.98 9.5
 -1 6 2 139.71 9.88
 -1 6 2 129.57 7.98
 -1 6 1 22.08 4.69
 1 -6 1 22.84 4.5
 1 6 -1 22.36 4
 1 6 -1 24.16 3.42
 1 -6 1 25.23 4.71
 -1 6 1 25.14 3.99
 -1 -6 -1 23.95 4.84
 1 6 0 -0.83 2.18
 -1 -6 0 1.15 2.76
 1 6 0 0.66 1.87
 1 -6 0 1.37 2.7
 1 -6 0 1.1 2.89
 -1 6 0 2.96 2.86
 1 -6 -1 26.5 4.8
 -1 6 -1 22.05 4.56
 1 6 1 21.41 3.76
 -1 -6 1 19.32 4.64
 1 6 1 19.31 3.25
 1 -6 -1 24.75 4.81
 -1 6 -2 127.01 9.73
 1 6 2 125.22 10.09
 1 -6 -2 137.55 9.57
 -1 -6 2 124.94 9.89
 1 6 2 124.5 7.9
 1 6 2 126.12 7.74
 1 6 3 74.6 7.86
 1 6 3 75.92 5.95
 -1 -6 3 86.25 8.6
 -1 6 -3 83.69 7.99
 1 6 4 150.15 10.91
 -1 -6 4 142.02 10.91
 1 6 4 145.98 7.95
 -1 6 -4 138.25 10.45
 1 6 5 125.65 9.83
 1 6 5 121.55 7.19
 -1 -6 5 135.82 7.5
 -1 6 -5 127.43 10.29
 -1 -6 5 137.24 10.99
 1 6 6 97.13 6.44
 1 6 6 86.76 3.99
 -1 -6 6 95.88 6.35
 1 6 6 92.5 6.7
 1 6 6 89.46 8.56
 1 6 6 96.28 8.84
 -1 -6 6 86.51 8.82
 -1 6 -6 97.16 9.31
 -1 -6 7 93.59 6.34
 1 6 7 98.64 9.19
 -1 -6 7 98.8 9.59
 1 -6 -7 102.93 9.74
 -1 6 -7 98.7 9.42
 1 6 7 89.14 6.38
 1 6 7 94.28 8.68
 1 6 7 88.66 3.17
 1 6 7 93.41 6.08
 1 6 7 87.03 3.2
 1 -6 -8 18.39 4.5
 -1 -6 8 31.16 6.24
 1 6 8 30.58 5.63
 1 6 8 27.78 3.56
 1 6 8 26.36 3.54
 -1 -6 8 29.39 3.8
 1 6 8 27.18 5.4
 -1 6 -8 25.38 5.58
 -1 -6 9 80.41 9.11
 -1 6 -9 98.75 9.6
 -1 -6 9 72.02 5.81
 1 -6 -9 75.15 8.82
 1 6 9 77.62 8.3
 1 6 9 94.42 8.62
 1 6 9 86.04 5.75
 1 6 9 82.53 5.61
 1 6 10 102.63 9.34
 1 6 10 90.99 5.62
 1 6 10 92.18 8.43
 -1 6 -10 102.13 10.01
 -1 -6 10 103.37 6.91
 -1 -6 10 105.45 10.61
 1 -6 -10 112.31 10.43
 1 6 10 102.26 6.06
 -1 6 -11 51.62 7.65
 1 6 11 60 7.45
 1 6 11 58.79 4.64
 -1 -6 11 54.35 5.41
 1 6 11 58.37 7.16
 -1 -6 11 48.49 7.88
 1 -6 -11 48.72 7.36
 -1 -6 12 32.86 4.33
 1 6 12 32.39 5.94
 1 6 12 34.55 3.7
 -1 -6 12 28.34 6.77
 1 6 12 25.58 5.27
 1 -6 -12 30.17 6.09
 -1 6 -12 36.36 6.57
 1 6 13 245.04 13.25
 -1 -6 13 222.62 15.5
 -1 6 -13 241.09 15.4
 -1 -6 13 247.81 11.4
 1 6 13 249.2 14.55
 1 -6 -13 231.43 15.15
 1 6 14 190.35 13.06
 -1 -6 14 187.35 14.57
 1 6 14 203.15 12.2
 -1 -6 14 189.97 10.18
 -1 6 -14 200.74 14.51
 1 -6 -14 193.93 14.03
 -1 -6 15 76.48 10.18
 1 6 15 78.91 8.33
 -1 -6 15 64.35 6.51
 1 -6 -15 72.72 9.43
 1 6 15 63.46 8.11
 -1 6 -15 63.57 8.99
 1 -6 -16 31.99 6.77
 -1 -6 16 42.53 5.49
 1 6 16 45.64 6.82
 -1 6 -16 47.06 7.93
 1 6 16 38.76 6.77
 -1 -6 16 36.72 7.86
 -1 -6 17 217.35 16.48
 1 6 17 220.24 14.27
 1 6 17 250.21 13.26
 1 -6 -17 243.53 16.33
 -1 6 -17 249.04 16.35
 -1 -6 17 234.36 12.03
 -1 -6 18 31.2 5.11
 -1 -6 18 29.24 7.35
 1 -6 -18 31.14 7.21
 1 6 18 28.24 6.02
 -1 6 -18 34.93 7.76
 1 6 19 92.9 9.97
 1 -6 -19 87.27 10.18
 -1 6 -19 99.17 11.11
 -1 -6 19 97.63 11.82
 -1 -6 19 98.19 8.32
 1 6 20 65.39 8.78
 -1 -6 20 71.8 7.51
 -1 -6 20 64.34 10.08
 1 -6 -20 71.28 9.68
 -1 6 -20 84.14 10.66
 -1 6 -21 6.54 5.05
 1 6 21 2.79 4.51
 -1 -6 21 4.01 3.23
 -1 -6 21 5.82 5.24
 1 -6 -21 1.15 3.65
 -1 -6 22 44.83 8.75
 1 -6 -22 49.19 8.59
 -1 -6 22 43.99 6.27
 -1 6 -22 57.41 9.47
 1 6 22 47.6 7.76
 -1 6 -23 15.82 6.32
 -1 -6 23 16.02 4.41
 1 -6 -23 11.02 5.23
 -1 -6 23 21.48 6.4
 1 6 23 10.74 4.93
 -1 6 -24 -8.89 6.79
 -1 -6 24 5.73 5.28
 1 -6 -24 -0.75 4.1
 1 6 24 -0.51 4.16
 -1 6 -25 6.61 5.15
 1 -6 -25 9.77 5.43
 -1 -6 25 5.13 4.9
 -1 6 -26 -3.2 6.32
 -1 -6 26 7.56 4.78
 1 -6 -26 -1.16 4.1
 1 -6 -27 2.24 5.78
 -1 6 -27 -0.82 6.51
 -1 -6 27 2.76 4.39
 -1 6 -28 -4.03 6.36
 -1 -6 28 0.03 4.22
 1 -6 -28 0.65 5.8
 -1 -6 29 4.91 5.25
 -1 -7 -28 26.93 7.13
 -1 -7 -27 11.47 5.42
 1 -7 26 3.89 3.63
 -1 -7 -26 -0.38 4.48
 1 -7 26 4.3 4.57
 1 -7 25 2.84 3.79
 1 -7 25 2.97 4.51
 -1 -7 -25 4.72 5.02
 1 7 -25 14.15 6.88
 1 7 -24 -4.39 4.84
 1 -7 24 2.2 3.73
 -1 -7 -24 -0.26 4.19
 1 -7 24 -1.76 4.73
 1 -7 23 6.08 4.63
 1 -7 23 9.29 4.18
 -1 -7 -23 20.26 6.21
 1 7 -23 21.13 7.01
 1 -7 22 5.1 5.15
 -1 -7 -22 10.35 5.22
 1 7 -22 0.84 4.76
 1 -7 22 0.71 3.45
 1 -7 21 16.1 4.93
 1 7 -21 13.35 7.07
 1 -7 21 12.3 5.28
 -1 -7 -21 19.19 6.17
 1 -7 20 17.79 6.28
 1 7 -20 29.95 7.49
 -1 -7 -20 16.07 5.58
 1 -7 20 25.17 5.7
 1 7 -19 6.12 5.58
 1 -7 19 10.87 4.39
 -1 -7 -19 9.95 4.91
 1 -7 19 0.22 4.79
 -1 7 19 10.64 4.59
 -1 -7 -18 42.79 7.77
 1 -7 18 42.61 6.98
 1 7 -18 45.94 8.62
 1 -7 18 32.26 7.83
 -1 7 18 52.7 7.42
 -1 7 18 40.93 7.1
 1 -7 17 54.37 9.61
 1 7 -17 51.67 8.68
 -1 7 17 61.03 7.65
 -1 7 17 53.09 7.67
 -1 -7 -17 49.31 8.06
 1 -7 17 57.65 7.9
 -1 7 16 88.52 9.12
 1 -7 16 91.4 11.57
 -1 7 16 99.63 9.58
 1 -7 16 90.14 9.72
 -1 -7 -16 86.43 10.17
 1 7 -16 76.25 9.77
 -1 7 15 240.28 14.16
 1 -7 15 228.37 14.48
 -1 -7 -15 220.54 15.59
 1 7 -15 206.72 14.7
 1 -7 15 199.66 16.22
 -1 7 15 199.02 13.03
 1 -7 14 12.23 6.35
 1 -7 14 5.83 4.12
 -1 7 14 7.22 4.93
 1 7 -14 -2.39 4.33
 -1 -7 -14 -0.7 3.84
 -1 7 14 6.39 4.24
 1 7 -13 33.34 6.95
 1 -7 13 16.39 6.12
 1 -7 13 11.81 4.39
 -1 7 13 15.04 4.88
 -1 7 13 18.25 4.77
 -1 -7 -13 15.09 5.21
 1 -7 12 7.83 4.42
 -1 7 12 9.54 4.51
 -1 7 12 9.89 4.57
 1 -7 12 11.51 4.11
 -1 -7 -12 6.57 4.16
 1 7 -12 12.7 4.99
 -1 7 11 14.17 4.74
 1 -7 11 15.99 5.83
 -1 7 11 14.45 4.34
 1 -7 11 15.23 4.59
 1 7 -11 21.85 5.56
 1 7 -10 121.03 10.44
 1 -7 10 117.06 11.9
 -1 7 10 124.08 6.39
 -1 7 10 120.89 10.36
 1 -7 10 119.94 10.2
 -1 7 10 115.06 9.36
 -1 7 9 47.1 6.28
 1 7 -9 43.58 6.73
 1 -7 9 43.32 6.76
 -1 -7 -9 46 5.3
 -1 7 9 40.44 7.3
 1 -7 9 44.75 7.97
 -1 7 9 41.24 4.06
 -1 -7 -8 102.09 7.71
 -1 7 8 124.74 9.4
 1 -7 8 109.15 11.36
 -1 7 8 105.76 6.4
 1 -7 8 100.56 9.29
 -1 7 8 114.18 10.3
 1 7 -8 113.79 9.93
 -1 7 7 358.93 17.77
 1 7 -7 396.82 17.44
 -1 7 7 369.71 15.7
 1 -7 7 401.61 20.16
 1 -7 7 405.64 17.84
 -1 7 7 359.27 12.01
 -1 -7 -7 409.68 15.59
 -1 -7 -6 117.05 8.8
 -1 7 6 121.26 10.67
 1 -7 6 105.72 10.59
 1 -7 6 110.59 9.83
 -1 7 6 105.19 8.55
 1 7 -6 107.18 9.33
 -1 7 6 106.9 6.95
 1 7 -5 28.81 5.48
 -1 7 5 13.08 3.74
 -1 7 5 13.58 4.72
 -1 7 5 18.6 3.55
 -1 -7 -5 13.17 3.85
 -1 7 5 14.74 4.56
 1 -7 5 24.93 5.38
 1 -7 5 19.01 5.19
 1 -7 4 55.21 7.55
 1 7 -4 67.88 7.3
 -1 7 4 56.34 7.7
 1 -7 4 62.78 7.35
 -1 -7 -4 60.02 6.84
 -1 7 4 70.68 7.85
 -1 7 4 65.15 5.88
 -1 7 4 65.68 6.74
 1 -7 3 26.71 5.65
 -1 7 3 27.22 4.58
 1 -7 3 13.42 4.22
 -1 7 3 20.36 4.64
 -1 7 3 13.53 4.25
 -1 -7 -3 19.38 4.62
 -1 7 3 21.68 3.94
 1 7 -3 12.98 3.56
 -1 7 2 88.76 8.78
 -1 -7 -2 86.22 8.6
 1 -7 2 80.78 8.3
 -1 7 2 85.89 7.36
 1 -7 2 85.96 9.02
 -1 7 2 75.55 8.9
 1 7 -2 82.92 7.51
 -1 7 2 83.44 7.1
 1 7 -2 95.86 6.81
 1 -7 1 47.45 6.86
 -1 7 1 34.25 6.3
 -1 7 1 50.74 6.82
 -1 7 1 37.25 5.16
 -1 -7 -1 48.31 6.88
 1 7 -1 49.56 5.95
 1 -7 1 47.22 6.45
 -1 7 1 58.06 6.19
 1 7 0 39.41 5.28
 1 -7 0 43.12 6.39
 1 -7 0 34.86 6.08
 -1 7 0 36.92 6.04
 -1 -7 0 36.83 6.4
 -1 7 -1 48.05 6.76
 1 7 1 43.74 6.77
 1 7 1 44.34 5.49
 1 -7 -1 51.49 7.01
 -1 -7 1 48.32 7.08
 -1 -7 2 92.65 9.41
 1 7 2 82 6.98
 1 -7 -2 88.79 8.65
 -1 7 -2 89.91 8.93
 1 7 2 66.8 8.46
 1 7 3 14.34 4.47
 1 7 3 17.31 3.44
 -1 7 -3 22.89 5.27
 -1 -7 3 15.47 4.9
 -1 -7 4 61.03 7.97
 1 7 4 57.03 7.41
 -1 7 -4 67.15 8.01
 1 7 4 68.93 6.19
 -1 -7 5 21.3 5.43
 1 7 5 20.32 2.76
 1 7 5 21.32 3.83
 -1 7 -5 21.78 5.82
 1 7 5 19.78 5.7
 -1 -7 6 107.07 10.96
 1 7 6 103.21 9.74
 1 7 6 113.12 7.61
 -1 -7 6 103.94 7.44
 -1 7 -6 107.89 10.47
 1 7 6 110.28 10.19
 1 7 6 95.27 4.79
 -1 -7 7 360.7 19.34
 -1 7 -7 401.9 19.39
 1 7 7 392.38 18.36
 -1 -7 7 371.95 13.52
 1 7 7 354.5 17.55
 1 7 7 360.52 13.03
 -1 -7 8 116.55 7.76
 1 7 8 125.4 10.78
 -1 -7 8 123.86 11.91
 -1 7 -8 99.34 10.11
 1 7 8 114.32 10.51
 1 7 8 106.71 7.06
 -1 -7 9 41.14 7.34
 1 7 9 37.64 4.41
 -1 -7 9 38.37 4.75
 1 7 9 36.56 6.94
 -1 7 -9 49.18 7.94
 1 7 9 49.83 7.56
 1 7 10 114.97 7.23
 1 7 10 109.04 9.9
 -1 7 -10 114.88 11.25
 -1 -7 10 121.51 12.06
 -1 -7 10 114.65 7.77
 1 7 10 135.5 11.31
 1 -7 -10 101.61 10.7
 1 7 11 17.79 5.16
 -1 7 -11 8.97 4.31
 1 -7 -11 11.93 4.89
 -1 -7 11 17.1 5.94
 -1 -7 11 18.91 3.66
 1 7 11 18.8 5
 -1 7 -12 -0.68 4.51
 -1 -7 12 11.29 5.44
 -1 -7 12 8.25 2.83
 1 7 12 -0.44 4.59
 1 -7 -12 8.75 4.66
 1 7 12 13.11 4.81
 -1 -7 13 31.7 7.75
 1 7 13 17.57 5.49
 1 -7 -13 16.04 5.63
 -1 7 -13 16.83 5.74
 1 7 13 14.83 4.64
 -1 -7 13 16.43 3.83
 1 7 14 13.26 5.8
 1 7 14 4.63 4.78
 -1 7 -14 -2.65 4.11
 1 -7 -14 -1.87 5.04
 -1 -7 14 0.57 2.27
 -1 -7 14 16.37 6.65
 -1 7 -15 218.92 15.87
 1 7 15 230.26 13.91
 1 -7 -15 221.24 16.55
 -1 -7 15 218.53 17.38
 1 7 15 228.3 15.13
 -1 -7 15 222.62 11.76
 -1 7 -16 82.1 10.58
 1 7 16 101.89 9.61
 -1 -7 16 86.72 11.42
 1 -7 -16 86.62 10.98
 -1 -7 16 81.84 7.43
 1 7 16 99.17 10.53
 -1 7 -17 56.78 9.31
 1 7 17 52.6 8.01
 -1 -7 17 58.63 6.54
 1 7 17 72.33 8.2
 1 -7 -17 55.41 9.01
 -1 -7 17 71.97 10.85
 -1 -7 18 39.93 8.67
 1 7 18 45.8 6.78
 1 -7 -18 43.84 8.46
 1 7 18 36.55 6.88
 -1 7 -18 36.67 7.85
 -1 -7 19 5.68 4.93
 -1 7 -19 7.91 5.49
 1 -7 -19 11.52 5.73
 1 7 19 3.46 4.01
 -1 7 -20 30.98 7.6
 1 -7 -20 18.69 6.29
 -1 -7 20 17.99 6.53
 1 7 20 22.29 6.29
 -1 7 -21 11.83 5.74
 1 -7 -21 15.62 6.28
 -1 -7 21 12.93 6.04
 1 7 21 25.54 6.49
 -1 -7 22 -1.86 5.21
 1 7 22 1.35 3.37
 1 -7 -22 6.33 5.38
 -1 7 -22 3.42 4.04
 1 -7 -23 10.8 5.67
 1 7 23 17.38 5.86
 -1 7 -23 22.55 6.92
 -1 -7 23 19.35 6.38
 1 -7 -24 4.27 4.95
 -1 7 -24 -5.01 6.34
 1 7 24 8.54 4.64
 -1 -7 24 13.62 7.15
 1 7 25 6.67 5.03
 -1 7 -25 1.79 6.27
 1 -7 -25 2.05 4.6
 -1 -7 25 6.46 5.48
 -1 -7 26 4 4.67
 1 -7 -26 0.14 4.43
 -1 -8 -26 23.06 6.87
 -1 -8 -25 2.47 4.54
 -1 -8 -24 8.22 6.55
 1 -8 23 -5.19 5.19
 -1 -8 -23 1.36 4.44
 1 8 -22 5.2 6.36
 1 -8 22 17.74 7.34
 -1 -8 -22 1.92 4.41
 1 -8 21 4.57 4.4
 1 8 -21 -8.32 6.66
 -1 -8 -21 -3.14 4.46
 -1 8 20 0.06 3.51
 1 -8 20 4.72 5.11
 -1 -8 -20 4.06 4.33
 1 8 -20 -2.66 5.42
 1 -8 20 -1.44 3.66
 1 -8 19 15.24 6.48
 -1 8 19 15.74 5.35
 -1 -8 -19 4.43 4.32
 1 8 -19 -2.97 6.3
 1 -8 19 7.63 4.13
 -1 -8 -18 6.75 4.83
 1 -8 18 4.9 4.98
 1 8 -18 -6.08 6.33
 -1 8 18 14.87 5.5
 1 -8 18 2.32 3.29
 -1 8 18 7.17 4.25
 -1 -8 -17 7.34 5.43
 1 -8 17 -2.17 5.2
 -1 8 17 8.81 4.37
 -1 8 17 13.19 5.55
 1 8 -17 -2.92 5.73
 1 -8 17 5.48 3.89
 -1 8 16 13.66 4.62
 1 -8 16 9.54 6.21
 1 8 -16 1.59 5.24
 -1 -8 -16 11.51 4.87
 -1 8 16 21.18 5.98
 1 -8 16 18.23 5.51
 1 8 -15 -0.57 5.16
 1 -8 15 16.83 5.44
 -1 8 15 10.41 5.04
 1 -8 15 19.08 7.18
 -1 8 15 12.42 4.37
 -1 -8 -15 10.37 4.66
 1 -8 14 -0.83 4.1
 -1 8 14 1.41 3.98
 -1 8 14 10.59 4.87
 1 -8 14 2.59 3.24
 1 8 -14 -7.45 5.48
 1 -8 13 5.05 3.38
 -1 8 13 2.13 3.76
 -1 8 13 -0.41 3.27
 1 -8 13 4.27 4.38
 -1 8 12 125.06 10.57
 1 -8 12 113.21 12.79
 -1 8 12 116.12 10.87
 1 8 -12 122.39 11.44
 1 -8 12 147.89 12
 -1 8 11 33.91 6.9
 1 8 -11 54 8.2
 1 -8 11 35.48 8.15
 1 -8 11 33.4 6.51
 -1 8 11 32.74 5.9
 1 8 -10 12.75 4.86
 1 -8 10 11.28 5.32
 1 -8 10 7.15 3.77
 -1 8 10 6.21 4.9
 -1 8 10 22.31 5.27
 -1 8 9 91.8 9.99
 -1 8 9 85.06 8.66
 1 -8 9 83.16 9.02
 -1 -8 -9 86.43 7.59
 1 8 -9 95.27 9.73
 1 -8 9 92.48 11.2
 1 -8 8 45.98 7.16
 1 8 -8 44.24 7.24
 -1 8 8 55.37 8.25
 1 -8 8 53.52 8.84
 -1 8 8 44.73 6.46
 -1 8 8 48.42 6.63
 -1 -8 -8 54.56 6.43
 -1 8 7 82.72 8.53
 -1 -8 -7 77.44 7.7
 -1 8 7 82.31 8.25
 1 -8 7 81.13 10.42
 1 8 -7 82.6 9.03
 -1 8 7 75.38 9.28
 1 -8 7 85.02 9.23
 -1 8 6 13.55 4.33
 -1 8 6 15.67 3.39
 1 -8 6 19.77 5.9
 1 8 -6 16.52 4.46
 -1 -8 -6 10.73 4.23
 1 -8 6 15.61 5.04
 -1 8 6 14.21 4.64
 -1 8 6 12.01 5.13
 -1 8 5 88.95 10.02
 -1 8 5 94.58 7.28
 1 8 -5 101.86 9.37
 1 -8 5 99.92 10.96
 -1 -8 -5 105.36 9.39
 1 -8 5 107.67 10.03
 -1 8 5 105.38 9.08
 -1 8 5 99.23 9.41
 -1 8 4 46.48 6.98
 -1 -8 -4 56.42 7.32
 1 -8 4 46.8 7.2
 -1 8 4 40.88 5.41
 -1 8 4 48.86 8
 1 -8 4 58.37 8.7
 1 8 -4 40.78 6.39
 -1 8 4 48.23 6.46
 -1 8 3 127.76 8.88
 -1 8 3 131.71 12
 1 8 -3 134.88 10.44
 1 -8 3 133.59 11.31
 -1 8 3 138.92 10.2
 -1 -8 -3 144.16 11.43
 -1 8 3 141.18 11.4
 1 -8 3 127.74 11.9
 -1 -8 -2 6.98 3.85
 1 -8 2 11.72 4.16
 1 -8 2 9.8 4.31
 -1 8 2 8.9 3.77
 -1 8 2 6.29 3.23
 -1 8 2 9.72 3.32
 -1 8 2 3.89 4.34
 1 8 -2 3.21 2.85
 -1 8 1 33.06 5.22
 -1 8 1 25.64 4.59
 1 -8 1 32.18 6.35
 -1 8 1 41.04 6.65
 -1 8 1 28.39 6.49
 -1 -8 -1 29.71 5.99
 1 8 -1 24.96 5.19
 -1 -8 0 86.17 9.57
 1 -8 0 98.09 10.06
 1 8 0 80.62 7.79
 -1 8 0 70.21 9.32
 1 8 0 76 9.61
 -1 8 0 80.4 9.12
 -1 8 0 85.54 7.96
 -1 8 0 86.42 8.27
 1 -8 -1 37.17 6.82
 1 8 1 36.37 5.48
 -1 -8 1 29.52 6.44
 1 8 1 30.01 6.7
 -1 8 -1 29.82 6.05
 -1 -8 2 1.53 3.58
 1 8 2 7.34 3.29
 1 8 2 3.05 4.26
 -1 8 -2 9.74 4.41
 -1 -8 3 152.69 12.98
 1 8 3 117.03 8.86
 -1 8 -3 131.82 11.6
 1 8 3 117.32 11.46
 1 8 4 56.84 8.38
 -1 -8 4 50.82 8.16
 -1 8 -4 58.66 8.24
 1 8 4 41.45 5.54
 1 8 5 117.51 11.36
 -1 8 -5 84.59 9.71
 1 8 5 102.61 10.16
 -1 -8 5 99.33 10.94
 1 8 5 91.94 7.62
 -1 -8 6 19.67 6.33
 -1 8 -6 16.8 5.92
 1 8 6 17.4 5.42
 1 8 6 12.2 4.67
 1 8 6 14.04 3.61
 1 8 7 88.77 10.06
 -1 8 -7 87.13 10.28
 1 8 7 74.99 9.15
 -1 -8 7 70.15 9.7
 1 8 8 48.31 7.89
 -1 8 -8 43.93 7.72
 -1 -8 8 37.17 7.45
 -1 -8 8 55.47 6.02
 1 8 8 59.37 8.6
 -1 -8 9 81.93 10.75
 1 8 9 82.41 9.64
 1 8 9 73.4 9.23
 -1 -8 9 80.85 7.03
 -1 8 -9 88.83 10.64
 1 8 10 9.92 4.69
 -1 8 -10 8.82 4.75
 1 8 10 20.22 5.99
 -1 -8 10 19.32 6.74
 1 8 11 41.82 7.54
 1 8 11 39.46 7.1
 -1 8 -11 42.32 8.09
 -1 -8 11 47.49 8.86
 1 8 12 117.5 11.35
 -1 -8 12 120.86 13.27
 -1 8 -12 123.87 12.6
 1 8 12 117.09 11.05
 1 -8 -13 4.43 4.73
 1 8 13 2.29 4.12
 1 8 13 9.16 5.1
 -1 -8 13 7.85 5.17
 -1 8 -13 10.49 6.19
 1 8 14 1.29 3.78
 -1 8 -14 2.6 4.34
 -1 -8 14 4.74 4.89
 1 -8 -14 -0.42 4.53
 1 8 14 1.37 4.03
 1 -8 -15 7.92 5.05
 -1 8 -15 8.28 5.3
 1 8 15 9.55 4.71
 1 8 15 21.03 6.27
 -1 -8 15 11.82 5.95
 -1 8 -16 13.14 5.98
 1 8 16 18.17 5.82
 1 -8 -16 11.2 5.59
 -1 -8 16 10.69 5.69
 1 8 16 11.81 4.5
 1 -8 -17 13.77 5.97
 1 8 17 6.69 4.24
 1 8 17 18.32 6.04
 -1 8 -17 3.86 5.23
 -1 -8 17 3.14 4.74
 -1 -8 18 8.7 5.38
 1 -8 -18 2.63 4.32
 1 8 18 5.45 4.24
 1 8 18 6.18 4.68
 -1 8 -18 11.13 5.98
 1 -8 -19 6.93 4.78
 1 8 19 16.83 6.28
 -1 8 -19 5.53 4.34
 1 8 19 21.51 6.07
 -1 -8 19 9.93 5.28
 1 -8 -20 5.67 5.12
 -1 8 -20 7.89 6.12
 1 8 20 -0.69 3.6
 -1 -8 20 -4.66 5.52
 -1 8 -21 6.15 5.13
 1 8 21 6.9 5.09
 1 -8 -21 5.05 5.49
 -1 -8 21 0.97 3.65
 1 8 22 5 5.37
 -1 -8 22 12.47 6.51
 1 -8 -22 5.61 5.55
 -1 8 -22 9.08 6.2
 1 -8 -23 5.17 4.6
 -1 -9 -23 5.25 5.15
 -1 -9 -22 3.85 4.45
 -1 -9 -21 5.18 5.47
 -1 9 20 23.21 6.15
 -1 -9 -20 26.84 7.62
 -1 9 19 5.15 4.09
 1 9 -19 -1.32 6.36
 -1 9 18 20.65 6.14
 1 -9 18 10.43 4.88
 1 9 -18 7.81 6.2
 -1 9 18 15.65 6.1
 -1 9 17 10.76 5
 -1 9 17 13.11 5.88
 1 -9 17 3.1 4.72
 -1 9 16 6.62 4.28
 -1 9 16 0.57 4.53
 1 -9 16 5.86 5.05
 -1 9 15 13.13 5.33
 -1 9 15 21.16 6.68
 1 -9 15 2.14 3.58
 1 9 -15 -3.56 6.48
 1 -9 14 2.48 4.32
 1 -9 14 2.24 3.49
 -1 9 14 -1.18 3.64
 -1 9 14 -3.01 4.74
 1 9 -14 -11.91 7.15
 1 -9 13 -3.06 4.18
 -1 9 13 4.84 4.02
 -1 9 13 -4.67 5.39
 1 -9 13 6.87 5.05
 1 9 -13 -2.82 5.86
 1 -9 12 12.79 6.31
 1 -9 12 17.57 5.17
 -1 9 12 14.49 5.8
 -1 9 12 17.06 5.28
 1 9 -12 15.97 5.71
 -1 9 11 8.8 4.09
 1 9 -11 19.76 6.33
 1 -9 11 11.79 5.13
 1 -9 11 6.38 4.68
 -1 9 11 5.05 5
 1 9 -10 26.68 6.64
 1 -9 10 27.56 7.71
 -1 9 10 13.15 5.28
 -1 9 10 19.42 5
 1 -9 10 20.97 5.76
 1 -9 9 14.98 5.2
 -1 9 9 17.89 4.95
 -1 9 9 17.67 5.86
 -1 9 9 16.95 4.87
 1 -9 9 19.51 6.52
 1 9 -9 20.04 5.87
 1 -9 8 11.62 4.47
 -1 9 8 12.2 4.26
 1 -9 8 12.57 5.85
 -1 9 8 8.84 4.6
 -1 9 8 15.41 5.59
 1 9 -8 16.31 5.71
 -1 -9 -8 14.21 3.99
 -1 9 7 45.51 6.73
 -1 9 7 51.15 8.28
 1 -9 7 53.54 7.78
 1 9 -7 50.03 7.77
 1 -9 7 64.37 9.7
 -1 -9 -7 51.87 6.94
 -1 9 7 57.02 7.6
 -1 9 6 3.16 4.7
 1 -9 6 2.26 3.59
 -1 9 6 3.66 3.36
 -1 -9 -6 3.17 3.02
 1 -9 6 -0.42 4.27
 -1 9 6 0.62 3.04
 1 9 -6 4.58 4.49
 -1 9 5 32.06 5.76
 -1 9 5 27.29 6.95
 1 9 -5 33.87 6.21
 -1 -9 -5 43.04 6.94
 -1 9 5 38.69 6.96
 1 -9 5 35.04 7.47
 1 -9 5 33.3 6.53
 1 -9 4 14.44 5.36
 -1 9 4 14.4 4.69
 -1 -9 -4 13.54 4.83
 1 -9 4 8.08 4.77
 -1 9 4 18.97 5.29
 -1 9 4 6.73 4.61
 1 9 -4 9.95 4.14
 -1 9 3 21.85 6.13
 -1 9 3 33.18 5.63
 -1 9 3 33.8 6.54
 1 -9 3 35.72 7.65
 -1 -9 -3 32.52 6.36
 1 9 -3 45.13 6.91
 1 -9 2 0.36 3.81
 1 9 -2 2.32 3.3
 -1 9 2 3.97 3.57
 -1 9 2 3.28 3
 -1 -9 -2 0.76 3.31
 -1 9 2 -1.08 4.21
 -1 -9 -1 5.06 4.43
 1 9 -1 8.62 3.89
 -1 9 1 12.54 4.5
 -1 9 1 8.03 3.4
 -1 9 1 2.15 4.4
 1 9 -1 10.53 5.13
 -1 9 1 9.19 3.31
 1 -9 1 9.54 4.87
 -1 9 0 43.25 6.23
 -1 9 0 39.74 7.09
 -1 9 0 34.34 5.63
 -1 9 0 31.75 6.91
 -1 -9 0 44.22 7.91
 1 9 0 32.12 5.5
 1 -9 0 40.47 7.28
 1 9 0 29.42 6.82
 -1 -9 1 16.16 5.39
 1 9 1 10.04 3.79
 -1 9 -1 7.99 3.19
 -1 9 -1 3.97 4.14
 1 9 1 5.77 4.78
 -1 9 -1 8.35 4.47
 -1 9 -1 6.56 3.48
 -1 -9 2 4.79 4.32
 1 9 2 2.54 2.82
 -1 9 -2 5.18 4.04
 1 9 2 -5.02 5.21
 -1 9 -3 33.24 6.54
 1 9 3 32.79 7.36
 -1 -9 3 44.15 7.95
 -1 -9 4 4.56 3.52
 1 9 4 11.29 4.7
 1 9 4 11.42 5.45
 -1 9 -4 20.61 6.28
 -1 -9 5 26.25 6.85
 1 9 5 19.65 5.46
 1 9 5 19.86 6.36
 -1 9 -5 28.71 6.47
 -1 -9 6 2.66 4.33
 1 9 6 2.05 4.34
 -1 9 -6 -0.23 4.22
 1 9 6 6.7 4.04
 1 9 7 51.08 8.12
 -1 9 -7 42.56 7.67
 1 9 7 37.53 7.2
 -1 -9 7 54.42 9.27
 -1 9 -8 10.56 4.96
 1 9 8 12.64 5.09
 1 9 8 15.13 5.47
 -1 -9 8 15.93 6.13
 1 9 9 15.84 5.27
 -1 9 -9 6.84 5.17
 1 9 9 14.38 5.48
 -1 -9 9 13.15 5.97
 1 9 10 26.38 6.61
 -1 9 -10 16.54 5.59
 -1 -9 10 13.95 6.21
 1 9 10 12.98 4.66
 1 9 11 8.54 4.35
 -1 9 -11 15.86 5.88
 1 9 11 1.67 4.87
 -1 -9 11 4.87 4.14
 -1 9 -12 13.57 5.42
 1 9 12 13.26 5.71
 1 9 12 11.73 5.38
 -1 -9 12 12.33 5.68
 1 9 13 3.48 4.54
 -1 9 -13 4.3 5
 1 9 13 -1.57 5.23
 -1 -9 13 1.97 4.02
 1 9 14 0.35 3.46
 -1 9 -14 0.66 4.78
 -1 -9 14 -8.26 5.37
 1 9 14 -2 4.63
 1 9 15 9.53 4.8
 1 9 15 12.12 5.59
 -1 9 -15 14.95 6.2
 -1 -9 15 16.88 6.44
 -1 9 -16 1.98 4.31
 1 9 16 3.15 4.22
 1 9 16 -1.29 4.43
 -1 -9 16 1.16 3.73
 1 9 17 14.62 6.24
 -1 -9 17 18.02 6.73
 1 9 17 12.99 5.79
 1 -9 -17 16.84 6.6
 -1 9 -17 11.09 6.68
 1 9 18 22.48 6.41
 1 9 18 19.44 6.55
 1 -9 -18 16.63 6.16
 -1 -9 18 14.1 7.83
 -1 9 -18 28.82 7.86
 1 -9 -19 1.73 4.19
 1 9 19 13.87 5.91
 -1 9 -19 14.99 5.95
 1 -9 -20 20.09 6.77
 -1 10 18 40.89 7.56
 -1 10 17 34.16 7.43
 -1 10 16 11.83 5.43
 1 10 -16 5.48 5.7
 -1 10 15 16.94 5.32
 1 10 -15 -2.98 6.48
 -1 10 14 8.84 5.25
 1 10 -14 -12.69 6.49
 -1 10 13 10.22 3.99
 1 10 -13 1.89 5.58
 -1 10 12 18.21 6.97
 1 -10 12 5.41 4.47
 -1 10 12 6.03 3.96
 1 -10 11 7.88 5.87
 1 10 -11 15.4 5.69
 -1 10 11 2.33 5.76
 -1 10 11 8.83 3.98
 1 -10 10 6.75 4.76
 -1 10 10 -1.35 5.82
 -1 10 10 11.23 4.36
 1 10 -10 17.25 5.64
 1 -10 9 8.76 5.69
 -1 10 9 19.19 6.44
 -1 10 9 9.21 4.24
 1 10 -9 9.52 4.74
 -1 10 8 3.83 3.62
 1 -10 8 1.64 4.1
 1 10 -8 1.83 4.44
 -1 10 8 7.67 4.95
 1 10 -7 6.27 4.57
 -1 10 7 3.03 3.54
 1 -10 7 5.77 5.16
 -1 10 7 6.1 3.8
 1 -10 6 18.81 6.24
 -1 10 6 21.42 5.49
 1 10 -6 23.88 6.35
 -1 10 6 25.97 6.77
 1 10 -5 10.32 4.77
 -1 -10 -5 10.29 5
 -1 10 5 14.45 5.52
 1 -10 5 8.01 4.66
 -1 -10 -4 1.79 3.7
 1 -10 4 -1.34 4.13
 -1 10 4 5.31 3.97
 -1 10 4 5.41 4.51
 1 10 -4 6.64 4.09
 1 10 -3 3.93 3.04
 -1 -10 -3 8.87 4.87
 -1 10 3 9.29 4.48
 -1 10 3 6.45 5.01
 1 -10 3 4 4.49
 1 10 -3 1.25 4.72
 -1 10 2 -1.74 3.94
 -1 10 2 -3.12 5.22
 -1 -10 -2 5.35 4.77
 1 -10 2 3.42 5.07
 1 10 -2 -1.62 5.83
 -1 -10 -1 10.53 4.83
 -1 10 1 6.04 4.84
 1 10 -1 6.12 5.45
 -1 10 1 10.73 4.53
 -1 -10 0 -1.49 3.73
 -1 10 0 -2.08 5.18
 -1 10 0 1.53 3.76
 1 10 0 -0.26 5.43
 -1 -10 1 9.14 5.44
 -1 10 -1 3.96 5.03
 1 10 1 5.18 5.01
 -1 10 -1 10.71 4.56
 -1 10 -2 1.87 4.78
 1 10 2 3.25 5.22
 -1 10 -2 1.7 4.02
 -1 -10 2 1.09 4.23
 1 10 3 1.28 4.1
 -1 -10 3 2.86 4.41
 -1 10 -3 0.99 4.37
 1 10 3 7.55 4.94
 -1 10 -3 0.23 4.44
 1 10 4 -2.64 4.33
 1 10 4 -2.78 4.07
 -1 10 -4 -0.3 3.75
 -1 -10 4 2.32 4.16
 -1 -10 5 9.23 4.86
 1 10 5 11.36 5.22
 1 10 5 7.58 4.74
 -1 10 -5 8.58 5.11
 1 10 6 13.49 5.46
 -1 10 -6 16.3 5.81
 1 10 6 21.48 6.38
 -1 -10 6 14.26 6.16
 1 10 7 8.57 5.44
 -1 10 -7 -4.76 5.08
 -1 -10 7 6.03 4.08
 1 10 7 0.28 3.79
 1 10 8 9.18 4.57
 -1 10 -8 9.29 5.46
 1 10 8 12.96 5.86
 -1 -10 8 -1.28 5.21
 1 10 9 0.12 4.26
 -1 10 -9 8.53 4.85
 1 10 9 5.31 5.28
 -1 -10 9 11.74 6.27
 -1 -10 10 18.68 6.8
 -1 10 -10 14.35 6.14
 1 10 10 2.44 5.86
 1 10 10 11.84 5.4
 1 10 11 -2.88 5.54
 -1 -10 11 9.93 6.43
 1 10 11 19.07 6.53
 -1 10 -11 4.94 5.34
 1 10 12 13.15 5.87
 -1 10 -12 8.46 5.38
 1 10 12 12.72 6.32
 -1 -10 12 17.24 6.93
 1 10 13 13 6.09
 -1 10 -13 13 5.71
 -1 -10 13 17.19 7.29
 -1 10 -14 8.61 5.15
 1 10 14 7.23 5.44
 1 10 15 14.4 5.74
 1 11 -11 -21.63 7
 1 11 -10 22.97 6.76
 1 11 -9 2.98 4.03
 1 -11 7 0.22 5.22
 1 -11 6 18.59 7.2
 1 -11 5 5.96 4.62
 -1 -11 -2 5.03 4.56
 -1 -11 -1 3 4.26
 -1 -11 0 36.88 8.23
 -1 -11 1 3.68 4.79
 1 11 1 7.8 5.04
 -1 11 -1 1.25 3.57
 -1 -11 2 16.42 6.89
 1 11 2 9.7 4.97
 -1 11 -2 5.59 4.08
 -1 -11 3 -4.47 5.04
 1 11 3 4.51 4.25
 -1 11 -3 -0.79 4.36
 1 11 4 7.5 5.5
 -1 -11 4 13.74 5.96
 -1 11 -4 6.53 5.17
 1 11 5 8.62 5.15
 -1 11 -5 7.93 4.85
 -1 -11 5 5.66 4.63
 -1 11 -6 12.06 6.17
 1 11 6 2.29 4.32
 -1 -11 6 7.2 5.37
 -1 -11 7 0.48 4.02
 1 11 7 9.42 5.71
 -1 11 -7 2.25 4.33
 1 11 8 7.96 4.39
 -1 -11 8 18.31 7.36
 1 11 9 4.69 4.39
 -1 11 -9 -13.12 6.39
 1 11 10 32.65 7.44
 -2 0 0 2696.94 15.46
 -2 0 0 2643.62 24.14
 2 0 0 2698.94 23.47
 2 0 0 2664.91 16.86
 -2 0 1 1621.31 12.23
 -2 0 -1 1590.16 18.72
 -2 0 -1 1642.51 12.17
 2 0 -1 1613.53 13.62
 -2 0 1 1605.43 19.05
 2 0 1 1610.07 18.3
 2 0 -1 1586.79 18.11
 2 0 -2 1651.89 14.51
 2 0 2 1720.28 19.2
 2 0 -2 1643.91 18.62
 -2 0 2 1698.45 19.91
 -2 0 -2 1662.36 19.39
 -2 0 3 1825.69 20.23
 2 0 -3 1856.56 19.99
 -2 0 3 1854.18 21.38
 2 0 3 1909.33 20.8
 2 0 -3 1812.29 16.1
 -2 0 -3 1823 20.76
 -2 0 4 5175.07 34.9
 -2 0 -4 5147.48 35.97
 2 0 -4 5130.53 34.46
 2 0 4 5168.58 35.55
 2 0 -4 5156.73 28.46
 -2 0 4 5151.56 36.84
 2 0 5 288.1 8.88
 2 0 5 281.37 7.67
 -2 0 5 281.11 8.63
 -2 0 5 265.74 8.51
 -2 0 5 295.94 9.35
 -2 0 -5 278.19 8.72
 -2 0 6 1491.92 20.57
 2 0 6 1478.32 20.7
 -2 0 6 1411.35 20
 2 0 6 1422.89 17.49
 -2 0 -6 1460.42 18.6
 -2 0 6 1473.69 21.46
 -2 0 -7 1126.93 16.83
 2 0 7 1109.96 18.68
 2 0 7 1089.54 15.85
 -2 0 7 1087.17 18.33
 -2 0 7 1092.51 19.2
 -2 0 -8 117.79 5.78
 -2 0 8 118.54 6.17
 2 0 8 113.38 5.4
 -2 0 8 111.81 6.4
 2 0 8 109.36 6.43
 -2 0 -8 116.53 5.61
 -2 0 8 121.09 6.93
 -2 0 -8 112.88 5.75
 -2 0 -9 1.87 1.47
 2 0 9 2.39 2.31
 -2 0 9 2.47 2.27
 -2 0 9 7.39 2.61
 -2 0 -9 1.24 1.61
 2 0 9 3.39 1.69
 -2 0 9 5.4 2.64
 -2 0 -9 1.06 1.85
 -2 0 10 426.72 13.53
 2 0 10 435.41 11.89
 -2 0 -10 432.89 11.23
 2 0 10 451.99 11.49
 -2 0 10 430.01 13.03
 -2 0 -10 428.83 12.08
 2 0 10 441.79 13.35
 -2 0 -10 456.14 11.85
 -2 0 10 419.51 11.92
 2 0 11 117.72 6.58
 2 0 11 115.88 7.48
 -2 0 -11 129.47 6.68
 -2 0 11 111.44 6.65
 -2 0 -11 112.67 5.94
 -2 0 -11 115.86 6.71
 2 0 11 122.54 6.31
 -2 0 -12 6.45 2.03
 -2 0 -12 8.9 2.65
 -2 0 12 6.54 2.79
 2 0 12 5.17 2.08
 -2 0 -12 6.44 2.44
 2 0 12 7.25 2.42
 2 0 12 10.89 3.67
 2 0 13 298.07 11.07
 -2 0 13 293.94 11.17
 -2 0 -13 289.85 10.01
 2 0 13 289.27 12.05
 -2 0 -13 295.74 10.53
 2 0 13 308.93 10.62
 -2 0 -13 285.82 11.04
 -2 0 -14 658.95 16.06
 -2 0 14 692 17.35
 -2 0 -14 660.51 15.35
 2 0 14 649.31 18.56
 2 0 14 640.09 16.72
 2 0 15 26.73 5.24
 -2 0 -15 19.82 3.14
 -2 0 -15 23.97 3.76
 2 0 15 16.55 3.04
 -2 0 15 13.73 3.33
 2 0 16 3.51 2.22
 2 0 16 3.37 2.73
 2 0 -16 8.32 3.69
 -2 0 16 3.82 2.46
 -2 0 -16 2.38 1.77
 -2 0 17 43.19 5.04
 2 0 -17 37.23 5.65
 -2 0 -17 36.99 4.08
 2 0 17 34.97 5.36
 -2 0 -18 5.39 2.02
 2 0 18 11.46 3.78
 2 0 -18 8.77 3.71
 -2 0 18 6.39 2.72
 -2 0 -19 2.15 1.58
 -2 0 19 3.32 2.99
 2 0 19 9.62 3.93
 2 0 -19 1.64 3.51
 2 0 20 199.14 12.58
 2 0 -20 259.72 13.47
 -2 0 20 238.03 12.26
 -2 0 -20 219.19 9.99
 2 0 -21 101.44 9.32
 -2 0 -21 92.46 6.68
 2 0 21 110.23 10.04
 -2 0 -21 106.64 8.28
 -2 0 21 99.3 8.43
 -2 0 22 338.24 15.31
 -2 0 -22 329.64 12.46
 -2 0 -22 339.53 14.46
 2 0 -22 361.49 16.79
 -2 0 -23 710.5 21.13
 -2 0 23 765.51 23.42
 2 0 23 714.94 25.39
 2 0 -23 705.79 23.62
 -2 0 24 160.48 11.54
 2 0 -24 165.68 12.4
 -2 0 -24 144.15 10.52
 2 0 24 148.32 12.16
 -2 0 25 117.51 10.17
 2 0 25 104.79 10.57
 -2 0 -25 110.63 9.24
 2 0 -25 103.82 10.19
 2 0 -26 40.89 7.31
 2 0 26 47.19 8.12
 -2 0 26 32.03 5.81
 -2 0 -26 47.33 6.81
 -2 0 27 76.99 8.63
 -2 0 -27 69.24 7.88
 2 0 27 58.44 8.62
 2 0 -27 63 8.42
 2 0 -28 73.83 9.54
 -2 0 -28 96.9 9.26
 2 0 28 78.11 10.23
 2 0 -29 42.01 7.46
 2 0 29 42.9 7.74
 -2 0 -29 45.62 7.11
 2 0 30 2.49 4.78
 -2 0 -30 10.24 4.69
 2 0 -31 5.27 4.93
 -2 0 -31 17.41 5.62
 2 0 31 9.42 4.88
 2 0 32 7.93 5.2
 2 0 -32 1.39 4.39
 2 0 33 46.26 9.08
 2 0 -33 30.26 7.23
 2 0 -34 -0.19 5.28
 2 1 -34 -0.94 5.41
 -2 -1 -34 12.57 5.85
 2 -1 33 28.05 7.62
 2 1 -33 12.08 5.67
 2 1 -32 -1.91 5.23
 2 -1 32 0.61 3.63
 2 1 -31 6.57 5.8
 2 -1 31 -3.8 5.13
 -2 -1 -30 13.39 4.55
 2 1 -30 10.98 4.91
 2 -1 30 7.04 4.28
 -2 -1 -29 24.94 5.17
 2 1 -29 25.73 6.49
 2 -1 29 15.23 5.9
 2 1 -28 5.98 4.93
 -2 -1 -28 11.99 4.26
 2 -1 28 7.55 5.12
 2 1 -27 66.98 9.23
 2 -1 27 61.69 8.69
 -2 -1 -27 80.72 8.11
 -2 -1 -26 166.34 10.44
 2 -1 26 155.6 13.23
 2 1 -25 187.06 13.59
 -2 -1 -25 179.48 10.75
 2 -1 25 183.25 11.24
 -2 1 25 167.11 10.82
 2 -1 25 170.13 13.07
 -2 1 24 73.18 7.29
 -2 -1 -24 92.56 7.71
 2 -1 24 88.15 7.87
 2 1 -24 90.81 9.92
 2 -1 24 85.38 9.4
 -2 -1 -23 67.44 6.57
 2 1 -23 62.23 8.09
 2 -1 23 66.62 8.49
 2 -1 23 63.35 6.8
 -2 1 23 63.5 6.76
 -2 1 22 153.63 9.76
 2 1 -22 192.67 12.82
 2 -1 22 159.88 10.05
 2 -1 22 158.93 11.81
 -2 1 21 36.69 5.01
 2 -1 21 39.49 6.58
 2 1 -21 45.13 6.99
 -2 -1 -21 33.74 3.33
 2 -1 21 45.27 5.5
 2 1 -20 32.12 6.42
 2 -1 20 23.52 4.21
 -2 -1 -20 21.39 2.73
 -2 1 20 30.09 4.37
 2 -1 20 32.28 5.66
 -2 1 19 106.52 7.61
 2 1 -19 109.75 9.15
 2 -1 19 93.48 7.31
 2 -1 19 114.6 9.32
 -2 -1 -19 103.21 5.39
 -2 1 18 81.51 6.36
 -2 -1 -18 83.49 4.85
 -2 -1 -18 94.2 6.4
 2 -1 18 77.28 6.59
 2 -1 18 89.54 8.42
 2 1 -18 92.78 8.65
 2 1 -17 22.16 5.41
 2 -1 17 21.53 4.62
 -2 -1 -17 16.13 2.3
 -2 1 17 8.91 2.42
 2 -1 17 17.34 3.38
 -2 -1 -17 16.54 3.22
 -2 1 16 286.03 11.07
 2 -1 16 272.8 11.37
 -2 -1 -16 272.94 9.74
 -2 -1 -16 281.1 8.49
 2 -1 16 297.07 13.45
 -2 1 15 524.32 14.34
 -2 -1 -15 529.07 11.51
 -2 -1 -15 539.33 13.05
 2 -1 15 543.98 15.7
 2 -1 15 541.71 17.7
 -2 1 14 42.68 4.39
 2 -1 14 47.68 5.06
 -2 -1 -14 42.04 3.32
 -2 -1 -14 45.23 4.16
 2 -1 14 50.02 5.85
 2 -1 13 847.63 20.64
 -2 -1 -13 875.14 14.12
 2 -1 13 926.92 19.46
 -2 -1 -13 868.04 15.25
 -2 1 13 882.02 17.44
 2 -1 13 874.41 21.04
 -2 1 12 842.67 16.4
 -2 -1 -12 807.32 13.36
 -2 -1 -12 849.41 14.27
 2 -1 12 797.79 19.64
 -2 1 12 838.13 19.4
 2 -1 12 829.61 20.03
 -2 -1 -11 336.55 12.33
 -2 -1 -11 347.39 9.85
 -2 -1 -11 344.15 8.48
 2 -1 11 335.71 12.34
 -2 1 11 351.29 12.17
 2 -1 11 321.45 12.12
 -2 -1 -11 338.82 8.64
 -2 1 10 321.84 11.31
 -2 1 10 331.5 11.43
 -2 -1 -10 316.22 8
 -2 -1 -10 335.05 8.1
 2 -1 10 325.74 11.9
 -2 -1 -10 362.31 9.63
 -2 -1 -9 577.73 11.51
 -2 -1 -9 563.85 9.93
 2 -1 9 551.88 14.93
 -2 1 9 535.91 14
 -2 1 9 576.95 14.48
 -2 1 8 15.66 2.79
 -2 -1 -8 18.04 1.97
 -2 -1 -8 20.19 2.49
 -2 1 8 10.65 2.6
 2 -1 8 13.45 2.73
 -2 -1 -8 16.08 2.33
 -2 -1 -7 1699.33 19.69
 -2 1 7 1739.95 23.26
 -2 -1 -7 1697.24 18.55
 2 -1 7 1783.4 24.98
 -2 1 7 1740.04 23.25
 -2 -1 -7 1715.74 15.9
 -2 -1 -6 467.45 9.34
 2 -1 6 432.07 12.1
 2 -1 6 468.53 7.67
 -2 -1 -6 477.51 7.99
 -2 -1 -6 467.46 9.93
 -2 1 6 454.71 11.61
 -2 1 5 677.57 12.22
 2 -1 5 677.12 8.35
 -2 -1 -5 680.51 10.85
 2 -1 5 686.04 14.84
 -2 1 5 652.96 13.56
 -2 -1 -5 681.35 11.52
 2 -1 4 1190.36 10.14
 -2 -1 -4 1214.09 13.83
 -2 1 4 1231.98 16.19
 -2 -1 -4 1213.82 14.96
 -2 1 4 1198.5 17.94
 2 -1 4 1173.47 19
 -2 1 3 1798.88 19.39
 -2 1 3 1832.89 14.05
 2 1 -3 1870.46 15.23
 2 -1 3 1823.54 23.23
 -2 -1 -3 1811.65 18.04
 -2 -1 -3 1782.64 16.24
 2 -1 3 1824.48 11.7
 -2 1 3 1822.54 21.8
 -2 -1 -2 4441.27 28.47
 2 1 -2 4446.17 23.3
 2 -1 2 4440.44 35.88
 -2 1 2 4476.78 21.55
 -2 1 2 4452 33.89
 2 1 -2 4462.58 29.64
 -2 1 2 4484.38 30.27
 -2 -1 -2 4485.16 24.67
 -2 -1 -2 4450.27 26.65
 -2 1 1 7113.48 38.13
 -2 1 1 7217.24 27.64
 -2 -1 -1 7189.78 31.2
 2 -1 1 7068.74 44.64
 2 1 -1 7214.6 29.59
 -2 -1 -1 7135.04 36.9
 -2 1 1 7170.91 42.91
 -2 -1 -1 7217.08 30.39
 -2 1 0 257.64 7.36
 -2 -1 0 250.51 7.25
 2 1 0 260.09 5.9
 -2 1 0 255.32 8.32
 -2 -1 0 254.06 6.18
 2 -1 0 248.12 8.49
 2 -1 0 243.18 7.37
 2 1 0 266.51 7.51
 -2 -1 0 243.23 5.5
 2 1 1 7223.23 37.81
 -2 -1 1 7031.95 34.84
 2 1 1 7172.2 28.18
 -2 1 -1 7172.8 39.09
 2 -1 -1 7203.92 40.07
 -2 -1 1 7138.99 39.45
 2 1 1 7088.36 32.31
 2 -1 -1 7120.7 45.58
 -2 -1 1 7166.51 28.32
 -2 1 -1 7237.29 44.36
 2 1 2 4450.43 27.13
 2 1 2 4484.2 21.89
 2 -1 -2 4444.99 32.05
 -2 -1 2 4343.16 29.18
 -2 -1 2 4432.07 22.6
 2 -1 -2 4349.8 24.35
 2 -1 -2 4492.62 36.52
 -2 1 -2 4450.87 35.67
 -2 -1 2 4419.24 32.45
 2 1 2 4476.84 29.29
 -2 1 -3 1795.45 23.34
 -2 -1 3 1841.33 22.11
 2 -1 -3 1842.39 20.91
 2 1 3 1850.11 18.87
 2 1 3 1809.55 14.03
 2 -1 -3 1818.6 16.15
 2 1 3 1848.33 18.55
 -2 -1 3 1818.81 15.12
 -2 -1 3 1882.76 20.13
 2 -1 -3 1819.84 23.48
 -2 -1 3 1800.77 21.12
 -2 -1 4 1157.77 13.08
 -2 -1 4 1191.53 17.88
 -2 1 -4 1173.44 19.29
 2 -1 -4 1223.85 17.5
 -2 -1 4 1165.12 17.05
 2 -1 -4 1180.35 13.52
 2 -1 -4 1239.75 19.78
 2 1 4 1232.52 16.05
 2 1 4 1208.36 15.54
 -2 -1 4 1184.75 18.6
 -2 -1 5 669.98 14.02
 2 1 5 652.96 12.53
 -2 -1 5 679.95 14.69
 -2 -1 5 658.09 10.75
 2 -1 -5 643.69 13.08
 2 -1 -5 678.49 10.63
 -2 -1 5 693.27 13.77
 -2 1 -6 455.67 8.4
 2 -1 -6 471.4 9.31
 -2 -1 6 470.28 11.94
 2 1 6 443.85 11
 -2 -1 6 479.82 13.01
 2 -1 -6 467.51 11.45
 -2 -1 6 468.34 12.21
 -2 1 -7 1752.86 17.82
 2 -1 -7 1709.15 22.5
 -2 -1 7 1760.64 24.35
 2 -1 -7 1746.39 18.44
 -2 -1 7 1746.33 23.98
 -2 1 -7 1800.13 24.64
 -2 1 -8 13.37 2.49
 -2 1 -8 13.04 1.98
 -2 -1 8 16.45 3.12
 2 -1 -8 16.73 2.35
 -2 1 -8 15.02 2.85
 -2 -1 8 16.28 2.95
 2 -1 -8 18.36 3.09
 -2 1 -9 563.08 14.51
 2 -1 -9 535.86 13.45
 -2 -1 9 573.46 14.85
 -2 1 -9 572.75 15.03
 -2 1 -9 544.9 11.37
 2 -1 -9 554.15 11.37
 -2 -1 9 550.88 14.65
 2 -1 -9 586.73 14.39
 -2 1 -10 326.51 9.34
 -2 -1 10 316.55 11.48
 2 1 10 332.98 11.16
 2 -1 -10 330.65 9.19
 -2 1 -10 337.9 11.54
 2 1 10 318.48 8.33
 2 -1 -10 322.56 11.07
 -2 1 -10 324.12 11.68
 2 -1 -10 343.24 11.14
 -2 -1 11 319.91 11.97
 2 -1 -11 340.24 11.76
 2 -1 -11 370.1 10.09
 2 -1 -11 367.7 11.94
 2 1 11 334.67 9.14
 -2 1 -11 338.47 10
 -2 1 -11 363.5 12.6
 -2 1 -11 347.2 12
 2 1 11 330.65 11.41
 -2 -1 12 851.77 19.96
 2 -1 -12 832.84 18.37
 -2 1 -12 818.78 16.3
 -2 1 -12 838.59 19.04
 -2 1 -12 826.52 19.44
 2 1 12 808.86 15.01
 2 -1 -12 832.26 18.71
 -2 1 -13 900.43 17.83
 -2 1 -13 860.18 19.66
 -2 -1 13 850.67 20.53
 2 1 13 834.34 16.12
 2 -1 -13 891.61 19.52
 -2 1 -14 41.25 4.42
 -2 1 -14 39.95 4.67
 2 1 14 50.07 4.32
 -2 -1 14 44.48 5.5
 -2 -1 15 554 17.51
 -2 1 -15 519.94 16.01
 2 1 15 500.71 13.62
 2 -1 -15 538.27 16.22
 2 1 16 274.74 11.78
 -2 -1 16 288.25 12.96
 -2 1 -16 270.22 11.86
 2 -1 -16 277.16 12.26
 2 1 16 271.81 10.51
 2 1 17 16.67 3.08
 2 1 17 15.31 3.76
 -2 -1 17 13.05 3.77
 -2 1 -18 83.04 7.54
 -2 -1 18 73.34 7.24
 2 1 18 84.92 6.54
 2 -1 -19 126.12 9.34
 -2 1 -19 80.6 7.19
 -2 -1 19 109.9 8.92
 2 -1 -19 81.95 7.62
 2 -1 -20 15.37 4.43
 -2 1 -20 20.67 4.79
 -2 -1 20 22.86 4.79
 -2 -1 21 35.88 5.9
 -2 1 -21 28.12 5.75
 2 -1 -21 32.34 5.49
 2 -1 -22 146.81 10.61
 2 -1 -22 185.57 11.97
 -2 -1 22 176.05 12.06
 -2 1 -22 148.59 10.77
 2 -1 -23 80.84 8.62
 -2 1 -23 67.19 7.87
 -2 -1 23 51.4 7.2
 -2 -1 24 72.73 8.43
 2 -1 -24 84.74 9.06
 -2 1 -24 84.94 8.78
 -2 1 -25 167.91 12.07
 2 -1 -25 178.87 12.69
 -2 -1 25 184.61 13.18
 2 -1 -26 162.28 12.47
 -2 -1 26 145.32 11.94
 -2 1 -26 145.33 11.37
 2 -1 -27 80.46 9.35
 -2 -1 27 65.76 8.63
 -2 1 -27 87.15 9.41
 2 -1 -28 9.46 5.24
 -2 1 -28 5.19 4.28
 2 1 28 0.23 4.48
 -2 -1 28 0.71 3.45
 -2 -1 29 21.84 5.74
 -2 1 -29 37.19 7.11
 2 1 29 23.94 6.31
 2 -1 -29 30.27 6.54
 2 1 30 20.66 6.64
 2 -1 -30 16.18 6.23
 -2 1 -30 20.01 6.04
 2 1 31 0.29 4.21
 -2 1 -31 10.23 5.17
 2 -1 -31 4.56 4.15
 2 1 32 6.16 4.57
 -2 1 -32 8.43 5.09
 2 -1 -32 10.18 5.88
 -2 1 -33 26.13 6.2
 -2 1 -34 17.79 6.39
 -2 -2 -34 4.73 4.38
 2 -2 33 8.8 4.69
 -2 -2 -33 19.64 6.16
 2 2 -33 10.44 5.89
 -2 -2 -32 9.41 4.8
 2 2 -32 1.35 4.58
 2 -2 32 0.34 4.61
 2 -2 31 23.47 6.88
 2 2 -31 23.85 6.99
 -2 -2 -31 20.49 6.08
 2 2 -30 12.12 6.35
 -2 -2 -30 15.86 5.67
 2 -2 30 2.92 4
 2 2 -29 38.65 8.14
 -2 -2 -29 31.62 6.25
 2 -2 29 32.71 7.03
 2 2 -28 34.61 7.44
 2 -2 28 34.85 7.33
 -2 -2 -28 37.21 6.64
 2 2 -27 10.77 5.63
 2 -2 27 4.65 4.52
 2 -2 27 9.28 3.94
 -2 -2 -27 8.55 4.67
 -2 -2 -27 2.5 2.59
 2 2 -26 99.97 10.9
 2 -2 26 94.96 9.25
 2 -2 26 102.79 11.12
 -2 -2 -26 107.38 9.73
 -2 -2 -26 92.9 7.3
 2 -2 25 175.37 13.57
 -2 -2 -25 181.41 9.69
 2 2 -25 186.48 13.84
 2 -2 25 179.71 12.35
 -2 -2 -25 197.56 12.38
 -2 -2 -24 98.07 8.9
 -2 2 24 83.3 7.16
 2 -2 24 65 8.66
 2 -2 24 97.73 9.18
 2 2 -24 91.78 10.15
 2 2 -23 51.19 8.07
 2 -2 23 51.96 7.02
 -2 2 23 38.86 4.99
 2 -2 23 34.7 6.87
 -2 -2 -23 56.78 7
 2 2 -22 392.93 18.51
 2 -2 22 417.68 18.86
 2 -2 22 401.5 17.27
 -2 2 22 421.29 14.71
 -2 -2 -22 410.36 16.06
 -2 2 21 84.44 6.59
 2 2 -21 102.23 10.33
 -2 -2 -21 101.46 8.27
 2 -2 21 82.38 8.17
 2 -2 21 90.23 9.48
 -2 2 20 176.57 9.1
 -2 -2 -20 180.81 8.3
 2 2 -20 187.58 12.76
 2 -2 20 172.61 11.14
 2 -2 20 172.57 11.92
 2 2 -19 116.42 10.08
 -2 -2 -19 120.28 6.63
 2 -2 19 102.77 9.05
 2 -2 19 102.31 8.52
 -2 2 19 94.79 6.65
 2 -2 18 30.11 4.92
 -2 -2 -18 46.13 4.2
 -2 2 18 38.81 4.4
 2 -2 18 38.15 5.86
 2 -2 17 42.94 5.91
 2 -2 17 39.07 5.27
 -2 -2 -17 46.48 5.19
 -2 -2 -17 44.47 3.94
 -2 2 17 33.2 4.11
 2 2 -17 32.26 5.84
 -2 2 16 201.32 8.68
 -2 -2 -16 213.06 7.43
 2 -2 16 170.9 10.68
 2 -2 16 177.31 10.41
 -2 -2 -16 196.35 9.24
 -2 -2 -15 148.36 7.91
 -2 -2 -15 157.56 6.23
 2 -2 15 152.14 9.52
 -2 2 15 150.24 7.36
 2 -2 15 150.71 9.82
 -2 2 14 207.13 10.07
 -2 -2 -14 201.26 8.63
 -2 -2 -14 189.86 4.12
 2 -2 14 205.49 10.99
 2 -2 14 191.59 10.38
 -2 -2 -14 224.04 6.74
 2 -2 13 12.41 3.6
 -2 -2 -13 16.92 2.35
 -2 -2 -13 7.59 1.02
 -2 2 13 10.39 3.14
 -2 -2 -13 14.7 3.08
 2 -2 13 9.42 3.15
 -2 -2 -12 1036.41 10.86
 2 -2 12 1070.76 23.11
 -2 -2 -12 1055.09 17.89
 2 -2 12 1073.13 23.51
 -2 -2 -12 1086.73 12.39
 -2 2 12 1080.63 21.11
 -2 -2 -11 245.94 8.47
 -2 -2 -11 249.38 5.44
 2 -2 11 233.41 10.71
 2 -2 11 226.23 10.77
 -2 -2 -11 253.11 7.53
 -2 -2 -11 240.07 5.4
 -2 2 11 236.53 9.72
 -2 -2 -10 194.04 7.23
 -2 -2 -10 188.13 8.4
 2 -2 10 186.6 9.64
 -2 -2 -10 184.21 4.1
 -2 -2 -10 180.89 6.06
 -2 2 10 190.34 8.56
 2 -2 10 195.69 9.62
 2 -2 9 940.14 20.48
 -2 2 9 970.08 18.18
 -2 -2 -9 946.51 15.04
 2 -2 9 941.41 20.61
 -2 -2 -9 972.49 12.96
 -2 -2 -9 960.84 18.12
 -2 -2 -8 659.82 14.83
 -2 -2 -8 623.98 9.9
 -2 -2 -8 644.74 11.81
 2 -2 8 657.36 16.92
 -2 2 8 653.27 14.59
 -2 -2 -7 631.07 9.5
 -2 -2 -7 645.77 9.57
 -2 2 7 635.15 11.97
 -2 2 7 645.15 14.24
 2 -2 7 619.1 16.21
 -2 -2 -7 653.43 11.31
 -2 -2 -7 650.29 14.39
 -2 -2 -6 956.31 12.28
 2 2 -6 988.56 17.8
 -2 2 6 990.97 14.83
 -2 -2 -6 981.27 17.2
 2 -2 6 968.09 19.84
 -2 2 6 984.84 17.25
 -2 -2 -6 965.63 11.47
 -2 -2 -6 974.28 13.1
 -2 -2 -5 491.52 11.97
 2 2 -5 492.36 12.16
 -2 2 5 492.06 12.16
 -2 -2 -5 471.26 8.73
 2 -2 5 501.38 14.11
 -2 -2 -5 470.11 8.11
 -2 2 5 487.74 10.49
 -2 -2 -5 477.25 9.11
 -2 -2 -4 169.9 5.77
 2 2 -4 166.52 6.96
 -2 2 4 151.97 5.98
 -2 -2 -4 161.52 6.78
 2 -2 4 171.04 8.28
 -2 -2 -4 169.95 4.99
 -2 -2 -4 170.76 5.02
 -2 2 4 164.08 7.01
 2 2 -4 162.65 7.29
 2 2 -3 512.41 12.17
 2 2 -3 499.88 10.93
 -2 2 3 526.31 12.46
 -2 2 3 483.36 10.68
 -2 -2 -3 486.5 6.41
 2 -2 3 510.36 13.88
 -2 -2 -3 505.11 9.05
 -2 -2 -3 509.02 10.27
 -2 -2 -2 458.42 7.23
 -2 -2 -2 463.06 10.25
 -2 2 2 441.86 11.62
 -2 2 2 440.3 10.27
 2 -2 2 481.27 13.48
 -2 -2 -2 444.93 8.99
 2 2 -2 479.44 10.03
 2 2 -2 484.37 11.25
 -2 2 1 580.19 11.9
 -2 -2 -1 597.79 12.06
 -2 -2 -1 614.4 9.43
 -2 -2 -1 598.68 10.97
 2 -2 1 610.52 15.12
 2 2 -1 607.29 11.99
 2 2 -1 620.23 10.7
 -2 2 1 594.31 13.69
 2 -2 0 2540.35 14.09
 2 2 0 2597.25 23.45
 -2 -2 0 2496.53 25.66
 2 2 0 2518.94 19.95
 2 2 0 2573.67 14.91
 2 -2 0 2496.5 30.72
 -2 -2 0 2470.32 20.7
 -2 -2 0 2557.72 23.88
 -2 2 0 2594.62 28.85
 2 -2 -1 583.51 15.06
 2 -2 -1 626.77 8.09
 2 2 1 596.15 8.9
 -2 2 -1 605.05 14.13
 2 2 1 601.95 12
 -2 -2 1 608.48 11.1
 -2 -2 1 606.06 13.19
 2 2 1 628.87 8.51
 -2 -2 1 604.85 12.26
 2 -2 -1 598.86 14.41
 -2 2 -1 611.28 14.46
 2 2 1 611.85 8.67
 2 2 1 607.44 10.83
 2 -2 -2 452.31 12.56
 2 -2 -2 451.87 13.3
 -2 -2 2 478.75 10.44
 2 2 2 460.16 9.02
 2 2 2 445.85 7.07
 2 2 2 466.65 10.5
 -2 -2 2 462.57 12
 -2 2 -2 460.91 12.94
 2 2 2 447.17 6.86
 -2 -2 2 459.57 11.31
 2 -2 -2 458.92 7.8
 2 2 3 516.45 9.21
 2 -2 -3 479.8 13.06
 2 -2 -3 509.21 14.37
 2 -2 -3 518.83 9.08
 2 2 3 514.98 10.94
 -2 -2 3 507.85 11.5
 -2 -2 3 507.89 12.93
 -2 2 -3 506.75 13.8
 2 2 3 494.06 7.19
 2 -2 -4 158.31 5.48
 -2 -2 4 161.28 7.64
 2 2 4 163.32 6.2
 2 -2 -4 151.72 6.6
 -2 -2 4 173.22 7.23
 2 -2 -4 163.29 7.78
 2 2 4 160.12 4.14
 2 2 4 160.66 5.12
 2 -2 -4 156.51 8.26
 2 -2 -5 463.01 10.03
 -2 -2 5 496.8 13.58
 2 -2 -5 473.8 11.7
 -2 -2 5 473.06 12.37
 2 -2 -5 464.67 13.17
 2 2 5 470.99 8.68
 2 2 5 473.8 10.37
 2 -2 -5 471.58 12.25
 -2 -2 5 468.63 6.29
 2 -2 -6 972.71 19.33
 -2 -2 6 999.26 18.73
 -2 2 -6 959.42 9.44
 2 -2 -6 970.98 17.04
 2 2 6 996.57 14.96
 2 -2 -6 1008.91 17.85
 2 -2 -6 962.41 15.34
 -2 -2 6 982.9 19.8
 -2 -2 7 667.09 15.9
 2 -2 -7 622.33 13.16
 -2 -2 7 677.86 16.94
 2 2 7 647.94 12.15
 2 -2 -7 642.31 14.17
 2 -2 -7 654.18 14.54
 2 -2 -7 649.25 16.02
 -2 2 -7 662.45 8.99
 -2 2 -8 634.92 9.84
 2 -2 -8 622 14.28
 -2 -2 8 654.08 16.43
 2 -2 -8 629.74 14.6
 2 -2 -8 644.58 16.3
 2 -2 -8 650.29 14.13
 -2 -2 8 659.38 17.27
 -2 2 -9 985.78 21.77
 2 -2 -9 954.62 17.94
 -2 -2 9 966.6 21.39
 2 -2 -9 969.11 18.27
 2 -2 -9 962.13 18.43
 2 -2 -9 958.67 20.38
 -2 2 -9 911.62 12.94
 2 -2 -10 181.85 8.29
 2 -2 -10 179.85 8.23
 2 -2 -10 198.76 9.61
 -2 2 -10 193.22 6.49
 2 -2 -10 182.09 8.16
 -2 2 -10 200.05 10.2
 -2 -2 10 172.42 9.49
 2 -2 -11 255.26 11.16
 -2 2 -11 239.74 7.7
 -2 -2 11 235.15 11.31
 2 2 11 221.63 5.7
 2 -2 -11 245.95 9.83
 2 -2 -12 1084.5 22.99
 -2 2 -12 1052.94 16.95
 -2 -2 12 1077.2 24.57
 2 2 12 1040.14 13.69
 2 -2 -12 1108.75 21.1
 2 -2 -13 9.16 2.39
 -2 2 -13 20.32 2.97
 2 -2 -13 9.38 3.57
 -2 -2 13 16.03 4.1
 2 2 13 11.59 1.86
 -2 2 -14 205.58 8.45
 -2 -2 14 204.05 11.52
 2 2 14 198.02 7.02
 2 2 14 203.08 10.5
 2 -2 -14 221.06 11.16
 2 -2 -15 148.79 9.54
 2 2 15 146.51 6.49
 2 2 15 147.39 9.23
 -2 2 -15 158.24 7.77
 -2 -2 15 142.92 9.92
 2 2 16 184.01 10.39
 -2 -2 16 179.46 11.38
 -2 2 -16 198.63 11.56
 2 2 16 178.66 7.57
 2 -2 -16 189.66 10.9
 -2 2 -17 43.77 6.03
 2 -2 -17 42.84 5.95
 2 2 17 32.27 3.63
 -2 -2 17 37.66 5.82
 2 2 17 32.27 5.04
 -2 -2 18 26.47 5
 2 2 18 39.43 5.54
 2 2 18 34.86 3.86
 -2 2 -18 40.58 6.05
 2 -2 -19 108.18 9.05
 2 2 19 88.57 6.25
 -2 2 -19 108.45 9.42
 2 2 19 99.85 8.41
 -2 -2 19 100.91 9.17
 2 2 20 152.61 8.48
 2 2 20 193.23 11.81
 -2 2 -20 172.95 11.71
 -2 -2 20 168.29 12.04
 2 -2 -20 179.31 11.78
 2 -2 -21 98.34 9.42
 -2 2 -21 78.96 8.54
 -2 -2 21 85.33 9.16
 2 -2 -22 409.99 18.29
 -2 -2 22 399.63 19.12
 -2 2 -22 382.6 17.78
 -2 2 -23 25.14 6.21
 -2 -2 23 36.69 6.74
 -2 2 -24 79.08 9.27
 -2 -2 24 93.4 10.17
 2 -2 -24 88.91 9.37
 -2 -2 25 183.62 14.26
 -2 2 -25 177.21 13.13
 2 -2 -25 206.83 13.99
 -2 -2 26 110.16 11.39
 2 -2 -26 116.89 11.25
 -2 2 -26 91.21 10
 -2 2 -27 4.12 4.5
 -2 -2 27 4.66 4.01
 -2 -2 28 31.58 7.06
 -2 2 -28 37.21 7.28
 2 -2 -28 54.14 8.43
 -2 -2 29 39.54 7.83
 -2 2 -29 46.91 7.96
 2 -2 -29 37.34 7.53
 -2 2 -30 19.51 6.5
 2 -2 -30 19.09 6.47
 -2 -2 30 10.42 5.36
 2 -2 -31 32.57 7.65
 -2 2 -31 22.05 6.69
 -2 2 -32 12.98 6.11
 -2 -2 32 1.89 3.9
 2 -2 -32 16.9 5.88
 -2 -2 33 18.43 5.8
 -2 2 -33 16.15 6.44
 -2 2 -34 6.97 5.22
 -2 -2 34 8.01 5.27
 -2 -2 35 11.16 5.8
 -2 2 -35 11.79 5.87
 -2 -3 -34 21.35 6.67
 -2 -3 -33 25.57 6.64
 2 -3 32 47.24 8.96
 -2 -3 -32 48.66 8.37
 2 -3 31 9.41 5.77
 -2 -3 -31 13.29 4.87
 2 3 -30 8.38 5.72
 -2 -3 -30 2.03 3.68
 2 -3 30 5.72 4.68
 2 -3 29 21.19 5.57
 2 -3 29 6.03 4.16
 -2 -3 -29 10.51 4.6
 2 3 -29 21.06 7.23
 2 -3 28 2.02 4.15
 2 3 -28 2.55 4.66
 -2 -3 -28 11.15 5.24
 2 -3 28 2.51 3.7
 2 -3 27 44.52 7.45
 -2 -3 -27 51.67 7.4
 2 -3 27 44.95 7.7
 2 3 -27 46.75 8.38
 2 3 -26 58.6 9.4
 2 -3 26 48.41 7.71
 -2 -3 -26 51.13 7.39
 2 -3 26 57.04 8.01
 2 3 -25 36.02 7.84
 -2 -3 -25 40.22 6.31
 2 -3 25 41.46 6.8
 2 -3 25 26.38 5.94
 2 -3 24 111 10.64
 2 3 -24 134.75 12.39
 2 -3 24 112.35 10.69
 -2 -3 -24 111.33 9.67
 2 3 -23 16.96 5.72
 2 -3 23 10.58 4.74
 2 -3 23 10.1 4.17
 -2 -3 -23 11.67 4.22
 2 3 -22 42.17 7.59
 2 -3 22 36 6.35
 -2 -3 -22 40.31 5.97
 2 -3 22 35.42 6.11
 -2 3 22 35.75 4.37
 2 -3 21 8.61 4.12
 2 -3 21 7.11 3.6
 2 3 -21 18.52 5.72
 -2 3 21 6.2 2.51
 -2 -3 -21 14.83 4.32
 2 -3 20 32.5 5.93
 2 -3 20 26.44 5.19
 2 3 -20 30.49 6.98
 -2 -3 -20 46.88 5.86
 -2 3 20 25.03 3.62
 2 3 -19 15.75 5.9
 2 -3 19 5.12 3.57
 -2 3 19 5.72 2.26
 -2 -3 -19 5.4 3.28
 2 -3 19 8.7 4.19
 2 -3 18 2.75 2.92
 2 -3 18 2.82 3.33
 -2 -3 -18 0.4 2.41
 -2 3 18 1.23 2.13
 2 3 -18 8.19 5.52
 2 -3 17 80.21 8.12
 2 3 -17 89.89 8.63
 2 -3 17 82.27 8.01
 -2 -3 -17 78.66 6.75
 -2 3 17 72.5 5.33
 -2 -3 -16 61.41 6.14
 2 3 -16 64.86 8.02
 2 -3 16 58.03 7.13
 2 -3 16 51.81 6.57
 2 3 -15 553.27 19.13
 -2 -3 -15 536.07 15.91
 2 -3 15 529.41 19.2
 -2 -3 -15 511.02 10.11
 2 -3 15 529.5 18.53
 -2 3 15 543.46 16.18
 2 3 -14 296.02 13.79
 -2 3 14 263.68 11.09
 2 -3 14 272.45 13.69
 -2 -3 -14 285.4 11.33
 2 -3 14 280.05 13.25
 -2 -3 -14 266.42 6.75
 -2 3 13 18.1 3.48
 -2 -3 -13 17.5 1.69
 2 -3 13 19.01 4.25
 2 -3 13 17.57 4.34
 -2 -3 -13 18.32 3.26
 -2 -3 -12 151.16 7.87
 2 -3 12 145.17 9.77
 -2 -3 -12 139.45 3.94
 2 -3 12 143.31 9.25
 -2 3 12 159.65 8.11
 -2 -3 -11 89.6 2.84
 2 -3 11 106.01 7.94
 2 -3 11 106.88 8.29
 -2 -3 -11 97.24 6.19
 -2 3 11 97.2 6.25
 -2 -3 -11 89.75 2.82
 -2 -3 -10 375.18 11.59
 -2 -3 -10 370.23 6.85
 -2 3 10 400.58 11.64
 2 3 -10 401.34 14.2
 2 -3 10 383.16 14.92
 2 -3 10 364.9 14.23
 -2 3 10 395.05 12.05
 -2 -3 -10 354.18 5.08
 -2 -3 -9 130.46 4.56
 -2 3 9 132.44 7.01
 2 3 -9 145.75 8.83
 2 -3 9 149.53 9.37
 -2 -3 -9 125.72 6.63
 2 -3 9 136.42 8.67
 -2 3 9 133.87 6.98
 2 -3 8 288.34 12.2
 -2 3 8 311.98 10.3
 -2 3 8 298.73 10.09
 -2 -3 -8 302.74 11.99
 2 3 -8 306.67 11.7
 2 -3 8 297.31 12.77
 -2 -3 -8 291.89 9.73
 -2 -3 -8 288.86 7.24
 -2 -3 -8 273.29 4.47
 -2 -3 -7 254.68 8.84
 -2 -3 -7 250.85 10.69
 -2 3 7 258.05 9.41
 -2 -3 -7 244.63 4.61
 2 3 -7 280.87 10.77
 2 -3 7 250.91 11.56
 -2 -3 -7 256.17 7.26
 2 -3 7 271.64 11.75
 -2 3 7 252.26 9.29
 2 3 -6 182.72 8.63
 -2 -3 -6 179.04 8.85
 2 -3 6 205.19 10.07
 -2 3 6 173.02 7.82
 -2 -3 -6 177.15 4.38
 2 -3 6 183.37 9.77
 2 3 -6 182.94 8.96
 -2 3 6 183.12 7.86
 -2 -3 -6 175.88 6.43
 -2 -3 -6 179.91 7.3
 -2 3 5 34.89 3.81
 2 -3 5 38.41 4.86
 -2 3 5 40.59 4.25
 -2 -3 -5 41.57 3.48
 -2 -3 -5 35.57 3.46
 2 3 -5 52.34 4.87
 2 3 -5 46.21 4.59
 2 3 -4 3.99 2.02
 2 -3 4 1.52 2.64
 2 3 -4 9.96 3.21
 -2 3 4 1.9 2.11
 -2 -3 -4 9.14 2.43
 -2 3 4 5.69 2.19
 2 3 -3 1282.12 20.63
 -2 3 3 1291.3 21.18
 -2 -3 -3 1220.18 13.41
 2 -3 3 1258.14 24.05
 2 3 -3 1282.49 19.07
 -2 3 3 1274.42 21.03
 -2 -3 -3 1263.72 19.14
 2 -3 2 926.67 20.77
 2 3 -2 920.65 15.41
 -2 3 2 901.61 11.95
 -2 -3 -2 890.46 16.71
 -2 3 2 924.67 18.12
 -2 3 2 906.67 18.4
 -2 -3 -2 878.95 12.62
 2 3 -2 906.52 17.92
 -2 3 2 915.84 18.15
 2 3 -2 922.95 16.72
 2 3 -1 2907.43 30.74
 -2 3 1 2901.77 19.6
 -2 -3 -1 2853.85 30.6
 2 3 -1 2864.07 25.48
 -2 3 1 2864.53 32.53
 -2 -3 -1 2907.53 24.54
 2 3 -1 2935.48 28.33
 2 -3 1 2915.39 36.99
 -2 3 0 52.93 2.59
 -2 3 0 54.31 5.13
 2 3 0 46.09 4.3
 -2 -3 0 70.24 5.88
 2 3 0 56.77 4.07
 -2 -3 0 46.38 3.78
 2 -3 0 62.62 6.1
 2 3 0 56.31 4.04
 -2 3 -1 2921.97 16.18
 -2 3 -1 2938.32 34.52
 2 3 1 2906.06 21.9
 2 3 1 2824.05 28.28
 2 -3 -1 2842.92 36.94
 -2 -3 1 2890.27 27.97
 -2 -3 1 2798.85 32.52
 2 3 1 2892.84 26.34
 2 3 1 2907.48 25.08
 -2 -3 2 923.21 19.28
 2 -3 -2 898.49 20.9
 -2 3 -2 879.18 8.31
 2 3 2 871.02 11.06
 2 3 2 920.34 18.1
 -2 -3 2 899.15 16.51
 -2 3 -2 931.09 19.94
 2 -3 -2 941.07 21
 2 3 2 880.02 12.99
 2 3 2 893.04 14.3
 2 3 2 883.9 15.31
 2 3 3 1257.67 17.29
 2 3 3 1257.17 16.77
 2 3 3 1263.93 14.41
 2 -3 -3 1263.84 17.29
 -2 3 -3 1207.41 9.51
 -2 -3 3 1292.67 23.27
 2 3 3 1214.39 11.51
 2 3 3 1282.11 21.4
 -2 -3 3 1252.91 20.32
 2 -3 -3 1261.04 24.63
 2 -3 -3 1240.17 21.71
 2 -3 -3 1258.8 25.14
 -2 -3 4 3.92 2.03
 2 -3 -4 6.16 2.86
 2 -3 -4 10.33 2.24
 2 3 4 5.34 1.43
 2 3 4 5.3 0.89
 2 3 4 1.51 2.04
 2 3 4 4.58 1.15
 -2 -3 4 4.06 2.71
 2 -3 -4 -0.07 3.03
 2 -3 -4 8.53 2.3
 2 3 5 34.5 2.2
 2 -3 -5 38.18 3.57
 2 3 5 38.16 3.97
 -2 -3 5 43.57 4.45
 -2 -3 5 36.83 4.66
 2 -3 -5 44.05 5.06
 2 3 5 40.04 3.13
 2 -3 -5 36.52 4
 2 -3 -6 192.48 8.44
 2 -3 -6 188.39 9.85
 2 -3 -6 181.48 7.71
 -2 -3 6 181.58 9.73
 2 3 6 172.84 7.84
 2 -3 -6 179.96 8.93
 2 3 6 167.16 4.37
 -2 -3 6 183.42 8.9
 2 3 6 176.41 6.2
 2 -3 -7 265.47 9.61
 2 3 7 255.32 9.51
 2 -3 -7 268.46 10.88
 -2 -3 7 260.74 11.81
 -2 -3 7 267.67 5.11
 -2 -3 7 263.03 11.04
 2 3 7 257.08 7.52
 2 -3 -7 276 10.05
 2 -3 -7 250.03 11.54
 2 -3 -8 299.55 12.8
 2 -3 -8 302.07 10.54
 2 -3 -8 297.48 10.62
 -2 -3 8 298.19 13.05
 -2 -3 8 283.67 6.13
 2 -3 -8 281.17 11.36
 2 -3 -9 134 7.52
 -2 -3 9 128.07 8.91
 2 -3 -9 134.26 7.15
 -2 -3 9 145.29 4.84
 2 -3 -9 130.4 8.63
 2 -3 -10 393.78 15.03
 2 -3 -10 379.04 11.98
 -2 -3 10 380.55 8.52
 -2 -3 10 372.39 15.23
 2 -3 -11 100.06 6.39
 -2 -3 11 102.3 8.41
 -2 -3 11 106.62 5.09
 2 -3 -11 95.8 7.83
 -2 -3 12 160.71 10.64
 -2 -3 12 153.27 6.46
 2 -3 -12 144.58 7.72
 2 -3 -12 150.84 9.75
 -2 3 -13 20.61 2.74
 2 3 13 14.12 1.39
 -2 -3 13 21.07 4.85
 2 -3 -13 25.2 4.87
 2 -3 -13 15.32 2.84
 -2 3 -13 17.33 4.5
 -2 -3 13 23.67 3.07
 2 -3 -14 290.08 13.87
 -2 3 -14 290.61 9.7
 -2 -3 14 282.41 9.74
 -2 3 -14 288.41 14.47
 -2 -3 14 278.74 14.53
 2 3 14 266.35 6.42
 2 -3 -15 553.84 19.29
 -2 -3 15 550.51 20.59
 2 3 15 522.43 9.89
 -2 3 -15 539.51 19.93
 -2 -3 15 513.75 13.8
 2 3 15 540.87 18.38
 -2 3 -15 547.64 13.88
 -2 -3 16 56.07 7.4
 2 -3 -16 50.39 6.43
 -2 3 -16 48.1 6.89
 -2 -3 16 57.29 5.19
 2 3 16 53.17 3.6
 2 3 16 61.82 6.92
 2 3 17 82.49 8.02
 -2 -3 17 79.35 8.56
 -2 -3 17 94.4 6.74
 -2 3 -17 89.22 8.73
 2 3 17 76.04 4.56
 2 -3 -17 70.96 7.56
 -2 3 -18 0.02 3.36
 2 -3 -18 1.62 3.02
 2 3 18 0.19 3.05
 2 3 18 1.79 1.39
 -2 -3 18 2.07 2.68
 -2 -3 18 -1.78 3.57
 2 3 19 4.02 3.38
 -2 -3 19 2.61 3.25
 -2 -3 19 7.83 3.19
 -2 3 -19 6.19 3.65
 2 -3 -19 11.01 4.69
 2 -3 -20 42.24 6.52
 -2 -3 20 33.2 4.77
 -2 -3 20 24.99 5.8
 2 3 20 35.38 5.83
 -2 3 -20 24.08 5.56
 2 3 21 9.48 3.85
 -2 -3 21 10.42 3.44
 -2 -3 21 12.03 5.06
 -2 3 -21 9.87 4.7
 2 -3 -21 14.27 4.95
 -2 3 -22 34.79 6.67
 -2 -3 22 32.31 6.5
 -2 -3 22 30.24 5.03
 2 3 22 38.72 6.49
 2 -3 -22 34.34 6.37
 -2 -3 23 11.25 4.82
 2 -3 -23 8.77 4.15
 -2 -3 23 12.52 3.94
 -2 3 -23 3.83 4.54
 2 -3 -24 121.8 11.37
 -2 -3 24 108.78 11.31
 -2 -3 24 102.98 9.13
 -2 3 -24 89.85 9.81
 -2 -3 25 37.59 6.15
 -2 -3 25 31.29 6.76
 -2 3 -25 29.98 7.01
 2 -3 -25 47.01 7.81
 -2 -3 26 44.14 8.16
 -2 3 -26 54.13 8.79
 -2 -3 26 37.6 6.3
 2 -3 -26 57.78 8.48
 2 -3 -27 41.17 7.51
 -2 -3 27 51.24 7.11
 -2 3 -27 49.47 8.05
 -2 -3 27 41.61 8.08
 -2 -3 28 1.35 4.14
 -2 -3 28 2.51 3.44
 -2 3 -28 1.94 5.09
 2 -3 -28 6.7 5.4
 -2 -3 29 12.18 4.64
 -2 3 -29 11.77 6.36
 2 -3 -29 17.2 6.31
 -2 -3 29 14.33 5.75
 -2 3 -30 13.57 5.97
 -2 -3 30 7.72 4.07
 2 -3 -30 5.63 4.43
 -2 -3 30 3.99 3.99
 2 -3 -31 17.36 6.07
 -2 3 -31 19.48 6.94
 -2 -3 31 10.25 4.66
 -2 -3 31 11.84 5.75
 -2 3 -32 64.56 10.12
 -2 -3 32 66.63 10.87
 -2 -3 32 45.33 7.74
 -2 -3 33 31.99 6.91
 -2 3 -33 38.55 8.55
 -2 3 -34 28.97 8.17
 -2 -4 -33 13.43 6.08
 -2 -4 -32 12.98 5.45
 2 -4 32 5.54 4.39
 2 -4 31 4.08 4.38
 -2 -4 -31 1.89 4.28
 2 4 -30 20.01 7.55
 2 -4 30 15.82 5.82
 2 -4 30 13.51 5.36
 -2 -4 -30 11.64 4.84
 2 4 -29 9.5 6.72
 2 -4 29 1.26 3.88
 -2 -4 -29 1.61 4.24
 2 -4 29 8.9 5.18
 2 -4 28 44.6 8.21
 2 -4 28 30.03 7.03
 -2 -4 -28 29.37 6.13
 -2 -4 -27 0.93 3.59
 2 -4 27 0.25 3.28
 2 -4 27 -0.38 3.51
 -2 -4 -26 40.25 6.79
 2 -4 26 42.36 7.65
 2 4 -26 62.82 9.67
 2 -4 26 52.97 8.49
 2 4 -25 25.39 7.57
 2 -4 25 12.87 5.3
 2 -4 25 15.65 5.37
 -2 -4 -25 24.02 5.42
 2 -4 24 6.42 4.41
 2 -4 24 7.08 4.49
 -2 -4 -24 3.79 3.68
 2 4 -24 8.81 6.1
 2 4 -23 62.32 9.17
 2 -4 23 61.05 8.73
 -2 -4 -23 71.6 8.19
 2 -4 23 61.6 8.32
 -2 -4 -22 16.9 4.4
 2 -4 22 20.96 5.79
 2 4 -22 26.52 7.15
 2 -4 22 24.01 5.54
 2 -4 21 3.95 3.49
 2 4 -21 6.81 5.7
 -2 -4 -21 4.58 3.56
 2 -4 21 2.18 3.55
 2 -4 20 2.48 3.32
 -2 -4 -20 5.26 3.18
 2 4 -20 -2 4.62
 -2 4 20 3.96 2.24
 2 -4 20 2.25 3.09
 -2 -4 -19 63.12 7.03
 2 -4 19 60.79 8.25
 -2 4 19 59.71 4.88
 2 -4 19 61.03 7.44
 2 4 -19 57.36 8.42
 -2 -4 -18 15.23 3.94
 2 -4 18 15.79 4.86
 2 4 -18 18.47 5.58
 2 -4 18 23.31 4.98
 -2 -4 -17 36.96 5.51
 2 4 -17 39.61 7.31
 2 -4 17 29.77 5.98
 2 -4 17 36 5.85
 2 4 -16 134.53 10.86
 2 -4 16 119.25 10.39
 2 -4 16 141.54 10.62
 -2 -4 -16 133.01 9.14
 -2 4 16 125.57 7.99
 -2 -4 -15 61.83 6.26
 2 4 -15 73.91 8.58
 2 -4 15 53.77 7.28
 2 -4 15 64.62 7.33
 -2 4 15 61.09 5.62
 2 4 -14 60.18 7.51
 2 -4 14 61.88 7.13
 -2 -4 -14 57.2 5.96
 2 -4 14 55.74 7.16
 -2 4 14 51.77 5.11
 2 -4 13 27.82 5.34
 -2 4 13 24.7 3.7
 2 -4 13 27.61 5.01
 -2 4 13 43.71 5.34
 2 4 -13 28.92 5.59
 -2 -4 -13 23.33 3.93
 2 -4 12 9.55 3.51
 -2 -4 -12 8.35 2.85
 -2 4 12 10.33 3.22
 2 4 -12 12.08 4.21
 -2 4 12 8.29 2.34
 2 -4 12 9.55 3.26
 -2 4 11 53.75 5.3
 -2 -4 -11 54.11 5.4
 2 -4 11 43.14 6.3
 -2 4 11 47.78 4.59
 -2 -4 -11 46.87 2.67
 2 4 -11 47.64 6.21
 2 -4 11 50.28 6.05
 2 -4 10 166.86 10.45
 -2 -4 -10 167.95 9
 2 4 -10 163.49 9.94
 -2 4 10 165.05 8
 -2 -4 -10 155.05 5.53
 2 -4 10 159.39 10.76
 -2 4 10 167.15 8.77
 -2 -4 -9 210.91 9.84
 -2 4 9 224.23 10.08
 2 4 -9 216.53 10.95
 2 -4 9 234.59 12.13
 -2 4 9 215.52 9.04
 -2 -4 -9 209.85 7.05
 2 -4 9 209.05 11.99
 -2 -4 -8 36.28 4.34
 2 -4 8 39.29 5.56
 -2 -4 -8 40.07 3.45
 -2 4 8 36.65 4.49
 2 4 -8 41.57 5.08
 -2 4 8 45.97 4.46
 2 -4 8 45.24 5.68
 -2 4 8 37.05 4.01
 -2 4 8 39.73 4.16
 -2 4 7 21.84 3.13
 -2 4 7 23.63 3.35
 2 -4 7 26.92 4.6
 -2 -4 -7 24.8 3.07
 -2 4 7 21.65 3.15
 -2 4 7 20.13 3.37
 2 4 -7 24.52 4.16
 -2 -4 -7 25.52 3.71
 2 -4 7 29.34 4.69
 -2 4 6 53.39 4.73
 -2 4 6 48.44 5.11
 -2 -4 -6 58.57 4.6
 2 4 -6 56.26 5.66
 -2 4 6 57.98 5.11
 2 -4 6 56.86 6.49
 -2 -4 -6 49.77 4.81
 2 -4 6 50.2 5.67
 -2 4 6 53.7 4.39
 -2 4 5 341.83 10.02
 2 -4 5 350.09 14.19
 -2 -4 -5 351.76 11.11
 -2 4 5 366.08 13.19
 -2 4 5 320.19 11.88
 2 4 -5 356.73 12.18
 2 -4 5 356.74 14.65
 -2 4 5 339.99 11.49
 -2 4 4 349.92 9.79
 -2 -4 -4 354.15 11.58
 -2 4 4 362.61 13.19
 -2 4 4 342.77 12.42
 2 4 -4 373.52 12.09
 2 4 -4 331.19 11.96
 2 -4 4 360.14 14.42
 -2 4 4 354.96 11.94
 2 4 -3 288.44 10.66
 2 4 -3 289.95 10.27
 -2 4 3 290.68 10.95
 -2 -4 -3 266.47 10.44
 -2 4 3 277.5 8.38
 -2 4 3 273.15 11.48
 2 -4 3 305.58 13.21
 -2 4 2 516.27 10.93
 -2 4 2 507.92 15.72
 2 4 -2 533.38 13.24
 -2 -4 -2 484.73 11.54
 2 -4 2 526.16 17.29
 -2 4 2 514.22 14.81
 2 4 -2 487.88 6.97
 -2 -4 -2 524.02 14.88
 2 4 -2 520.69 13.77
 2 4 -1 653.07 16.6
 -2 4 1 648.12 16.93
 2 4 -1 634.45 13.75
 -2 -4 -1 614.65 13.81
 2 4 -1 665.67 14.7
 -2 4 1 657.09 11.78
 2 -4 1 644.64 19.18
 -2 -4 -1 632.4 16.72
 2 4 -1 630.3 9.5
 2 4 0 552.86 14.26
 -2 -4 0 579.59 16.44
 -2 4 0 608.82 16.79
 2 4 0 601.47 15.45
 -2 4 0 606.91 10.92
 2 4 0 574.94 12.61
 2 -4 0 565.85 18.14
 -2 -4 0 576.84 13.9
 2 4 0 600.44 10.38
 2 4 0 583.5 13.12
 2 4 1 619.34 11.66
 2 -4 -1 623.16 19.11
 2 4 1 646.37 12.49
 -2 4 -1 650.13 10.85
 -2 -4 1 653.27 18.03
 -2 -4 1 619.74 15.07
 2 4 1 653.08 15.21
 -2 4 -1 622.27 17.39
 2 4 1 633.61 15.49
 2 4 1 648.96 13.06
 2 4 2 500.4 13.25
 2 -4 -2 517.91 17.45
 2 4 2 509.15 10.35
 -2 -4 2 505.48 16.27
 -2 4 -2 512.5 9.43
 -2 -4 2 515.28 14.3
 2 4 2 540.77 11.09
 2 4 2 510.79 13.33
 2 -4 -3 304.21 13.51
 2 4 3 280.69 9.79
 -2 -4 3 284.71 12.59
 2 4 3 285.76 7.22
 -2 -4 3 283.76 11.12
 2 4 3 277.89 7.37
 2 4 3 289.02 9.71
 2 -4 -4 352.33 14.9
 -2 -4 4 348.03 14.05
 2 4 4 346.59 10.2
 2 4 4 341.94 7.18
 2 4 4 351.96 7.45
 -2 -4 4 349.98 12.68
 2 4 4 349.95 10.84
 2 -4 -4 350.75 14.8
 -2 -4 5 365.6 14.84
 2 4 5 340.1 9.64
 2 4 5 347.17 6.36
 -2 -4 5 351.75 13.1
 2 -4 -5 358 15.06
 2 4 5 348.54 10.62
 2 4 5 343.09 6.54
 2 4 6 60.7 4.04
 2 -4 -6 51.51 4.89
 2 4 6 47.69 2.03
 2 4 6 52.42 4.25
 2 -4 -6 45.22 5.83
 2 -4 -6 44.2 4.56
 2 4 6 50.14 2.17
 -2 -4 6 53.81 6.2
 -2 -4 7 19.5 1.59
 2 -4 -7 24.99 3.61
 -2 -4 7 26.53 4.84
 2 -4 -7 23.04 4.52
 2 4 7 21.77 2.85
 2 -4 -7 19.08 3.18
 -2 -4 8 35.12 2.4
 2 -4 -8 36.17 4.09
 2 -4 -8 37.24 4.5
 2 4 8 46.32 4.03
 2 -4 -8 41.49 5.72
 -2 -4 8 38.66 5.74
 2 -4 -9 209.83 9.47
 2 4 9 209.93 8.27
 -2 -4 9 221.04 12.6
 -2 -4 9 223.35 6.27
 2 -4 -9 222.51 12.26
 2 -4 -10 169.07 10.88
 -2 -4 10 175.85 11.49
 -2 -4 10 167.48 5.9
 2 4 10 175.17 9.08
 2 -4 -10 154.45 8.15
 2 4 11 55.75 5.57
 -2 -4 11 50.68 3.56
 -2 -4 11 56.59 6.98
 2 -4 -11 58.05 6.85
 2 -4 -11 54.57 4.97
 -2 -4 12 4.73 3.43
 -2 4 -12 3.76 3.73
 2 4 12 15.26 3.64
 2 -4 -12 2.11 2.97
 2 -4 -12 10.51 2.42
 -2 -4 12 8.77 1.95
 2 4 13 33.38 5.78
 2 4 13 36.45 5.01
 -2 -4 13 27.38 3.13
 -2 4 -13 23.95 5.07
 -2 -4 13 22.17 4.76
 2 -4 -13 25.62 4.79
 2 -4 -13 32.62 4.01
 2 4 14 49.84 6.44
 2 -4 -14 44.29 6.38
 -2 -4 14 54.72 4.36
 -2 4 -14 60.53 7.86
 -2 -4 14 49.19 7.09
 -2 -4 15 71.64 8.34
 2 4 15 53.19 6.98
 -2 -4 15 61.11 4.93
 -2 4 -15 50.5 7.31
 2 -4 -15 57.33 7.22
 -2 -4 16 132.05 11.41
 2 4 16 116.59 3.91
 -2 4 -16 149.39 11.66
 -2 -4 16 128.33 7.16
 2 -4 -16 133.57 10.74
 2 4 16 129.28 10.22
 2 4 17 29.46 5.7
 2 -4 -17 34.89 6
 -2 -4 17 40.68 6.78
 -2 -4 17 29.83 3.94
 -2 4 -17 31.46 6.01
 -2 -4 18 15.05 5.12
 -2 -4 18 17.14 3.41
 2 -4 -18 17.35 4.77
 2 4 18 20.23 5.18
 -2 4 -18 19.62 5.33
 -2 4 -19 61.43 8.25
 2 -4 -19 57.42 7.67
 2 4 19 55.32 7.34
 -2 -4 19 52.86 5.4
 -2 -4 19 57.77 8.55
 -2 4 -20 1.34 3.99
 2 -4 -20 0.1 3.76
 2 4 20 2.16 3.78
 -2 -4 20 4.89 2.5
 -2 -4 20 1.85 3.21
 2 -4 -21 4.75 3.86
 -2 -4 21 6.83 3.06
 -2 -4 21 1.25 3.66
 -2 4 -21 13.52 5.4
 2 4 21 0.83 3.7
 -2 -4 22 20.53 5.72
 -2 4 -22 12.95 5.49
 2 4 22 28.59 6.02
 -2 -4 22 19.07 4.23
 2 -4 -22 19.15 5.2
 2 -4 -23 75.05 9.52
 -2 4 -23 88.37 10.45
 -2 -4 23 68.8 9.66
 -2 -4 23 72.69 7.21
 2 4 23 75.92 8.83
 -2 -4 24 8.13 5.3
 2 4 24 4.15 3.78
 -2 -4 24 1.78 2.96
 2 -4 -24 -1.66 4.5
 -2 4 -24 9.97 4.87
 2 -4 -25 4.97 4.46
 -2 -4 25 13.82 4.22
 -2 4 -25 10.41 4.9
 -2 -4 25 21.19 6.53
 -2 -4 26 32.81 7.91
 -2 -4 26 47.48 6.56
 -2 4 -26 47.5 8.57
 2 -4 -26 39.48 7.67
 -2 -4 27 1.2 3.08
 -2 4 -27 -4.72 6.24
 2 -4 -27 5.49 5.04
 -2 -4 27 7.16 5.48
 -2 -4 28 31.88 5.99
 -2 -4 28 30.37 7.8
 -2 4 -28 33.78 7.6
 2 -4 -28 32.48 7.71
 -2 -4 29 0.86 3.16
 -2 4 -29 -3.66 6.17
 2 -4 -29 7.7 4.97
 -2 -4 29 2.18 3.92
 2 -4 -30 15.67 6.06
 -2 4 -30 10.17 5.76
 -2 -4 30 15.19 6.04
 -2 4 -31 -0.48 5.15
 -2 -4 31 12.52 5.81
 -2 -4 32 10.47 6.59
 -2 4 -32 10.09 6.77
 -2 -4 33 20.25 7.17
 -2 -5 -32 12.35 5.08
 2 -5 31 -1.58 4.26
 -2 -5 -31 6.36 4.32
 2 -5 31 2.11 3.82
 2 -5 30 -4.36 5.49
 -2 -5 -30 1.7 4.24
 2 -5 30 -1.13 4.32
 2 5 -29 22.64 7.99
 2 -5 29 10.33 4.79
 -2 -5 -29 15.24 5.73
 2 -5 29 10.84 4.8
 2 -5 28 3.09 4.57
 -2 -5 -28 1.82 3.77
 2 -5 28 0.15 3.77
 2 -5 27 43.88 8.26
 2 -5 27 40.19 8.38
 -2 -5 -27 37.68 7.09
 2 -5 26 30.64 6.81
 -2 -5 -26 25.42 6.33
 2 -5 26 29.22 7.62
 2 5 -26 26.76 7.47
 2 5 -25 38.4 8.61
 2 -5 25 24.63 6.65
 2 -5 25 37.49 7.62
 -2 -5 -25 36.67 6.89
 -2 -5 -24 14.51 4.5
 2 5 -24 25.61 7.64
 2 -5 24 20.51 5.55
 2 -5 24 10.32 5.29
 2 5 -23 7.4 5.84
 2 -5 23 5.76 3.71
 -2 -5 -23 3.59 3.52
 2 -5 23 6.59 4.5
 2 -5 22 3.66 3.68
 2 -5 22 10.45 5.13
 2 5 -22 7.6 5.29
 -2 -5 -22 2.45 3.68
 2 -5 21 -1.31 4.24
 2 -5 21 -1.86 3.75
 2 5 -21 10.61 5.07
 -2 -5 -21 -5.21 4.18
 2 -5 20 6.79 4.34
 2 5 -20 3.1 4.13
 2 -5 20 6.38 4.2
 -2 -5 -20 3.78 3.07
 2 -5 19 2.88 3.42
 2 -5 19 0.95 3.35
 -2 -5 -19 -1.12 3.19
 -2 -5 -18 92 8.93
 2 5 -18 101.95 10.46
 2 -5 18 87.94 10
 2 -5 18 91.34 9.65
 2 5 -17 160.9 12.55
 2 -5 17 152.16 12.85
 -2 -5 -17 157.21 11.14
 2 -5 17 171.75 12.38
 -2 5 17 137.22 8.4
 -2 -5 -16 114 9.39
 2 5 -16 134.42 11.42
 2 -5 16 103.89 10.64
 2 -5 16 122.87 10.72
 -2 5 16 109.18 7.34
 -2 -5 -15 126.95 9.69
 2 5 -15 124.64 10.84
 2 -5 15 118.24 11.22
 2 -5 15 118.73 10.32
 -2 5 15 142.88 9.42
 -2 5 15 121.57 7.63
 -2 5 14 123.29 8.77
 2 5 -14 108.87 10.03
 2 -5 14 134.7 11.54
 -2 5 14 109.46 7.16
 2 -5 14 123.69 10.2
 -2 -5 -14 113.14 9.08
 -2 -5 -13 87.48 7.95
 -2 5 13 94.41 7.9
 2 -5 13 80.85 9.08
 2 5 -13 84.43 8.79
 -2 5 13 78.91 6.07
 2 -5 13 81.73 8.59
 -2 -5 -12 241.91 12.48
 -2 5 12 242.85 10.1
 -2 5 12 237.4 11.88
 -2 -5 -12 228.77 6.13
 2 -5 12 231.75 14.5
 2 5 -12 245.21 13.55
 2 -5 12 254.04 14.09
 2 -5 11 11.15 5
 -2 5 11 6.53 2.53
 -2 -5 -11 4 1.49
 -2 5 11 8.94 3.28
 -2 5 11 1.46 3.1
 2 -5 11 3.1 3.26
 2 5 -11 -0.6 3.59
 -2 -5 -11 7.45 3.07
 -2 -5 -10 301.94 13.43
 -2 -5 -10 305.04 9.41
 2 -5 10 316.64 16.31
 2 5 -10 314.5 14.44
 -2 5 10 331.9 12.64
 2 -5 10 305.94 15.06
 -2 5 10 325.06 11.51
 -2 5 10 324.34 13.61
 -2 5 9 63.64 5.26
 -2 -5 -9 54.54 4.37
 -2 5 9 68.6 6.73
 2 -5 9 61.91 7.67
 -2 -5 -9 58.56 6.2
 2 5 -9 47.83 6.18
 2 -5 9 63.74 7.04
 -2 5 9 61.65 5.63
 -2 5 8 41.7 4.4
 -2 -5 -8 47.14 4.46
 2 -5 8 52.79 7.1
 -2 5 8 36.92 5.47
 2 5 -8 39.51 5.72
 2 -5 8 42.94 6.1
 -2 -5 -8 42.71 5.31
 -2 5 8 48.59 4.91
 -2 5 7 258.61 10.35
 -2 5 7 257.81 12.39
 -2 5 7 259.95 10.29
 -2 -5 -7 269.08 10.46
 2 -5 7 275.11 14.5
 2 5 -7 277.06 12.52
 2 -5 7 264.08 13.61
 -2 5 6 129.69 7.2
 -2 -5 -6 111.81 7.09
 -2 5 6 136.46 9.27
 2 -5 6 118.35 9.76
 2 -5 6 132.76 9.76
 2 5 -6 128.75 8.48
 -2 5 6 122.49 7.35
 2 5 -5 6.29 0.98
 -2 5 5 11.29 2.86
 2 -5 5 5.93 3.49
 -2 5 5 10.29 3.54
 2 5 -5 7.01 3.19
 -2 5 5 8.33 2.52
 -2 -5 -5 6.55 2.68
 2 -5 5 9.75 4.11
 -2 5 4 330.72 10.72
 -2 -5 -4 296.91 12.11
 -2 5 4 337.89 14.35
 -2 5 4 328.3 12.35
 2 -5 4 319.35 14.92
 2 5 -4 306.65 11.97
 2 5 -4 307.6 5.94
 2 -5 4 325.9 14.91
 2 5 -3 164.98 8.59
 -2 5 3 171.01 7.53
 -2 -5 -3 166.85 9.47
 -2 5 3 183.03 10.71
 -2 5 3 178.86 9.3
 2 5 -3 160.99 4.8
 2 -5 3 179.62 11.1
 2 -5 2 38.6 5.77
 -2 -5 -2 28.9 4.54
 -2 5 2 36.24 5.18
 -2 5 2 35.77 3.59
 2 5 -2 34.76 2.6
 2 5 -2 25.81 3.69
 -2 5 2 37.51 4.69
 2 5 -2 32.68 4.06
 -2 5 1 14.83 3.56
 -2 -5 -1 17.12 3.89
 -2 -5 -1 9.75 2.47
 -2 5 1 10.36 2.19
 2 -5 1 7.16 3.53
 2 5 -1 7.3 2.18
 2 5 -1 10.74 1.73
 2 5 -1 8.2 2.37
 2 5 0 113.79 7.56
 -2 5 0 108.18 5.65
 -2 -5 0 124.03 8.71
 2 5 0 120.7 6.52
 2 5 0 107.74 5.31
 2 -5 0 107.69 8.85
 -2 -5 0 104.88 6.9
 -2 5 0 110.57 8.03
 2 5 0 118.03 6.59
 2 5 1 13.5 2.56
 2 -5 -1 14.56 4.2
 -2 -5 1 19.85 4.47
 2 5 1 14.11 2.46
 -2 -5 1 7.77 2.5
 -2 5 -1 10.21 2.08
 -2 5 -1 9.91 3.01
 2 5 1 14.44 2.41
 2 5 1 11.97 2.81
 2 -5 -2 37.13 5.75
 -2 5 -2 38.43 5.55
 2 5 2 36.21 3.58
 2 5 2 34.76 3.52
 2 5 2 33.87 4.14
 -2 5 -2 27.42 3.02
 -2 -5 2 38.71 4.69
 -2 -5 2 35.19 5.27
 2 5 2 35.58 3.35
 2 5 3 170.53 8.57
 -2 -5 3 181.07 11.19
 2 -5 -3 166.57 11.17
 2 5 3 167.93 6.44
 2 5 3 173.27 6.83
 -2 5 -3 181.67 11.68
 -2 -5 3 152.32 9.19
 2 5 3 182.71 9.2
 2 5 3 175.32 8.03
 2 -5 -4 331.87 15.52
 2 5 4 316.39 11.17
 2 5 4 323.64 12.12
 2 5 4 332.64 8.7
 2 5 4 345.04 14.61
 -2 -5 4 324.67 15.13
 2 5 4 332.85 11.53
 -2 5 -4 349.17 16.09
 2 5 4 321.16 7.92
 -2 5 -5 9.3 3.98
 2 5 5 7.2 3.41
 2 5 5 6.97 2.22
 2 5 5 9.7 2.63
 -2 -5 5 4.37 3.38
 2 5 5 8.59 1.84
 2 -5 -5 12.51 4.59
 2 5 5 7.47 1.33
 2 5 6 120.96 6.48
 -2 5 -6 119.42 9.86
 2 5 6 110.96 3.38
 -2 -5 6 128.71 10.06
 2 5 6 115.22 4.52
 2 5 6 124.21 9.05
 2 -5 -6 137.85 10.51
 -2 -5 7 256.31 6.3
 2 5 7 250.82 8.74
 2 5 7 258.32 12.39
 2 5 7 255.62 5.99
 -2 5 -7 267.86 14.7
 2 -5 -7 255.54 14.26
 -2 -5 7 278.49 14.88
 2 5 8 48.8 3.92
 2 5 8 41.67 6.27
 2 5 8 41.37 5.78
 -2 5 -8 46.57 6.95
 2 5 8 44.6 2.26
 -2 -5 8 54.44 7.02
 2 -5 -8 37.58 6.15
 -2 -5 8 42.93 2.84
 2 -5 -9 69.92 7.96
 -2 5 -9 59.41 7.48
 -2 -5 9 61.17 7.74
 2 5 9 58.83 6.32
 2 5 9 62.29 7.49
 -2 -5 9 55.88 3.45
 2 5 10 297.63 15.26
 2 -5 -10 299.93 15.92
 2 5 10 319.34 13.69
 -2 -5 10 312.65 8.55
 -2 5 -10 304.89 16.16
 -2 -5 10 327.12 16.98
 2 5 11 -1.81 3.26
 2 5 11 3.94 3.62
 -2 -5 11 5.23 4.09
 -2 5 -11 6.23 4.6
 2 -5 -11 7.17 4.02
 -2 -5 11 5.35 1.75
 2 -5 -11 4.21 2.24
 2 -5 -12 234.99 14.39
 -2 -5 12 224.79 14.8
 2 5 12 243.13 11.83
 -2 -5 12 232.71 8.31
 -2 5 -12 236.59 14.68
 2 -5 -12 236.14 10.67
 2 5 12 217.56 13.25
 2 -5 -13 79.92 6.39
 2 5 13 72.75 8.34
 2 5 13 78.93 7.34
 -2 -5 13 82.87 9.6
 -2 -5 13 77.59 5.23
 -2 5 -13 82.4 9.08
 2 -5 -13 94.87 9.56
 2 -5 -14 121.43 10.84
 2 5 14 129.91 10.72
 2 5 14 115.52 8.63
 -2 -5 14 114.11 6.53
 -2 5 -14 111.52 10.54
 -2 -5 14 115.5 11.14
 2 5 15 136.76 11.12
 -2 -5 15 125.83 12.01
 2 5 15 144.6 9.44
 -2 -5 15 123.51 7.13
 -2 5 -15 116.03 10.96
 2 -5 -15 129.59 11.38
 -2 -5 16 108.84 11.34
 2 5 16 132.05 10.99
 -2 -5 16 120.29 7.24
 -2 5 -16 113.29 10.94
 2 -5 -16 114.07 11.01
 2 5 17 140.76 11.39
 -2 -5 17 137.75 12.87
 -2 5 -17 152.84 12.77
 -2 -5 17 152.06 8.39
 2 -5 -17 167.14 13.1
 2 5 18 109.58 10.31
 -2 -5 18 107.22 11.6
 -2 5 -18 92.11 10.28
 -2 -5 18 106.27 7.32
 2 -5 -18 85.67 9.73
 -2 -5 19 3.78 2.52
 -2 -5 19 1.24 4.17
 -2 5 -19 1.88 4.4
 2 5 19 -3.3 3.71
 2 -5 -19 3.7 3.46
 -2 5 -20 4.62 4.78
 2 -5 -20 4.87 4.65
 -2 -5 20 6.58 2.4
 -2 -5 20 3.09 3.94
 2 5 20 -0.53 3.45
 -2 5 -21 -0.46 4.52
 2 5 21 1.26 3.13
 2 -5 -21 -9.9 5.21
 -2 -5 21 0.07 2.08
 -2 -5 21 0.93 3.76
 -2 -5 22 1.07 2.39
 2 5 22 4.82 3.97
 -2 -5 22 6.79 5.44
 -2 5 -22 9.07 5.74
 2 -5 -22 -2.01 3.77
 -2 -5 23 6.64 3.07
 2 5 23 6.34 4.63
 2 -5 -23 5.11 4.34
 -2 5 -23 -0.91 3.7
 -2 -5 23 12.23 6.12
 2 -5 -24 18.77 5.59
 -2 -5 24 14.91 6.49
 -2 5 -24 18.96 6.49
 2 5 24 10.17 5.26
 -2 5 -25 23.39 6.68
 2 5 25 33.25 7.1
 -2 -5 25 30.4 7.83
 2 -5 -25 16.64 6.16
 2 -5 -26 5.41 4.43
 -2 5 -26 14.64 5.48
 -2 -5 26 12.6 5.98
 -2 -5 27 35.2 8.4
 -2 5 -27 23.37 7.6
 2 -5 -27 50.53 8.84
 -2 5 -28 2.63 5.66
 -2 -5 28 14.12 6.85
 2 -5 -28 -3.84 6.12
 -2 5 -29 6.33 6.2
 2 -5 -29 4.08 4.81
 -2 -5 29 8.37 5.32
 -2 5 -30 -6.51 6.19
 -2 -5 30 -4.25 5.51
 -2 -5 31 7.99 5.9
 2 -6 30 -0.77 3.9
 -2 -6 -30 0.1 4.71
 2 -6 29 1.65 4.57
 2 -6 29 -2.46 5.42
 -2 -6 -29 -1.23 5.16
 2 -6 28 5.47 4.99
 2 -6 28 -6.65 5.47
 -2 -6 -28 -1.23 4.3
 2 -6 27 14.88 6.54
 2 6 -27 12.89 6.66
 -2 -6 -27 6.17 4.43
 2 -6 27 0.79 3.9
 -2 -6 -26 17.78 5.75
 2 -6 26 10.78 5.45
 2 6 -26 21.69 7.15
 2 -6 26 14.53 5.69
 2 -6 25 1.8 4.21
 -2 -6 -25 0.82 4.13
 2 6 -25 11.05 5.83
 2 -6 25 -1.07 3.47
 2 -6 24 2.02 4.62
 2 -6 24 4.39 4.08
 2 6 -24 12.77 5.78
 -2 -6 -24 7.35 4.27
 -2 -6 -23 11.35 4.91
 2 -6 23 3.39 3.75
 2 6 -23 12.73 5.83
 2 -6 23 7.63 5.22
 2 -6 22 30.46 7.19
 2 6 -22 26.76 7.01
 -2 -6 -22 29.08 6.24
 2 -6 22 30.11 6.82
 2 -6 21 21.74 6.72
 -2 -6 -21 22.95 5.71
 2 6 -21 30.65 7.56
 2 -6 21 25.96 6.17
 -2 -6 -20 51.33 7.61
 2 -6 20 36.09 7.45
 2 6 -20 64.22 9.63
 2 -6 20 44.3 7.76
 2 -6 19 33.65 6.97
 2 6 -19 39.64 7.88
 2 -6 19 36.16 6.99
 -2 -6 -19 35.76 6.52
 2 -6 18 20.24 5.29
 2 -6 18 16.67 6.07
 -2 -6 -18 20.14 5.15
 2 6 -18 25.24 6.97
 2 -6 17 38.52 6.92
 -2 -6 -17 49.48 7.12
 2 6 -17 40.3 7.82
 2 -6 17 39.95 7.57
 2 -6 16 19.86 6.22
 -2 6 16 31.69 6.03
 2 6 -16 15.19 5.94
 -2 -6 -16 20.35 5.07
 2 -6 16 9.99 4.63
 -2 6 15 60.42 7.3
 -2 6 15 49.27 5.01
 2 6 -15 52.1 7.95
 -2 -6 -15 64.15 7.75
 2 -6 15 48.8 7.47
 2 -6 15 47.87 7.95
 2 -6 14 6.5 4.59
 -2 6 14 6.77 2.75
 2 -6 14 6.44 3.67
 -2 6 14 6.89 4.12
 2 6 -14 3.22 4.87
 -2 -6 -14 8.23 3.87
 -2 6 13 89.77 8.3
 -2 6 13 90.53 7.93
 2 -6 13 86.41 10.11
 -2 -6 -13 88.05 8.76
 2 6 -13 86.27 8.97
 2 -6 13 86.53 9.08
 -2 6 13 91.39 6.48
 -2 6 12 89.82 7.76
 -2 6 12 97.66 8.58
 2 -6 12 99.9 10.46
 -2 -6 -12 99.77 5.25
 2 6 -12 98.94 9.52
 -2 6 12 102.3 6.81
 2 -6 12 114.25 10.18
 -2 -6 -12 95.58 8.92
 -2 6 11 236.9 11.76
 -2 6 11 223.06 12.61
 -2 -6 -11 220.49 8.55
 2 -6 11 221.34 15.04
 2 6 -11 221.87 13.25
 -2 6 11 223.73 9.91
 2 -6 11 235.96 14.26
 -2 -6 -11 231.43 13.34
 -2 6 10 116.47 8.35
 -2 6 10 102.86 9.13
 2 -6 10 118.76 11.51
 2 6 -10 118.79 9.79
 2 -6 10 121.41 10.46
 -2 -6 -10 111 9.31
 -2 6 10 116.59 7.34
 -2 -6 -10 110.94 6.74
 -2 -6 -9 602.67 16.18
 -2 6 9 622.17 20.84
 2 6 -9 584.9 20.17
 -2 6 9 607.92 17.92
 2 -6 9 624.09 22.66
 2 -6 9 610.41 23.68
 -2 6 9 604.42 16.4
 -2 6 8 294.37 11.66
 -2 6 8 319.97 12.96
 -2 -6 -8 320.61 12.51
 -2 6 8 320.84 15.21
 2 -6 8 332.27 17.6
 2 -6 8 365.68 17.41
 2 6 -8 328.08 15.03
 -2 6 7 590.31 16.88
 -2 -6 -7 600.77 17.5
 -2 6 7 602.74 20.87
 2 6 -7 588.35 19.31
 2 -6 7 569.49 21.48
 2 -6 7 596.15 23.02
 -2 6 7 579.95 16.48
 -2 -6 -6 490.62 16.31
 -2 6 6 474.84 15.1
 2 -6 6 473.24 20.21
 2 6 -6 476.72 16.9
 2 6 -6 435 8.21
 2 -6 6 471.24 19.65
 -2 6 6 488.96 19
 -2 6 6 458.65 14.65
 -2 6 5 19.86 3.6
 2 6 -5 10.91 3.5
 2 -6 5 30.99 6.28
 -2 6 5 23.86 5.21
 2 -6 5 24.25 5.72
 -2 6 5 18.59 3.72
 -2 -6 -5 22.37 4.57
 2 6 -5 15.67 1.8
 -2 6 4 165.13 8.48
 2 6 -4 147.47 5.23
 -2 -6 -4 166.05 10.18
 -2 6 4 163.76 11.23
 2 -6 4 156.98 11.71
 2 6 -4 143.94 9.16
 2 -6 4 154.48 11.34
 -2 6 4 148.38 8.95
 -2 6 3 304.11 14.92
 -2 6 3 313.4 11.39
 -2 -6 -3 303.75 13.98
 2 6 -3 315.62 12.82
 -2 6 3 321.39 13.27
 2 6 -3 297.26 7.92
 2 -6 3 319.18 15.89
 2 -6 2 168.02 11.75
 -2 -6 -2 178.27 11.05
 -2 6 2 149.63 10.78
 2 6 -2 172.62 9.25
 2 6 -2 155.9 6.23
 -2 6 2 173.08 8.43
 -2 6 2 161.49 9.84
 -2 -6 -1 74.34 7.58
 -2 6 1 76.34 5.59
 -2 6 1 75.09 7.82
 2 6 -1 78.46 6.28
 2 6 -1 73.03 4.64
 2 -6 1 81.13 8.43
 -2 6 1 81.94 7.26
 2 -6 0 8.03 3.52
 -2 6 0 6.87 2.13
 2 6 0 6.44 2.39
 2 6 0 7.39 1.89
 -2 -6 0 4.61 3.26
 2 6 0 5.43 2.46
 -2 6 0 7.69 3.22
 2 6 1 73.93 7.82
 -2 6 -1 80.52 5.6
 2 6 1 68.6 5.27
 -2 -6 1 69.93 7.45
 2 6 1 77.88 5.53
 -2 6 -1 76.28 7.38
 2 6 1 83.01 6.06
 2 -6 -1 72.03 8.12
 -2 6 -1 81.47 8.42
 2 6 2 163.37 8.24
 2 6 2 172.52 8.18
 -2 6 -2 160.83 7.76
 -2 6 -2 167.2 12.07
 -2 -6 2 156.87 11.18
 2 6 2 164.48 11.34
 2 -6 -2 163.89 11.97
 2 6 2 154.89 7.29
 -2 -6 3 301.22 15.66
 2 6 3 301.73 11.53
 2 6 3 303.09 15.09
 2 6 3 296.21 10.26
 2 6 3 295.4 9.37
 2 -6 -3 321.44 16.55
 -2 6 -3 320.44 16.57
 -2 -6 4 156.48 11.64
 2 6 4 146.5 10.67
 2 6 4 149.03 7.01
 2 6 4 147.53 6.12
 2 6 4 151.03 8.53
 -2 6 -4 163.11 12.17
 -2 -6 5 21.77 5.85
 2 6 5 21.97 3.12
 2 6 5 16.36 4.45
 2 6 5 18.23 2.11
 -2 6 -5 26.89 6.05
 -2 6 -6 477.44 20.73
 -2 -6 6 461.15 20.34
 2 6 6 487.25 18.82
 2 6 6 434.94 7.57
 2 6 6 465.69 11.01
 -2 6 -7 630.66 23.81
 2 -6 -7 567.81 23.05
 -2 -6 7 599.04 23.58
 2 6 7 635.16 21.3
 2 6 7 555.71 11.32
 2 6 7 569.21 15.03
 2 6 8 306.05 10.64
 2 6 8 332.12 17.13
 2 6 8 329.39 15.47
 -2 -6 8 339.37 18.11
 2 6 8 310.24 7.9
 2 -6 -8 334.52 18
 -2 6 -8 320.14 17.47
 -2 -6 9 607.74 11.99
 2 6 9 568.7 13.61
 2 6 9 606.68 22.89
 -2 -6 9 633.48 24.96
 2 6 9 625.53 20.99
 2 6 9 568.84 9.74
 -2 6 -9 620.34 24.12
 2 -6 -9 610.9 24.15
 2 6 10 137.36 11.44
 -2 -6 10 125.01 11.79
 2 6 10 103.93 9.08
 2 6 10 106.91 3.82
 2 -6 -10 114.31 11.25
 -2 6 -10 127.6 11.63
 -2 -6 10 114.48 5.59
 2 6 11 214.5 14.07
 -2 -6 11 251.93 16.52
 2 -6 -11 240.94 15.74
 -2 6 -11 251.06 15.85
 -2 -6 11 221.54 7.95
 2 6 11 229.49 12.9
 2 6 12 111.08 10.4
 -2 -6 12 107.97 11.37
 2 -6 -12 91.18 10
 2 6 12 100.55 8.68
 -2 6 -12 107.84 11.08
 -2 -6 12 96.19 5.66
 -2 -6 13 79.55 10.08
 2 -6 -13 82.86 9.7
 2 6 13 92.41 8.51
 -2 6 -13 89.47 10.3
 -2 -6 13 86.82 5.6
 2 6 13 99.59 10.05
 2 -6 -14 16.05 6.06
 2 6 14 7.07 4.58
 2 6 14 7.85 4.29
 -2 6 -14 -0.63 4.83
 -2 -6 14 7.86 2.47
 -2 -6 14 9.71 5.28
 2 6 15 58 7.07
 -2 -6 15 63.26 9.24
 -2 6 -15 49.75 8.21
 -2 -6 15 55.71 5.03
 2 -6 -15 57.82 8.35
 2 6 15 59.38 8.11
 2 6 16 23.98 6.56
 -2 6 -16 10.82 5.43
 2 6 16 27.02 5.39
 2 -6 -16 12.86 4.82
 -2 -6 16 14.32 3
 -2 -6 16 17.75 6.06
 -2 6 -17 45.43 7.7
 2 6 17 55.92 8.22
 -2 -6 17 49.28 5.13
 2 -6 -17 46.38 8.03
 -2 -6 17 53.89 8.8
 2 6 18 17.32 5.34
 -2 6 -18 16.07 5.76
 2 -6 -18 22.45 6.46
 -2 -6 18 18.45 6.38
 -2 6 -19 36.1 8.02
 2 -6 -19 38.27 7.67
 -2 -6 19 33.94 7.7
 2 6 19 29.47 6.72
 -2 -6 20 41.41 8.43
 2 6 20 42.35 7.7
 2 -6 -20 50.13 8.56
 -2 6 -20 44.08 8.33
 -2 6 -21 23.6 6.52
 2 6 21 27.97 6.73
 2 -6 -21 26.87 6.69
 -2 -6 21 21.4 6.97
 -2 6 -22 17.96 6.81
 -2 -6 22 18.15 6.02
 2 6 22 35.17 7.37
 2 -6 -22 24.35 6.72
 -2 6 -23 5.36 5.05
 2 6 23 13.94 5.25
 -2 -6 23 9.89 5.09
 2 -6 -23 8.69 5.26
 -2 -6 24 5.05 4.34
 2 6 24 4.67 4.35
 -2 6 -24 11.23 5.85
 2 -6 -24 2.53 4.34
 -2 6 -25 12.97 6.47
 2 6 25 3.18 5.15
 2 -6 -25 0.63 5.06
 -2 -6 25 3.36 4.74
 2 6 26 18.37 6.1
 -2 6 -26 1.78 5.5
 2 -6 -26 20.65 6.7
 -2 -6 26 24.98 8.17
 -2 -6 27 -0.34 4.66
 2 6 27 6.22 5.11
 2 -6 -27 9.78 5.19
 -2 -6 28 -2.27 4.84
 2 -7 29 31.04 8.17
 2 -7 28 0.08 4.21
 2 -7 27 12.28 5.03
 -2 -7 -26 5.04 4.72
 2 -7 26 -6.47 6.32
 2 -7 26 -1.09 4.65
 2 -7 25 8 4.71
 -2 -7 -25 7.06 5.26
 2 -7 25 2.47 4.26
 2 -7 24 18.67 6.55
 -2 -7 -24 0.54 3.97
 2 7 -24 25.3 8.16
 2 -7 24 1.87 4.05
 2 -7 23 9.37 5.07
 2 7 -23 10.82 6.53
 -2 -7 -23 8.26 5.03
 2 -7 23 6.61 5.44
 2 -7 22 18.4 6.56
 2 -7 22 26.02 6.78
 2 7 -22 20.72 6.76
 -2 -7 -22 14.73 5.25
 2 -7 21 6.9 5.42
 -2 -7 -21 9.31 4.74
 2 7 -21 6.79 5.51
 2 -7 21 6.66 4.25
 2 -7 20 4.09 4.28
 2 7 -20 3.93 4.32
 -2 -7 -20 4.57 3.68
 2 -7 20 5.78 3.79
 2 -7 19 4.9 4.07
 2 -7 19 12.06 5.9
 2 7 -19 8.34 6
 -2 -7 -19 13.15 4.97
 2 7 -18 25.96 7.06
 2 -7 18 22.92 6.14
 -2 -7 -18 24.73 5.92
 2 -7 18 23.61 6.65
 2 -7 17 56.4 9.21
 -2 7 17 59.3 7.64
 2 -7 17 46.72 7.69
 2 7 -17 42.44 8.12
 -2 -7 -17 47.05 7.65
 2 -7 16 8.42 4.57
 -2 7 16 23.03 5.54
 2 7 -16 9.67 5.99
 2 -7 16 20.21 6.02
 -2 -7 -16 10.43 4.53
 2 -7 15 38.58 7.86
 2 -7 15 45.14 7.62
 -2 7 15 41.64 6.49
 2 7 -15 34.25 7.28
 -2 -7 -15 29.96 6.25
 -2 7 14 17.94 5.35
 2 7 -14 6.78 5.27
 2 -7 14 16.7 5.84
 -2 -7 -14 13.34 4.85
 -2 7 14 13.89 4.4
 2 -7 14 12.21 4.91
 -2 7 13 86.83 8.23
 2 -7 13 71.72 9.13
 2 -7 13 74.79 10.23
 -2 -7 -13 86.28 9.19
 -2 7 13 94.72 9.33
 2 7 -13 82.94 9.3
 2 -7 12 13.23 4.8
 2 -7 12 2.12 3.52
 -2 7 12 8.78 3.32
 -2 7 12 -0.35 3.82
 2 7 -12 -2.02 5.01
 -2 7 11 11.78 3.15
 -2 -7 -11 6.43 2.55
 2 -7 11 16.05 6.1
 -2 7 11 6.63 3.25
 -2 7 11 8.43 4.59
 2 7 -11 1 4.18
 2 -7 11 7.46 4.51
 -2 7 10 22.32 3.68
 2 -7 10 21.2 5.5
 -2 -7 -10 24.69 3.8
 -2 7 10 19.81 4.69
 2 7 -10 26.3 5.32
 -2 7 10 32.56 5.34
 2 -7 10 27.19 6.43
 2 -7 9 66.31 8.44
 2 -7 9 68.37 9.22
 -2 7 9 65.54 5.98
 -2 7 9 65.35 6.57
 -2 -7 -9 68.28 6.14
 -2 7 9 70 8.11
 2 7 -9 61.65 7.57
 -2 7 8 81.29 7.13
 -2 7 8 74.31 8.39
 2 -7 8 89.27 9.5
 2 -7 8 88.66 10.08
 2 7 -8 84.31 8.41
 -2 -7 -8 74.51 6.87
 -2 7 8 85.9 6.69
 2 7 -7 13.02 4.67
 2 -7 7 21.92 5.98
 -2 7 7 19.63 4.05
 -2 7 7 17.43 5.11
 -2 7 7 23.16 3.99
 -2 -7 -7 22.14 4.38
 2 -7 7 18.2 5.07
 -2 7 6 25.49 4.17
 2 7 -6 18.74 4.5
 2 -7 6 24.52 6.26
 -2 7 6 17.63 3.78
 -2 -7 -6 30.89 5.03
 2 -7 6 24.67 5.91
 -2 7 6 34.96 6.65
 -2 7 5 152.32 9.07
 -2 -7 -5 146.15 10.29
 -2 7 5 148.67 11.58
 2 -7 5 143.61 12.28
 2 7 -5 144.48 10.03
 2 -7 5 148.62 12.06
 -2 7 5 151.05 9.33
 2 -7 4 30.43 6.05
 -2 7 4 27.8 4.19
 -2 7 4 35.45 6.56
 2 7 -4 31.83 5.16
 2 -7 4 35.2 7.01
 -2 -7 -4 35.17 5.81
 -2 7 4 29.65 4.54
 -2 -7 -3 45.83 6.44
 2 -7 3 40.42 7.18
 -2 7 3 47.36 5.69
 -2 7 3 43.22 4.99
 2 7 -3 57.82 6.25
 -2 7 3 30.52 5.98
 2 -7 2 49.06 7.34
 -2 7 2 41.07 5.5
 -2 7 2 55.9 7.61
 -2 -7 -2 46.23 6.88
 2 7 -2 57.09 6.07
 -2 7 2 50.97 7.15
 -2 7 2 50.19 5.2
 -2 7 1 23.92 4.84
 2 -7 1 21.31 5.41
 -2 7 1 18.43 5.26
 -2 7 1 11.86 3.89
 -2 7 1 24.57 3.68
 -2 -7 -1 21.46 5.07
 2 7 -1 26.48 4.22
 -2 7 0 18.05 3.95
 -2 7 0 27.47 3.91
 2 -7 0 29.2 5.97
 2 7 0 27.04 5.61
 -2 7 0 38.19 6.5
 -2 7 0 14.88 4.7
 2 7 0 27.56 4.29
 -2 -7 0 34.36 6.06
 2 -7 -1 15.25 5.23
 -2 7 -1 19.56 3.61
 -2 -7 1 21.43 5.44
 2 7 1 16.68 4.72
 -2 7 -1 14.38 4.83
 2 7 1 25.76 4.15
 -2 7 -1 21.02 4.66
 -2 7 -2 54.18 5.3
 -2 -7 2 53.94 7.65
 -2 7 -2 44.85 7.08
 2 7 2 49.17 7.07
 2 7 2 57.99 5.52
 2 -7 -2 50.81 7.49
 -2 7 -2 48.11 6.36
 -2 7 -3 50.17 8.08
 -2 7 -3 45.79 4.83
 2 7 3 40.1 6.77
 2 7 3 47.37 4.91
 -2 -7 3 51.25 7.57
 2 7 4 30.27 3.89
 2 7 4 33.15 6.44
 -2 7 -4 23.33 5.94
 -2 -7 4 28.18 6.17
 -2 7 -5 150.26 12.46
 -2 -7 5 143.15 12.3
 2 7 5 145.26 11.47
 2 7 5 139.45 7.41
 -2 -7 6 48.76 7.96
 2 7 6 30.68 6.4
 -2 7 -6 34.84 6.83
 2 7 6 31.4 3.54
 2 7 7 18.89 2.86
 -2 -7 7 27.04 6.69
 -2 7 -7 10.02 5.2
 2 7 7 26.14 5.86
 -2 7 -8 89.39 10.19
 2 7 8 89.96 9.22
 2 7 8 86.94 9.79
 -2 -7 8 67.72 9.32
 -2 -7 9 67.31 9.22
 -2 7 -9 67.91 9.3
 2 7 9 66.88 8.6
 2 7 9 68.4 8.06
 -2 -7 10 30.41 6.98
 -2 7 -10 16.89 5.85
 2 7 10 29.82 6.53
 2 7 10 17.2 4.79
 2 -7 -10 21.91 5.56
 -2 7 -11 6.04 4.42
 2 7 11 4.72 3.96
 2 7 11 6.11 4.31
 -2 -7 11 11.55 4.82
 2 -7 -11 2.08 3.43
 2 7 12 9.77 4.6
 2 7 12 3.4 3.97
 -2 7 -12 2.25 4.05
 2 -7 -12 4.81 4.55
 -2 -7 12 6.64 4.85
 2 -7 -13 101.62 11.48
 2 7 13 78.98 9.27
 -2 -7 13 88.92 11.19
 2 7 13 82.56 8.71
 -2 7 -13 89.48 10.8
 2 7 14 12.52 5.42
 -2 7 -14 10.34 5.66
 2 7 14 14.93 5.09
 2 -7 -14 7.62 4.87
 -2 -7 14 15.22 5.41
 2 7 15 39.26 7.41
 -2 7 -15 33.68 7.41
 2 7 15 55 7.54
 -2 -7 15 52 9.2
 2 -7 -15 40.63 7.98
 -2 -7 16 15.14 6.57
 2 -7 -16 21.1 6.16
 2 7 16 16.77 5.37
 -2 7 -16 19.06 6.69
 2 7 16 19.15 5.41
 2 7 17 56.08 8.36
 2 -7 -17 51.23 8.8
 -2 7 -17 53.7 9.21
 2 7 17 50.62 7.19
 -2 -7 17 56.77 9.56
 -2 -7 18 23.99 7.58
 -2 7 -18 21.4 6.61
 2 7 18 20.58 5.71
 2 -7 -18 16.82 5.86
 -2 7 -19 14.13 5.88
 2 7 19 13.37 5.31
 -2 -7 19 9.68 5.26
 2 -7 -19 8.63 5.32
 -2 7 -20 8.54 6
 -2 -7 20 3.54 5.4
 2 7 20 8.24 5.35
 2 -7 -20 12.16 5.92
 -2 7 -21 7.93 5.77
 2 7 21 2.24 4.55
 -2 -7 21 5.94 4.39
 2 -7 -21 6.6 4.52
 2 7 22 29.27 7.47
 -2 -7 22 15.8 6.72
 2 -7 -22 18.68 6.06
 -2 -7 23 8.52 5.23
 2 7 23 5.43 4.26
 -2 7 -23 3.24 4.19
 -2 -7 24 17.95 6.5
 2 7 24 11.46 5.67
 2 -7 -24 4.17 4.77
 -2 7 -24 12.96 6.7
 -2 -7 25 14.87 7.45
 2 -7 -25 3.87 5.36
 2 -8 24 -1.23 4.78
 2 -8 23 3.31 5.12
 2 8 -22 5.98 6.15
 2 -8 22 7.59 4.52
 -2 -8 -22 12.87 6
 2 -8 22 15.59 6.47
 2 -8 21 16.59 7.04
 -2 -8 -21 3.69 4.28
 2 8 -21 9.7 6.38
 2 -8 21 8.7 4.64
 2 -8 20 21.95 7.12
 2 8 -20 29.85 8
 -2 -8 -20 27.07 6.77
 2 -8 20 33.51 7.72
 2 -8 19 56.85 10.24
 2 8 -19 28.38 7.72
 -2 -8 -19 47.64 8.32
 2 -8 19 42.98 8.34
 2 -8 18 15.18 6.62
 -2 8 18 25.77 6.57
 -2 -8 -18 10.77 5.19
 2 8 -18 16.07 6.86
 2 -8 18 4.23 4.2
 2 -8 17 3.43 5.41
 -2 8 17 9.4 5.38
 2 8 -17 2.51 4.82
 -2 -8 -17 1.8 3.97
 2 -8 17 4.32 3.87
 2 -8 16 7.21 5.41
 2 -8 16 2.74 4.29
 -2 8 16 11.23 5.5
 2 8 -16 -0.31 4.62
 2 -8 15 30.88 7.79
 -2 8 15 31.05 5.92
 -2 8 15 42.38 7.33
 2 8 -15 29.13 6.94
 2 -8 15 37.87 7.2
 2 -8 14 15.16 6.42
 -2 8 14 10.45 4.43
 -2 8 14 12.08 5.27
 2 8 -14 9.2 5.27
 2 -8 14 14.2 5.66
 2 -8 13 61.77 9.93
 -2 8 13 53.62 7.1
 -2 8 13 61.04 8.13
 2 8 -13 59.64 8.78
 2 -8 13 65.65 9.35
 2 -8 12 20.59 5.95
 -2 8 12 17.87 4.59
 -2 8 12 7.48 4.11
 2 8 -12 13.68 5.68
 2 -8 12 18.67 6.64
 2 -8 11 5.91 4.08
 2 8 -11 10.84 5.15
 2 -8 11 8.75 5.22
 -2 8 11 20.2 4.89
 -2 8 11 6.18 4.49
 2 -8 10 30.53 7.54
 -2 8 10 27.63 5.27
 -2 8 10 19.23 5.2
 2 8 -10 23.26 5.59
 2 -8 10 42.5 7.55
 2 -8 9 29.41 7.34
 -2 8 9 25.66 4.97
 -2 -8 -9 20.51 4.45
 -2 8 9 33.87 6.61
 2 -8 9 26.77 6.54
 2 8 -9 11.64 4.72
 -2 8 8 153.09 10.31
 -2 8 8 147.43 12.23
 -2 -8 -8 137.2 9.94
 2 -8 8 144.56 13.55
 2 8 -8 124.51 10.65
 2 -8 8 123.91 11.86
 2 8 -7 16.67 4.87
 -2 -8 -7 21.16 4.61
 2 -8 7 28.01 6.42
 -2 8 7 25.96 4.43
 2 -8 7 27.76 6.65
 -2 8 7 17.65 4.38
 -2 8 7 26.05 6.29
 -2 8 6 43.3 5.4
 2 -8 6 52.38 8.08
 -2 8 6 34.57 6.7
 2 8 -6 48.2 6.77
 -2 -8 -6 48.71 6.45
 2 -8 6 45.73 8.08
 -2 8 6 51.71 6.37
 -2 8 5 5.21 2.95
 2 -8 5 6.75 4.81
 -2 8 5 13.7 5.41
 -2 -8 -5 1.89 3.08
 -2 8 5 7.58 5.2
 2 8 -5 -1.77 4.12
 -2 8 5 7.69 3.71
 2 -8 5 5.09 3.97
 -2 8 4 43.65 5.49
 -2 8 4 33.77 6.65
 -2 8 4 37.52 6.79
 2 -8 4 30.82 6.68
 -2 8 4 39.56 5.49
 2 8 -4 37.43 5.77
 -2 -8 -4 34.96 6.07
 2 -8 3 35.69 7.03
 -2 8 3 35.73 5.16
 -2 8 3 25.45 5.63
 -2 8 3 28.23 6.04
 -2 8 3 31.75 5.2
 2 8 -3 31.61 5.2
 -2 -8 -3 29.01 5.5
 -2 8 2 24.53 5.92
 2 -8 2 26.55 6.24
 -2 8 2 24.91 4.33
 -2 8 2 14.07 5.08
 2 8 -2 27.68 4.89
 -2 8 2 22.42 4.51
 -2 -8 -2 28.42 6.01
 2 -8 1 24.69 6.09
 -2 8 1 29.67 4.56
 -2 8 1 31.92 6.42
 2 8 -1 17.68 5.33
 2 8 -1 34.71 5.27
 -2 8 1 25.45 5.68
 -2 8 1 30.7 5.25
 -2 -8 -1 24.93 5.84
 2 -8 0 9.3 5.07
 -2 8 0 3.9 2.35
 -2 8 0 4.84 3.86
 -2 8 0 -3.71 5.17
 -2 8 0 0.82 2.71
 2 8 0 5.23 2.92
 -2 -8 0 1.05 4.21
 -2 8 -1 34.17 6.65
 -2 8 -1 27.46 4.24
 -2 8 -1 14.1 4.4
 2 8 1 25.06 5.95
 -2 -8 1 37.06 7.03
 2 8 1 23.98 4.25
 -2 8 -1 28.35 5.3
 -2 8 -2 25.25 4.36
 2 8 2 27.34 6.46
 2 8 2 25.31 4.14
 -2 8 -2 16.82 4.56
 -2 8 -2 21.01 5.37
 -2 -8 2 24.12 5.82
 -2 8 -3 31.01 4.53
 2 8 3 27.53 6.21
 -2 8 -3 25.92 5.46
 -2 8 -3 30.33 6.46
 2 8 3 27.38 4.45
 -2 -8 3 22.31 5.95
 -2 8 -4 32.07 7.51
 2 8 4 33.67 6.31
 -2 -8 4 40.2 7.64
 2 8 5 3.24 4.75
 -2 8 -5 4.26 4.48
 -2 -8 5 7.13 4.13
 -2 8 -6 37.14 7.66
 2 8 6 43.57 7.54
 -2 -8 6 48.95 8.45
 -2 -8 7 32.55 7.61
 -2 8 -7 28.89 7.19
 2 8 7 28.34 6.57
 2 8 7 29.66 6.76
 2 8 8 151.27 13.17
 -2 -8 8 151.84 14
 2 8 8 176.71 13.47
 -2 8 -8 127.4 12.71
 2 8 9 26.57 7.12
 2 8 9 29.88 6.48
 -2 8 -9 25.24 7.03
 -2 -8 9 24.67 6.66
 2 8 10 27.91 6.96
 2 8 10 21.68 5.8
 -2 8 -10 28.57 6.9
 -2 -8 10 29.27 7.17
 -2 -8 11 15.82 5.59
 2 8 11 4.35 4.74
 -2 8 -11 7.68 4.47
 2 8 11 14.27 5.81
 2 8 12 16.16 5.87
 2 8 12 24.91 6.15
 -2 8 -12 22.25 6.94
 -2 -8 12 11.94 4.93
 -2 -8 13 50.07 9.27
 2 8 13 79.15 10.17
 2 8 13 60.47 8.44
 2 -8 -13 55.69 9.39
 -2 8 -13 69.74 10.13
 2 8 14 10.55 5.26
 -2 8 -14 11.59 5.87
 2 8 14 3.88 4.1
 -2 -8 14 10.48 6.34
 2 -8 -14 9.1 5.32
 -2 -8 15 28.37 8.03
 2 8 15 33.84 7.84
 -2 8 -15 30.66 7.9
 2 8 15 39.96 6.95
 2 -8 -15 30.58 7.77
 -2 8 -16 4.83 4.93
 2 8 16 10.7 6.09
 2 8 16 9.06 4.82
 2 -8 -16 2.77 5.3
 -2 -8 16 0.96 5.02
 -2 8 -17 1.88 5.21
 2 8 17 6.93 5.14
 2 8 17 6.81 5.06
 -2 -8 17 -1.51 4.3
 2 -8 -17 -0.31 5.23
 -2 -8 18 13.91 7.11
 -2 8 -18 13.06 6.09
 2 8 18 5.14 4.9
 2 -8 -18 21.44 7.26
 2 8 18 10.79 5.38
 -2 8 -19 34.62 8.04
 2 -8 -19 47.06 9.81
 -2 -8 19 49.11 10.01
 2 8 19 33.22 7.81
 2 -8 -20 19.75 7.32
 2 8 20 51.89 9.01
 -2 -8 20 40.71 9.5
 -2 8 -20 25.19 7.3
 2 -8 -21 6.24 5.7
 2 8 21 7.06 4.59
 -2 -8 21 17.4 8.23
 -2 8 -21 1.47 5.4
 2 -8 -22 13.35 6.12
 2 9 -19 21.12 7.05
 -2 9 18 37.37 7.52
 2 9 -18 25.58 7.75
 2 -9 18 39.93 8.42
 2 9 -17 -2.45 4.59
 2 -9 17 2.9 4.51
 2 -9 17 -5.43 5.34
 -2 9 16 35.12 7.44
 2 9 -16 18.41 6.52
 2 -9 16 27.92 7.19
 2 -9 16 40.97 9.3
 2 -9 15 4.37 5.35
 -2 9 15 8.27 4.18
 -2 9 15 11.2 5.82
 2 9 -15 1.57 4.74
 2 -9 15 6.37 4.46
 2 -9 14 -2.82 4.63
 -2 9 14 6.74 4
 -2 9 14 5.2 5.31
 2 9 -14 7.04 5.94
 2 -9 14 1.53 4.34
 -2 9 13 7.87 4.11
 2 -9 13 15.43 6.07
 2 -9 13 6.93 4.45
 -2 9 13 16.28 6.07
 2 9 -13 10.66 5.54
 -2 9 12 -2.99 5.41
 2 -9 12 4.72 5.45
 2 9 -12 -0.38 5.16
 2 -9 12 2.2 4.09
 -2 9 12 4.4 3.96
 2 -9 11 69.72 9.65
 2 -9 11 66.66 10.52
 -2 9 11 60.87 7.66
 -2 9 11 62.56 8.87
 2 9 -11 48.73 7.52
 2 -9 10 19.01 6.04
 2 -9 10 16.59 5.88
 -2 9 10 16.42 4.74
 -2 9 10 20 6.34
 2 9 -10 10.67 4.62
 2 -9 9 13.04 6.27
 -2 9 9 15.38 4.3
 -2 9 9 10.1 4.25
 -2 9 9 21.04 5.6
 2 9 -9 3.7 4.11
 2 -9 9 8.86 4.91
 2 -9 8 3.92 4.1
 -2 9 8 1.81 2.71
 -2 9 8 8.99 4.76
 -2 9 8 8.08 4.45
 2 9 -8 -4.68 5.17
 2 -9 8 2.65 4.35
 2 -9 7 9.73 5.05
 -2 -9 -7 13.16 4.29
 -2 9 7 3.9 2.97
 -2 9 7 8.04 4.49
 2 9 -7 1.93 4.3
 -2 9 7 4.54 3.4
 2 -9 7 5.17 4.87
 2 -9 6 25.82 6.42
 2 9 -6 16.27 4.97
 -2 9 6 32 6.61
 -2 9 6 21.93 5.96
 -2 -9 -6 28.21 5.81
 -2 9 6 22.41 4.64
 -2 9 5 7.83 4.32
 2 9 -5 0.74 3.52
 -2 9 5 17.8 6.34
 2 -9 5 11.23 4.67
 -2 -9 -5 9.9 4.22
 -2 -9 -4 5.52 4.18
 2 9 -4 4.72 3.46
 2 -9 4 10.61 4.75
 -2 9 4 -1.32 4.59
 -2 9 4 11.91 4.94
 -2 -9 -3 12.48 5.03
 2 -9 3 8.46 4.42
 -2 9 3 4.48 4.41
 2 9 -3 4.53 3.04
 -2 9 3 11.84 4.83
 -2 9 2 18.26 4.61
 -2 9 2 16.79 5.34
 2 -9 2 15.41 5.11
 2 9 -2 4.42 5.11
 -2 9 2 15 5.88
 -2 -9 -2 21.95 5.82
 2 9 -2 16.19 3.96
 -2 9 1 4.35 2.53
 2 9 -1 8.4 3.16
 -2 9 1 -2.5 4.56
 2 9 -1 -0.35 4.82
 -2 9 1 3.09 4.03
 -2 -9 -1 10.22 5.03
 -2 9 0 1.42 2.63
 -2 9 0 0.45 4.23
 2 9 0 -0.56 4.15
 -2 -9 0 9.5 4.71
 -2 9 0 4.03 4.1
 -2 9 -1 3.39 3.99
 -2 9 -1 9.13 4.86
 -2 -9 1 6.24 4.87
 -2 9 -1 7.46 3.91
 2 9 1 2.18 4.42
 -2 9 -2 16.36 5.66
 -2 -9 2 27.53 6.94
 -2 9 -2 13.86 5.18
 2 9 2 11.56 4.81
 -2 9 -2 15.65 4.76
 -2 9 -3 9.97 5.13
 2 9 3 14.91 6.13
 -2 -9 3 8.25 4.59
 -2 9 -3 11.38 4.53
 -2 9 -4 3.86 3.73
 2 9 4 16.94 6.29
 -2 9 -4 15.46 5.69
 -2 -9 4 13.02 5.59
 -2 9 -5 17.55 6.4
 -2 -9 5 7.4 5.16
 2 9 5 4 4.92
 2 9 6 21.67 5.99
 2 9 6 35.33 7.25
 -2 -9 6 25.76 6.69
 -2 9 -6 35.36 7.19
 2 9 7 14.53 5.57
 2 9 7 5.18 5.15
 -2 9 -7 10.57 5.41
 -2 -9 7 6.65 4.08
 2 9 8 8 4.67
 2 9 8 6.1 4.55
 -2 9 -8 6.91 5.46
 -2 -9 8 5.61 5.52
 2 9 9 11.64 5.25
 2 9 9 10.95 4.79
 -2 9 -9 8.44 5.74
 -2 -9 9 3.2 4.61
 2 9 10 10.32 5.12
 2 9 10 7.02 4.63
 -2 9 -10 9.93 5.52
 -2 -9 10 19.88 7
 2 9 11 66.61 9.53
 2 9 11 63.21 8.92
 -2 9 -11 59.02 9.83
 -2 -9 11 66.71 10.63
 2 9 12 1.47 4.41
 2 9 12 4.94 4.81
 -2 9 -12 -1.29 5.39
 -2 -9 12 4.81 4.91
 2 9 13 15.51 6.57
 -2 9 -13 13.05 5.82
 2 9 13 5.47 4.85
 -2 -9 13 9.45 5.76
 -2 9 -14 2.13 4.91
 2 9 14 5.72 5.25
 2 9 14 1.4 4.58
 -2 -9 14 3.39 5.64
 -2 9 -15 5.85 4.92
 -2 -9 15 9.03 6.2
 2 9 15 6.13 5
 2 9 15 8.84 5.69
 -2 -9 16 36.81 9.49
 2 9 16 40.13 8.26
 -2 9 -16 39.42 8.72
 2 9 16 40.22 7.67
 -2 9 -17 10.01 6.23
 2 9 17 1.83 4.78
 2 9 17 7.56 5.48
 -2 -9 17 3.7 5.12
 2 -9 -17 -4.17 5.94
 2 9 18 40.46 8.57
 2 9 18 37.71 7.61
 2 -9 -18 30.16 8.18
 2 10 -16 12 6.54
 2 10 -15 3.57 5.58
 2 10 -14 12.03 5.39
 2 10 -13 0.36 5.23
 2 -10 12 6.65 5.9
 -2 10 12 1.61 5.18
 2 10 -12 2.09 4.63
 2 -10 11 1.96 4.16
 2 -10 11 6.15 5.81
 -2 10 11 -3.35 6.35
 2 10 -11 -4.09 5.56
 2 -10 10 6.53 5.19
 2 10 -10 1.68 4.42
 2 -10 9 5.79 4.24
 -2 10 9 6.08 5.39
 2 10 -9 5.7 4.46
 2 -10 8 9.79 5.33
 -2 10 8 7.99 5.1
 2 -10 7 0.42 4.1
 -2 10 7 0.07 3.4
 -2 10 7 3.37 4.26
 2 10 -7 -11.96 5.22
 -2 10 6 6.87 4.49
 -2 10 6 4.24 3.3
 2 -10 6 1.56 4.12
 2 -10 5 11.75 5.56
 -2 10 5 4.49 4.27
 -2 10 5 14 5.63
 -2 -10 -4 11.24 5.16
 2 -10 4 15.59 5.79
 -2 10 4 13.09 5.57
 2 10 -4 9.71 6.37
 -2 10 4 12.36 5.26
 -2 -10 -3 17.78 5.68
 -2 10 3 2.35 4.14
 -2 10 3 9.39 4.53
 2 10 -3 8.7 6.07
 -2 10 2 -2.53 5.67
 -2 10 2 -2.54 3.81
 2 10 -2 0.2 5.25
 -2 -10 -2 -1.19 4.26
 -2 -10 -1 1.94 4.39
 -2 10 1 -9.35 6.63
 2 10 -1 -7.92 6.7
 -2 10 1 3.15 4.32
 -2 10 0 19.24 6.01
 -2 -10 0 22.64 6.16
 -2 10 0 10.63 5.57
 2 10 0 24.03 7.61
 -2 -10 1 -2.87 4.51
 -2 10 -1 7.2 4.66
 2 10 1 -1.87 5.4
 -2 10 -1 -4.53 5.33
 -2 -10 2 3.19 4.6
 -2 10 -2 3.87 4.31
 2 10 2 0.16 4.83
 -2 10 -2 7.78 5.81
 -2 10 -3 8.18 4.06
 -2 10 -3 14.67 5.56
 2 10 3 10.24 5.63
 -2 10 -3 8 4.99
 -2 -10 3 8.11 4.99
 2 10 4 14.39 5.93
 -2 10 -4 7.8 5.35
 -2 10 -4 11.89 4.82
 -2 10 -4 10.69 5.97
 -2 -10 4 14.96 6.12
 -2 10 -5 8.81 3.98
 2 10 5 14.1 5.49
 2 10 5 7.04 4.72
 -2 10 -5 9.04 5.82
 -2 -10 5 9.5 5.89
 2 10 6 2.56 4.59
 2 10 6 3.99 4.6
 -2 10 -6 2.15 3.98
 -2 10 -6 0.22 3.99
 -2 -10 6 -0.66 4.86
 2 10 7 -2.19 4.71
 2 10 7 0.55 4.14
 -2 10 -7 -3.19 5.6
 -2 -10 7 4 5.33
 -2 -10 8 7.31 5.29
 2 10 8 6.89 5.36
 2 10 8 7.29 6.12
 -2 10 -8 3.22 5.49
 2 10 9 18.45 5.89
 2 10 9 11.13 5.88
 -2 10 -9 11.79 5.9
 -2 -10 9 20.19 6.15
 2 10 10 0.76 4.47
 2 10 10 -2.68 6.1
 -2 10 -10 4.77 5.22
 -2 -10 10 10.65 6.56
 2 10 11 -8.05 6.81
 -2 -10 11 0.83 5.19
 2 10 11 -1.8 4.56
 -2 10 -12 3.75 4.8
 2 10 12 6.53 5.14
 2 10 12 3.58 5.43
 -2 -10 12 10.46 5.35
 2 10 13 14.76 6.54
 -2 10 -13 11.66 5.24
 -2 -10 13 6.9 5.16
 -2 11 2 10.85 4.93
 -2 -11 -1 19.34 5.73
 -2 11 1 8.09 4.58
 -2 -11 0 21.58 6.5
 -2 11 0 21.2 6.32
 -2 -11 1 5.74 4.55
 -2 11 -1 12.81 5.78
 -2 -11 2 6.17 5.43
 -2 11 -2 6.75 4.91
 -2 11 -3 6.36 5.08
 -2 -11 3 3.63 4.07
 2 11 3 11.34 5.84
 -2 -11 4 8.48 6.24
 -2 11 -4 18.59 6.41
 2 11 4 17.4 6.68
 2 11 5 -8.17 5.73
 -2 -11 5 2.98 4.35
 -2 11 -5 -7.14 5.66
 -2 11 -6 14.38 5.73
 -2 -11 6 15.89 6.35
 2 11 6 11.09 6.11
 -2 -11 7 6.05 5.17
 -2 11 -9 -3.03 5.05
 3 0 0 -0.09 0.97
 -3 0 0 0.95 1.64
 -3 0 0 0.45 1.37
 -3 0 0 0.81 0.88
 3 0 0 2.29 1.9
 -3 0 -1 149.86 7.19
 -3 0 1 152.81 7.33
 -3 0 1 156.65 4.51
 -3 0 -1 158.61 6.89
 -3 0 1 144.27 6.63
 3 0 1 151.51 7.03
 3 0 -1 148.43 6.99
 3 0 -1 159.98 5.32
 -3 0 -1 149.24 4.33
 3 0 -2 373.4 8.39
 -3 0 -2 373.82 10.63
 3 0 2 380.25 11.23
 -3 0 2 370.82 10.64
 3 0 -2 389.97 11.17
 -3 0 -2 369.89 7.07
 -3 0 2 367.3 11.45
 -3 0 -2 367 11.19
 -3 0 -3 884.58 11.45
 3 0 -3 886.46 13.33
 3 0 -3 909.3 17.07
 3 0 -3 900.07 7.48
 -3 0 -3 891.94 7.72
 -3 0 -3 906 16.72
 3 0 3 880.94 17.28
 -3 0 3 899.27 16.68
 -3 0 -3 880.39 17.41
 3 0 3 926.63 18.41
 -3 0 3 901.8 18.05
 3 0 -4 1344.6 17.1
 3 0 -4 1328.77 20.8
 -3 0 4 1289.28 20.8
 3 0 4 1346.52 21.63
 -3 0 4 1349.81 20.78
 3 0 4 1317.74 22.16
 -3 0 -4 1301.86 21.44
 -3 0 4 1354.99 22.47
 -3 0 -5 459.9 13.07
 -3 0 5 529.82 13.52
 3 0 5 492.14 13.55
 -3 0 5 514.18 13.17
 3 0 -5 498.33 10.87
 3 0 -5 483.95 12.9
 -3 0 5 490.56 13.98
 -3 0 -6 707.5 16.37
 -3 0 6 715.06 16.26
 3 0 6 670.13 13.85
 3 0 6 697.62 16.37
 -3 0 6 714.89 16.1
 3 0 -6 722.53 13.6
 -3 0 6 698.37 16.92
 -3 0 7 154.76 7.83
 3 0 -7 163.56 6.85
 3 0 7 162.31 7.02
 3 0 7 177.95 8.62
 -3 0 7 160.3 8.1
 -3 0 -7 161.8 8.21
 -3 0 7 176.75 8.98
 3 0 8 1166.52 18.7
 -3 0 8 1251.15 22.38
 3 0 -8 1192.75 18.75
 3 0 8 1215.72 22.66
 -3 0 -8 1197.13 20.45
 -3 0 -8 1180.17 21.99
 -3 0 8 1228.16 23.68
 -3 0 9 893.87 20.8
 3 0 9 888.68 16.73
 3 0 -9 884.42 16.8
 3 0 9 904.62 20.25
 -3 0 -9 922.55 18.24
 -3 0 -9 881.57 19.52
 -3 0 9 908.59 19.86
 -3 0 10 64.02 5.61
 -3 0 10 52.83 5.72
 3 0 10 52.36 4.45
 -3 0 -10 56.69 4.88
 3 0 10 58.51 5.77
 3 0 -10 67.78 5.33
 -3 0 -10 52.75 4.72
 -3 0 -10 57.75 5.52
 -3 0 11 998.65 23.17
 -3 0 11 1048.95 22.65
 -3 0 11 1001.67 20.96
 3 0 11 1019.97 18.7
 -3 0 -11 1046.42 20.31
 3 0 11 1030.98 22.85
 -3 0 -11 1015.83 19.89
 3 0 12 1014 19.26
 -3 0 -12 1054.15 21.05
 3 0 12 1065.21 23.68
 -3 0 -12 1065.73 20.75
 -3 0 12 1077.96 22.28
 -3 0 12 1052.33 24.6
 -3 0 -13 9.91 2.58
 -3 0 13 17.86 3.9
 -3 0 -13 8.64 2.61
 -3 0 13 14.7 3.81
 3 0 13 11.54 3.66
 -3 0 14 142.65 8.79
 3 0 14 144.35 9.51
 -3 0 -14 139.46 7.93
 -3 0 -14 136.13 7.87
 -3 0 15 50.85 5.7
 -3 0 -15 48.55 4.95
 3 0 15 51.9 6.19
 -3 0 -15 47.31 4.95
 3 0 16 -0.38 2.83
 3 0 -16 -2.3 3.43
 -3 0 16 0.99 3.03
 -3 0 -16 4.85 2.15
 -3 0 -17 35.03 4.37
 -3 0 17 35.53 5.33
 3 0 -17 25.74 4.78
 3 0 17 35.32 5.54
 -3 0 -18 54.95 5.46
 3 0 18 60.64 7.27
 -3 0 18 40.65 5.52
 3 0 -18 56.98 7.24
 3 0 19 12.24 4.2
 -3 0 19 18.01 4.39
 -3 0 -19 10.45 2.99
 3 0 -19 9.08 4.56
 -3 0 20 234.48 12.9
 3 0 20 224.75 13.81
 3 0 -20 236.9 13.49
 3 0 -21 17.58 5.23
 -3 0 -21 19.49 4.19
 -3 0 21 29.83 5.48
 3 0 21 35.85 6.37
 3 0 -22 8.18 4.78
 -3 0 -22 14.85 4.07
 -3 0 22 11.94 4.43
 3 0 22 20.92 5.37
 3 0 -23 130.62 11.23
 -3 0 23 146.88 10.93
 -3 0 -23 143.59 9.97
 3 0 23 119.77 11.01
 -3 0 -24 97.4 8.69
 3 0 24 85.08 9.74
 -3 0 24 105.6 9.71
 3 0 -24 96.46 9.94
 3 0 25 54.98 8.08
 -3 0 -25 62.17 7.3
 3 0 -25 39.2 7.19
 -3 0 25 50.02 7.15
 3 0 26 -1.04 4.49
 -3 0 -26 2.23 3.64
 -3 0 26 2.9 3.37
 3 0 27 1.95 4.58
 3 0 -27 -5.94 5.18
 -3 0 -27 2.98 4.17
 -3 0 27 -0.19 3.34
 -3 0 -28 24.15 5.19
 3 0 -28 36.71 7.06
 -3 0 28 25.12 5.57
 3 0 28 36.89 7.29
 -3 0 -29 5.62 4.22
 3 0 -29 13.19 5.59
 3 0 29 3.17 4.76
 3 0 30 0.96 4.2
 3 0 -30 9.07 5.45
 3 0 31 17.23 5.54
 3 0 -31 27.5 6.68
 3 0 32 27.14 7.82
 3 0 -32 31.38 7.53
 -3 -1 -34 9.11 5.42
 3 -1 32 49.85 9.4
 3 1 -32 15.4 5.91
 3 1 -31 0.48 4.87
 3 -1 31 0.26 4.08
 3 -1 30 14.67 6.2
 3 1 -30 13.14 6.05
 3 -1 29 7.88 5.12
 3 1 -29 19.02 5.92
 3 -1 28 -0.51 4.25
 3 1 -28 -6.74 5.98
 3 -1 27 33.5 7.04
 -3 -1 -27 41.5 5.7
 3 1 -27 43.19 7.51
 3 -1 26 62.43 8.85
 -3 -1 -26 59.94 6.66
 -3 1 26 58.56 7.35
 3 1 -26 57.58 8.85
 -3 1 25 72.64 8.02
 -3 -1 -25 77.87 7.31
 3 -1 25 73.48 9.38
 3 1 -25 78.67 9.34
 3 1 -24 295.14 16.87
 -3 1 24 263.69 14.21
 -3 -1 -24 279.52 12.5
 3 -1 24 257.87 16.26
 -3 1 23 108.09 9.01
 3 1 -23 109.58 10.43
 3 -1 23 84.69 9.64
 -3 1 22 98.59 8.66
 3 -1 22 101.09 10.09
 3 1 -22 97.86 10.06
 -3 1 21 128.42 9.44
 3 1 -21 163.5 12.19
 3 -1 21 139.26 11.32
 -3 1 20 186.41 11.02
 -3 -1 -20 188.99 8.57
 3 -1 20 191.51 13.01
 3 1 -20 194.39 12.78
 -3 -1 -19 44.31 4.31
 -3 1 19 51.97 6.15
 3 -1 19 58.46 7.47
 3 1 -19 48.41 6.8
 3 -1 18 26.11 5.37
 -3 1 18 22.62 4.39
 -3 -1 -18 17.65 3.3
 3 1 -18 16.97 4.96
 -3 -1 -18 24.01 3.27
 -3 1 17 221.5 11.14
 3 1 -17 224.91 12.68
 -3 -1 -17 219.82 9.05
 -3 -1 -17 221.46 9.2
 3 -1 17 211.79 12.62
 -3 1 16 65.1 6.31
 3 1 -16 70.48 7.3
 -3 -1 -16 49.46 4.32
 3 -1 16 55.66 6.68
 -3 -1 -16 64.11 4.88
 3 -1 15 7.72 3.45
 -3 -1 -15 12.44 2.57
 -3 1 15 19.97 4.04
 -3 -1 -15 8.77 2.06
 -3 1 15 10.45 3.55
 3 -1 14 48.6 5.96
 -3 1 14 63.04 5.85
 -3 1 14 45.14 5.73
 -3 -1 -14 42.68 3.99
 -3 -1 -14 53.44 4.42
 -3 -1 -13 405.54 13.28
 -3 1 13 410.46 15.33
 -3 1 13 403.71 13.37
 -3 -1 -13 406.63 11.65
 -3 -1 -13 419.09 11.13
 3 -1 13 420.11 15.91
 -3 1 12 1583.34 28.96
 -3 -1 -12 1581.65 22.51
 -3 -1 -12 1543.47 25.09
 3 -1 12 1526.8 29.4
 -3 -1 -12 1559.75 20.88
 3 -1 11 273.08 8.52
 -3 -1 -11 252.65 8.7
 3 -1 11 252.03 11.93
 -3 -1 -11 261.41 8.5
 -3 -1 -11 245.01 9.93
 -3 1 11 263.75 11.77
 3 -1 10 457.14 10.49
 -3 -1 -10 474.62 11.31
 3 -1 10 477.89 15.73
 -3 -1 -10 469.39 11.04
 -3 -1 -10 462.87 13.11
 -3 1 10 451.75 14.88
 -3 1 9 231.34 11.1
 3 -1 9 230.31 7.17
 -3 -1 -9 231.59 7.7
 3 -1 9 229.99 10.83
 -3 -1 -9 223.26 8.93
 -3 -1 -9 216.22 7.49
 -3 1 9 217.17 10.27
 -3 1 8 473.65 15.45
 3 -1 8 477.25 9.84
 -3 -1 -8 471.11 10.68
 3 -1 8 485.48 15.36
 -3 -1 -8 473.81 12.67
 -3 -1 -8 484.1 10.74
 -3 1 8 458.19 14.24
 -3 -1 -7 1445.85 17.91
 3 -1 7 1463.01 26.07
 -3 1 7 1413.44 25.69
 -3 -1 -7 1434.51 21.43
 3 -1 7 1457.36 16.23
 -3 1 7 1446.01 24.62
 -3 1 6 896.31 20.07
 3 -1 6 866.52 12.2
 -3 -1 -6 888.64 13.42
 -3 1 6 896.27 19.05
 3 1 -6 873.78 18.01
 3 -1 6 870.47 19.77
 -3 -1 -6 847.92 16.25
 3 -1 5 456.61 8.72
 -3 -1 -5 491.49 9.64
 3 -1 5 492.36 14.54
 -3 1 5 457.07 14.15
 -3 1 5 473.49 11.07
 -3 1 5 488.15 13.92
 -3 -1 -5 473.79 11.99
 3 1 -4 525.85 11.08
 -3 -1 -4 536.82 9.57
 -3 -1 -4 524.59 12.16
 3 -1 4 529.49 14.85
 -3 1 4 524.21 14.82
 -3 1 4 537.01 11.61
 -3 -1 -4 517.39 12.47
 -3 1 4 518.02 14.21
 -3 1 3 573.11 14.83
 -3 -1 -3 576.97 9.43
 -3 -1 -3 578.84 12.26
 3 -1 3 556.33 15.13
 3 1 -3 557.21 11.4
 -3 1 3 571.67 11.94
 -3 -1 -3 564.02 12.96
 -3 1 2 925.67 18.75
 -3 1 2 921.91 8.7
 -3 1 2 926.61 14.98
 -3 -1 -2 936.22 14.88
 3 -1 2 939.21 19.54
 3 1 -2 900.45 14.45
 3 1 -2 923.97 9.96
 -3 -1 -2 909.98 16.49
 -3 -1 -1 450.4 11.78
 -3 1 1 436.1 6.1
 -3 -1 -1 444.78 10.02
 3 -1 1 440.29 13.24
 3 1 -1 444.13 10.14
 3 1 -1 416.8 6.08
 -3 1 1 437.09 10.33
 -3 1 1 438.36 12.9
 3 1 -1 452.44 12.33
 -3 -1 0 1527 21.84
 -3 1 0 1520.41 19.41
 -3 1 0 1554.55 24.19
 -3 1 0 1466.53 11.83
 3 1 0 1531.84 12.31
 -3 -1 0 1491.36 17.89
 3 1 0 1553.9 19.17
 3 -1 0 1545.17 24.75
 -3 -1 0 1517.71 18.82
 3 1 0 1571.08 22.48
 3 -1 -1 444.24 11.39
 -3 -1 1 397.93 10.34
 -3 1 -1 422.06 12.86
 3 1 1 442.3 6.21
 -3 -1 1 423.05 9.45
 3 1 1 439.68 10.5
 3 -1 -1 442.76 13.43
 -3 1 -1 419.34 10.34
 3 1 1 447.23 11.99
 -3 -1 1 432.79 11.97
 3 -1 -2 920.03 16.42
 -3 -1 2 931.75 15.9
 3 1 2 955.68 8.94
 3 1 2 916.69 15.52
 -3 -1 2 952.29 14.11
 3 -1 -2 942.69 19.43
 -3 1 -2 905.08 15.45
 -3 1 -2 927.76 19.16
 3 1 2 913.64 17.04
 -3 -1 2 938.05 17.9
 3 -1 -3 588.18 15.58
 -3 -1 3 562.84 12.94
 -3 -1 3 549.95 14.11
 3 -1 -3 564.04 9.22
 -3 1 -3 544.63 14.9
 3 1 3 565.14 12.55
 -3 -1 3 579.38 11.18
 3 -1 -3 548.54 12.87
 -3 1 -3 553.28 12.28
 3 1 3 554.11 13.28
 -3 -1 4 541.41 13.17
 3 -1 -4 489.09 9.21
 3 1 4 496.08 12.71
 3 1 4 531.39 12.53
 -3 -1 4 526.36 11
 3 -1 -4 516.95 14.84
 3 -1 -4 515.09 12.73
 -3 1 -4 519.5 14.83
 -3 -1 4 517.88 14.16
 -3 -1 5 480.73 13.52
 -3 -1 5 481.83 13.02
 3 -1 -5 490.65 9.47
 3 1 5 471.64 12.29
 -3 -1 5 495.23 11.04
 3 -1 -5 480.93 12.61
 -3 -1 5 488.7 14.15
 3 1 5 475.74 12.58
 -3 1 -5 492.34 14.67
 3 -1 -5 512.11 14.78
 -3 -1 6 882.73 18.56
 -3 -1 6 866.73 18.13
 3 -1 -6 875.36 13.23
 3 -1 -6 864.6 19.79
 3 1 6 909 17.58
 -3 -1 6 885.94 15.3
 3 -1 -6 851.05 17.06
 -3 1 -6 892.32 20.03
 -3 -1 6 880.63 19.49
 3 -1 -7 1413.33 22.53
 -3 -1 7 1449.18 24.53
 -3 1 -7 1397.75 25.62
 -3 -1 7 1457.61 23.84
 3 -1 -7 1433.45 17.5
 3 1 7 1423.05 22.71
 -3 -1 7 1457.85 20.73
 -3 -1 7 1407.36 25.34
 -3 -1 8 501.76 14.91
 -3 -1 8 476.72 12.45
 3 -1 -8 479.83 10.58
 3 1 8 460.76 13.72
 -3 1 -8 502.38 14.86
 3 1 8 490.47 13.93
 -3 1 -8 468.28 15.19
 3 -1 -8 484.55 13.56
 -3 1 -8 494.43 15.02
 -3 -1 8 475.91 15.36
 -3 1 -9 225.28 10.4
 -3 -1 9 226.76 8.97
 -3 -1 9 231.11 10.47
 3 1 9 217.22 9.64
 3 -1 -9 225.59 7.64
 -3 1 -9 228.26 10.27
 3 1 9 221.06 9.72
 3 -1 -9 210.77 9.43
 -3 -1 9 238.56 11.29
 -3 -1 10 460.48 15.02
 3 1 10 474.19 14.25
 3 -1 -10 485.21 11.54
 -3 -1 10 452.98 15.91
 -3 1 -10 456.35 14.78
 3 -1 -10 446.25 13.88
 3 1 10 468.09 14.53
 -3 -1 10 457.69 13.24
 -3 1 -10 459.1 14.85
 -3 -1 11 275.49 12.09
 3 -1 -11 254.92 8.71
 -3 1 -11 247.61 11.16
 3 1 11 254.31 11.3
 3 -1 -11 240.37 10.49
 -3 1 -11 260.6 11.47
 -3 -1 12 1605.84 29.24
 -3 1 -12 1544.68 23.9
 3 1 12 1529.64 27.97
 3 -1 -12 1556.37 27.22
 3 -1 -13 429.18 14.82
 -3 -1 13 423.13 15.52
 -3 1 -13 411.73 12.97
 3 1 13 419.18 15.19
 3 1 14 52.63 6.18
 -3 -1 14 38.6 5.25
 3 -1 -14 56.07 6.04
 -3 1 -14 48.57 4.91
 3 1 15 10.94 3.27
 -3 -1 15 3.37 3.39
 3 1 15 14.18 4.26
 3 -1 -15 13.3 3.87
 3 1 16 54.88 5.81
 -3 -1 16 63.91 6.85
 3 -1 -16 67.96 6.84
 3 1 16 58.42 6.72
 3 1 17 230.82 11.52
 -3 -1 17 228.31 12.59
 3 -1 -17 236.63 12.24
 3 1 17 223.22 12.61
 -3 1 -18 24.55 4.81
 3 -1 -18 23.91 5.24
 3 1 18 23.65 4.5
 -3 -1 18 26.5 5.13
 3 1 18 26.76 5.38
 3 1 19 50.32 6.88
 3 1 19 58.03 6.51
 3 -1 -19 62 7.24
 -3 1 -19 57.8 6.76
 -3 -1 19 54.1 6.86
 3 -1 -20 210.22 12.5
 -3 -1 20 200.33 12.79
 -3 1 -20 190.27 11.59
 3 1 20 189.14 12.72
 3 -1 -21 141.57 10.8
 -3 1 -21 137.57 10.13
 3 1 21 141.49 11.45
 -3 -1 21 144.98 11.31
 3 -1 -22 119.19 10.29
 -3 -1 22 99.56 9.64
 -3 1 -22 88.44 8.56
 3 1 22 124.11 11.01
 -3 -1 23 101.06 10
 -3 1 -23 94.65 8.99
 3 -1 -23 131.82 10.94
 3 1 23 114.25 10.87
 -3 -1 24 269.44 16.08
 -3 1 -24 303.49 15.55
 3 1 24 287.5 17.05
 3 -1 -24 260.07 15.28
 -3 -1 25 73.72 9.07
 3 1 25 70.43 9.49
 -3 1 -25 63.28 7.95
 3 -1 -25 90.86 9.62
 -3 1 -26 53.63 7.44
 3 -1 -26 66.42 8.62
 -3 -1 26 56.07 8.18
 3 1 26 53.46 8.62
 3 -1 -27 52.42 8.15
 -3 -1 27 36.92 6.78
 -3 1 -27 56.17 7.79
 3 1 27 41.78 7.89
 -3 -1 28 -1.57 4.45
 -3 1 -28 2.16 4.09
 3 1 28 2.53 3.61
 3 -1 -28 6 5.15
 -3 1 -29 19.34 5.56
 3 1 29 15.11 5.04
 -3 -1 29 21.2 5.95
 3 -1 -29 18.05 5.62
 -3 1 -30 17.35 5.69
 3 1 30 17.27 6.21
 3 -1 -30 20.07 6.44
 3 -1 -31 4.15 4
 -3 1 -31 8.45 4.99
 3 1 31 1.47 4.56
 -3 1 -32 41.6 7.49
 -3 -2 -34 12.1 5.65
 -3 -2 -33 42.18 7.88
 -3 -2 -32 21.69 6.15
 3 -2 31 34.64 8.12
 3 2 -31 30.56 7.71
 -3 -2 -31 30.06 6.85
 -3 -2 -30 62.44 8.45
 3 -2 30 62.35 9.55
 3 2 -30 39.53 8.06
 3 -2 29 44.91 8.31
 -3 -2 -29 60.05 7.96
 3 2 -29 43.12 8.43
 3 2 -28 12.22 5.46
 -3 -2 -28 32.68 6.34
 3 -2 28 23.13 6.14
 3 2 -27 50.25 8.53
 -3 -2 -27 57.25 7.43
 3 -2 27 43.35 7.76
 -3 -2 -26 14.11 4.83
 3 -2 26 13.35 5
 3 2 -26 17.09 5.55
 3 2 -25 36.09 7.74
 -3 -2 -25 53.32 6.95
 3 -2 25 38.58 7.14
 -3 2 24 84.11 7.93
 3 2 -24 92.34 10.11
 3 -2 24 77.92 9.58
 -3 -2 -24 78.45 7.83
 3 2 -23 4.06 5.71
 -3 2 23 5.59 3.16
 -3 -2 -23 13.56 4.34
 3 -2 23 8.41 5.63
 -3 -2 -22 149.1 9.74
 -3 2 22 133.06 9.25
 3 2 -22 136.05 11.67
 -3 -2 -22 142.12 7.68
 3 -2 22 132.8 11.58
 -3 2 21 113.42 8.4
 3 2 -21 125.48 11.19
 -3 -2 -21 116.45 6.65
 3 -2 21 119.11 10.77
 -3 -2 -21 132.31 8.93
 -3 2 20 74.62 6.86
 3 2 -20 82.44 9.11
 -3 -2 -20 79.83 5.49
 3 -2 20 64.17 8.18
 3 -2 19 -1.32 3.32
 3 2 -19 8.64 5.61
 -3 -2 -19 3.22 1.18
 -3 -2 -19 11.93 2.97
 -3 2 19 1.96 2.78
 -3 2 18 260.15 11.68
 3 2 -18 276.28 14.76
 -3 -2 -18 257.2 7.48
 -3 -2 -18 281.2 8.82
 3 -2 18 278.37 15.03
 -3 -2 -18 255.03 10.87
 3 -2 17 31.78 5.85
 3 2 -17 36.84 6.11
 -3 -2 -17 41.91 4.78
 -3 2 17 43 5.2
 -3 -2 -17 31.02 2.81
 -3 -2 -17 37.75 3.53
 -3 -2 -17 30.52 4
 -3 2 16 66.89 6.06
 -3 2 16 50.12 6.04
 -3 -2 -16 49.85 3.53
 3 2 -16 55.19 7.27
 -3 -2 -16 62.47 4.04
 -3 -2 -16 61.83 5.3
 -3 -2 -16 43.63 4.47
 3 -2 16 51.23 6.51
 -3 2 15 1.34 2.74
 -3 -2 -15 4.96 1.81
 -3 -2 -15 8.67 2.96
 -3 -2 -15 1.96 1.87
 3 -2 15 3.66 3.13
 -3 -2 -15 2 1.16
 3 2 -14 174.01 10.82
 -3 -2 -14 148.33 5.26
 -3 -2 -14 146.63 6.04
 3 -2 14 162.64 10.61
 -3 -2 -14 150.02 7.24
 -3 -2 -14 147.66 7.4
 -3 2 14 137.5 9.16
 -3 -2 -13 2.54 1.9
 -3 -2 -13 2.64 1.43
 -3 2 13 2.3 2.22
 -3 -2 -13 3.91 1.36
 3 -2 13 2.31 2.78
 -3 -2 -13 5.67 2.36
 -3 2 12 74.47 6.58
 -3 -2 -12 84.7 5.01
 3 2 -12 74.99 7.34
 -3 -2 -12 74.96 3.32
 3 -2 12 81.44 7.45
 -3 -2 -12 67.77 4.81
 -3 -2 -11 177.51 6.78
 3 2 -11 183.19 10.04
 -3 -2 -11 185.23 4.79
 3 -2 11 182.81 10.75
 -3 -2 -11 188.47 7.58
 -3 2 11 175.64 9.48
 3 2 -10 171.99 9.67
 -3 -2 -10 159.95 7.93
 -3 -2 -10 155.89 4.16
 3 -2 10 149.71 9.6
 -3 -2 -10 164.42 6.2
 -3 -2 -10 159 6.79
 -3 2 10 169.81 9.1
 3 2 -9 203.45 9.94
 -3 -2 -9 195.76 8.57
 -3 -2 -9 196.27 4.6
 3 -2 9 219.61 11.19
 -3 2 9 183.89 9.33
 -3 -2 -9 205.25 7.5
 -3 -2 -9 212.11 6.58
 3 2 -8 107.77 7.48
 -3 -2 -8 96.31 5.93
 -3 2 8 88.56 6.49
 3 -2 8 94.33 7.5
 -3 -2 -8 92.75 3.25
 -3 -2 -8 101.94 4.34
 -3 -2 -8 89.52 4.92
 3 2 -7 327.49 11.87
 -3 -2 -7 321.94 10.42
 3 -2 7 330.81 13.35
 -3 -2 -7 316.21 6.22
 -3 -2 -7 314.27 8.98
 -3 -2 -7 320.72 7.04
 -3 2 7 321.24 11.89
 -3 -2 -6 1921.6 15.77
 -3 2 6 1980.96 26.79
 -3 -2 -6 1914.06 13.8
 3 2 -6 1977.28 27.08
 -3 2 6 2007.78 20.1
 3 -2 6 1956.97 31.76
 -3 -2 -6 1918.74 24.6
 -3 -2 -6 1910.07 21.85
 -3 2 6 1954.16 28.76
 -3 -2 -5 217.45 5.05
 -3 2 5 227.64 6.9
 -3 -2 -5 204.04 8
 -3 -2 -5 198.31 4.52
 3 -2 5 217.5 10.71
 -3 2 5 212.12 9.63
 -3 2 5 220.69 9.05
 3 2 -5 230.61 9.21
 3 2 -5 231.02 9.9
 -3 -2 -5 213.09 7.45
 -3 2 4 142.11 7.29
 -3 -2 -4 142.54 4.48
 -3 2 4 137.35 5.45
 3 -2 4 137.62 8.51
 3 2 -4 143.39 7.19
 -3 2 4 130.31 7.62
 3 2 -4 147.8 7.83
 -3 -2 -4 141.41 6.2
 -3 2 3 985.72 18.87
 3 2 -3 1029.92 17.43
 -3 -2 -3 994.85 12.39
 -3 2 3 950.2 14.23
 3 -2 3 976.08 21.92
 3 2 -3 968.12 11.2
 -3 2 3 1026.08 20.5
 3 2 -3 1038.09 19.57
 -3 -2 -3 985.07 16.31
 -3 -2 -2 2639.75 28.13
 -3 2 2 2695.7 31.21
 3 2 -2 2672.98 27.04
 -3 -2 -2 2523.79 21.48
 -3 2 2 2635.23 33.08
 -3 2 2 2617.79 23.49
 3 -2 2 2577.25 35.32
 3 2 -2 2671.64 19.25
 3 2 -2 2659.26 30.59
 -3 -2 -2 2566.44 26.95
 -3 -2 -1 642.21 14.36
 -3 -2 -1 631.31 11.37
 -3 2 1 591.28 11.64
 -3 2 1 614.82 16.26
 -3 2 1 645.71 15.39
 3 2 -1 603.02 9.74
 3 -2 1 603.42 17.34
 3 2 -1 607.34 14.29
 -3 -2 -1 604.2 13.58
 -3 2 0 2331.22 29.33
 -3 -2 0 2348.94 28.19
 3 2 0 2390.31 27.41
 -3 -2 0 2368.78 23.17
 3 2 0 2337.28 20.23
 3 -2 0 2378.48 34.08
 -3 2 0 2369.03 32.08
 -3 -2 0 2363.1 27.31
 -3 2 -1 608.52 15.2
 -3 -2 1 582.52 12.36
 3 2 1 637.57 11.95
 -3 -2 1 597.09 8.88
 3 2 1 618.84 10.96
 3 -2 -1 640.18 17.8
 3 -2 -1 618.33 15.77
 -3 -2 1 607.96 14.79
 3 2 1 647.2 14
 -3 2 -1 617.1 16.71
 -3 -2 1 606.76 14.39
 -3 -2 2 2669.95 31.45
 -3 -2 2 2564.31 27.1
 3 2 2 2556.11 23.59
 -3 -2 2 2637.68 17.39
 3 2 2 2630.51 23.6
 3 -2 -2 2600.43 36.08
 -3 2 -2 2641.78 31.72
 3 -2 -2 2617.81 32.68
 -3 2 -2 2629.89 34.48
 3 2 2 2607.5 27.54
 -3 -2 2 2613.21 30.76
 3 -2 -3 1020.31 22.84
 3 2 3 994.67 14.5
 -3 -2 3 984.56 17.45
 3 2 3 1021.88 15.53
 -3 -2 3 970.36 10.32
 3 -2 -3 1007.27 20.66
 -3 2 -3 982.52 19.59
 -3 2 -3 1017.02 21.97
 3 2 3 1040.62 17.28
 -3 -2 3 1004.96 20
 -3 -2 3 1009.88 19.74
 -3 2 -4 137.61 8.5
 3 2 4 137.02 6.37
 -3 -2 4 138.75 8.03
 3 2 4 132.23 5.41
 -3 -2 4 147.46 7.47
 3 2 4 138.18 6.19
 -3 -2 4 135.5 4.03
 3 -2 -4 126.23 7.5
 3 -2 -4 128.36 8.51
 -3 -2 4 131.56 7.7
 -3 2 -5 209.48 10.58
 -3 -2 5 215.05 10
 3 2 5 222.62 6.89
 -3 -2 5 210.88 9.16
 3 -2 -5 206.05 7.96
 3 2 5 221.6 8.16
 -3 -2 5 211.03 5.34
 3 -2 -5 205.28 10.74
 3 -2 -5 220.06 9.95
 3 2 5 206.92 7.77
 -3 -2 5 208.24 9.83
 -3 -2 6 1933.03 30.06
 3 2 6 1952.07 20.05
 3 -2 -6 1944.67 24.66
 -3 -2 6 1961.49 27.66
 3 2 6 1980.47 24.97
 -3 -2 6 1905.64 17.66
 3 -2 -6 1926.04 32.24
 3 -2 -6 1903.89 29.14
 -3 2 -6 1932.98 31.76
 3 2 6 1899.75 23.4
 -3 -2 6 1990.3 30.44
 3 -2 -7 341.96 12.76
 -3 -2 7 346.57 13.14
 3 -2 -7 320.26 10.27
 3 2 7 318.24 10.71
 -3 -2 7 318.18 7.9
 -3 2 -7 321.06 13.35
 -3 -2 8 97.12 4.82
 -3 -2 8 94.49 7.32
 3 -2 -8 99.84 5.97
 3 2 8 98.34 6.42
 3 -2 -8 97.09 7.11
 -3 -2 9 207.51 10.82
 3 -2 -9 196.36 8.42
 3 2 9 188.82 9.01
 -3 -2 9 210.24 7.47
 3 -2 -9 203.46 10.11
 3 -2 -10 151.76 8.96
 3 -2 -10 157.5 7.83
 -3 -2 10 146.02 9.42
 -3 2 -10 159.75 6.15
 -3 -2 10 158.01 7.02
 3 2 10 165.68 8.68
 -3 -2 11 171.22 10.37
 -3 2 -11 182.78 7.05
 3 2 11 172.12 9.37
 3 -2 -11 179.82 10.02
 3 -2 -12 67.57 6.58
 -3 2 -12 68.11 4.69
 -3 -2 12 85.44 7.69
 3 2 13 8.28 3.63
 -3 2 -13 0.9 1.48
 -3 -2 13 5.21 3.55
 3 -2 -13 4.85 2.79
 3 -2 -14 156.61 10.05
 3 2 14 170.22 10.07
 -3 2 -14 149.27 7.54
 -3 -2 14 157.39 10.75
 -3 2 -14 154.99 10.36
 3 2 15 4.19 2.8
 -3 2 -15 1.85 1.82
 -3 2 -15 0.63 3.2
 -3 -2 15 6.48 3.84
 3 -2 -15 0.92 2.69
 3 -2 -16 51.35 6.55
 3 2 16 51.5 6.02
 -3 2 -16 57.05 6.84
 -3 -2 16 45.74 6.31
 3 -2 -17 44.96 6.38
 3 2 17 34.82 5.52
 -3 2 -17 29.69 5.48
 -3 -2 17 40.27 6.36
 3 2 18 256.51 13.1
 -3 -2 18 273.88 15.23
 3 -2 -18 261.75 13.96
 -3 2 -18 272.46 14.48
 -3 2 -19 1.51 3.43
 3 2 19 -0.51 3.02
 -3 -2 19 12.61 4.97
 3 -2 -19 10.24 4.7
 3 2 20 75.05 7.77
 -3 -2 20 75.9 8.7
 -3 2 -20 60.9 7.56
 3 -2 -20 81.19 8.61
 3 2 21 108.54 9.34
 -3 -2 21 121.23 10.99
 3 -2 -21 130.59 10.92
 -3 2 -21 132.47 10.88
 3 2 22 135.53 10.49
 3 -2 -22 140.56 11.5
 -3 -2 22 145.87 12.15
 -3 2 -22 146.32 11.36
 -3 2 -23 2.47 3.97
 -3 -2 23 -1.76 3.26
 3 2 23 10.31 4.65
 3 -2 -23 7.07 4.49
 3 2 24 75.91 9.6
 -3 -2 24 67.45 9.05
 3 -2 -24 81.31 9.15
 -3 2 -24 65.11 8.37
 3 2 25 41.11 7.2
 -3 2 -25 26.31 6.06
 -3 -2 25 38.01 7.31
 3 -2 -25 45.97 7.49
 3 2 26 20.21 6.23
 -3 -2 26 18.85 6.06
 -3 2 -26 14.68 5.2
 3 -2 -26 20.56 5.79
 3 -2 -27 49.16 8.12
 -3 -2 27 60.96 9.21
 3 2 27 44.51 7.9
 -3 2 -27 44.8 7.64
 -3 -2 28 21.15 6.73
 -3 2 -28 21.5 6.03
 3 -2 -28 31.69 7.29
 3 2 28 23.92 6.62
 3 2 29 47.07 8.29
 -3 2 -29 39.92 7.74
 -3 -2 29 41.93 8
 3 -2 -29 60.77 9.38
 -3 -2 30 48.58 8.85
 -3 2 -30 48.38 8.23
 3 2 30 47.13 9.04
 3 -2 -30 50.94 8.79
 3 -2 -31 34.98 7.72
 -3 2 -31 36.8 7.7
 3 2 31 30.68 7.28
 -3 -2 31 27.08 7.12
 -3 2 -32 21.53 6.56
 -3 2 -33 57.95 9.27
 -3 -3 -32 13.02 4.9
 3 -3 31 7.59 5.83
 -3 -3 -31 2.89 3.62
 -3 -3 -30 13 5.19
 3 3 -30 6.43 5.17
 3 -3 30 9.1 5.56
 3 3 -29 67.48 10.2
 3 -3 29 77.08 10.79
 -3 -3 -29 65.12 8.55
 3 3 -28 28.44 7.8
 -3 -3 -28 31.25 6.3
 3 -3 28 33.02 7.17
 3 3 -27 7.03 6.22
 3 -3 27 10.08 5.38
 -3 -3 -27 17.13 5.12
 3 3 -26 4.91 4.88
 -3 -3 -26 11.46 4.48
 3 -3 26 8.9 5.16
 3 3 -25 48.1 8.66
 -3 -3 -25 44.46 6.45
 3 -3 25 44.24 7.85
 3 -3 24 1.24 3.34
 3 3 -24 -1.24 5.06
 -3 -3 -24 5.06 3.18
 3 3 -23 48.92 8.08
 3 -3 23 49.73 7.6
 -3 -3 -23 45.7 6.16
 3 3 -22 26.3 6.95
 -3 3 22 11.6 3.46
 3 -3 22 16.37 5.73
 -3 -3 -22 19.58 4.48
 -3 3 21 96.9 7.5
 3 3 -21 96.94 9.94
 3 -3 21 94.24 9.84
 -3 -3 -21 84.81 5.98
 -3 -3 -21 88.46 7.84
 -3 -3 -20 114.48 6.69
 3 3 -20 144.78 11.91
 3 -3 20 118.2 10.96
 -3 -3 -20 133.63 9.11
 -3 3 20 125.92 8.33
 3 -3 19 35.75 6.56
 3 3 -19 41.01 6.98
 -3 3 19 41.02 5.09
 -3 -3 -19 32.01 3.68
 -3 -3 -19 32.31 4.8
 -3 3 18 74.43 6.54
 3 3 -18 72.1 8.89
 3 -3 18 71.68 8.37
 -3 -3 -18 67.02 6.18
 -3 -3 -18 64.98 4.73
 -3 3 18 66.77 7.16
 3 -3 17 43.59 6.75
 -3 -3 -17 36.31 4.64
 3 3 -17 42.64 6.93
 -3 3 17 38.81 5.65
 -3 -3 -17 40.77 3.64
 -3 -3 -16 21.91 2.67
 -3 -3 -16 29.56 4.03
 3 -3 16 21.02 5.5
 -3 3 16 24.96 4.77
 -3 -3 -15 320.85 8.95
 -3 -3 -15 299.71 5.76
 3 3 -15 339.83 15.57
 -3 -3 -15 294.11 6.19
 3 -3 15 328.52 16.1
 -3 -3 -15 324.76 11.94
 -3 3 15 326.48 13.92
 -3 -3 -14 18.23 2.3
 3 3 -14 24.16 5.89
 -3 3 14 17.32 3.91
 3 -3 14 19.24 4.96
 -3 -3 -14 16.23 1.75
 -3 -3 -14 13.96 1.59
 -3 -3 -14 23.14 3.46
 -3 -3 -13 70.41 3.54
 3 3 -13 85.47 7.9
 -3 3 13 69.31 6.38
 3 -3 13 76.47 7.93
 -3 -3 -13 77.93 5.62
 -3 -3 -13 73.7 4.11
 -3 -3 -12 169.27 5.74
 3 3 -12 163.88 10.3
 3 -3 12 170.91 11.1
 -3 -3 -12 167.86 7.8
 -3 -3 -12 166.34 5.88
 -3 3 12 167.25 9.48
 -3 -3 -11 45.45 3.29
 3 3 -11 51.01 6.62
 -3 -3 -11 41.88 3.96
 3 -3 11 37.41 5.61
 -3 -3 -11 43.5 3.04
 -3 3 11 44.17 5.03
 -3 -3 -10 103.01 5.01
 3 3 -10 107.49 8.21
 3 -3 10 97.8 8.38
 -3 -3 -10 108.15 5.88
 -3 -3 -10 106.19 4.58
 -3 3 10 112.81 7.65
 -3 -3 -9 55.08 3.94
 -3 3 9 66.24 4.91
 3 3 -9 65.37 6.43
 3 -3 9 51.24 6.27
 -3 -3 -9 54.97 4.16
 -3 -3 -9 53.01 3.28
 -3 3 9 53.94 5.43
 -3 3 8 29.51 4.1
 -3 3 8 36.84 3.89
 -3 -3 -8 25.03 2.93
 -3 -3 -8 29.1 3.03
 3 -3 8 25.79 4.66
 -3 -3 -8 30.22 2.65
 -3 3 7 35.24 3.66
 -3 3 7 34.19 4.42
 -3 -3 -7 31.74 3.02
 -3 -3 -7 33.7 3.47
 3 3 -7 36.87 5.09
 -3 -3 -7 28.87 4.1
 3 -3 7 30.76 4.89
 -3 -3 -7 31.08 2.75
 -3 -3 -6 448.77 9.88
 -3 -3 -6 456.77 11.76
 -3 3 6 462.55 12.18
 3 3 -6 474.02 13.89
 -3 3 6 438.87 14.09
 3 -3 6 432.39 16.18
 -3 -3 -6 459.48 10.07
 -3 -3 -5 558.63 13.41
 3 3 -5 585.95 14.93
 -3 3 5 556.06 13.41
 -3 -3 -5 535.52 7.22
 3 -3 5 568.75 18.34
 -3 3 5 578.66 16.14
 -3 -3 -5 571.94 11.72
 -3 -3 -4 55.39 4.77
 -3 3 4 56.17 4.61
 3 3 -4 55.47 4.88
 -3 -3 -4 49.52 2.7
 -3 -3 -4 48.13 3.73
 -3 3 4 52.01 5.34
 3 -3 4 45.45 5.71
 3 3 -4 47.94 4.85
 -3 -3 -3 235.6 9.27
 3 3 -3 246.58 9.09
 3 3 -3 262.68 10.28
 -3 3 3 251.85 9.33
 -3 3 3 230.96 10.49
 -3 -3 -3 245.57 6.44
 3 -3 3 258.04 12.36
 -3 -3 -3 239.93 8.21
 -3 -3 -2 338.4 11.44
 3 3 -2 341.24 10.08
 -3 3 2 338.94 10.84
 -3 3 2 328.95 12.53
 -3 -3 -2 337.75 8.26
 3 -3 2 337.58 14.13
 -3 -3 -2 341.71 10.16
 3 3 -2 346.72 11.44
 3 3 -1 220.34 7.78
 -3 3 1 225.31 8.97
 3 3 -1 220.57 8.88
 -3 -3 -1 233.55 7.4
 3 3 -1 217.86 4.46
 3 -3 1 236.07 11.99
 -3 3 1 231.03 10.68
 -3 -3 -1 237.99 9.82
 -3 -3 -1 231.31 8.74
 -3 -3 0 87.62 6.34
 3 3 0 81.82 4.7
 -3 -3 0 84.02 4.94
 3 3 0 76.11 3.23
 3 3 0 80.09 5.24
 3 -3 0 95.7 7.86
 -3 3 0 79.61 6.47
 -3 -3 0 81.14 5.58
 -3 -3 1 225.1 9.35
 3 3 1 223.25 6.33
 3 -3 -1 243.79 12.31
 -3 -3 1 216.21 10
 3 3 1 225.37 6.86
 3 -3 -1 226.51 5.81
 3 3 1 238.1 9.36
 -3 -3 1 222.37 8.26
 3 3 1 228.88 6.07
 -3 3 -1 228.89 10.92
 3 3 1 231.88 8.5
 -3 -3 2 355.06 12.99
 3 -3 -2 337.25 7.92
 3 3 2 336.47 10.86
 -3 -3 2 338.06 10.61
 3 -3 -2 336.23 14.39
 3 3 2 345.38 8.11
 3 3 2 332.62 7.27
 3 3 2 332.26 9.82
 -3 3 -2 334.64 13.33
 3 -3 -2 330.89 13.38
 3 3 3 242.6 5.91
 3 -3 -3 262.08 11.98
 3 -3 -3 243.39 7.25
 3 3 3 253.83 9.39
 -3 -3 3 236.17 9.3
 3 3 3 237.13 8.08
 3 3 3 237.73 7.27
 3 -3 -3 237.78 12.22
 -3 -3 3 243.49 11.06
 -3 3 -3 235.4 11.53
 3 3 4 51.14 4.44
 3 -3 -4 51.39 5.73
 3 -3 -4 48.65 3.66
 -3 -3 4 53.74 4.88
 3 3 4 45.52 3.7
 -3 -3 4 40.29 5.03
 3 3 4 49.2 2.69
 3 -3 -4 54.24 6.27
 -3 3 -4 49.58 5.86
 3 3 4 53.04 3.88
 3 -3 -5 575.23 19.09
 3 -3 -5 579.22 12.55
 -3 -3 5 566.86 17.51
 3 3 5 565.77 13.61
 -3 -3 5 564.84 15.49
 3 3 5 574.74 12.79
 3 -3 -5 595.73 18.29
 3 3 5 556.62 11.85
 -3 3 -5 572.08 18.29
 3 -3 -6 447.13 17.26
 3 3 6 447.95 10.49
 3 -3 -6 437.72 11.48
 3 3 6 459.66 12.19
 3 -3 -6 472.35 16.44
 -3 3 -6 425.91 16.19
 -3 -3 6 452.91 16.05
 3 3 7 31.08 2.95
 3 -3 -7 37.05 5.23
 3 3 7 28.75 3.58
 3 -3 -7 29.79 4.04
 -3 -3 7 39.44 5.46
 3 -3 -7 38.51 3.83
 3 -3 -8 32.66 4.92
 3 -3 -8 25.23 3.39
 3 -3 -8 29.77 3.99
 -3 -3 8 30.07 1.62
 -3 -3 8 34.45 5.17
 -3 -3 8 27.59 1.76
 3 -3 -9 64.53 6.69
 3 -3 -9 55.49 4.94
 -3 -3 9 63.96 6.93
 -3 3 -9 50.08 2.71
 -3 -3 9 53.74 2.99
 -3 3 -10 109.97 9.1
 -3 3 -10 104.53 4.34
 -3 -3 10 112.2 8.81
 -3 -3 10 111.27 4.86
 3 -3 -10 106.08 8.4
 -3 3 -11 41.61 3.13
 -3 -3 11 50.69 6.66
 3 3 11 45.49 6.08
 -3 3 -11 47.93 6.54
 3 -3 -11 37.55 5.38
 -3 3 -12 170.83 6.57
 3 3 12 166.12 10.7
 -3 -3 12 156.55 10.87
 3 -3 -12 164.85 10.78
 -3 3 -12 162.81 11.14
 3 3 13 83.2 7.93
 -3 -3 13 81.08 8.39
 -3 3 -13 75.41 4.73
 -3 3 -13 87.59 8.74
 3 -3 -13 66.89 7.19
 -3 3 -14 17.38 5.21
 -3 3 -14 21.21 3
 3 3 14 19.23 4.76
 3 -3 -14 19.75 4.83
 -3 -3 14 26.48 5.5
 -3 3 -15 323.16 10.68
 -3 -3 15 322.98 16.54
 3 3 15 295.41 14.52
 -3 3 -15 346.59 16.74
 3 -3 -15 348.09 16.2
 3 -3 -16 22.52 5.07
 3 3 16 15.59 4.38
 -3 3 -16 26.02 3.53
 -3 3 -16 23.79 5.46
 -3 -3 16 27.08 5.8
 3 3 17 38.84 6.07
 -3 3 -17 38.24 6.58
 -3 -3 17 33.69 6.23
 3 -3 -17 45.18 6.56
 3 3 18 65.79 7.44
 -3 3 -18 66.55 8.3
 -3 -3 18 69.83 8.63
 3 -3 -18 71.06 8.09
 -3 3 -19 35.56 6.54
 3 3 19 33.6 5.98
 -3 -3 19 32.56 6.21
 3 -3 -19 34.47 6.45
 3 3 20 124.06 10.33
 -3 -3 20 113.83 11.14
 -3 3 -20 110.05 10.53
 3 -3 -20 129.94 11.3
 3 -3 -21 97.91 10.14
 -3 -3 21 96.24 10.44
 3 3 21 92.08 9.23
 -3 3 -21 89.64 10
 3 -3 -22 12.64 4.4
 3 3 22 8.38 3.72
 -3 -3 22 9.2 4.89
 -3 3 -22 11.64 5.09
 -3 -3 23 38.74 7.37
 3 3 23 55.95 7.78
 -3 3 -23 63.67 8.75
 3 -3 -23 50.5 7.71
 3 3 24 2.43 3.81
 -3 -3 24 -1.91 5.41
 3 -3 -24 -2.34 4.22
 -3 3 -24 -0.46 4.1
 -3 -3 25 34.48 7.13
 -3 3 -25 44.05 7.7
 3 -3 -25 39.33 7.74
 -3 3 -26 -3.06 5.51
 -3 -3 26 6.26 4.44
 3 -3 -26 3.43 4.7
 3 -3 -27 5.65 4.66
 -3 -3 27 11.49 4.07
 -3 -3 27 8.33 5.3
 -3 3 -27 1.05 4.79
 -3 -3 28 25.95 5.88
 -3 3 -28 11.94 5.96
 3 -3 -28 41.54 8.2
 -3 -3 28 30.8 7.54
 3 -3 -29 69.8 10.24
 -3 -3 29 57.7 7.87
 3 3 29 63.45 9.59
 -3 3 -29 48.91 8.8
 -3 -3 29 73.9 10.94
 -3 3 -30 9.6 5.07
 3 3 30 7.28 6.53
 -3 -3 30 16.82 6.73
 3 -3 -30 13.33 6.14
 -3 -3 31 9.43 6.04
 -3 3 -31 5.79 5.93
 -3 3 -32 17.13 6.97
 -3 -3 32 22.47 7.57
 -3 3 -33 -0.93 5.09
 -3 -4 -30 21.09 5.91
 3 -4 30 19.51 6.28
 3 4 -29 14.84 7.1
 -3 -4 -29 9.51 5.02
 3 -4 29 12.38 6.13
 3 -4 28 32.77 7.35
 3 4 -28 47.27 9.41
 -3 -4 -28 43.43 7.16
 3 4 -27 64.95 10.35
 -3 -4 -27 54.54 7.77
 3 -4 27 46.44 8.46
 -3 -4 -26 7.25 3.72
 3 -4 26 5.98 4.49
 3 4 -25 21.61 6.57
 -3 -4 -25 26.83 5.43
 3 -4 25 25.9 6.41
 3 4 -24 6.3 5.79
 -3 -4 -24 -1.61 3.14
 3 -4 24 2.64 4.19
 3 4 -23 6.66 5.7
 3 -4 23 0.34 3.35
 -3 -4 -23 1.91 2.9
 3 4 -22 45.24 8
 3 -4 22 42.49 7.45
 -3 -4 -22 34.6 5.64
 -3 -4 -21 53.58 6.66
 3 4 -21 72.88 9.53
 3 -4 21 61.37 8.61
 3 4 -20 8.52 5.84
 -3 4 20 4.06 2.99
 -3 -4 -20 2.22 2.64
 3 -4 20 3.23 3.89
 -3 -4 -19 40.7 5.49
 -3 4 19 33.09 5.2
 3 4 -19 62.6 8.77
 3 -4 19 52.08 7.68
 -3 4 18 1.37 2.78
 3 4 -18 12.86 6.05
 -3 -4 -18 4.28 2.93
 3 -4 18 1.99 3.83
 3 -4 17 180.18 12.91
 -3 -4 -17 172.13 10.26
 3 4 -17 172.51 12.71
 -3 4 17 176.05 10.82
 -3 4 16 231.63 12
 3 4 -16 258.36 14.71
 3 -4 16 252.32 15.17
 -3 -4 -16 229.61 11.52
 -3 4 15 31.83 4.9
 3 -4 15 45.04 7.33
 -3 -4 -15 37.54 5.01
 -3 -4 -14 380.51 13.99
 -3 -4 -14 351.8 6.36
 3 4 -14 390.8 16.93
 3 -4 14 405.89 18.35
 -3 4 14 385.09 14.81
 -3 -4 -13 188.89 9.69
 -3 -4 -13 176.4 5.69
 3 4 -13 188.17 11.89
 3 -4 13 175.97 12.31
 -3 4 13 187.06 10.25
 -3 -4 -12 108.78 5.03
 -3 4 12 137.17 8.05
 3 4 -12 123.77 9.66
 3 -4 12 121.32 10.11
 -3 -4 -12 116.81 7.51
 -3 4 12 107.27 7.77
 -3 -4 -11 206.59 7.41
 -3 4 11 224.94 9.83
 3 4 -11 234.67 12.52
 3 -4 11 210.8 12.89
 -3 -4 -11 212.64 9.75
 -3 4 11 217.82 10.66
 -3 -4 -10 428.29 11.1
 -3 4 10 456.64 13.89
 3 -4 10 448.46 18.33
 -3 4 10 456.46 15.21
 -3 -4 -10 422.28 13.29
 3 4 -10 485.89 16.75
 -3 -4 -9 115.32 6.11
 -3 4 9 126.41 7.6
 3 4 -9 124.56 8.91
 -3 -4 -9 104.81 6.57
 3 -4 9 125.51 9.88
 -3 4 9 114 7.74
 -3 -4 -8 181.24 7.96
 3 4 -8 217.46 10.84
 -3 4 8 195.7 9.38
 3 -4 8 199.18 12.15
 -3 4 8 196.35 9.97
 -3 -4 -8 198.84 8.66
 -3 4 7 12.09 3.16
 3 4 -7 28.15 5.06
 -3 4 7 15.09 3.35
 -3 -4 -7 23.19 3.24
 3 -4 7 17.33 4.74
 -3 4 6 97.46 7.3
 -3 -4 -6 98.63 6.3
 3 4 -6 95.63 7.17
 -3 4 6 100.59 6.82
 3 -4 6 88.71 8.22
 -3 -4 -5 159.45 8.2
 3 4 -5 160.55 8.66
 -3 4 5 162.89 8.65
 3 -4 5 149.45 10.45
 -3 4 5 158.05 9.07
 -3 -4 -4 277.09 10.94
 3 4 -4 278.36 10.63
 -3 4 4 283.39 11.5
 -3 -4 -4 266.86 7.03
 3 -4 4 279.23 13.97
 -3 4 4 282.34 11.98
 3 4 -3 327.06 10.95
 -3 4 3 352.67 12.95
 3 -4 3 336.45 15.3
 -3 -4 -3 317.97 8.57
 -3 4 3 305.38 12.64
 -3 -4 -3 324.67 12.15
 -3 4 2 97.6 7.52
 -3 -4 -2 104.7 7.38
 3 4 -2 106.88 6.31
 -3 4 2 91.48 6.85
 -3 -4 -2 95.69 5.19
 3 -4 2 112.56 9.2
 3 4 -2 99 6.54
 -3 4 1 777.36 20.5
 -3 -4 -1 779.87 19.54
 3 4 -1 763.61 15.21
 -3 4 1 754.27 19.03
 -3 -4 -1 749.67 15
 3 -4 1 733.66 22.53
 3 4 -1 741.86 16.75
 -3 4 0 42.38 5.53
 -3 -4 0 48.4 5.78
 3 4 0 47.67 4.14
 3 4 0 39.15 2.17
 -3 -4 0 40.38 3.95
 3 4 0 42.83 3.92
 3 4 0 46.29 4.29
 3 -4 0 46.32 6.62
 3 4 1 754.3 15.72
 3 4 1 758.6 14.94
 -3 -4 1 743.06 19.96
 3 4 1 769.68 13.5
 3 4 1 733.93 10.62
 -3 -4 1 722.53 16.43
 3 -4 -1 758.4 22.97
 -3 4 -1 757.05 20.96
 -3 4 -2 87.32 7.54
 -3 -4 2 106.63 8.12
 3 4 2 97.38 4.74
 3 4 2 103.2 5.71
 3 4 2 92.65 5.2
 -3 -4 2 90.1 6.18
 3 -4 -2 96.77 8.74
 -3 -4 3 313.95 13.76
 3 4 3 327.31 7.49
 -3 -4 3 291.74 11.35
 3 -4 -3 281.98 14.46
 3 4 3 334.7 9.45
 -3 4 -3 320.08 14.29
 3 4 3 316.77 9.38
 3 4 4 265.99 5.96
 3 -4 -4 276.26 9.49
 -3 -4 4 293.38 13.52
 -3 -4 4 271.36 11.36
 3 4 4 268.67 8.28
 3 -4 -4 286.85 14.54
 -3 4 -4 280.36 13.57
 3 -4 -4 268.53 13.58
 3 4 4 272.29 8.32
 3 4 5 148.95 5.96
 3 4 5 151.28 6.14
 3 -4 -5 162.11 7.68
 -3 -4 5 157.53 10.32
 3 -4 -5 141.41 10.36
 3 -4 -5 172.54 11.06
 -3 4 -5 152.23 10.34
 3 4 6 94.42 4.52
 -3 -4 6 98.93 8.48
 3 4 6 96.01 4.89
 3 -4 -6 80.39 8.61
 3 -4 -6 98.99 8.69
 3 -4 -6 93.39 6.1
 3 4 7 23.04 2.27
 3 -4 -7 20.31 3.22
 -3 -4 7 26.97 5.41
 3 4 7 20.97 2.62
 3 -4 -7 15.35 4.22
 3 -4 -8 203.91 9.62
 -3 -4 8 207.74 12.42
 3 -4 -8 205.56 12.35
 -3 4 -9 108.85 3.38
 -3 -4 9 126.71 10.1
 3 -4 -9 110.28 9.29
 -3 4 -9 112.64 9.91
 3 -4 -10 454.39 18.62
 -3 4 -10 449.34 7.91
 3 4 10 428.4 17.95
 -3 -4 10 462.66 19.18
 3 4 10 440.12 13.83
 -3 4 -10 450.04 19.13
 3 4 11 219 13.06
 -3 -4 11 233.17 14.1
 3 4 11 226.85 10.04
 -3 -4 11 206.21 5.24
 -3 4 -11 207.83 6.09
 -3 4 -11 218.63 13.79
 3 -4 -11 197.55 12.67
 -3 4 -12 124.01 10.57
 -3 4 -12 122.56 5.12
 3 4 12 109.24 9.64
 -3 -4 12 122.96 10.52
 3 4 12 118.65 7.68
 -3 -4 12 113.47 4.53
 3 -4 -12 122.21 10.18
 3 -4 -13 196.02 12.99
 -3 4 -13 192.38 6.89
 3 4 13 171.43 11.9
 -3 -4 13 192.86 13.36
 -3 -4 13 180.75 6.29
 -3 4 -13 192.7 13.21
 -3 4 -14 383.15 10.36
 3 4 14 370.06 17.35
 -3 -4 14 358.82 18.29
 -3 -4 14 370.21 9.62
 -3 4 -14 364.37 18.24
 3 -4 -14 394.52 18.41
 3 4 15 46.08 7.02
 -3 -4 15 40.65 7.16
 -3 -4 15 36.76 3.5
 -3 4 -15 33.64 6.81
 3 -4 -15 44.92 7.23
 3 4 16 245.7 14.44
 -3 -4 16 268.27 16.64
 -3 -4 16 240.47 8.88
 -3 4 -16 238.82 15.26
 3 -4 -16 242.22 15.08
 3 4 17 155.59 11.68
 -3 -4 17 155.78 13.01
 -3 -4 17 164.69 7.85
 -3 4 -17 168.82 13.27
 3 -4 -17 145.92 12.06
 -3 -4 18 1.36 2.04
 -3 -4 18 4.63 4.17
 3 4 18 4.69 4.21
 -3 4 -18 3.64 4.12
 3 -4 -18 0.8 4.2
 3 -4 -19 25.78 5.98
 -3 -4 19 35.09 7.41
 3 4 19 31.03 6.1
 -3 4 -19 50.54 8.01
 -3 -4 19 43.35 4.71
 3 -4 -20 -1.73 4.36
 -3 4 -20 -8.49 5.14
 3 4 20 -0.52 3.73
 -3 -4 20 1.37 2.26
 -3 -4 20 -0.64 3.96
 3 -4 -21 43.26 7.29
 -3 4 -21 66.29 9.01
 3 4 21 48.63 7.36
 -3 -4 21 63.62 5.99
 -3 -4 21 65.4 9.39
 -3 4 -22 36.84 7.29
 3 -4 -22 42.08 7.61
 3 4 22 41.8 7.09
 -3 -4 22 44.69 8.09
 -3 -4 22 37.3 4.92
 3 4 23 9.25 5.28
 3 -4 -23 5.43 4.33
 -3 4 -23 11.13 5.85
 -3 -4 23 2.22 2.37
 -3 -4 23 2.71 4.3
 3 4 24 6.67 4.91
 -3 -4 24 0.96 3
 -3 -4 24 -2.88 4.34
 3 -4 -24 -3.45 4.39
 -3 4 -24 1.25 4.72
 -3 4 -25 38.9 8.02
 3 -4 -25 23.25 6.68
 3 4 25 29.99 6.66
 -3 -4 25 28.42 7.16
 3 -4 -26 4.11 4.37
 3 4 26 13.47 5.08
 -3 -4 26 10.08 5.88
 -3 4 -26 16.23 5.85
 3 -4 -27 52.58 8.93
 -3 4 -27 35.71 7.61
 -3 -4 27 61.99 10.46
 3 -4 -28 21.85 6.68
 -3 4 -28 15.29 5.84
 -3 -4 28 23.44 6.92
 -3 -4 29 14.55 6.27
 3 -4 -29 10.79 5.95
 -3 -4 30 21.22 7.39
 -3 4 -30 15.66 6.7
 -3 -4 31 2.42 4.79
 -3 4 -31 2.28 4.99
 -3 -4 32 19.49 6.49
 3 -5 29 12.92 5.56
 3 -5 28 7.68 5.54
 3 5 -28 3.54 4.68
 3 -5 27 0.66 4.48
 3 5 -27 5.27 6.22
 -3 -5 -26 4.12 3.65
 3 -5 26 4.28 4.33
 3 5 -25 38.68 8.58
 -3 -5 -25 22.35 5.38
 3 -5 25 31.44 7.07
 3 5 -24 32.85 7.1
 -3 -5 -24 42.16 6.87
 3 -5 24 39.45 7.63
 3 5 -23 11.44 6.57
 -3 -5 -23 -1.87 3.25
 3 -5 23 2.09 4.27
 3 5 -22 23.17 7.28
 3 -5 22 21.31 5.63
 -3 -5 -22 16.75 4.65
 3 5 -21 19.21 6.41
 -3 -5 -21 21.64 4.99
 3 -5 21 26.58 6.35
 3 -5 20 19.89 5.43
 3 5 -20 26.16 6.53
 3 -5 20 27.21 6.89
 -3 -5 -20 22.56 4.98
 3 -5 19 35.98 7.1
 -3 5 19 33.77 5.15
 3 -5 19 40.25 7.67
 3 5 -19 57.13 8.67
 -3 -5 -19 44.69 6.16
 3 -5 18 25.05 6.18
 -3 5 18 33.81 5.39
 3 -5 18 24.09 6.04
 3 5 -18 25.9 6.65
 -3 -5 -18 29.31 5.31
 3 -5 17 65.82 8.76
 3 5 -17 72.52 9.11
 -3 -5 -17 65.1 7.25
 -3 5 17 67.81 6.81
 3 5 -16 213.28 13.85
 3 -5 16 204.82 14.41
 -3 -5 -16 205.44 11.86
 -3 5 16 210.39 11.4
 3 5 -15 258.22 14.91
 3 -5 15 234.98 15.07
 -3 -5 -15 243.52 12.68
 -3 5 15 246.74 12.22
 -3 5 14 39.32 5.36
 3 5 -14 57.67 8.31
 -3 5 14 57.89 6.54
 -3 -5 -14 32.49 5.32
 3 -5 14 40.2 6.97
 -3 5 13 202.6 10.74
 -3 5 13 204.22 10.88
 -3 -5 -13 194.41 6.53
 3 5 -13 209.23 12.94
 3 -5 13 212.4 14.03
 -3 -5 -13 194.59 10.94
 -3 5 12 64.83 6.33
 -3 -5 -12 77.98 4.89
 -3 5 12 95.81 7.67
 3 5 -12 90.99 9.2
 3 -5 12 73.37 8.83
 -3 -5 -12 75.78 6.93
 -3 -5 -11 194.62 8.09
 -3 5 11 219.97 11.08
 3 5 -11 200.62 12.23
 3 -5 11 192.37 13.4
 -3 -5 -11 208.92 10.86
 -3 5 11 194.53 10.42
 -3 -5 -10 277.51 10.18
 -3 5 10 272.32 12.34
 3 5 -10 270.05 13.52
 3 -5 10 268.87 15.5
 -3 -5 -10 271.43 12.05
 -3 5 10 284.25 12.42
 -3 5 9 192.05 10.21
 -3 -5 -9 195.13 8.9
 -3 5 9 192.04 10.55
 3 5 -9 205.24 11.66
 3 -5 9 201.24 13.27
 -3 -5 -8 49.21 5.01
 3 5 -8 68.34 7.18
 -3 5 8 60.14 6.13
 -3 5 8 58.56 5.88
 3 -5 8 53.38 7.42
 -3 5 7 128.78 8.8
 3 5 -7 150.47 9.46
 3 -5 7 137.65 10.8
 -3 -5 -7 140.12 8.2
 -3 5 7 130.84 8.61
 -3 -5 -6 122.42 7.86
 -3 5 6 133.19 8.99
 3 5 -6 119.42 8.43
 3 -5 6 127.96 10.56
 -3 5 6 126.89 8.51
 -3 5 5 59.78 6.35
 3 5 -5 58.9 6.1
 -3 -5 -5 57.73 5.8
 -3 5 5 62.59 6.27
 3 -5 5 57.38 7.23
 -3 5 4 199.52 10.77
 3 5 -4 198.48 9.66
 -3 5 4 181.11 10.46
 3 -5 4 193.8 12.49
 -3 -5 -4 187.82 10.15
 -3 5 3 41.56 5.22
 3 -5 3 47.16 6.69
 -3 -5 -3 48.25 5.55
 3 5 -3 49.96 5.13
 -3 5 3 43.78 5.53
 -3 -5 -3 40.13 3.61
 3 -5 2 9.49 3.93
 -3 5 2 15.79 3.51
 -3 -5 -2 11.28 2.42
 3 5 -2 13.45 3.49
 -3 5 2 13.83 3.85
 -3 -5 -2 17.52 3.88
 -3 5 1 35.68 5.11
 3 -5 1 29.55 5.55
 3 5 -1 25.42 3.69
 -3 -5 -1 26.97 4.56
 3 5 -1 24.68 3.75
 -3 5 1 27.01 4.53
 3 5 -1 22.25 1.33
 -3 -5 -1 24.16 3.38
 3 5 -1 20.77 1.41
 3 5 -1 27.07 3.77
 -3 5 0 -0.27 2.49
 3 -5 0 0.1 3.19
 3 5 0 3.64 1.86
 3 5 0 4.12 2.51
 -3 -5 0 0.56 1.77
 -3 -5 0 2.33 2.62
 3 5 0 1.03 0.87
 3 5 0 0.52 1.51
 -3 -5 1 27.49 4.98
 -3 -5 1 24.11 3.65
 -3 5 -1 26.55 2.12
 3 5 1 35.37 3.78
 3 5 1 27.5 3.34
 3 5 1 26.3 3.55
 3 5 1 26.89 2.62
 -3 5 -1 24.56 4.68
 -3 5 -2 15.79 3.98
 3 -5 -2 14.7 4.31
 3 5 2 12.91 2.48
 3 5 2 14.23 2.15
 -3 5 -2 13.5 1.42
 3 5 2 20.14 2.9
 -3 -5 2 11.64 3.67
 -3 -5 2 19.09 3.62
 3 5 2 17.74 2.94
 3 -5 -3 58.58 7.57
 -3 5 -3 41.94 2.11
 -3 -5 3 51.61 6.6
 3 5 3 48.43 3.57
 3 5 3 38.04 5.24
 3 5 3 54.43 4.72
 3 5 3 42.26 3.69
 -3 5 -3 43.46 5.97
 3 5 4 184.33 5.89
 -3 5 -4 184.1 11.81
 -3 5 -4 178.29 3.8
 -3 -5 4 199.5 12.45
 3 5 4 190.27 10.87
 3 -5 -4 200.83 13.07
 3 5 4 189.49 8.47
 3 5 4 197.57 7.26
 3 -5 -5 49.35 7.19
 3 5 5 48.39 2.69
 -3 -5 5 57.53 7.39
 3 5 5 52.12 5.9
 -3 5 -5 46.82 6.56
 3 5 5 51.83 3.59
 3 5 5 47.57 4.33
 -3 5 -5 57.46 7.92
 -3 5 -6 126.17 10.75
 -3 -5 6 131.16 10.59
 3 5 6 133.28 9.11
 3 5 6 115.21 6.45
 3 -5 -6 115.24 10.11
 3 5 6 113.67 4.76
 3 -5 -7 141.65 11.19
 3 5 7 131.19 4.62
 3 5 7 139.9 7.04
 -3 5 -7 124.42 3.36
 -3 -5 7 138.62 11.1
 3 5 7 143.86 9.27
 -3 5 -7 138.63 11.48
 -3 -5 8 58.14 7.81
 -3 5 -8 62.98 8.39
 3 5 8 49.21 5.89
 3 5 8 61.45 4.79
 3 -5 -8 54.53 7.5
 3 -5 -9 210.01 13.89
 -3 -5 9 202.23 13.62
 3 5 9 179.29 10.22
 3 5 9 186.68 8.07
 -3 5 -9 201.53 13.8
 -3 5 -10 271.68 6.26
 3 5 10 293.74 16
 -3 -5 10 267.64 16.05
 3 5 10 268.43 12.34
 -3 5 -10 285.26 16.51
 3 -5 -10 295.72 16.49
 3 -5 -11 208.36 14.12
 -3 5 -11 213.86 14.62
 3 5 11 224.19 14.08
 -3 -5 11 202.61 14.34
 3 5 11 214.85 11.1
 -3 -5 12 85.36 9.99
 3 5 12 72.84 8.81
 3 5 12 90.77 7.55
 3 -5 -12 67.35 8.96
 -3 5 -12 79.74 9.31
 -3 -5 13 196.83 14.58
 3 5 13 213.32 10.97
 3 5 13 213.74 13.95
 -3 -5 13 181.43 5.54
 -3 5 -13 208.48 14.86
 3 -5 -13 192.96 13.92
 3 5 14 37.52 7.08
 3 5 14 50.2 6.32
 -3 -5 14 30.14 2.79
 -3 -5 14 32.95 6.8
 3 -5 -14 41.55 7.66
 -3 5 -14 43.36 8.06
 3 5 15 263.74 15.76
 -3 -5 15 269.66 17.57
 -3 -5 15 256.63 8.22
 -3 5 -15 266.93 16.68
 3 -5 -15 254.82 16.16
 3 5 16 227.82 14.83
 -3 -5 16 207.41 15.62
 -3 -5 16 207.56 7.98
 -3 5 -16 207.05 15.15
 3 -5 -16 215.44 15.18
 -3 -5 17 64.82 9.73
 3 5 17 64.91 8.58
 -3 -5 17 63.68 4.78
 -3 5 -17 81.85 10.13
 3 -5 -17 56.1 8.34
 3 5 18 30.84 6.7
 -3 5 -18 24.92 6.34
 -3 -5 18 24.71 6.95
 3 -5 -18 32.28 6.81
 -3 -5 19 38.83 7.72
 3 5 19 41.53 7.51
 -3 5 -19 34.62 7.22
 3 -5 -19 40.12 7.23
 -3 -5 20 25.21 6.79
 -3 5 -20 24.64 6.86
 3 5 20 7.33 4.62
 3 -5 -20 24.76 6.55
 -3 5 -21 24.46 6.9
 3 5 21 17.05 5.96
 3 -5 -21 23.72 6.58
 -3 -5 21 24.31 6.49
 -3 5 -22 22.05 6.79
 3 5 22 19.43 6.16
 -3 -5 22 21.65 6.88
 3 -5 -22 17.4 5.58
 -3 5 -23 1.99 4.55
 3 5 23 0.77 4.79
 -3 -5 23 2.55 5.14
 3 -5 -23 -1.32 4.58
 3 5 24 34.85 7.35
 -3 -5 24 48.21 9.46
 3 -5 -24 43.44 8.31
 -3 5 -24 39.7 8.38
 3 -5 -25 17.42 6.41
 3 5 25 26.76 6.26
 -3 -5 25 31.87 7.94
 -3 5 -25 19.97 6.5
 3 -5 -26 0.88 4.04
 3 5 26 12.04 5.47
 -3 -5 26 2.89 4.51
 -3 5 -26 10.24 4.92
 3 5 27 11.27 5.76
 3 -5 -27 -4.34 6.12
 -3 5 -27 13.75 6.33
 -3 -5 27 2.12 4.95
 3 -5 -28 1.19 5.38
 -3 -5 28 4.3 4.82
 -3 5 -29 8.16 5.45
 -3 -5 29 7.36 4.97
 3 -6 28 21.22 6.93
 3 -6 27 11.51 6.21
 3 6 -26 17.85 7.83
 3 -6 26 2.5 4.21
 3 -6 25 23.33 6.99
 3 6 -25 24.25 7.53
 3 6 -24 3.46 4.39
 3 -6 24 12.87 5.76
 3 6 -23 16.89 6.76
 3 -6 23 1.39 4.34
 3 -6 22 -2.42 4.23
 3 -6 22 4.05 3.66
 3 6 -22 3.48 6
 -3 -6 -22 3.29 3.46
 3 -6 21 40.86 7.99
 3 -6 21 36.42 7.7
 -3 -6 -21 32.08 6.07
 -3 -6 -20 83.58 9.23
 3 6 -20 82.82 10.61
 3 -6 20 82.96 10.9
 3 -6 20 83.31 10.48
 3 -6 19 12.89 5.32
 3 6 -19 14.28 6.6
 -3 -6 -19 11.84 4.27
 3 -6 19 6.62 3.87
 3 -6 18 8.49 4.95
 3 6 -18 21.27 6.58
 -3 -6 -18 16.02 4.67
 3 -6 18 15.82 5.34
 -3 6 17 17.18 3.91
 3 -6 17 23.85 6.47
 3 -6 17 28.25 6.83
 3 6 -17 23.93 6.02
 -3 -6 -17 19.2 4.62
 -3 6 16 47.77 5.63
 3 6 -16 59.51 8.57
 -3 -6 -16 46.16 6.53
 3 -6 16 44.78 7.51
 -3 6 15 0.98 2.57
 3 6 -15 4.4 5.03
 -3 6 15 4.07 3.7
 -3 -6 -15 -2.6 3.14
 3 -6 15 -2.73 4.27
 3 6 -14 48.39 7.3
 -3 6 14 45.41 6.16
 -3 -6 -14 36.07 5.84
 3 -6 14 33.61 6.86
 -3 6 14 45 5.68
 -3 6 13 20.04 4.07
 3 6 -13 29.35 6.46
 -3 6 13 30.74 5.65
 -3 -6 -13 18.03 4.48
 3 -6 13 20.65 5.38
 -3 6 12 84.46 8.06
 -3 -6 -12 77.92 5.39
 3 6 -12 90.68 9.38
 -3 6 12 90.31 7.55
 3 -6 12 84.35 9.48
 -3 -6 -12 73.66 7.48
 -3 -6 -11 60.15 5.23
 3 6 -11 70.47 8.05
 -3 6 11 63.15 7.06
 3 -6 11 68.92 8.94
 -3 6 11 59.44 6.32
 -3 6 10 33.43 4.68
 3 6 -10 44.85 6.97
 -3 6 10 23.4 5
 -3 -6 -10 34.95 4.35
 3 -6 10 27.52 6.05
 -3 -6 -9 281.38 11.88
 -3 6 9 251.62 13.46
 3 6 -9 274.28 13.86
 -3 6 9 270.04 12.6
 3 -6 9 269.74 16.32
 -3 -6 -8 224.37 11.08
 -3 6 8 228.44 12.79
 3 6 -8 215.46 12.21
 3 -6 8 218.69 14.61
 -3 6 8 211.07 11.23
 -3 -6 -7 291.83 12.95
 -3 6 7 295.96 14.4
 3 6 -7 276.25 13.15
 3 -6 7 302.31 17.1
 -3 6 7 289.06 13.13
 3 -6 6 1.17 4.02
 -3 6 6 8.16 3.44
 3 6 -6 7.85 4.39
 -3 6 6 9.91 4.41
 -3 -6 -6 4.76 3.05
 -3 6 5 34.65 5.23
 3 6 -5 31.83 5.05
 -3 6 5 30.03 5.48
 3 -6 5 21.98 5.63
 -3 -6 -5 31.24 5.02
 -3 6 4 158.04 10.27
 -3 6 4 177.73 7.95
 -3 -6 -4 174.56 10.92
 -3 6 4 169.83 11.22
 3 6 -4 169.96 9.46
 3 -6 4 153.06 12.41
 -3 6 3 63.38 6.78
 -3 6 3 67.64 4.84
 -3 -6 -3 65.14 7.12
 -3 6 3 68.48 7.49
 3 6 -3 74.84 6.55
 3 -6 3 75.94 8.96
 -3 6 2 148.59 6.7
 -3 -6 -2 154.24 10.67
 -3 6 2 143.57 10.56
 3 6 -2 151.16 8.65
 3 -6 2 133.06 11.33
 -3 6 2 148.56 10.23
 -3 6 1 62.6 4.24
 -3 -6 -1 72.79 7.67
 3 6 -1 63.85 5.65
 -3 6 1 59.17 7.25
 -3 6 1 68.25 7.24
 3 6 -1 52.27 2.74
 3 -6 1 73.15 8.83
 -3 -6 -1 61.68 5.61
 -3 6 0 1.36 3.07
 -3 -6 0 1.11 1.94
 3 -6 0 2.63 3.65
 -3 6 0 3.09 1.49
 3 6 0 5.5 2.87
 -3 6 0 1.96 3.77
 3 6 0 2.36 3.78
 -3 -6 0 4.81 3.38
 3 6 0 4.56 1.38
 -3 6 -1 65.28 4
 -3 -6 1 70.97 7.87
 3 6 1 57.83 4.97
 3 6 1 56.59 6.7
 3 6 1 60.18 4.17
 3 -6 -1 70.61 8.69
 -3 6 -1 59.69 7.13
 3 6 1 65.25 5.3
 -3 6 -2 157.63 11.18
 -3 6 -2 140.78 5.45
 -3 -6 2 141.26 11.1
 3 6 2 140.72 6.99
 3 6 2 148.36 10.77
 3 6 2 151.5 7.01
 3 -6 -2 156.67 12.45
 3 6 2 139.92 7.23
 3 6 3 67.25 5.23
 3 -6 -3 63.78 8.42
 -3 6 -3 69.76 3.72
 -3 6 -3 71.84 8.98
 -3 -6 3 63.97 7.92
 3 6 3 72.49 5
 3 6 3 58.6 7.18
 -3 6 -3 74.2 8.12
 3 6 3 62.58 4.63
 -3 6 -4 166.44 5.49
 -3 -6 4 164.22 12.18
 3 -6 -4 172.34 13.33
 3 6 4 172.26 6.71
 3 6 4 189.89 11.83
 3 6 4 160.89 8.23
 -3 6 -4 167.09 11.93
 3 6 4 169.71 6.96
 -3 6 -4 180.73 13.55
 3 6 5 29.37 3.96
 -3 6 -5 18.77 5.36
 -3 6 -5 27.66 2.31
 3 6 5 28.53 2.78
 3 6 5 25.42 5.1
 -3 -6 5 35.47 6.63
 -3 6 -5 24.15 5.59
 3 6 6 2.96 1.27
 -3 6 -6 0.31 0.93
 3 6 6 2.06 3.77
 -3 6 -6 -0.46 4.78
 -3 -6 6 3.76 4.31
 -3 6 -7 278.38 7.03
 -3 -6 7 295.01 17.11
 3 6 7 308.22 14.9
 -3 6 -7 274.78 16.87
 -3 6 -8 225.89 15.62
 -3 -6 8 224.42 15.41
 3 6 8 205.05 12.34
 3 -6 -8 204.54 14.84
 -3 -6 9 264.06 16.81
 3 6 9 256.23 13.37
 -3 6 -9 263.39 17.05
 3 -6 -9 270.25 16.8
 3 -6 -10 24.62 6.13
 3 6 10 44.52 7.79
 -3 6 -10 35.9 7.42
 3 6 10 34.36 5.96
 -3 -6 10 43.29 7.97
 -3 -6 11 52.52 8.37
 -3 6 -11 70.36 9.5
 3 6 11 58.9 8.35
 3 6 11 61.23 7.18
 3 -6 -11 57.39 8.57
 -3 6 -12 75.55 9.71
 -3 -6 12 83.02 10.3
 3 6 12 74.41 9.19
 3 6 12 81.74 7.75
 3 -6 -12 96.84 10.68
 3 6 13 28.6 6.89
 3 6 13 30.18 5.52
 -3 -6 13 25.96 6.65
 3 -6 -13 33.09 7.47
 -3 6 -13 29.94 7.01
 -3 6 -14 53.91 9.01
 3 6 14 45.28 7.51
 3 6 14 53.99 6.56
 -3 -6 14 39.58 7.76
 3 -6 -14 43.33 7.78
 3 6 15 2.64 3.98
 3 6 15 2.01 3.75
 -3 6 -15 -5.52 5.65
 -3 -6 15 -2.66 5.23
 3 -6 -15 -3.88 4.62
 -3 -6 16 36.76 8.13
 3 6 16 41.5 7.21
 -3 6 -16 43.37 7.91
 3 -6 -16 40.68 7.45
 3 6 17 29.83 6.76
 -3 6 -17 30.97 7.5
 -3 -6 17 28.07 7.01
 3 -6 -17 30.23 6.98
 -3 -6 18 21.94 6.98
 3 6 18 16.82 6.13
 -3 6 -18 10.57 5.14
 3 -6 -18 12.27 4.94
 3 6 19 18.97 6.17
 -3 6 -19 10.36 5.38
 -3 -6 19 7.51 5.27
 3 -6 -19 14.62 5.97
 3 6 20 88.63 10.59
 -3 6 -20 86.42 11.2
 -3 -6 20 100.72 12.88
 3 -6 -20 90.52 11.33
 -3 -6 21 43.98 8.83
 -3 6 -21 34 8.18
 3 6 21 36.99 7.58
 3 -6 -21 45.88 8.86
 -3 6 -22 9.52 5.92
 3 -6 -22 0.19 4.82
 3 6 22 4.86 4.43
 -3 -6 22 7.07 5.47
 -3 6 -23 2.63 4.15
 3 6 23 7.16 4.62
 3 -6 -23 0.89 3.94
 -3 -6 23 11.65 6.72
 3 6 24 5.21 5.36
 -3 -6 24 15.18 6.96
 3 -6 -24 10 5.42
 -3 6 -24 12.8 6.08
 3 6 25 11.71 5.86
 3 -6 -25 18.56 6.69
 -3 -6 25 14.38 6.65
 -3 6 -25 19.78 7.18
 3 6 26 10.39 5.19
 3 -6 -26 9.34 6.22
 -3 -6 26 7.77 5.94
 -3 6 -26 3.47 4.45
 -3 -6 27 15.02 6.44
 3 -7 27 7.57 5.33
 3 -7 26 8.96 4.82
 3 -7 25 3.08 5.18
 3 7 -24 9.08 6.3
 3 -7 24 7.66 5.52
 3 7 -23 17.6 7.08
 3 -7 23 5.99 4.89
 3 -7 22 12.01 5.3
 3 7 -22 13.7 6.18
 3 7 -21 32.64 8.11
 3 -7 21 22.05 6.64
 3 7 -20 25.36 7.1
 3 -7 20 25.61 7.07
 3 7 -19 18.68 6.14
 3 -7 19 16.15 6.25
 3 7 -18 48.51 8.59
 -3 -7 -18 30.89 6.13
 3 -7 18 30.71 7.12
 -3 -7 -17 5.74 3.65
 3 7 -17 10.47 6.13
 3 -7 17 8.37 4.83
 3 7 -16 12.96 5.73
 -3 7 16 14.9 4.74
 -3 -7 -16 9.6 4.16
 3 -7 16 6.06 4.33
 3 7 -15 33.72 7.59
 -3 7 15 29.91 5.92
 -3 -7 -15 22.76 5.51
 3 -7 15 28.86 6.79
 3 7 -14 25.07 6.77
 -3 7 14 25.23 5.73
 3 -7 14 16.53 5.4
 -3 7 13 3.99 2.73
 3 7 -13 3.43 4.53
 -3 7 13 5.82 3.75
 3 -7 13 8.93 5.11
 -3 7 12 66.16 8.03
 3 7 -12 72.31 8.74
 -3 7 12 59.35 6.2
 3 -7 12 65.29 9.27
 -3 7 11 9.68 3.26
 3 -7 11 19.17 5.31
 3 7 -11 15.07 5.1
 -3 7 11 10.42 4.9
 -3 7 10 72.66 8.18
 -3 -7 -10 67.42 6.37
 3 7 -10 64.76 8.08
 -3 7 10 66.96 6.77
 3 -7 10 61.98 8.68
 -3 7 9 17.79 3.95
 3 -7 9 16.98 5.6
 3 7 -9 17 4.88
 -3 7 9 6.26 3.9
 -3 -7 -9 16.24 3.76
 3 -7 8 40.25 7.59
 3 7 -8 44.18 6.7
 -3 7 8 38.57 6.24
 -3 7 8 46.24 5.87
 -3 -7 -8 41.32 5.5
 -3 -7 -7 151.18 10.22
 -3 7 7 151.58 11.42
 3 7 -7 158.59 10.81
 3 -7 7 164.46 13.46
 -3 7 7 160.12 10.25
 -3 7 6 39.12 5.64
 -3 7 6 41.01 4.8
 3 7 -6 34.34 5.88
 -3 7 6 33.36 6.12
 3 -7 6 38.79 7.45
 -3 -7 -6 40.58 6.01
 3 -7 5 176.72 14.04
 -3 7 5 169.83 8.74
 -3 -7 -5 182.51 11.88
 -3 7 5 167.58 12.26
 3 7 -5 176.5 10.84
 -3 7 5 172.43 10.95
 3 -7 4 57.78 8.43
 -3 7 4 70.69 5.62
 -3 -7 -4 61.59 7.51
 3 7 -4 65.64 6.76
 -3 7 4 61.9 7.88
 -3 7 4 61.49 7.03
 3 -7 3 17 5.62
 -3 7 3 20.56 3.27
 -3 7 3 19.95 4.64
 3 7 -3 16.49 3.94
 -3 7 3 11.61 4.46
 -3 -7 -3 24.93 5.33
 -3 7 2 8.93 3.67
 3 -7 2 8.09 4.38
 -3 7 2 16.94 3.03
 3 7 -2 17.35 4.02
 -3 7 2 11.91 3.9
 -3 -7 -2 19.63 5.16
 -3 7 1 37.52 5.87
 3 -7 1 43.74 7.38
 -3 7 1 41.44 4.05
 3 7 -1 39.25 4.97
 -3 7 1 38.98 6.69
 -3 -7 -1 49.18 7.11
 -3 7 0 10.81 3.91
 3 -7 0 14.62 5.14
 -3 7 0 15.54 2.67
 3 7 0 17.02 3.69
 -3 7 0 7.05 4.41
 3 7 0 14.1 5.32
 -3 -7 0 19.28 5.16
 -3 7 -1 36.73 7.09
 3 -7 -1 36.79 7.28
 -3 7 -1 44.56 3.93
 -3 -7 1 50.71 7.36
 3 7 1 37.99 4.5
 3 7 1 43.26 6.88
 -3 7 -1 38.54 6.13
 -3 7 -2 11.68 4.44
 -3 -7 2 16.6 5.05
 3 -7 -2 14.03 4.87
 -3 7 -2 15.25 5.5
 3 7 2 11.61 2.98
 3 7 2 7.83 4.49
 -3 7 -3 16.62 4.93
 -3 7 -3 11.55 4
 3 7 3 18.93 3.23
 3 7 3 13.77 4.66
 -3 -7 3 17.13 5.32
 -3 7 -4 69.86 8.31
 -3 -7 4 70.81 9.06
 3 7 4 65.78 7.94
 -3 7 -4 57.85 8.55
 -3 7 -5 173.25 13.17
 -3 -7 5 169.92 13.72
 3 7 5 145.69 11.48
 -3 7 -5 162.43 13.71
 3 7 6 39.85 6.79
 -3 -7 6 43.25 8.11
 -3 7 -6 46.35 7.55
 -3 7 -6 35.35 7.41
 -3 -7 7 146.16 13.15
 3 7 7 154.48 11.63
 -3 7 -7 155.61 13.53
 3 7 8 45.13 6.94
 -3 7 -8 49.48 8.48
 -3 -7 8 41.87 7.88
 -3 -7 9 21.72 6.52
 3 7 9 21.71 5.66
 -3 7 -9 21.07 6.63
 3 7 9 15.1 4.9
 -3 7 -10 78.35 10.51
 3 7 10 72.16 9.5
 3 7 10 65.67 7.85
 -3 -7 10 66.79 9.41
 3 -7 -10 54.6 8.79
 3 -7 -11 13.34 5.05
 3 7 11 3.99 4.58
 3 7 11 16.86 5.19
 -3 -7 11 11.38 5.12
 -3 7 -11 15.42 6.47
 3 7 12 72.56 9.63
 3 7 12 67.41 7.87
 -3 7 -12 65.7 10.07
 -3 -7 12 57.43 9.35
 3 -7 -12 60.68 9.17
 3 7 13 7.13 4.73
 3 7 13 4.28 4.01
 -3 -7 13 3.87 3.88
 -3 7 -13 4.43 5.15
 3 -7 -13 6.16 4.55
 -3 -7 14 26.06 7.17
 3 7 14 23.46 6.68
 3 7 14 23.72 5.28
 -3 7 -14 16.13 6.36
 3 -7 -14 21.98 6.75
 3 -7 -15 28.16 7.15
 3 7 15 21.86 6.17
 3 7 15 32.46 6.27
 -3 7 -15 16.99 6.74
 -3 -7 15 29.64 7.76
 3 7 16 9.1 4.81
 -3 -7 16 14.51 5.87
 3 7 16 20.08 5.3
 -3 7 -16 6.14 5.24
 3 -7 -16 7.69 5.34
 3 -7 -17 4.04 4.81
 3 7 17 6.46 4.83
 3 7 17 16.42 5.46
 -3 -7 17 15.43 6.8
 -3 7 -17 -0.7 4.85
 3 -7 -18 39.97 8.36
 3 7 18 41.22 8.26
 -3 7 -18 52.72 9.49
 -3 -7 18 30.04 8.08
 3 7 19 19.2 6.66
 -3 7 -19 7.42 6.08
 -3 -7 19 14.13 6.31
 3 -7 -19 13.22 6.29
 -3 7 -20 38.69 7.97
 3 7 20 29.07 7.4
 -3 -7 20 19.78 7.15
 3 -7 -20 22.64 6.79
 -3 -7 21 13.88 6.14
 -3 7 -21 18.02 6.65
 3 -7 -21 19.71 6.52
 3 7 21 17.09 6.41
 3 7 22 5.07 4.84
 -3 7 -22 4.42 5.66
 3 -7 -22 17.58 6.74
 -3 -7 22 12.68 6.83
 -3 7 -23 6.57 5.05
 3 7 23 1.23 3.53
 3 -7 -23 11.53 5.96
 -3 -7 23 8.39 6.36
 3 -8 25 5.93 5.38
 3 -8 24 1.64 4.47
 3 -8 23 -3.12 4.67
 3 -8 22 4.15 4.57
 3 8 -21 5.79 5.84
 3 -8 21 2.46 4.38
 3 8 -20 5.05 5.37
 3 -8 20 -0.96 4.15
 3 8 -19 43.01 8.93
 3 -8 19 32.05 7.67
 3 8 -18 65 9.99
 3 -8 18 44.24 8.81
 3 8 -17 12.2 5.74
 -3 8 17 12.37 5.29
 3 -8 17 -1.17 3.97
 3 -8 16 27.18 7.29
 3 8 -16 31.64 7.65
 -3 8 16 37.81 6.54
 3 8 -15 25.51 6.88
 -3 8 15 34.46 6.64
 3 -8 15 32.84 7.26
 -3 8 14 74.14 8.79
 3 8 -14 75.42 9.52
 3 -8 14 82.75 10.97
 3 8 -13 30.47 6.88
 -3 8 13 38.96 6.78
 3 -8 13 38.67 8.25
 3 -8 12 5.45 4.96
 3 8 -12 11.03 5.54
 -3 8 12 1.91 4.2
 -3 8 11 119.41 10.94
 3 8 -11 121.45 11.04
 3 -8 11 128.04 12.86
 3 -8 10 10.45 5.61
 3 8 -10 4.7 4.51
 -3 8 10 1.11 4.25
 -3 8 9 94.84 9.95
 3 8 -9 99.08 9.64
 3 -8 9 82.5 10.59
 -3 -8 -8 11.34 4.06
 3 -8 8 19.77 5.81
 -3 8 8 11.69 3.88
 -3 8 8 20.69 4.06
 3 8 -8 11.68 5.02
 -3 8 8 14.28 5.29
 3 -8 7 97.41 11.4
 -3 8 7 106.49 8.01
 -3 -8 -7 94.15 9.02
 -3 8 7 92.57 9.95
 3 8 -7 85.07 8.68
 -3 8 7 95.45 8.37
 3 -8 6 31.8 7.38
 -3 8 6 38.98 5.64
 3 8 -6 37.45 6.36
 -3 8 6 38.31 6.83
 -3 -8 -6 38.58 6.4
 3 -8 5 26.66 6.84
 3 8 -5 38.45 5.99
 -3 8 5 35.89 7.16
 -3 8 5 32.85 5.47
 -3 -8 -5 32.83 6.09
 -3 -8 -4 46.8 7.27
 -3 8 4 39.93 6.02
 3 -8 4 48.06 8.3
 3 8 -4 37.28 5.84
 -3 8 4 31.07 6.34
 -3 8 3 4.77 3.02
 3 -8 3 5.89 4.54
 3 8 -3 18.03 4.53
 -3 8 3 9.59 4.66
 -3 -8 -3 10.83 3.8
 -3 8 2 18.43 4.75
 3 -8 2 14.91 5.13
 -3 8 2 19.73 5.43
 3 8 -2 32.3 5.11
 -3 8 2 15.56 5.44
 -3 -8 -2 21.2 5.36
 -3 8 1 11.65 4.22
 3 -8 1 9.6 4.41
 -3 8 1 13.79 5.15
 3 8 -1 7.65 3.26
 -3 8 1 2.95 3.94
 3 8 -1 6.29 4.57
 -3 -8 -1 11.34 4.9
 -3 8 0 4.2 2.99
 3 -8 0 6.59 4.29
 -3 8 0 1.01 3.65
 -3 8 0 -6.61 4.71
 3 8 0 -1.46 4.62
 -3 -8 0 0.31 3.32
 -3 8 -1 3.63 3.47
 3 -8 -1 9.04 5
 3 8 1 3.56 3.96
 -3 8 -1 5.45 4.22
 -3 -8 1 8.81 4.43
 -3 8 -1 -0.95 4.86
 -3 8 -2 22.81 5.63
 3 -8 -2 23.67 6.41
 3 8 2 13.53 4.74
 -3 8 -2 10.74 5.31
 -3 -8 2 14.27 5.29
 -3 8 -3 12.62 4.61
 -3 8 -3 4.7 3.88
 -3 -8 3 16.97 5.64
 3 8 3 10.1 4.63
 -3 8 -4 52.87 8.95
 3 8 4 31.15 6.51
 -3 -8 4 45.48 8.04
 -3 8 -4 47.09 7.41
 3 8 5 38.56 7.31
 -3 8 -5 43.95 8.38
 -3 8 -5 33.03 6.73
 -3 -8 5 33.18 7.48
 3 8 6 39.07 6.96
 -3 8 -6 38.39 7.84
 -3 -8 6 44.95 8.05
 -3 8 -6 29.13 6.55
 -3 -8 7 102.8 11.97
 3 8 7 97.5 10.21
 -3 8 -7 101.08 11.86
 -3 8 -7 91.52 10.35
 -3 8 -8 29.35 7.87
 3 8 8 13.35 5.62
 3 8 8 17.63 5.9
 -3 -8 8 11.88 5.06
 -3 8 -9 94.59 11.81
 3 8 9 94.71 11.21
 -3 -8 9 105.98 12.26
 3 8 9 90.51 9.64
 3 8 10 8.77 6.36
 3 8 10 3.11 4.09
 -3 8 -10 11.45 6.11
 -3 -8 10 8.66 5.8
 3 8 11 118.4 12.42
 -3 -8 11 114.8 13.35
 3 8 11 118.01 10.95
 -3 8 -11 122.88 13.52
 -3 -8 12 -0.64 4.95
 3 8 12 7.43 5.79
 3 8 12 -2.98 4.57
 -3 8 -12 6.88 4.99
 -3 8 -13 45.06 9.06
 3 8 13 33.74 7.86
 3 8 13 28.84 6.61
 3 -8 -13 27.3 7.18
 -3 -8 13 30.53 8.37
 3 8 14 67.86 10.02
 3 8 14 75.7 9.04
 -3 8 -14 84.01 11.96
 -3 -8 14 78.66 11.61
 3 -8 -14 72.17 10.93
 3 8 15 33.69 8.18
 3 8 15 24.49 6.08
 -3 8 -15 18.08 6.77
 -3 -8 15 35.34 8.4
 3 -8 -15 25.65 7.5
 3 8 16 22.91 6.62
 3 8 16 27.87 6.18
 -3 8 -16 19.71 7.19
 -3 -8 16 29.38 8.62
 3 -8 -16 29.36 7.47
 -3 -8 17 -3.98 5.11
 3 8 17 9.66 5.43
 -3 8 -17 -1.88 4.68
 3 8 17 9.37 5.05
 3 -8 -17 3.03 5.24
 -3 -8 18 42.32 9.08
 3 8 18 45.01 8.91
 -3 8 -18 59.19 10.48
 3 8 18 70.37 8.61
 3 -8 -18 59.74 10.77
 -3 8 -19 46.58 9.37
 3 8 19 28.15 7.38
 3 -8 -19 38.76 8.98
 -3 -8 19 54.77 10.8
 -3 8 -20 0.11 5.41
 3 8 20 8.04 5.9
 3 -8 -20 -2.27 5.6
 -3 -8 20 0.29 4.79
 3 -9 22 -3.53 4.88
 3 -9 21 -3.58 5.11
 3 -9 20 13.01 6.22
 3 -9 19 10.15 5.48
 3 9 -18 19.05 7.15
 3 -9 18 12.98 6.3
 3 -9 17 19.61 7.03
 3 9 -17 10.47 6.02
 -3 9 17 26.39 6.16
 3 9 -16 17.95 6.68
 -3 9 16 13.05 5.26
 3 -9 16 10.04 5.7
 3 -9 15 38.53 8.53
 3 9 -15 60.39 9.59
 -3 9 15 48.21 7.99
 3 -9 14 14.65 6.08
 3 9 -14 17.23 6.04
 -3 9 14 20.76 6.09
 3 9 -13 12.15 5.48
 -3 9 13 16.59 5.74
 3 -9 13 12.42 5.52
 3 -9 12 19.83 6.93
 3 9 -12 15.81 5.43
 -3 9 12 15.78 5.39
 3 9 -11 2.98 4.89
 -3 9 11 -4.24 4.87
 3 -9 11 4.41 4.57
 3 -9 10 29.68 7.82
 3 9 -10 30.53 6.62
 -3 9 10 28.41 6.51
 3 -9 9 12.76 6.05
 3 9 -9 6.84 4.43
 -3 9 9 -2.99 4.99
 3 -9 8 2.05 4.29
 3 9 -8 8.57 4.64
 -3 9 8 14.51 5.52
 3 -9 7 -1.75 5.04
 3 9 -7 4.02 3.74
 -3 9 7 10.1 5.1
 3 -9 6 3.21 5.15
 3 9 -6 -2.47 3.38
 -3 9 6 4.46 4.53
 -3 -9 -6 1.15 3.41
 3 -9 5 7.25 5.26
 3 9 -5 4.28 3.29
 -3 9 5 3.21 4.28
 -3 9 5 7.02 5.1
 -3 -9 -5 7.39 4.27
 -3 9 4 13.55 5.09
 -3 9 4 19.06 4.6
 3 -9 4 22.17 6.48
 -3 9 4 20.38 5.83
 -3 -9 -4 22.3 5.73
 -3 9 3 24.72 5.15
 3 -9 3 14.73 5.87
 -3 9 3 13.82 4.87
 -3 9 3 12.08 5.21
 3 9 -3 10.15 5.34
 -3 -9 -3 22 5.64
 -3 9 2 3.26 4.12
 3 -9 2 5.96 4.2
 -3 9 2 13.39 4.56
 -3 9 2 1.83 4.1
 3 9 -2 6 5.03
 -3 -9 -2 11.54 4.7
 -3 9 1 -3.98 3.19
 3 -9 1 1.76 4.92
 -3 9 1 3.38 4.02
 3 9 -1 -3.92 5.69
 -3 9 1 6 4.27
 -3 -9 -1 1.34 3.67
 -3 -9 0 16.57 5.69
 3 -9 0 15.57 6.03
 -3 9 0 19.7 6.25
 -3 9 0 14.15 5.2
 3 9 0 15.89 6.06
 -3 9 0 7.27 3.79
 -3 9 -1 1.27 3.47
 -3 -9 1 12.14 5.14
 -3 9 -1 8.59 5.35
 3 9 1 -1.2 4.59
 -3 9 -1 0.3 4.48
 -3 9 -2 6.36 3.77
 -3 -9 2 9 5.04
 3 9 2 -1.3 5.03
 -3 9 -2 4.52 4.39
 -3 9 -2 3.99 4.65
 -3 9 -3 10.4 4.71
 -3 -9 3 15.66 6.08
 3 9 3 15.1 5.3
 -3 9 -3 4.78 4.61
 -3 9 -3 13.01 5.97
 -3 9 -4 19.18 5.53
 3 9 4 14.04 5.6
 -3 9 -4 21.6 6.9
 -3 -9 4 32.35 7.55
 -3 9 -5 5.78 4.67
 3 9 5 11.57 5.48
 -3 -9 5 3.11 4.42
 -3 9 -5 4.59 3.75
 -3 -9 6 1.68 4.56
 -3 9 -6 6.36 5.71
 3 9 6 1.06 4.64
 -3 9 -6 -1.25 4.04
 -3 9 -7 5.5 4.37
 3 9 7 5.49 4.89
 3 9 7 9.09 5.26
 -3 -9 7 10.9 5.89
 -3 9 -7 5.36 3.9
 -3 9 -8 4.34 5.54
 3 9 8 0.06 4.72
 3 9 8 6.4 5.02
 -3 -9 8 7.49 4.92
 -3 9 -8 -0.78 4.51
 3 9 9 6.21 5.14
 3 9 9 -5.92 6.1
 -3 9 -9 6.62 4.93
 -3 -9 9 8.5 5.27
 -3 9 -9 9.87 6.02
 3 9 10 36.61 7.89
 3 9 10 20.97 6.15
 -3 9 -10 38.29 8.83
 -3 -9 10 38.29 8.16
 3 9 11 0.52 3.94
 3 9 11 -4.52 5.2
 -3 9 -11 0.97 4.79
 -3 -9 11 -2.09 4.52
 -3 -9 12 17.52 6.58
 3 9 12 11.09 5.17
 3 9 12 10.13 4.31
 -3 9 -12 25.16 7.54
 3 9 13 14.35 6.39
 3 9 13 10.67 5.05
 -3 9 -13 12.76 6.56
 -3 -9 13 4.1 4.76
 3 9 14 12.07 6.37
 3 9 14 22.99 6.31
 -3 9 -14 15.16 7.3
 -3 -9 14 4.35 5.92
 -3 -9 15 59.37 11.28
 3 9 15 55.63 9.51
 3 9 15 57.87 8.54
 -3 9 -15 48.64 9.79
 3 9 16 16.32 6.28
 3 9 16 14.4 5.39
 -3 -9 16 16.31 7.03
 3 9 17 20.92 6.15
 3 -10 15 -0.89 4.28
 3 10 -15 0.87 4.26
 3 -10 14 21.82 7.29
 3 10 -14 13.35 6.3
 3 -10 13 9.51 5.88
 3 10 -13 7.27 5.27
 3 -10 12 -0.39 4.17
 3 10 -12 5.94 5.29
 3 -10 11 1.32 5.05
 3 10 -11 8.05 4.96
 -3 10 11 -8.2 6.01
 3 -10 10 2.38 4.69
 -3 10 10 5.76 4.92
 3 -10 9 16.89 6.5
 -3 10 9 21.83 6.61
 -3 10 9 18.82 4.86
 -3 10 8 2.61 4.07
 3 -10 8 -1.5 4.54
 -3 10 8 -1.26 5.31
 3 -10 7 -4.25 5.05
 -3 10 7 -0.03 3.32
 -3 10 7 10.29 5.64
 -3 10 6 19.3 6.07
 3 -10 6 15.33 6.01
 -3 10 6 15.84 5.96
 3 -10 5 30.14 7.79
 -3 10 5 32.15 7.38
 -3 10 5 13.35 5.48
 3 10 -5 13.95 6.48
 -3 10 4 4.3 4.6
 -3 10 4 6 4.81
 3 10 -4 5.14 5.51
 3 -10 4 5.7 5.78
 3 -10 3 0.07 4.39
 -3 -10 -3 2.64 3.8
 -3 10 3 3.01 3.7
 -3 10 3 2.76 4.69
 3 10 -3 -6.35 6.92
 -3 10 2 7.82 3.89
 3 -10 2 4.27 4.53
 -3 10 2 1.73 4.37
 3 10 -2 9.28 6.3
 -3 -10 -2 2 4.09
 -3 -10 -1 10.86 5.19
 -3 10 1 15.21 5.7
 3 10 -1 17.13 6.59
 -3 10 1 15.04 5.51
 -3 10 0 -0.46 4.84
 3 10 0 1.71 4.65
 -3 10 0 2.3 4.46
 -3 -10 0 -3.19 4.62
 -3 10 -1 11.23 4.53
 -3 -10 1 15.83 6.34
 3 10 1 14.44 5.99
 -3 10 -1 6.24 5.14
 -3 10 -1 11.03 5.47
 -3 10 -2 6.95 4.02
 -3 10 -2 10.5 6.16
 3 10 2 -2.45 5.31
 -3 10 -2 -9.11 5.82
 -3 -10 2 5.63 4.85
 -3 10 -3 -8.77 4.41
 -3 10 -3 6.68 5
 3 10 3 -0.23 5.24
 -3 10 -3 -5.51 5.33
 -3 -10 3 3 4.34
 -3 10 -4 5.7 4.75
 3 10 4 4.43 5.42
 -3 10 -4 8.85 4.88
 -3 10 -4 7.91 4.63
 -3 -10 4 3.7 4.47
 -3 10 -5 27.73 6.98
 -3 10 -5 25.06 7.44
 3 10 5 33.07 8.34
 -3 10 -5 19.54 5.99
 -3 -10 5 21.5 6.44
 -3 10 -6 10.79 4.78
 -3 10 -6 6.23 5.79
 3 10 6 9.37 5.13
 3 10 6 20.5 6.71
 -3 -10 6 14.55 6.7
 -3 -10 7 3.33 4.42
 -3 10 -7 -8.67 5.59
 3 10 7 3.65 5.98
 3 10 7 7.83 5.4
 -3 10 -7 -5.17 5.51
 -3 10 -8 6.26 4.47
 3 10 8 6.13 5.31
 3 10 8 5.2 4.71
 -3 -10 8 1.35 3.9
 -3 10 -8 10.53 6.44
 3 10 9 10.85 5.92
 3 10 9 14.44 5.97
 -3 10 -9 12.91 6.09
 -3 -10 9 26.71 7.72
 -3 10 -9 27.14 6.88
 3 10 10 -4.51 4.84
 3 10 10 -8.6 6.28
 -3 10 -10 -3.35 5.02
 -3 -10 10 5.97 5.72
 -3 10 -10 2.12 4.6
 3 10 11 -4.02 5.68
 -3 10 -11 -1.11 4.6
 -3 -10 11 3.15 5.85
 3 -11 7 5.65 4.92
 3 -11 6 6.42 5.38
 3 -11 5 8.41 5.9
 -3 11 5 13.55 5.91
 -3 11 4 1.93 4.24
 -3 11 3 0.78 3.29
 -3 11 2 5.18 3.85
 -3 11 1 -2.92 4.24
 -3 11 0 -1.27 4.51
 -3 -11 1 3.41 5.56
 -3 11 -1 2.72 3.98
 -3 -11 2 10.15 5.95
 -3 -11 3 4.21 5.49
 -3 -11 4 -1.96 5.14
 -3 -11 5 -0.25 4.94
 -3 -11 6 -3.41 5.84
 -3 11 -8 -5.85 4.66
 -4 0 0 76.22 5.88
 4 0 0 72.58 6.02
 -4 0 0 73.9 3.49
 -4 0 0 67.12 6.02
 -4 0 -1 935.28 19.2
 -4 0 1 924.61 19.07
 4 0 1 897.65 19.66
 4 0 -1 918.32 19.83
 -4 0 -1 904.6 11.57
 4 0 -1 887.76 14.48
 -4 0 -1 897.88 20.15
 -4 0 1 894.59 20.28
 -4 0 -2 107.12 6.76
 -4 0 2 94.21 6.32
 4 0 2 112.33 7.39
 4 0 -2 110.67 7.2
 -4 0 -2 104.79 4.06
 4 0 -2 113.87 5.42
 -4 0 -2 110.77 7.29
 -4 0 2 112.51 7.58
 -4 0 -3 1057.35 22.01
 -4 0 -3 1048.39 13.19
 -4 0 -3 1086.11 20.93
 4 0 3 1051.96 21.76
 -4 0 3 1090.91 21.15
 4 0 -3 1050.94 21.32
 4 0 -3 1040.33 16.65
 -4 0 3 1082.27 22.67
 4 0 -4 345.65 12.26
 4 0 -4 326.18 9.69
 4 0 -4 328.27 5.47
 -4 0 -4 336.94 5.61
 -4 0 -4 338.84 12.03
 4 0 4 342.69 12.69
 -4 0 4 335.66 11.89
 -4 0 -4 330.37 7.81
 -4 0 -4 349.27 12.87
 -4 0 4 327.68 12.81
 4 0 -5 41.57 4.66
 4 0 -5 44.6 2.35
 -4 0 -5 43.08 2.38
 4 0 5 40.06 4.71
 -4 0 5 38.03 4.36
 4 0 -5 39.42 3.67
 -4 0 -5 41.22 3.05
 -4 0 -5 42.44 4.82
 -4 0 5 40.1 4.93
 4 0 -6 36 4.32
 -4 0 6 33.25 4.67
 4 0 -6 36.91 2.41
 -4 0 -6 39.73 2.49
 4 0 6 37.08 4.9
 -4 0 6 37.25 4.36
 4 0 -6 33.64 3.55
 -4 0 -6 36.83 4.68
 4 0 7 63.4 4.91
 4 0 7 67.5 6.28
 -4 0 7 74.05 6.03
 4 0 -7 64.42 5
 -4 0 -7 57.89 5.67
 -4 0 7 65.05 6.34
 -4 0 8 18.94 3.41
 -4 0 -8 22.66 3.94
 -4 0 8 21.32 4.17
 4 0 8 23.23 3.29
 4 0 -8 21.14 3.14
 4 0 8 17.21 3.51
 -4 0 -9 -1.27 2.48
 -4 0 9 0.55 1.86
 -4 0 -9 1.61 2.07
 -4 0 9 2.96 3.16
 4 0 9 2.12 2.03
 4 0 -9 5.99 2.61
 4 0 9 3.45 2.86
 4 0 -10 644.81 16.29
 4 0 10 671.39 16.1
 4 0 10 699.44 20.07
 -4 0 -10 656.23 17.38
 -4 0 -10 677.18 19.23
 -4 0 10 627.37 19.76
 4 0 -11 4.37 2.91
 -4 0 11 20.6 4.79
 -4 0 11 9.04 3.95
 4 0 11 10.5 2.78
 4 0 11 11.62 3.72
 -4 0 -11 7.9 3.19
 -4 0 -11 11.89 3.14
 -4 0 12 191.32 10.68
 4 0 12 199.67 11.32
 4 0 -12 179.05 9.32
 -4 0 -12 171.83 9.24
 -4 0 -12 179.39 10.56
 -4 0 12 179.78 11.25
 -4 0 -13 2.78 2.48
 -4 0 13 4.61 3.71
 -4 0 13 7.1 3.83
 4 0 -13 9.09 3.73
 4 0 13 -1.94 2.72
 -4 0 -13 2.51 2.9
 -4 0 -14 302.85 13.96
 -4 0 14 292.3 13.57
 4 0 14 310.3 14.7
 4 0 -14 300.85 12.61
 -4 0 14 292.97 14.9
 4 0 15 30.89 5.64
 -4 0 15 30.6 5.76
 -4 0 15 29.27 5.59
 4 0 -15 47.31 5.9
 -4 0 -15 36.1 5.55
 -4 0 16 241.94 12.94
 4 0 16 242.89 13.8
 4 0 -16 256.06 12.41
 -4 0 -16 242.5 13.13
 4 0 17 190.74 9.93
 -4 0 17 202.53 12.07
 4 0 17 195.59 12.68
 4 0 -17 207.83 11.57
 -4 0 -17 186.62 11.78
 4 0 18 160.54 9.46
 -4 0 18 163.43 11.15
 4 0 18 170.17 12.14
 4 0 -18 172.79 10.81
 -4 0 19 90.13 8.69
 4 0 19 75.66 8.49
 4 0 -19 102.07 8.89
 -4 0 20 -3.02 4.2
 4 0 20 0.5 3.5
 -4 0 -20 3.64 2.9
 4 0 21 47.06 7.38
 -4 0 -21 59.91 6.63
 -4 0 21 46.52 6.85
 4 0 -21 63.37 7.66
 4 0 -22 4.51 3.95
 -4 0 22 0.55 3.1
 -4 0 -22 -6.39 4.38
 4 0 22 -4.89 4.27
 -4 0 23 -0.76 3.64
 -4 0 -23 -4.96 4.29
 4 0 23 -1.57 4.03
 4 0 24 29.25 6.28
 4 0 -24 43.44 6.99
 -4 0 -24 31.72 5.31
 -4 0 24 36.03 6.42
 -4 0 25 97.76 10.08
 -4 0 -25 100.65 8.89
 4 0 25 95.09 10.73
 4 0 -25 111.42 10.57
 4 0 26 27.31 6.57
 -4 0 -26 36.32 5.74
 -4 0 26 30.79 6.38
 4 0 -26 49.84 7.98
 4 0 -27 86.94 10.2
 -4 0 27 91.81 10.34
 4 0 27 77.49 10.21
 4 0 28 12.92 5.9
 4 0 -28 23.66 6.05
 -4 0 28 18.25 5.63
 4 0 -29 8.66 5.19
 4 0 29 -0.83 4.74
 4 0 -30 4.23 4.53
 4 0 30 8.8 5.81
 4 0 -31 8.34 5.61
 4 1 -31 25.25 7.05
 4 1 -30 46.8 8.11
 4 -1 30 33.5 7.78
 4 -1 29 15.12 5.91
 4 -1 28 5.17 4.58
 -4 1 27 8.41 3.74
 4 -1 27 -2.68 4.84
 4 -1 26 46.01 8.29
 4 1 -26 32.58 7.11
 -4 1 26 48.87 7.3
 4 1 -25 16.74 6.31
 -4 1 25 13.64 4.46
 4 -1 25 6.7 4.35
 4 1 -24 70.03 9.16
 -4 1 24 98.48 9.44
 -4 -1 -24 89.69 7.24
 4 -1 24 73.55 9.42
 -4 -1 -24 64.86 7.72
 4 -1 23 45.71 7.65
 4 1 -23 44.44 7.36
 -4 1 23 55.68 7.31
 -4 -1 -23 59.87 7.42
 4 -1 22 0.6 3.85
 4 1 -22 -4.06 5.45
 -4 1 22 -2.71 4.31
 -4 -1 -22 4.52 3.28
 -4 1 21 19.97 4.92
 4 -1 21 10.57 4.47
 4 1 -21 13.09 4.63
 -4 -1 -21 10.63 4.03
 -4 1 20 10.8 3.99
 4 -1 20 8.87 4.06
 4 1 -20 5.73 4.43
 -4 -1 -20 12.02 3.94
 -4 1 19 50.97 6.63
 4 -1 19 52.61 7.5
 4 1 -19 51.26 7.45
 -4 -1 -19 47.42 5.92
 -4 1 18 28.8 5.24
 -4 -1 -18 27.51 3.94
 4 -1 18 29.99 6.04
 4 1 -18 14.03 4.54
 -4 -1 -18 29.03 3.95
 -4 -1 -18 22.74 4.47
 -4 1 17 45.63 6.82
 4 1 -17 38.42 6.11
 -4 -1 -17 47.1 5.02
 -4 1 17 50.06 6.42
 -4 -1 -17 55.33 5.06
 4 -1 17 61.39 7.66
 -4 -1 -17 58.36 6.5
 -4 1 16 219.35 11.94
 4 1 -16 209.32 12.66
 -4 -1 -16 215.5 10.2
 -4 -1 -16 217.24 9.32
 4 -1 16 231.4 13.77
 -4 -1 -16 206.77 11.17
 -4 1 16 211.42 13
 -4 1 15 174.89 10.43
 4 1 -15 163.08 11.38
 -4 -1 -15 175.18 9.08
 -4 -1 -15 154.21 7.87
 4 -1 15 167.76 11.59
 -4 -1 -15 166.25 9.89
 -4 1 15 157.42 11.01
 -4 -1 -14 29.95 4.52
 -4 1 14 35.84 5.62
 -4 -1 -14 39.28 4.47
 4 -1 14 35.34 5.8
 -4 -1 -14 36.54 4
 -4 -1 -13 6.43 2.59
 4 -1 13 4.62 3.63
 -4 1 13 6.3 3.35
 -4 -1 -13 6.43 2.44
 4 -1 13 6.71 2.03
 -4 -1 -13 5.86 2.14
 -4 -1 -12 12.31 3.37
 4 -1 12 19.22 4.54
 -4 1 12 16.58 4.32
 4 -1 12 15.02 2.54
 -4 -1 -12 16.98 2.93
 4 -1 11 309.93 9.53
 -4 -1 -11 303.38 9.97
 4 -1 11 292.03 13.99
 -4 -1 -11 307.89 10.51
 -4 -1 -11 301.39 12.1
 -4 1 11 299.6 13.82
 4 -1 10 229.49 8.05
 -4 -1 -10 235.31 8.5
 4 -1 10 231.4 12.34
 -4 1 10 221.73 11.71
 -4 -1 -10 237.04 9.17
 -4 -1 -10 218.76 10.18
 4 -1 9 199.3 7.24
 -4 -1 -9 197.31 7.47
 4 -1 9 205.8 11.43
 -4 -1 -9 197.3 8.28
 -4 -1 -9 219.67 10.16
 -4 1 9 193.84 10.71
 4 -1 8 110.06 5.32
 -4 -1 -8 102.88 5.28
 4 -1 8 95.73 7.97
 -4 -1 -8 97.39 6.83
 -4 1 8 114.16 8.22
 4 -1 7 43.73 3.41
 4 -1 7 41.87 5.33
 -4 -1 -7 49.77 3.69
 4 1 -7 57.25 4.25
 -4 -1 -7 42.84 4.77
 -4 1 7 48.42 5.37
 4 -1 6 141.74 5.87
 -4 -1 -6 144.88 5.66
 4 -1 6 134.96 8.8
 4 1 -6 132.55 5.89
 -4 -1 -6 143.8 8.01
 -4 1 6 132.16 8.54
 -4 1 5 21 3.92
 4 1 -5 21.15 3.1
 -4 1 5 25.7 3.24
 -4 -1 -5 20.52 3.21
 -4 -1 -5 20.82 2.27
 -4 -1 -5 24.17 3.49
 4 1 -5 23.32 2.63
 4 -1 5 14.19 3.39
 4 1 -4 175.33 7.77
 -4 -1 -4 178.83 8.19
 4 -1 4 177.7 9.93
 -4 1 4 170.96 7.02
 -4 1 4 178.87 9.68
 -4 -1 -4 165.13 8.47
 4 1 -4 165.13 5.87
 4 1 -3 282.2 9.83
 4 1 -3 259.63 6.88
 -4 -1 -3 254.53 9.39
 4 -1 3 260.85 11.96
 -4 1 3 259.35 8.57
 -4 -1 -3 257.79 10.38
 -4 1 3 253.71 11.41
 -4 1 2 82.98 4.92
 -4 -1 -2 87.79 5.47
 4 -1 2 91.88 7.27
 4 1 -2 84.73 5.57
 4 1 -2 81.31 3.67
 -4 1 2 91.25 6.97
 -4 -1 -2 89.06 6.33
 4 1 -1 128.51 3.09
 -4 -1 -1 139.9 6.72
 4 -1 1 139.81 8.75
 4 1 -1 134.17 6.96
 -4 1 1 140.87 6.3
 4 1 -1 138.32 4.29
 -4 1 1 148.76 8.84
 -4 -1 -1 153.99 8.2
 -4 -1 0 225.1 8.81
 -4 -1 0 238.4 8.69
 4 1 0 225.75 8.98
 4 -1 0 238.84 11.26
 -4 1 0 237.9 8.2
 -4 1 0 228.39 10.75
 -4 -1 0 234.41 10.19
 -4 -1 1 122.48 6.85
 -4 -1 1 149.35 6.84
 4 1 1 150.82 7.48
 4 -1 -1 138.03 8.69
 -4 1 -1 146.39 8.81
 -4 1 -1 144.6 6.53
 4 -1 -1 144.37 7.19
 -4 -1 1 140.92 8.08
 -4 -1 2 81.78 5.75
 -4 -1 2 83.69 5.18
 4 1 2 82.92 5.77
 4 -1 -2 85.01 6.93
 -4 1 -2 81.38 4.99
 4 -1 -2 80.35 5.62
 4 1 2 81.34 6.35
 -4 1 -2 88.03 6.94
 -4 -1 2 86.68 6.57
 -4 1 -3 273.54 9.15
 -4 -1 3 269.12 10.16
 4 1 3 248.68 10.66
 4 -1 -3 254.92 11.73
 -4 -1 3 271.07 9.19
 4 1 3 259.11 10.08
 4 -1 -3 253.83 9.77
 -4 -1 3 270.63 11.38
 -4 1 -3 262.63 11.67
 -4 1 -4 150.07 9.02
 4 1 4 182.43 8.72
 -4 -1 4 163.37 7.27
 4 -1 -4 178.27 9.84
 4 -1 -4 174.45 8.35
 -4 1 -4 162.46 7.3
 4 1 4 163.17 8.74
 -4 -1 4 164.17 9.19
 -4 -1 5 22.36 2.92
 -4 1 -5 19.23 3.92
 4 -1 -5 17.91 3.72
 -4 -1 5 21.91 3.92
 4 1 5 18.72 3.32
 4 -1 -5 22.23 2.3
 4 -1 -5 18.68 3.19
 4 1 5 23.56 3.81
 4 -1 -6 129.22 8.47
 4 -1 -6 138.93 5.56
 4 1 6 151.95 8.32
 -4 -1 6 140.18 7.09
 4 -1 -6 137.26 7.71
 4 1 6 141.78 8.35
 -4 1 -6 145.29 9.16
 -4 -1 6 142.79 8.94
 4 -1 -7 43.96 4.69
 4 -1 -7 54.29 3.73
 4 1 7 55.24 5.47
 -4 -1 7 51.04 4.44
 -4 1 -7 46.51 5.57
 -4 -1 7 47.76 5.81
 -4 -1 7 52.79 5.96
 -4 -1 8 107.1 7.9
 4 -1 -8 107.98 5.33
 4 1 8 102.7 7.24
 -4 -1 8 111.82 6.73
 4 -1 -8 96.81 6.78
 -4 1 -8 103.13 8.05
 -4 -1 8 109.36 8.24
 -4 -1 9 194.96 11.2
 -4 -1 9 219.24 11.29
 4 -1 -9 192.35 7.41
 4 1 9 196.84 10.21
 -4 -1 9 203.03 9.3
 4 -1 -9 202.58 9.92
 -4 1 -9 197.76 11.22
 -4 -1 10 241.85 12.73
 -4 -1 10 246.53 12.24
 4 -1 -10 228.86 8.29
 4 1 10 230.7 11.24
 -4 -1 10 246.92 10.55
 4 -1 -10 238.41 10.91
 -4 1 -10 228.62 12.24
 -4 -1 11 319.8 14.02
 4 -1 -11 301.84 9.76
 4 1 11 306.82 13.18
 -4 -1 11 292.65 11.98
 4 -1 -11 311.89 12.74
 -4 1 -11 303.48 14.19
 -4 -1 11 296.39 14.3
 -4 -1 12 16.73 3.43
 -4 -1 12 10.88 3.81
 4 -1 -12 18.97 2.94
 -4 -1 12 19.59 4.62
 4 -1 -12 12.71 3.64
 4 1 12 20.84 4.19
 -4 1 -12 16.47 4.1
 4 1 13 5.46 2.8
 -4 -1 13 5.59 3.78
 4 -1 -13 8.65 2.84
 -4 1 -13 8.03 3.48
 4 1 14 31.69 5.15
 4 1 14 28.24 4.62
 -4 -1 14 27.41 5.11
 4 -1 -14 33.55 5.18
 -4 1 -14 35.53 5.78
 -4 -1 15 162.57 10.97
 4 1 15 153.22 9.45
 4 1 15 177.23 11.21
 4 -1 -15 169.03 10.59
 -4 -1 16 214.35 12.82
 4 1 16 202.69 12.38
 -4 1 -16 214.98 12.06
 4 -1 -16 220.9 12.4
 4 1 16 201.23 10.91
 4 1 17 42.65 5.68
 -4 1 -17 49.72 6.39
 4 1 17 55.81 7.21
 -4 -1 17 51.85 6.94
 4 -1 -17 64.94 7.27
 4 1 18 28.54 4.91
 -4 1 -18 28.82 5.1
 -4 -1 18 20.42 4.45
 4 1 18 26.46 5.58
 4 -1 -18 32.49 5.72
 -4 1 -19 42.61 6.19
 4 1 19 59.06 6.65
 -4 -1 19 59.99 7.59
 4 -1 -19 59.86 7.45
 4 1 19 53.86 7.34
 4 -1 -20 15.35 4.68
 -4 1 -20 7.88 3.72
 4 1 20 14.95 4
 -4 -1 20 18.12 5.25
 4 1 20 15.19 4.77
 -4 1 -21 22.52 5.31
 4 1 21 19.45 4.61
 -4 -1 21 17.94 5.14
 4 1 21 20.47 5.49
 4 -1 -21 25.26 5.66
 4 -1 -22 10.49 4.83
 -4 -1 22 3.44 3.02
 4 1 22 1.59 3.53
 -4 1 -22 9.1 4.33
 4 -1 -23 71.93 8.69
 -4 1 -23 55.54 7.35
 -4 -1 23 48.22 7.45
 4 1 23 49.88 7.55
 -4 -1 24 106.22 10.99
 -4 1 -24 74.16 8.19
 4 1 24 90.12 10.07
 4 -1 -24 93.9 10.05
 -4 -1 25 15.2 5.28
 -4 1 -25 15.71 5.05
 4 1 25 15.53 5.3
 4 -1 -25 25.13 6.35
 -4 1 -26 45.41 7.03
 -4 -1 26 52.71 8.39
 4 1 26 37.44 7.38
 4 -1 -26 53.55 8.06
 4 1 27 6.21 4.5
 -4 1 -27 0.05 4.19
 -4 -1 27 -0.28 3.54
 -4 1 -28 4.4 4.2
 -4 -1 28 6.07 4.45
 4 1 28 -0.86 4.68
 4 -1 -28 15.01 5.56
 -4 1 -29 23.43 5.95
 -4 -1 29 21.28 6.14
 4 1 29 27.76 7.1
 4 -1 -29 34.62 7.63
 -4 -1 30 38.46 7.86
 4 1 30 31.55 7.66
 4 -1 -30 38.87 7.76
 4 -2 30 8.56 5.46
 4 2 -30 -0.82 6.64
 4 -2 29 9.39 5.61
 4 2 -29 2.18 4.78
 -4 -2 -28 54.93 7.48
 4 -2 28 44.4 8.5
 4 2 -28 44.26 8.69
 -4 -2 -27 23.33 5.3
 4 -2 27 13.3 5.67
 4 2 -27 4.14 4.9
 4 -2 26 6.28 4.81
 -4 -2 -26 7.19 3.94
 4 2 -26 -5.87 5.74
 4 -2 25 -0.94 3.29
 -4 2 25 2.54 3.31
 -4 -2 -25 7.82 3.99
 4 2 -25 -2.09 4.58
 -4 2 24 43.94 6.33
 -4 -2 -24 54.05 6.44
 4 -2 24 57.3 8.94
 4 2 -24 43.64 7.8
 -4 2 23 78.99 8.23
 4 2 -23 86.44 10.06
 4 -2 23 86.45 10.44
 -4 -2 -23 112.18 8.73
 -4 -2 -23 80.81 7.43
 4 2 -22 60.5 8.55
 -4 2 22 44.32 6.28
 -4 -2 -22 68.99 6.74
 4 -2 22 57.7 8.3
 -4 -2 -22 51.46 5.94
 -4 -2 -21 23.51 4.16
 -4 -2 -21 44.87 5.5
 -4 2 21 34.49 5.56
 4 -2 21 38.33 7.4
 4 2 -21 41.48 7.11
 -4 2 20 95.07 8.47
 4 2 -20 83.55 9.46
 -4 -2 -20 85.36 5.34
 4 -2 20 87.46 10.09
 -4 -2 -20 77.36 6.6
 -4 -2 -20 76.11 6.88
 -4 2 19 83.47 7.89
 -4 -2 -19 78.78 5.03
 4 -2 19 70.88 8.81
 -4 -2 -19 79.63 6.4
 -4 -2 -19 73.84 6.61
 4 2 -19 65.98 8.78
 -4 -2 -18 62.17 5.53
 -4 2 18 64.45 7.02
 -4 2 18 54.42 7.18
 -4 -2 -18 54.48 4.14
 4 -2 18 60.78 8.26
 -4 -2 -18 47.1 5.4
 4 2 -18 48.38 7.79
 -4 2 17 211.46 11.64
 4 2 -17 200.66 13.12
 -4 -2 -17 198.73 8.7
 -4 -2 -17 213.21 7.39
 4 -2 17 204.08 13.67
 -4 -2 -17 205.59 9.15
 -4 -2 -17 192.72 9.89
 -4 2 17 206.31 13.04
 -4 -2 -16 43.58 4.41
 -4 2 16 34.94 5.86
 -4 -2 -16 37.41 3.99
 -4 -2 -16 30.64 3.01
 -4 -2 -16 33.26 4.29
 4 -2 16 35.69 6.54
 4 2 -16 40.05 6.79
 -4 -2 -15 35.44 4.34
 -4 2 15 33.41 5.56
 -4 -2 -15 40.68 4.04
 -4 -2 -15 29.24 2.74
 -4 -2 -15 41.79 4.16
 4 2 -15 27.48 5.54
 4 -2 15 32.59 5.95
 4 2 -14 120.32 9.53
 -4 -2 -14 126.3 5.21
 4 -2 14 137.09 10.66
 -4 -2 -14 132.21 6.41
 -4 -2 -14 135.89 7.97
 -4 2 14 133.31 9.9
 -4 -2 -13 15.63 3.15
 -4 2 13 20.16 4.52
 -4 -2 -13 21.51 2.37
 4 -2 13 15.4 4.61
 -4 -2 -13 27.54 3.22
 4 2 -13 22.39 5.09
 4 2 -12 144.07 9.74
 -4 -2 -12 148.22 5.59
 4 -2 12 161.67 11.25
 -4 -2 -12 153.66 6.29
 -4 -2 -12 142.74 7.84
 -4 2 12 157.13 10.23
 4 2 -11 277.8 13.17
 4 -2 11 276.76 14.39
 -4 -2 -11 277.84 7.56
 -4 -2 -11 292.27 7.94
 -4 -2 -11 296.83 10.93
 -4 2 11 286 13.37
 -4 -2 -10 52.74 4.88
 -4 -2 -10 57.63 3.42
 4 -2 10 52.5 6.63
 -4 -2 -10 54.81 3.5
 4 2 -10 54.23 6.16
 -4 -2 -10 56.09 4.9
 -4 2 10 59.04 6.46
 -4 2 9 88.63 7.42
 4 2 -9 78.08 6.86
 -4 -2 -9 86.74 5.97
 -4 -2 -9 85.22 3.76
 4 -2 9 92.81 8.31
 -4 -2 -9 86.9 4.44
 -4 -2 -9 89.06 5.95
 4 2 -8 251.11 11.36
 -4 -2 -8 243.81 9.52
 4 -2 8 247.78 12.88
 -4 -2 -8 235.5 5.45
 -4 -2 -8 251.17 9.78
 -4 2 8 219.85 11.36
 4 2 -7 195.31 10.11
 -4 -2 -7 208.93 8.62
 4 -2 7 207.11 11.91
 -4 -2 -7 207.05 8.88
 -4 2 7 208.87 10.92
 4 -2 6 178.22 4.08
 -4 -2 -6 180.11 5.97
 -4 -2 -6 195.7 8.09
 4 -2 6 188.7 11.26
 -4 -2 -6 181.93 8.3
 -4 2 6 206.75 10.78
 4 -2 5 78.35 2.67
 -4 -2 -5 82.49 4.23
 4 -2 5 83.61 7.64
 -4 2 5 85.73 6.99
 -4 -2 -5 85.82 5.9
 4 -2 4 44.69 2.14
 -4 -2 -4 43.55 3.32
 -4 2 4 46.22 3.07
 4 -2 4 48.79 6.16
 4 2 -4 51.15 3.68
 -4 2 4 49.58 5.57
 -4 -2 -4 52.51 4.75
 -4 -2 -3 103.63 5.26
 -4 2 3 117.08 4.62
 4 -2 3 117.68 8.63
 4 2 -3 116.62 5.43
 -4 2 3 122.06 7.08
 -4 2 3 119.18 8.41
 -4 -2 -3 122.88 7.06
 -4 -2 -2 1327.42 18.67
 -4 2 2 1355.05 15.32
 4 -2 2 1350.97 28.56
 4 2 -2 1361.41 18.41
 -4 2 2 1329.32 22.99
 -4 2 2 1335.56 26.64
 -4 -2 -2 1350.62 23.02
 -4 -2 -1 537.35 12.46
 -4 2 1 534 9.9
 4 2 -1 517.42 10.78
 -4 -2 -1 555.64 11.93
 4 2 -1 529.87 11.78
 4 -2 1 524.52 17.99
 -4 2 1 537.31 14.76
 -4 2 1 535.85 17
 -4 -2 -1 550.35 15.03
 -4 -2 0 236.88 8.83
 -4 2 0 227.1 6.78
 4 2 0 234.81 7.01
 -4 -2 0 244.41 7.65
 4 2 0 232.36 8.08
 4 -2 0 239.3 12.27
 -4 2 0 235.49 9.86
 -4 2 0 246.63 11.83
 -4 -2 0 253.77 10.54
 -4 -2 1 552.69 15.92
 -4 -2 1 525.73 13.3
 4 2 1 538.57 10.17
 -4 2 -1 511.68 10.5
 -4 -2 1 534.98 10.8
 4 2 1 526.36 12.53
 4 -2 -1 550.39 18.42
 -4 2 -1 514.08 14.62
 -4 2 -1 523.98 17.14
 4 2 1 517.76 14.92
 -4 -2 1 523.72 15.26
 -4 -2 2 1379.27 25.16
 -4 -2 2 1350.14 21.87
 4 2 2 1343.39 15.61
 -4 -2 2 1329.43 16.83
 4 2 2 1360.47 20.54
 4 -2 -2 1348.23 28.72
 -4 2 -2 1348.68 23.91
 4 -2 -2 1371.95 25.46
 -4 2 -2 1360.66 27.75
 4 2 2 1321.09 23.56
 -4 -2 2 1294.35 24.64
 -4 -2 3 131.34 8.57
 -4 -2 3 120.86 7.28
 4 2 3 117.02 4.7
 -4 2 -3 112.37 7.13
 -4 -2 3 113.44 4.87
 4 2 3 119.21 6.43
 4 -2 -3 114.82 8.71
 4 -2 -3 100.13 7.46
 -4 2 -3 126.68 8.88
 4 2 3 111.78 6.95
 -4 -2 3 112.58 7.7
 -4 2 -4 49.12 5.92
 -4 -2 4 59.34 6.18
 4 2 4 52.94 3.31
 -4 -2 4 50.15 3.32
 4 2 4 50.07 4.57
 4 -2 -4 56.35 6.48
 4 -2 -4 47.37 5.16
 -4 2 -4 47.08 4.79
 4 2 4 44.46 4.55
 -4 -2 4 58.66 5.92
 4 -2 -5 89.33 6.98
 -4 -2 5 84.85 7.31
 4 2 5 81.68 5.78
 -4 -2 5 70.82 3.99
 4 -2 -5 90.14 7.84
 4 2 5 82.75 6.03
 -4 2 -5 68.49 6.7
 -4 -2 5 80.93 6.81
 4 -2 -6 195.65 10.22
 4 -2 -6 188.96 11.39
 -4 -2 6 197.14 10.65
 4 -2 -6 185.07 7.82
 4 2 6 183.25 8.69
 -4 -2 6 191.87 6.68
 4 2 6 179.68 8.8
 -4 2 -6 188.32 11.04
 -4 -2 6 184.4 10.41
 -4 -2 7 221.15 11.42
 4 -2 -7 209.73 8.59
 4 2 7 209.37 9.57
 -4 -2 7 223.54 11.68
 -4 -2 7 211.67 7.37
 4 -2 -7 216.72 12.14
 4 -2 -7 201.27 10.67
 4 2 7 201.98 9.33
 -4 2 -7 190.72 11.24
 -4 -2 8 228.95 12.02
 4 -2 -8 226.7 9.15
 4 2 8 249.69 10.76
 -4 -2 8 243.77 8.22
 4 -2 -8 235.78 11.6
 -4 2 -8 229.65 12.57
 -4 -2 8 230.24 12.14
 -4 -2 9 87.74 7.89
 4 -2 -9 96.31 6.21
 4 2 9 95.16 7.02
 -4 -2 9 86.22 5.38
 4 -2 -9 85.28 7.27
 -4 2 -9 96.84 8.49
 -4 -2 9 86.35 8
 4 -2 -10 52.52 4.82
 -4 -2 10 49.75 6.31
 4 2 10 55.84 5.72
 -4 -2 10 57.3 4.58
 4 -2 -10 55.81 6.22
 -4 2 -10 54.24 6.79
 -4 -2 11 284.53 14.13
 4 2 11 289.03 13.58
 4 2 11 291.01 12.65
 -4 -2 11 289.63 10.51
 4 -2 -11 286.42 13.45
 -4 2 -11 310.58 14.81
 -4 2 -11 277.09 14.42
 -4 2 -12 142.35 10.43
 -4 -2 12 143.59 10.37
 4 2 12 154.77 10.01
 4 2 12 138.7 9.14
 -4 -2 12 139.66 7.77
 4 -2 -12 159.58 10.23
 -4 2 -12 142.34 10.77
 -4 -2 13 21.61 3.5
 4 2 13 24.42 4.71
 -4 2 -13 17.82 4.63
 -4 -2 13 8.73 3.78
 4 2 13 27.56 4.61
 4 -2 -13 25.9 5
 4 -2 -14 139.13 9.96
 -4 -2 14 130.44 10.26
 4 2 14 128.32 9.32
 4 2 14 129.19 9.35
 -4 2 -14 125 9.92
 -4 -2 14 134.35 8.27
 4 2 15 31.3 5.24
 -4 -2 15 38.48 6.14
 -4 -2 15 41.59 5.15
 4 -2 -15 39.91 5.97
 4 2 15 47.08 6.15
 -4 2 -15 34.94 5.96
 -4 2 -16 38.92 6.33
 4 2 16 30.75 5.15
 -4 -2 16 42.49 6.81
 4 2 16 35.24 5.61
 4 -2 -16 40.91 6.56
 4 2 17 223.36 12.6
 -4 -2 17 222.3 14.09
 4 2 17 187.95 12.28
 -4 2 -17 213.32 13.31
 4 -2 -17 212.62 13.12
 -4 -2 18 68.73 8.3
 4 2 18 49.33 6.53
 -4 2 -18 59.56 7.61
 4 2 18 59.63 7.69
 4 -2 -18 58.87 7.58
 4 2 19 80.94 8.13
 4 2 19 80.28 8.63
 -4 2 -19 68.15 8.16
 -4 -2 19 57.05 7.98
 4 -2 -19 80.49 8.9
 4 -2 -20 73.42 8.66
 4 2 20 86.57 8.58
 4 2 20 78.3 8.75
 -4 2 -20 80.05 8.81
 -4 -2 20 60.92 8.27
 -4 2 -21 39.37 6.67
 4 2 21 22.51 5.24
 4 -2 -21 31.57 6.51
 -4 -2 21 29.44 6.06
 4 2 21 34.05 6.59
 -4 2 -22 47.39 7.23
 4 2 22 52.14 6.96
 -4 -2 22 54.67 8.2
 4 2 22 44.1 7.2
 4 -2 -22 60.76 8.45
 4 2 23 90.81 9.12
 -4 -2 23 96.79 10.77
 -4 2 -23 100.14 10.1
 4 2 23 85.95 9.67
 4 -2 -23 84.72 9.66
 4 2 24 49.56 7.58
 -4 -2 24 60.14 8.8
 4 2 24 35.67 7.2
 4 -2 -24 58.29 8.36
 -4 2 -24 45.65 7.34
 4 -2 -25 4.13 4.45
 -4 -2 25 1.47 3.9
 4 2 25 8.28 4.89
 -4 2 -25 3.53 3.92
 4 -2 -26 3.05 4.53
 -4 -2 26 1.26 4.07
 -4 2 -26 -1.03 3.97
 4 2 26 -2.56 4.15
 -4 2 -27 5.22 4.27
 -4 -2 27 4.11 4.75
 4 2 27 12.71 5.06
 4 -2 -27 18.21 6.08
 -4 2 -28 43.07 7.64
 -4 -2 28 47.49 8.55
 4 2 28 43.97 8.39
 4 -2 -28 52.7 8.66
 -4 2 -29 0.22 5.23
 -4 -2 29 -0.44 4.45
 4 2 29 -0.87 4.72
 4 -2 -29 9.11 5.21
 -4 2 -30 3.27 4.95
 -4 -2 30 -0.1 4.84
 4 2 30 12.44 5.67
 4 -2 -30 7.65 4.9
 -4 2 -31 25.27 6.9
 -4 -2 31 43.54 8.6
 4 -3 29 17.87 6.45
 4 3 -29 3.6 5.7
 4 -3 28 17.11 6.64
 4 3 -28 7.29 5.21
 4 -3 27 16.8 5.92
 4 3 -27 2.45 5.47
 4 -3 26 5.39 4.65
 4 3 -26 1.72 4.9
 -4 -3 -25 9.29 3.87
 4 -3 25 4.96 3.96
 4 3 -25 -1.45 5.24
 4 -3 24 4.93 4.78
 -4 -3 -24 5.48 3.33
 4 3 -24 7.49 4.88
 -4 3 23 49.68 6.44
 -4 -3 -23 59.01 6.58
 4 -3 23 69.12 9.6
 4 3 -23 49.24 8.3
 -4 3 22 68.38 7.38
 4 3 -22 76.25 9.46
 -4 -3 -22 78.18 7.27
 4 -3 22 84.19 10.5
 4 3 -21 9.47 5.53
 -4 3 21 9.84 3.99
 -4 -3 -21 7.81 3.03
 4 -3 21 14.48 5.55
 -4 -3 -20 110.48 6.93
 -4 3 20 111.2 8.88
 -4 -3 -20 120.36 8.36
 4 3 -20 106.08 10.73
 4 -3 20 111.64 11.42
 -4 3 20 108.5 10.12
 -4 -3 -19 3.05 2.17
 -4 3 19 7.66 4.18
 -4 3 19 5.01 4.11
 4 3 -19 12.35 5.89
 -4 -3 -19 5.2 2.9
 4 -3 19 4.2 4.23
 4 3 -18 273.93 15.58
 4 -3 18 270.73 16.61
 -4 -3 -18 273.96 11.69
 -4 -3 -18 253.06 9.87
 -4 3 18 272.39 14.88
 4 -3 17 7.96 4.6
 -4 -3 -17 5.98 2.07
 -4 3 17 0.86 3.35
 -4 -3 -17 9.07 2
 -4 -3 -17 7.59 2.69
 -4 -3 -16 182.27 6.65
 4 3 -16 179.13 12.36
 4 -3 16 179.04 13.19
 -4 -3 -16 187 9.02
 -4 -3 -16 177.71 8.05
 -4 3 16 192.31 12.13
 -4 -3 -15 101.33 5.32
 4 3 -15 91.59 9.09
 4 -3 15 91.97 9.76
 -4 -3 -15 95.78 6.31
 -4 -3 -15 96.8 5.88
 -4 3 15 95.37 8.55
 -4 -3 -14 106.02 5.54
 4 3 -14 84.59 8.32
 4 -3 14 95.34 9.58
 -4 -3 -14 102.27 6.32
 -4 -3 -14 89.2 5.62
 -4 3 14 90.94 8.43
 4 3 -13 8.99 4.1
 -4 -3 -13 6.47 1.94
 -4 3 13 5.95 3.58
 -4 -3 -13 15.27 2.9
 -4 -3 -13 6.27 1.98
 4 -3 13 3.33 3.16
 -4 -3 -12 78.34 5.1
 -4 -3 -12 81.96 5.3
 4 3 -12 71.21 7.73
 -4 3 12 81.51 7.73
 4 -3 12 81.96 8.73
 -4 -3 -12 75.66 5.06
 -4 -3 -11 219.96 8.49
 4 3 -11 233.91 12.23
 4 -3 11 235.67 14.09
 -4 -3 -11 223.14 7.97
 -4 -3 -11 213.6 8.28
 -4 3 11 224.75 12.03
 -4 3 10 33.85 5.06
 -4 -3 -10 43.51 4.23
 4 -3 10 38.2 6.37
 -4 -3 -10 33.78 3.08
 -4 -3 -10 33.84 3.63
 4 3 -10 29.52 5.02
 -4 -3 -9 13.81 2.5
 -4 3 9 15.54 3.8
 -4 -3 -9 16.39 3.18
 4 -3 9 6.44 3.74
 -4 -3 -9 14.12 1.98
 4 3 -9 9.69 3.66
 -4 3 8 23.21 4.46
 -4 -3 -8 18.34 2.78
 -4 -3 -8 17.13 1.91
 -4 -3 -8 23.28 3.68
 4 -3 8 15.1 4.6
 4 3 -8 25.26 4.81
 -4 -3 -7 271.83 10.24
 4 3 -7 253.59 11.48
 -4 3 7 266.73 8.89
 -4 -3 -7 245.4 5.16
 4 -3 7 258.25 14.05
 -4 3 7 243.89 12.08
 -4 -3 -7 256.46 9.2
 -4 -3 -6 104.73 6.67
 4 3 -6 107.19 7.44
 -4 3 6 94.96 5.47
 -4 -3 -6 101.47 3.84
 4 -3 6 108.95 9.13
 -4 3 6 103.12 7.98
 -4 -3 -6 99.52 5.95
 -4 3 5 37.97 5.12
 -4 -3 -5 44.13 4.8
 -4 3 5 37.73 3.59
 -4 -3 -5 40.22 2.82
 4 -3 5 36.73 5.84
 4 3 -5 39.3 4.54
 -4 -3 -5 46.9 4.26
 -4 -3 -4 101.34 6.97
 4 3 -4 114.66 7.1
 -4 3 4 104.35 5.65
 -4 -3 -4 116.68 4.95
 4 -3 4 98.04 8.62
 -4 3 4 111.99 8.34
 -4 -3 -4 110.2 6.56
 -4 -3 -3 308.4 11.82
 4 3 -3 289.35 10.76
 -4 3 3 307.78 9.68
 -4 -3 -3 294.3 8.4
 -4 3 3 280.9 12.87
 4 -3 3 299.21 14.76
 4 3 -3 285.02 5.71
 -4 -3 -3 312.59 10.99
 -4 -3 -2 325.86 12.39
 -4 3 2 324.08 10.16
 -4 -3 -2 327.22 9.37
 4 -3 2 339.08 15.65
 4 3 -2 319.47 6.92
 -4 3 2 319.66 13.86
 -4 -3 -2 338.27 11.82
 -4 -3 -1 139.82 8.52
 -4 3 1 134.34 6.77
 -4 -3 -1 143.21 6.7
 4 3 -1 143.82 5.16
 4 -3 1 142.95 10.2
 -4 3 1 136.94 9.19
 -4 -3 -1 145.77 8.04
 4 -3 0 22.71 4.67
 -4 3 0 18.06 4.16
 -4 -3 0 18.72 3.3
 4 -3 0 16.05 1.48
 -4 -3 0 21.69 3.17
 -4 3 0 17.8 2.94
 4 3 0 12.96 2.4
 -4 -3 0 17.03 3.92
 4 3 0 14.7 1.52
 4 3 0 15.65 2.09
 -4 3 -1 143.72 9.6
 -4 -3 1 148.17 9.16
 4 -3 -1 145.51 4.68
 4 3 1 136.54 6.86
 -4 -3 1 141.68 7.24
 4 3 1 131.54 5.59
 4 -3 -1 147.01 10.44
 4 3 1 123.01 3.14
 -4 -3 1 143.47 8.36
 4 3 1 132.49 7.59
 -4 -3 2 333.99 13.58
 4 -3 -2 320.57 7.62
 4 3 2 332.43 10.4
 -4 -3 2 334.42 11.52
 4 3 2 322.67 9.27
 4 -3 -2 328.84 15.54
 -4 3 -2 334.83 14.7
 4 3 2 318.68 11.41
 -4 -3 2 347.97 13.25
 4 -3 -3 308.99 15.02
 -4 -3 3 311.79 13.4
 4 -3 -3 311.11 8.2
 4 3 3 303.73 9.79
 -4 -3 3 310.76 11.42
 4 3 3 300.3 9.35
 4 -3 -3 278.75 13.13
 -4 3 -3 305.88 14.17
 4 3 3 305.55 11.04
 -4 -3 3 323.19 13.12
 4 -3 -4 111.19 8.55
 4 -3 -4 106.34 5.23
 -4 -3 4 115.49 8.54
 4 3 4 109.3 5.88
 4 3 4 105.69 5.92
 4 -3 -4 123.4 9.82
 4 3 4 110.11 6.64
 -4 3 -4 107.27 8.68
 -4 -3 4 121.76 8.4
 -4 3 -5 37.17 5.51
 4 -3 -5 40.94 6.08
 -4 -3 5 35.48 4.97
 4 -3 -5 43.34 3.68
 4 3 5 37.8 3.65
 -4 -3 5 29 4.75
 4 3 5 37.39 3.86
 4 -3 -5 35.59 5.24
 4 3 5 38.56 4.07
 4 -3 -6 100.99 5.7
 -4 -3 6 110.39 8.74
 4 3 6 99.14 5.55
 4 3 6 103.21 6.39
 4 -3 -6 102.53 9.33
 4 -3 -6 107.92 8.51
 -4 3 -6 110.81 9.2
 4 3 6 96.37 6.14
 4 -3 -7 260.02 9.55
 -4 -3 7 269.56 13.54
 4 3 7 274 8.93
 4 3 7 265.02 10.38
 -4 -3 7 251.28 4.41
 4 -3 -7 259.7 14.32
 4 -3 -7 274.14 13.5
 4 3 7 262.87 10.06
 -4 3 -7 292.99 14.73
 4 3 8 18.77 3.46
 4 -3 -8 23.72 3.38
 -4 3 -8 23.5 5.33
 4 -3 -8 17.06 3.41
 -4 -3 8 12.56 4.03
 4 -3 -8 20.05 4.3
 -4 -3 8 17.4 1.52
 -4 3 -8 13.53 4.23
 -4 -3 9 5.48 3.99
 -4 3 -9 10.93 4.25
 4 3 9 17.56 3.84
 4 -3 -9 23.85 4.79
 -4 -3 9 11.49 1.51
 -4 3 -9 12.74 3.89
 -4 3 -10 26.95 5.21
 4 3 10 30.26 5.6
 4 3 10 39.12 4.91
 -4 -3 10 37.77 5.95
 -4 -3 10 31.56 2.69
 -4 3 -10 30.48 5.88
 4 -3 -10 31.15 5.19
 -4 -3 11 230.31 13.6
 4 3 11 226.17 13.12
 4 3 11 212.28 10.91
 -4 -3 11 221.97 7.4
 4 -3 -11 230.09 13.15
 -4 3 -11 223.13 13.71
 -4 3 -11 201.43 13.02
 -4 -3 12 74.11 4.91
 -4 -3 12 71.14 8.1
 4 3 12 88.4 8.58
 4 3 12 81.9 7.26
 -4 3 -12 80.46 8.93
 4 -3 -12 83.43 8.4
 -4 -3 13 9.17 2.3
 4 -3 -13 6.59 3.81
 4 3 13 5.05 4.14
 -4 3 -13 8.55 4.11
 -4 -3 13 9.82 4.58
 4 3 13 8.73 3.76
 4 3 14 101.14 9.15
 -4 -3 14 103.6 10.04
 4 3 14 99.48 8.28
 -4 -3 14 91.87 6.03
 -4 3 -14 90 9.33
 4 -3 -14 99.66 9.37
 4 -3 -15 107.01 9.94
 4 3 15 97.99 9.25
 -4 -3 15 96.37 9.82
 4 3 15 102.15 8.73
 -4 3 -15 94.89 9.53
 -4 -3 15 92.68 6.53
 4 3 16 163.15 11.66
 -4 -3 16 178.06 13.26
 4 3 16 173.94 11.72
 -4 3 -16 177.53 13
 4 -3 -16 168.22 12.3
 -4 -3 16 175.22 9.24
 4 3 17 9.27 4.82
 -4 -3 17 9.77 4.83
 -4 3 -17 5.98 4.4
 4 3 17 18.65 5.05
 4 -3 -17 7.62 4.34
 4 3 18 253.32 14.51
 -4 -3 18 272.33 16.95
 4 3 18 286.28 15.13
 -4 3 -18 268.64 16.18
 4 -3 -18 271.26 16.19
 4 -3 -19 4.34 4.56
 4 3 19 4.38 4.14
 -4 3 -19 7.49 4.71
 -4 -3 19 3.46 3.87
 4 3 19 14.68 5.21
 4 3 20 100.12 9.77
 -4 -3 20 116.01 11.68
 4 3 20 121.65 10.68
 -4 3 -20 123.99 11.48
 4 -3 -20 123.36 11.49
 -4 3 -21 9.21 4.82
 4 3 21 4.62 3.7
 4 -3 -21 14.94 5.02
 -4 -3 21 7.05 4.98
 4 3 21 8.36 4.7
 4 -3 -22 56.98 8.5
 -4 3 -22 69.4 9.12
 4 3 22 82.74 9.01
 -4 -3 22 69.65 9.97
 4 3 22 59.01 8.64
 -4 3 -23 61.4 8.73
 4 3 23 46.88 7.47
 -4 -3 23 55 9.07
 4 3 23 57.65 8.4
 4 -3 -23 50.38 8.25
 4 3 24 4.44 4.39
 -4 3 -24 6.9 4.54
 -4 -3 24 -1.94 4.4
 4 3 24 8.84 4.9
 4 -3 -24 2.71 4.03
 4 3 25 7.75 4.67
 4 3 25 4.74 4.62
 -4 -3 25 5.56 4.5
 4 -3 -25 -3.36 4.86
 -4 3 -25 5.78 4.64
 4 3 26 12.07 5.48
 4 3 26 12.86 5.3
 4 -3 -26 16.06 5.9
 -4 -3 26 5.89 5.03
 -4 3 -26 17.61 5.82
 -4 -3 27 10.4 4.9
 4 3 27 11.79 5.19
 -4 3 -27 16.45 6.09
 4 -3 -27 13.98 5.14
 -4 3 -28 -3.31 5.35
 4 -3 -28 -0.96 4.86
 -4 -3 28 7.18 5.68
 4 3 28 12.14 6.3
 4 3 29 15.7 5.94
 -4 3 -29 -0.27 5.25
 -4 -3 29 8.84 4.63
 4 -3 -29 1.43 4.1
 -4 3 -30 -14.56 6.98
 -4 -3 30 -3.51 5.74
 -4 3 -31 21.69 6.85
 -4 -3 31 21.81 6.65
 -4 3 -32 14.39 6.82
 -4 -3 32 26.52 8.28
 -4 3 -33 11.05 5.69
 4 -4 28 7.54 5.6
 4 4 -28 7.67 5.83
 4 4 -27 6.99 6.07
 4 -4 27 1.05 5.18
 4 4 -26 10.32 6.26
 4 -4 26 3.75 3.94
 4 4 -25 14.43 5.97
 4 -4 25 4.43 4.38
 4 4 -24 10.7 5.92
 4 -4 24 13.48 5.89
 4 4 -23 -1.13 4.79
 4 -4 23 2.39 3.68
 4 4 -22 8.21 5.39
 4 -4 22 6.84 4.36
 4 4 -21 28.85 7.21
 -4 -4 -21 27.32 5.05
 -4 4 21 20.94 4.96
 4 -4 21 25.45 6.72
 4 4 -20 151.69 12.71
 4 -4 20 140.28 13.08
 -4 -4 -20 161.57 10.34
 -4 4 20 142.15 11.23
 4 4 -19 94.61 10.34
 4 -4 19 97.89 11
 -4 -4 -19 104.22 8.2
 -4 4 19 98.6 9.39
 4 4 -18 41.18 7.5
 -4 4 18 47.04 6.69
 -4 -4 -18 43.19 5.41
 4 -4 18 44.02 7.86
 4 4 -17 35.04 6.79
 -4 4 17 28.54 5.66
 -4 -4 -17 27.82 4.35
 4 -4 17 30.68 6.7
 4 4 -16 29.22 6.29
 -4 4 16 29.29 5.41
 -4 -4 -16 28.52 4.33
 4 -4 16 25.84 6.11
 -4 -4 -16 26.18 2.44
 -4 -4 -15 328.93 9.02
 4 4 -15 354.84 16.97
 4 -4 15 344.39 18.6
 -4 -4 -15 335.7 12.85
 -4 -4 -15 320.73 8.13
 -4 4 15 338.09 15.59
 -4 -4 -14 121.35 7.66
 -4 -4 -14 129.64 6.17
 4 4 -14 152.81 11.6
 4 -4 14 132.8 11.77
 -4 -4 -14 122.77 5.21
 -4 4 14 133.99 9.9
 -4 -4 -13 199.71 8.01
 4 4 -13 211.06 12.88
 4 -4 13 195.71 14.05
 -4 -4 -13 207.85 9.46
 -4 -4 -13 195.52 6.6
 -4 4 13 204.65 11.99
 -4 4 12 197.5 11.58
 -4 -4 -12 194.09 8.19
 4 4 -12 208.57 12.47
 4 -4 12 185.1 13.23
 -4 -4 -12 199.63 8.92
 -4 -4 -12 194.27 6.77
 -4 -4 -11 130.14 7.04
 4 4 -11 126.3 9.76
 4 -4 11 120.45 10.91
 -4 -4 -11 112.74 6.56
 -4 4 11 110.77 8.71
 -4 -4 -11 122.7 5.62
 -4 -4 -10 346.93 11.59
 4 4 -10 344.27 14.84
 -4 4 10 364.87 12.19
 4 -4 10 351.8 17.77
 -4 -4 -10 343.55 10.61
 -4 4 10 338.71 14.79
 -4 -4 -10 340.22 9.41
 -4 -4 -9 83.32 6.15
 4 4 -9 92.36 8.19
 -4 4 9 88.22 6.47
 4 -4 9 91.91 9.46
 -4 4 9 99.05 8.34
 -4 -4 -9 97.57 5.32
 -4 -4 -8 166.64 8.51
 4 4 -8 168.05 10.09
 -4 4 8 173.79 8.52
 4 -4 8 155.99 11.79
 -4 4 8 163.4 10.24
 -4 -4 -8 155.91 6.85
 -4 4 7 28.19 4.71
 4 4 -7 33.33 5.16
 -4 4 7 27.87 3.78
 -4 -4 -7 29.28 3.92
 4 -4 7 33.94 6.16
 -4 -4 -7 32.74 3.57
 4 4 -6 46.09 5.61
 -4 4 6 42.03 4.52
 -4 -4 -6 38.99 4.52
 -4 -4 -6 40.51 2.09
 -4 4 6 50.64 6.14
 4 -4 6 47.5 6.84
 -4 -4 -6 51.82 4.42
 -4 -4 -5 104.95 7.33
 4 4 -5 103.38 7.34
 -4 4 5 98.79 6.6
 -4 -4 -5 100.34 4.2
 4 -4 5 112.79 9.81
 -4 -4 -5 104.2 6.22
 -4 4 5 111.35 8.6
 4 4 -4 42.05 4.92
 -4 4 4 37.59 4.46
 -4 -4 -4 41.37 5.11
 -4 -4 -4 42.86 3.22
 -4 4 4 56.37 6.48
 4 -4 4 37.72 6.22
 -4 -4 -4 44.61 4.41
 -4 -4 -3 255.89 11.71
 4 4 -3 261.29 10.45
 -4 4 3 276.12 11.11
 -4 -4 -3 260.02 8.25
 4 -4 3 251.64 14.54
 -4 4 3 253.62 12.85
 -4 -4 -3 251.77 10.18
 -4 -4 -2 71.86 6.7
 4 4 -2 69.31 5.47
 -4 4 2 77.68 6.25
 -4 -4 -2 64.49 4.61
 4 -4 2 63.51 7.59
 -4 4 2 67.66 7.15
 -4 -4 -2 73.13 5.89
 -4 -4 -1 233.81 11.73
 4 4 -1 228.09 8.99
 -4 4 1 246.17 10.74
 -4 4 1 253.07 12.95
 -4 -4 -1 232.39 8.92
 4 -4 1 241.79 14.23
 4 4 0 51.75 4.34
 -4 -4 0 63.32 6.73
 -4 4 0 49.23 5.22
 -4 -4 0 57.82 4.9
 4 4 0 53.56 2.87
 4 -4 0 64.72 7.86
 4 4 0 52.72 3.74
 -4 4 0 61.75 6.9
 -4 -4 1 251.26 12.61
 -4 -4 1 243.2 9.98
 4 4 1 249.91 6.89
 4 -4 -1 241.37 14.34
 4 4 1 236.85 7.15
 -4 4 -1 240.18 12.96
 -4 -4 2 86.37 7.94
 -4 -4 2 79.03 6.16
 4 4 2 73.91 4.17
 4 -4 -2 66.78 8.01
 4 4 2 72.12 3.72
 -4 4 -2 74.67 7.65
 4 4 2 69.16 5.54
 4 4 3 260.6 6.49
 -4 -4 3 277.75 13.73
 4 -4 -3 273.91 8.45
 4 4 3 258.15 8.21
 4 -4 -3 266.13 15.04
 -4 4 -3 264.65 13.96
 4 4 3 255.78 10
 -4 4 -4 36.51 5.78
 4 4 4 39.79 4.07
 4 -4 -4 48.49 7.17
 -4 -4 4 45.72 6.24
 4 -4 -4 43.9 3.84
 4 4 4 41.19 3.7
 4 4 4 36.01 2.41
 4 -4 -4 44.75 6.48
 4 -4 -5 91.98 8.76
 4 -4 -5 100.36 5.96
 -4 -4 5 103.28 8.84
 4 4 5 105.41 6.03
 4 -4 -5 100.41 9.74
 -4 4 -5 97.14 8.91
 4 4 5 99.87 6.08
 -4 4 -6 42.63 6.53
 4 -4 -6 45.67 6.99
 4 -4 -6 42.86 4.22
 4 4 6 48.84 4.49
 -4 -4 6 52.47 6.91
 4 -4 -6 49.86 6.71
 4 4 6 42.65 3.98
 4 -4 -7 26.36 5.97
 4 -4 -7 29.89 3.78
 -4 4 -7 32.17 6.11
 4 4 7 31.82 4.16
 -4 -4 7 35.72 6.17
 -4 4 -7 21.54 4.84
 4 -4 -7 18.06 4.61
 4 4 7 28.64 3.38
 -4 -4 8 158.07 11.48
 4 4 8 172.27 8.75
 4 -4 -8 164.74 11.85
 -4 4 -8 146.08 11.75
 4 4 8 157.98 7.22
 -4 4 -8 147.93 11.39
 -4 -4 9 90.53 9.01
 4 4 9 87.8 6.83
 -4 4 -9 82.78 9.39
 4 -4 -9 78.62 8.65
 -4 4 -9 97.04 9.81
 -4 -4 10 346.61 17.63
 4 4 10 363.45 12.14
 4 4 10 345.68 13.35
 4 -4 -10 359.08 17.52
 -4 4 -10 323.33 17.47
 -4 4 -10 329.22 17.29
 4 4 11 127.45 11.03
 -4 -4 11 120.74 10.95
 4 4 11 134.65 8.95
 4 -4 -11 122.24 10.74
 -4 4 -11 136.25 11.76
 4 4 12 213.51 13.89
 -4 -4 12 202.62 14.08
 4 4 12 204.71 10.95
 4 -4 -12 196.18 13.58
 -4 4 -12 202.27 14.31
 4 4 13 209.13 13.79
 -4 -4 13 212.35 14.64
 4 4 13 202.02 11.52
 -4 -4 13 189.32 5.02
 -4 -4 13 192.78 5.72
 -4 4 -13 198.6 14.13
 4 -4 -13 203.13 13.95
 4 4 14 144.32 11.61
 -4 -4 14 140.98 12.22
 -4 4 -14 127.3 11.86
 4 4 14 144.59 10.06
 -4 -4 14 125.39 4.81
 4 -4 -14 124.03 11.38
 4 4 15 337.17 17.43
 -4 -4 15 365.42 19.63
 4 4 15 319.1 14.93
 -4 -4 15 313.29 8.34
 -4 4 -15 343.77 18.62
 4 -4 -15 330.17 17.97
 4 4 16 20.13 5.65
 -4 -4 16 23.67 2.84
 -4 -4 16 27.29 6.5
 4 -4 -16 35.89 7.27
 -4 4 -16 31.27 6.65
 4 -4 -17 31.81 6.78
 4 4 17 29.84 6.25
 -4 -4 17 28.72 6.69
 -4 4 -17 24.71 6.5
 -4 -4 17 23.99 3
 4 4 18 53.62 7.82
 -4 4 -18 51.88 8.13
 -4 -4 18 45.47 7.87
 4 -4 -18 49.95 8.3
 4 4 19 108.94 10.62
 -4 -4 19 97.36 11.36
 4 4 19 95.03 9.51
 -4 4 -19 98.24 10.98
 4 -4 -19 114.52 11.77
 4 4 20 153.48 12.46
 -4 -4 20 164.53 14.64
 4 4 20 148.29 11.78
 -4 4 -20 151.21 13.61
 4 -4 -20 132.12 12.73
 4 4 21 20.89 5.7
 -4 4 -21 19.46 5.94
 4 4 21 29.81 6.2
 -4 -4 21 11.8 5.58
 4 -4 -21 24.07 6.07
 -4 4 -22 11.28 5.29
 4 4 22 12.61 4.61
 4 4 22 7.15 4.16
 -4 -4 22 5.15 4.89
 4 -4 -22 1.22 4.58
 -4 4 -23 8.97 5.62
 4 4 23 2.79 3.23
 4 4 23 7.28 3.82
 -4 -4 23 2.98 4.21
 4 -4 -23 7.73 4.22
 4 4 24 9.68 4.43
 4 4 24 14.19 5.76
 -4 -4 24 7.78 4.92
 -4 4 -24 8.95 5.43
 4 -4 -24 8.14 5.08
 4 -4 -25 -3.65 5.16
 4 4 25 3.55 4.28
 4 4 25 1.79 4.86
 -4 -4 25 1.54 4.52
 -4 4 -25 0.81 4.52
 4 -4 -26 6.24 4.43
 4 4 26 5.99 4.39
 4 4 26 4.73 4.48
 -4 -4 26 14.66 5.94
 -4 4 -26 8.79 5.83
 4 4 27 8.46 5.47
 4 4 27 3.77 4.75
 -4 -4 27 1.26 4.89
 4 -4 -27 0.59 4.88
 -4 4 -27 14.62 6.24
 4 4 28 8.46 4.61
 -4 -4 28 4.68 4.43
 -4 4 -28 12.44 6.06
 4 -4 -28 2.03 5
 -4 4 -29 3.69 5.25
 -4 -4 29 6.48 4.64
 -4 4 -30 -0.52 5.88
 -4 -4 30 13.71 6.97
 -4 4 -31 -10.62 6.29
 4 -5 27 27.11 7.69
 4 5 -26 10.18 6.19
 4 -5 26 -0.12 3.77
 4 5 -25 13.25 6.36
 4 -5 25 10.9 6.28
 4 5 -24 12.61 6.58
 4 -5 24 11.31 5.33
 4 5 -23 12.3 6.29
 4 -5 23 5.92 5.16
 4 5 -22 22.6 6.65
 4 -5 22 14.71 5.76
 4 5 -21 64.45 9.68
 4 -5 21 56.23 9.05
 -4 5 21 58.05 7.62
 4 5 -20 53.56 8.75
 -4 5 20 47.87 6.96
 4 -5 20 60.73 9.27
 4 5 -19 40.94 7.93
 -4 5 19 39.5 6.18
 4 -5 19 46.62 8.25
 4 5 -18 12.08 6.07
 -4 5 18 4.64 3.64
 4 -5 18 1.96 4.12
 4 -5 17 60.97 8.71
 4 5 -17 57.51 8.24
 -4 5 17 57.39 6.89
 -4 5 16 7.31 3.37
 -4 -5 -16 5.69 3.1
 4 -5 16 1.18 3.59
 4 5 -15 28.64 6.57
 -4 5 15 30.04 5.15
 -4 -5 -15 18.13 3.92
 4 -5 15 23.95 5.95
 4 -5 14 155.52 13.16
 -4 -5 -14 135.04 8.76
 -4 5 14 150.49 10.69
 -4 5 13 20.92 4.65
 4 5 -13 29.16 6.26
 -4 -5 -13 21.01 3.22
 -4 -5 -13 23.12 3.96
 4 -5 13 33.57 7.11
 -4 -5 -12 154.84 8.85
 -4 -5 -12 151.88 7.92
 4 5 -12 146.96 11.03
 -4 5 12 176.47 9.76
 4 -5 12 163.67 13.18
 -4 5 12 158.65 10.73
 -4 -5 -11 68.54 5.68
 4 5 -11 80.4 8.41
 -4 5 11 88.4 7.28
 4 -5 11 73.74 9.61
 -4 5 11 64.92 7.07
 -4 -5 -10 457.98 14.55
 4 5 -10 398.38 16.53
 -4 5 10 437.06 15.07
 4 -5 10 428.07 20.72
 -4 5 10 432.05 17.22
 -4 -5 -9 95.15 7.02
 4 5 -9 103.99 9
 -4 5 9 91.44 7.35
 4 -5 9 92.97 10.23
 -4 5 9 85.76 8.03
 -4 -5 -8 120.03 8.12
 4 5 -8 142.57 9.83
 -4 5 8 129.04 8.46
 4 -5 8 129.05 11.66
 -4 5 8 121.67 9.39
 -4 -5 -7 174.1 9.9
 4 5 -7 180.34 10.61
 -4 5 7 159.33 9.53
 4 -5 7 155.26 12.6
 -4 5 7 158.62 10.49
 -4 -5 -6 245.96 11.85
 4 5 -6 255.5 11.95
 -4 5 6 224.3 11.03
 4 -5 6 249.07 15.64
 -4 5 6 229.24 12.55
 -4 5 5 29.77 5.01
 4 5 -5 36.67 5.12
 -4 5 5 31.87 4.76
 -4 -5 -5 36.53 5.07
 4 -5 4 51.59 7.59
 -4 -5 -4 52.98 6.1
 4 5 -4 52.61 5.58
 -4 5 4 55.34 6
 -4 -5 -4 49.25 3.62
 -4 5 4 51.08 6.36
 -4 -5 -3 100.58 8.25
 4 5 -3 102.9 7.11
 -4 5 3 97.52 7.74
 4 -5 3 96.03 9.94
 -4 -5 -3 101.34 5.73
 -4 5 3 101.12 8.75
 4 -5 2 50.45 7.67
 -4 5 2 48.44 6.35
 -4 -5 -2 57.27 6.66
 4 5 -2 53.52 5.15
 -4 5 2 54.97 5.95
 -4 -5 -2 51.79 4.45
 4 5 -1 19.65 3.48
 -4 5 1 20.42 4.69
 4 -5 1 21.18 5.57
 -4 5 1 19.3 4.27
 -4 -5 -1 26.93 5.2
 -4 -5 -1 21.49 3.26
 4 5 -1 21.14 3.17
 4 -5 0 48.81 7.37
 4 5 0 53.77 4.62
 -4 -5 0 59.59 6.96
 -4 5 0 54.51 5.95
 -4 -5 0 56.89 5.29
 4 5 0 47.77 4.3
 -4 5 0 58.01 6.94
 4 -5 -1 21.67 5.48
 4 5 1 21.4 3.12
 -4 -5 1 16.65 3.32
 4 5 1 22.94 2.04
 -4 5 -1 21.17 5.03
 -4 -5 1 24.75 5.3
 4 5 1 21.96 2.99
 4 -5 -2 51.54 7.73
 4 5 2 54.75 4
 -4 -5 2 65.01 7.53
 4 5 2 54.19 6.17
 4 5 2 53.78 3.44
 4 5 2 48.32 4.1
 -4 5 -2 58.44 7.32
 4 5 2 46.69 4.59
 -4 -5 3 93.84 9.05
 4 5 3 102.53 7.98
 4 5 3 98.26 5.07
 4 -5 -3 108.62 10.43
 4 5 3 98.79 5.47
 -4 5 -3 100.82 9.29
 4 5 3 92.84 6.22
 4 5 4 52.34 3.91
 4 -5 -4 52.23 7.95
 4 5 4 47.3 5.74
 4 5 4 54.9 4.18
 -4 -5 4 54.69 7.19
 4 5 4 51.56 4.48
 -4 5 -4 41.36 6.54
 -4 5 -5 21.89 5.39
 4 5 5 23.92 3.13
 4 -5 -5 38.02 6.94
 4 5 5 34.12 5.05
 -4 -5 5 30.01 5.81
 4 5 5 28.19 2.94
 4 5 5 27.82 3.37
 -4 -5 6 235.53 14.65
 4 5 6 233.67 11.55
 4 5 6 249.67 9.62
 4 5 6 233.51 7.66
 4 -5 -6 256.18 16.07
 4 -5 -6 226.67 14.72
 -4 5 -6 248.18 15.9
 -4 5 -6 216.82 14.02
 4 5 6 227.7 8.6
 4 -5 -7 162.06 9.02
 -4 -5 7 164.41 12.58
 4 5 7 172.88 9.89
 4 5 7 174.68 8.52
 4 -5 -7 172.49 13.14
 -4 5 -7 174.02 13.47
 -4 5 -7 173.94 13.04
 -4 -5 8 131.74 11.51
 4 5 8 108.5 7.97
 4 5 8 111.8 7.37
 4 -5 -8 126.29 11.43
 -4 5 -8 127.57 11.46
 -4 5 -8 113.62 11.09
 -4 -5 9 81.75 9.62
 4 5 9 89.29 7.48
 -4 5 -9 92.74 10.32
 4 -5 -9 97.33 10.49
 -4 5 -9 85.5 9.82
 -4 -5 10 430.38 20.77
 4 5 10 439.69 15.31
 4 -5 -10 433.45 20.92
 -4 5 -10 487.51 22.69
 -4 5 -10 445.38 21.11
 -4 -5 11 92.36 10.67
 4 5 11 66.27 8.77
 4 5 11 78.71 7.16
 -4 5 -11 82.36 10.34
 4 -5 -11 64.51 8.75
 4 5 12 137.05 11.99
 -4 -5 12 143.95 12.82
 4 5 12 160.75 9.37
 -4 5 -12 158.21 13.52
 4 -5 -12 150.98 12.99
 4 5 13 18.18 5.64
 -4 5 -13 24.58 6.7
 4 -5 -13 22.82 6.36
 -4 -5 13 26.5 6.42
 4 5 14 147.64 12.58
 -4 -5 14 150.08 13.42
 -4 5 -14 157.4 13.72
 4 -5 -14 152.76 13.14
 4 5 15 20.21 5.54
 -4 -5 15 24.23 6.71
 -4 5 -15 28.71 6.72
 4 -5 -15 21.4 5.96
 4 5 16 6 4.7
 -4 -5 16 5.16 4.92
 4 -5 -16 8.26 4.95
 -4 5 -16 9.04 5.81
 -4 5 -17 58.09 9.3
 4 5 17 62.21 8.87
 -4 -5 17 48.82 8.42
 4 -5 -17 53.56 8.53
 4 -5 -18 0.43 4.31
 4 5 18 1.94 4.72
 -4 5 -18 0.71 5.11
 -4 -5 18 2.38 3.79
 4 5 19 39.25 7.46
 -4 5 -19 50.62 8.76
 -4 -5 19 26.88 6.82
 4 -5 -19 50.04 8.65
 4 5 20 38.92 7.58
 -4 5 -20 47.57 8.79
 -4 -5 20 37.57 7.64
 4 -5 -20 50.74 8.98
 4 5 21 53.8 8.16
 -4 5 -21 62.88 10.04
 -4 -5 21 46.08 8.76
 4 -5 -21 61.71 9.58
 4 -5 -22 11.81 6.14
 -4 5 -22 19.64 6.86
 4 5 22 10.19 5.03
 -4 -5 22 9.1 4.73
 -4 5 -23 8.23 5.87
 4 5 23 5.58 4.45
 -4 -5 23 10.56 5.36
 4 -5 -23 17.25 6.49
 -4 5 -24 2 4.99
 4 5 24 10.16 5.45
 -4 -5 24 9.89 4.8
 4 -5 -24 1.2 4.54
 -4 5 -25 0.44 4.68
 4 5 25 13.98 6.11
 -4 -5 25 3.05 4.48
 4 -5 -25 1.92 5.2
 4 5 26 -0.31 4.27
 4 5 26 6.73 5.1
 -4 -5 26 2.5 4
 4 -5 -26 0.42 5.27
 -4 5 -26 6.85 5.24
 4 5 27 15.06 5.61
 4 5 27 13.27 6.34
 -4 -5 27 26.28 8.12
 -4 5 -27 25.07 6.85
 -4 5 -28 3.62 4.21
 4 -6 26 -4.07 5.59
 4 -6 25 9.8 4.73
 4 6 -24 5.57 5.75
 4 -6 24 4.45 4.68
 4 6 -23 5.75 5.42
 4 -6 23 -4.27 5.39
 4 6 -22 2.55 4.89
 4 -6 22 1.26 4.44
 4 6 -21 4.5 5.51
 4 -6 21 -0.78 4.98
 4 6 -20 6.56 4.84
 4 -6 20 -0.06 4.76
 4 6 -19 14.17 6.43
 4 -6 19 5.78 4.92
 4 6 -18 13.07 5.78
 -4 6 18 8.5 3.49
 4 -6 18 4.39 4.89
 -4 6 17 18.85 4.45
 4 6 -17 32.86 7.09
 4 -6 17 22 6.46
 4 -6 16 4.14 4.73
 -4 6 16 8.45 3.6
 4 6 -16 13.92 6.14
 -4 6 15 20.04 4.56
 4 6 -15 29.53 6.24
 4 -6 15 18.44 5.37
 -4 6 14 13.29 4.12
 4 6 -14 15.39 5.38
 -4 6 14 13.46 4.2
 4 -6 14 11.13 5.69
 4 6 -13 72.09 8.78
 -4 6 13 63.73 6.9
 4 -6 13 50.06 8.39
 -4 6 13 57.42 6.89
 -4 6 12 30.1 5.1
 4 6 -12 41.11 6.9
 -4 6 12 32.35 5.32
 -4 6 11 15.44 4.14
 4 6 -11 17.81 5.49
 -4 6 11 13.66 3.99
 -4 -6 -11 19.79 3.66
 4 -6 11 10.64 4.87
 -4 6 10 19.36 4.36
 4 6 -10 33.52 6.47
 -4 6 10 25.83 5.09
 -4 -6 -10 17.64 3.54
 4 -6 10 17.8 5.65
 -4 6 9 -0.44 3.02
 4 6 -9 8.46 4.34
 -4 6 9 0.03 3.52
 -4 -6 -9 1.76 2.32
 4 -6 9 -2.27 3.97
 -4 -6 -8 98.49 7.99
 4 6 -8 107.4 9.03
 -4 6 8 88.21 7.97
 4 -6 8 86.42 10.31
 -4 6 8 78.32 7.9
 -4 -6 -7 173.76 10.92
 4 6 -7 177.6 10.85
 -4 6 7 164.62 10.81
 4 -6 7 175.76 14.2
 -4 6 7 167.05 11.26
 -4 -6 -6 141.07 10.02
 4 6 -6 154.48 10.11
 -4 6 6 162.78 10.8
 4 -6 6 130.27 12.31
 -4 6 6 164.28 11.19
 4 -6 5 45 7.63
 -4 6 5 52.15 6.74
 4 6 -5 57.96 6.49
 -4 6 5 47.08 6.33
 -4 -6 -5 49.51 6.37
 4 -6 4 39.51 7.41
 -4 6 4 32.4 5.77
 4 6 -4 43.24 5.6
 -4 6 4 34.84 5.71
 -4 -6 -4 37.94 5.85
 -4 6 3 49.97 6.63
 4 -6 3 59.31 8.46
 -4 -6 -3 62.58 7.45
 4 6 -3 63.41 6.36
 -4 6 3 58.36 6.92
 4 -6 2 74.22 9.3
 -4 -6 -2 72.17 7.98
 4 6 -2 65.26 5.97
 -4 6 2 77.86 7.89
 -4 6 2 61.78 7.43
 -4 6 1 10.22 4.04
 4 -6 1 1.19 3.76
 4 6 -1 16.71 3.69
 -4 6 1 7.63 3.44
 4 6 -1 3.07 3.99
 -4 -6 -1 10.79 3.78
 -4 -6 -1 7.17 2.4
 -4 6 0 19.05 5.16
 4 6 0 23.72 3.67
 4 -6 0 17.97 5.21
 -4 -6 0 18.37 3.5
 -4 6 0 10.06 3.98
 4 6 0 18.67 4.71
 -4 -6 0 22.02 5.18
 -4 6 -1 6.92 3.48
 4 -6 -1 8.16 4.28
 4 6 1 8.69 2.78
 4 6 1 10.31 4.08
 -4 6 -1 3.13 3.24
 -4 -6 1 13.65 4.66
 4 6 1 10.55 2.8
 4 -6 -2 63.22 8.8
 4 6 2 63.46 4.76
 4 6 2 59.95 7.22
 -4 -6 2 63.01 7.81
 4 6 2 69.74 5.73
 -4 6 -2 68.15 8.35
 4 -6 -3 60.2 8.77
 4 6 3 56.75 4.12
 -4 -6 3 73.29 8.59
 4 6 3 59.21 7.06
 4 6 3 60.6 3.97
 4 6 3 53.27 4.93
 -4 6 -3 71.89 8.65
 -4 6 -4 32.12 6.37
 4 -6 -4 39.86 7.74
 4 6 4 41.93 6.12
 4 6 4 30.12 3.32
 -4 -6 4 42.74 7.21
 4 -6 -5 44.94 7.97
 4 6 5 48.85 6.38
 -4 -6 5 57.68 8.18
 4 6 5 41.53 4.06
 -4 6 -5 41.74 7.78
 -4 6 -5 52.41 7.81
 -4 6 -6 148.61 12.4
 -4 -6 6 141.8 12.3
 4 6 6 155.87 10.55
 -4 6 -6 148.02 13.43
 -4 -6 7 194.59 14.56
 4 6 7 159.79 10.65
 -4 6 -7 164.28 13.98
 -4 6 -7 178.82 13.6
 -4 6 -8 92.98 10.8
 -4 -6 8 104.46 11.01
 4 6 8 97.55 8.44
 4 -6 -8 98.03 10.95
 -4 6 -8 91.02 10.02
 -4 6 -9 -0.85 4.69
 4 6 9 -1.59 3.77
 -4 -6 9 -0.52 4.1
 4 -6 -9 0.02 4.44
 -4 6 -9 3.44 3.92
 4 6 10 29.07 6.58
 4 6 10 30.51 5.3
 -4 -6 10 15.45 5.62
 -4 6 -10 26.37 6.96
 4 -6 -10 29.65 7.08
 -4 6 -10 24.16 6.06
 4 6 11 9.97 5.41
 4 6 11 16.46 4.48
 -4 6 -11 14.62 5.98
 -4 -6 11 13.44 5.14
 4 -6 -11 17.71 5.93
 4 6 12 23 6.21
 -4 6 -12 27.17 7.16
 4 6 12 33.09 5.41
 -4 -6 12 24.91 6.43
 4 -6 -12 19 6.16
 -4 6 -13 53.91 9.31
 4 6 13 46.56 7.86
 4 6 13 64.71 7.08
 -4 -6 13 45.75 8.48
 4 -6 -13 63.88 9.35
 -4 6 -14 3.99 4.92
 4 6 14 5.32 4.23
 4 6 14 15.19 4.45
 -4 -6 14 2.72 3.83
 4 -6 -14 7.21 4.82
 4 6 15 14.18 5.44
 -4 -6 15 5.62 4.64
 4 -6 -15 25.01 6.64
 -4 6 -15 16.97 6.64
 4 6 16 7.02 5.33
 -4 -6 16 -0.22 5.29
 -4 6 -16 11.74 6.16
 4 -6 -16 3.38 3.99
 4 6 17 13.65 5.43
 -4 6 -17 20.15 7.03
 -4 -6 17 26.61 7.15
 4 -6 -17 34.59 7.49
 4 6 18 8.63 5.04
 -4 6 -18 1.33 4.41
 -4 -6 18 7.1 4.33
 4 -6 -18 5.47 4.29
 -4 -6 19 2.89 5.03
 4 6 19 4.92 4.87
 -4 6 -19 -1.47 4.79
 4 -6 -19 -0.14 3.8
 4 6 20 9.61 5.72
 -4 6 -20 -5.23 4.57
 -4 -6 20 -6.56 5.84
 4 -6 -20 -0.73 4.27
 -4 -6 21 -2.11 5.51
 4 -6 -21 4.53 5.43
 4 6 21 4.78 5.12
 -4 6 -21 2 5.12
 -4 6 -22 2.28 5.04
 4 6 22 -0.34 5.12
 -4 -6 22 2.57 4.28
 4 -6 -22 0.72 5.33
 -4 6 -23 4.94 6.26
 4 6 23 2.37 4.72
 -4 -6 23 -0.13 4.02
 4 -6 -23 2.13 4.48
 -4 -6 24 5.24 5.51
 -4 6 -24 6.71 5.79
 4 6 24 5.17 5.01
 4 -6 -24 16.27 7.37
 -4 6 -25 11.02 5.75
 -4 -6 25 14.74 6.48
 4 -7 24 6.98 5.04
 4 -7 23 -0.7 4.35
 4 7 -22 8.98 6.1
 4 -7 22 10.82 5.5
 4 -7 21 0.63 4.94
 4 7 -21 10.14 6.43
 4 7 -20 17.52 6.65
 4 -7 20 3.65 4.76
 4 7 -19 26.97 7.28
 4 -7 19 22.27 6.74
 4 7 -18 51.02 8.73
 4 -7 18 44.03 8.73
 4 7 -17 10.18 5.84
 4 -7 17 6.24 4.06
 4 7 -16 27.55 6.63
 4 -7 16 3.98 4.47
 4 7 -15 46.32 8.2
 -4 7 15 44.02 6.51
 4 -7 15 39.09 7.79
 -4 7 14 7.42 3.55
 4 7 -14 16.25 5.79
 -4 7 14 8.41 4.2
 4 -7 14 9.21 4.34
 -4 7 13 17.19 4.59
 4 7 -13 19.53 5.62
 -4 7 13 20.13 5
 4 -7 13 10.55 5.59
 -4 7 12 9.37 3.58
 4 7 -12 18.76 5.84
 -4 7 12 11.98 4.44
 4 -7 12 11.85 5.04
 -4 7 11 3.64 3.24
 4 7 -11 8.32 4.79
 -4 7 11 13.8 4.54
 4 -7 11 5.69 4.88
 -4 7 10 44.34 6.41
 4 7 -10 53.71 7.4
 -4 7 10 55.09 7.02
 4 -7 10 61.39 9.36
 4 -7 9 12.31 5.55
 -4 7 9 7.81 3.59
 4 7 -9 13.19 4.86
 -4 7 9 5.92 3.71
 -4 -7 -9 10.39 3.49
 4 -7 8 8.33 4.91
 -4 7 8 10.47 4.27
 -4 -7 -8 9.8 3.71
 4 7 -8 10.65 4.45
 -4 7 8 3.39 3.68
 4 -7 7 62.79 9.33
 -4 7 7 54.21 7.01
 4 7 -7 51.69 6.62
 -4 7 7 51.96 7.01
 -4 -7 -7 48.31 6.41
 4 -7 6 9.16 4.68
 -4 7 6 9.65 4.06
 4 7 -6 16.41 4.76
 -4 7 6 7.61 4.18
 -4 -7 -6 8.28 3.81
 -4 -7 -5 70.7 8.15
 4 7 -5 83.62 7.96
 -4 7 5 83.74 8.78
 4 -7 5 84.64 10.85
 -4 7 5 74.82 8.23
 -4 -7 -4 146 11.36
 4 7 -4 152.88 9.72
 -4 7 4 150.85 11.55
 4 -7 4 141.76 13.32
 -4 7 4 136.37 10.91
 -4 7 3 2.91 3.73
 4 -7 3 -1.53 4.15
 4 7 -3 4.7 3.68
 -4 7 3 0.59 3.5
 -4 -7 -3 3.65 3.88
 -4 7 2 28.03 5.4
 4 -7 2 33.03 7.06
 4 7 -2 34.98 5.07
 -4 7 2 30.06 5.8
 4 7 -2 25.14 5.9
 -4 -7 -2 40.46 6.76
 -4 7 1 12.59 4.57
 4 -7 1 13.68 6.07
 4 7 -1 14.05 3.72
 -4 7 1 2.09 3.73
 4 7 -1 1.6 4.36
 -4 -7 -1 17.39 5.09
 -4 7 0 26.33 5.49
 4 -7 0 34.04 7.16
 4 7 0 35.47 4.47
 -4 7 0 25.81 5.45
 4 7 0 23.27 5.46
 -4 -7 0 36.39 6.59
 4 -7 -1 5.2 4.8
 4 7 1 7.09 4.45
 -4 7 -1 13.01 4.77
 -4 7 -1 7.41 3.89
 -4 -7 1 12.46 4.96
 -4 7 -2 24.91 5.86
 4 -7 -2 40.96 7.95
 4 7 2 26.99 5.71
 -4 7 -2 39.24 6.68
 -4 -7 2 31.84 6.35
 -4 7 -3 1.68 3.82
 4 -7 -3 3.46 5.02
 -4 -7 3 2.83 3.98
 4 7 3 -0.62 3.7
 -4 7 -3 5.77 5.68
 -4 -7 4 141.63 12.78
 4 7 4 151.61 11.56
 -4 7 -4 146.4 13.69
 4 -7 -4 159.63 14.43
 -4 7 -4 135.55 12.03
 -4 7 -5 75.14 10.39
 -4 -7 5 101.5 11.28
 4 7 5 74.02 8.59
 -4 7 -5 82.67 9.95
 -4 7 -6 7.14 4.88
 4 7 6 10.88 4.61
 -4 7 -6 2.45 4.56
 -4 -7 6 12.96 5.36
 -4 7 -7 50.15 8.82
 4 7 7 56.21 7.53
 -4 -7 7 35.85 7.2
 -4 7 -7 48.02 7.94
 -4 7 -8 6.91 5.07
 4 7 8 7.78 4.13
 -4 -7 8 6.78 4.09
 -4 7 -8 2.36 4.08
 4 7 9 1.8 3.65
 -4 7 -9 5.91 5.42
 -4 -7 9 3.96 4.48
 -4 7 -9 7.15 4.94
 4 7 10 50.78 8.54
 4 7 10 59.36 7.39
 -4 7 -10 69.04 10.22
 -4 -7 10 54.45 9.24
 -4 7 -10 57.77 8.85
 4 7 11 11.13 5.2
 -4 7 -11 7.72 5.52
 4 7 11 7.4 4.09
 -4 -7 11 4.35 4.77
 4 -7 -11 5.16 3.86
 -4 7 -11 5.61 5.04
 -4 7 -12 3.43 5.35
 4 7 12 13.79 6.13
 4 7 12 12.61 4.55
 -4 -7 12 7.21 5.12
 4 -7 -12 6.39 4.99
 -4 7 -13 13.84 5.92
 4 7 13 21.89 6.75
 4 7 13 22.37 5.41
 -4 -7 13 9.73 5.7
 4 -7 -13 5.77 4.91
 4 7 14 19.04 6.98
 4 7 14 22.57 5.06
 -4 -7 14 8.76 5.29
 4 -7 -14 10.93 4.98
 -4 7 -14 12.29 6.24
 4 7 15 31.2 7.62
 4 7 15 38.46 6.53
 -4 -7 15 43.8 9.15
 -4 7 -15 40.18 8.76
 4 -7 -15 37.21 8.46
 -4 -7 16 15.29 6.84
 -4 7 -16 8.5 6.23
 4 7 16 14.64 6.53
 4 -7 -16 7.46 5.54
 4 7 17 4.79 5.48
 -4 7 -17 4.36 5.4
 -4 -7 17 3.94 4.61
 4 -7 -17 3.3 4.98
 4 -7 -18 55.37 10.2
 4 7 18 56.58 9.51
 -4 7 -18 42.23 8.66
 -4 -7 18 49.34 10.14
 4 7 19 22.2 7.47
 -4 7 -19 19.37 7.13
 -4 -7 19 13.1 6.64
 4 -7 -19 18.12 7.45
 4 7 20 7.51 5.04
 -4 7 -20 6.96 6.5
 -4 -7 20 16.23 7.3
 4 -7 -20 2.96 4.99
 4 7 21 7.16 4.69
 -4 7 -21 2.54 5.03
 -4 -7 21 1.6 5.23
 4 -7 -21 6.63 5.5
 -4 7 -22 7.18 5.2
 4 -8 22 18.63 7.04
 4 -8 21 2.71 4.71
 4 8 -20 35.98 8.43
 4 -8 20 29.46 7.73
 4 8 -19 36.12 7.85
 4 -8 19 25.19 7.21
 4 -8 18 47.71 9.56
 4 8 -18 41.53 8.48
 4 8 -17 12.63 5.97
 4 -8 17 4.84 5.22
 4 8 -16 82.38 10.73
 -4 8 16 79.61 8.95
 4 -8 16 79.83 11.97
 4 8 -15 57.63 9.04
 -4 8 15 61.9 8.2
 4 -8 15 53.78 9.85
 4 -8 14 43.83 8.57
 4 8 -14 42.26 7.8
 -4 8 14 49.16 7.55
 4 8 -13 4.01 4.99
 -4 8 13 4.76 4.29
 4 -8 13 1.1 4.25
 4 -8 12 -2.41 4.62
 4 8 -12 7.26 4.99
 -4 8 12 0.67 3.71
 4 -8 11 12.15 5.48
 4 8 -11 13.9 5.31
 -4 8 11 16.95 4.96
 4 -8 10 3.71 4.45
 4 8 -10 2.33 3.97
 -4 8 10 -0.09 3.84
 4 -8 9 19.97 6.13
 -4 8 9 19.81 4.73
 4 8 -9 34.68 6.58
 -4 8 9 16.65 5.2
 4 -8 8 5.35 4.26
 -4 8 8 1.86 3.04
 4 8 -8 7.21 4.78
 -4 8 8 -5.02 4.84
 4 -8 7 19.63 6.79
 -4 8 7 3.93 3.38
 4 8 -7 23.88 5.67
 -4 8 7 15.02 5.29
 -4 -8 -7 7.97 3.96
 4 -8 6 -0.88 4.21
 -4 8 6 12.83 4.59
 4 8 -6 14.05 4.43
 -4 8 6 9.96 4.72
 -4 -8 -6 8.55 4.14
 4 -8 5 75.2 10.65
 -4 -8 -5 73.81 8.7
 4 8 -5 78.05 7.75
 -4 8 5 72.53 8.89
 -4 8 5 69.98 8.22
 -4 8 4 34.63 6.24
 4 -8 4 26.13 7.41
 -4 8 4 25.28 5.87
 -4 -8 -4 34.17 6.36
 -4 8 3 9.53 4.08
 4 -8 3 3.46 4.4
 -4 8 3 10.9 4.81
 4 8 -3 0.01 5.21
 -4 8 2 9.19 3.92
 4 -8 2 6.39 4.9
 -4 8 2 6.1 4.29
 4 8 -2 1.94 4.51
 -4 -8 -2 6.33 4.12
 -4 8 1 16.4 4.73
 4 -8 1 11.04 5.7
 -4 8 1 11.3 4.07
 4 8 -1 18.51 5.35
 -4 -8 -1 21.77 5.94
 -4 -8 0 123.01 12.23
 -4 8 0 98.42 10.56
 4 8 0 113.38 11.66
 4 -8 0 109.19 12.62
 -4 8 0 117.68 12.79
 -4 8 0 114.86 11.03
 -4 8 -1 20.06 5.79
 4 -8 -1 25.05 7.15
 -4 8 -1 24.79 7.2
 4 8 1 12.48 5.45
 -4 8 -1 11.43 5.06
 -4 -8 1 16.59 5.83
 -4 8 -2 9.29 5.07
 4 -8 -2 3.14 5.04
 4 8 2 -2.2 5.18
 -4 8 -2 12.91 5.08
 -4 8 -2 2.91 4.52
 -4 -8 2 6.56 4.5
 -4 8 -3 11.93 4.82
 -4 8 -3 16.1 6.64
 4 -8 -3 7.4 5.82
 4 8 3 4.56 4.2
 -4 8 -3 0.82 4.7
 -4 -8 3 12.64 5.48
 -4 8 -4 22.48 5.63
 4 8 4 22.14 5.76
 -4 8 -4 33.28 7.64
 -4 -8 4 31.1 7
 -4 8 -5 74.8 9.65
 -4 8 -5 67.99 10.21
 4 8 5 64.57 8.57
 -4 -8 5 76.85 10.39
 -4 8 -6 4.52 4.3
 -4 8 -6 12.61 6.72
 4 8 6 6.7 4.33
 -4 -8 6 4.44 4.61
 -4 8 -7 7.93 4.23
 4 8 7 14.15 4.68
 -4 -8 7 6.25 4.58
 -4 8 -7 15.47 6.54
 4 8 8 -4.18 4.65
 -4 8 -8 1.42 5.03
 -4 -8 8 5.5 4.91
 -4 8 -8 1.66 3.69
 4 8 9 21.06 6.67
 -4 8 -9 24.39 7.49
 4 8 9 14.93 5.21
 -4 -8 9 18.71 6.35
 -4 8 -9 16.25 6.24
 -4 -8 10 2.09 4.52
 -4 8 -10 4.44 5.45
 4 8 10 -0.26 5.38
 4 8 10 3.11 4.32
 -4 8 -10 7.06 4.86
 -4 8 -11 13.2 6.26
 4 8 11 14.11 6.68
 4 8 11 18.34 5.15
 -4 -8 11 25.08 7.23
 -4 8 -11 31.75 8.11
 -4 8 -12 0.6 4.88
 4 8 12 -1.2 5.32
 4 8 12 1.56 3.73
 -4 -8 12 1.6 4.73
 -4 8 -12 0.89 4.34
 4 8 13 -0.01 4.73
 4 8 13 2.48 3.76
 -4 -8 13 4.4 5.81
 -4 8 -13 -0.26 5.07
 -4 8 -13 0.21 4.8
 4 8 14 46.94 8.5
 4 8 14 44.3 7.26
 -4 -8 14 39.63 9.07
 -4 8 -14 48.71 9.92
 4 -8 -14 44.5 9.99
 4 8 15 50.51 9.22
 4 8 15 63.78 8.22
 -4 8 -15 51.1 10.36
 -4 -8 15 56.4 10.92
 4 -8 -15 68.89 11.49
 4 8 16 90.75 11.73
 4 8 16 81.03 9.12
 -4 8 -16 79.97 11.71
 -4 -8 16 72.56 11.72
 4 -8 -16 87.43 12.77
 4 8 17 12.15 6.23
 -4 8 -17 23.73 7.94
 -4 -8 17 7.81 7.12
 4 -8 -17 19.72 8.09
 4 8 18 49.01 9.7
 -4 8 -18 42.28 9.75
 -4 -8 18 29.37 8.18
 4 -8 -18 59.42 11.2
 4 -9 18 1.68 4.91
 4 9 -17 24.15 7
 4 -9 17 14.11 5.96
 4 -9 16 6.24 5.98
 4 9 -16 3.72 5.23
 -4 9 16 9.34 5.46
 4 -9 15 17.51 6.58
 4 9 -15 18.5 6.55
 -4 9 15 26.62 6.5
 4 -9 14 27.77 8.42
 4 9 -14 39.04 8.08
 -4 9 14 34.29 7.22
 4 -9 13 17.83 7.05
 4 9 -13 29.81 7.31
 -4 9 13 17.32 5.96
 4 9 -12 20.18 6.55
 4 -9 12 9.13 5.1
 -4 9 12 13.83 5.84
 4 -9 11 12.99 6.4
 4 9 -11 19.91 6.48
 -4 9 11 7.06 5.03
 4 -9 10 -1.99 4.73
 -4 9 10 2 4.71
 4 -9 9 -1.3 4.78
 -4 9 9 -5.75 6.22
 4 -9 8 18.97 7.01
 -4 9 8 2.54 5.69
 4 -9 7 32.49 8.85
 -4 9 7 43.31 7.6
 4 -9 6 69.37 10.82
 -4 9 6 54.79 8.63
 -4 9 5 8.52 3.85
 4 -9 5 10.12 6.1
 -4 9 5 5.48 4.17
 -4 9 4 10.75 4.16
 4 -9 4 4.08 4.15
 -4 9 4 9.4 4.94
 4 9 -4 2.18 5.07
 -4 -9 -4 6.4 4.33
 -4 9 3 21.05 5.54
 4 -9 3 26.04 7.1
 -4 9 3 24.39 6.43
 4 9 -3 18.46 6.38
 -4 -9 -3 29.46 6.76
 -4 9 3 24.2 6.36
 -4 9 2 1.66 3.78
 4 -9 2 -0.83 4.84
 -4 9 2 4.31 4.52
 -4 9 2 -6.54 5.09
 4 9 -2 -1.64 4.72
 -4 -9 -2 -3.16 4.02
 -4 9 1 -0.13 3.02
 4 -9 1 0.98 4.99
 -4 9 1 -3.01 4.69
 4 9 -1 -1.58 5.16
 -4 9 1 5.27 4.7
 -4 -9 -1 5.09 4.51
 -4 9 0 7.3 4.02
 4 -9 0 8.96 5.82
 -4 9 0 -1.76 4.93
 -4 9 0 -8.74 6.15
 4 9 0 -2.41 5.37
 -4 -9 0 0.99 4
 -4 9 -1 1.2 3.04
 4 -9 -1 -0.53 4.42
 4 9 1 -3.06 4.51
 -4 9 -1 -1.14 4.33
 -4 9 -1 -6.05 5.23
 -4 -9 1 0.11 3.65
 -4 9 -2 2.99 3.62
 -4 9 -2 2.13 3.86
 4 9 2 -4.54 5.14
 -4 9 -2 -4.8 5.39
 -4 -9 2 4.56 4.61
 -4 9 -3 27.89 6.29
 -4 9 -3 19.11 6.75
 4 9 3 28.78 6.97
 -4 9 -3 25.38 6.73
 -4 -9 3 35.24 7.66
 -4 9 -4 8.43 5.16
 -4 9 -4 5.09 5.33
 4 9 4 13.39 5.85
 -4 9 -4 4.62 4.9
 -4 -9 4 8.05 4.79
 -4 9 -5 0.87 3.74
 4 9 5 4.92 5.02
 -4 9 -5 -2.4 5.17
 -4 -9 5 2.37 4.73
 -4 9 -6 51.83 8.82
 4 9 6 71.94 9.58
 -4 9 -6 67.77 11.03
 -4 -9 6 57.74 10.25
 -4 9 -7 34.56 7.8
 -4 9 -7 39.14 8.87
 4 9 7 36.67 7.11
 -4 -9 7 25.96 7.55
 -4 9 -8 3.61 4.46
 -4 9 -8 11.29 6.76
 4 9 8 0.36 5.57
 4 9 8 1.56 5.04
 -4 -9 8 14.8 6.51
 -4 9 -9 1.88 4.15
 -4 9 -9 0.59 4.99
 4 9 9 -0.72 4.99
 4 9 9 -2.64 5.33
 -4 -9 9 -0.72 4.94
 -4 9 -10 8.61 5.56
 4 9 10 4.13 4.2
 4 9 10 -1.42 5.01
 -4 -9 10 12.42 6.55
 -4 9 -10 2.45 4.33
 4 9 11 11.68 6.32
 4 9 11 9.93 5.55
 -4 -9 11 12.33 6.49
 -4 9 -11 19.2 7.59
 -4 9 -11 8.31 4.66
 4 9 12 24.19 7.85
 4 9 12 15.68 5.28
 -4 -9 12 21.17 7.4
 -4 9 -12 19.11 7.49
 -4 9 -12 10.58 5.63
 4 9 13 20.02 7.19
 4 9 13 18.36 5.91
 -4 -9 13 21.78 8.29
 -4 9 -13 25.76 7.68
 4 9 14 23.79 6.52
 -4 -9 14 23.61 7.83
 -4 9 -14 28.49 8.47
 4 9 15 30.27 6.56
 4 9 16 8.68 4.83
 4 -10 13 3.72 5.3
 4 -10 12 16.25 6.9
 4 -10 11 13.24 6.91
 4 -10 10 9.85 6.13
 4 -10 9 20.92 7.53
 -4 10 9 6.04 4.97
 4 -10 8 5.46 5.74
 -4 10 8 -6.73 5.91
 4 -10 7 -3.82 4.66
 -4 10 7 -2.98 4.63
 -4 10 7 0.79 3.7
 4 -10 6 1.8 5.23
 -4 10 6 11.11 5.59
 -4 10 6 13.94 5.6
 4 10 -6 4.85 6.87
 4 -10 5 8.91 4.8
 -4 10 5 8.94 5.13
 4 10 -5 9.81 6.99
 -4 10 5 10.15 4.96
 4 -10 4 10.73 6.65
 -4 10 4 7.5 5.1
 -4 10 4 11.24 5.46
 4 10 -4 8.28 5.27
 4 -10 3 24.97 7.4
 -4 10 3 17.8 5.76
 4 10 -3 31.12 7.71
 -4 10 3 12.46 5.71
 4 -10 2 7.37 5.16
 -4 10 2 -2.32 4.93
 4 10 -2 5.56 6.29
 -4 10 2 -0.43 4.47
 4 -10 1 8.7 6.34
 -4 10 1 12.46 6.16
 -4 10 1 4.86 5.33
 4 10 -1 -0.66 6.21
 -4 -10 -1 9.14 4.78
 -4 10 0 1.73 4.12
 -4 -10 0 2.21 3.81
 -4 10 0 0.9 5
 -4 10 0 -1 5.44
 4 10 0 -9.3 6.26
 -4 10 -1 13.78 6.63
 -4 10 -1 11.27 5.12
 4 10 1 8.17 5.24
 -4 10 -1 -1.83 5.82
 -4 -10 1 15.3 6.1
 -4 10 -2 13.95 5.09
 4 10 2 -3.68 5.83
 -4 10 -2 0.76 4.98
 -4 10 -2 10.47 6.19
 -4 -10 2 8.74 5.4
 -4 10 -3 34.84 7.5
 -4 -10 3 27.33 7.41
 4 10 3 34.34 7.67
 -4 10 -3 32.17 7.62
 -4 10 -3 26.79 7.84
 -4 10 -4 10.45 5.34
 4 10 4 15.55 5.76
 -4 10 -4 0.61 5.26
 -4 10 -4 20.32 7.52
 -4 -10 4 17.99 6.85
 -4 10 -5 7.22 5.12
 -4 10 -5 21.32 7.21
 4 10 5 7.42 5.31
 -4 10 -5 3.59 5.4
 -4 10 -6 14.65 6.02
 4 10 6 20.99 6.23
 -4 10 -6 13.49 6.13
 -4 -10 6 12.17 5.81
 -4 10 -7 2.28 3.8
 4 10 7 4.04 5.63
 -4 -10 7 5.28 5.85
 -4 10 -8 4.56 5.4
 -4 -10 8 10.78 6.08
 -4 10 -9 17.43 7.25
 4 10 9 5.4 5.32
 -4 -10 9 22.07 7.46
 -4 10 -10 7.51 5.66
 -4 -11 2 -0.16 4.29
 -4 -11 3 11.45 6.89
 -5 0 0 -2.19 2.48
 5 0 0 -0.19 2.26
 5 0 1 508.13 16.86
 5 0 -1 514.2 16.77
 -5 0 -1 507.31 9.07
 -5 0 -1 506.69 17.22
 -5 0 1 524.17 17.54
 5 0 -2 10.26 3.4
 -5 0 -2 1.92 2.76
 -5 0 2 2.9 2.54
 -5 0 -2 8.64 1.54
 5 0 -2 9.37 2.25
 5 0 2 6.91 3.09
 5 0 -3 25.57 4.35
 -5 0 -3 24.33 4.23
 -5 0 3 23.54 4.5
 -5 0 -3 25.54 2.22
 5 0 -3 24.78 3.2
 5 0 3 29.97 4.71
 -5 0 -4 22.38 4.27
 -5 0 4 16.31 3.79
 5 0 -4 12.83 3.36
 -5 0 -4 11.7 1.6
 5 0 -4 14.01 2.55
 5 0 4 15.93 3.58
 -5 0 -5 32.48 4.84
 5 0 -5 31.13 4.59
 -5 0 5 29.55 5.01
 5 0 -5 36.73 2.01
 -5 0 -5 33.21 1.93
 5 0 -5 32.87 3.74
 -5 0 -5 39.52 2.93
 5 0 5 35.6 5.08
 5 0 -6 101.82 3.82
 -5 0 -6 101.54 3.83
 5 0 6 101.97 8.11
 5 0 -6 110.43 8.21
 5 0 -6 93.42 6.21
 -5 0 -6 99.54 4.82
 -5 0 -6 111.13 8.44
 -5 0 6 100.44 8.42
 -5 0 -7 1.17 2.62
 -5 0 7 3.6 2.93
 5 0 -7 3.53 2.63
 5 0 -7 -0.29 1
 -5 0 -7 1.25 1.01
 5 0 -7 2.49 1.78
 -5 0 -7 -1.18 1.18
 5 0 7 2.04 2.68
 -5 0 -8 3.59 2.76
 -5 0 8 4.26 2.82
 5 0 8 2.9 2.04
 5 0 -8 3.36 1.33
 -5 0 -8 4.88 1.45
 5 0 -8 0.97 1.99
 5 0 8 3.78 2.96
 -5 0 9 48.07 6.52
 5 0 -9 50.15 3.5
 -5 0 -9 53.88 3.63
 5 0 9 51.9 6.55
 5 0 -9 55.73 5.51
 -5 0 -9 44.65 5.96
 5 0 -10 530.86 16.11
 5 0 -10 528.48 11.16
 -5 0 -10 525.09 11.17
 5 0 10 575.4 20.11
 -5 0 -10 535.76 18.9
 -5 0 10 505.52 19.37
 5 0 -11 783.58 14.26
 -5 0 -11 797.13 14.56
 5 0 11 805.28 24.19
 5 0 -11 810.89 20.41
 -5 0 -11 778.49 22.81
 -5 0 11 775.92 24.38
 -5 0 -12 45.35 6.45
 -5 0 12 50.26 7.3
 -5 0 12 54.01 7.35
 5 0 -12 49.47 4.32
 -5 0 -12 45.04 4.08
 5 0 12 50.15 7
 5 0 -12 48.21 5.72
 -5 0 -13 49.62 6.78
 -5 0 13 61.16 7.77
 -5 0 13 57.34 7.73
 5 0 13 68.12 8.09
 5 0 -13 58.23 6.48
 -5 0 14 976.74 26.44
 5 0 14 1018.45 28.51
 5 0 -14 996.72 24.21
 -5 0 -14 997.64 26.87
 -5 0 14 972.14 28.68
 -5 0 15 269.27 14.47
 5 0 15 258.77 11.54
 5 0 15 250.72 14.8
 5 0 -15 256.93 12.85
 -5 0 -15 251.43 13.94
 -5 0 15 235.79 14.8
 -5 0 16 73.84 8.44
 5 0 16 71.63 6.54
 5 0 16 78.19 8.87
 5 0 -16 78.58 7.71
 -5 0 -16 73.69 8.2
 -5 0 16 65.91 8.65
 -5 0 -17 55.36 7.06
 -5 0 17 61.74 8.31
 5 0 17 50.72 5.81
 -5 0 17 61.31 7.66
 5 0 17 64.3 8.15
 5 0 -17 62.72 7.09
 -5 0 -18 28.07 5.45
 5 0 -18 38.33 5.99
 5 0 18 37.76 5.08
 -5 0 -18 29.04 4.7
 -5 0 18 25.38 5.78
 5 0 18 30.1 6.2
 -5 0 -19 0.21 2.74
 5 0 -19 1.53 3.05
 5 0 19 0.46 2.68
 -5 0 -19 -1.73 2.91
 -5 0 19 -1.67 3.92
 5 0 19 3.26 3.52
 -5 0 -20 54.7 7.37
 -5 0 20 53.29 7.7
 -5 0 -20 49.95 6.09
 5 0 -20 54.66 7.13
 5 0 20 54.54 8.17
 -5 0 -21 1.63 3.14
 -5 0 21 -5.1 4.52
 5 0 21 -2.08 4.09
 5 0 -21 3.57 3.63
 -5 0 -21 1.23 2.33
 -5 0 -22 -4.24 3.53
 5 0 -22 3.64 3.57
 -5 0 22 -3.44 4.89
 5 0 22 -1.92 4.17
 -5 0 -22 -0.38 2.31
 -5 0 23 2.4 3.54
 5 0 -23 14.77 4.92
 5 0 23 3.38 3.89
 -5 0 -23 13.28 3.92
 -5 0 -23 13.53 4.62
 -5 0 24 5.11 4.35
 5 0 24 -1.12 4.39
 -5 0 -24 7.83 4.24
 5 0 -25 6.99 4.37
 -5 0 25 1.06 3.3
 5 0 25 -2.29 4.48
 -5 0 -25 5.1 4.43
 -5 0 26 9.58 5.05
 5 0 -26 16.35 5.39
 5 0 26 3.52 5
 -5 0 -26 9.03 4.66
 5 0 27 40.74 8.57
 -5 0 27 38.06 7.4
 5 0 -27 39.35 7.57
 -5 0 -27 39.49 7.56
 5 0 -28 30.76 7.27
 -5 0 28 27.88 6.57
 5 0 28 23.32 7.25
 -5 0 -28 28.86 6.83
 5 0 -29 20.45 6.64
 5 0 -30 21.39 6.44
 5 1 -30 24.77 7.14
 5 1 -29 26.15 6.3
 5 1 -28 10.19 5.49
 5 -1 28 5.25 5.48
 -5 1 27 38.5 7.42
 5 1 -27 37.31 6.91
 5 -1 27 15.6 5.68
 -5 1 26 24.22 6.07
 5 1 -26 30.7 6.75
 5 -1 26 22.03 7.11
 -5 -1 -25 52.85 7.37
 -5 1 25 48.19 7.53
 5 1 -25 68.45 8.75
 5 -1 25 70.14 9.84
 -5 -1 -24 31.13 5.94
 -5 1 24 32.07 6.31
 5 1 -24 48.17 7.53
 5 -1 24 39.62 7.59
 -5 -1 -23 -0.14 3.1
 5 1 -23 8.65 4.32
 5 -1 23 -0.22 3.92
 -5 -1 -22 12.56 4.09
 -5 1 22 16.67 5.3
 5 1 -22 28.19 6.09
 5 -1 22 29.25 6.9
 -5 -1 -21 18.42 4.65
 -5 1 21 17.89 5.33
 5 1 -21 24 5.16
 5 -1 21 19.99 5.71
 -5 1 20 19 5.42
 5 1 -20 23.56 5.39
 5 -1 20 20.7 6.18
 -5 -1 -20 9.93 3.86
 -5 -1 -19 17.19 4.16
 -5 1 19 15.57 4.86
 5 1 -19 18.16 4.54
 5 -1 19 14.18 5.6
 -5 -1 -18 5.07 3.04
 -5 1 18 10 4.18
 -5 1 18 11.3 4.81
 5 1 -18 17.54 4.67
 5 -1 18 7.42 4.09
 -5 1 17 54.17 7.4
 -5 1 17 53.69 7.83
 5 1 -17 61.15 6.97
 5 -1 17 59.48 8.17
 -5 -1 -17 54.31 6.62
 5 1 -16 300.44 13.4
 -5 1 16 306.68 15.17
 5 -1 16 305.19 16.9
 -5 -1 -16 311.58 12.04
 -5 -1 -16 302.05 14.29
 -5 1 16 310.04 16.9
 -5 1 15 226.73 13.09
 5 -1 15 181.45 13.06
 -5 -1 -15 176.31 9.15
 5 1 -15 220.78 11.27
 -5 -1 -15 228.72 12.37
 -5 1 15 188.64 13.1
 -5 1 14 50.14 7.21
 -5 -1 -14 54.4 5.34
 5 1 -14 58.7 6.2
 5 -1 14 50.13 7.19
 -5 -1 -14 54.37 6.4
 5 -1 13 167.29 7.83
 5 -1 13 178.91 12.6
 5 1 -13 173.6 9.61
 -5 -1 -13 173.4 9.03
 -5 -1 -13 169.73 10.41
 -5 1 13 186.53 12.53
 -5 -1 -12 183.57 9.3
 5 -1 12 177.13 7.95
 5 -1 12 200.88 13.06
 5 1 -12 171.86 9.21
 -5 -1 -12 182.65 10.7
 -5 1 12 180.45 12.13
 5 -1 11 138.39 6.88
 -5 -1 -11 131.5 6.94
 5 -1 11 133.67 10.75
 -5 -1 -11 152.48 8.46
 5 1 -11 138.77 8.06
 -5 -1 -11 143.28 9.46
 -5 1 11 137.89 10.45
 -5 -1 -10 18.8 4.09
 -5 1 10 13.91 4.36
 5 -1 10 14.11 2.64
 -5 -1 -10 14.94 2.73
 -5 -1 -10 15.31 3.31
 5 1 -10 19.55 3.39
 5 -1 10 17.91 4.73
 5 -1 9 215 8.28
 -5 -1 -9 216.91 8.09
 5 -1 9 189.8 12.13
 5 1 -9 219.84 9.38
 -5 -1 -9 221.14 11.27
 -5 1 9 213.91 12.43
 -5 -1 -8 4.69 2.68
 -5 1 8 2.4 3.43
 5 -1 8 3.26 1.77
 -5 -1 -8 6.63 1.82
 5 1 -8 6.32 2.25
 -5 -1 -8 4.71 1
 5 -1 8 1.79 3.07
 -5 -1 -7 39.68 5.14
 -5 1 7 42.76 6.05
 5 -1 7 47.14 4.06
 -5 -1 -7 47.48 3.54
 5 1 -7 46.93 4.25
 5 -1 7 40.84 6.03
 -5 -1 -6 293.37 7.94
 5 -1 6 305.96 14.67
 5 1 -6 290.39 9.56
 5 1 -6 288.05 11.55
 -5 -1 -6 304.02 12.97
 -5 1 6 296.78 14.1
 -5 -1 -5 41.96 5.01
 -5 1 5 35.92 5.27
 5 1 -5 43.38 3.73
 5 1 -5 40.01 4.64
 5 -1 5 42.19 5.91
 -5 1 4 197.08 7.93
 5 -1 4 178.86 11.12
 5 1 -4 177.9 9.12
 5 1 -4 178.84 6.9
 -5 -1 -4 204.71 10.7
 -5 1 4 177.77 10.8
 5 -1 3 255.1 13.07
 5 1 -3 252.57 10.72
 -5 1 3 252.63 8.85
 5 1 -3 244.72 7.54
 -5 -1 -3 242.17 11.61
 -5 1 3 248.39 12.61
 5 -1 2 118.45 9.02
 5 1 -2 106.36 7.23
 -5 1 2 108.36 5.86
 -5 1 2 111.22 8.61
 -5 -1 -2 106.01 7.86
 5 1 -2 106.88 4.71
 -5 -1 -1 85.61 6.18
 5 -1 1 94.49 8.09
 5 1 -1 89.4 6.74
 -5 1 1 81.49 5.11
 -5 1 1 89.71 7.83
 -5 -1 -1 81.61 7.09
 -5 1 0 434.58 16.48
 -5 -1 0 432.16 13.39
 5 1 0 431.19 14.33
 5 -1 0 422.52 16.76
 -5 1 0 421.86 11.32
 -5 -1 0 428.3 15.56
 -5 -1 1 88.68 6.13
 5 1 1 85.8 6.73
 5 -1 -1 80.78 7.45
 -5 1 -1 93.06 5.4
 -5 1 -1 86.75 7.69
 -5 -1 1 86.09 7.51
 -5 -1 2 110.62 6.88
 5 1 2 108.89 7.58
 5 -1 -2 106.12 8.56
 -5 1 -2 105.6 5.9
 5 -1 -2 103.1 6.78
 -5 1 -2 106.73 8.57
 -5 -1 2 114.84 8.46
 -5 -1 3 248.41 10.16
 5 1 3 259.63 11.5
 5 -1 -3 251.71 12.93
 -5 1 -3 246.75 9.01
 5 -1 -3 246.51 10.49
 -5 1 -3 264.58 13.01
 -5 -1 3 235.95 11.98
 -5 1 -4 173.5 10.75
 -5 -1 4 188.61 8.96
 5 1 4 182.29 9.97
 5 -1 -4 182.43 11.17
 -5 1 -4 170.33 7.68
 5 -1 -4 172.28 8.98
 -5 -1 4 172.39 10.46
 5 -1 -5 34.86 5.5
 -5 -1 5 44.13 4.61
 -5 1 -5 41.95 4.05
 5 -1 -5 37.66 4.57
 5 1 5 34.71 4.75
 -5 1 -5 45.72 5.82
 -5 -1 5 55.46 6.52
 5 -1 -6 287.8 7.76
 5 1 6 305.59 13.07
 -5 -1 6 276.46 11.15
 5 -1 -6 304.5 14.41
 5 -1 -6 301.93 12.24
 -5 1 -6 274.85 10.23
 -5 1 -6 306.81 14.39
 -5 -1 6 293.63 14.01
 5 -1 -7 42.69 5.7
 -5 -1 7 45.09 6.16
 5 -1 -7 38.44 3.24
 -5 -1 7 38.8 4.52
 -5 1 -7 40.55 4.19
 5 -1 -7 41.62 4.94
 5 1 7 34.34 5.15
 -5 1 -7 47.14 6.34
 -5 1 -8 4.47 3.37
 -5 -1 8 8.63 4.39
 -5 -1 8 1.62 3.37
 5 -1 -8 5.08 1.74
 5 -1 -8 1.65 2.43
 5 1 8 10.78 3.6
 -5 -1 8 6.59 2.52
 -5 -1 9 229.62 12.65
 5 -1 -9 219.3 8.07
 5 1 9 229.26 12.02
 -5 -1 9 221.02 10.52
 5 -1 -9 227.68 11.3
 -5 1 -9 211.25 12.51
 -5 -1 9 227.83 13.04
 -5 1 -10 13.62 4.2
 -5 -1 10 16.53 4.82
 5 -1 -10 16.98 2.61
 -5 -1 10 22.22 5.54
 5 -1 -10 11.84 3.52
 5 1 10 20.72 4.67
 -5 -1 10 16.14 3.6
 -5 -1 11 142.88 10.58
 5 -1 -11 140.2 7.03
 5 1 11 149.37 10.23
 5 -1 -11 147.55 9.61
 -5 1 -11 152.09 10.56
 -5 1 -11 162.32 11.36
 -5 -1 11 148.75 11.22
 5 -1 -12 186.58 10.9
 -5 -1 12 190.87 12.21
 5 1 12 179.46 10.49
 5 -1 -12 178.17 8.27
 5 1 12 170.71 11.21
 -5 1 -12 183.17 11.41
 -5 1 -12 178.8 11.92
 -5 -1 12 172.2 12.16
 -5 -1 13 174 11.93
 5 1 13 162.97 10.09
 5 1 13 187 11.92
 5 -1 -13 158.21 10.41
 -5 1 -13 179.48 11.56
 -5 1 -13 171.99 11.95
 -5 -1 13 176.5 12.72
 -5 1 -14 51.65 7.28
 -5 -1 14 56.88 7.84
 5 1 14 53.36 6.19
 -5 1 -14 53.1 6.96
 -5 -1 14 54.27 7.29
 5 1 14 63.56 7.64
 5 -1 -14 48.62 6.23
 -5 -1 15 190.85 12.9
 5 1 15 203.24 11.38
 5 1 15 206.88 13
 -5 1 -15 183.99 11.83
 5 -1 -15 206.8 12.34
 -5 1 -15 186.21 12.73
 -5 -1 16 300.21 16.2
 5 1 16 301.01 13.94
 5 1 16 308.04 16.12
 -5 1 -16 323 15.67
 5 -1 -16 314.16 15.35
 -5 1 -16 309.46 16.66
 5 1 17 58.9 6.65
 -5 -1 17 50.2 7.45
 5 -1 -17 62.38 7.55
 -5 1 -17 44.46 6.44
 5 1 17 48.4 6.96
 -5 1 -17 73.87 8.97
 5 1 18 10.83 3.67
 -5 -1 18 8.48 4.22
 -5 1 -18 9.96 3.5
 5 -1 -18 16.93 4.59
 5 1 18 5.14 3.54
 -5 1 -18 8.51 4.13
 5 1 19 22.36 4.69
 -5 1 -19 12.47 4.36
 -5 -1 19 11.92 4.25
 5 -1 -19 19.33 5
 5 1 19 9.96 4.61
 -5 1 -19 14.66 4.75
 5 1 20 11.16 3.62
 -5 1 -20 5.84 3.52
 -5 -1 20 9.86 4.25
 5 1 20 6.85 4.55
 5 -1 -20 13.34 4.35
 -5 1 -20 10.18 4.58
 5 1 21 11.12 4.42
 5 -1 -21 14.52 4.93
 -5 1 -21 16.73 4.7
 5 1 21 15.51 4.03
 -5 -1 21 16.41 5.05
 -5 1 -21 17.39 5.66
 -5 1 -22 22.51 5.33
 5 1 22 25.53 5.37
 -5 -1 22 28.52 6.18
 5 -1 -22 21.08 5.51
 5 1 22 24.99 6.3
 -5 1 -22 12.93 4.99
 -5 -1 23 1.42 3.98
 5 -1 -23 5.42 4.39
 5 1 23 3.22 3.85
 -5 1 -23 1.6 3.12
 -5 1 -23 3.28 3.8
 5 1 24 30.49 6.48
 -5 -1 24 32.69 7.16
 5 -1 -24 22.86 6.07
 -5 1 -24 30.09 6.11
 -5 1 -24 28.36 7.16
 -5 1 -25 46.37 6.94
 5 -1 -25 69.05 9.29
 5 1 25 55.31 8.65
 -5 -1 25 49.38 8.05
 -5 1 -25 56.26 8.94
 -5 -1 26 20.17 5.92
 -5 1 -26 10.68 4.36
 5 -1 -26 18.77 5.78
 5 1 26 33.72 7.37
 -5 1 -26 24.41 6.51
 -5 -1 27 27.03 7.39
 5 -1 -27 24.78 6.68
 -5 1 -27 32.23 7.71
 5 1 27 18.95 5.51
 -5 -1 28 0.37 4.19
 5 -1 -28 1.56 4.56
 5 1 28 -6.55 5.9
 -5 1 -28 -1.68 4.36
 -5 1 -29 5.52 4.72
 -5 -1 29 14.2 5.85
 5 -1 -29 17.02 6.27
 -5 -1 30 9.04 5.4
 -5 1 -30 0.4 4.49
 5 -2 28 13.41 6.66
 5 -2 27 9.38 6.16
 5 -2 26 5.52 5.19
 -5 2 25 30.06 5.91
 5 -2 25 38.45 7.99
 -5 2 24 12.26 4.46
 5 -2 24 17.79 6.4
 -5 2 23 39.7 6.81
 5 -2 23 36.94 7.7
 -5 2 22 93.5 9.57
 5 -2 22 90.72 11.01
 -5 -2 -22 85.35 7.94
 -5 -2 -21 31.23 5.14
 -5 2 21 40.44 6.73
 -5 -2 -20 33.44 5.07
 -5 2 20 37.07 7.07
 -5 2 20 40.56 6.72
 5 -2 20 36.73 7.42
 -5 2 19 115.5 9.92
 5 -2 19 109.06 11.11
 -5 -2 -19 123.47 8.94
 -5 2 19 123.33 11.52
 -5 -2 -18 3.87 2.68
 -5 2 18 0.78 3.53
 -5 2 18 11.26 4.63
 -5 -2 -18 2.54 2.64
 5 -2 18 7.26 5.24
 -5 -2 -17 63.27 4.41
 -5 -2 -17 73.85 6.88
 5 -2 17 77.33 9.47
 -5 -2 -17 77.34 5.46
 -5 2 17 74.69 8.73
 -5 -2 -16 13.77 3.51
 -5 2 16 19.02 4.86
 -5 -2 -16 14.84 2.82
 -5 -2 -16 11.34 2.34
 5 -2 16 14.48 5.18
 -5 2 15 37.6 6.51
 -5 -2 -15 42.15 3.61
 -5 -2 -15 43.33 3.84
 5 -2 15 34.4 6.75
 -5 -2 -15 41.52 5.19
 -5 -2 -14 118.21 5.89
 5 -2 14 106.11 10.34
 -5 -2 -14 126.25 5.96
 -5 -2 -14 117.41 8.12
 -5 2 14 124.63 10.52
 -5 -2 -13 101.3 7.51
 5 -2 13 101.2 10.28
 -5 -2 -13 97.39 5.52
 -5 -2 -13 112.21 5.2
 -5 2 13 97.83 9.31
 -5 -2 -12 17.74 3.59
 -5 2 12 21.71 4.73
 -5 -2 -12 21.22 2.25
 5 -2 12 28.89 5.69
 -5 -2 -12 20.24 2.8
 -5 -2 -11 40.57 4.88
 -5 2 11 35.13 5.64
 -5 -2 -11 46.19 2.87
 -5 -2 -11 40.06 3.73
 5 -2 11 53.78 7.36
 -5 2 10 44.15 6.17
 -5 -2 -10 37.79 4.33
 5 -2 10 45.51 7.07
 -5 -2 -10 36.06 2.14
 -5 -2 -10 40.87 3.86
 -5 -2 -10 42.02 4.95
 -5 -2 -9 20.27 3.92
 -5 2 9 23.16 4.89
 5 -2 9 21.4 2.12
 -5 -2 -9 18.39 3.1
 5 -2 9 21.95 5.24
 5 -2 8 235.13 6.12
 -5 -2 -8 212.27 9.04
 5 -2 8 239.65 14.08
 -5 -2 -8 221.48 10.59
 -5 2 8 222.13 12.71
 5 -2 7 173.2 5.13
 5 -2 7 181.76 12.33
 5 2 -7 181.23 7.25
 -5 -2 -7 188.1 9.8
 -5 2 7 175.82 11.28
 -5 -2 -6 114.97 5.84
 5 -2 6 112.26 4.21
 5 -2 6 127.98 10.46
 5 2 -6 117.69 5.65
 -5 -2 -6 118.98 8.05
 -5 2 6 103.86 8.78
 -5 -2 -5 641.16 14.03
 5 -2 5 653.6 10.27
 5 -2 5 683.3 22.9
 5 2 -5 681.68 12.41
 5 2 -5 686.08 15.3
 -5 2 5 692.74 21.6
 -5 -2 -5 673.66 18.38
 -5 -2 -4 68.84 4.84
 5 -2 4 76.97 8.13
 5 2 -4 75.41 3.98
 5 2 -4 74.89 5.25
 -5 2 4 73.09 7.55
 -5 -2 -4 76.48 6.68
 -5 -2 -3 120.73 6.51
 5 -2 3 117.95 9.69
 5 2 -3 117.02 6.62
 5 2 -3 111.32 4.35
 -5 2 3 136.65 9.9
 -5 -2 -3 106.91 7.65
 -5 -2 -2 569.61 14.22
 5 2 -2 552.81 10.44
 -5 -2 -2 591.44 14.78
 5 -2 2 555.47 20.38
 5 2 -2 572.38 14.55
 5 2 -2 543.26 8.23
 -5 2 2 583.77 19.74
 -5 -2 -2 571.68 17.24
 -5 -2 -1 401.22 12.39
 -5 2 1 399.28 7.02
 5 2 -1 395.6 8.21
 -5 -2 -1 447.18 12.47
 5 2 -1 395.59 12.31
 5 -2 1 416.83 17.62
 -5 2 1 416.18 16.83
 -5 -2 -1 416.64 15.11
 -5 2 0 223.14 5.52
 5 2 0 220.64 5.75
 -5 -2 0 226.6 8.72
 5 2 0 231.38 9.58
 5 -2 0 239.84 13.43
 -5 2 0 242.09 13
 -5 -2 0 250.88 11.9
 5 2 1 416.81 7.45
 -5 2 -1 370.88 7.6
 -5 -2 1 406.57 11.34
 5 2 1 410.36 12.94
 5 -2 -1 440.45 18.07
 -5 2 -1 414.66 16.85
 -5 -2 1 424.05 15.51
 -5 -2 2 579.55 18.27
 5 2 2 589.24 8.54
 -5 2 -2 549.66 10.11
 -5 -2 2 572.2 13.3
 5 2 2 591.31 15.82
 5 -2 -2 584.07 20.85
 -5 2 -2 554.21 15.78
 -5 2 -2 563.57 19.6
 -5 -2 2 570.79 18.32
 -5 -2 3 129.8 9.52
 -5 -2 3 106.69 5.77
 5 2 3 124.07 7.57
 5 -2 -3 118.22 9.8
 -5 2 -3 105.83 7.23
 5 -2 -3 116.54 8.33
 -5 2 -3 110.57 9.1
 -5 -2 3 103.32 8.33
 -5 -2 4 84.79 8.06
 -5 -2 4 66.79 4.61
 5 2 4 79.59 6.31
 5 -2 -4 84.97 8.45
 -5 2 -4 64.41 5.81
 5 -2 -4 76.16 6.9
 -5 2 -4 71.52 7.85
 -5 -2 4 77.92 7.66
 -5 -2 5 690.15 20.83
 -5 -2 5 692.38 14.5
 5 2 5 697.12 18.35
 5 -2 -5 688.98 22.97
 5 -2 -5 703.69 20.48
 -5 2 -5 697.41 22.38
 -5 -2 5 663.77 20.78
 -5 -2 6 119.91 9.57
 5 2 6 120.22 8.07
 -5 -2 6 108.5 5.95
 5 -2 -6 124.35 10.08
 5 -2 -6 112.07 8.55
 -5 2 -6 129.07 10.2
 -5 -2 6 109.46 8.98
 -5 -2 7 184.68 11.65
 5 2 7 184.24 10.09
 -5 -2 7 186.66 7.94
 5 -2 -7 167.04 11.73
 5 -2 -7 171.32 10.55
 -5 2 -7 192.17 12.3
 -5 -2 7 179.61 11.45
 -5 -2 8 215.68 12.62
 5 -2 -8 220.88 9.11
 5 2 8 247.94 11.75
 -5 -2 8 228.14 8.85
 5 -2 -8 254.69 12.83
 -5 2 -8 248.37 13.96
 -5 -2 8 227.38 13.17
 -5 2 -9 14.62 4.39
 -5 -2 9 22.82 5.02
 5 -2 -9 18.09 3.15
 -5 -2 9 20.31 5.37
 5 2 9 21.66 4.24
 5 -2 -9 19.31 4.4
 -5 -2 9 22.32 3.16
 -5 2 -10 41.47 6.35
 -5 2 -10 48.16 6.96
 -5 -2 10 35.7 6.07
 5 2 10 49.22 6.38
 5 -2 -10 40.85 4.4
 -5 -2 10 48.66 7.24
 -5 -2 10 41.57 4.29
 5 2 10 38.08 5.34
 5 -2 -10 41.74 5.86
 -5 2 -11 54.5 7.38
 5 -2 -11 44.76 6.19
 -5 -2 11 51.66 7.16
 -5 2 -11 39.81 6.45
 5 2 11 38.01 5.69
 5 -2 -11 40.72 4.61
 -5 -2 11 37.41 6.13
 -5 -2 11 47.53 4.73
 5 2 11 43.83 5.82
 -5 2 -12 17.74 4.69
 5 2 12 25.69 5.04
 -5 2 -12 33.71 6.11
 -5 -2 12 21.07 5.56
 5 2 12 26.37 4.88
 5 -2 -12 13.13 4.52
 -5 -2 12 14.86 3.09
 -5 -2 13 97.04 9.56
 5 2 13 93.81 8.65
 5 2 13 101.01 8.7
 -5 -2 13 109.95 7.51
 5 -2 -13 99.71 9.13
 -5 2 -13 89.94 8.93
 -5 2 -13 106.5 10.16
 -5 -2 14 130.84 11.26
 5 2 14 129.17 10
 5 2 14 109.33 9.26
 -5 -2 14 122.07 8.22
 5 -2 -14 114.6 9.8
 -5 2 -14 131.45 10.84
 -5 2 -14 127.36 11.2
 -5 2 -15 44.57 7.57
 -5 2 -15 40.57 6.73
 5 2 15 38.66 6.09
 -5 -2 15 32 5.97
 5 2 15 42.09 6.27
 5 -2 -15 38.78 6.1
 -5 2 -16 14.98 5.1
 5 2 16 17.45 4.81
 -5 -2 16 9.81 4.65
 5 2 16 11.82 4.44
 5 -2 -16 8.3 4.15
 -5 2 -16 12.59 4.36
 5 2 17 69.95 7.65
 -5 -2 17 68.79 8.6
 -5 2 -17 76.91 8.84
 5 -2 -17 81.89 8.96
 5 2 17 59.44 7.53
 -5 2 -17 57.32 8.3
 5 2 18 -1.29 3.59
 5 2 18 3.25 3.47
 -5 -2 18 6.17 4.51
 -5 2 -18 2.66 3.63
 5 -2 -18 1.62 3.34
 -5 2 -18 9.59 4.86
 5 2 19 125.66 10.2
 -5 -2 19 110.45 11.12
 5 2 19 125.79 11.06
 -5 2 -19 116.89 10.8
 5 -2 -19 113.35 10.79
 -5 2 -19 124.61 12.05
 5 2 20 34.03 5.93
 -5 2 -20 48.59 7.47
 -5 -2 20 36.99 7.33
 5 2 20 37.7 6.92
 5 -2 -20 50.39 7.87
 -5 2 -20 28.24 6.49
 -5 2 -21 36.99 7.75
 5 2 21 45.32 6.99
 -5 2 -21 33.83 6.39
 -5 -2 21 42.18 7.67
 5 2 21 39 7.1
 5 -2 -21 30.58 6.5
 5 2 22 86.91 9.07
 -5 -2 22 89.01 10.89
 5 2 22 66.74 9.03
 -5 2 -22 93.26 10.03
 5 -2 -22 84.33 10.08
 -5 2 -22 71 9.83
 5 -2 -23 47.75 7.88
 -5 2 -23 54.4 7.93
 5 2 23 53.86 7.62
 -5 -2 23 44.18 7.9
 5 2 23 52.25 8.28
 -5 2 -23 61.87 9.67
 -5 2 -24 21.31 5.54
 5 -2 -24 23.1 6.4
 5 2 24 30.91 6.3
 -5 -2 24 22.43 6.68
 5 2 24 16.98 5.93
 -5 2 -24 20.68 6.08
 5 2 25 49.08 7.51
 -5 -2 25 37.88 7.91
 5 2 25 39.9 7.44
 5 -2 -25 36.45 7.82
 -5 2 -25 30.81 6.41
 -5 -2 26 18.04 6.58
 5 2 26 18.02 5.48
 5 -2 -26 15.09 6.04
 -5 2 -26 15.66 5.48
 -5 -2 27 8.52 4.89
 5 2 27 12.81 5.33
 5 -2 -27 7.95 5.97
 -5 2 -27 14.66 5.18
 5 -2 -28 11.94 6
 -5 -2 28 12.31 5.38
 5 2 28 10.57 5.46
 -5 -2 29 2.51 4.63
 5 -2 -29 3.75 4.83
 -5 -2 30 6.2 3.98
 -5 -2 31 1.88 5.08
 5 -3 27 10.26 5.65
 5 3 -27 -3.4 5.38
 5 -3 26 12.75 5.49
 5 3 -26 5.52 5.28
 5 -3 25 4.79 5.48
 5 3 -25 -6.65 5.43
 5 -3 24 0.47 4.37
 5 3 -24 -0.46 4.88
 -5 3 23 31.91 6.02
 5 -3 23 23.84 6.31
 -5 3 22 38.35 6.27
 5 -3 22 41.35 8.05
 5 3 -22 18.68 6.07
 -5 3 21 7.25 4.89
 -5 3 21 16.3 5.11
 5 -3 21 10.3 5.65
 5 3 -21 2.48 4.68
 -5 3 20 8.14 4.82
 -5 3 20 7.81 4.42
 5 -3 20 3.4 4.11
 5 3 -20 -6.35 5.55
 5 3 -19 157.84 12.75
 5 -3 19 176.86 14.49
 -5 3 19 173.5 13.23
 -5 -3 -18 14.49 3.31
 -5 3 18 8.55 4.45
 5 -3 18 10.39 5.33
 5 3 -18 13.08 5.09
 -5 -3 -17 55.57 4.72
 -5 3 17 42.48 6.85
 5 -3 17 58.47 8.6
 5 3 -17 41.93 6.91
 -5 -3 -17 52.65 5.25
 -5 -3 -16 1.25 1.89
 -5 -3 -16 4 2.4
 -5 3 16 1.77 3.34
 5 -3 16 2.33 3.97
 5 3 -16 1.68 4.37
 -5 -3 -15 46.95 4.75
 -5 3 15 44.01 6.69
 5 -3 15 40.11 6.95
 5 3 -15 39.64 6.72
 -5 -3 -15 43.16 4.75
 -5 -3 -14 62.02 5.35
 -5 3 14 55.78 7.41
 5 3 -14 53.83 7.22
 5 -3 14 68.18 9
 -5 -3 -14 57.42 5.39
 -5 3 13 38.71 6.59
 -5 -3 -13 52.49 5.16
 5 3 -13 32.23 6.07
 5 -3 13 50.29 7.75
 -5 -3 -13 37.16 4.47
 -5 -3 -12 360.41 12.34
 5 3 -12 332.47 15.75
 5 -3 12 368.82 19.07
 -5 -3 -12 348.52 12.47
 -5 3 12 362.44 16.93
 -5 -3 -11 138.74 8.14
 5 3 -11 108.98 9.59
 -5 -3 -11 111.09 2.87
 -5 -3 -11 120.71 3.25
 5 -3 11 137.29 11.87
 -5 -3 -11 129.84 7.81
 -5 3 11 137.51 10.65
 -5 3 10 45.92 6.45
 -5 -3 -10 55.94 5.78
 5 3 -10 33.44 5.43
 -5 -3 -10 47.66 2.42
 -5 -3 -10 43.74 2.63
 5 -3 10 49.97 7.68
 -5 -3 -10 56.46 5.36
 -5 -3 -9 149.46 5.38
 -5 -3 -9 178.3 9.23
 -5 -3 -9 159.04 4.86
 5 -3 9 154.88 12.27
 -5 -3 -9 159.89 8.51
 -5 3 9 149.93 10.77
 -5 3 8 40.93 6.25
 -5 -3 -8 44.59 5.62
 -5 -3 -8 46.58 3.06
 5 -3 8 40.74 7.23
 -5 -3 -8 51.9 5.2
 -5 -3 -7 214.51 10.36
 -5 -3 -7 207.16 6.6
 -5 -3 -7 217.75 10.05
 5 -3 7 229.53 14.32
 -5 3 7 208.04 12.34
 -5 -3 -6 61.26 6.5
 -5 -3 -6 53.26 3.81
 -5 3 6 51.61 6.67
 5 -3 6 45.96 6.95
 -5 -3 -6 58.46 5.63
 -5 -3 -5 223.65 10.93
 -5 3 5 215.5 7.39
 -5 -3 -5 202.61 7.31
 5 -3 5 199.34 13.34
 -5 3 5 208.74 12.38
 -5 -3 -5 223.5 10.55
 -5 3 4 11.06 4.36
 -5 -3 -4 17.02 3.63
 -5 -3 -4 19.01 3
 -5 3 4 16.16 2.61
 -5 -3 -4 21.34 4.82
 5 -3 4 13.79 4.7
 -5 -3 -3 368.57 14.32
 -5 3 3 343.81 9.43
 -5 -3 -3 341.53 10.48
 5 -3 3 330.24 16.89
 5 3 -3 362.68 9.17
 -5 3 3 342.68 15.72
 -5 -3 -3 373.58 13.75
 -5 -3 -2 88.96 7.7
 -5 3 2 65.67 4.4
 -5 -3 -2 80.23 5.61
 5 3 -2 68.15 5.19
 5 -3 2 75.72 8.58
 5 3 -2 71.81 4.46
 5 3 -2 73.13 2.86
 -5 3 2 90.47 8.42
 -5 -3 -2 77.36 6.65
 5 -3 1 7.38 3.71
 -5 3 1 13.72 3.89
 -5 -3 -1 12.55 3.55
 5 -3 1 7.21 0.97
 -5 -3 -1 11.05 2.86
 -5 3 1 11.07 2.35
 -5 -3 -1 12.27 4.21
 5 3 -1 11.18 2.4
 5 3 -1 7.73 1.9
 5 -3 0 18.71 4.71
 -5 3 0 21.53 4.87
 -5 -3 0 22.65 4.34
 5 -3 0 18.53 1.72
 -5 -3 0 21.82 3.61
 -5 3 0 16.98 2.65
 5 3 0 20.28 2.92
 -5 -3 0 24.16 4.87
 5 3 0 19.41 2.72
 5 -3 -1 10.85 4.19
 -5 3 -1 6.26 3.4
 -5 -3 1 9.17 3.21
 5 -3 -1 5.43 1.3
 5 3 1 9.02 2.17
 -5 3 -1 11.56 2.47
 -5 -3 1 12.7 4.12
 5 3 1 9.11 2.24
 -5 -3 2 80.62 7.81
 5 -3 -2 75.62 4.09
 5 3 2 65.61 4.48
 -5 3 -2 71.4 5.07
 5 3 2 81.28 5.49
 5 -3 -2 69.64 8.38
 -5 3 -2 89.35 8.64
 -5 -3 2 71.17 6.91
 -5 -3 3 343.09 15.31
 5 -3 -3 348.31 9.23
 5 3 3 343.71 9.59
 5 3 3 347.88 11.64
 5 -3 -3 346.1 17.36
 -5 3 -3 352.09 16.44
 -5 -3 3 364.54 15.31
 -5 3 -4 10.67 4.21
 5 -3 -4 12.66 4.11
 -5 -3 4 19.37 4.73
 5 -3 -4 17.41 2.65
 5 3 4 15.04 2.53
 -5 -3 4 21.3 5.28
 5 3 4 14.68 3.04
 5 -3 -4 19.08 4.67
 5 -3 -5 213.33 8.2
 -5 -3 5 218.17 12.72
 5 3 5 209.97 7.47
 -5 -3 5 206.04 5.71
 5 3 5 207.04 9.61
 5 -3 -5 212.59 13.92
 5 -3 -5 206.03 12.34
 -5 3 -5 209.25 13.12
 -5 -3 5 219.87 12.51
 -5 3 -6 47.32 6.87
 5 -3 -6 45.94 7.02
 5 -3 -6 53.48 4.57
 -5 -3 6 44.77 6.69
 -5 -3 6 48.23 2.8
 5 3 6 57.77 5.51
 5 -3 -6 48.75 6.77
 -5 -3 6 54.43 6.76
 5 -3 -7 189.51 8.6
 -5 -3 7 236.61 13.61
 -5 -3 7 208.83 5.74
 5 3 7 220.42 10.44
 5 -3 -7 197.16 13.56
 5 -3 -7 200.84 12.43
 -5 3 -7 215.5 13.5
 -5 -3 7 208.16 12.59
 -5 3 -8 45.71 6.69
 -5 -3 8 39.57 6.73
 5 3 8 45.14 5.35
 -5 -3 8 44.63 2.89
 5 -3 -8 52.81 7.02
 -5 -3 9 165.48 11.95
 5 3 9 166.19 9.72
 -5 -3 9 172.1 5.83
 5 -3 -9 161.05 11.45
 -5 3 -9 167.65 12.41
 -5 3 -10 46.74 7.37
 -5 -3 10 34.86 6.11
 -5 -3 10 44.83 3.3
 5 3 10 46.14 5.65
 5 -3 -10 51.54 6.99
 -5 3 -10 53.21 8
 -5 -3 11 142.33 11.49
 5 3 11 126.18 10.74
 5 3 11 122.85 9.02
 -5 -3 11 133.87 5.97
 5 -3 -11 132.34 10.82
 -5 3 -11 147.3 12.05
 -5 3 -11 138.97 11.72
 -5 -3 12 326.24 17.53
 5 3 12 372.42 17.76
 5 3 12 377.66 15.57
 5 -3 -12 356.19 17.5
 -5 3 -12 380.74 19.14
 -5 3 -12 376.14 19.14
 -5 3 -13 37.78 7.19
 5 3 13 40.14 6.82
 -5 -3 13 40.98 7.24
 5 3 13 34.81 5.7
 5 -3 -13 38.13 6.59
 -5 3 -13 46.4 7.66
 5 3 14 71.2 8.5
 5 3 14 60.27 6.89
 -5 3 -14 61.37 8.53
 -5 -3 14 64.99 8.65
 5 -3 -14 53.12 7.54
 -5 3 -14 57.86 8.39
 5 3 15 37.48 6.6
 -5 3 -15 34.74 6.63
 -5 -3 15 46.96 7.32
 5 3 15 36.46 5.81
 5 -3 -15 51.05 7.47
 -5 3 -15 42.28 7.48
 -5 3 -16 1.96 3.87
 5 3 16 8.76 3.99
 -5 -3 16 0.88 3.77
 5 3 16 4.04 3.56
 5 -3 -16 3.98 3.48
 -5 3 -16 4.08 4.48
 5 3 17 49.48 7.22
 5 -3 -17 48.38 7.55
 -5 -3 17 50.03 8.22
 5 3 17 46.61 6.77
 -5 3 -17 43.78 7.63
 -5 3 -17 56.39 9.01
 5 3 18 18.49 5.39
 -5 -3 18 21.96 5.92
 -5 3 -18 15.66 5.46
 5 -3 -18 9.63 4.52
 5 3 18 14.35 4.87
 -5 3 -18 18.22 6.18
 5 3 19 166.78 12.5
 -5 -3 19 169.29 14.34
 5 3 19 164.3 12.5
 -5 3 -19 176.49 13.99
 5 -3 -19 173.84 13.96
 -5 3 -19 179.25 14.96
 5 3 20 -0.23 3.81
 -5 3 -20 -4.13 4.75
 -5 -3 20 3.04 4.43
 5 3 20 -3.98 4.1
 5 -3 -20 -1.04 4.21
 -5 3 -20 1.23 4.99
 5 3 21 3.8 4.05
 -5 3 -21 10.4 5.11
 -5 -3 21 8.78 5.23
 5 3 21 4.41 3.56
 5 -3 -21 1.8 4.54
 5 3 22 39.53 6.97
 -5 3 -22 35.32 7.31
 -5 -3 22 35.76 7.51
 5 3 22 35.88 6.8
 5 -3 -22 26.76 6.73
 -5 3 -23 26.01 6.57
 5 3 23 12.45 5.04
 -5 -3 23 18.35 6.28
 5 3 23 18 5.73
 5 -3 -23 22.98 6.54
 -5 3 -24 -4.97 4.55
 5 3 24 2.98 3.96
 -5 -3 24 -2.46 4.07
 5 3 24 3.24 3.54
 5 -3 -24 0.16 4.35
 -5 3 -25 -1.37 4.55
 5 3 25 3.45 3.92
 -5 -3 25 -2.2 4.68
 5 3 25 2.34 3.8
 5 -3 -25 -4.53 4.88
 5 3 26 4.87 4.13
 -5 -3 26 14.34 6.63
 5 3 26 8.42 5.22
 5 -3 -26 6.61 4.98
 -5 3 -26 8.96 5.29
 5 3 27 4.66 4.7
 -5 -3 27 8.18 4.94
 5 3 27 4.02 4.21
 5 -3 -27 6.39 5.29
 -5 3 -27 5.04 4.54
 -5 3 -28 22.58 6.65
 -5 -3 28 11.45 5.89
 5 3 28 24.05 7.18
 5 -3 -28 16.98 6.51
 -5 -3 29 4.8 4.32
 -5 3 -29 -4.52 5.51
 -5 3 -30 -5.76 6.05
 5 -4 26 13.22 6.19
 5 4 -26 14.4 6.65
 5 -4 25 18.36 6.28
 5 4 -25 23.43 7.34
 5 -4 24 10.36 5.95
 5 4 -24 11.02 6.13
 5 -4 23 -0.01 4.02
 5 4 -23 7.24 5.65
 -5 4 22 7.98 4.1
 5 -4 22 3.94 4.64
 5 4 -22 -2.57 4.84
 -5 4 21 16.21 5.57
 5 -4 21 11.8 5.71
 5 4 -21 9.63 4.99
 -5 4 20 22.95 5.55
 5 -4 20 14.4 5.89
 5 4 -20 27.45 7.13
 -5 4 19 8.34 4.44
 5 -4 19 15.4 6.03
 5 4 -19 8.13 4.87
 5 4 -18 76.21 9.46
 -5 4 18 81.35 9.25
 -5 4 17 45.95 7.39
 5 -4 17 52.57 9.06
 5 4 -17 49.82 7.83
 -5 4 16 53.09 7.52
 5 -4 16 44.11 7.78
 5 4 -16 46.08 7.69
 -5 4 15 18.45 5.14
 -5 -4 -15 21.64 3.26
 5 -4 15 17.16 6.02
 5 4 -15 18.4 5.91
 -5 -4 -14 114.82 7.05
 5 4 -14 99.44 9.51
 5 -4 14 109.83 11.69
 -5 -4 -14 108.37 6.23
 -5 4 14 107.91 9.88
 -5 -4 -13 18.95 3.12
 -5 4 13 17.97 5.01
 -5 -4 -13 12.47 3.11
 5 -4 13 25.8 6.78
 5 4 -13 17.6 5.42
 -5 -4 -12 201.49 9.71
 5 4 -12 201.37 12.8
 5 -4 12 219.14 15.57
 -5 4 12 201.96 13.03
 -5 -4 -12 209.7 8.82
 -5 -4 -11 78.04 6.43
 5 4 -11 87.14 8.75
 5 -4 11 101.16 11.07
 -5 4 11 81.27 8.51
 -5 -4 -11 86.15 5.96
 -5 -4 -10 388.18 13.97
 5 4 -10 393.12 16.54
 5 -4 10 418.88 20.85
 -5 4 10 398.34 17.75
 -5 -4 -10 384.52 12.32
 -5 4 9 18.71 4.98
 -5 -4 -9 16.24 3.08
 -5 -4 -9 18.8 4.17
 5 4 -9 10.98 4.59
 5 -4 9 20.35 6.24
 -5 4 8 37.73 6.22
 -5 -4 -8 48.83 5.78
 -5 4 8 55.05 5.08
 5 4 -8 38.32 5.73
 5 -4 8 43.22 7.51
 -5 -4 -8 42.58 4.69
 -5 -4 -7 359.72 14.17
 5 4 -7 335.41 14.23
 -5 4 7 343.04 11.23
 -5 -4 -7 314.45 6.42
 5 -4 7 343.48 18.66
 -5 4 7 346.73 16.31
 -5 -4 -7 338.74 12.29
 -5 -4 -6 133.27 9.19
 5 4 -6 127.21 8.82
 -5 4 6 134.64 7.23
 -5 -4 -6 129.05 5.02
 5 -4 6 130.94 11.66
 -5 4 6 136.01 10.46
 -5 -4 -6 127.76 7.82
 -5 -4 -5 138.01 9.23
 -5 4 5 127.96 7.18
 -5 -4 -5 130.15 5.61
 5 -4 5 107.72 10.68
 -5 4 5 132.58 10.23
 -5 -4 -5 125.66 7.95
 -5 -4 -4 95.7 7.96
 -5 4 4 76.38 5.7
 -5 -4 -4 81.02 4.9
 5 -4 4 86.21 9.59
 -5 4 4 95.23 8.97
 -5 -4 -4 80.84 6.63
 -5 -4 -3 72.9 7.17
 -5 4 3 67.11 5.37
 -5 -4 -3 69.32 4.85
 -5 4 3 69.56 7.58
 -5 -4 -3 75.47 6.47
 5 -4 3 72.45 8.94
 5 -4 2 44.14 7.11
 -5 4 2 58.98 7.1
 -5 4 2 48.86 4.7
 -5 -4 -2 53.73 4.58
 -5 -4 -2 44.15 6.16
 -5 -4 -2 54.48 5.67
 5 -4 1 0.14 3.76
 5 4 -1 4.89 1.14
 -5 4 1 6.49 3.43
 -5 -4 -1 3.7 2.95
 -5 4 1 4.35 2.4
 -5 -4 -1 1.44 3.55
 -5 -4 -1 0.56 2.12
 5 4 -1 6.26 1.29
 5 -4 0 1.42 3.19
 -5 4 0 1.86 3.27
 -5 -4 0 -1.59 2.41
 -5 4 0 -0.01 2.46
 -5 -4 0 -4.63 4.62
 -5 -4 0 -2.28 3.13
 5 4 0 0.3 0.55
 5 4 0 1.4 1.08
 -5 4 -1 6.96 3.99
 5 -4 -1 5.17 4.09
 -5 -4 1 5.52 3.22
 -5 4 -1 1.08 1.96
 -5 -4 1 4.77 3.93
 5 4 1 3.93 1.61
 5 -4 -2 53.31 7.71
 5 -4 -2 48.39 3.28
 -5 4 -2 52.71 5.27
 -5 -4 2 48.29 6.52
 5 4 2 56.41 4.31
 -5 4 -2 54.29 7.36
 -5 -4 2 58.61 6.58
 5 -4 -3 73.97 4.42
 -5 -4 3 63.33 7.4
 5 4 3 71.61 5.02
 5 -4 -3 69.7 8.67
 -5 4 -3 76.14 8.4
 5 -4 -4 81.11 5.01
 -5 -4 4 76.52 8.18
 5 4 4 84.97 5.79
 5 -4 -4 91.11 9.95
 -5 4 -4 84.54 8.96
 -5 -4 5 128.6 10.47
 5 -4 -5 121.29 6.43
 5 4 5 128.7 7.3
 5 -4 -5 111.72 11.21
 5 -4 -5 124.33 10.44
 -5 4 -5 125.06 10.74
 5 -4 -6 127.96 7.04
 -5 -4 6 147.27 11.55
 5 4 6 143.5 7.97
 5 -4 -6 141.81 12.24
 5 -4 -6 122.91 10.54
 -5 4 -6 132.36 11.41
 5 -4 -7 314.88 11.39
 -5 -4 7 323.45 16.83
 5 4 7 324.9 12.29
 5 -4 -7 324.77 18.42
 5 -4 -7 335.86 17.25
 -5 4 -7 340.96 17.88
 -5 4 -8 37.69 6.71
 -5 -4 8 41.49 7.31
 5 4 8 39.25 4.91
 5 -4 -8 39.1 6.54
 -5 4 -9 20.18 5.65
 -5 4 -9 8.09 5.23
 -5 -4 9 20.87 5.9
 5 4 9 22.21 4.05
 5 -4 -9 20.71 5.45
 -5 -4 10 399.4 19.64
 5 4 10 376.75 14.57
 5 -4 -10 411.67 19.81
 -5 4 -10 397.28 20.48
 -5 4 -10 391.06 19.79
 -5 -4 11 99.91 10.48
 5 4 11 98.75 10.41
 5 4 11 96.19 7.95
 -5 4 -11 80.49 9.99
 5 -4 -11 88.4 9.77
 -5 4 -11 107.12 11.2
 -5 -4 12 212.76 14.98
 5 4 12 194.76 14.05
 5 4 12 194.27 11.38
 5 -4 -12 210.81 14.63
 -5 4 -12 194.9 14.91
 -5 4 -12 245.55 16.35
 5 4 13 10.25 4.64
 -5 -4 13 32.69 7.38
 5 4 13 15.45 4.17
 -5 4 -13 18 5.6
 5 -4 -13 19.63 5.43
 -5 4 -13 25.35 6.62
 5 4 14 117.52 11.15
 -5 -4 14 107.99 11.25
 5 4 14 109.85 9.12
 -5 4 -14 115.67 11.81
 5 -4 -14 119.26 11.5
 -5 4 -14 112.71 11.82
 -5 4 -15 25.92 6.38
 5 4 15 30.55 6.66
 -5 -4 15 25.03 6.99
 5 4 15 18.71 4.95
 5 -4 -15 27.06 6.38
 -5 4 -15 27.94 6.94
 -5 4 -16 45.59 8.22
 5 4 16 50.69 7.98
 -5 -4 16 48.97 8.29
 5 -4 -16 52.29 7.95
 5 4 16 47.82 6.88
 -5 4 -16 47.88 8.59
 5 4 17 58.64 8.32
 -5 -4 17 52.94 8.89
 5 4 17 49.89 6.97
 5 -4 -17 48.43 8.01
 -5 4 -17 45.35 8.2
 -5 4 -17 51.28 8.93
 -5 -4 18 87.05 10.8
 5 4 18 81.04 9.57
 5 4 18 79.5 8.92
 -5 4 -18 87 10.67
 5 -4 -18 73.13 9.84
 -5 4 -18 76.17 10.37
 5 4 19 18.33 5.75
 -5 -4 19 7.6 4.72
 -5 4 -19 17.69 5.61
 5 4 19 8.69 4.64
 5 -4 -19 17.11 5.61
 -5 4 -19 5.22 4.77
 5 4 20 27.03 6.62
 -5 4 -20 21.1 6.66
 -5 -4 20 24.36 6.85
 5 4 20 17.25 5.35
 5 -4 -20 14.85 5.9
 5 4 21 9.57 4.84
 -5 4 -21 18.57 6.34
 -5 -4 21 5.7 4.62
 5 4 21 16.07 5.37
 5 -4 -21 3.89 4.77
 5 4 22 4.09 4.11
 -5 4 -22 3.29 4.27
 -5 -4 22 13.69 6.21
 5 4 22 11.35 4.44
 5 -4 -22 0.56 4.61
 -5 4 -23 5.33 4.49
 5 4 23 4.64 3.99
 -5 -4 23 -0.11 4.94
 5 4 23 7.36 4.75
 5 -4 -23 2.72 4.43
 -5 4 -24 6.01 5.34
 5 4 24 7.91 4.64
 -5 -4 24 4.88 3.89
 5 4 24 6.82 5.12
 5 -4 -24 13.2 5.95
 -5 4 -25 19.79 6.82
 5 4 25 19.16 6.31
 -5 -4 25 11.01 5.98
 5 4 25 24.38 7.11
 5 -4 -25 4.96 4.76
 -5 4 -26 25.18 7.88
 5 4 26 31.37 7.46
 -5 -4 26 3.43 5.3
 5 4 26 15.72 5.17
 5 -4 -26 18.15 6.73
 5 4 27 21.28 6.51
 -5 -4 27 32.76 8.7
 5 4 27 33.67 7.46
 -5 4 -27 44.47 9.08
 -5 4 -28 4.52 4.96
 -5 4 -29 2.09 4.66
 5 -5 25 5.47 4.32
 5 -5 24 -1.52 4.93
 5 5 -24 1.21 5.38
 5 -5 23 18.36 6.19
 5 5 -23 26.47 6.78
 -5 5 22 0.05 4.02
 5 -5 22 -2.69 5.23
 5 5 -22 -2.64 5.15
 -5 5 21 17.54 5.4
 5 -5 21 18.61 6.88
 5 5 -21 13.08 6.09
 -5 5 20 15.24 4.78
 5 -5 20 11.71 5.3
 5 5 -20 13.88 5.79
 -5 5 19 0.09 3.35
 5 -5 19 1.59 3.87
 5 5 -19 4.85 4.73
 -5 5 18 9.5 4.29
 5 -5 18 15.4 5.79
 5 5 -18 6.44 4.98
 -5 5 17 23.21 5.42
 5 -5 17 20.34 6.42
 5 5 -17 22.97 6.05
 -5 5 16 2.43 3.67
 5 -5 16 2.44 3.95
 5 5 -16 4.7 4.44
 -5 5 15 -2.15 3.41
 5 -5 15 -1.75 4.33
 5 5 -15 2.07 4.81
 -5 5 14 15.92 4.6
 5 5 -14 24.19 6.11
 5 5 -13 115.65 10.27
 5 -5 13 115.83 12.1
 -5 5 13 95.87 9.27
 -5 5 12 27.6 5.9
 -5 -5 -12 15.33 3.55
 5 -5 12 16.48 5.54
 5 5 -12 16.55 4.99
 -5 -5 -11 81.82 6.9
 5 5 -11 66.27 7.88
 -5 5 11 76.51 8.29
 5 -5 11 71.15 9.38
 -5 5 10 18.83 4.89
 -5 5 10 33.24 4.55
 -5 -5 -10 27.69 4.52
 5 -5 10 25.27 6.61
 5 5 -10 26.38 5.59
 -5 5 9 20.92 5.05
 -5 5 9 27.07 4.39
 -5 -5 -9 27.63 4.7
 5 -5 9 24.51 6.56
 5 5 -9 24.35 5.28
 -5 -5 -8 149.29 9.69
 5 5 -8 157.41 10.47
 -5 5 8 160.72 9.02
 5 -5 8 164.22 13.94
 -5 5 8 153.32 11.38
 -5 5 7 37.09 6.04
 -5 5 7 40.05 5.02
 -5 -5 -7 43.9 5.66
 5 5 -7 44.52 5.95
 5 -5 7 41.57 7.63
 -5 5 6 8.63 3.63
 -5 5 6 10.45 3.28
 -5 -5 -6 12.68 3.69
 5 5 -6 12.36 3.52
 5 -5 6 5.87 4
 -5 5 5 18.93 4.7
 -5 5 5 8.89 3.05
 -5 -5 -5 25.63 4.95
 5 5 -5 19.04 3.89
 5 -5 5 25.27 5.96
 5 -5 4 32 6.97
 -5 5 4 21.89 5.12
 -5 5 4 22.07 4.04
 -5 -5 -4 25.88 5.14
 5 5 -4 29.72 4.52
 5 5 -3 320.45 12.74
 -5 -5 -3 343.49 15.84
 -5 5 3 327.53 13.25
 5 -5 3 309.71 18.42
 -5 5 3 310.99 16.03
 5 -5 2 29.3 7.04
 -5 5 2 21.07 5.56
 -5 5 2 26.33 4.26
 5 5 -2 25.92 4.83
 -5 -5 -2 36.89 6.29
 5 -5 1 11.28 5.15
 -5 5 1 11.92 4.29
 -5 -5 -1 22.35 3.45
 -5 5 1 24.9 4.31
 -5 -5 -1 28.29 5.54
 -5 5 0 0.03 3.38
 5 -5 0 -3.99 4.27
 -5 -5 0 -0.28 1.86
 -5 5 0 -1 2.78
 -5 -5 0 0.45 3.35
 -5 5 -1 27.07 5.98
 5 -5 -1 23.78 5.99
 -5 5 -1 20.89 4.28
 -5 -5 1 29.62 5.84
 -5 5 -2 27.29 6.07
 5 -5 -2 26.87 6.72
 5 5 2 19.11 3.87
 -5 5 -2 23.96 4.43
 -5 -5 2 30.68 6.06
 -5 -5 3 333.78 17.24
 5 5 3 344.06 13.78
 5 5 3 321.78 9.59
 5 -5 -3 339.11 19.42
 -5 5 -3 346.14 18.04
 -5 5 -4 20.66 5.71
 5 -5 -4 37.89 6.98
 5 5 4 29.98 4.65
 -5 -5 4 25.97 6.27
 5 5 4 22.57 3.19
 -5 5 -5 30.63 6.57
 5 -5 -5 22.14 6.52
 5 5 5 22.58 3.96
 -5 -5 5 25.43 5.68
 5 5 5 23.96 3.28
 -5 5 -6 9.8 4.31
 5 -5 -6 15.44 5.17
 5 5 6 4.73 2.74
 -5 -5 6 12.12 5.04
 5 5 6 10.63 2.81
 -5 5 -7 42.33 7.5
 5 -5 -7 50.37 8.77
 -5 5 -7 40.95 7.98
 5 5 7 45.61 5.33
 5 5 7 46.31 4.93
 -5 -5 7 51.35 7.77
 5 -5 -7 39.06 7.13
 -5 -5 8 158.25 12.96
 5 5 8 153.6 8.97
 5 5 8 157.63 8.83
 5 -5 -8 136.7 12.3
 -5 5 -8 132.14 12.09
 -5 5 -9 34.75 7.14
 -5 5 -9 26.92 7.23
 5 5 9 27.92 4.62
 -5 -5 9 34.03 7.32
 5 5 9 20.25 3.82
 5 -5 -9 19.37 5.22
 -5 5 -10 25.25 6.45
 5 5 10 24.8 4.39
 5 5 10 23.93 4.51
 -5 -5 10 19.36 5.84
 -5 5 -10 36.29 7.85
 5 -5 -10 25.19 6.22
 -5 -5 11 73.17 9.57
 5 5 11 77.23 9.74
 5 5 11 87.91 6.88
 5 5 11 68.72 6.72
 -5 5 -11 94.11 11.25
 5 -5 -11 68.9 9.48
 -5 5 -11 75.87 9.77
 5 5 12 12.96 5.68
 -5 -5 12 12.42 5.35
 5 5 12 12.04 3.69
 5 -5 -12 21.9 6.22
 -5 5 -12 18.14 6.56
 -5 5 -12 11.98 5.7
 5 5 13 123.75 12.15
 -5 -5 13 111.19 12.18
 5 5 13 97.17 8.49
 -5 5 -13 113.23 12.46
 5 -5 -13 109.69 11.85
 -5 5 -13 121.43 12.4
 5 5 14 28.2 7.1
 -5 5 -14 21.79 6.33
 -5 -5 14 17.34 6.15
 5 5 14 13.06 4.16
 5 -5 -14 25.33 6.42
 -5 5 -14 15.93 5.56
 -5 5 -15 -2.35 4.57
 5 5 15 0.32 3.76
 -5 -5 15 -0.71 4.28
 5 5 15 -3.31 3.6
 5 -5 -15 -3.15 4.27
 -5 5 -15 -0.58 4.46
 -5 5 -16 9.91 5.26
 5 5 16 2.47 4.5
 -5 -5 16 7.34 5.13
 5 5 16 5.19 3.51
 5 -5 -16 4.65 4.31
 -5 5 -16 4.76 3.89
 5 5 17 17.93 5.96
 -5 -5 17 12.42 5.23
 5 5 17 21.53 5.5
 5 -5 -17 21.68 6.39
 -5 5 -17 18.66 6.54
 -5 5 -17 20.23 6.37
 5 5 18 11.1 5
 -5 -5 18 14.71 5.34
 5 5 18 12.75 4.53
 -5 5 -18 21.09 6.83
 5 -5 -18 19.21 6.5
 -5 5 -18 4.87 4.66
 5 5 19 -1.33 3.63
 -5 5 -19 -1.11 5.71
 -5 -5 19 -2.14 4.34
 5 5 19 -1.65 3.24
 5 -5 -19 5.45 5.1
 -5 5 -19 7.84 4.9
 5 5 20 13.38 5.2
 -5 5 -20 3.13 5.02
 -5 -5 20 16.2 6.07
 5 5 20 10.9 4.41
 5 5 21 22.45 6.3
 -5 5 -21 25.15 7.65
 -5 -5 21 11.8 5.25
 5 5 21 7.55 4.01
 5 -5 -21 16.9 6.73
 5 5 22 6.25 4.45
 -5 5 -22 2.44 5.12
 -5 -5 22 -2.65 4.76
 5 5 22 1.43 3.71
 5 -5 -22 5.39 4.74
 5 5 23 30.79 6.93
 -5 5 -23 33.28 8.17
 -5 -5 23 23.96 6.92
 5 5 23 20.73 5.94
 5 -5 -23 16.22 6.33
 -5 5 -24 -1.54 5.28
 5 5 24 4.63 4.14
 -5 -5 24 -1 4.67
 5 5 24 11.07 5.76
 5 -5 -24 2.06 4.46
 -5 5 -25 -1.81 5.4
 5 5 25 -1.87 4.66
 -5 -5 25 0.79 5.48
 5 5 25 5.94 4.93
 -5 5 -26 10.35 6.01
 5 5 26 4.8 4.67
 5 6 -23 -1.64 4.93
 5 -6 23 0.62 4.21
 5 6 -22 1.8 5.23
 5 -6 22 8.96 5.51
 5 6 -21 12.88 5.91
 5 -6 21 15.88 6.8
 5 6 -20 20.83 6.34
 5 -6 20 19.74 6.74
 5 6 -19 14.09 5.9
 5 -6 19 19.52 6.11
 5 6 -18 12.25 5.55
 -5 6 18 13.54 4.62
 5 -6 18 20.78 6.3
 5 6 -17 -1.2 4.74
 -5 6 17 4.87 3.57
 5 -6 17 3.05 3.97
 5 6 -16 7.71 5.06
 -5 6 16 8.61 3.91
 5 -6 16 9.43 5.02
 5 6 -15 21.64 5.96
 -5 6 15 17.26 4.85
 5 -6 15 15.56 6.71
 5 6 -14 14.09 5.36
 -5 6 14 12.36 4.23
 5 -6 14 17.4 6.29
 5 6 -13 4.79 4.2
 -5 6 13 6.99 4.11
 5 -6 13 10.04 5.03
 5 6 -12 2.82 4.12
 -5 6 12 6.07 3.83
 -5 6 12 9.48 3.63
 5 -6 12 5.45 5.04
 5 6 -11 24.87 5.62
 -5 6 11 33.83 5.74
 -5 6 11 28.15 4.89
 5 -6 11 41.75 8.06
 5 6 -10 32.52 6.03
 -5 6 10 27.44 5.64
 -5 6 10 43.5 5.81
 -5 -6 -10 28.47 4.78
 5 -6 10 32.73 7.54
 -5 6 9 15.17 4.71
 -5 6 9 25.41 4.83
 -5 -6 -9 21.25 4.48
 5 -6 9 11.65 5.18
 5 6 -8 53.23 6.82
 -5 6 8 46.69 7.09
 -5 6 8 51.64 6.11
 -5 -6 -8 46.29 6.28
 5 -6 8 64.42 9.65
 -5 6 7 1.08 3.42
 -5 6 7 -2.65 3.06
 -5 -6 -7 -1.38 3.19
 5 6 -7 -1.75 3
 5 -6 7 -2.07 4.56
 -5 6 6 17.22 5.12
 -5 6 6 12.67 3.72
 -5 -6 -6 22.21 4.73
 5 -6 6 21.36 6.42
 5 6 -6 25.05 4.73
 5 6 -5 151.57 9.74
 -5 -6 -5 147.69 10.93
 -5 6 5 146.5 9.95
 5 -6 5 166.15 14.56
 -5 6 5 159.03 12.08
 5 -6 4 31.88 7.47
 -5 6 4 32.99 5.99
 -5 6 4 27.44 4.95
 -5 -6 -4 36.77 6.04
 5 6 -4 29.28 4.75
 5 -6 3 32.17 7.28
 -5 6 3 24.37 5.67
 -5 6 3 11.38 3.8
 -5 -6 -3 18.74 5.06
 5 6 -3 18.86 3.8
 5 6 -2 104.32 7.39
 -5 -6 -2 117.7 10.36
 -5 6 2 94.06 8.34
 5 6 -2 107.37 9.55
 5 -6 2 103.95 11.69
 -5 6 2 99.47 9.78
 -5 6 1 27.81 5.84
 5 -6 1 30.47 7.08
 5 6 -1 28.05 4.08
 -5 6 1 23.65 5
 5 6 -1 25.51 4.81
 -5 -6 -1 30.56 6.02
 -5 -6 0 127.97 11.29
 -5 6 0 97.73 8.72
 5 6 0 105.69 9.14
 5 -6 0 108.49 11.9
 -5 6 0 109.95 10.64
 -5 6 -1 27.22 6.01
 5 -6 -1 32.69 7.31
 5 6 1 29.48 5.39
 -5 6 -1 21.4 4.68
 -5 -6 1 28.94 6.55
 -5 -6 2 117.32 11.1
 5 6 2 92.82 8.38
 -5 6 -2 98.1 8.97
 5 -6 -2 121.23 12.7
 -5 6 -2 134.72 11.86
 -5 6 -3 16.55 5.4
 5 -6 -3 19.74 6.27
 5 6 3 13.26 4.14
 -5 -6 3 27.74 6.56
 -5 6 -4 30.24 6.27
 5 -6 -4 37.17 7.8
 5 6 4 17.79 4.39
 -5 -6 4 28.21 6.38
 -5 -6 5 154.03 13.12
 5 6 5 144.69 9.96
 5 -6 -5 150.93 14.03
 -5 6 -5 155.03 12.94
 -5 6 -6 35.18 7.32
 5 -6 -6 21.81 6.26
 5 6 6 12.57 3.62
 -5 6 -6 28.42 7.16
 -5 -6 6 23.67 6.2
 -5 6 -7 -1.07 3.96
 5 6 7 -0.8 3.81
 -5 -6 7 2.7 3.97
 -5 6 -7 1.9 4.53
 -5 6 -8 49.33 8.44
 -5 6 -8 48.48 8.81
 5 6 8 62.5 6.76
 -5 -6 8 55.78 8.73
 -5 6 -9 31.93 7.11
 5 6 9 28.96 5.1
 -5 6 -9 22.05 6.81
 -5 -6 9 22.27 6.1
 5 -6 -9 27.71 6.53
 -5 6 -10 33.21 7.04
 -5 6 -10 35.85 8.3
 5 6 10 33.18 5.43
 -5 -6 10 26.15 6.79
 5 -6 -10 39.05 7.66
 -5 6 -11 24.93 6.54
 5 6 11 26.27 6.39
 5 6 11 34.3 5.4
 -5 -6 11 30.65 7.06
 5 6 11 26.65 4.42
 5 -6 -11 26.79 7.01
 -5 6 -11 31.33 7.89
 5 6 12 0.98 5.18
 5 6 12 8 4.08
 -5 6 -12 2.47 5.49
 -5 -6 12 -1.67 5.08
 5 6 12 -0.03 2.45
 5 -6 -12 -4.73 4.06
 -5 6 -12 -2.9 4.26
 5 6 13 8.08 5.68
 -5 6 -13 3.48 4.85
 -5 -6 13 9.63 5.52
 5 6 13 12.21 3.73
 5 -6 -13 3.32 4.41
 -5 6 -13 8.72 5.28
 -5 6 -14 21.51 7.06
 5 6 14 10.1 5.52
 -5 -6 14 14.03 5.52
 5 6 14 9.19 3.84
 5 -6 -14 17.32 6.25
 -5 6 -14 22.64 6.8
 -5 6 -15 15.96 6.66
 5 6 15 16.1 5.72
 -5 -6 15 21.83 6.9
 5 6 15 25.41 5.11
 5 -6 -15 19.1 6.25
 -5 6 -15 18.85 5.91
 -5 6 -16 15.13 6.84
 5 6 16 13.61 5.74
 -5 -6 16 3.15 4.83
 5 6 16 13.88 4.44
 5 -6 -16 16.29 6.48
 -5 6 -16 16.19 6.22
 5 6 17 8.19 4.71
 -5 -6 17 4.1 5.18
 5 6 17 9.65 4.33
 5 -6 -17 8.8 5.77
 -5 6 -17 10.94 5.69
 -5 6 -17 -1.7 5.09
 -5 6 -18 16 6.16
 5 6 18 10.3 5.23
 -5 -6 18 21.78 6.51
 5 6 18 11.84 4.48
 5 -6 -18 15.79 6.73
 -5 6 -18 7.93 4.99
 5 6 19 15.77 5.91
 -5 6 -19 17.25 5.85
 -5 -6 19 18.98 6.6
 5 6 19 23.21 5.56
 5 -6 -19 15.42 6.71
 -5 6 -19 27.94 8.19
 5 6 20 17.81 6.06
 -5 6 -20 4.64 4.57
 -5 -6 20 10.74 6.13
 5 6 20 14.15 4.96
 5 -6 -20 18.45 7.6
 5 6 21 15.4 6.38
 -5 6 -21 6.28 5.86
 -5 -6 21 2.5 5.38
 5 6 21 8.23 4.58
 5 -6 -21 12.78 5.99
 5 6 22 6.26 4.48
 -5 6 -22 5.95 5.68
 5 6 22 6.1 4.72
 -5 -6 22 0.96 6.82
 5 -6 -22 16.41 6.82
 -5 6 -23 7.95 6.46
 5 6 23 -2.17 3.92
 5 6 24 3.63 4.69
 5 6 25 5.62 4
 5 7 -21 15.07 6.36
 5 -7 21 34.85 9.06
 5 7 -20 20.56 7.06
 5 -7 20 25.57 8.36
 5 7 -19 15.26 6.09
 5 -7 19 24.6 7.38
 5 7 -18 24.19 6.98
 5 -7 18 13.4 5.74
 5 7 -17 44.05 8.47
 5 -7 17 43.58 9.31
 5 7 -16 48.29 8.21
 5 -7 16 57.08 10.39
 5 7 -15 11.03 5.69
 5 -7 15 14.9 7.1
 5 7 -14 11.85 5.18
 -5 7 14 11.38 4.48
 -5 7 14 13.68 4.36
 5 -7 14 5.08 5.39
 5 7 -13 31.42 6.76
 -5 7 13 50.4 7.32
 -5 7 13 33.05 5.6
 5 -7 13 37.56 8.37
 5 7 -12 13.74 5.15
 -5 7 12 13.08 4.68
 -5 7 12 12.89 4.52
 5 -7 12 17.74 6.62
 5 7 -11 17 5.48
 -5 7 11 11.34 4.16
 -5 7 11 11.19 4.23
 5 -7 11 4.05 4.98
 5 7 -10 7.5 4.5
 -5 7 10 4.76 3.73
 -5 7 10 9.89 4.17
 5 -7 10 7.56 4.7
 5 -7 9 7.38 4.02
 5 7 -9 9.2 4.05
 -5 7 9 3.96 3.58
 -5 7 9 7.03 3.6
 5 -7 8 0.35 4.43
 5 7 -8 6.04 3.56
 -5 7 8 6.43 3.79
 -5 7 8 1.27 3.53
 -5 -7 -8 2.2 3.1
 5 -7 7 2.69 3.91
 5 7 -7 -0.43 3.02
 -5 7 7 -1.94 3.95
 -5 7 7 -5.88 4.2
 -5 -7 -7 0.15 3.38
 5 7 -6 5.6 3.52
 5 -7 6 -0.82 4.65
 -5 7 6 5.02 3.73
 -5 7 6 -3.01 4.12
 -5 -7 -6 0.61 3.04
 5 7 -5 16.32 4.18
 5 -7 5 23.44 6.98
 -5 7 5 18.38 5.12
 -5 7 5 21.08 5.01
 -5 -7 -5 23.35 5.29
 5 -7 4 11.61 5.62
 -5 7 4 16.01 4.74
 -5 7 4 10.18 3.83
 -5 -7 -4 11.03 4.51
 5 -7 3 22.4 7.01
 -5 7 3 25.11 5.83
 -5 7 3 18.31 4.44
 5 7 -3 13.59 4.5
 -5 -7 -3 25.77 5.99
 -5 7 2 5.73 3.99
 5 -7 2 1.13 4.21
 -5 7 2 7.79 4.06
 5 7 -2 0.88 4.27
 -5 -7 -2 11.95 4.96
 -5 7 1 27.97 6.06
 5 -7 1 26.43 7
 -5 7 1 22.98 5.07
 5 7 -1 30.52 6.03
 -5 -7 -1 32.34 6.5
 -5 -7 0 118.56 11.73
 -5 7 0 86.78 8.98
 5 7 0 103.56 9.84
 5 -7 0 120.02 13.1
 -5 7 0 102.33 10.66
 -5 7 -1 40.1 7.06
 5 -7 -1 28.28 6.91
 5 7 1 29.42 6.03
 -5 7 -1 36.01 6.35
 -5 -7 1 28.08 6.58
 -5 7 -2 7.45 4.56
 5 -7 -2 7.09 4.3
 5 7 2 0.67 3.78
 -5 7 -2 -0.73 4.4
 -5 -7 2 3.88 4.09
 -5 7 -3 19.47 5.93
 5 -7 -3 30.38 7.46
 5 7 3 19.17 5.13
 -5 7 -3 20.64 5.33
 -5 -7 3 12.9 4.87
 -5 7 -4 13.82 4.81
 5 -7 -4 10.7 5.2
 5 7 4 6.95 3.91
 -5 -7 4 7.15 4.36
 -5 7 -4 10.68 5.65
 -5 7 -5 29.11 6.82
 -5 7 -5 20.33 6.87
 5 -7 -5 15.8 6.14
 5 7 5 21.41 5.11
 -5 -7 5 23.97 6.47
 -5 7 -6 -1.23 3.68
 -5 7 -6 10.14 6.53
 5 7 6 -4.66 4.44
 -5 -7 6 -0.67 4.13
 -5 7 -7 0.36 4.15
 5 7 7 -4.59 3.83
 -5 -7 7 -2.83 4.44
 -5 7 -7 -1.52 4.93
 -5 7 -8 0.37 3.21
 -5 7 -8 4.03 4.51
 5 7 8 -0.72 3.47
 -5 -7 8 -3.09 4.94
 -5 7 -9 5.24 4.14
 -5 7 -9 10.49 5.43
 5 7 9 11.9 3.97
 -5 -7 9 12.85 5.02
 -5 7 -10 1.92 4.24
 5 7 10 6.18 3.67
 -5 -7 10 -1.81 5.06
 -5 7 -10 7.77 5.39
 -5 7 -11 9.79 5.35
 5 7 11 4.62 5.11
 5 7 11 14.37 4.55
 -5 7 -11 11.93 6.39
 -5 -7 11 4.63 5.2
 -5 7 -12 4.87 4.66
 5 7 12 10.76 5.71
 5 7 12 5.4 3.93
 -5 7 -12 11.04 6.61
 -5 -7 12 4.1 4.49
 5 -7 -12 9.89 6.2
 -5 7 -13 39.54 8.96
 5 7 13 29.87 7.48
 5 7 13 34.7 5.98
 -5 -7 13 29.28 7.56
 5 -7 -13 33.37 8.38
 -5 7 -13 16.11 6.36
 -5 7 -14 1.4 4.04
 5 7 14 5.48 4.33
 5 7 14 18.24 5.15
 -5 -7 14 12.81 5.68
 5 -7 -14 2.1 4.58
 -5 7 -14 14.76 6.46
 -5 7 -15 8.58 6.37
 5 7 15 14.85 6.41
 -5 -7 15 7.65 5
 5 -7 -15 17.92 7.1
 -5 7 -15 11.17 5.94
 5 7 16 51.49 9.05
 -5 -7 16 60.18 10.87
 5 -7 -16 61.15 10.91
 -5 7 -16 63.5 11.03
 -5 7 -16 47.68 9.18
 5 7 17 46.27 9.19
 -5 -7 17 32 7.9
 -5 7 -17 47.4 10.05
 5 -7 -17 64.2 11.25
 -5 7 -17 37.5 9.22
 5 7 18 26.12 7.8
 -5 7 -18 31.11 8.7
 -5 -7 18 28.62 8.34
 5 -7 -18 30.5 8.71
 -5 7 -18 22.14 7.42
 5 7 19 18.41 7.76
 -5 7 -19 11.09 5.65
 -5 -7 19 12.61 6.43
 5 -7 -19 17.01 7.47
 -5 7 -19 31.08 8.32
 5 8 -19 5.63 5.41
 5 8 -18 13.06 6.1
 5 8 -17 19.06 6.84
 5 -8 17 12.22 6.8
 5 8 -16 28.47 7.33
 5 -8 16 41.54 10.08
 5 8 -15 8.18 5.09
 -5 8 15 28.45 6.11
 5 -8 15 22.17 8.5
 5 8 -14 20.25 5.97
 -5 8 14 27.65 5.85
 5 -8 14 30.28 8.49
 5 -8 13 21.31 6.61
 5 8 -13 36.18 7.24
 -5 8 13 33.26 6.25
 5 -8 12 19.48 7.74
 5 8 -12 21.52 6.31
 -5 8 12 18.2 5.4
 5 -8 11 2.83 5.11
 5 8 -11 4.92 4.22
 -5 8 11 1.55 4.1
 5 -8 10 8.39 4.99
 5 8 -10 10.91 4.89
 -5 8 10 7.57 4.04
 -5 8 10 3.95 3.88
 5 -8 9 14.08 6.52
 -5 8 9 22.28 5.82
 -5 8 9 24.42 5.37
 -5 8 8 9.76 4.7
 -5 8 8 5.45 3.51
 5 -8 7 0.06 4.76
 -5 8 7 -0.08 3.34
 -5 8 7 -4.58 4.82
 5 -8 6 29.58 8.02
 -5 8 6 31.05 6.1
 -5 8 6 34.14 6.47
 -5 -8 -6 24.98 5.72
 5 -8 5 19.03 6.67
 -5 8 5 22.67 5.8
 -5 8 5 8.56 4.59
 -5 -8 -5 11.55 4.52
 -5 8 4 4.33 3.56
 5 -8 4 9.35 5.94
 -5 8 4 1.02 3.65
 5 8 -4 1.92 4.4
 -5 -8 -4 10.84 4.78
 -5 8 3 28.78 6.35
 5 -8 3 27.7 7.54
 -5 8 3 16.71 4.87
 5 8 -3 22.61 6.26
 -5 -8 -3 25.23 6.43
 -5 8 2 14.91 4.9
 5 -8 2 12.5 5.87
 -5 8 2 25.86 5.95
 5 8 -2 13.71 5.64
 -5 -8 -2 19.63 6.03
 -5 8 1 4.57 3.37
 -5 8 1 2.41 3.67
 5 8 -1 -4.27 4.61
 -5 -8 -1 7.95 4.63
 -5 8 0 6.25 4.4
 5 -8 0 -11.06 5.99
 -5 8 0 -1.87 4.31
 5 8 0 -4.67 5.04
 -5 -8 0 1.15 3.9
 -5 8 -1 11.65 4.85
 5 -8 -1 7.4 5.81
 5 8 1 0.31 3.82
 -5 8 -1 2.57 4.11
 -5 -8 1 4.13 3.89
 -5 8 -2 28.3 6.64
 5 -8 -2 20.41 7.06
 5 8 2 12.23 4.66
 -5 8 -2 25.85 6.36
 -5 -8 2 27.17 7.19
 -5 8 -2 13.64 6.52
 -5 8 -3 24.58 6.22
 5 -8 -3 29.31 7.69
 5 8 3 25.98 6.43
 -5 8 -3 14.83 4.93
 -5 -8 3 23.14 6.9
 -5 8 -3 23.48 6.89
 -5 8 -4 2.01 4.46
 5 -8 -4 1.78 4.78
 -5 8 -4 10.96 6.4
 5 8 4 5.24 4.13
 -5 8 -4 -2.24 4.71
 -5 -8 4 -2.54 4.24
 -5 8 -5 11.52 4.98
 5 8 5 27.27 6.17
 -5 -8 5 22.13 6.74
 -5 8 -5 15.77 6.71
 -5 8 -6 31.28 7.48
 5 8 6 36.64 6.43
 -5 8 -6 38.3 8.67
 -5 -8 6 36.6 8.09
 -5 8 -7 3.43 4.65
 -5 8 -7 11.57 6.44
 5 8 7 -4.22 4.82
 -5 -8 7 -1.85 4.68
 -5 8 -8 7.38 4.8
 5 8 8 -2.93 4.66
 -5 -8 8 12.15 6.04
 -5 8 -8 13 6.43
 -5 8 -9 16.87 6.32
 5 8 9 16.05 4.8
 -5 8 -9 16.22 6.91
 -5 -8 9 31.1 8.27
 -5 8 -10 3.7 5.08
 5 8 10 0.29 4.86
 5 8 10 0.56 3.87
 -5 8 -10 -6.19 6.29
 -5 -8 10 2.05 4.47
 -5 8 -11 3.27 5.45
 5 8 11 -2.15 4.59
 -5 8 -11 4.91 5.06
 5 8 11 -2.55 3.84
 -5 -8 11 0.95 4.9
 -5 8 -12 19.6 7.06
 -5 8 -12 29.23 8.68
 5 8 12 9.6 5.14
 5 8 12 18.95 5.76
 -5 -8 12 13.99 6.79
 -5 8 -13 58.04 10.79
 -5 8 -13 48.29 10.24
 5 8 13 36.54 8.51
 5 8 13 39.44 6.78
 -5 -8 13 32.1 8.38
 -5 8 -14 25.2 8.17
 5 8 14 14.35 6.51
 5 8 14 28.12 6.33
 -5 -8 14 18.59 7.24
 -5 8 -14 10.64 6.37
 5 8 15 36.14 6.82
 -5 -8 15 23.89 7.82
 5 9 -16 3.02 4.28
 -5 9 15 6.05 4.58
 -5 9 14 2.31 4.16
 5 -9 13 7.15 5.8
 -5 9 13 10.48 4.76
 5 -9 12 28.41 8.21
 -5 9 12 43.09 7.46
 5 -9 11 0.42 5.38
 -5 9 11 8.21 4.69
 5 -9 10 1.45 4.19
 -5 9 10 0.17 4.03
 5 -9 9 3.79 6.3
 -5 9 9 -1.21 4.65
 5 -9 8 68.29 11.77
 -5 9 8 46.33 7.97
 5 -9 7 0.3 4.22
 -5 9 7 -8.92 5.7
 5 -9 6 8.38 5.99
 -5 9 6 2.63 3.75
 -5 9 6 -8.8 5.93
 5 9 -6 -3.48 5.55
 -5 9 5 9.36 4.38
 5 -9 5 8.22 5.19
 -5 9 5 11.45 5.44
 5 9 -5 2.2 5.15
 -5 9 4 16.48 5.02
 5 -9 4 3.34 4.82
 -5 9 4 10.4 4.96
 5 9 -4 -0.27 5.4
 -5 9 3 -3.58 3.8
 5 -9 3 -2.34 5.01
 -5 9 3 -2.95 4.35
 5 9 -3 5.03 5.19
 -5 -9 -3 5.34 4.62
 -5 9 2 4.12 4.58
 5 -9 2 3.72 4.21
 -5 9 2 4.08 3.69
 5 9 -2 6.51 5.7
 -5 -9 -2 5.57 4.33
 -5 9 1 7.78 4.88
 5 -9 1 -1.24 5.18
 -5 9 1 1.66 4.53
 -5 9 1 0.21 3.77
 5 9 -1 -1.54 4.7
 -5 -9 -1 -2.39 4.47
 -5 9 0 -2.63 3.96
 -5 9 0 0.57 5.32
 5 -9 0 -3.6 5.23
 -5 9 0 -2.46 4.29
 5 9 0 -3.18 4.86
 -5 -9 0 2 4.46
 -5 9 -1 -2.23 4.38
 5 -9 -1 2.38 4.61
 5 9 1 0.22 4.19
 -5 9 -1 3.14 3.69
 -5 9 -1 4.45 4.84
 -5 -9 1 -3.1 4.01
 -5 9 -2 5.71 4.37
 -5 9 -2 3.07 4.93
 5 -9 -2 3.5 5.2
 5 9 2 2.33 4.23
 -5 9 -2 -2.42 5.08
 -5 -9 2 6.51 4.97
 -5 9 -3 -0.89 3.64
 5 9 3 -2.19 3.87
 -5 9 -3 2.98 4.55
 -5 9 -3 -3.85 4.84
 -5 -9 3 5.6 5.11
 -5 9 -4 16.14 5.9
 -5 9 -4 11.34 6.85
 5 9 4 4.38 4.18
 -5 9 -4 2.5 4.43
 -5 -9 4 9.68 5.54
 -5 9 -5 7.31 5.2
 -5 9 -5 14.91 7
 5 9 5 7.77 4.76
 -5 9 -5 1.75 4.38
 -5 -9 5 14.23 6.13
 -5 9 -6 4.26 4.77
 5 9 6 -4.95 5.65
 -5 9 -6 -0.66 4.4
 -5 -9 6 0.38 4.28
 -5 9 -6 -1.74 5.13
 -5 9 -7 -3.01 4.63
 5 9 7 -4.18 5.39
 -5 9 -7 -1.29 5
 -5 -9 7 6.23 5.38
 -5 9 -8 65.52 10.3
 5 9 8 54.98 8.34
 -5 -9 8 79.04 11.78
 -5 9 -9 7.34 4.99
 5 9 9 -3.85 4.92
 -5 -9 9 4.61 5.11
 -5 9 -10 -1.33 5.3
 5 9 10 -1.27 4.25
 -5 -9 10 6.4 6.41
 -5 9 -11 -2.35 4.18
 5 9 11 5.17 4.89
 -5 -9 11 5.92 6.19
 5 9 12 50.3 8.03
 5 9 13 7.64 4.92
 5 9 14 10.44 5.63
 5 9 15 13.35 5.37
 5 10 -8 5.19 6.08
 -5 10 7 6.69 5.27
 5 10 -7 9.08 5.41
 -5 10 6 -6.9 5.77
 5 10 -6 5.89 5.89
 -5 10 5 2.54 4.36
 5 10 -5 -9.7 6.52
 -5 10 4 4.07 4.41
 5 10 -4 5.39 4.81
 -5 10 3 9.06 4.97
 5 10 -3 4.59 5.75
 -5 10 2 -8.22 5.22
 5 10 -2 8.54 5.39
 -5 10 1 -0.55 4.4
 5 10 -1 -8.5 5.86
 -5 10 0 0.16 3.8
 -5 10 0 8.11 5.04
 5 10 0 -6.88 4.93
 -5 -10 0 1.53 3.86
 -5 10 -1 4 4.32
 5 10 1 -4.88 4.92
 -5 10 -1 2.08 4.35
 -5 -10 1 3.5 5.2
 -5 10 -2 5.08 4.67
 5 10 2 13.01 5.19
 -5 10 -2 4.24 4.22
 -5 -10 2 5.49 4.94
 -5 10 -3 14.66 6.09
 5 10 3 10.51 5.29
 -5 10 -3 6.94 4.33
 -5 -10 3 23.65 7.85
 -5 10 -4 8.79 5.8
 5 10 4 10.45 4.97
 -5 10 -4 3.65 4.53
 -5 -10 4 4.34 5.25
 -5 10 -5 -6.02 5.42
 5 10 5 -1.32 4.04
 -5 10 -5 -2.49 5.47
 -5 -10 5 1.42 4.11
 5 10 6 -8.8 6.26
 -5 10 -6 1.32 4.49
 -5 -10 6 -1.43 5.02
 5 10 7 16.19 6.27
 -5 10 -7 9.21 5.19
 -5 10 -8 16.92 6.69
 6 0 0 659.18 21.3
 -6 0 0 662.7 21.88
 6 0 1 116.06 9.36
 6 0 -1 116.79 9.22
 -6 0 -1 119.92 9.66
 -6 0 1 119.49 9.83
 6 0 2 104.99 8.99
 6 0 -2 84.6 7.99
 -6 0 -2 94.71 8.53
 -6 0 2 74.02 7.85
 6 0 -3 -3.38 3.22
 -6 0 -3 2.3 3.24
 -6 0 3 -0.97 2.87
 -6 0 -3 0.77 1.04
 6 0 -3 2.51 2
 6 0 3 1.09 3.13
 6 0 4 208.04 12.44
 -6 0 -4 200.32 5.74
 6 0 -4 215.26 12.17
 6 0 -4 198.53 9.14
 -6 0 -4 199.93 12.27
 -6 0 4 212.22 12.9
 -6 0 -5 31.58 5.6
 6 0 -5 22.48 4.83
 -6 0 5 32.53 5.77
 -6 0 -5 24.41 2.2
 6 0 -5 25.47 3.67
 6 0 5 28.98 5.39
 -6 0 -6 2.17 2.82
 6 0 -6 3.73 2.99
 -6 0 6 11.37 4.71
 6 0 -6 7.13 2.68
 6 0 6 2.13 3.14
 6 0 -7 138.45 4.31
 6 0 7 130.16 10.38
 6 0 -7 149.11 10.31
 6 0 -7 156.23 8.86
 -6 0 -7 146.47 10.69
 -6 0 7 155.85 11.48
 6 0 -8 111.2 4.59
 6 0 8 110.69 9.81
 6 0 -8 114.23 7.89
 -6 0 -8 114.19 9.62
 -6 0 8 117.63 10.2
 -6 0 -9 24.08 5.08
 -6 0 9 25.45 5.47
 6 0 -9 17.33 2.17
 6 0 -9 16.85 3.59
 6 0 9 16.05 4.89
 -6 0 -10 30.12 5.69
 -6 0 10 28.2 5.72
 6 0 -10 29.77 4.59
 6 0 10 26.35 5.3
 -6 0 -11 12.7 4.37
 -6 0 11 16.9 5.01
 -6 0 -11 15 3.78
 6 0 -11 15.94 3.68
 6 0 11 17.02 4.84
 -6 0 -12 33.68 5.87
 -6 0 -12 32.74 5.45
 -6 0 12 48.39 7.33
 -6 0 12 42.41 6.74
 6 0 -12 37.16 5.32
 6 0 12 48.97 7.26
 -6 0 13 54.09 7.66
 -6 0 -13 49.35 6.37
 6 0 13 57.53 5.87
 -6 0 13 52.86 7.44
 6 0 -13 45.14 6.12
 6 0 13 53.51 7.65
 -6 0 -13 60.29 7.56
 -6 0 -14 -1.77 2.84
 -6 0 14 5.31 3.97
 6 0 14 5.18 3.19
 -6 0 -14 -0.49 3.25
 6 0 -14 3.78 3.29
 6 0 14 -2.67 3.28
 -6 0 15 95.98 9.67
 6 0 15 106.34 7.93
 6 0 15 101.31 10.35
 -6 0 -15 104.32 8.78
 6 0 -15 108.11 9.14
 -6 0 -15 96.66 9.46
 -6 0 15 103.32 10.84
 -6 0 -16 25.92 4.79
 -6 0 -16 31.5 6.09
 -6 0 16 36.36 7.4
 6 0 16 26.2 4.52
 -6 0 16 31.93 6.66
 6 0 -16 28.64 5.43
 6 0 16 33.56 6.98
 -6 0 17 233.16 15.12
 6 0 17 230.38 11.61
 6 0 17 233.45 15.66
 -6 0 -17 213.57 12.41
 6 0 -17 213.5 13.03
 -6 0 -17 226.09 14.35
 -6 0 17 212.64 15.56
 -6 0 -18 5.15 3.92
 -6 0 18 9.1 4.91
 6 0 18 7.56 3.15
 -6 0 18 19.57 6.15
 -6 0 -18 4.26 3.33
 6 0 -18 11.73 4.54
 6 0 18 6.68 4.55
 -6 0 -19 1.32 3.41
 6 0 19 7.39 2.84
 -6 0 -19 7.62 3.49
 -6 0 19 7.2 4.71
 6 0 -19 7.47 4.26
 6 0 19 2.94 3.68
 -6 0 -20 -2.36 4.1
 6 0 20 1.45 2.35
 -6 0 -20 0.23 2.67
 -6 0 20 -3.5 4.22
 6 0 -20 3.07 3.7
 6 0 20 4.44 4.63
 -6 0 -21 3.88 3.2
 -6 0 21 -0.15 4.05
 6 0 -21 11.09 4.76
 6 0 21 5.86 4.04
 -6 0 -22 9.46 4.18
 -6 0 22 4.9 4.37
 6 0 -22 9.19 4.33
 6 0 22 13.82 5.78
 -6 0 -23 65.77 8.95
 -6 0 23 62.82 9.14
 6 0 -23 59.26 8.4
 6 0 23 70.4 9.96
 -6 0 -24 22.33 6.22
 -6 0 24 10.24 5.16
 6 0 -24 12.46 4.94
 6 0 24 13.57 6
 -6 0 -25 4.94 4.41
 6 0 -25 2.86 3.59
 -6 0 25 1.23 4.6
 6 0 25 2.16 4.98
 -6 0 -26 13.27 7.17
 -6 0 26 -1.69 3.95
 6 0 -26 2.36 3.8
 6 0 26 0.93 4.7
 -6 0 27 9.25 5.51
 6 0 -27 3.62 3.76
 -6 0 28 13.35 5.64
 6 0 -28 12.71 5.69
 -6 0 29 1.15 4.74
 6 1 -28 9.02 5.51
 -6 1 27 15.07 6.07
 6 1 -27 10.27 5.26
 -6 1 26 20.02 5.97
 6 1 -26 37.38 7.3
 6 -1 26 25.6 7.16
 -6 1 25 5.76 4.69
 6 1 -25 20.81 5.96
 6 -1 25 20.35 6.17
 -6 1 24 -0.73 4.83
 6 1 -24 9.03 4.61
 6 -1 24 2.39 4.5
 -6 -1 -23 42.19 6.81
 -6 1 23 30.27 6.87
 6 1 -23 41.25 6.87
 6 -1 23 33.99 7.59
 -6 -1 -22 -0.76 2.82
 -6 1 22 4.19 4.8
 6 1 -22 6.99 4.4
 6 -1 22 2.43 4.7
 -6 -1 -21 5.98 3.08
 -6 1 21 6.44 4.69
 6 1 -21 14.22 4.85
 6 -1 21 16.77 5.74
 -6 -1 -20 9.25 4.05
 -6 1 20 0.92 4.02
 -6 1 20 10.26 5.3
 6 1 -20 14.89 4.62
 6 -1 20 18.79 6.06
 -6 1 19 80.62 9.55
 6 -1 19 88.64 10.65
 6 1 -19 84.51 8.54
 -6 -1 -19 75.34 8.31
 -6 1 19 83.2 10.29
 -6 -1 -18 5.67 3.77
 -6 1 18 4.53 3.73
 -6 1 18 7.75 5.02
 6 1 -18 13.41 4.61
 6 -1 18 9.85 5.01
 -6 -1 -17 31.99 5.38
 -6 1 17 29.01 6.23
 -6 1 17 40.67 7.44
 6 1 -17 51.78 6.52
 6 -1 17 42.27 7.72
 -6 -1 -16 52.23 6.86
 -6 1 16 48.62 7.77
 -6 1 16 39.92 7.03
 6 1 -16 60.77 7.05
 6 -1 16 44.32 7.53
 -6 -1 -15 51.1 6.81
 -6 1 15 40.8 7.05
 6 1 -15 47.62 6.06
 6 -1 15 42.73 7.37
 6 -1 14 102.09 10.61
 6 1 -14 126.6 9.01
 -6 -1 -14 108.61 9.45
 -6 1 14 101.94 10.63
 6 -1 13 113.12 11.01
 6 1 -13 121.21 8.61
 -6 -1 -13 119.73 9.73
 -6 1 13 130.65 11.51
 -6 -1 -12 8.74 4.01
 -6 1 12 6.63 4.39
 6 1 -12 13.26 3.75
 6 -1 12 6.72 4.23
 6 -1 11 181.9 8.44
 6 -1 11 173.12 13.2
 6 1 -11 180.8 9.74
 -6 -1 -11 202.61 12.1
 -6 1 11 181.67 12.99
 -6 -1 -10 37.07 5.66
 -6 1 10 29.78 6.28
 6 -1 10 35.14 3.96
 6 1 -10 38.4 4.7
 6 -1 10 36.18 6.58
 6 -1 9 65.64 5.15
 6 -1 9 73.04 8.48
 6 1 -9 80.13 6.25
 -6 -1 -9 69.83 7.29
 -6 1 9 61.45 7.86
 -6 -1 -8 20.86 4.57
 -6 1 8 17.18 4.71
 6 -1 8 16.47 3.01
 6 1 -8 24.28 2.14
 6 1 -8 17.99 3.28
 6 -1 8 21.2 5.28
 -6 1 7 64.14 7.78
 6 -1 7 55.81 4.88
 6 1 -7 57.04 2.74
 6 -1 7 67.37 8.12
 6 1 -7 55.59 4.94
 -6 -1 -7 54.16 6.6
 6 1 -6 90.86 2.85
 6 -1 6 110 9.85
 6 1 -6 101.47 7.9
 6 1 -6 96.31 6.17
 -6 -1 -6 102.54 8.48
 -6 1 6 108.52 9.77
 -6 -1 -5 3.52 2.94
 6 1 -5 7.95 3.11
 -6 1 5 3.04 3.16
 6 1 -5 6.84 2.27
 6 -1 5 1.06 3.03
 6 1 -4 31.71 4.65
 -6 -1 -4 43.99 5.94
 -6 1 4 38.45 6.07
 6 1 -4 34.78 3.51
 6 -1 4 33.06 5.75
 6 1 -3 13.86 3.7
 -6 -1 -3 11.84 4.03
 -6 1 3 10.69 3.93
 6 1 -3 8.91 1.85
 6 -1 3 9.28 3.81
 6 1 -2 23.24 4.17
 -6 1 2 33.29 5.99
 -6 -1 -2 20.01 4.42
 -6 1 2 25.61 3.4
 6 -1 2 15 4.59
 6 -1 1 62.25 7.42
 6 1 -1 52.94 6.11
 -6 1 1 58.55 4.5
 -6 1 1 66.31 7.44
 -6 -1 -1 51.93 6.48
 6 -1 0 1.36 3.29
 -6 1 0 4.92 3.19
 -6 -1 0 3.5 2.79
 -6 1 0 1.53 1.55
 6 1 0 1.62 2.52
 6 -1 -1 53.71 6.94
 6 1 1 58.85 6.41
 -6 1 -1 60.68 4.59
 -6 1 -1 60.33 7.19
 -6 -1 1 58.14 6.89
 6 -1 -2 19.65 4.88
 -6 1 -2 20.57 4.66
 -6 -1 2 26.39 5.14
 -6 1 -2 17.33 2.71
 6 1 2 21.83 4.36
 6 -1 -3 18.29 4.67
 -6 1 -3 12.56 4.38
 -6 -1 3 13.3 4.2
 -6 1 -3 9.99 2.23
 6 1 3 15.02 3.94
 -6 1 -4 37.88 6.08
 6 -1 -4 38.82 5.98
 -6 -1 4 47.5 6.37
 -6 1 -4 31.66 3.47
 6 -1 -4 31.43 4.62
 6 1 4 30.94 5.01
 -6 1 -5 7.02 3.77
 6 -1 -5 8 3.86
 -6 -1 5 7.26 4.05
 -6 1 -5 4.3 1.87
 6 -1 -5 4.14 2.72
 6 1 5 2.04 2.93
 6 1 6 107.56 9.06
 6 -1 -6 101.17 9.32
 -6 1 -6 94.51 6.07
 6 -1 -6 101.73 7.87
 -6 1 -6 108.46 9.55
 -6 -1 6 104.43 9.52
 -6 1 -7 52.31 6.97
 6 -1 -7 53.24 7.2
 6 1 7 60.01 7.03
 6 -1 -7 56.36 6.11
 -6 -1 7 66.75 8.12
 -6 1 -8 22.44 5.27
 -6 -1 8 29.44 6.31
 -6 -1 8 26.01 5.91
 6 -1 -8 21.74 4.36
 6 1 8 17.69 4.55
 -6 -1 9 89.84 9.25
 6 -1 -9 66.2 4.55
 6 1 9 78.72 8.05
 6 -1 -9 64.16 6.8
 -6 1 -9 83.03 8.75
 -6 -1 9 68.63 8.37
 -6 1 -10 45.88 6.71
 -6 -1 10 34.1 6.42
 6 1 10 32.67 5.12
 -6 -1 10 38.01 7.02
 6 -1 -10 30.26 5.07
 6 1 10 37.24 6.18
 -6 -1 11 178.74 12.77
 6 1 11 170.48 10.78
 6 1 11 174.35 12.13
 6 -1 -11 192.74 11.7
 -6 1 -11 162.35 11.79
 -6 1 -11 175.95 12.65
 -6 -1 11 181.52 13.17
 -6 1 -12 9.08 4.02
 6 1 12 7.67 4.07
 -6 -1 12 10.8 4.38
 -6 1 -12 13.94 4.55
 6 1 12 9.7 3.93
 -6 -1 12 13.49 5.94
 6 -1 -12 2.99 3.04
 -6 -1 13 113.64 10.67
 6 1 13 113.11 8.96
 6 1 13 114.12 10.41
 6 -1 -13 102.92 9.08
 -6 1 -13 115.78 10.21
 -6 1 -13 112.71 10.55
 -6 -1 13 109.78 10.85
 -6 -1 14 112.55 10.59
 6 1 14 107.04 8.78
 6 1 14 86.06 9.35
 6 -1 -14 104.76 9.37
 -6 1 -14 107.32 9.77
 -6 1 -14 122.05 10.98
 -6 -1 14 122.3 11.59
 -6 1 -15 44.5 7.17
 -6 -1 15 34.93 7.16
 6 1 15 37.23 5.64
 -6 1 -15 40.97 6.45
 -6 -1 15 34.03 6.85
 6 -1 -15 39.52 6.2
 6 1 15 39.65 6.68
 -6 1 -16 43.76 7.3
 6 1 16 48.43 6.51
 -6 -1 16 57.73 8.36
 -6 1 -16 60.04 7.9
 6 -1 -16 54.55 7.34
 6 1 16 51.04 7.71
 -6 1 -17 27.28 6.14
 6 1 17 43.6 6.18
 -6 -1 17 28.49 6.64
 6 -1 -17 42.19 6.78
 6 1 17 41.68 7.12
 -6 1 -17 35.57 6.04
 -6 1 -18 7.83 4.39
 6 1 18 2.33 2.92
 -6 -1 18 4.58 4.42
 -6 1 -18 2.81 3.01
 6 -1 -18 4.2 3.17
 6 1 18 -1.45 3.81
 6 1 19 86.7 8.37
 -6 -1 19 94.62 10.49
 6 1 19 90.87 10.49
 -6 1 -19 73.08 8.36
 6 -1 -19 76.54 8.99
 -6 1 -19 85.46 9.87
 -6 1 -20 11.76 5.17
 6 1 20 10.01 3.7
 -6 1 -20 2.94 3.31
 -6 -1 20 0.08 4.14
 6 -1 -20 10.29 4.55
 6 1 20 9.24 4.64
 -6 1 -21 5.69 4.05
 6 1 21 9.78 3.99
 -6 1 -21 11.46 4.42
 -6 -1 21 4.27 4.78
 6 -1 -21 6.62 3.88
 6 1 21 10.58 5.11
 -6 1 -22 0.13 3.7
 -6 1 -22 -5.46 4.19
 6 1 22 2.87 2.83
 -6 -1 22 -4.34 4.88
 6 -1 -22 -2.04 3.72
 6 1 22 1.5 3.24
 -6 1 -23 28.13 6.72
 -6 1 -23 39.06 6.81
 6 1 23 33.5 5.97
 -6 -1 23 38.7 7.84
 6 -1 -23 32.75 6.95
 6 1 23 25.15 7.17
 -6 1 -24 2.6 4.45
 -6 -1 24 2.15 4.59
 6 -1 -24 -1.89 3.67
 6 1 24 -1.25 4.02
 -6 1 -25 14.01 4.9
 -6 -1 25 17.4 5.77
 6 -1 -25 22.15 6.19
 6 1 25 22.97 6.67
 -6 1 -26 17.16 6.25
 -6 -1 26 23.2 6.63
 6 -1 -26 23.86 6.44
 6 1 26 30.79 7.32
 -6 1 -27 6.78 4.81
 -6 -1 27 2.86 4.53
 6 -1 -27 4.9 4.91
 -6 1 -28 2.56 4.38
 -6 -1 28 0.41 4.69
 6 -1 -28 5.77 5.06
 -6 -1 29 6.93 5.2
 6 2 -28 5.31 4.84
 6 2 -27 20.68 6.21
 6 2 -26 32.78 7.12
 -6 2 25 3.3 4.67
 6 2 -25 8.85 5.1
 6 -2 25 -5.1 4.86
 -6 2 24 10 5.16
 6 2 -24 16.16 5.74
 6 -2 24 8.63 5.5
 -6 2 23 41.81 7.6
 6 2 -23 62.11 8.28
 6 -2 23 60.06 9.86
 -6 2 22 8.83 4.68
 6 -2 22 5.05 4.8
 -6 2 21 33.9 7.02
 -6 2 21 27.34 6.39
 6 2 -21 35.94 6.23
 6 -2 21 34.69 7.42
 -6 -2 -20 23.87 4.68
 -6 2 20 22.23 6.24
 -6 2 20 33.81 6.83
 6 2 -20 37.57 6.05
 6 -2 20 27.84 7.28
 -6 -2 -19 15.78 4.17
 -6 2 19 11.74 5.35
 -6 2 19 15.56 5.01
 6 2 -19 21.23 4.94
 6 -2 19 2.68 3.92
 -6 2 18 65.59 8.27
 -6 2 18 59.05 8.72
 6 2 -18 86.21 8.04
 6 -2 18 70.31 9.73
 -6 -2 -18 64.17 7.12
 -6 -2 -17 17.42 4.05
 -6 2 17 15.9 5.91
 6 2 -17 21.52 4.81
 6 -2 17 13.67 5.28
 -6 -2 -16 33.61 5.52
 -6 2 16 27.76 6.67
 6 2 -16 31.72 5.11
 6 -2 16 27.47 6.58
 -6 -2 -15 16.67 4.31
 -6 2 15 17.15 5.6
 6 2 -15 23.96 4.55
 6 -2 15 16.39 5.09
 -6 -2 -14 18.4 4.21
 -6 2 14 31.45 6.42
 6 2 -14 34.7 4.94
 6 -2 14 28.83 7.13
 -6 -2 -13 40.19 5.57
 -6 2 13 45.89 7.2
 -6 -2 -13 36.22 4.1
 6 2 -13 36.6 4.97
 6 -2 13 37.19 7.09
 6 -2 12 147.45 12.73
 6 2 -12 139.23 8.43
 -6 -2 -12 146.06 7.83
 -6 -2 -12 136 9.59
 -6 2 12 154.16 12.23
 6 -2 11 83.55 9.79
 6 2 -11 86.17 6.46
 -6 -2 -11 87.73 6.4
 -6 -2 -11 88.57 7.86
 -6 2 11 75.84 8.87
 -6 -2 -10 45.31 5.92
 -6 2 10 36.92 6.29
 6 -2 10 42.56 3.13
 6 2 -10 44.85 4.93
 6 -2 10 40.22 7.35
 6 -2 9 113.94 4.89
 6 -2 9 101.71 10.63
 6 2 -9 119.21 7.07
 -6 -2 -9 110.21 8.63
 -6 2 9 111.72 10.28
 -6 -2 -8 275.99 9.97
 6 -2 8 294.61 7.65
 6 -2 8 292.84 17.04
 6 2 -8 316.35 10.76
 -6 -2 -8 303.75 13.93
 -6 2 8 322.57 16.69
 -6 -2 -7 299.62 10.61
 6 -2 7 318.09 8.1
 6 -2 7 331.83 17.94
 6 2 -7 331.84 10.56
 -6 -2 -7 339.47 14.84
 -6 2 7 366.94 17.73
 -6 -2 -6 4.75 3.55
 -6 2 6 5.86 3.67
 6 -2 6 1.31 1.32
 6 2 -6 4.86 1.97
 -6 -2 -6 0.93 2.1
 6 -2 6 3.16 4.37
 6 -2 5 389.45 9.56
 6 -2 5 391.91 18.85
 6 2 -5 399.31 10.3
 6 2 -5 404.78 13.63
 -6 2 5 407.35 18.35
 -6 -2 -5 411.6 16.25
 -6 2 4 61.45 7.77
 6 2 -4 55.71 3.18
 6 2 -4 62.15 5.56
 6 2 -4 62.25 3.8
 -6 -2 -4 59.54 6.58
 6 -2 4 64.13 8.22
 6 2 -3 15.93 3.19
 -6 2 3 24.53 5.45
 -6 -2 -3 24.76 4.73
 6 2 -3 19.86 1.67
 6 2 -3 18.7 1.9
 6 -2 3 15.22 5.2
 -6 2 2 42.79 6.37
 6 2 -2 48.81 1.89
 6 2 -2 62.99 5.86
 -6 -2 -2 60.77 6.77
 6 -2 2 56.12 7.7
 6 -2 1 32.38 6.04
 6 2 -1 34.41 4.45
 -6 2 1 24.33 5.03
 -6 -2 -1 36.44 5.6
 6 -2 0 9.89 3.82
 -6 2 0 11.86 4.48
 -6 -2 0 7.86 3.77
 6 2 0 4.31 2.53
 6 -2 -1 27.14 5.75
 -6 2 -1 29.61 5.68
 -6 -2 1 25.29 5.04
 -6 -2 1 34.04 4.05
 6 2 1 34.13 4.66
 6 -2 -2 61.72 7.81
 -6 2 -2 48.59 7.11
 -6 -2 2 49.32 6.51
 -6 -2 2 51 4.85
 6 2 2 53.07 5.74
 6 -2 -3 14.49 4.42
 -6 2 -3 23.14 5.5
 -6 -2 3 26.65 5.31
 -6 -2 3 29.35 5.98
 -6 2 -3 15.55 1.3
 -6 -2 3 19 3.11
 6 2 3 29.19 4.59
 6 -2 -4 60.2 7.96
 -6 -2 4 75.28 8.52
 -6 2 -4 58.76 3.02
 -6 -2 4 63.53 5.26
 6 2 4 59.67 6.35
 6 -2 -4 67.11 7.15
 -6 2 -4 67.98 8.25
 -6 -2 4 64.23 7.78
 -6 -2 5 457.1 18.63
 -6 -2 5 383.87 12.32
 6 2 5 411.75 15.78
 6 -2 -5 411.85 19.44
 6 -2 -5 416.84 16.76
 -6 2 -5 399.66 18.47
 -6 -2 5 396.2 17.75
 -6 2 -6 1.65 3.92
 6 -2 -6 5.58 4.49
 -6 -2 6 8.93 4.91
 -6 -2 6 2.26 2.08
 6 -2 -6 4.62 3.57
 6 2 6 4.09 3.22
 -6 -2 7 324.48 16.36
 -6 -2 7 326.98 11.56
 6 2 7 317.2 14.45
 6 -2 -7 339.73 17.74
 6 -2 -7 336.27 15.55
 -6 2 -7 323.1 17.01
 -6 -2 7 304.67 16.06
 -6 -2 8 302.11 16.12
 -6 -2 8 293.62 11.11
 6 2 8 295.23 14.19
 6 -2 -8 300.34 16.82
 6 -2 -8 306.03 15.05
 -6 2 -8 323.47 17.13
 -6 -2 8 308.98 16.41
 -6 -2 9 115.39 10.6
 6 2 9 106.91 9.01
 6 -2 -9 98.11 9.02
 -6 2 -9 121.5 11.06
 -6 -2 9 107.61 10.12
 -6 2 -10 25.01 6
 -6 -2 10 37.86 7.12
 -6 -2 10 48.95 7.66
 6 -2 -10 48.43 6.69
 6 2 10 38.45 5.95
 -6 -2 11 79.67 9.09
 6 2 11 75.01 8.25
 6 2 11 75.68 7.93
 6 -2 -11 78.47 8.5
 -6 2 -11 76.13 9.18
 -6 2 -11 78.14 9.12
 -6 -2 11 86.81 9.73
 -6 -2 12 148.95 12.28
 6 2 12 129.64 10.33
 6 2 12 138.53 10.66
 6 -2 -12 144.95 11.19
 -6 2 -12 147.24 12.24
 -6 2 -12 152.24 12.58
 -6 -2 12 155.87 12.81
 -6 2 -13 40.63 7.43
 -6 -2 13 35.01 6.72
 6 2 13 40.5 6.47
 -6 2 -13 33.82 6.68
 -6 -2 13 36.14 6.73
 6 -2 -13 30.5 5.87
 6 2 13 47.44 6.81
 -6 2 -14 26.81 6.17
 6 2 14 21.25 5.12
 -6 -2 14 23.5 6.26
 6 -2 -14 28.52 6.05
 6 2 14 34.53 6.26
 -6 2 -14 25.44 6.05
 -6 2 -15 7.43 3.79
 6 2 15 21.13 5.27
 -6 -2 15 10.67 4.98
 -6 2 -15 16.25 4.96
 6 -2 -15 16.8 5.03
 6 2 15 15.68 4.9
 -6 2 -16 22.6 5.7
 6 2 16 35.23 6.19
 -6 2 -16 31.88 6.49
 -6 -2 16 15.49 4.84
 6 -2 -16 22.18 5.62
 6 2 16 27.63 5.96
 -6 2 -17 12.77 4.8
 -6 2 -17 19.62 5.57
 6 2 17 12.02 4.32
 -6 -2 17 6.57 4.58
 6 -2 -17 18.71 5.47
 6 2 17 15.85 5.16
 -6 2 -18 66.77 9.32
 6 2 18 75.46 8.43
 -6 -2 18 44.07 7.82
 6 -2 -18 65.87 8.78
 6 2 18 60.58 8.45
 -6 2 -18 66.73 8.83
 -6 2 -19 5.63 4.6
 6 2 19 15.05 4.77
 -6 -2 19 7.58 5.37
 -6 2 -19 4.18 3.78
 6 -2 -19 10.53 4.4
 6 2 19 14.18 5.18
 -6 2 -20 19.66 5.91
 6 2 20 25.93 5.77
 -6 2 -20 31.02 6.33
 -6 -2 20 37.53 7.59
 6 -2 -20 34.53 7.11
 6 2 20 28.22 6.76
 -6 2 -21 25.79 6.6
 6 2 21 24.89 5.62
 -6 2 -21 36.5 6.99
 -6 -2 21 31.38 7.55
 6 -2 -21 38.74 7.36
 6 2 21 27.06 6.45
 -6 2 -22 19.5 6.37
 6 2 22 13.62 4.64
 -6 2 -22 15.17 5.4
 -6 -2 22 18.73 6.98
 6 -2 -22 8.08 4.58
 6 2 22 17.2 5.71
 -6 2 -23 55.94 9.32
 -6 2 -23 46.92 7.67
 6 2 23 45.08 7.12
 -6 -2 23 45.5 8.8
 6 -2 -23 47.31 8.48
 6 2 23 52.81 8.81
 -6 2 -24 7.49 5.1
 -6 2 -24 2.08 4.06
 6 2 24 7.18 4.2
 -6 -2 24 10.4 5.56
 6 -2 -24 4.5 4.56
 6 2 24 3.63 4.48
 -6 2 -25 -1.37 4.36
 -6 2 -25 1.17 3.7
 6 2 25 2.79 4.13
 -6 -2 25 -2.07 4.48
 6 -2 -25 -1.31 3.98
 6 2 25 -3.23 4.44
 -6 2 -26 28.7 7.64
 -6 -2 26 21.46 7.3
 6 -2 -26 22.74 6.84
 6 2 26 26.46 6.79
 -6 2 -27 11.26 5.65
 -6 -2 27 15.94 5.94
 6 -2 -27 0.06 4.98
 -6 2 -28 7.1 5.1
 -6 -2 28 -1.68 5.19
 -6 2 -29 10.29 6.36
 -6 2 -30 7.51 5.4
 6 3 -28 8.51 4.9
 -6 3 24 10.89 4.88
 6 -3 24 5.72 4.43
 -6 3 23 27.94 6.53
 6 -3 23 26.55 7.91
 -6 3 22 145.69 12.25
 6 -3 22 122.91 13.98
 -6 3 22 117.58 12.59
 -6 3 21 10.44 5.52
 6 -3 21 1.42 3.9
 -6 3 20 6.6 4.85
 -6 3 20 5.81 5.24
 6 -3 20 -0.72 4.68
 -6 3 19 23.01 6.12
 6 -3 19 25.21 7.48
 6 -3 18 87.44 11.32
 -6 3 18 90.12 10.47
 -6 3 17 4.85 4.42
 6 -3 17 1.15 4.54
 -6 -3 -16 29.28 4.46
 -6 3 16 24.67 6.29
 6 -3 16 26.3 7.33
 -6 -3 -15 27.08 4.52
 -6 3 15 24.12 6.03
 6 -3 15 16.71 6.27
 -6 -3 -14 6.18 2.95
 -6 3 14 3.23 3.88
 6 -3 14 2.93 4.35
 -6 3 13 61.18 8.36
 6 -3 13 68.66 9.55
 -6 -3 -13 62.02 6.31
 -6 -3 -12 1.55 2.31
 -6 3 12 8.94 4.77
 6 -3 12 1.68 4.39
 6 -3 11 155.29 13.49
 -6 -3 -11 163.91 9.94
 -6 3 11 154.05 12.23
 6 -3 10 148.77 13.18
 -6 -3 -10 126.98 8.8
 -6 3 10 135.8 11.4
 -6 -3 -9 125.83 8.9
 6 -3 9 122.93 12.11
 6 3 -9 117.3 6.61
 -6 -3 -9 101.83 7.92
 -6 3 9 101.59 9.95
 -6 3 8 48.66 7.13
 -6 -3 -8 56.49 6.73
 6 3 -8 57.75 4.61
 6 -3 8 51.69 8.2
 -6 -3 -8 53.68 6.05
 -6 3 7 62.88 7.97
 -6 -3 -7 77.31 7.56
 6 3 -7 58.81 4.4
 -6 -3 -7 60.34 6.48
 6 -3 7 65.31 9.1
 -6 -3 -6 88.95 8.23
 6 3 -6 81.33 4.7
 -6 3 6 89.77 9.41
 -6 -3 -6 73.21 7.02
 6 -3 6 70.3 9.13
 -6 -3 -5 281.21 13.59
 -6 -3 -5 269.07 9.8
 6 -3 5 284.17 17.19
 6 3 -5 281.61 7.84
 -6 3 5 290.72 16.02
 -6 -3 -5 301.35 13.6
 -6 -3 -4 94.17 8.62
 -6 -3 -4 84.13 6
 6 3 -4 82.08 5.55
 6 3 -4 78.83 3.82
 6 3 -4 84.34 5.32
 -6 3 4 71.38 8.48
 -6 -3 -4 79.25 7.7
 6 -3 4 76.73 9.46
 -6 -3 -3 214.57 12.33
 6 3 -3 203.14 7.84
 6 -3 3 184.07 14.06
 6 3 -3 191.97 8.16
 6 3 -3 174.09 4.35
 -6 3 3 200.54 13.26
 -6 -3 -3 212.62 11.78
 6 -3 2 28.23 6.27
 6 3 -2 30.88 3.87
 -6 3 2 40.83 6.89
 -6 -3 -2 36.64 5.67
 6 -3 2 30.06 1.68
 -6 3 2 38.31 2.94
 6 3 -2 30.19 3.11
 -6 -3 -1 129.76 10.12
 6 -3 1 116.98 4
 -6 3 1 126.85 5.02
 6 3 -1 125.49 5.64
 6 -3 1 111.51 10.81
 6 3 -1 121.99 7.11
 -6 3 1 114.31 10.11
 -6 -3 -1 126.98 9.51
 6 -3 0 2.35 4.11
 -6 3 0 3.66 3.68
 -6 -3 0 4.47 3.33
 -6 3 0 -1.65 1.78
 6 3 0 -1.9 1.9
 -6 -3 0 10.14 5.28
 6 3 0 4.28 2.21
 -6 -3 1 126.3 10.14
 6 3 1 121.6 5.17
 -6 3 -1 121.21 5.32
 6 3 1 127.41 7.52
 6 -3 -1 97.4 10.04
 -6 3 -1 115.51 10.43
 -6 -3 1 137.07 10.13
 6 -3 -2 40.33 7.01
 -6 3 -2 40.58 6.58
 -6 -3 2 45.16 6.5
 6 3 2 39.64 3.08
 -6 3 -2 33.82 3.18
 -6 -3 2 33.55 6.24
 6 3 2 32.16 4.31
 -6 -3 3 215.94 13.36
 -6 3 -3 187.9 7.34
 6 3 3 196.71 9.96
 6 -3 -3 196.38 14.37
 -6 3 -3 189.88 13.29
 -6 -3 3 200.94 12.57
 -6 -3 4 94.89 9.51
 -6 3 -4 83.52 5.31
 6 3 4 87.2 7
 6 -3 -4 97.42 10.49
 -6 3 -4 100.34 10.26
 -6 -3 4 95.97 9.23
 -6 -3 5 298.3 16.05
 6 3 5 281.6 12.45
 6 -3 -5 272.82 16.73
 6 -3 -5 268.96 14.77
 -6 3 -5 301.35 16.75
 -6 -3 5 264.05 14.85
 -6 -3 6 79.43 9
 6 3 6 73.58 6.79
 6 -3 -6 79.87 9.5
 6 -3 -6 77.23 8.34
 -6 3 -6 73.59 8.99
 -6 -3 6 85.62 8.94
 -6 3 -7 49.12 7.63
 6 -3 -7 67.38 9.03
 -6 -3 7 61.95 7.97
 -6 -3 7 62.45 7.97
 6 3 7 62.5 6.65
 6 -3 -7 55.21 7.51
 -6 3 -8 47 7.64
 6 -3 -8 58.03 8.47
 -6 -3 8 57.64 7.93
 -6 -3 8 47.94 7.64
 6 3 8 49.27 6.02
 6 -3 -8 56.3 7.58
 -6 -3 9 103.39 10.56
 6 3 9 98.23 8.32
 6 -3 -9 104.75 10.17
 -6 3 -9 103.69 10.62
 -6 -3 9 105.33 10.48
 -6 -3 10 122.5 11.23
 6 3 10 119.16 9.31
 6 -3 -10 124.22 11
 -6 3 -10 133.57 12.37
 -6 3 -10 129.17 11.87
 -6 -3 11 153.27 12.86
 6 3 11 157.46 12.45
 6 3 11 162.98 10.97
 6 -3 -11 167.63 12.76
 -6 3 -11 168.9 13.68
 -6 3 -11 163.16 13.36
 -6 3 -12 1.81 3.41
 6 3 12 5.09 4.21
 -6 -3 12 -5.17 5.6
 6 3 12 5.95 3.76
 6 -3 -12 6.73 4.64
 -6 3 -12 2.46 3.64
 -6 3 -13 48.93 7.9
 6 3 13 60.49 8.06
 -6 3 -13 45.42 7.8
 -6 -3 13 53.41 8.28
 6 3 13 57.17 7.02
 6 -3 -13 67.28 8.68
 -6 3 -14 3.25 3.66
 6 3 14 2.67 4.19
 -6 -3 14 -5.08 5.01
 6 3 14 -1.52 3.22
 6 -3 -14 1.35 3.32
 -6 3 -14 3.15 3.81
 -6 3 -15 29.29 6.87
 6 3 15 23.03 5.53
 -6 -3 15 18.95 6.21
 -6 3 -15 24.75 6.3
 6 3 15 23.87 5.39
 6 -3 -15 18.75 5.24
 -6 3 -16 25.71 6.04
 6 3 16 28.49 6.31
 -6 3 -16 29.31 6.91
 -6 -3 16 37.3 7.67
 6 3 16 20.87 5.39
 6 -3 -16 27.36 6.39
 -6 3 -17 2.01 3.81
 -6 3 -17 2.5 4.53
 6 3 17 -1.52 3.82
 -6 -3 17 4.45 5.35
 6 3 17 3.67 3.92
 6 -3 -17 1.78 3.81
 6 3 18 99.09 10.19
 -6 -3 18 75.72 10.13
 6 3 18 77.09 8.97
 -6 3 -18 96.35 10.93
 6 -3 -18 101.17 11.28
 -6 3 -18 87.9 11.16
 -6 3 -19 17.62 6.1
 6 3 19 27.44 6.51
 -6 -3 19 24.91 6.93
 6 3 19 35.34 6.52
 -6 3 -19 25.6 6.46
 6 -3 -19 21.33 6.19
 -6 3 -20 4.38 4.01
 6 3 20 1.91 3.4
 -6 -3 20 10.04 5.99
 -6 3 -20 7.21 4.52
 6 3 20 4.08 4.15
 6 -3 -20 -0.83 4.5
 -6 3 -21 24.67 7.64
 6 3 21 14.77 5.48
 -6 3 -21 16.33 6.32
 -6 -3 21 7.28 5.15
 6 3 21 3.99 4.16
 6 -3 -21 1.86 3.9
 6 3 22 154.4 12.96
 -6 -3 22 137.95 14.54
 6 3 22 116.83 11.96
 -6 3 -22 132.88 13.05
 6 -3 -22 134.44 13.74
 -6 3 -22 137.19 14.44
 -6 3 -23 25.16 8
 6 3 23 30.15 6.96
 -6 3 -23 20.1 6.45
 -6 -3 23 28.1 8.24
 6 3 23 20.37 5.79
 6 -3 -23 23.38 6.98
 -6 3 -24 7.56 4.1
 6 3 24 14.3 5.51
 -6 -3 24 15.94 6.41
 6 3 24 7.49 4.59
 6 -3 -24 13.86 6.42
 -6 3 -24 -1.22 3.97
 -6 3 -25 8.81 4.83
 6 3 25 25.74 6.31
 -6 -3 25 6.47 4.78
 6 3 25 13.92 5.15
 6 -3 -25 20.04 6.39
 -6 3 -25 10.28 5.94
 -6 3 -26 34.57 7.77
 6 3 26 23.26 6.3
 -6 -3 26 32.99 8.73
 6 3 26 29.2 7.66
 6 -3 -26 32.71 8.29
 -6 3 -26 40.88 9.01
 6 3 27 7.94 4.8
 -6 3 -27 4.72 4.41
 -6 3 -27 5.22 5.72
 -6 4 23 6.45 4.37
 6 -4 23 15.98 6.04
 -6 4 22 10.47 4.57
 6 4 -22 1.66 5.24
 -6 4 22 13.67 5.48
 -6 4 21 -0.09 4
 6 4 -21 -12.54 6.33
 6 -4 21 0.52 4.74
 -6 4 20 27.1 6.58
 6 4 -20 9.68 5.65
 6 -4 20 28.18 7.56
 -6 4 19 63.9 9.21
 6 4 -19 56.16 8.98
 6 -4 19 56.76 9.68
 -6 4 18 3.72 4.04
 6 4 -18 -6.97 5.69
 6 -4 18 5.85 5.34
 -6 4 17 18.26 5.79
 6 4 -17 12.63 4.61
 6 -4 17 13.75 5.89
 -6 4 16 16.52 5.12
 6 -4 16 20.43 6.55
 -6 4 15 16.55 5.84
 6 -4 15 18.69 5.74
 -6 4 14 50.53 8
 6 -4 14 41.67 8.14
 -6 -4 -13 56.26 6.23
 6 -4 13 59.75 9.77
 -6 4 13 65.41 8.64
 -6 -4 -12 87.81 7.56
 6 -4 12 87.36 10.95
 -6 4 12 70.09 8.77
 -6 -4 -12 75.91 6.41
 -6 -4 -11 102.36 8.3
 6 -4 11 91.38 11.38
 -6 4 11 103.47 10.45
 -6 -4 -11 88.92 7.1
 -6 -4 -10 83.56 7.64
 6 -4 10 85.36 10.6
 -6 4 10 78.19 8.94
 -6 -4 -10 96.09 7.47
 -6 -4 -9 106.75 8.64
 6 -4 9 112.79 11.92
 -6 4 9 102.54 10.31
 -6 -4 -9 99.6 7.56
 -6 4 8 25.68 6.06
 -6 -4 -8 34.36 5.04
 -6 -4 -8 39.17 5.75
 6 -4 8 30.84 6.68
 -6 4 7 57.36 7.73
 -6 -4 -7 59.49 6.99
 -6 -4 -7 55.02 5.88
 6 -4 7 60.98 9.03
 -6 4 6 15.54 5.3
 -6 -4 -6 21.65 4.21
 -6 -4 -6 25.53 4.97
 6 -4 6 21.44 5.96
 -6 -4 -5 87.2 8.31
 -6 4 5 80.75 5.18
 -6 4 5 74.45 8.72
 -6 -4 -5 79.18 7.34
 6 -4 5 67.04 9.24
 -6 4 4 2.77 3.22
 -6 -4 -4 1.14 2.74
 -6 4 4 4.87 2.1
 -6 -4 -4 1.84 3.45
 6 4 -4 5.12 1.35
 6 -4 4 -3.2 3.92
 6 -4 3 6.07 4.31
 -6 4 3 13.8 4.52
 -6 -4 -3 19.2 4.37
 -6 4 3 15.61 2.73
 -6 -4 -3 16.19 4.76
 6 -4 2 46.3 8
 -6 4 2 30.19 5.9
 -6 -4 -2 47.69 6.16
 -6 4 2 40.57 3.99
 6 4 -2 35.15 4.06
 -6 -4 -2 46.59 6.71
 -6 -4 -1 77.12 8.28
 -6 4 1 73.8 5.27
 6 4 -1 78.91 5.94
 6 -4 1 78.17 9.8
 -6 4 1 80.57 9.11
 -6 -4 -1 95.81 8.48
 6 -4 0 10.35 4.89
 -6 4 0 16.24 5.23
 -6 -4 0 12.82 3.99
 -6 4 0 16 3.14
 6 4 0 15.46 2.91
 -6 -4 0 12.88 4.43
 -6 -4 1 82.18 8.76
 6 4 1 77.7 5.61
 -6 4 -1 79.6 5.77
 6 -4 -1 96.1 10.89
 -6 4 -1 95.88 10.03
 -6 -4 1 80.74 8.1
 -6 4 -2 38.12 7.14
 6 -4 -2 33.37 6.92
 -6 -4 2 53.72 6.87
 -6 4 -2 39.59 4.43
 6 4 2 34.21 3.82
 -6 -4 2 38.87 6.6
 -6 4 -3 21.54 5.7
 6 -4 -3 10.83 5.42
 -6 -4 3 16.91 4.67
 -6 4 -3 11.74 2.91
 -6 -4 3 14.07 4.63
 6 4 3 15.08 2.97
 -6 4 -4 2.37 2.94
 6 -4 -4 0.86 4.13
 -6 -4 4 1.71 3.31
 -6 4 -4 -0.95 2.46
 -6 -4 4 1.93 4.33
 6 4 4 1.75 1.96
 -6 -4 5 72.01 8.55
 6 4 5 77.06 6.32
 6 -4 -5 95.26 10.89
 -6 4 -5 76.18 9.34
 -6 4 -6 22.08 5.83
 6 -4 -6 20.82 5.82
 -6 -4 6 22.9 5.64
 6 4 6 20.68 3.78
 -6 4 -7 46.94 7.71
 6 -4 -7 67.41 9.25
 -6 -4 7 43.83 6.95
 6 4 7 67.62 6.35
 6 -4 -7 59.2 8.22
 -6 4 -8 29.6 6.84
 6 -4 -8 36.52 7.91
 -6 -4 8 31.43 6.25
 6 4 8 31.63 5.03
 6 -4 -8 39.3 6.96
 -6 -4 9 105.22 10.98
 6 4 9 105.22 8.3
 6 -4 -9 99.57 10.6
 -6 4 -9 122.42 12.56
 -6 4 -9 104.73 11.03
 -6 -4 10 90.54 10.53
 6 4 10 91 7.9
 -6 4 -10 100.5 11.64
 6 -4 -10 68.67 9.1
 -6 4 -10 86.52 10.37
 -6 -4 11 96.21 11.09
 6 4 11 91.98 10.33
 6 4 11 85.03 7.91
 6 -4 -11 107.72 11.17
 -6 4 -11 114.01 12.13
 -6 4 -11 99.16 11.18
 -6 4 -12 82.37 10.6
 -6 -4 12 77.2 10.12
 6 4 12 89.04 10.38
 -6 4 -12 79.44 10.55
 6 4 12 74.78 7.84
 6 -4 -12 93.12 10.67
 -6 4 -13 64.62 9.69
 -6 4 -13 69.24 9.8
 6 4 13 64.14 9.05
 -6 -4 13 70.55 9.84
 6 4 13 51.36 6.81
 6 -4 -13 66.6 9.22
 -6 4 -14 53.32 9.28
 6 4 14 49.62 8.07
 -6 -4 14 56.07 9.14
 -6 4 -14 42.39 8.49
 6 4 14 49.09 6.82
 6 -4 -14 46.08 8.22
 -6 4 -15 20.41 6.42
 6 4 15 19.91 5.62
 -6 4 -15 19.25 6.58
 -6 -4 15 22.69 6.36
 6 4 15 10.76 4.06
 6 -4 -15 21.35 6.12
 -6 4 -16 30.87 7.88
 6 4 16 23.08 6.3
 -6 4 -16 24.92 6.46
 -6 -4 16 18.51 5.86
 6 4 16 15.65 4.75
 6 -4 -16 15.85 5.83
 -6 4 -17 19.23 7.15
 -6 4 -17 12.26 5.47
 6 4 17 30.2 6.84
 -6 -4 17 23.22 6.64
 6 4 17 12.92 4.46
 6 -4 -17 25.09 7.18
 -6 4 -18 8.37 4.92
 6 4 18 5.63 4.33
 -6 -4 18 11.55 5.13
 6 4 18 10.55 4.41
 6 -4 -18 17.08 6.38
 -6 4 -18 17.66 6.54
 -6 4 -19 80.68 11.62
 6 4 19 64.05 9.25
 6 4 19 78.07 9.33
 -6 -4 19 72.81 10.66
 6 -4 -19 76.4 10.6
 -6 4 -19 81.03 11.16
 -6 4 -20 31.62 7.93
 6 4 20 27.35 6.94
 -6 -4 20 37.96 8.6
 -6 4 -20 21.32 6.94
 6 4 20 22.25 6.09
 6 -4 -20 21.9 6.8
 -6 4 -21 -1 4.94
 6 4 21 7.29 4.79
 -6 4 -21 -1.78 4.96
 -6 -4 21 1.66 4.89
 6 4 21 0.46 3.74
 6 -4 -21 -2.23 4.38
 6 4 22 25.97 6.88
 -6 4 -22 16.64 5.63
 -6 -4 22 14.92 6.56
 6 4 22 10.73 4.84
 6 -4 -22 22.76 7.18
 -6 4 -22 18.58 6.31
 6 4 23 7.05 4.89
 -6 4 -23 6.3 5.47
 -6 -4 23 7.51 5.63
 6 4 23 5.71 4.52
 6 -4 -23 4.84 5.39
 -6 4 -23 16.78 7.23
 6 4 24 11.94 5.71
 -6 4 -24 7.71 5.11
 -6 -4 24 13.03 6.4
 6 4 24 0.43 4.51
 6 -4 -24 12.29 6.24
 -6 4 -24 7.43 4.9
 -6 4 -25 5.7 4.84
 6 4 25 9.95 5.39
 6 4 25 -2.95 4.43
 -6 4 -25 3.4 5.27
 -6 4 -26 8.14 5.13
 6 4 26 4.26 4.7
 -6 4 -27 8.62 5.22
 -6 5 23 16.42 6.17
 -6 5 22 21.41 6.55
 6 5 -22 11.9 5.54
 -6 5 21 2.71 4.12
 6 5 -21 -1.8 4.97
 6 -5 21 6.79 5.42
 -6 5 20 -4.71 4.48
 6 5 -20 2.04 3.93
 6 -5 20 8.52 6.09
 -6 5 19 -2.01 3.96
 6 5 -19 -5.11 5.14
 6 -5 19 6.53 4.95
 -6 5 18 14.7 5.15
 6 5 -18 20.9 6.27
 6 -5 18 28.57 8.04
 -6 5 17 3.55 4.56
 6 5 -17 4.57 3.91
 6 -5 17 5.56 5.16
 -6 5 16 -1.85 3.46
 6 5 -16 1.15 4.02
 6 -5 16 1.13 4.67
 -6 5 15 42.38 7.4
 6 5 -15 44.61 7.54
 6 -5 15 41.72 8.75
 -6 5 14 17.56 5.32
 6 5 -14 16.33 5.69
 6 -5 14 26.01 7.43
 -6 5 13 7.92 3.94
 6 5 -13 2.32 3.89
 -6 5 12 45.34 7.46
 6 5 -12 37.01 6.29
 6 -5 12 46.11 8.65
 -6 5 11 4.84 3.67
 6 5 -11 -4.71 4.03
 -6 -5 -11 6.42 3.55
 6 -5 11 1.85 4.65
 -6 -5 -10 91.62 8.21
 -6 5 10 73.88 8.86
 6 -5 10 75.88 10.57
 -6 5 9 13.89 5.15
 -6 -5 -9 9.09 3.42
 6 -5 9 2.3 4.94
 -6 5 8 6.66 3.91
 -6 -5 -8 2.25 2.35
 -6 5 8 11.33 3.28
 -6 -5 -8 3.92 3.03
 6 -5 8 1.1 4.68
 -6 5 7 16.09 4.84
 -6 -5 -7 20.62 3.93
 -6 5 7 19.93 3.79
 -6 -5 -7 8.55 3.28
 6 -5 7 14.4 5.51
 -6 5 6 3.34 3.65
 -6 -5 -6 2.18 2.44
 -6 5 6 6.74 3.05
 -6 -5 -6 -1.71 3.61
 6 -5 6 0.28 4.03
 6 -5 5 9.15 3.98
 -6 5 5 10.06 4.07
 -6 -5 -5 10.11 3.33
 -6 5 5 13.82 3.11
 -6 -5 -5 11.89 4
 6 -5 4 3.55 4.1
 -6 5 4 4.91 3.81
 -6 5 4 4.02 2.45
 6 5 -4 2.86 2.94
 -6 -5 -4 4.11 3.39
 6 -5 3 23.91 6.29
 -6 5 3 9.62 3.97
 -6 5 3 17.31 3.17
 6 5 -3 16.95 3.64
 -6 -5 -3 14.03 4.55
 6 -5 2 24.31 6.65
 -6 5 2 15.58 4.89
 -6 5 2 13.14 3.23
 -6 -5 -2 16.53 4.56
 6 -5 1 35.17 7.29
 -6 5 1 27.94 5.71
 -6 5 1 26.66 4.12
 -6 -5 -1 25.67 5.51
 6 -5 0 10.63 4.94
 -6 5 0 7.86 4.11
 -6 5 0 2.28 2.46
 -6 -5 0 10.03 4.73
 -6 5 -1 36.59 6.7
 6 -5 -1 21.94 6.41
 -6 5 -1 22.14 4.04
 -6 -5 1 33.2 6.36
 -6 5 -2 17.49 5.24
 6 -5 -2 26.49 7.11
 -6 5 -2 8.21 3.04
 -6 -5 2 21.51 5.44
 -6 5 -3 20.64 5.46
 6 -5 -3 14.01 5.35
 6 5 3 12.28 3.21
 -6 5 -3 13.71 3.46
 -6 -5 3 18.13 5.53
 -6 5 -4 1.79 3.77
 6 -5 -4 10.12 4.82
 6 5 4 1.93 2.55
 -6 5 -4 2.24 2.59
 -6 -5 4 5.57 3.57
 -6 5 -5 6.36 4.56
 6 -5 -5 16.8 5.69
 6 5 5 12.74 3.27
 -6 -5 5 18.51 5.6
 -6 5 -6 2.99 3.98
 6 -5 -6 -5.1 5.07
 6 5 6 4.07 2.49
 -6 -5 6 7.49 4.2
 -6 5 -7 19.56 6.21
 6 -5 -7 17.83 6.1
 6 5 7 19.58 3.82
 -6 -5 7 18.8 5.7
 -6 5 -8 4.73 4.82
 6 5 8 7.71 3.26
 -6 5 -8 5.16 5.14
 -6 -5 8 5.69 4.23
 -6 5 -9 11.85 4.59
 -6 5 -9 6.21 4.78
 -6 -5 9 12.24 5.39
 6 -5 -9 16.29 5.91
 -6 5 -10 78.39 10.97
 -6 -5 10 76.17 9.99
 6 -5 -10 78.23 10.11
 -6 5 -10 85 10.65
 -6 5 -11 14.3 5.79
 -6 -5 11 5.4 4.86
 -6 5 -11 0.62 4.94
 6 -5 -11 4.56 3.97
 -6 5 -12 40.01 8.48
 -6 5 -12 40.18 8.5
 6 5 12 48.65 8.65
 -6 -5 12 51.45 9.08
 6 5 12 42.86 5.94
 6 -5 -12 38.79 7.96
 -6 5 -13 3.16 4.89
 6 5 13 17.61 6.4
 -6 -5 13 5.98 5.63
 6 5 13 6.67 3.4
 6 -5 -13 8.39 5.22
 -6 5 -13 15.16 6.44
 -6 5 -14 6.7 4.64
 6 5 14 16.54 5.67
 -6 -5 14 22.6 6.59
 -6 5 -14 24.9 7.64
 6 5 14 18.98 4.69
 6 -5 -14 21.09 6.49
 -6 5 -15 50.1 9.02
 6 5 15 52.89 9.05
 -6 5 -15 39.29 8.57
 -6 -5 15 46.2 9.14
 6 5 15 54.39 7.01
 6 -5 -15 42.32 8.38
 -6 5 -16 2.91 4.65
 -6 5 -16 0.35 4.77
 6 5 16 13.5 5.91
 -6 -5 16 2.65 4.51
 6 5 16 -0.41 3.31
 6 -5 -16 3.88 4.94
 -6 5 -17 2.55 4.22
 -6 5 -17 9.36 6.18
 6 5 17 5.52 5.39
 -6 -5 17 2.08 4.1
 6 5 17 -1.78 3.46
 6 -5 -17 5.2 5.61
 -6 5 -18 24.88 7.7
 6 5 18 16.03 6.04
 -6 -5 18 15.4 5.93
 6 5 18 21.67 5.25
 6 -5 -18 36.69 8.1
 -6 5 -18 26 6.95
 -6 5 -19 4.95 4.46
 6 5 19 6.59 5.27
 -6 -5 19 1.1 3.74
 6 5 19 1.42 3.82
 -6 5 -19 9.77 5.55
 6 -5 -19 5.25 5.69
 -6 5 -20 -5.14 5.53
 6 5 20 16.48 6.01
 -6 -5 20 -3.84 5.21
 -6 5 -20 3.8 4.38
 6 5 20 0.48 3.79
 6 -5 -20 2.47 4.85
 6 5 21 14.08 5.33
 -6 5 -21 -5.95 5.69
 -6 -5 21 5.81 4.87
 6 5 21 4.09 3.65
 6 -5 -21 5.99 4.85
 -6 5 -21 3.04 5.07
 6 5 22 22.39 6.83
 -6 5 -22 25.38 7.37
 6 5 22 12.26 4.78
 6 -5 -22 4.45 5.53
 -6 5 -22 14.97 6.73
 6 5 23 23.81 7.28
 -6 5 -23 24.48 7.33
 6 5 23 14.36 5.95
 -6 5 -24 7.9 6.12
 6 5 24 17.54 6.07
 6 5 25 6.67 4.5
 6 6 -21 -9.48 5.63
 6 6 -20 27.64 7.13
 -6 6 19 10.51 5.3
 6 6 -19 1.56 4.43
 6 -6 19 8.27 5.02
 -6 6 18 5.99 4.06
 6 6 -18 2.41 4.72
 6 -6 18 6.82 5.65
 -6 6 17 3.82 3.84
 6 6 -17 -1.58 4.71
 -6 6 16 10.68 4.48
 6 6 -16 5.09 4.47
 6 -6 16 14.52 6.15
 -6 6 15 11.48 4.73
 6 6 -15 2.69 3.94
 6 -6 15 7.11 4.87
 -6 6 14 11.51 4.71
 6 6 -14 5.07 4.58
 6 -6 14 0.98 4.57
 -6 6 13 7.56 4.79
 6 6 -13 0.21 3.95
 6 -6 13 9.9 6.13
 -6 6 12 9.28 4.53
 6 6 -12 -0.58 3.91
 6 -6 12 15.78 6.79
 -6 6 11 26.59 6.46
 6 6 -11 19.02 5.21
 6 -6 11 25.76 7
 -6 6 10 0.18 3.42
 6 6 -10 -1.49 3.66
 6 -6 10 2.64 4.55
 -6 6 9 8.2 4.4
 -6 6 9 13.93 3.74
 -6 -6 -9 11.65 3.88
 6 6 -9 2.98 3.51
 6 -6 9 4.68 4.83
 -6 6 8 15.76 5.21
 6 6 -8 15.47 4.15
 -6 6 8 26.35 4.56
 -6 -6 -8 27.59 5.3
 6 -6 8 32.47 7.94
 6 -6 7 1.59 4.2
 -6 6 7 4.13 4.02
 -6 6 7 12.97 3.63
 -6 -6 -7 3.42 2.92
 6 -6 6 4.24 3.82
 -6 6 6 4.95 4.07
 -6 6 6 2.31 2.6
 -6 -6 -6 6.44 3.73
 6 -6 5 49.51 8.88
 -6 6 5 43.17 7.13
 -6 6 5 59.44 6.37
 -6 -6 -5 56.94 7.56
 6 -6 4 6.31 5.98
 -6 6 4 0.92 3.57
 -6 6 4 -0.3 3.3
 6 6 -4 -2.29 3.71
 -6 -6 -4 8.53 4.51
 6 -6 3 73.08 10.97
 -6 6 3 54.5 8.33
 -6 6 3 57 6.36
 6 6 -3 56.35 7.06
 -6 -6 -3 60.55 8.21
 6 -6 2 9.41 5.92
 -6 6 2 22.28 6.13
 -6 6 2 18.9 4.07
 6 6 -2 11.29 3.84
 -6 -6 -2 13.26 4.89
 -6 6 1 23.56 6.12
 6 -6 1 26.9 7.31
 -6 6 1 31.51 5.29
 6 6 -1 20.21 4.38
 -6 -6 -1 36.99 7.09
 -6 6 0 11.7 5.19
 6 -6 0 12.9 6.12
 -6 6 0 7.47 3.41
 6 6 0 17.01 4.24
 -6 -6 0 23.18 6.12
 -6 6 -1 20.06 5.94
 6 -6 -1 39.58 8.07
 6 6 1 27.13 5.01
 -6 6 -1 18.67 4.24
 -6 -6 1 42.16 7.58
 -6 6 -2 12.32 4.8
 6 -6 -2 17.41 5.88
 6 6 2 16.5 4.03
 -6 6 -2 13.04 3.97
 -6 -6 2 21.14 6.24
 -6 6 -3 55.28 8.81
 6 -6 -3 57.52 9.58
 6 6 3 52.98 6.26
 -6 6 -3 43.3 6.24
 -6 -6 3 56.21 8.51
 -6 6 -4 8.79 5.02
 6 -6 -4 4.58 4.96
 6 6 4 0.98 3.16
 -6 6 -4 1.03 3.17
 -6 -6 4 7.49 5.15
 -6 6 -5 63.15 9.3
 6 -6 -5 39.54 7.98
 6 6 5 48.03 5.93
 -6 6 -5 56.35 7.15
 -6 -6 5 56.29 8.79
 -6 6 -6 5.79 4.33
 6 -6 -6 4.26 5.06
 6 6 6 1.87 2.9
 -6 -6 6 4.02 3.25
 -6 6 -7 5.63 4.51
 6 6 7 9.43 3.3
 -6 -6 7 9.15 4.83
 -6 6 -7 -1.26 5.67
 -6 6 -8 20.19 6.1
 6 6 8 27.08 4.75
 -6 -6 8 24.08 6.24
 -6 6 -8 25.43 7.43
 -6 6 -9 6.66 5.22
 -6 6 -9 3.9 5.02
 6 6 9 4.83 3.49
 -6 -6 9 0.89 4.45
 -6 6 -10 1.92 4.77
 6 6 10 6.5 3.44
 -6 6 -10 -1.52 5.91
 -6 -6 10 0.37 4.55
 -6 6 -11 19.42 6.82
 -6 6 -11 38.27 8.85
 6 6 11 22.33 7.27
 -6 -6 11 23.49 6.6
 6 -6 -11 27.82 7.17
 -6 6 -12 13.54 5.87
 6 6 12 14.02 6.09
 -6 -6 12 4.48 5.48
 6 -6 -12 5.6 5.11
 -6 6 -12 10.74 5.79
 -6 6 -13 6.85 5.18
 6 6 13 4.98 5.22
 -6 -6 13 8.14 4.46
 -6 6 -13 2.97 4.38
 6 -6 -13 5.77 5.01
 6 6 14 2.36 4.66
 -6 6 -14 1.37 4.17
 -6 -6 14 3.24 5.26
 6 -6 -14 0.62 4.36
 -6 6 -15 17.79 7.18
 -6 6 -15 31.61 8.15
 6 6 15 13.08 6.27
 -6 -6 15 8.96 5.3
 6 -6 -15 17.66 6.59
 -6 6 -16 15.8 6.34
 -6 6 -16 16.43 6.5
 6 6 16 14.03 5.66
 -6 -6 16 19.62 6.98
 6 -6 -16 12.5 6.03
 -6 6 -17 12.18 5.53
 -6 6 -17 14.95 6.6
 6 6 17 17.32 6.42
 -6 -6 17 11.92 5.71
 6 -6 -17 1.74 4.99
 -6 6 -18 7.43 6.54
 6 6 18 4.7 4.47
 -6 -6 18 10.67 6.74
 6 -6 -18 6.17 6.25
 -6 6 -18 3.88 5.87
 -6 6 -19 15.33 6.57
 6 6 19 6.6 4.7
 -6 6 -19 8.88 6.03
 6 -6 -19 11.36 6.84
 6 6 20 26.78 7.18
 -6 6 -20 30.02 8.77
 6 -6 -20 26.32 7.86
 6 7 -19 3.09 4.77
 6 7 -18 8.93 4.8
 6 7 -17 11.23 5.16
 6 7 -16 27.1 6.79
 6 -7 16 41.8 9.83
 -6 7 15 4.1 4.21
 6 7 -15 -5.98 4.73
 6 -7 15 -1.16 5.14
 -6 7 14 8.48 4.45
 6 7 -14 4.36 4.46
 6 -7 14 11.25 6.3
 -6 7 13 4.92 4.55
 6 7 -13 -2.81 4.25
 6 -7 13 3.85 4.76
 -6 7 12 34.22 6.75
 6 7 -12 33.46 6.39
 6 -7 12 46.98 9.52
 -6 7 11 -1.1 3.63
 6 7 -11 -1.33 4.14
 6 -7 11 7.19 5.97
 6 -7 10 2.76 4.38
 -6 7 10 2.51 3.88
 6 7 -10 -1.4 3.8
 6 -7 9 -0.82 4.89
 -6 7 9 2.36 3.38
 6 7 -9 -8.96 4.32
 6 -7 8 -6.44 5.42
 -6 7 8 4.24 4.5
 6 -7 7 2.21 5.07
 -6 7 7 6.74 4.37
 -6 -7 -7 -0.15 3.71
 6 -7 6 17.3 5.91
 -6 7 6 9.08 4.24
 -6 -7 -6 9.31 4.52
 6 -7 5 -1.24 5.25
 -6 7 5 5.59 4.38
 6 7 -5 0.62 3.6
 -6 -7 -5 -0.06 3.96
 6 -7 4 0.26 4.32
 -6 7 4 2.58 3.39
 6 7 -4 2.58 3.68
 -6 -7 -4 0.72 3.59
 6 -7 3 -1.8 4.97
 -6 7 3 0.94 3.51
 6 7 -3 -2.06 3.45
 -6 -7 -3 3.73 4.17
 -6 7 2 1.79 3.45
 6 -7 2 -2.95 5.52
 6 7 -2 -2.91 3.89
 -6 -7 -2 3.44 3.91
 -6 7 1 18.21 5.18
 6 -7 1 26.9 7.92
 6 7 -1 21.88 5.21
 -6 -7 -1 29.52 6.74
 -6 7 0 8.21 4.31
 6 -7 0 6.34 5.41
 6 7 0 3.61 3.13
 -6 -7 0 3.75 4.08
 -6 7 -1 20.4 5.95
 6 -7 -1 26.08 7.39
 6 7 1 21.11 4.83
 -6 -7 1 25.32 6.47
 -6 7 -2 0.7 3.99
 6 -7 -2 -1.34 3.88
 6 7 2 1.33 2.95
 -6 -7 2 4.52 3.96
 -6 7 -3 2.78 4.02
 6 -7 -3 5.24 5.29
 6 7 3 3.08 3.16
 -6 -7 3 -1.09 3.55
 -6 7 -4 -4.77 5.18
 6 -7 -4 -1.49 5.12
 6 7 4 -1.3 3.65
 -6 -7 4 1.8 3.63
 -6 7 -5 10.05 4.62
 6 -7 -5 9.85 6.18
 6 7 5 -2.34 3.76
 -6 7 -5 0.75 4.78
 -6 -7 5 -2.62 4.74
 -6 7 -6 17.72 6.36
 6 7 6 10.44 3.61
 -6 -7 6 13.37 6.12
 -6 7 -6 7.12 5.25
 -6 7 -7 -5.69 4.85
 -6 7 -7 -7.27 6.67
 6 7 7 -2.8 3.3
 -6 -7 7 -0.13 4.79
 -6 7 -8 0.13 4.72
 6 7 8 4.83 3.29
 -6 -7 8 3.59 3.96
 -6 7 -8 -3.83 5.94
 -6 7 -9 5.38 5.47
 6 7 9 4.74 3.6
 -6 7 -9 -1.06 4.4
 -6 -7 9 3.6 5.14
 -6 7 -10 3.95 4.82
 -6 7 -10 -4.07 4.97
 6 7 10 12.66 4.56
 -6 -7 10 9.41 5.6
 -6 7 -11 3.75 5.13
 6 7 11 3.02 4.37
 6 7 11 18.77 4.84
 -6 -7 11 0.02 4.64
 -6 7 -11 0.95 5.54
 -6 7 -12 26.07 7.85
 6 7 12 32.91 7.63
 6 7 12 54.33 6.64
 -6 7 -12 34.94 8.7
 -6 -7 12 44.43 9.04
 -6 7 -13 1.79 4.93
 6 7 13 6.51 5.29
 -6 7 -13 2.39 4.58
 -6 -7 13 2.02 4.89
 -6 7 -14 5.74 5.81
 6 7 14 -1.19 5.08
 -6 7 -14 19.39 7.38
 -6 -7 14 13.55 6.14
 6 -7 -14 0.96 5.31
 -6 7 -15 -1.52 4.88
 -6 7 -15 1.22 6.01
 6 7 15 7.6 5.05
 -6 -7 15 -7.29 6.02
 6 -7 -15 0.5 5.19
 -6 7 -16 34.58 9.49
 6 -7 -16 32.02 8.02
 6 8 -17 9.47 5.18
 6 8 -16 5.43 4.36
 6 -8 11 16.75 6.55
 -6 8 11 31.63 7.24
 6 -8 10 31.64 8.97
 -6 8 10 14.04 5.16
 6 -8 9 -1.68 5.65
 -6 8 9 3.93 4.09
 6 -8 8 10.64 5.66
 -6 8 8 8.85 4.87
 6 -8 7 26.86 7.99
 -6 8 7 15.82 5.53
 6 -8 6 12.32 6.26
 -6 8 6 5.21 3.71
 6 8 -6 6.74 4.51
 6 -8 5 2.45 5.27
 -6 8 5 9.26 4.8
 6 -8 4 9.9 5.02
 -6 8 4 8.11 4.65
 6 8 -4 3.36 4.54
 -6 -8 -4 20.2 5.66
 -6 8 3 7.88 4.44
 6 -8 3 10.81 6.95
 6 8 -3 -3.07 4.34
 -6 -8 -3 6.41 4.8
 -6 8 2 20.3 5.93
 6 -8 2 32.97 8.55
 6 8 -2 28.7 6.24
 -6 -8 -2 30.29 6.88
 -6 8 1 15.96 5.66
 6 -8 1 19.86 7.8
 6 8 -1 13.67 5.25
 -6 -8 -1 16.64 6.84
 -6 8 0 9.43 5.2
 6 -8 0 4.5 5.92
 6 8 0 8.86 4.65
 -6 -8 0 5.86 3.97
 -6 8 -1 15.88 6.15
 6 -8 -1 20.68 7.34
 6 8 1 15.92 5.17
 -6 -8 1 25.3 6.77
 -6 8 -2 22.89 6.33
 6 -8 -2 39.26 9.09
 6 8 2 20.81 5.59
 -6 -8 2 28.63 7.07
 -6 8 -3 10.48 5.51
 6 -8 -3 18.27 7.5
 6 8 3 0.01 3.64
 -6 -8 3 6.28 5.42
 -6 8 -3 3.87 5.08
 -6 8 -4 4.98 4.62
 6 -8 -4 26.24 7.82
 6 8 4 6.01 4.24
 -6 -8 4 15.76 6.08
 -6 8 -4 13.54 5.68
 -6 8 -5 5.63 4.66
 -6 8 -5 3.65 5.3
 6 8 5 -2.85 4.61
 -6 -8 5 6.57 6.08
 -6 8 -6 -1 3.47
 6 8 6 3.11 3.75
 -6 -8 6 -0.44 5.83
 -6 8 -6 -0.71 5.08
 -6 8 -7 22.82 6.87
 6 8 7 10.87 4.14
 -6 8 -7 15.22 6.64
 -6 -8 7 27.49 7.2
 -6 8 -8 15.97 6.66
 -6 8 -8 16.68 6.59
 6 8 8 10.53 4.4
 -6 -8 8 10.13 5.85
 -6 8 -9 -1.25 4.93
 -6 8 -9 0.13 4.17
 6 8 9 -3.71 3.55
 -6 8 -10 25.27 7.52
 6 8 10 18.8 5.39
 -6 -8 10 8.73 5.66
 6 8 11 23.7 5.61
 -6 -8 11 27.09 7.52
 6 8 12 13.73 4.94
 6 8 13 21.35 5.58
 -6 9 6 27.17 6.62
 -6 9 5 9.69 5.17
 6 9 -5 3.47 4.89
 -6 9 4 5.79 4.91
 6 9 -4 5.05 5.62
 -6 9 3 9.92 5.44
 6 9 -3 -5.68 5.53
 -6 9 2 7.64 5.04
 6 9 -2 14.75 6.16
 -6 9 1 -0.57 4.09
 6 9 -1 -8.06 5.14
 -6 -9 -1 -4.6 4.28
 -6 9 0 12.04 5.18
 6 9 0 0.1 4.2
 -6 -9 0 11.93 5.58
 -6 9 -1 1.8 4.55
 6 9 1 3.26 4.15
 -6 -9 1 -1.73 4.13
 -6 9 -2 3.58 4.53
 6 9 2 2.62 4.18
 -6 -9 2 9.23 5.7
 -6 9 -3 11.47 5.75
 6 9 3 7.42 4.45
 -6 -9 3 22.01 7.07
 -6 9 -4 6.77 4.76
 6 9 4 3.67 4.59
 -6 -9 4 12.89 6.23
 6 9 5 0.65 4.92
 -6 -9 5 6.7 5.63
 -6 -9 6 30.11 8.69
 -6 -9 7 24.98 8.42
 7 0 0 -3.26 3.61
 -7 0 0 0.03 3.47
 7 0 -1 26.42 5.47
 -7 0 -1 20.34 5.3
 -7 0 1 27.56 5.82
 7 0 1 21.74 5.17
 7 0 -2 3.32 2.94
 -7 0 -2 5.84 3.51
 -7 0 2 7.49 4.02
 7 0 2 9.65 4
 7 0 -3 0.94 2.99
 -7 0 -3 1.64 2.86
 -7 0 3 6.01 3.75
 7 0 3 1.77 3.27
 7 0 -4 4.71 3.63
 -7 0 -4 6.1 4.04
 -7 0 4 8 4.18
 7 0 4 3.58 3.44
 -7 0 -5 16.8 4.53
 7 0 -5 29.54 5.71
 -7 0 5 18.42 5.26
 7 0 -5 19.35 3.54
 7 0 5 26.12 5.71
 -7 0 -6 41.93 6.56
 7 0 -6 40.46 6.3
 -7 0 6 51.79 7.76
 7 0 -6 44.1 4.99
 7 0 6 44.65 6.88
 -7 0 -7 17.38 5.06
 7 0 -7 10.64 4.07
 -7 0 7 19.29 5.68
 7 0 -7 16.89 3.72
 7 0 7 10.94 4.27
 -7 0 -8 2.86 3.06
 -7 0 8 0.95 3.81
 7 0 -8 4.32 2.92
 7 0 8 0.12 3.39
 -7 0 -9 29.68 6.03
 -7 0 9 28.15 6.3
 7 0 9 33.03 4.97
 7 0 -9 34.43 5.18
 7 0 9 30.03 6.39
 -7 0 -10 56.82 7.63
 -7 0 10 53.19 7.95
 7 0 10 52.34 5.96
 7 0 -10 62.59 6.71
 7 0 10 49.79 7.7
 7 0 11 71.04 6.81
 7 0 -11 67.49 7.11
 7 0 11 69.05 8.9
 -7 0 -11 80.05 9.02
 -7 0 11 75.66 9.64
 -7 0 -12 26.61 5.86
 -7 0 12 30.76 7.03
 -7 0 12 14.26 5.47
 7 0 12 20.64 4.06
 -7 0 -12 19.23 4.49
 7 0 -12 21.24 4.39
 7 0 12 21.55 5.54
 -7 0 -13 19.41 5.41
 -7 0 13 16.79 6.42
 7 0 13 17.21 3.95
 -7 0 13 19.06 5.79
 -7 0 -13 26.77 5.46
 7 0 -13 19.8 4.63
 7 0 13 26.15 6.08
 -7 0 14 232.38 15.69
 7 0 14 192.59 10.82
 7 0 14 186.06 14.64
 7 0 -14 221.26 13.26
 -7 0 -14 206.72 13.1
 -7 0 -14 200.85 14.16
 -7 0 14 219.68 16.16
 -7 0 -15 2.07 3.6
 -7 0 15 4.44 4.29
 7 0 15 0.98 2.68
 -7 0 15 2.52 4.38
 -7 0 -15 2.46 2.89
 7 0 -15 5.19 3.46
 7 0 15 -0.35 3.65
 -7 0 -16 2.07 3.52
 -7 0 16 -0.05 4.29
 -7 0 -16 4.94 3.61
 7 0 16 0.99 2.48
 -7 0 16 5.65 5.14
 7 0 -16 -0.3 3
 7 0 16 -1.52 4.24
 -7 0 -17 15.44 5.49
 -7 0 17 12.63 5.84
 -7 0 17 20.9 6.67
 7 0 -17 11.68 4.44
 7 0 17 13.49 4.78
 -7 0 -18 28.77 6.46
 -7 0 18 16.92 6.31
 -7 0 18 19.72 5.97
 7 0 -18 16.02 4.63
 7 0 18 21.66 5.99
 -7 0 -19 4.44 4
 -7 0 19 5.96 5.3
 7 0 -19 -3.55 3.85
 7 0 19 -0.41 4.1
 -7 0 -20 0.7 3.21
 -7 0 20 -1.38 4.06
 7 0 -20 -5.46 4.25
 7 0 20 0.94 4.58
 -7 0 -21 6.46 4.52
 -7 0 21 8.4 5.23
 7 0 -21 5.61 3.89
 7 0 21 9.62 4.88
 -7 0 -22 9.79 4.28
 -7 0 22 4.93 4.86
 7 0 -22 9.39 4.52
 7 0 22 5.35 4.57
 -7 0 -23 1.94 3.7
 -7 0 23 -1.69 4.82
 7 0 -23 -0.99 4.13
 7 0 23 2.49 5.28
 -7 0 -24 29.86 6.77
 -7 0 24 42.94 8.5
 7 0 -24 39.81 7.98
 7 0 24 50.22 9.77
 -7 0 25 13.44 6.29
 7 0 -25 23.1 6.59
 -7 0 26 15.58 6.35
 7 0 -26 11.9 5.55
 7 0 -27 7.86 4.91
 -7 1 27 15.02 6.31
 7 1 -27 20.88 6.2
 -7 1 26 2.67 4.72
 7 1 -26 0.42 3.94
 -7 1 25 12.93 5.71
 7 1 -25 15.7 5.3
 -7 1 24 2.49 4.86
 7 1 -24 2.76 4.42
 -7 1 23 16.79 6.28
 7 1 -23 16.03 5.33
 7 -1 23 18.69 6.27
 -7 1 22 3.84 5.01
 7 1 -22 8.83 4.62
 -7 -1 -21 10.14 4.3
 -7 1 21 10.17 5.46
 7 1 -21 9.35 4.45
 7 -1 21 6.69 4.39
 -7 -1 -20 15.79 4.75
 -7 1 20 4.34 4.83
 -7 1 20 22.19 6.57
 7 1 -20 11.03 4.06
 7 -1 20 15.04 5.77
 -7 -1 -19 14.65 4.9
 -7 1 19 2.08 4.22
 -7 1 19 5.52 4.94
 7 1 -19 10.83 4.49
 7 -1 19 2.29 4.41
 -7 -1 -18 6.47 3.86
 -7 1 18 2.5 3.71
 7 1 -18 8.23 3.87
 7 -1 18 6.21 4.8
 -7 -1 -17 2.88 3.53
 -7 1 17 1.22 3.72
 -7 1 17 9.99 5.5
 7 1 -17 2.4 2.94
 7 -1 17 2.66 4.31
 -7 -1 -16 9.32 4.14
 -7 1 16 16.64 6.12
 -7 1 16 14.34 4.88
 7 1 -16 12.32 3.9
 7 -1 16 8.43 4.76
 -7 -1 -15 7.87 3.69
 -7 1 15 12.26 5.78
 -7 1 15 7.82 5.54
 7 1 -15 3.62 3.08
 7 -1 15 4.36 4.25
 -7 -1 -14 33.8 6.16
 -7 1 14 24.46 6.63
 7 1 -14 18.87 4.37
 7 -1 14 25.31 6.63
 -7 -1 -13 21.81 5.16
 -7 1 13 26.18 6.9
 -7 -1 -13 26.11 4.82
 7 1 -13 25.9 4.8
 7 -1 13 28.18 6.43
 -7 -1 -12 45.14 6.82
 -7 1 12 40.74 7.49
 -7 -1 -12 39.84 5.63
 7 1 -12 48.28 5.96
 7 -1 12 39.54 7.72
 -7 -1 -11 51.26 7.31
 -7 1 11 37.28 7.34
 7 1 -11 41.77 5.43
 7 -1 11 36.65 6.99
 7 -1 10 165.47 13.64
 7 1 -10 160.48 9.58
 -7 -1 -10 156.17 11.73
 -7 1 10 137.72 12.29
 -7 1 9 63.21 8.55
 7 1 -9 59.49 5.97
 7 -1 9 62.24 8.83
 -7 -1 -9 67.22 8.09
 -7 -1 -8 5.2 3.69
 -7 1 8 12.96 4.67
 7 1 -8 7.93 2.79
 7 -1 8 10.09 4.82
 -7 -1 -7 13.87 4.19
 -7 1 7 11.78 4.55
 7 1 -7 12.09 2.99
 7 -1 7 10.11 4.71
 -7 -1 -6 21.55 5.04
 -7 1 6 22.13 5.53
 7 1 -6 29.7 5.1
 7 1 -6 24.38 3.54
 7 -1 6 26.52 6.01
 -7 -1 -5 48.28 6.91
 -7 1 5 40.53 6.9
 7 1 -5 52.77 6.47
 7 1 -5 47.67 4.43
 7 -1 5 41.52 7.01
 -7 1 4 44.41 7.53
 7 1 -4 61.15 6.87
 7 1 -4 51.92 4.19
 -7 -1 -4 62.77 7.7
 7 -1 4 43.09 7.31
 7 -1 3 109.6 10.5
 7 1 -3 97.43 8.62
 -7 -1 -3 103.63 9.63
 -7 1 3 104.47 10.49
 7 1 -2 13.03 3.91
 -7 1 2 22.87 5.61
 -7 -1 -2 19.59 5.37
 7 -1 2 14.19 4.91
 7 -1 1 26.32 5.89
 7 1 -1 22.62 4.7
 -7 1 1 24.98 6
 -7 -1 -1 23.3 5.62
 7 1 0 83.76 8.24
 7 -1 0 77.52 9.04
 -7 1 0 89.96 9.58
 -7 -1 0 81.21 8.64
 7 -1 -1 25.69 5.76
 -7 1 -1 26.63 5.74
 -7 -1 1 28.06 5.6
 7 1 1 16.92 4.25
 7 -1 -2 12.11 4.55
 -7 1 -2 29.58 5.97
 -7 -1 2 31.53 6.35
 7 1 2 20.71 4.87
 7 1 3 101.9 9.4
 7 -1 -3 101.73 10.19
 -7 1 -3 104.63 10.17
 -7 -1 3 85.12 9.19
 -7 1 -4 56.5 7.89
 7 -1 -4 47.73 7.34
 -7 -1 4 43.71 7.31
 7 1 4 49.98 6.75
 -7 1 -5 46.53 7.29
 7 -1 -5 52.28 7.64
 -7 -1 5 47.42 7.19
 7 -1 -5 49.92 5.8
 7 1 5 46.96 6.93
 -7 1 -6 23.33 5.76
 7 -1 -6 28.29 5.91
 -7 -1 6 28.14 6.29
 7 -1 -6 28.22 4.69
 7 1 6 24.13 5.15
 -7 1 -7 9.26 4.49
 7 -1 -7 6.89 4.66
 -7 -1 7 18.46 5.67
 7 -1 -7 8.63 3.23
 7 1 7 12.03 4.42
 -7 1 -8 21.23 5.55
 -7 -1 8 20.82 6.09
 -7 -1 8 12.46 5.23
 7 -1 -8 5.72 3.46
 7 1 8 11.44 4.67
 -7 -1 9 77.75 9.33
 7 1 9 78.34 8.83
 7 -1 -9 65.19 7.28
 -7 1 -9 68.35 8.9
 -7 -1 9 68.67 8.94
 -7 -1 10 160.86 13.06
 7 1 10 173.21 11.59
 7 1 10 168.99 12.82
 7 -1 -10 175.71 11.7
 -7 1 -10 186.53 13.8
 -7 -1 10 161.5 13.21
 -7 1 -11 38.79 6.8
 -7 -1 11 39.87 7.4
 7 1 11 37.09 5.98
 -7 -1 11 41.06 7.67
 7 -1 -11 39.85 6.26
 7 1 11 43.28 7.13
 -7 1 -12 47.32 7.6
 -7 -1 12 60.19 8.7
 7 1 12 36.82 5.91
 -7 -1 12 42.35 7.47
 7 -1 -12 42.21 6.5
 -7 1 -12 42.63 7.21
 7 1 12 39.24 6.76
 -7 1 -13 28.02 6.33
 -7 -1 13 30.08 7.08
 7 1 13 23.44 4.76
 -7 -1 13 24.19 6.71
 7 -1 -13 20.09 5.08
 -7 1 -13 19.18 5.67
 7 1 13 20.25 5.68
 -7 1 -14 25 6.29
 -7 1 -14 22.24 5.4
 -7 -1 14 20.43 6.28
 7 1 14 22.13 4.83
 -7 -1 14 32.27 6.97
 7 -1 -14 25.76 5.69
 7 1 14 13.58 5.07
 -7 1 -15 6.65 4.73
 -7 -1 15 4.08 3.94
 7 1 15 4.73 3.3
 -7 -1 15 0.84 4.09
 -7 1 -15 7.97 4.08
 7 -1 -15 1.38 3.65
 7 1 15 7.04 4.16
 -7 1 -16 14.96 5.61
 -7 -1 16 6.08 4.5
 7 1 16 12.75 4.2
 -7 1 -16 16.43 4.96
 -7 -1 16 15.29 5.82
 7 -1 -16 10.8 4.24
 7 1 16 8.14 4.36
 -7 1 -17 2.67 3.91
 -7 1 -17 5.36 3.8
 7 1 17 5.22 3.25
 -7 -1 17 -0.09 3.86
 7 -1 -17 2.43 3.3
 7 1 17 1.02 4.01
 -7 1 -18 7.7 4.39
 7 1 18 6.99 3.39
 -7 -1 18 11.68 5.78
 7 -1 -18 7.97 4.21
 7 1 18 12.82 5
 -7 1 -18 12.23 4.53
 -7 1 -19 -0.56 3.68
 7 1 19 5.56 3.21
 -7 -1 19 2.74 3.86
 -7 1 -19 0.33 3.53
 7 -1 -19 0.64 3.53
 7 1 19 10.67 5.09
 -7 1 -20 18.05 5.35
 7 1 20 22.05 5.13
 -7 -1 20 11.42 5.56
 7 -1 -20 15.9 5.2
 7 1 20 21.58 6.68
 -7 1 -21 5.49 4.69
 7 1 21 15.31 4.26
 -7 -1 21 0.57 4.67
 7 -1 -21 5.44 4.19
 7 1 21 7.06 4.74
 -7 1 -22 4.61 4.77
 -7 -1 22 -2.08 5.57
 7 -1 -22 -2.41 4.41
 7 1 22 3.01 5.03
 -7 1 -23 23.77 6.52
 -7 -1 23 24.83 7.28
 7 -1 -23 20.58 6.08
 7 1 23 31.76 7.56
 -7 1 -24 1.3 4.16
 -7 -1 24 9.5 6.09
 7 -1 -24 3.23 4.17
 7 1 24 8.87 6.01
 -7 1 -25 7.56 5.31
 -7 -1 25 24.29 7.93
 7 -1 -25 10.67 5.42
 -7 1 -26 0.31 4.13
 7 -1 -26 -1.08 4.26
 7 2 -27 21.59 6.5
 7 2 -26 19.43 6.13
 -7 2 25 -0.94 4.92
 7 2 -25 11.24 5.27
 -7 2 24 8.5 5.38
 7 2 -24 15.42 5.41
 -7 2 23 12.88 6.05
 7 2 -23 15.9 5.38
 -7 2 22 16.36 6.45
 -7 2 22 8.7 5.47
 7 2 -22 9.75 4.78
 -7 2 21 9.44 5.15
 -7 2 21 42.88 8.08
 7 2 -21 33.22 6.22
 7 -2 21 19.28 6.44
 -7 2 20 12.45 6.29
 -7 2 20 12.03 5.34
 7 2 -20 15.16 4.87
 7 -2 20 17.4 6.93
 -7 2 19 5.16 5.12
 -7 2 19 3.88 3.9
 7 2 -19 10.69 4.16
 7 -2 19 0.09 4.3
 -7 -2 -18 1.46 2.86
 -7 2 18 5.69 5.01
 -7 2 18 3.3 3.95
 7 2 -18 1.84 2.97
 7 -2 18 -0.81 4
 -7 -2 -17 14.41 4.35
 -7 2 17 10.02 4.5
 7 2 -17 15.8 4.17
 7 -2 17 5.31 3.94
 -7 -2 -16 16.94 4.61
 -7 2 16 21.28 6.25
 7 2 -16 16.46 4.37
 7 -2 16 14.07 5.57
 -7 -2 -15 0.25 3.08
 -7 2 15 6.02 4.45
 7 2 -15 4.99 2.93
 7 -2 15 4.25 4.41
 -7 -2 -14 45.17 6.38
 -7 2 14 38 7.43
 7 2 -14 53.99 6.17
 7 -2 14 49.89 8.65
 -7 -2 -13 11.99 3.92
 -7 2 13 15.7 5.62
 7 2 -13 21.45 4.1
 7 -2 13 10.36 5.59
 -7 2 12 54.42 8.61
 7 2 -12 60.75 6.12
 7 -2 12 52.99 8.9
 -7 -2 -12 60.72 7.49
 -7 -2 -11 5.28 3.71
 -7 2 11 3.49 3.87
 7 2 -11 0.47 2.28
 7 -2 11 5.9 5.01
 -7 -2 -10 45.55 6.5
 -7 2 10 29.78 6.7
 7 2 -10 44.32 4.98
 7 -2 10 49.84 8.54
 -7 2 9 52.25 7.99
 7 2 -9 53.73 5.16
 -7 -2 -9 66.28 7.71
 7 -2 9 65.88 9.36
 -7 -2 -8 49.18 6.74
 -7 2 8 57.17 8.33
 7 -2 8 55.51 8.68
 -7 -2 -7 29.72 5.58
 -7 2 7 34.53 6.89
 7 -2 7 22.2 6
 7 -2 6 83.73 10.33
 -7 -2 -6 100.88 9.24
 -7 2 6 83.89 9.71
 7 -2 5 110.64 11.4
 7 2 -5 110.97 8.13
 -7 2 5 97.99 10.48
 -7 -2 -5 112.58 9.74
 7 -2 4 96.86 10.67
 7 2 -4 89.74 7.44
 -7 2 4 102.39 10.39
 -7 -2 -4 94.22 9.14
 7 2 -3 5.94 3.01
 -7 2 3 7.89 4.88
 -7 -2 -3 6.6 3.77
 7 -2 3 6.24 3.72
 7 -2 2 46.79 7.81
 -7 2 2 52.6 7.75
 7 2 -2 57.87 6.17
 -7 -2 -2 62.23 7.65
 7 -2 1 76.81 9.49
 7 2 -1 92.3 7.78
 -7 2 1 90.99 9.97
 -7 -2 -1 88.43 8.99
 7 2 0 3.67 2.83
 7 -2 0 -1.37 3.97
 -7 2 0 -0.83 4.1
 -7 -2 0 5.41 4.01
 7 2 1 87.06 7.89
 7 -2 -1 74.74 9.31
 -7 2 -1 83.62 9.45
 -7 -2 1 88.22 9.07
 7 -2 -2 49.84 7.66
 -7 2 -2 54.98 8.08
 -7 -2 2 57.31 7.93
 -7 -2 2 44 6.93
 7 2 2 53.39 6.33
 7 -2 -3 2.76 4.28
 -7 2 -3 5.24 4.19
 -7 -2 3 8.26 4.5
 -7 -2 3 9.64 5.12
 7 2 3 7.37 3.36
 -7 -2 4 90.57 9.96
 7 2 4 90.42 8.26
 7 -2 -4 87.64 10
 -7 2 -4 105.15 10.48
 -7 -2 4 87.22 9.31
 -7 -2 5 111.83 10.72
 7 2 5 113.98 9.52
 7 -2 -5 116.42 11.45
 -7 2 -5 98.08 10.2
 -7 -2 5 122.05 11.01
 -7 -2 6 90.26 9.96
 7 2 6 93.01 8.81
 7 -2 -6 97.99 10.59
 7 -2 -6 94.23 8.89
 -7 2 -6 113.4 11.16
 -7 -2 6 94.96 10.01
 -7 2 -7 36.79 6.57
 7 -2 -7 27.21 6.43
 -7 -2 7 33.06 6.35
 -7 -2 7 41.37 7.43
 7 -2 -7 22.65 5.14
 7 2 7 27.22 5.3
 -7 2 -8 50.31 7.93
 7 -2 -8 65.23 8.96
 -7 -2 8 54.04 8.13
 -7 -2 8 54.91 8.38
 7 -2 -8 54.42 7.19
 7 2 8 43.69 6.76
 -7 2 -9 56.61 8.09
 -7 -2 9 42.98 7.57
 -7 -2 9 49.4 7.85
 7 2 9 68.93 7.92
 7 -2 -9 65.88 8.05
 -7 2 -10 46.35 7.68
 -7 -2 10 51.48 7.98
 7 2 10 37.59 6.5
 -7 -2 10 40.19 7.27
 7 -2 -10 45.74 6.82
 7 2 10 35.38 6.02
 -7 2 -11 6.34 4.71
 -7 -2 11 -0.02 4.09
 -7 2 -11 3.58 4.2
 7 2 11 -2.64 3.81
 -7 -2 11 2.02 4.77
 7 -2 -11 -0.41 3.22
 7 2 11 3.09 3.03
 -7 2 -12 69.47 9.36
 -7 -2 12 58.67 8.73
 7 2 12 61.86 8.02
 -7 -2 12 50.99 8.49
 -7 2 -12 53.64 8.37
 7 -2 -12 61.61 8.12
 7 2 12 58.96 7.89
 -7 2 -13 17.55 5.55
 -7 -2 13 7.33 4.9
 7 2 13 15.49 4.87
 -7 -2 13 11.21 5.64
 -7 2 -13 6.74 4.12
 7 -2 -13 13.8 4.71
 7 2 13 6.39 4.06
 -7 2 -14 30.79 6.58
 -7 -2 14 44.5 7.82
 -7 2 -14 49.67 8.29
 7 2 14 49.6 7.23
 -7 -2 14 43.34 7.77
 7 -2 -14 55.92 7.96
 7 2 14 53.23 7.74
 -7 2 -15 5.17 3.88
 7 2 15 0.09 3.7
 -7 -2 15 2.88 4.87
 -7 2 -15 4.86 4.1
 7 -2 -15 0.02 3.69
 7 2 15 0.15 3.35
 -7 2 -16 13.59 5.04
 7 2 16 27.38 5.85
 -7 2 -16 19.78 5.73
 -7 -2 16 12.6 6.16
 7 -2 -16 10.59 4.76
 7 2 16 14.75 5.03
 -7 2 -17 12.33 5.04
 -7 2 -17 21.89 6.15
 7 2 17 18.57 5.27
 -7 -2 17 6.13 4.18
 7 -2 -17 16.32 5.18
 7 2 17 18.16 5.3
 -7 2 -18 2.1 4.92
 -7 2 -18 4.28 4.18
 7 2 18 5.05 3.76
 -7 -2 18 -5.72 6.53
 7 -2 -18 1.95 4.28
 7 2 18 6.85 4.98
 -7 2 -19 -0.76 4.12
 7 2 19 6.68 4.12
 -7 -2 19 -4.9 5.81
 7 -2 -19 -0.47 4.44
 7 2 19 2.3 4.28
 -7 2 -19 5.12 4.36
 -7 2 -20 7.41 4.25
 7 2 20 10.49 4.43
 -7 -2 20 0.47 4.25
 -7 2 -20 7.85 4.46
 7 -2 -20 5.22 4.75
 7 2 20 16.68 5.87
 -7 2 -21 24.75 7
 7 2 21 33.65 6.33
 -7 2 -21 14.39 5.34
 -7 -2 21 36.34 8.45
 7 -2 -21 33.73 7.4
 7 2 21 28.43 6.74
 -7 2 -22 9.01 5.06
 7 2 22 6.13 3.96
 -7 -2 22 3.6 5.41
 7 -2 -22 7 5.45
 7 2 22 10.31 5.9
 -7 2 -23 4.3 4.75
 7 2 23 14.87 5.02
 -7 -2 23 26.21 7.55
 7 -2 -23 18 6.73
 7 2 23 15.63 5.72
 -7 2 -24 2.37 4.85
 7 2 24 14.66 5.04
 7 -2 -24 11.11 5.49
 7 2 24 16.72 5.94
 -7 2 -25 -2.7 4.73
 7 -2 -25 -3.77 5.31
 -7 2 -26 10.79 5.78
 -7 3 24 9.2 4.61
 -7 3 23 5.62 5.51
 -7 3 23 11.1 5.78
 -7 3 22 0.61 4.81
 -7 3 22 12.14 6.04
 -7 3 21 21.41 6.72
 -7 3 21 18.72 6.3
 7 -3 21 28.61 8.4
 -7 3 20 25.12 6.56
 -7 3 20 14.07 6
 7 -3 20 8.06 5.18
 -7 3 19 14.4 5.81
 7 -3 19 4.61 4.03
 -7 3 18 8.03 5.08
 7 -3 18 8.49 5.06
 -7 3 17 11.35 5.47
 7 -3 17 16.24 6.13
 -7 3 16 49.9 8.72
 7 -3 16 68.46 10.5
 7 -3 15 73.62 10.64
 -7 3 15 91.31 10.91
 -7 -3 -14 41.9 5.98
 -7 3 14 48.83 8.49
 7 -3 14 37.42 8.01
 -7 -3 -13 38.54 5.73
 -7 3 13 40.35 7.62
 7 -3 13 38.1 8.84
 7 -3 12 140.16 14.05
 -7 -3 -12 125.9 9.73
 -7 3 12 122.7 12.08
 -7 -3 -11 46.53 6.33
 -7 3 11 41.19 7.6
 -7 -3 -11 42.37 6.29
 7 -3 11 29.38 7.03
 -7 3 10 58.81 8.57
 -7 -3 -10 67.47 7.48
 7 -3 10 65.94 9.77
 -7 -3 -10 70.27 7.53
 -7 3 9 -0.73 3.12
 -7 -3 -9 1.7 3.11
 7 -3 9 4.84 4.82
 -7 3 8 32.53 6.52
 -7 -3 -8 31.18 5.46
 -7 -3 -8 41.66 6.56
 7 -3 8 34.18 7.31
 -7 3 7 4.39 3.78
 -7 -3 -7 -0.48 2.72
 -7 -3 -7 11.16 4.83
 7 -3 7 1.24 4.02
 -7 -3 -6 110.66 9.71
 7 -3 6 94.99 11.23
 -7 3 6 110.44 10.86
 -7 -3 -6 83.99 8.43
 -7 3 5 1.56 2.96
 -7 -3 -5 10.27 4.2
 -7 -3 -5 11.82 5.09
 7 -3 5 2.31 4.42
 -7 -3 -4 93.19 9.29
 7 -3 4 84.12 10.39
 -7 3 4 87.74 9.88
 -7 -3 -4 90.75 8.84
 7 -3 3 53.11 8.74
 -7 3 3 38.07 7.01
 -7 -3 -3 42.62 6.43
 -7 -3 -3 53.17 7.58
 7 -3 2 5.08 4.08
 -7 3 2 5.78 4.53
 -7 -3 -2 8.52 4.04
 7 -3 1 53.25 8.65
 -7 3 1 34.45 6.69
 -7 -3 -1 49.18 7.04
 -7 -3 -1 32.15 6.35
 7 -3 0 16.38 5.92
 -7 3 0 9.99 5.12
 -7 -3 0 25.67 5.84
 -7 -3 0 28.74 6.57
 7 -3 -1 44.52 8.02
 -7 3 -1 42.22 7.45
 -7 -3 1 45.83 7.01
 -7 -3 1 55.29 7.87
 7 -3 -2 2.56 4.27
 -7 3 -2 7.84 4.29
 -7 -3 2 7.23 4.29
 -7 3 -3 42.17 7.43
 7 -3 -3 50.58 8.38
 -7 -3 3 39.04 6.71
 -7 -3 3 50.1 7.85
 7 3 3 37.67 5.23
 -7 -3 4 85.16 9.7
 7 3 4 82.62 7.51
 7 -3 -4 93.53 10.89
 -7 3 -4 73.19 9.54
 -7 -3 4 99.93 10.04
 -7 3 -5 -0.52 3.22
 7 -3 -5 1.77 4.28
 -7 -3 5 2.26 4.08
 -7 -3 5 10.87 4.94
 7 3 5 2.03 2.48
 -7 -3 6 104.9 10.55
 7 3 6 102.91 8.7
 7 -3 -6 87.67 10.71
 -7 3 -6 90.81 10.46
 -7 -3 6 90.75 9.79
 -7 3 -7 3.2 3.94
 7 -3 -7 -1.92 4.36
 -7 -3 7 6.68 4.39
 -7 -3 7 5.44 4
 7 -3 -7 2.99 3.59
 7 3 7 6.88 3.51
 -7 3 -8 25.45 6.39
 7 -3 -8 32.41 6.89
 -7 -3 8 21.52 6.1
 -7 -3 8 32.35 6.59
 7 -3 -8 29.54 6.17
 7 3 8 36.25 5.84
 -7 3 -9 1.91 4.19
 -7 -3 9 6.85 4.44
 -7 -3 9 0.41 3.85
 7 -3 -9 -5.71 4.46
 7 3 9 1.51 2.83
 -7 3 -10 58.5 8.77
 -7 -3 10 54.2 8.32
 -7 -3 10 60.5 8.95
 7 -3 -10 50.43 7.72
 7 3 10 55.17 7.12
 -7 3 -11 39.56 8.03
 7 3 11 40.97 7.33
 -7 3 -11 42.42 8.08
 -7 -3 11 38.17 7.56
 7 -3 -11 29.98 6.51
 7 3 11 31.76 5.83
 -7 -3 12 116.53 12.35
 7 3 12 126.96 11.78
 7 3 12 147.66 11.51
 7 -3 -12 115.78 11.53
 -7 3 -12 131.71 13.23
 -7 3 -12 138.76 13.38
 -7 3 -13 44.2 8.28
 7 3 13 43.6 7.68
 -7 -3 13 26.98 7.08
 -7 3 -13 31.58 7.44
 7 -3 -13 28.05 6.51
 7 3 13 39.01 6.65
 -7 3 -14 33.07 7.71
 -7 3 -14 33.84 7.69
 7 3 14 32.46 6.98
 -7 -3 14 42.12 8.58
 7 -3 -14 38.21 7.45
 7 3 14 54.13 7.77
 -7 3 -15 74.01 10.64
 7 3 15 62.05 8.75
 -7 -3 15 75.84 10.75
 7 3 15 75.97 9.23
 -7 3 -15 80.6 10.87
 7 -3 -15 77.81 10
 -7 3 -16 60.02 9.34
 7 3 16 50.37 8.12
 -7 3 -16 53.3 8.97
 -7 -3 16 53.67 9.22
 7 -3 -16 53.54 8.66
 7 3 16 48.66 7.64
 -7 3 -17 4.67 4.34
 -7 3 -17 12.91 5.27
 7 3 17 19.92 5.89
 -7 -3 17 15.62 5.91
 7 -3 -17 15.95 6
 7 3 17 23.58 6.14
 -7 3 -18 5.66 4.46
 -7 3 -18 8.83 5.24
 7 3 18 4.23 3.94
 -7 -3 18 5.85 5.24
 7 -3 -18 7.57 4.65
 7 3 18 15.96 5.64
 -7 3 -19 20.69 6.73
 7 3 19 13.91 4.8
 -7 -3 19 27.73 7.66
 7 -3 -19 14.08 5.99
 7 3 19 13.67 5.41
 -7 3 -19 23.66 6.45
 -7 3 -20 5.56 4.44
 7 3 20 13.35 5.29
 -7 -3 20 13.61 6.92
 -7 3 -20 -1.3 4.67
 7 3 20 9.86 4.55
 7 -3 -20 14.12 5.99
 -7 3 -21 16.64 6.29
 7 3 21 30.3 7.1
 -7 -3 21 28.9 8.06
 -7 3 -21 30.16 7.18
 7 3 21 26.23 6.57
 7 -3 -21 17.5 6.09
 -7 3 -22 5.89 5.06
 7 3 22 -3.54 4.2
 -7 3 -22 12.47 5.94
 -7 -3 22 5.76 4.07
 7 3 22 5.63 4.58
 7 -3 -22 4.69 5.12
 -7 3 -23 13.03 6.22
 7 3 23 8.52 4.39
 -7 3 -23 8.36 5.22
 7 3 23 9.23 4.84
 7 -3 -23 9.54 5.49
 -7 3 -24 1.86 4.41
 7 3 24 9.61 4.94
 -7 3 -24 2.1 4.08
 7 3 24 -2.36 4.31
 7 -3 -24 10.79 5.68
 7 3 25 20.29 6
 7 3 26 16.14 5.58
 -7 4 23 1.84 4.54
 -7 4 22 15.95 6.46
 -7 4 22 9.3 5.49
 -7 4 21 6.48 5.51
 -7 4 20 5.05 5.14
 -7 4 19 17.37 6.5
 7 -4 19 7.23 5.08
 -7 4 18 14.35 6
 7 -4 18 9.24 6.22
 -7 4 17 43 8.38
 7 -4 17 65.44 10.86
 -7 4 16 16.76 6.21
 7 -4 16 19.44 7.57
 -7 4 15 44.26 8.13
 7 -4 15 31.02 8.42
 -7 4 14 33.32 7.02
 7 -4 14 41.64 8.69
 -7 4 13 22.46 6.21
 7 -4 13 28.69 7.68
 -7 4 12 36.41 7.26
 -7 -4 -12 47.13 6.47
 7 -4 12 40.69 8.96
 -7 4 11 17.21 5.83
 -7 -4 -11 19.23 5.01
 7 -4 11 11.95 6.59
 -7 -4 -10 137.57 10.49
 7 -4 10 149.18 14.85
 -7 4 10 132.76 12.66
 -7 -4 -10 129.22 9.54
 -7 4 9 5.11 4.46
 -7 -4 -9 6.68 3.95
 -7 -4 -9 7.48 4.19
 7 -4 9 1.99 4.27
 -7 4 8 10.92 5.41
 -7 -4 -8 14.31 4.27
 -7 -4 -8 14.41 4.71
 7 -4 8 10.56 5.19
 -7 4 7 10.33 5.25
 -7 -4 -7 9.84 3.82
 -7 -4 -7 8.96 4.49
 7 -4 7 14.42 5.41
 -7 4 6 62.71 8.83
 -7 -4 -6 63.1 7.89
 -7 -4 -6 60.32 7.17
 7 -4 6 61.1 9.47
 7 -4 5 20.43 6.29
 -7 4 5 22.11 6.04
 -7 -4 -5 21.95 4.78
 -7 -4 -5 28.45 5.92
 7 -4 4 62.67 9.4
 -7 4 4 58.06 8.8
 -7 -4 -4 68.06 8.35
 -7 -4 -4 79.74 8.22
 7 -4 3 5.61 5.19
 -7 4 3 3.03 4.1
 -7 -4 -3 -0.84 3.18
 -7 -4 -3 4.39 3.83
 7 -4 2 -0.38 4.21
 -7 4 2 5.95 4.4
 -7 -4 -2 -0.18 3.41
 -7 -4 -2 7.36 4.65
 7 -4 1 53.57 9.09
 -7 4 1 35.96 7.08
 -7 -4 -1 38.73 6.45
 -7 -4 -1 53.87 7.94
 -7 -4 0 152.38 12.38
 7 -4 0 157.39 14.6
 -7 4 0 153.83 13.11
 -7 -4 0 163.46 12.01
 7 -4 -1 46.56 8.45
 -7 4 -1 50.85 8.24
 -7 -4 1 45.58 7.08
 -7 -4 1 47.3 7.81
 -7 4 -2 3.02 3.7
 7 -4 -2 0.05 4.73
 -7 -4 2 4.3 3.78
 -7 -4 2 6.21 4.99
 -7 4 -3 2.33 3.25
 7 -4 -3 -2.16 4.55
 -7 -4 3 3.75 4.38
 -7 -4 3 -2.88 5.23
 -7 4 -4 69.03 9.38
 7 -4 -4 73.66 10.43
 -7 -4 4 75.27 8.93
 -7 -4 4 67.99 8.89
 -7 4 -5 29.13 6.58
 7 -4 -5 17.73 6.31
 -7 -4 5 24.39 6.09
 -7 -4 5 19.1 5.82
 -7 4 -6 53.07 8.56
 7 -4 -6 55.56 9.03
 -7 -4 6 58.01 8.72
 -7 4 -7 15.65 5.08
 7 -4 -7 8.27 5.02
 -7 -4 7 6.97 5.03
 -7 4 -8 15.81 5.92
 -7 -4 8 9.41 4.67
 -7 4 -9 9.76 5.72
 -7 -4 9 5.39 4.35
 7 -4 -9 6.16 4.62
 -7 -4 10 141.24 13.42
 7 -4 -10 138.09 13.08
 -7 4 -10 137.39 14.07
 -7 4 -10 142.54 13.58
 -7 4 -11 12.73 5.62
 7 4 11 18.43 6.1
 -7 4 -11 20.68 6.35
 -7 -4 11 1.81 4.64
 7 -4 -11 5.77 4.56
 -7 4 -12 43.45 8.13
 7 4 12 35.71 7.43
 -7 -4 12 40.08 7.75
 7 -4 -12 38.92 7.53
 -7 4 -12 29.1 7.54
 -7 4 -13 24.55 6.97
 7 4 13 19.26 5.73
 -7 4 -13 30.64 7.64
 -7 -4 13 30.52 7.19
 7 4 13 19.97 5.57
 7 -4 -13 18.85 6.38
 -7 4 -14 50.43 8.74
 -7 4 -14 40.87 8.48
 7 4 14 38.16 7.73
 -7 -4 14 38.59 7.74
 7 4 14 36.82 6.51
 7 -4 -14 50.95 8.86
 -7 4 -15 41.36 8.03
 7 4 15 22.19 5.91
 -7 -4 15 46.79 9.13
 -7 4 -15 35.15 8.06
 7 4 15 42.02 6.95
 7 -4 -15 33.49 7.53
 -7 4 -16 11.86 6.13
 7 4 16 18.26 6.2
 -7 4 -16 18.12 6.47
 -7 -4 16 12.42 5.57
 7 4 16 17.41 5.34
 7 -4 -16 19.57 6.39
 -7 4 -17 69.25 11.07
 -7 4 -17 49.89 9.62
 7 4 17 49.32 8.36
 -7 -4 17 54.52 9.63
 7 4 17 64.18 8.66
 7 -4 -17 51 9.11
 -7 4 -18 21.61 7.55
 -7 4 -18 22.11 7.11
 7 4 18 21.35 6.74
 -7 -4 18 20.08 6.49
 7 4 18 13.34 4.79
 7 -4 -18 25.85 6.76
 -7 4 -19 7.65 5.38
 7 4 19 5.4 4.96
 -7 -4 19 -1.24 5.01
 7 4 19 14.82 5.05
 7 -4 -19 15.41 6.22
 -7 4 -19 4.23 4.56
 -7 4 -20 -3.83 5.71
 7 4 20 4.08 4.47
 -7 -4 20 13.53 6.89
 -7 4 -20 8.49 5.19
 7 4 20 2.92 3.66
 7 -4 -20 8.81 5.24
 -7 4 -21 -0.68 4.5
 7 4 21 11.1 5.61
 -7 4 -21 -0.69 5.5
 7 4 21 1.88 3.69
 7 -4 -21 5.04 5.1
 7 4 22 9.98 5.17
 -7 4 -22 -2.26 6.06
 7 4 22 12.69 5.73
 7 -4 -22 17.75 6.99
 7 4 23 -3.12 4.4
 -7 4 -23 13.86 6.51
 7 4 23 6.14 4.25
 -7 4 -24 19.57 6.65
 -7 4 -25 -2.17 5.11
 -7 5 22 21.99 7.04
 -7 5 21 21.9 7.23
 -7 5 20 37.35 8.13
 -7 5 19 4 4.18
 -7 5 18 2.78 4.17
 -7 5 17 3.53 4.61
 7 -5 17 8.61 5.92
 -7 5 16 7.23 5.02
 7 -5 16 8.43 6.12
 -7 5 15 18.55 6.18
 7 -5 15 7.81 5.33
 -7 5 14 0.93 4.1
 7 -5 14 -0.07 4.12
 -7 5 13 7.45 4.4
 7 -5 13 2.49 4.56
 -7 5 12 8.67 4.64
 7 -5 12 8.14 5.87
 -7 5 11 30.78 6.8
 7 -5 11 21.24 6.53
 -7 5 10 11.53 5.06
 -7 -5 -10 11.65 4.25
 7 -5 10 16.02 6.13
 -7 5 9 2.45 4.12
 -7 -5 -9 -4.53 4.5
 7 -5 9 2.03 4.88
 -7 5 8 22.06 6.43
 -7 -5 -8 8.87 4.23
 7 -5 8 11.25 5.31
 7 -5 7 35.35 8.38
 -7 5 7 35.28 7.34
 -7 -5 -7 30.99 5.97
 7 -5 6 4.86 4.69
 -7 5 6 13.8 5.77
 -7 -5 -6 7.32 3.6
 -7 -5 -6 6.4 3.61
 7 -5 5 7.42 4.97
 -7 5 5 5.15 4.77
 -7 -5 -5 8.01 3.5
 -7 -5 -5 6.65 3.73
 7 -5 4 18.62 6.8
 -7 5 4 27.17 6.44
 -7 -5 -4 20.79 4.68
 -7 -5 -4 15.02 4.45
 7 -5 3 1.18 4.48
 -7 5 3 -3.05 4.53
 -7 -5 -3 9.25 3.86
 -7 -5 -3 -2.17 5.53
 7 -5 2 3.57 4.9
 -7 5 2 6.01 4.61
 -7 -5 -2 6.76 3.6
 -7 -5 -2 -0.94 4.97
 7 -5 1 34.81 8.05
 -7 5 1 37.51 7.34
 -7 -5 -1 31.44 6.4
 7 -5 0 2.56 5.1
 -7 5 0 14.32 5.5
 -7 -5 0 2.16 5.12
 -7 5 -1 40.68 7.76
 7 -5 -1 45.35 9.1
 -7 -5 1 37.54 7.43
 -7 5 -2 5.93 3.85
 7 -5 -2 10.64 5.85
 -7 -5 2 5.14 3.88
 -7 5 -3 -1.45 4.49
 7 -5 -3 2.79 4.74
 -7 -5 3 -1.25 5.21
 -7 5 -4 21.53 6.31
 7 -5 -4 25.52 7.24
 -7 -5 4 32.65 6.94
 -7 5 -5 12.73 5.99
 7 -5 -5 5.95 5.32
 -7 -5 5 19.45 6.19
 -7 5 -6 11.86 5.02
 7 -5 -6 14.4 6.22
 -7 -5 6 20.88 6.39
 -7 5 -7 45.14 8.62
 7 -5 -7 47.17 9.3
 -7 -5 7 43.9 8.08
 -7 5 -8 22.13 6.63
 -7 -5 8 29.62 7.36
 -7 5 -9 -2.71 3.82
 -7 -5 9 2.55 4.46
 -7 5 -9 -3 5.16
 -7 5 -10 19.57 6.03
 -7 5 -10 18.69 6.72
 -7 -5 10 14.21 5.18
 -7 5 -11 14.59 5.61
 7 5 11 23.11 6.52
 -7 -5 11 27.45 7.42
 7 -5 -11 24.99 6.73
 -7 5 -11 27.29 7.5
 -7 5 -12 7.25 4.79
 7 5 12 1.44 4.53
 -7 5 -12 4.38 5.51
 -7 -5 12 18.86 6.67
 7 -5 -12 1.87 3.85
 -7 5 -13 -1.65 4.63
 -7 5 -13 -5.24 5.62
 7 5 13 -6.35 5.65
 -7 -5 13 3.05 5.01
 7 -5 -13 2.95 4.93
 -7 5 -14 4.62 4.32
 7 5 14 3.79 4.5
 -7 -5 14 -4.29 4.59
 -7 5 -14 -0.58 4.4
 7 -5 -14 5.3 4.69
 -7 5 -15 6.08 4.73
 7 5 15 4.97 4.41
 -7 5 -15 13.28 6.26
 -7 -5 15 15.86 6.38
 7 -5 -15 7.79 5.02
 -7 5 -16 7.4 6.2
 7 5 16 1.98 4.27
 -7 5 -16 10.38 6.41
 -7 -5 16 6 4.43
 7 -5 -16 5.54 4.56
 -7 5 -17 -0.04 4.88
 -7 5 -17 0.63 4.64
 7 5 17 11.34 4.96
 -7 -5 17 6.13 4.95
 7 -5 -17 2.59 5.07
 -7 5 -18 0.09 4.51
 -7 5 -18 0.21 4.45
 7 5 18 2.37 4.3
 7 -5 -18 5.75 5.81
 7 5 19 10.24 5.79
 7 -5 -19 7.59 5.79
 -7 5 -19 14.21 6.91
 7 5 20 28.94 7.49
 -7 5 -20 36.5 8.89
 7 -5 -20 31.39 8.6
 -7 5 -21 10.21 6.45
 -7 6 19 15.7 6.26
 -7 6 18 43.94 8.87
 -7 6 17 8.79 4.86
 -7 6 16 2.88 4.61
 -7 6 15 4.02 4.12
 -7 6 14 3.5 4.29
 7 -6 14 8.59 5.28
 -7 6 13 1.37 3.83
 7 -6 13 -3.96 4.62
 -7 6 12 7.6 5.08
 7 -6 12 3.48 5.77
 -7 6 11 0.82 3.8
 7 -6 11 9.41 6.48
 -7 6 10 10.05 4.96
 7 -6 10 2.91 4.17
 7 -6 9 2.05 5.06
 -7 6 9 4.1 3.8
 7 -6 8 16.56 7.13
 -7 6 8 8.87 5.02
 7 -6 7 8.25 6.03
 -7 6 7 17.99 5.59
 -7 -6 -7 18.86 5.06
 7 -6 6 1.84 4.56
 -7 6 6 12.29 5.26
 -7 -6 -6 7.46 4.47
 -7 6 5 12.14 4.92
 -7 -6 -5 14.36 5.12
 7 -6 4 2.6 4.01
 -7 6 4 -0.5 4.29
 -7 -6 -4 1.01 3.53
 7 -6 3 13.22 6.12
 -7 6 3 9.28 5.27
 -7 -6 -3 6.15 3.91
 7 -6 2 10.83 6.08
 -7 6 2 17.48 5.64
 -7 -6 -2 13.51 5.29
 7 -6 1 -1.24 4.41
 -7 6 1 5.78 4.46
 -7 -6 -1 6.96 4.63
 -7 6 0 4.61 3.89
 7 -6 0 2.54 4.17
 -7 -6 0 3.85 4.52
 -7 6 -1 12 5.57
 7 -6 -1 0.23 4.21
 -7 -6 1 4.99 4.35
 -7 6 -2 10.22 4.82
 7 -6 -2 13.49 5.99
 -7 -6 2 11.3 4.45
 -7 6 -3 5.34 4.93
 7 -6 -3 3.52 5.2
 -7 -6 3 7.29 4.82
 -7 6 -4 6.26 4
 7 -6 -4 -2.44 4.74
 -7 -6 4 3.46 4.4
 -7 6 -5 8.39 5.36
 7 -6 -5 17.98 7.27
 -7 -6 5 15.3 5.81
 -7 6 -6 5.62 4.71
 7 -6 -6 12.86 5.99
 -7 -6 6 16.2 6.47
 -7 6 -7 19.18 6.33
 -7 6 -7 25.54 8.28
 -7 -6 7 23.64 7.02
 -7 6 -8 2.19 4.6
 -7 6 -8 5.12 5.46
 -7 -6 8 2.31 4.4
 -7 6 -9 -0.8 4.66
 -7 6 -9 -0.14 4.8
 -7 -6 9 2.68 4.84
 -7 6 -10 1.68 4.84
 -7 -6 10 3.42 4.98
 -7 6 -10 -1.16 4.58
 -7 6 -11 -0.37 4.95
 7 6 11 -1.46 4.91
 -7 6 -11 -0.23 4.15
 -7 -6 11 -1.86 4.97
 -7 6 -12 5.49 4.86
 -7 6 -12 14.71 6.68
 7 6 12 -1.54 5.59
 -7 -6 12 7.49 5.4
 -7 6 -13 6.44 5.52
 7 6 13 3.84 5.3
 -7 -6 13 -0.91 5.25
 -7 6 -13 0.97 5.67
 7 -6 -13 0.15 5.03
 -7 6 -14 10.16 6.21
 7 6 14 4.84 4.82
 -7 6 -14 1.14 5.27
 -7 -6 14 1.22 4.96
 7 -6 -14 1.61 5.16
 7 6 15 -4.97 5.84
 -7 6 -15 7.48 6.55
 7 -6 -15 1.97 4.35
 -7 6 -16 4.9 6.88
 7 6 16 -7.8 5.92
 7 -6 -16 1.43 5.16
 7 -6 -17 -1.04 4.97
 -7 7 15 5.06 4.92
 -7 7 14 2.12 4.42
 -7 7 13 2.79 4.13
 -7 7 12 7.4 4.86
 -7 7 11 7.46 4.81
 -7 7 10 0.02 4.52
 7 -7 9 -3.15 5.46
 -7 7 9 1.33 4.56
 7 -7 8 -3.27 6.02
 -7 7 8 3.92 4.78
 7 -7 7 13.56 5.5
 -7 7 7 8.78 5.06
 7 -7 6 3.06 5.61
 -7 7 6 3.72 4.35
 7 -7 5 1.92 5.06
 -7 7 5 1.45 4
 -7 -7 -5 6.61 3.93
 7 -7 4 3.88 5.17
 -7 7 4 6.83 4.09
 -7 -7 -4 -1.9 4.09
 7 -7 3 5.12 5.29
 -7 7 3 2.91 4.01
 -7 -7 -3 0.38 4.14
 -7 7 2 1.49 3.87
 7 -7 2 10.97 6.6
 -7 -7 -2 4.56 4.31
 -7 7 1 5.35 4.65
 7 -7 1 1.86 4.69
 -7 -7 -1 5.44 3.98
 -7 7 0 -0.13 4.44
 7 -7 0 3.75 4.25
 -7 -7 0 6.75 4.91
 -7 7 -1 -2.19 3.57
 7 -7 -1 -1.13 5.26
 -7 -7 1 1.73 4.25
 7 -7 -2 3.59 4.83
 -7 -7 2 2.71 4.21
 -7 7 -3 3.91 3.71
 7 -7 -3 -1.57 4.97
 -7 -7 3 6.76 4.83
 -7 7 -4 -0.42 4.32
 7 -7 -4 -3.24 5.31
 -7 -7 4 5.67 4.67
 -7 7 -5 0.1 4.09
 7 -7 -5 1.09 5.57
 -7 -7 5 1.63 5.01
 -7 7 -5 -4.92 6.96
 -7 7 -6 5.16 4.61
 -7 7 -6 -4.7 6.08
 -7 -7 6 -1.99 4.51
 -7 7 -7 11.83 5.87
 -7 7 -7 14.6 7.27
 -7 -7 7 6.57 4.88
 -7 7 -8 3.39 5.1
 -7 7 -8 -1.37 5.87
 -7 -7 8 2.38 4.57
 -7 7 -9 6.66 5.86
 -7 -7 9 9.03 5.62
 -7 7 -9 -5.61 5.61
 -7 -7 10 -13.26 6.66
 -7 -7 11 2.31 4.48
 -7 8 11 6.22 5.18
 -7 8 10 -6.26 5
 -7 8 9 4.99 4.56
 -7 8 8 4.56 4.7
 -7 8 7 2.85 4.92
 -7 8 6 10.85 5.2
 -7 8 5 7.8 4.97
 -7 8 4 9.37 5.53
 -7 8 3 21.67 6.58
 -7 8 2 1.73 3.4
 -7 -8 -2 3.16 4.87
 -7 8 1 3.43 4.6
 -7 -8 -1 6.77 5
 -7 8 0 11.82 5.29
 -7 -8 0 8.14 4.61
 -7 8 -1 0.55 4.26
 -7 -8 1 2.16 4.77
 -7 8 -2 7.94 5.79
 -7 -8 2 -0.11 5.01
 -7 -8 3 5.81 5.2
 -7 -8 4 7.61 5.23
 -7 -8 5 10.46 6.25
 -7 -8 6 7.88 5
 -7 -8 7 1.2 4.66
 -7 -9 1 13.21 6.39
 -7 -9 2 34.52 8.95
 8 0 0 12.33 4.53
 -8 0 0 2.84 3.87
 8 0 1 4.58 3.58
 8 0 -1 8.8 4.13
 -8 0 -1 9.41 4.2
 8 0 2 10.14 4.46
 8 0 -2 12.37 4.61
 -8 0 -2 17.7 5.4
 -8 0 2 20.39 6.01
 8 0 -3 13.6 4.88
 -8 0 -3 19.64 5.75
 -8 0 3 16.85 5.82
 8 0 3 18.03 5.56
 8 0 -4 0.17 3.08
 -8 0 -4 -1.13 3.72
 -8 0 4 7.01 4.74
 8 0 4 -4.64 3.6
 -8 0 -5 10.28 4.33
 8 0 -5 7.18 3.76
 -8 0 5 15.1 5.54
 8 0 5 12.67 5.25
 -8 0 -6 5.05 4.72
 8 0 -6 6.01 3.45
 -8 0 6 10.55 4.39
 8 0 6 5.03 3.41
 -8 0 -7 15.07 5.29
 8 0 -7 15.33 4.88
 -8 0 7 10.9 4.92
 8 0 7 13.52 5.45
 -8 0 -8 -3.91 4.2
 -8 0 8 5.52 4.79
 8 0 8 3.42 3.86
 -8 0 -9 42.99 7.53
 -8 0 9 33.11 6.82
 8 0 9 37.15 7.01
 -8 0 -10 -1.1 3.63
 -8 0 10 -0.24 4.27
 8 0 10 -0.5 3.98
 -8 0 -11 -0.66 3.82
 -8 0 11 -3.93 4.26
 8 0 11 3.72 3.89
 -8 0 -12 56.51 8.37
 -8 0 12 56.82 9.02
 -8 0 12 46.89 8.24
 8 0 12 49.5 8.36
 -8 0 -12 54.8 7.59
 -8 0 -13 13.32 5.39
 -8 0 13 18.89 6.78
 -8 0 13 33.44 8.23
 8 0 13 16.1 5.97
 -8 0 -14 21.4 6.13
 -8 0 14 30.09 7.36
 -8 0 14 35.01 7.5
 8 0 14 28 7.13
 -8 0 -15 4.29 4.08
 -8 0 15 7.84 4.66
 8 0 15 6.33 4.67
 -8 0 -16 -1.41 3.51
 -8 0 16 4.55 5.5
 -8 0 16 4.39 5.12
 8 0 16 -0.06 4.25
 -8 0 -17 22.06 6.04
 -8 0 17 19.08 6.38
 -8 0 17 22.71 6.55
 8 0 17 18.17 6.26
 -8 0 -18 43.54 8.07
 -8 0 18 41.45 9.25
 -8 0 18 29.02 7.56
 8 0 18 40.61 7.94
 -8 0 -19 12.89 5.52
 -8 0 19 14.54 6.64
 -8 0 19 27.27 7.81
 8 0 19 11.58 5.66
 -8 0 -20 8.41 4.61
 -8 0 20 8.85 5.68
 8 0 20 7.33 5.29
 -8 0 -21 9.72 4.47
 8 0 21 9.27 5.84
 -8 1 21 14.4 6.81
 -8 1 20 3.76 4.2
 8 -1 20 14.35 6.54
 -8 1 19 22.13 7.54
 -8 1 19 32.84 8.29
 8 -1 19 28.71 7.23
 -8 -1 -18 0.86 3.51
 -8 1 18 -4.23 5.76
 -8 1 18 0.67 4.77
 8 -1 18 2.87 4.71
 -8 -1 -17 -4.2 3.94
 -8 1 17 3.08 4.15
 -8 1 17 2.92 4.69
 8 -1 17 -0.91 4.33
 -8 -1 -16 11.73 4.63
 -8 1 16 5.94 5.02
 -8 1 16 15.73 7
 8 -1 16 12.55 5.49
 -8 -1 -15 13.64 4.91
 -8 1 15 20.91 6.61
 -8 1 15 10.3 5.43
 8 -1 15 10.6 5.44
 -8 -1 -14 17.61 5.12
 -8 1 14 22.4 6.69
 8 -1 14 22.38 6.69
 -8 -1 -13 7.14 4.01
 -8 1 13 3.11 4.08
 8 -1 13 2.89 5.09
 -8 -1 -12 10.2 4
 -8 1 12 14.01 5.88
 8 -1 12 13.63 5.34
 -8 -1 -11 -3.15 4.37
 -8 1 11 7.05 5.09
 8 -1 11 -2.33 4.09
 -8 -1 -10 12.29 5.19
 -8 1 10 13.73 5.4
 8 -1 10 9.75 4.95
 -8 -1 -9 54.55 8.15
 -8 1 9 40.41 7.86
 8 -1 9 55.56 8.92
 8 -1 8 102.93 11.83
 -8 -1 -8 94.52 10.19
 -8 1 8 113.03 11.9
 -8 -1 -7 15.36 5.29
 -8 1 7 12.83 5.88
 8 -1 7 16.47 5.8
 -8 -1 -6 44.17 7.19
 -8 1 6 54.62 8.36
 8 -1 6 55.23 8.53
 -8 -1 -5 12.79 4.88
 -8 1 5 12.74 5.15
 8 -1 5 12.5 5.25
 8 1 -4 52.2 7.06
 -8 -1 -4 65.18 8.78
 -8 1 4 60.32 9.03
 8 -1 4 46.98 8.14
 8 1 -3 24.28 5.2
 -8 -1 -3 29.56 6.21
 -8 1 3 22.4 5.76
 8 -1 3 22.37 5.79
 8 -1 2 41.97 7.81
 8 1 -2 37.01 6.32
 -8 1 2 35.32 6.95
 -8 -1 -2 41.94 7.32
 8 -1 1 25.65 6.21
 8 1 -1 30.53 5.82
 -8 1 1 39.17 7.46
 -8 -1 -1 43.24 7.2
 8 1 0 4.77 3.76
 8 -1 0 0.83 4.09
 -8 1 0 4.33 3.75
 -8 -1 0 4.58 4.13
 8 1 1 34.74 6.17
 8 -1 -1 23.74 6.23
 -8 1 -1 27.94 6.67
 -8 -1 1 27.51 6.11
 8 1 2 37.96 6.54
 8 -1 -2 18.68 5.66
 -8 1 -2 45.23 7.67
 -8 -1 2 39.58 7.23
 8 -1 -3 19.45 5.83
 -8 1 -3 37.22 7.2
 -8 -1 3 27.17 5.84
 8 1 3 27.16 5.82
 -8 1 -4 58.12 8.34
 -8 -1 4 62.2 9
 8 -1 -4 76.2 9.54
 8 1 4 61.44 8.13
 -8 1 -5 19.49 5.7
 8 -1 -5 7.4 4.7
 -8 -1 5 13.91 5.31
 8 1 5 19.22 5.5
 -8 1 -6 56.36 8.42
 8 -1 -6 43.48 7.58
 -8 -1 6 46.89 8.31
 8 1 6 52.94 7.76
 -8 1 -7 17.64 5.9
 8 -1 -7 19.41 5.76
 -8 -1 7 21.06 7.12
 -8 -1 7 16.77 5.82
 8 1 7 16.74 5.17
 -8 -1 8 125.57 12.26
 8 1 8 114.46 11.26
 -8 1 -8 121.95 11.98
 -8 -1 8 126.23 12.64
 -8 1 -9 54.9 8.51
 -8 -1 9 48.91 8.72
 8 1 9 37.89 6.25
 -8 -1 9 44.9 8.28
 8 -1 -9 48.64 6.97
 8 1 9 42.92 7.38
 -8 1 -10 17.69 5.31
 -8 -1 10 29.27 7.12
 8 1 10 16.55 4.83
 -8 -1 10 22.02 7.05
 8 -1 -10 25.04 5.32
 8 1 10 11.75 4.81
 -8 1 -11 3.15 3.81
 -8 -1 11 -1.46 4.47
 8 1 11 1.49 2.99
 -8 -1 11 4.19 4.41
 8 -1 -11 0.43 3.06
 8 1 11 1.3 3.6
 -8 1 -12 15.94 5.64
 -8 1 -12 15.73 5.16
 -8 -1 12 7.88 4.73
 8 1 12 18.75 4.82
 -8 -1 12 10.59 5.75
 8 -1 -12 5.85 3.4
 8 1 12 15.89 5.26
 -8 1 -13 7.53 4.26
 -8 1 -13 9.79 5.31
 -8 -1 13 2.77 4.84
 8 1 13 4.13 3.07
 -8 -1 13 12.56 6.71
 8 -1 -13 5.18 4.13
 8 1 13 8.09 4.62
 -8 1 -14 10.67 5.34
 -8 -1 14 11.33 5.19
 -8 1 -14 16.8 5.07
 -8 -1 14 18.83 6.53
 8 -1 -14 14.34 4.97
 8 1 14 13.02 5.48
 -8 1 -15 19.24 5.97
 -8 -1 15 10.51 5.93
 -8 -1 15 18.08 6.21
[truncated: 29,784 more chars]
