# Supplementary material for: Amycolachromones A–F, Isolated from a Streptomycin-Resistant Strain of the Deep-Sea Marine Actinomycete Amycolatopsis sp. WP1
Source: Mar Drugs. 2022 Feb 24;20(3):162. doi: 10.3390/md20030162 (PMC8949813; doi:10.3390/md20030162)
Supplement: Supplementary file 1 [file marinedrugs-20-00162-s001.zip › phem_6B-1/phem_6B-1/phem_6B-1/struct/olex2_exp_phem_6B1/exp_phem_6B1.cif_od]

data_xcalibur
_audit_creation_date
;
'Thu Sep 14 21:23:29 2017'
;
_audit_creation_method
;
CrysAlisPro, Agilent Technologies,
Version 1.171.37.35 (release 13-08-2014 CrysAlis171 .NET)
(compiled Aug 13 2014,18:06:01)
;
_computing_data_collection
;
CrysAlisPro, Agilent Technologies,
Version 1.171.37.35 (release 13-08-2014 CrysAlis171 .NET)
(compiled Aug 13 2014,18:06:01)
;
_computing_cell_refinement
;
CrysAlisPro, Agilent Technologies,
Version 1.171.37.35 (release 13-08-2014 CrysAlis171 .NET)
(compiled Aug 13 2014,18:06:01)
;
_computing_data_reduction
;
CrysAlisPro, Agilent Technologies,
Version 1.171.37.35 (release 13-08-2014 CrysAlis171 .NET)
(compiled Aug 13 2014,18:06:01)
;
_cell_length_a                  7.7760(3) 
_cell_length_b                  8.6993(4) 
_cell_length_c                  26.8196(11) 
_cell_angle_alpha               90.0 
_cell_angle_beta                90.0 
_cell_angle_gamma               90.0 
_cell_volume                    1814.21(13) 
_cell_measurement_temperature   296.3(3) 
_cell_measurement_reflns_used   4758
_cell_measurement_theta_min     3.8090
_cell_measurement_theta_max     26.3040
_cell_oxdiff_length_a                  7.7775(3) 
_cell_oxdiff_length_b                  8.6949(4) 
_cell_oxdiff_length_c                  26.8277(13) 
_cell_oxdiff_angle_alpha               90.002(4) 
_cell_oxdiff_angle_beta                90.007(3) 
_cell_oxdiff_angle_gamma               89.987(3) 
_cell_oxdiff_volume                    1814.21(14) 
_cell_oxdiff_measurement_reflns_used   4758
_exptl_crystal_description                ''
_exptl_absorpt_correction_T_min                   0.66907
_exptl_absorpt_correction_T_max                   1.00000
_exptl_absorpt_correction_type            'multi-scan'
_exptl_absorpt_process_details
;
CrysAlisPro, Agilent Technologies,
Version 1.171.37.35 (release 13-08-2014 CrysAlis171 .NET)
(compiled Aug 13 2014,18:06:01)
Empirical absorption correction using spherical harmonics,
 implemented in SCALE3 ABSPACK scaling algorithm.
;
_diffrn_ambient_temperature 296.3(3) 
_diffrn_ambient_environment 'air'
_diffrn_source 'Enhance (Mo) X-ray Source'
_diffrn_radiation_probe 'x-ray'
_diffrn_radiation_type 'Mo K\a'
_diffrn_radiation_wavelength 0.71073
_diffrn_radiation_monochromator 'graphite'
_diffrn_measurement_device 'four-circle diffractometer'
_diffrn_measurement_device_type 'Xcalibur, Eos, Gemini ultra'
_diffrn_detector 'CCD plate'
_diffrn_detector_type 'Eos'
_diffrn_detector_area_resol_mean 16.0395
_diffrn_reflns_number 20129
_diffrn_reflns_av_R_equivalents 0.0356
_diffrn_reflns_av_sigmaI/netI 0.0488
_diffrn_reflns_limit_h_min -10
_diffrn_reflns_limit_h_max 10
_diffrn_reflns_limit_k_min -11
_diffrn_reflns_limit_k_max 11
_diffrn_reflns_limit_l_min -35
_diffrn_reflns_limit_l_max 36
_diffrn_reflns_theta_min 3.0381
_diffrn_reflns_theta_max 29.4594
_diffrn_measured_fraction_theta_max 0.8841
_diffrn_reflns_theta_full 26.3154
_diffrn_measured_fraction_theta_full 0.9959
_diffrn_orient_matrix_UB_11       0.0131121000
_diffrn_orient_matrix_UB_12       0.0092714000
_diffrn_orient_matrix_UB_13      -0.0259906000
_diffrn_orient_matrix_UB_21       0.0882435000
_diffrn_orient_matrix_UB_22       0.0156634000
_diffrn_orient_matrix_UB_23       0.0043326000
_diffrn_orient_matrix_UB_31       0.0189312000
_diffrn_orient_matrix_UB_32      -0.0795202000
_diffrn_orient_matrix_UB_33      -0.0021781000
_diffrn_measurement_details
;
#__ type_ start__ end____ width___ exp.time_
  1 omega  -12.00   86.00   1.0000    3.9850
omega____ theta____ kappa____ phi______ frames
    -       16.5111   77.0000 -180.0000 98

#__ type_ start__ end____ width___ exp.time_
  2 omega  -46.00   52.00   1.0000    3.9850
omega____ theta____ kappa____ phi______ frames
    -      -17.6049   77.0000 -150.0000 98

#__ type_ start__ end____ width___ exp.time_
  3 omega  -46.00   52.00   1.0000    3.9850
omega____ theta____ kappa____ phi______ frames
    -      -17.6049   77.0000  120.0000 98

#__ type_ start__ end____ width___ exp.time_
  4 omega  -30.00   16.00   1.0000    3.9850
omega____ theta____ kappa____ phi______ frames
    -       16.5111  110.0000  -51.0000 46

#__ type_ start__ end____ width___ exp.time_
  5 omega   -2.00   39.00   1.0000    3.9850
omega____ theta____ kappa____ phi______ frames
    -       16.5111   57.0000    0.0000 41

#__ type_ start__ end____ width___ exp.time_
  6 omega  -86.00    1.00   1.0000    3.9850
omega____ theta____ kappa____ phi______ frames
    -      -17.6049  -57.0000   60.0000 87

#__ type_ start__ end____ width___ exp.time_
  7 omega  -92.00  -34.00   1.0000    3.9850
omega____ theta____ kappa____ phi______ frames
    -      -17.6049 -179.0000  -90.0000 58

;
_diffrn_measurement_method '\w scans'
_symmetry_space_group_name_H-M_alt 'P 21 21 21'
_symmetry_space_group_name_H-M 'P 21 21 21'
_symmetry_cell_setting orthorhombic
_reflns_odcompleteness_completeness		99.59
_reflns_odcompleteness_theta		26.32
_reflns_odcompleteness_iscentric		1
