# Supplementary material for: Amycolachromones A–F, Isolated from a Streptomycin-Resistant Strain of the Deep-Sea Marine Actinomycete Amycolatopsis sp. WP1
Source: Mar Drugs. 2022 Feb 24;20(3):162. doi: 10.3390/md20030162 (PMC8949813; doi:10.3390/md20030162)
Supplement: Supplementary file 1 [file marinedrugs-20-00162-s001.zip › phem_6B-1/phem_6B-1/phem_6B-1/struct/olex2_exp_phem_6B1/exp_phem_6B1.lst.tmp]

 +++++++++++++++++++++++++++++++++++++++++++++++++++++++++++++++++++
 +  SHELXL -  CRYSTAL STRUCTURE REFINEMENT  -   MULTI-CPU VERSION  +
 +  Copyright(C) George M. Sheldrick 1993-2014     Version 2014/7  +
 +  exp_phem_6b1               started at 16:09:03 on 15-Sep-2017  +
 +++++++++++++++++++++++++++++++++++++++++++++++++++++++++++++++++++

 Command line parameters: exp_phem_6b1 -a50000 -b3000 -c624 -t4

 -a sets the approximate maximum number of atoms including hydrogens.
 -b sets the maximum number of full-matrix parameters (leave unchanged for
 CGLS). For example -b9000 allows refinement of 1000 anisotropic atoms or
 3000 with BLOC 1. For a 32-bit version, -b times the square root of the
 number of threads should not exceed about 65500. -c sets the reflection
 buffer size. This depends on the CPU cache size but will rarely need
 changing. -t sets the number of threads, otherwise the multi-CPU version
 sets this equal to the number of available CPUs. For optimal performance
 on systems with hyperthreading, usually the hyperthreading should be
 switched off or -t used to halve the number of threads; e.g. -t4 rather
 than -t8 for an Intel i7 processor.

 Running  4 threads on  4 processors

 TITL exp_phem_6B1 in P212121 #19
 REM reset to P212121 #19
 CELL 0.71073 7.77596 8.69926 26.81956 90 90 90
 ZERR 4 0.00031 0.00039 0.00109 0 0 0
 LATT -1
 SYMM 0.5-X,-Y,0.5+Z
 SYMM 0.5+X,0.5-Y,-Z
 SYMM -X,0.5+Y,0.5-Z
 SFAC C H O N
 UNIT 72 92 36 1

 V =     1814.21     F(000) =     819.0     Mu =   0.11 mm-1      Cell Wt =     1547.46    Rho =  1.416

  
 L.S. 20
 PLAN  5
 SIZE 0.004 0.004 0.006
 BOND
 fmap 2
 ACTA
 SHEL 999 0.84
 WGHT 0.1288 1.0499
 FVAR 7.40837
 REM <olex2.extras>
 REM <HklSrc "%.\\exp_phem_6B1.hkl">
 REM </olex2.extras>
  
 N6    4     0.36265  0.08264  0.06311  11.00000  0.01324  0.02348  0.00119 =
  0.00312  0.00298  0.00259
 AFIX 43
 H6    2     0.37220  0.13644  0.03327  11.00000 -1.20000
 AFIX 0
 O13   3     0.54976  0.23689  0.13387  11.00000  0.03325  0.04763  0.03576 =
  0.00189 -0.00508 -0.00736
 AFIX 147
 H13   2     0.60992  0.25863  0.15797  11.00000 -1.50000
 AFIX 0
 O19   3     0.53314 -0.04959  0.20082  11.00000  0.07389  0.04620  0.03031 =
  -0.00020 -0.01050  0.01450
 O10   3     0.09833  0.30250  0.05223  11.00000  0.04038  0.06015  0.03620 =
  0.00737 -0.00448  0.00652
 AFIX 147
 H10   2     0.14672  0.27398  0.02669  11.00000 -1.50000
 AFIX 0
 O20   3     0.30854  0.17641  0.23536  11.00000  0.07142  0.05216  0.02649 =
  -0.00208  0.00394  0.00391
 C9    1     0.42882 -0.06249  0.06922  11.00000  0.02758  0.04651  0.02901 =
  -0.00559  0.00356 -0.00132
 C16   1     0.47620 -0.11599  0.11722  11.00000  0.02985  0.03523  0.02744 =
  0.00050  0.00018 -0.00198
 O5    3     0.06381  0.05008  0.16103  11.00000  0.05409  0.07333  0.04205 =
  -0.00514  0.01252 -0.01946
 O24   3     0.59853 -0.32529  0.16476  11.00000  0.07275  0.03905  0.04403 =
  0.00260 -0.00336  0.00824
 AFIX 147
 H24   2     0.59070 -0.25877  0.18630  11.00000 -1.50000
 AFIX 0
 C12   1     0.47181 -0.01381  0.16040  11.00000  0.03597  0.03698  0.02737 =
  -0.00047 -0.00016 -0.00225
 O1    3     0.05330 -0.02481  0.08239  11.00000  0.04019  0.08156  0.04531 =
  -0.01353 -0.00282 -0.01842
 C3    1     0.12159  0.04883  0.11980  11.00000  0.03032  0.04420  0.03572 =
  0.00505 -0.00040 -0.00358
 C8    1     0.40500  0.14846  0.15007  11.00000  0.03411  0.03713  0.02587 =
  -0.00109  0.00025 -0.00378
 C0BA  1     0.25435  0.38729  0.18179  11.00000  0.05880  0.04074  0.03943 =
  -0.00808  0.00244  0.00503
 AFIX 23
 H0Ba  2     0.35143  0.45487  0.17585  11.00000 -1.20000
 H0Bb  2     0.19134  0.42747  0.21015  11.00000 -1.20000
 AFIX 0
 C7    1     0.21715  0.30804  0.09130  11.00000  0.02993  0.04364  0.03977 =
  0.00816  0.00205  0.00354
 AFIX 13
 H7    2     0.31712  0.36772  0.08033  11.00000 -1.20000
 AFIX 0
 C14   1     0.32004  0.23180  0.19450  11.00000  0.04006  0.04118  0.03081 =
  -0.00301 -0.00229 -0.00320
 C4    1     0.27833  0.14500  0.10573  11.00000  0.03077  0.04241  0.02363 =
  -0.00132  0.00480  0.00004
 C22   1     0.54562 -0.26754  0.12052  11.00000  0.03643  0.04053  0.04151 =
  -0.00345  0.00276 -0.00198
 C15   1     0.45323 -0.14964  0.02736  11.00000  0.04967  0.06691  0.03561 =
  -0.00732 -0.00209  0.00357
 AFIX 43
 H15   2     0.42491 -0.11130 -0.00395  11.00000 -1.20000
 AFIX 0
  
 C6BA  3     0.27446 -0.13670  0.29207  11.00000  0.07491  0.05299  0.06825 =
  0.01273 -0.02184 -0.00742
 AFIX 147
 H     2     0.31444 -0.05726  0.28039  11.00000 -1.50000
 AFIX 0
  
 C11   1     0.13473  0.39038  0.13512  11.00000  0.04527  0.04074  0.04589 =
  0.00436  0.00104  0.00189
 AFIX 13
 H11   2     0.02898  0.33507  0.14368  11.00000 -1.20000
 AFIX 0
 C21   1     0.52115 -0.29656  0.03251  11.00000  0.05435  0.06776  0.04691 =
  -0.02454 -0.00208  0.01182
 AFIX 43
 H21   2     0.53682 -0.35682  0.00423  11.00000 -1.20000
 AFIX 0
 C17   1     0.08454  0.55626  0.12124  11.00000  0.07463  0.04764  0.07463 =
  -0.00371 -0.01603  0.02050
 AFIX 137
 H17a  2     0.01478  0.59935  0.14725  11.00000 -1.50000
 H17b  2     0.02090  0.55576  0.09056  11.00000 -1.50000
 H17c  2     0.18666  0.61704  0.11725  11.00000 -1.50000
 AFIX 0
 C23   1     0.56630 -0.35579  0.07886  11.00000  0.04854  0.04517  0.05004 =
  -0.01297 -0.00060  0.00128
 AFIX 43
 H23   2     0.61029 -0.45488  0.08146  11.00000 -1.20000
 AFIX 0
 C2    1    -0.11251 -0.09036  0.09280  11.00000  0.04787  0.07861  0.09083 =
  -0.00456 -0.00160 -0.01778
 AFIX 137
 H2a   2    -0.18934 -0.06876  0.06567  11.00000 -1.50000
 H2b   2    -0.15756 -0.04650  0.12294  11.00000 -1.50000
 H2c   2    -0.10139 -0.19959  0.09675  11.00000 -1.50000
 AFIX 0
  
 C2CA  1     0.20023 -0.22396  0.25384  11.00000  0.07950  0.08736  0.06904 =
  -0.00321 -0.00545 -0.01793
 AFIX 137
 H2Ca  2     0.28862 -0.25975  0.23172  11.00000 -1.50000
 H2Cb  2     0.12014 -0.16152  0.23563  11.00000 -1.50000
 H2Cc  2     0.14103 -0.31044  0.26798  11.00000 -1.50000
 AFIX 0
  
 AFIX 6
 O3CA  3     0.73425  0.26842  0.03926  11.00000  0.04754  0.12513  0.04285 =
  -0.00062  0.00195 -0.01344
 H3Ca  2     0.71946  0.18386  0.02396  11.00000 -1.50000
 H3Cb  2     0.82969  0.25747  0.05429  11.00000 -1.50000
 AFIX 0
 HKLF 4


 Covalent radii and connectivity table for  exp_phem_6B1 in P212121 #19                                                
 C    0.770
 H    0.320
 O    0.660
 N    0.700

 N6 - C9 C4
 O13 - C8
 O19 - C12
 O10 - C7
 O20 - C14
 C9 - C15 N6 C16
 C16 - C9 C22 C12
 O5 - C3
 O24 - C22
 C12 - O19 C16 C8
 O1 - C3 C2
 C3 - O5 O1 C4
 C8 - O13 C12 C14 C4
 C0BA - C14 C11
 C7 - O10 C11 C4
 C14 - O20 C0BA C8
 C4 - N6 C3 C8 C7
 C22 - O24 C23 C16
 C15 - C9 C21
 C6BA - C2CA
 C11 - C7 C17 C0BA
 C21 - C15 C23
 C17 - C11
 C23 - C22 C21
 C2 - O1
 C2CA - C6BA
 O3CA - no bonds found


   20064  Reflections read, of which  3302  rejected

  -9 =< h =<  9,    -10 =< k =< 10,    -31 =< l =< 31,   Max. 2-theta =   50.05

       0  Systematic absence violations

       0  Inconsistent equivalents

    3206  Unique reflections, of which      0  suppressed

 R(int) = 0.0313     R(sigma) = 0.0240      Friedel opposites not merged

 Maximum memory for data reduction =     2367 /    32176


 Number of data for d > 0.840A (CIF: max) and d > 0.840A (CIF: full)
 (ignoring systematic absences):
 Unique reflections found (point group)       3206    3206
 Unique reflections possible (point group)    3211    3211
 Unique reflections found (Laue group)        1872    1872
 Unique reflections possible (Laue group)     1877    1877
 Unique Friedel pairs found                   1334    1334
 Unique Friedel pairs possible                1334    1334


 Default effective X-H and X-D distances for T =   20.0C 
 AFIX m =    1     2     3     4   4[N]  3[N]  15[B]  8[O]   9   9[N]   16
 d(X-H) =  0.98  0.97  0.96  0.93  0.86  0.89  1.10  0.82  0.93  0.86  0.93

 Note that these distances are chosen to give the best fit to the X-ray data
 and so avoid the introduction of systematic error.  The true internuclear
 distances are longer and do not vary with temperature!  The apparent
 variation with temperature is caused by libration.


   ** Cell contents from UNIT instruction and atom list do not agree **


 Unit-cell contents from UNIT instruction and atom list resp.

 C        72.00     68.00
 H        92.00     92.00
 O        36.00     36.00
 N         1.00      4.00


 Least-squares cycle   1   Maximum vector length =  623   Memory required =     3083 /   377412

 wR2 = 0.1804 before cycle   1 for    3206 data and    254 /    254 parameters

 GooF = S =     0.999;     Restrained GooF =      0.999 for       0 restraints

 Weight = 1 / [ sigma^2(Fo^2) + ( 0.1288 * P )^2 +   1.05 * P ]   where  P = ( Max ( Fo^2, 0 ) + 2 * Fc^2 ) / 3


     N      value        esd    shift/esd  parameter

     1     7.29383     0.03728    -3.072    OSF
     5     0.01910     0.00127     4.629    U11 N6
     6     0.03014     0.00146     4.555    U22 N6
     7     0.00567     0.00116     3.878    U33 N6

 Mean shift/esd =   0.381  Maximum =     4.629 for  U11 N6       

 Max. shift = 0.094 A for H3CB      Max. dU = 0.006 for N6         


 Least-squares cycle   2   Maximum vector length =  623   Memory required =     3083 /   377412

 wR2 = 0.1632 before cycle   2 for    3206 data and    254 /    254 parameters

 GooF = S =     0.893;     Restrained GooF =      0.893 for       0 restraints

 Weight = 1 / [ sigma^2(Fo^2) + ( 0.1288 * P )^2 +   1.05 * P ]   where  P = ( Max ( Fo^2, 0 ) + 2 * Fc^2 ) / 3


     N      value        esd    shift/esd  parameter

     1     7.28837     0.03351    -0.163    OSF

 Mean shift/esd =   0.153  Maximum =     2.016 for  U11 N6       

 Max. shift = 0.034 A for H      Max. dU = 0.003 for N6            


 Least-squares cycle   3   Maximum vector length =  623   Memory required =     3083 /   377412

 wR2 = 0.1613 before cycle   3 for    3206 data and    254 /    254 parameters

 GooF = S =     0.882;     Restrained GooF =      0.882 for       0 restraints

 Weight = 1 / [ sigma^2(Fo^2) + ( 0.1288 * P )^2 +   1.05 * P ]   where  P = ( Max ( Fo^2, 0 ) + 2 * Fc^2 ) / 3


     N      value        esd    shift/esd  parameter

     1     7.28820     0.03308    -0.005    OSF

 Mean shift/esd =   0.042  Maximum =     0.205 for tors H        

 Max. shift = 0.018 A for H      Max. dU = 0.000 for C2            


 Least-squares cycle   4   Maximum vector length =  623   Memory required =     3083 /   377412

 wR2 = 0.1613 before cycle   4 for    3206 data and    254 /    254 parameters

 GooF = S =     0.882;     Restrained GooF =      0.882 for       0 restraints

 Weight = 1 / [ sigma^2(Fo^2) + ( 0.1288 * P )^2 +   1.05 * P ]   where  P = ( Max ( Fo^2, 0 ) + 2 * Fc^2 ) / 3


     N      value        esd    shift/esd  parameter

     1     7.28657     0.03307    -0.049    OSF

 Mean shift/esd =   0.021  Maximum =     0.150 for   y  C2       

 Max. shift = 0.013 A for H3CB      Max. dU = 0.000 for C2CA       


 Least-squares cycle   5   Maximum vector length =  623   Memory required =     3083 /   377412

 wR2 = 0.1612 before cycle   5 for    3206 data and    254 /    254 parameters

 GooF = S =     0.881;     Restrained GooF =      0.881 for       0 restraints

 Weight = 1 / [ sigma^2(Fo^2) + ( 0.1288 * P )^2 +   1.05 * P ]   where  P = ( Max ( Fo^2, 0 ) + 2 * Fc^2 ) / 3


     N      value        esd    shift/esd  parameter

     1     7.28603     0.03306    -0.016    OSF

 Mean shift/esd =   0.019  Maximum =     0.196 for rotX O3CA     

 Max. shift = 0.018 A for H3CA      Max. dU = 0.000 for C2CA       


 Least-squares cycle   6   Maximum vector length =  623   Memory required =     3083 /   377412

 wR2 = 0.1612 before cycle   6 for    3206 data and    254 /    254 parameters

 GooF = S =     0.881;     Restrained GooF =      0.881 for       0 restraints

 Weight = 1 / [ sigma^2(Fo^2) + ( 0.1288 * P )^2 +   1.05 * P ]   where  P = ( Max ( Fo^2, 0 ) + 2 * Fc^2 ) / 3


     N      value        esd    shift/esd  parameter

     1     7.28559     0.03305    -0.014    OSF

 Mean shift/esd =   0.021  Maximum =     0.224 for rotX O3CA     

 Max. shift = 0.021 A for H3CA      Max. dU = 0.000 for C2CA       


 Least-squares cycle   7   Maximum vector length =  623   Memory required =     3083 /   377412

 wR2 = 0.1611 before cycle   7 for    3206 data and    254 /    254 parameters

 GooF = S =     0.881;     Restrained GooF =      0.881 for       0 restraints

 Weight = 1 / [ sigma^2(Fo^2) + ( 0.1288 * P )^2 +   1.05 * P ]   where  P = ( Max ( Fo^2, 0 ) + 2 * Fc^2 ) / 3


     N      value        esd    shift/esd  parameter

     1     7.28522     0.03303    -0.011    OSF

 Mean shift/esd =   0.024  Maximum =     0.252 for rotX O3CA     

 Max. shift = 0.023 A for H3CA      Max. dU = 0.000 for C2CA       


 Least-squares cycle   8   Maximum vector length =  623   Memory required =     3083 /   377412

 wR2 = 0.1610 before cycle   8 for    3206 data and    254 /    254 parameters

 GooF = S =     0.880;     Restrained GooF =      0.880 for       0 restraints

 Weight = 1 / [ sigma^2(Fo^2) + ( 0.1288 * P )^2 +   1.05 * P ]   where  P = ( Max ( Fo^2, 0 ) + 2 * Fc^2 ) / 3


     N      value        esd    shift/esd  parameter

     1     7.28499     0.03300    -0.007    OSF

 Mean shift/esd =   0.023  Maximum =     0.264 for rotX O3CA     

 Max. shift = 0.024 A for H3CA      Max. dU = 0.000 for C2CA       


 Least-squares cycle   9   Maximum vector length =  623   Memory required =     3083 /   377412

 wR2 = 0.1609 before cycle   9 for    3206 data and    254 /    254 parameters

 GooF = S =     0.880;     Restrained GooF =      0.880 for       0 restraints

 Weight = 1 / [ sigma^2(Fo^2) + ( 0.1288 * P )^2 +   1.05 * P ]   where  P = ( Max ( Fo^2, 0 ) + 2 * Fc^2 ) / 3


     N      value        esd    shift/esd  parameter

     1     7.28490     0.03298    -0.003    OSF

 Mean shift/esd =   0.020  Maximum =     0.238 for rotX O3CA     

 Max. shift = 0.023 A for H3CA      Max. dU = 0.000 for C2CA       


 Least-squares cycle  10   Maximum vector length =  623   Memory required =     3083 /   377412

 wR2 = 0.1608 before cycle  10 for    3206 data and    254 /    254 parameters

 GooF = S =     0.879;     Restrained GooF =      0.879 for       0 restraints

 Weight = 1 / [ sigma^2(Fo^2) + ( 0.1288 * P )^2 +   1.05 * P ]   where  P = ( Max ( Fo^2, 0 ) + 2 * Fc^2 ) / 3


     N      value        esd    shift/esd  parameter

     1     7.28489     0.03296     0.000    OSF

 Mean shift/esd =   0.018  Maximum =     0.201 for rotX O3CA     

 Max. shift = 0.020 A for H3CA      Max. dU = 0.000 for C2CA       


 Least-squares cycle  11   Maximum vector length =  623   Memory required =     3083 /   377412

 wR2 = 0.1608 before cycle  11 for    3206 data and    254 /    254 parameters

 GooF = S =     0.879;     Restrained GooF =      0.879 for       0 restraints

 Weight = 1 / [ sigma^2(Fo^2) + ( 0.1288 * P )^2 +   1.05 * P ]   where  P = ( Max ( Fo^2, 0 ) + 2 * Fc^2 ) / 3


     N      value        esd    shift/esd  parameter

     1     7.28491     0.03295     0.001    OSF

 Mean shift/esd =   0.016  Maximum =     0.168 for rotX O3CA     

 Max. shift = 0.016 A for H3CA      Max. dU = 0.000 for C2CA       


 Least-squares cycle  12   Maximum vector length =  623   Memory required =     3083 /   377412

 wR2 = 0.1607 before cycle  12 for    3206 data and    254 /    254 parameters

 GooF = S =     0.879;     Restrained GooF =      0.879 for       0 restraints

 Weight = 1 / [ sigma^2(Fo^2) + ( 0.1288 * P )^2 +   1.05 * P ]   where  P = ( Max ( Fo^2, 0 ) + 2 * Fc^2 ) / 3


     N      value        esd    shift/esd  parameter

     1     7.28495     0.03294     0.001    OSF

 Mean shift/esd =   0.012  Maximum =     0.135 for rotX O3CA     

 Max. shift = 0.013 A for H3CA      Max. dU = 0.000 for C2CA       


 Least-squares cycle  13   Maximum vector length =  623   Memory required =     3083 /   377412

 wR2 = 0.1607 before cycle  13 for    3206 data and    254 /    254 parameters

 GooF = S =     0.878;     Restrained GooF =      0.878 for       0 restraints

 Weight = 1 / [ sigma^2(Fo^2) + ( 0.1288 * P )^2 +   1.05 * P ]   where  P = ( Max ( Fo^2, 0 ) + 2 * Fc^2 ) / 3


     N      value        esd    shift/esd  parameter

     1     7.28498     0.03293     0.001    OSF

 Mean shift/esd =   0.009  Maximum =     0.105 for rotX O3CA     

 Max. shift = 0.010 A for H3CA      Max. dU = 0.000 for C2CA       


 Least-squares cycle  14   Maximum vector length =  623   Memory required =     3083 /   377412

 wR2 = 0.1607 before cycle  14 for    3206 data and    254 /    254 parameters

 GooF = S =     0.878;     Restrained GooF =      0.878 for       0 restraints

 Weight = 1 / [ sigma^2(Fo^2) + ( 0.1288 * P )^2 +   1.05 * P ]   where  P = ( Max ( Fo^2, 0 ) + 2 * Fc^2 ) / 3


     N      value        esd    shift/esd  parameter

     1     7.28500     0.03293     0.001    OSF

 Mean shift/esd =   0.006  Maximum =     0.079 for rotX O3CA     

 Max. shift = 0.008 A for H3CA      Max. dU = 0.000 for C2CA       


 Least-squares cycle  15   Maximum vector length =  623   Memory required =     3083 /   377412

 wR2 = 0.1606 before cycle  15 for    3206 data and    254 /    254 parameters

 GooF = S =     0.878;     Restrained GooF =      0.878 for       0 restraints

 Weight = 1 / [ sigma^2(Fo^2) + ( 0.1288 * P )^2 +   1.05 * P ]   where  P = ( Max ( Fo^2, 0 ) + 2 * Fc^2 ) / 3


     N      value        esd    shift/esd  parameter

     1     7.28503     0.03293     0.001    OSF

 Mean shift/esd =   0.004  Maximum =     0.058 for rotX O3CA     

 Max. shift = 0.006 A for H3CA      Max. dU = 0.000 for C2CA       


 Least-squares cycle  16   Maximum vector length =  623   Memory required =     3083 /   377412

 wR2 = 0.1606 before cycle  16 for    3206 data and    254 /    254 parameters

 GooF = S =     0.878;     Restrained GooF =      0.878 for       0 restraints

 Weight = 1 / [ sigma^2(Fo^2) + ( 0.1288 * P )^2 +   1.05 * P ]   where  P = ( Max ( Fo^2, 0 ) + 2 * Fc^2 ) / 3


     N      value        esd    shift/esd  parameter

     1     7.28505     0.03292     0.000    OSF

 Mean shift/esd =   0.003  Maximum =     0.042 for rotX O3CA     

 Max. shift = 0.004 A for H3CA      Max. dU = 0.000 for C2CA       


 Least-squares cycle  17   Maximum vector length =  623   Memory required =     3083 /   377412

 wR2 = 0.1606 before cycle  17 for    3206 data and    254 /    254 parameters

 GooF = S =     0.878;     Restrained GooF =      0.878 for       0 restraints

 Weight = 1 / [ sigma^2(Fo^2) + ( 0.1288 * P )^2 +   1.05 * P ]   where  P = ( Max ( Fo^2, 0 ) + 2 * Fc^2 ) / 3


     N      value        esd    shift/esd  parameter

     1     7.28506     0.03292     0.000    OSF

 Mean shift/esd =   0.002  Maximum =     0.030 for rotX O3CA     

 Max. shift = 0.003 A for H3CA      Max. dU = 0.000 for C2CA       


 Least-squares cycle  18   Maximum vector length =  623   Memory required =     3083 /   377412

 wR2 = 0.1606 before cycle  18 for    3206 data and    254 /    254 parameters

 GooF = S =     0.878;     Restrained GooF =      0.878 for       0 restraints

 Weight = 1 / [ sigma^2(Fo^2) + ( 0.1288 * P )^2 +   1.05 * P ]   where  P = ( Max ( Fo^2, 0 ) + 2 * Fc^2 ) / 3


     N      value        esd    shift/esd  parameter

     1     7.28506     0.03292     0.000    OSF

 Mean shift/esd =   0.001  Maximum =     0.022 for rotX O3CA     

 Max. shift = 0.002 A for H3CA      Max. dU = 0.000 for C2CA       


 Least-squares cycle  19   Maximum vector length =  623   Memory required =     3083 /   377412

 wR2 = 0.1606 before cycle  19 for    3206 data and    254 /    254 parameters

 GooF = S =     0.878;     Restrained GooF =      0.878 for       0 restraints

 Weight = 1 / [ sigma^2(Fo^2) + ( 0.1288 * P )^2 +   1.05 * P ]   where  P = ( Max ( Fo^2, 0 ) + 2 * Fc^2 ) / 3


     N      value        esd    shift/esd  parameter

     1     7.28507     0.03292     0.000    OSF

 Mean shift/esd =   0.001  Maximum =     0.016 for tors H2A      

 Max. shift = 0.002 A for H3CA      Max. dU = 0.000 for C2CA       


 Least-squares cycle  20   Maximum vector length =  623   Memory required =     3083 /   377412

 wR2 = 0.1606 before cycle  20 for    3206 data and    254 /    254 parameters

 GooF = S =     0.878;     Restrained GooF =      0.878 for       0 restraints

 Weight = 1 / [ sigma^2(Fo^2) + ( 0.1288 * P )^2 +   1.05 * P ]   where  P = ( Max ( Fo^2, 0 ) + 2 * Fc^2 ) / 3


     N      value        esd    shift/esd  parameter

     1     7.28507     0.03292     0.000    OSF

 Mean shift/esd =   0.001  Maximum =     0.012 for tors H2A      

 Max. shift = 0.001 A for H3CA      Max. dU = 0.000 for C2CA       

 No correlation matrix elements larger than  0.500


 Idealized hydrogen atom generation before cycle  21

 Name     x       y       z    AFIX  d(X-H)  shift  Bonded to  Conformation determined by

 H6    0.3708  0.1317  0.0355   43   0.860   0.000   N6              C9  C4  
 H13   0.6067  0.2634  0.1582  147   0.820   0.000   O13             C8  H13  
 H10   0.1474  0.2787  0.0263  147   0.820   0.000   O10             C7  H10  
 H24   0.5907 -0.2588  0.1863  147   0.820   0.000   O24             C22  H24  
 H0BA  0.3509  0.4552  0.1758   23   0.970   0.000   C0BA            C14  C11  
 H0BB  0.1910  0.4275  0.2101   23   0.970   0.000   C0BA            C14  C11  
 H7    0.3179  0.3681  0.0804   13   0.980   0.000   C7              O10  C11  C4  
 H15   0.4243 -0.1126 -0.0039   43   0.930   0.000   C15             C9  C21  
 H     0.3042 -0.0528  0.2809  147   0.820   0.000   C6BA            C2CA  H  
 H11   0.0292  0.3346  0.1439   13   0.980   0.000   C11             C7  C17  C0BA  
 H21   0.5365 -0.3566  0.0043   43   0.930   0.000   C21             C15  C23  
 H17A  0.0260  0.6030  0.1489  137   0.960   0.000   C17             C11  H17A  
 H17B  0.0111  0.5547  0.0928  137   0.960   0.000   C17             C11  H17A  
 H17C  0.1870  0.6137  0.1139  137   0.960   0.000   C17             C11  H17A  
 H23   0.6100 -0.4555  0.0814   43   0.930   0.000   C23             C22  C21  
 H2A  -0.1882 -0.0723  0.0649  137   0.960   0.000   C2              O1  H2A  
 H2B  -0.1610 -0.0425  0.1220  137   0.960   0.000   C2              O1  H2A  
 H2C  -0.1017 -0.1984  0.0982  137   0.960   0.000   C2              O1  H2A  
 H2CA  0.2836 -0.2508  0.2295  137   0.960   0.000   C2CA            C6BA  H2CA  
 H2CB  0.1083 -0.1661  0.2383  137   0.960   0.000   C2CA            C6BA  H2CA  
 H2CC  0.1506 -0.3170  0.2678  137   0.960   0.000   C2CA            C6BA  H2CA  


  exp_phem_6B1 in P212121 #19                                                

 ATOM           x         y         z          sof         U11       U22       U33       U23       U13       U12        Ueq

 N6          0.36252   0.08232   0.06320     1.00000     0.02170   0.03338   0.00812   0.00341   0.00275   0.00270    0.02107
   0.00498   0.00037   0.00035   0.00010     0.00000     0.00136   0.00155   0.00122   0.00109   0.00103   0.00122    0.00062

 H6          0.37085   0.13170   0.03552     1.00000     0.02528
                                             0.00000     0.00000

 O13         0.55000   0.23697   0.13394     1.00000     0.03199   0.04590   0.03434   0.00193  -0.00331  -0.00802    0.03741
   0.00491   0.00037   0.00034   0.00010     0.00000     0.00142   0.00158   0.00147   0.00129   0.00117   0.00131    0.00068

 H13         0.60674   0.26338   0.15825     1.00000     0.05612
                                             0.00000     0.00000

 O19         0.53231  -0.04968   0.20079     1.00000     0.07199   0.04538   0.02939   0.00048  -0.01152   0.01489    0.04892
   0.00582   0.00050   0.00036   0.00010     0.00000     0.00226   0.00170   0.00156   0.00126   0.00153   0.00172    0.00086

 O10         0.09825   0.30275   0.05215     1.00000     0.03872   0.06010   0.03533   0.00674  -0.00404   0.00785    0.04471
   0.00576   0.00039   0.00041   0.00011     0.00000     0.00160   0.00197   0.00154   0.00148   0.00129   0.00151    0.00078

 H10         0.14744   0.27872   0.02626     1.00000     0.06707
                                             0.00000     0.00000

 O20         0.30868   0.17620   0.23535     1.00000     0.06923   0.05136   0.02580  -0.00223   0.00435   0.00321    0.04879
   0.00591   0.00048   0.00038   0.00011     0.00000     0.00217   0.00175   0.00154   0.00138   0.00143   0.00169    0.00084

 C9          0.42900  -0.06200   0.06948     1.00000     0.02612   0.04540   0.02839  -0.00487   0.00199  -0.00105    0.03330
   0.00687   0.00050   0.00049   0.00014     0.00000     0.00185   0.00226   0.00194   0.00169   0.00154   0.00174    0.00087

 C16         0.47617  -0.11615   0.11724     1.00000     0.02789   0.03553   0.02710  -0.00085   0.00073  -0.00236    0.03018
   0.00667   0.00051   0.00046   0.00015     0.00000     0.00181   0.00194   0.00187   0.00154   0.00156   0.00152    0.00082

 O5          0.06410   0.05026   0.16113     1.00000     0.05251   0.07278   0.04093  -0.00466   0.01313  -0.01957    0.05541
   0.00600   0.00048   0.00044   0.00012     0.00000     0.00199   0.00239   0.00181   0.00163   0.00160   0.00193    0.00094

 O24         0.59815  -0.32521   0.16472     1.00000     0.07232   0.03769   0.04305   0.00125  -0.00375   0.00807    0.05102
   0.00624   0.00052   0.00037   0.00012     0.00000     0.00231   0.00163   0.00179   0.00137   0.00169   0.00167    0.00088

 H24         0.59073  -0.25885   0.18633     1.00000     0.07653
                                             0.00000     0.00000

 C12         0.47183  -0.01407   0.16030     1.00000     0.03491   0.03624   0.02592  -0.00034  -0.00024  -0.00207    0.03236
   0.00684   0.00054   0.00047   0.00014     0.00000     0.00203   0.00199   0.00183   0.00162   0.00164   0.00174    0.00086

 O1          0.05269  -0.02456   0.08250     1.00000     0.03965   0.07688   0.04405  -0.01305  -0.00187  -0.01811    0.05353
   0.00554   0.00045   0.00045   0.00012     0.00000     0.00170   0.00237   0.00174   0.00168   0.00145   0.00173    0.00091

 C3          0.12129   0.04855   0.11963     1.00000     0.03019   0.04232   0.03448   0.00485  -0.00163  -0.00315    0.03566
   0.00740   0.00054   0.00050   0.00016     0.00000     0.00195   0.00216   0.00216   0.00180   0.00174   0.00172    0.00090

 C8          0.40504   0.14861   0.15011     1.00000     0.03114   0.03622   0.02601  -0.00004   0.00021  -0.00394    0.03112
   0.00659   0.00050   0.00046   0.00014     0.00000     0.00196   0.00202   0.00191   0.00153   0.00156   0.00169    0.00087

 C0BA        0.25398   0.38744   0.18174     1.00000     0.05608   0.04008   0.04073  -0.00775   0.00231   0.00493    0.04563
   0.00858   0.00071   0.00053   0.00018     0.00000     0.00283   0.00231   0.00250   0.00192   0.00219   0.00210    0.00111

 H0BA        0.35087   0.45522   0.17577     1.00000     0.05476
                                             0.00000     0.00000

 H0BB        0.19095   0.42748   0.21012     1.00000     0.05476
                                             0.00000     0.00000

 C7          0.21794   0.30831   0.09134     1.00000     0.02984   0.04250   0.03816   0.00691   0.00121   0.00269    0.03683
   0.00770   0.00055   0.00050   0.00016     0.00000     0.00194   0.00222   0.00220   0.00184   0.00171   0.00181    0.00093

 H7          0.31787   0.36814   0.08043     1.00000     0.04420
                                             0.00000     0.00000

 C14         0.32012   0.23167   0.19439     1.00000     0.03956   0.03937   0.02914  -0.00375  -0.00294  -0.00368    0.03602
   0.00693   0.00055   0.00049   0.00015     0.00000     0.00219   0.00213   0.00210   0.00171   0.00169   0.00184    0.00093

 C4          0.27875   0.14473   0.10570     1.00000     0.02903   0.04123   0.02225  -0.00156   0.00349  -0.00024    0.03084
   0.00704   0.00051   0.00048   0.00014     0.00000     0.00187   0.00210   0.00180   0.00155   0.00153   0.00171    0.00085

 C22         0.54566  -0.26701   0.12070     1.00000     0.03575   0.03897   0.03872  -0.00266   0.00235  -0.00236    0.03781
   0.00747   0.00055   0.00050   0.00016     0.00000     0.00204   0.00211   0.00220   0.00176   0.00192   0.00187    0.00092

 C15         0.45312  -0.15050   0.02740     1.00000     0.04806   0.06643   0.03221  -0.00902  -0.00125   0.00473    0.04890
   0.00833   0.00067   0.00062   0.00017     0.00000     0.00252   0.00303   0.00224   0.00210   0.00200   0.00258    0.00115

 H15         0.42433  -0.11258  -0.00393     1.00000     0.05868
                                             0.00000     0.00000

 C6BA        0.27446  -0.13639   0.29214     1.00000     0.07467   0.05015   0.06559   0.01036  -0.02128  -0.00427    0.06347
   0.00666   0.00059   0.00042   0.00015     0.00000     0.00255   0.00196   0.00238   0.00177   0.00207   0.00195    0.00106

 H           0.30421  -0.05285   0.28091     1.00000     0.09521
                                             0.00000     0.00000

 C11         0.13486   0.39001   0.13535     1.00000     0.04495   0.03898   0.04424   0.00280   0.00203   0.00304    0.04273
   0.00848   0.00065   0.00051   0.00018     0.00000     0.00251   0.00220   0.00246   0.00193   0.00201   0.00194    0.00104

 H11         0.02916   0.33455   0.14386     1.00000     0.05127
                                             0.00000     0.00000

 C21         0.52081  -0.29651   0.03258     1.00000     0.05360   0.06381   0.04411  -0.02376  -0.00119   0.00904    0.05384
   0.00870   0.00068   0.00063   0.00019     0.00000     0.00280   0.00308   0.00262   0.00238   0.00218   0.00255    0.00130

 H21         0.53648  -0.35663   0.00427     1.00000     0.06461
                                             0.00000     0.00000

 C17         0.08504   0.55598   0.12143     1.00000     0.07346   0.04642   0.07235   0.00002  -0.01036   0.02105    0.06407
   0.01104   0.00085   0.00061   0.00024     0.00000     0.00379   0.00271   0.00360   0.00259   0.00313   0.00281    0.00152

 H17A        0.02599   0.60299   0.14891     1.00000     0.09611
                                             0.00000     0.00000

 H17B        0.01108   0.55465   0.09277     1.00000     0.09611
                                             0.00000     0.00000

 H17C        0.18703   0.61371   0.11392     1.00000     0.09611
                                             0.00000     0.00000

 C23         0.56622  -0.35630   0.07883     1.00000     0.04977   0.04438   0.04908  -0.01359  -0.00013   0.00164    0.04774
   0.00832   0.00066   0.00056   0.00018     0.00000     0.00269   0.00243   0.00264   0.00205   0.00219   0.00221    0.00113

 H23         0.60997  -0.45548   0.08140     1.00000     0.05729
                                             0.00000     0.00000

 C2         -0.11333  -0.08989   0.09274     1.00000     0.04746   0.07473   0.08541  -0.00404  -0.00134  -0.01595    0.06920
   0.01079   0.00079   0.00079   0.00026     0.00000     0.00292   0.00384   0.00425   0.00332   0.00293   0.00288    0.00164

 H2A        -0.18824  -0.07233   0.06486     1.00000     0.10380
                                             0.00000     0.00000

 H2B        -0.16102  -0.04254   0.12196     1.00000     0.10380
                                             0.00000     0.00000

 H2C        -0.10165  -0.19843   0.09823     1.00000     0.10380
                                             0.00000     0.00000

 C2CA        0.19816  -0.22462   0.25387     1.00000     0.07679   0.08789   0.06820  -0.00119  -0.00620  -0.01786    0.07763
   0.01130   0.00094   0.00087   0.00025     0.00000     0.00403   0.00438   0.00381   0.00341   0.00325   0.00374    0.00181

 H2CA        0.28365  -0.25082   0.22948     1.00000     0.11644
                                             0.00000     0.00000

 H2CB        0.10835  -0.16607   0.23830     1.00000     0.11644
                                             0.00000     0.00000

 H2CC        0.15064  -0.31696   0.26781     1.00000     0.11644
                                             0.00000     0.00000

 O3CA        0.73375   0.26927   0.03926     1.00000     0.04666   0.12798   0.04078   0.00143   0.00060  -0.01193    0.07181
   0.00754   0.00048   0.00064   0.00014     0.00000     0.00196   0.00387   0.00207   0.00226   0.00165   0.00240    0.00125

 H3CA        0.70491   0.19940   0.01874     1.00000     0.10771
                                             0.00000     0.00000

 H3CB        0.83633   0.24683   0.04743     1.00000     0.10771
                                             0.00000     0.00000


 Final Structure Factor Calculation for  exp_phem_6B1 in P212121 #19                                                

 Total number of l.s. parameters =   254  Maximum vector length =  623   Memory required =     2831 /    30534

 wR2 = 0.1606 before cycle  21 for    3206 data and      2 /    254 parameters

 GooF = S =     0.878;     Restrained GooF =      0.878 for       0 restraints

 Weight = 1 / [ sigma^2(Fo^2) + ( 0.1288 * P )^2 +   1.05 * P ]   where  P = ( Max ( Fo^2, 0 ) + 2 * Fc^2 ) / 3

 R1 =  0.0519 for    2852 Fo > 4sig(Fo)  and  0.0594 for all    3206 data
 wR2 =  0.1606,  GooF = S =   0.878,  Restrained GooF =    0.878  for all data

 Flack x =   -0.514(999) by classical fit to all intensities
             -0.262(396) from 1070 selected quotients (Parsons' method)

 Occupancy sum of asymmetric unit =    27.00 for non-hydrogen and    23.00 for H and D atoms


 Principal mean square atomic displacements U

   0.0346   0.0214   0.0073   N6  
   0.0502   0.0345   0.0276   O13  
   0.0808   0.0406   0.0254   O19  
   0.0636   0.0411   0.0293   O10  
   0.0701   0.0511   0.0251   O20  
   0.0468   0.0283   0.0248   C9  
   0.0363   0.0276   0.0266   C16  
   0.0873   0.0481   0.0308   O5  
   0.0745   0.0432   0.0354   O24  
   0.0377   0.0334   0.0259   C12  
   0.0873   0.0444   0.0289   O1  
   0.0455   0.0322   0.0294   C3  
   0.0384   0.0290   0.0260   C8  
   0.0575   0.0479   0.0316   C0BA  
   0.0480   0.0332   0.0293   C7  
   0.0432   0.0382   0.0267   C14  
   0.0414   0.0304   0.0207   C4  
   0.0430   0.0362   0.0342   C22  
   0.0698   0.0470   0.0300   C15  
   0.0941   0.0534   0.0429   C6BA  
   0.0485   0.0425   0.0372   C11  
   0.0821   0.0519   0.0276   C21  
   0.0898   0.0682   0.0342   C17  
   0.0606   0.0497   0.0329   C23  
   0.0874   0.0803   0.0399   C2  
   0.1013   0.0719   0.0597   C2CA  
   0.1297   0.0451   0.0406   O3CA  

     0  atoms may be split and     0  atoms NPD


 Analysis of variance for reflections employed in refinement      K = Mean[Fo^2] / Mean[Fc^2]  for group


 Fc/Fc(max)       0.000    0.018    0.029    0.039    0.049    0.060    0.072    0.092    0.120    0.172    1.000

 Number in group       343.     329.     322.     296.     313.     333.     330.     306.     317.     317.

            GooF      1.145    0.961    0.888    0.849    0.777    0.786    0.848    0.762    0.919    0.741

             K        1.474    1.075    1.016    1.036    1.020    1.006    1.012    1.010    1.018    0.977


 Resolution(A)    0.84     0.87     0.91     0.95     1.00     1.06     1.14     1.25     1.44     1.81     inf

 Number in group       324.     327.     311.     326.     317.     321.     316.     328.     314.     322.

            GooF      0.879    0.900    0.795    0.752    0.680    0.680    0.669    0.679    1.093    1.380

             K        1.021    1.054    1.009    0.990    0.991    1.008    1.000    0.994    1.031    0.976

             R1       0.142    0.129    0.093    0.072    0.056    0.044    0.035    0.039    0.054    0.050


 Recommended weighting scheme:  WGHT      0.0961      0.6307
 Note that in most cases convergence will be faster if fixed weights (e.g. the
 default WGHT 0.1) are retained until the refinement is virtually complete, and
 only then should the above recommended values be used.


 Most Disagreeable Reflections (* if suppressed or used for Rfree).
 Error/esd is calculated as sqrt(wD^2/<wD^2>) where w is given by the weight
 formula, D = Fo^2-Fc^2 and <> refers to the average over all reflections.

     h   k   l          Fo^2          Fc^2    Error/esd  Fc/Fc(max)  Resolution(A)

     1   0   3         52.22          0.04      10.82       0.001       5.87
     0   0   8        929.23        513.10       5.58       0.161       3.35
     1   0   5         42.09        109.61       5.39       0.074       4.42
     1   0   4        298.96        165.16       5.09       0.091       5.08
     0   2   3        136.94         76.09       4.47       0.062       3.91
     0   2   6         12.80          2.89       4.22       0.012       3.12
     0   1   5        900.92       1497.01       4.13       0.275       4.57
     2   0  17         72.21         36.08       4.08       0.043       1.46
    -2   3   6        339.98        215.44       3.97       0.104       2.06
     2   3   6        334.00        215.18       3.82       0.104       2.06
     8   0  13         38.14         10.35       3.79       0.023       0.88
     0   3  14         11.56          1.91       3.77       0.010       1.60
     0   2   7        588.12        390.16       3.74       0.140       2.88
     0   3  11          8.81          1.37       3.66       0.008       1.87
    -1   2  14        301.37        196.12       3.64       0.099       1.71
     1   0   9        203.73        325.20       3.54       0.128       2.78
     0   0  18         92.62        157.69       3.50       0.089       1.49
     2   2  13         25.72          8.96       3.47       0.021       1.68
     1   3  10         87.45         51.93       3.45       0.051       1.91
     2   0   9          5.38         18.09       3.43       0.030       2.37
     3   0   5        935.17        645.97       3.42       0.181       2.33
     0   5   1          9.61          1.55       3.42       0.009       1.74
     0   1  23         19.15          5.01       3.35       0.016       1.16
    -4   3   5         76.76         45.87       3.35       0.048       1.55
     2   5  26         19.65         47.08       3.33       0.049       0.87
     1   2  14        292.69        196.21       3.29       0.100       1.71
     4   3   0         31.13         56.41       3.15       0.053       1.61
    -1   1  14        198.77        134.81       3.13       0.082       1.82
     4   0   8         39.43         21.14       3.12       0.033       1.68
     0   4   5        442.46        311.56       3.11       0.125       2.02
     9   1   2          6.57         25.25       3.07       0.036       0.86
     0   1   4        935.34       1347.68       3.06       0.261       5.31
    -5   8   1          5.28         20.50       3.03       0.032       0.89
    -1   2   4        438.02        311.94       3.01       0.125       3.30
    -3   3   3        463.28        330.43       3.00       0.129       1.89
     6   0   6          9.19          0.54       2.95       0.005       1.24
    -2   2  13         20.51          9.02       2.93       0.021       1.68
    -1   3  10         81.35         52.08       2.91       0.051       1.91
     3   3   3        456.79        329.74       2.89       0.129       1.89
     1   2   4        430.68        311.88       2.86       0.125       3.30
     1   1  12        679.77        497.13       2.84       0.158       2.09
     4   3   5         71.63         46.10       2.83       0.048       1.55
     0   1   6         10.45         22.86       2.83       0.034       3.98
     2   0   8        217.06        153.95       2.82       0.088       2.54
    -1   1  12        676.71        496.70       2.81       0.158       2.09
     3   0  17         62.67         99.21       2.81       0.071       1.35
     2   0  15         37.44         63.54       2.80       0.057       1.62
    -6   4  18          2.45         21.27       2.76       0.033       0.89
     1   3  13          5.85         15.65       2.76       0.028       1.64
     3   0  29         13.12          0.03       2.76       0.001       0.87


 Bond lengths and angles

 N6 -        Distance       Angles
 C9        1.3682 (0.0051) 
 C4        1.4207 (0.0045)  115.16 (0.29)
               N6 -          C9           

 O13 -       Distance       Angles
 C8        1.4316 (0.0048) 
               O13 -        

 O19 -       Distance       Angles
 C12       1.2231 (0.0048) 
               O19 -        

 O10 -       Distance       Angles
 C7        1.4046 (0.0053) 
               O10 -        

 O20 -       Distance       Angles
 C14       1.2032 (0.0051) 
               O20 -        

 C9 -        Distance       Angles
 C15       1.3789 (0.0060) 
 N6        1.3682 (0.0051)  117.58 (0.38)
 C16       1.4133 (0.0056)  121.36 (0.40) 121.03 (0.34)
               C9 -          C15           N6           

 C16 -       Distance       Angles
 C9        1.4133 (0.0056) 
 C22       1.4222 (0.0060)  117.72 (0.35)
 C12       1.4572 (0.0056)  120.61 (0.36) 121.30 (0.36)
               C16 -         C9            C22          

 O5 -        Distance       Angles
 C3        1.1985 (0.0051) 
               O5 -         

 O24 -       Distance       Angles
 C22       1.3480 (0.0054) 
               O24 -        

 C12 -       Distance       Angles
 O19       1.2231 (0.0048) 
 C16       1.4572 (0.0056)  122.70 (0.38)
 C8        1.5321 (0.0058)  121.52 (0.35) 115.42 (0.33)
               C12 -         O19           C16          

 O1 -        Distance       Angles
 C3        1.2965 (0.0054) 
 C2        1.4370 (0.0068)  114.64 (0.41)
               O1 -          C3           

 C3 -        Distance       Angles
 O5        1.1985 (0.0051) 
 O1        1.2965 (0.0054)  124.52 (0.40)
 C4        1.5293 (0.0057)  121.15 (0.39) 114.21 (0.36)
               C3 -          O5            O1           

 C8 -        Distance       Angles
 O13       1.4316 (0.0048) 
 C12       1.5321 (0.0058)  106.45 (0.31)
 C14       1.5390 (0.0056)  108.63 (0.31) 116.19 (0.32)
 C4        1.5441 (0.0054)  106.20 (0.29) 109.46 (0.31) 109.43 (0.32)
               C8 -          O13           C12           C14          

 C0BA -      Distance       Angles
 C14       1.4886 (0.0064) 
 C11       1.5513 (0.0067)  113.71 (0.35)
               C0BA -        C14          

 C7 -        Distance       Angles
 O10       1.4046 (0.0053) 
 C11       1.5217 (0.0064)  108.37 (0.36)
 C4        1.5482 (0.0058)  110.91 (0.34) 111.47 (0.34)
               C7 -          O10           C11          

 C14 -       Distance       Angles
 O20       1.2032 (0.0051) 
 C0BA      1.4886 (0.0064)  123.20 (0.40)
 C8        1.5390 (0.0056)  123.24 (0.39) 113.56 (0.36)
               C14 -         O20           C0BA         

 C4 -        Distance       Angles
 N6        1.4207 (0.0045) 
 C3        1.5293 (0.0057)  110.74 (0.33)
 C8        1.5441 (0.0054)  109.61 (0.31) 109.43 (0.32)
 C7        1.5482 (0.0058)  106.96 (0.31) 108.61 (0.32) 111.47 (0.32)
               C4 -          N6            C3            C8           

 C22 -       Distance       Angles
 O24       1.3480 (0.0054) 
 C23       1.3747 (0.0063)  117.90 (0.40)
 C16       1.4222 (0.0060)  121.24 (0.37) 120.82 (0.41)
               C22 -         O24           C23          

 C15 -       Distance       Angles
 C9        1.3789 (0.0060) 
 C21       1.3820 (0.0076)  118.86 (0.44)
               C15 -         C9           

 C6BA -      Distance       Angles
 C2CA      1.4123 (0.0075) 
               C6BA -       

 C11 -       Distance       Angles
 C7        1.5217 (0.0064) 
 C17       1.5408 (0.0067)  110.88 (0.42)
 C0BA      1.5513 (0.0067)  111.22 (0.38) 110.97 (0.40)
               C11 -         C7            C17          

 C21 -       Distance       Angles
 C15       1.3820 (0.0076) 
 C23       1.3906 (0.0073)  122.02 (0.42)
               C21 -         C15          

 C17 -       Distance       Angles
 C11       1.5408 (0.0067) 
               C17 -        

 C23 -       Distance       Angles
 C22       1.3747 (0.0063) 
 C21       1.3906 (0.0073)  119.19 (0.44)
               C23 -         C22          

 C2 -        Distance       Angles
 O1        1.4370 (0.0068) 
               C2 -         

 C2CA -      Distance       Angles
 C6BA      1.4123 (0.0075) 
               C2CA -       


 FMAP and GRID set by program

 FMAP   2   3  29
 GRID    -0.962  -2  -2     0.962   2   2

 R1 =  0.0590 for   1872 unique reflections after merging for Fourier


 Electron density synthesis with coefficients Fo-Fc

 Highest peak    0.55  at  0.9057  0.9618  0.1667  [  1.31 A from H2B ]
 Deepest hole   -0.45  at  0.3817  0.1450  0.0282  [  0.24 A from H6 ]

 Mean =    0.00,   Rms deviation from mean =    0.06,   Highest memory used =     2601 /    17393


 Fourier peaks appended to .res file

              x       y       z       sof     U      Peak   Distances to nearest atoms (including eq.)

 Q1    1  -0.0943 -0.0382  0.1667   1.00000  0.05    0.55   1.31 H2B  1.46 O5  2.04 C2  2.23 C3
 Q2    1   0.3420  0.1006  0.0764   1.00000  0.05    0.34   0.42 N6  1.00 C4  1.15 H6  1.58 C9
 Q3    1   0.6766  0.2452  0.0717   1.00000  0.05    0.27   1.00 O3CA  1.40 H3CB  1.49 H3CA  1.94 O13
 Q4    1   0.6195  0.0824  0.0635   1.00000  0.05    0.18   1.71 H3CA  1.95 C9  1.96 O3CA  2.00 N6
 Q5    1   0.4218 -0.2027 -0.0478   1.00000  0.05    0.17   1.41 H15  1.61 H2C  1.90 H17B  2.08 C15

 Shortest distances between peaks (including symmetry equivalents)

      3   4  1.50      2   4  2.19      2   3  2.89


 Time profile in seconds
 -----------------------

      0.00: Read and process instructions
      0.00: Fit rigid groups
      0.00: Interpret restraints etc.
      0.00: Generate connectivity array
      0.00: Analyse DFIX and DANG restraints
      0.00: Analyse SAME and SADI restraints
      0.00: Generate CHIV restraints
      0.00: Check if bonds in residues restrained
      0.00: Generate DELU and RIGU restraints
      0.00: Generate SIMU restraints
      0.00: Generate ISOR restraints
      0.00: Generate NCSY restraints
      0.00: Analyse other restraints etc.
      0.08: Read intensity data, sort/merge etc.
      0.00: Set up constraints
      0.00: OSF, H-atoms from difference map
      0.02: Set up l.s. refinement
      0.01: Generate idealized H-atoms
      0.32: Structure factors and derivatives
      0.48: Sum l.s. matrices
      0.00: Generate and apply antibumping restraints
      0.00: Apply other restraints
      0.30: Solve l.s. equations
      0.00: Generate HTAB table
      0.10: Other dependent quantities, CIF, tables
      0.01: Analysis of variance
      0.01: Merge reflections for Fourier and .fcf
      0.00: Fourier summations
      0.00: Peaksearch
      0.00: Analyse peaklist

 ** WARNING: These times are only approximate for multiple threads.
             To get better estimates run with -t1 **

 +++++++++++++++++++++++++++++++++++++++++++++++++++++++++++++++++++++++++++++
 +  exp_phem_6b1  finished at 16:09:04   Total elapsed time:      1.38 secs  +
 +++++++++++++++++++++++++++++++++++++++++++++++++++++++++++++++++++++++++++++
