# Supplementary material for: Amycolachromones A–F, Isolated from a Streptomycin-Resistant Strain of the Deep-Sea Marine Actinomycete Amycolatopsis sp. WP1
Source: Mar Drugs. 2022 Feb 24;20(3):162. doi: 10.3390/md20030162 (PMC8949813; doi:10.3390/md20030162)
Supplement: Supplementary file 1 [file marinedrugs-20-00162-s001.zip › phem_6B-1/phem_6B-1/phem_6B-1/struct/olex2_exp_phem_6B1/exp_phem_6B1.p4p]

TITLE CrysAlis p4p export at Thu Sep 14 21:23:31 2017
CHEM 
REM BRAVAISTYPE P
CELL   7.775956   8.699262  26.819564  90.0000  90.0000  90.0000 1814.2114
CELLSD   0.000312   0.000386   0.001094   0.0000   0.0000   0.0000   0.1313
SOURCE MO    0.71073     0.70930     0.71359
REM BINNINGDURINGDATAREDUCTION 2 2
