# Supplementary material for: Amycolachromones A–F, Isolated from a Streptomycin-Resistant Strain of the Deep-Sea Marine Actinomycete Amycolatopsis sp. WP1
Source: Mar Drugs. 2022 Feb 24;20(3):162. doi: 10.3390/md20030162 (PMC8949813; doi:10.3390/md20030162)
Supplement: Supplementary file 1 [file marinedrugs-20-00162-s001.zip › phem_6B-1/phem_6B-1/phem_6B-1/struct/olex2_exp_phem_6B1/exp_phem_6B1.prp]

++++++++++++++++++++++++++++++++++++++++++++++++++++++++++++++++++++++++++++++
+  XPREP  - Reciprocal space exploration - Version 6.14 - W95/98/NT/2000/ME  +
+  COPYRIGHT(c) 2003 Bruker Nonius                      All Rights Reserved  +
+  exp_phem_6B1                          started at 16:13:01 on 15-Sep-2017  +
++++++++++++++++++++++++++++++++++++++++++++++++++++++++++++++++++++++++++++++


Original cell in Angstroms and degrees:

    7.776    8.699   26.820    90.00    90.00    90.00

   20064 Reflections read from file exp_phem_6B1.hkl; mean (I/sigma) =   12.24


Lattice exceptions:  P      A      B      C      I      F     Obv    Rev    All

N (total) =           0  10021  10022   9993  10055  15018  13367  13382  20064
N (int>3sigma) =      0   6657   6620   6563   6700   9920   8924   8932  13307
Mean intensity =    0.0  145.3  161.9  171.2  148.1  159.5  154.4  156.4  156.2
Mean int/sigma =    0.0   12.0   12.4   12.5   12.0   12.3   12.1   12.2   12.3

Lattice type: P chosen          Volume:      1814.21

-------------------------------------------------------------------------------
