# Supplementary material for: Amycolachromones A–F, Isolated from a Streptomycin-Resistant Strain of the Deep-Sea Marine Actinomycete Amycolatopsis sp. WP1
Source: Mar Drugs. 2022 Feb 24;20(3):162. doi: 10.3390/md20030162 (PMC8949813; doi:10.3390/md20030162)
Supplement: Supplementary file 1 [file marinedrugs-20-00162-s001.zip › phem_6B-1/phem_6B-1/phem_6B-1/struct/olex2_exp_phem_6B1/exp_phem_6B1.res]

    exp_phem_6b1.res created by SHELXL-2014/7

TITL exp_phem_6b1_a.res in P2(1)2(1)2(1)
REM Old TITL exp_phem_6B1 in P212121 #19
REM SHELXT solution in P2(1)2(1)2(1)
REM R1 0.132, Rweak 0.098, Alpha 0.001, Orientation as input
REM Flack x = -0.347 ( 0.367 ) from Parsons' quotients
REM Formula found by SHELXT: C17 O8 N2
CELL 0.71073 7.776 8.6993 26.8196 90 90 90
ZERR 4 0.0003 0.0004 0.0011 0 0 0
LATT -1
SYMM 0.5-X,-Y,0.5+Z
SYMM -X,0.5+Y,0.5-Z
SYMM 0.5+X,0.5-Y,-Z
SFAC C H O
UNIT 68 88 40
 
L.S. 20
PLAN  5
SIZE 0.004 0.004 0.006
BOND $H
list 4
fmap 2
ACTA
SHEL 999 0.8
OMIT 0 2 2
OMIT 1 0 3
OMIT 1 0 6
OMIT 3 0 10
OMIT -1 2 4
OMIT 1 2 4
OMIT 0 1 8
OMIT 0 2 6
OMIT 1 0 4
OMIT 0 0 6
OMIT 0 3 11
OMIT 1 0 5
REM <olex2.extras>
REM <HklSrc "%.\\exp_phem_6B1.hkl">
REM </olex2.extras>
 
WGHT    0.077000    0.339000
EXTI    0.005745
FVAR       0.71844
O001  3    0.362366    0.417316    0.436940    11.00000    0.03258    0.04673 =
         0.02112    0.00123   -0.00205   -0.00254
O002  3    0.549808    0.262940    0.366065    11.00000    0.03174    0.04551 =
         0.03210    0.00168    0.00253    0.00943
AFIX 147
H002  2    0.599994    0.227679    0.341728    11.00000   -1.50000
AFIX   0
O003  3    0.097822    0.197263    0.447825    11.00000    0.03719    0.06080 =
         0.03488    0.00678    0.00419   -0.00866
AFIX 147
H003  2    0.147916    0.213137    0.474233    11.00000   -1.50000
AFIX   0
O004  3    0.532027    0.549796    0.299198    11.00000    0.07110    0.04437 =
         0.02790    0.00004    0.01154   -0.01556
O005  3    0.308615    0.323701    0.264681    11.00000    0.06853    0.04958 =
         0.02526   -0.00293   -0.00469   -0.00211
O006  3    0.597999    0.825027    0.335238    11.00000    0.07256    0.03644 =
         0.04224    0.00234    0.00300   -0.00867
AFIX 147
H006  2    0.591869    0.758305    0.313714    11.00000   -1.50000
AFIX   0
O007  3    0.052104    0.524068    0.417501    11.00000    0.03842    0.07513 =
         0.04277   -0.01230    0.00174    0.01779
O008  3    0.064712    0.449878    0.338641    11.00000    0.05149    0.07010 =
         0.03903   -0.00447   -0.01284    0.02026
 
O009  3    0.725388    0.136887    0.292107    11.00000    0.07400    0.04764 =
         0.06520   -0.01169    0.02137   -0.00325
AFIX 147
H009  2    0.702672    0.051089    0.281293    11.00000   -1.50000
AFIX   6
 
O00A  3    0.233790    0.269075    0.538988    11.00000    0.04579    0.13438 =
         0.03761    0.00360    0.00311   -0.00872
H00Q  2    0.185177    0.252419    0.566880    11.00000   -1.50000
H00R  2    0.333873    0.231077    0.542265    11.00000   -1.50000
AFIX   0
 
C00B  1    0.429254    0.561824    0.430437    11.00000    0.02436    0.04384 =
         0.02871   -0.00413   -0.00165   -0.00001
C00C  1    0.545848    0.766669    0.379351    11.00000    0.03537    0.03893 =
         0.03714   -0.00201   -0.00107    0.00215
C00D  1    0.278940    0.355253    0.394318    11.00000    0.02864    0.03860 =
         0.02003   -0.00136   -0.00238   -0.00032
C00E  1    0.405156    0.351239    0.349855    11.00000    0.02861    0.03424 =
         0.02473   -0.00023   -0.00055    0.00419
C00F  1    0.471773    0.513956    0.339694    11.00000    0.03298    0.03473 =
         0.02431    0.00061    0.00043    0.00201
C00G  1    0.476262    0.616189    0.382754    11.00000    0.02655    0.03506 =
         0.02568   -0.00161   -0.00047    0.00195
C00H  1    0.121263    0.451125    0.380656    11.00000    0.02920    0.04137 =
         0.03646    0.00293    0.00250    0.00219
C00I  1    0.218670    0.191438    0.408616    11.00000    0.02986    0.04172 =
         0.03486    0.00696   -0.00062   -0.00188
AFIX  13
H00I  2    0.318505    0.131481    0.419530    11.00000   -1.20000
AFIX   0
C00J  1    0.319820    0.268335    0.305543    11.00000    0.03864    0.03658 =
         0.02790   -0.00450    0.00268    0.00339
C00K  1    0.566631    0.856088    0.421118    11.00000    0.05036    0.04293 =
         0.04968   -0.01252   -0.00232   -0.00309
AFIX  43
H00K  2    0.610960    0.955045    0.418480    11.00000   -1.20000
AFIX   0
C00L  1    0.452885    0.650526    0.472417    11.00000    0.04700    0.06678 =
         0.02915   -0.00906    0.00082   -0.00607
AFIX  43
H00L  2    0.423810    0.612787    0.503746    11.00000   -1.20000
AFIX   0
C00M  1    0.253922    0.112283    0.318430    11.00000    0.05586    0.03926 =
         0.04005   -0.00777   -0.00144   -0.00584
AFIX  23
H00A  2    0.350948    0.044821    0.324585    11.00000   -1.20000
H00B  2    0.191199    0.071640    0.290083    11.00000   -1.20000
AFIX   0
C00N  1    0.134964    0.110384    0.364576    11.00000    0.04378    0.03873 =
         0.04386    0.00075   -0.00214   -0.00426
AFIX  13
H00N  2    0.029351    0.165995    0.356080    11.00000   -1.20000
AFIX   0
C00O  1    0.520829    0.797204    0.467183    11.00000    0.05339    0.06134 =
         0.04170   -0.02496    0.00055   -0.00685
AFIX  43
H00O  2    0.536009    0.857645    0.495444    11.00000   -1.20000
AFIX   0
C00P  1    0.085557   -0.055859    0.378393    11.00000    0.07300    0.04630 =
         0.06833    0.00173    0.00650   -0.02174
AFIX 137
H00C  2    0.187901   -0.114247    0.384880    11.00000   -1.50000
H00D  2    0.023581   -0.101789    0.351256    11.00000   -1.50000
H00E  2    0.014422   -0.055068    0.407647    11.00000   -1.50000
AFIX   0
C00Q  1   -0.113342    0.590006    0.407385    11.00000    0.04626    0.07616 =
         0.08470   -0.00325    0.00186    0.01615
AFIX 137
H00F  2   -0.100017    0.696772    0.399198    11.00000   -1.50000
H00G  2   -0.185151    0.580241    0.436329    11.00000   -1.50000
H00H  2   -0.165580    0.537132    0.379858    11.00000   -1.50000
AFIX   0
 
C00R  1    0.803077    0.224580    0.254461    11.00000    0.07657    0.08927 =
         0.06068   -0.00200    0.00578   -0.01913
AFIX 137
H00J  2    0.715778    0.270357    0.233964    11.00000   -1.50000
H00M  2    0.874694    0.159474    0.234358    11.00000   -1.50000
H00P  2    0.871947    0.303944    0.269288    11.00000   -1.50000
AFIX   0
HKLF 4
 
REM  exp_phem_6b1_a.res in P2(1)2(1)2(1)
REM R1 =  0.0455 for    3133 Fo > 4sig(Fo)  and  0.0566 for all    3697 data
REM    255 parameters refined using      0 restraints
 
END  
     
WGHT      0.0695      0.3666 

REM Highest difference peak  0.560,  deepest hole -0.231,  1-sigma level  0.046
Q1    1  -0.0949  0.5397  0.3332  11.00000  0.05    0.56
Q2    1   0.3333  0.3279  0.3313  11.00000  0.05    0.20
Q3    1   0.9580  0.2256  0.2323  11.00000  0.05    0.19
Q4    1   0.3498  0.3757  0.3682  11.00000  0.05    0.19
Q5    1   0.3428  0.3133  0.5508  11.00000  0.05    0.19

  REM The information below was added by Olex2.
  REM
  REM R1 = 0.0455 for 3133 Fo > 4sig(Fo) and 0.0566 for all 20064 data
  REM n/a parameters refined using n/a restraints
  REM Highest difference peak 0.56, deepest hole -0.23
  REM Mean Shift 0, Max Shift -0.003.

  REM +++ Tabular Listing of Refinement Information +++
  REM R1_all = 0.0566
  REM R1_gt = 0.0455
  REM wR_ref = 0.1256
  REM GOOF = 1.011
  REM Shift_max = -0.003
  REM Shift_mean = 0
  REM Reflections_all = 20064
  REM Reflections_gt = 3133
  REM Parameters = n/a
  REM Hole = -0.23
  REM Peak = 0.56
  REM Flack = -0.3(4)

  
