# Supplementary material for: Amycolachromones A–F, Isolated from a Streptomycin-Resistant Strain of the Deep-Sea Marine Actinomycete Amycolatopsis sp. WP1
Source: Mar Drugs. 2022 Feb 24;20(3):162. doi: 10.3390/md20030162 (PMC8949813; doi:10.3390/md20030162)
Supplement: Supplementary file 1 [file marinedrugs-20-00162-s001.zip › phem_6B-1/phem_6B-1/phem_6B-1/struct/olex2_exp_phem_6B1/ov_exp_phem_6B1.lst]

 ++++++++++++++++++++++++++++++++++++++++++++++++++++++++++++++++
 +  SHELXL-97 - CRYSTAL STRUCTURE REFINEMENT - WINDOWS VERSION  +
 +  Copyright(C) George M. Sheldrick 1993-7       Release 97-2  +
 +  exp_phem_6b1            started at 21:23:43 on 14-Sep-2017  +
 ++++++++++++++++++++++++++++++++++++++++++++++++++++++++++++++++

 TITL exp_phem_6B1 in P212121 #19
 CELL 0.71073 7.77596 8.69926 26.81956 90 90 90
 ZERR 8 0.00031 0.00039 0.00109 0 0 0
 LATT -1
 SYMM 0.5-X,-Y,0.5+Z
 SYMM 0.5+X,0.5-Y,-Z
 SYMM -X,0.5+Y,0.5-Z
  
 SFAC C H N O
 UNIT 88 80 8 8

 V =     1814.21     F(000) =     728.0     Mu =   0.08 mm-1      Cell Wt =     1377.60    Rho =  1.261

  
  
 cgls 3
 PLAN  5
 REM reset to P212121 #19
 BOND
 FMAP 2
 REM <HKL>C:/data/2017_09/exp_phem_6B1/struct/olex2_exp_phem_6B1/exp_phem_6B1.h
 REM kl</HKL>
 WGHT 0.1
 FVAR 7.30954
  
 C6    1     0.36160  0.08292  0.06303  11.00000  0.01550
 O13   4     0.55051  0.23706  0.13377  11.00000  0.03770
 O19   4     0.53177 -0.04934  0.20067  11.00000  0.04813
 O10   4     0.09855  0.30310  0.05196  11.00000  0.04497
 O20   4     0.30998  0.17555  0.23533  11.00000  0.05228
 C9    1     0.43039 -0.06352  0.06891  11.00000  0.03589
 C16   1     0.47737 -0.11587  0.11691  11.00000  0.03260
 O5    4     0.06281  0.04862  0.16087  11.00000  0.05247
 O24   4     0.59915 -0.32379  0.16420  11.00000  0.04837
 C12   1     0.47256 -0.01466  0.16031  11.00000  0.03070
 O1    4     0.05330 -0.02382  0.08246  11.00000  0.05346
 C3    1     0.12182  0.04752  0.11951  11.00000  0.03490
 C8    1     0.40431  0.14764  0.14974  11.00000  0.03313
 C0BA  1     0.25466  0.38798  0.18209  11.00000  0.04958
 C7    1     0.21694  0.30738  0.09131  11.00000  0.03448
 C14   1     0.31721  0.23175  0.19424  11.00000  0.03645
 C4    1     0.27870  0.14400  0.10572  11.00000  0.03003
 C22   1     0.54575 -0.26852  0.12034  11.00000  0.03682
 C15   1     0.45181 -0.14771  0.02726  11.00000  0.04720
  
 C6BA  4     0.72349  0.36418  0.20771  11.00000  0.06084
  
 C11   1     0.13490  0.38911  0.13512  11.00000  0.04333
 C21   1     0.52077 -0.29773  0.03224  11.00000  0.05513
 C17   1     0.08692  0.55539  0.12060  11.00000  0.06206
 C23   1     0.56477 -0.35488  0.07904  11.00000  0.04855
 C2    1    -0.11711 -0.09085  0.09215  11.00000  0.07260
  
 C2CA  1     0.80761  0.28293  0.24740  11.00000  0.08923
  
 C3CA  1     0.73453  0.27208  0.03915  11.00000  0.04230
 HKLF 4


 Covalent radii and connectivity table for  exp_phem_6B1 in P212121 #19                                                

 C    0.770
 H    0.320
 N    0.700
 O    0.660

 C6 - C9 C4
 O13 - C8
 O19 - C12
 O10 - C7
 O20 - C14
 C9 - C15 C6 C16
 C16 - C9 C22 C12
 O5 - C3
 O24 - C22
 C12 - O19 C16 C8
 O1 - C3 C2
 C3 - O5 O1 C4
 C8 - O13 C4 C12 C14
 C0BA - C14 C11
 C7 - O10 C11 C4
 C14 - O20 C0BA C8
 C4 - C6 C3 C8 C7
 C22 - O24 C23 C16
 C15 - C9 C21
 C6BA - C2CA
 C11 - C7 C17 C0BA
 C21 - C23 C15
 C17 - C11
 C23 - C22 C21
 C2 - O1
 C2CA - C6BA
 C3CA - no bonds found


   20064  Reflections read, of which    60  rejected

 -10 =< h =< 10,    -11 =< k =< 11,    -36 =< l =< 35,   Max. 2-theta =   58.92

       0  Systematic absence violations

       0  Inconsistent equivalents

    4451  Unique reflections, of which      0  suppressed

 R(int) = 0.0343     R(sigma) = 0.0342      Friedel opposites not merged

 Maximum memory for data reduction =  1582 /   44713


   ** Cell contents from UNIT instruction and atom list do not agree **


 Unit-cell contents from UNIT instruction and atom list resp.

 C        88.00     76.00
 H        80.00      0.00
 N         8.00      0.00
 O         8.00     32.00


 Least-squares cycle   1      Maximum vector length =  511      Memory required =   1853 /  134720

 wR2 =  0.3531 before cycle   1 for   4451 data and   109 /   109 parameters

 GooF = S =     2.431;     Restrained GooF =      2.431  for      0 restraints

 Weight = 1 / [ sigma^2(Fo^2) + ( 0.1000 * P )^2 +   0.00 * P ]   where  P = ( Max ( Fo^2, 0 ) + 2 * Fc^2 ) / 3

 Conjugate gradient solution of sparse normal equations
   1 Iterations    Ratio of residuals =  0.00000    Maximum memory (B) =    764
 Parameter shifts / values:     OSF 0.05369/7.36323        

 Max. shift = 0.001 A for C2CA      Max. dU = 0.001 for C2CA       


 Least-squares cycle   2      Maximum vector length =  511      Memory required =   1853 /  134720

 wR2 =  0.3533 before cycle   2 for   4451 data and   109 /   109 parameters

 GooF = S =     2.442;     Restrained GooF =      2.442  for      0 restraints

 Weight = 1 / [ sigma^2(Fo^2) + ( 0.1000 * P )^2 +   0.00 * P ]   where  P = ( Max ( Fo^2, 0 ) + 2 * Fc^2 ) / 3

 Conjugate gradient solution of sparse normal equations
   1 Iterations    Ratio of residuals =  0.00000    Maximum memory (B) =    764
 Parameter shifts / values:     OSF 0.02348/7.38671        

 Max. shift = 0.002 A for C2CA      Max. dU = 0.001 for C2         


 Least-squares cycle   3      Maximum vector length =  511      Memory required =   1853 /  134720

 wR2 =  0.3530 before cycle   3 for   4451 data and   109 /   109 parameters

 GooF = S =     2.435;     Restrained GooF =      2.435  for      0 restraints

 Weight = 1 / [ sigma^2(Fo^2) + ( 0.1000 * P )^2 +   0.00 * P ]   where  P = ( Max ( Fo^2, 0 ) + 2 * Fc^2 ) / 3

 Conjugate gradient solution of sparse normal equations
   1 Iterations    Ratio of residuals =  0.00000    Maximum memory (B) =    764
 Parameter shifts / values:     OSF 0.03302/7.41973        

 Max. shift = 0.002 A for C2CA      Max. dU = 0.001 for C2         


  exp_phem_6B1 in P212121 #19                                                

 ATOM           x         y         z          sof         U11       U22       U33       U23       U13       U12        Ueq

 C6          0.36154   0.08301   0.06302     1.00000     0.01592
 O13         0.55054   0.23698   0.13376     1.00000     0.03869
 O19         0.53170  -0.04935   0.20069     1.00000     0.04901
 O10         0.09858   0.30299   0.05198     1.00000     0.04592
 O20         0.31010   0.17575   0.23532     1.00000     0.05332
 C9          0.43045  -0.06346   0.06890     1.00000     0.03650
 C16         0.47731  -0.11579   0.11688     1.00000     0.03314
 O5          0.06282   0.04877   0.16084     1.00000     0.05337
 O24         0.59913  -0.32386   0.16414     1.00000     0.04939
 C12         0.47256  -0.01468   0.16034     1.00000     0.03135
 O1          0.05329  -0.02388   0.08247     1.00000     0.05466
 C3          0.12181   0.04752   0.11950     1.00000     0.03555
 C8          0.40428   0.14769   0.14972     1.00000     0.03388
 C0BA        0.25463   0.38797   0.18207     1.00000     0.05022
 C7          0.21694   0.30732   0.09129     1.00000     0.03519
 C14         0.31712   0.23175   0.19422     1.00000     0.03716
 C4          0.27877   0.14393   0.10570     1.00000     0.03079
 C22         0.54579  -0.26852   0.12031     1.00000     0.03740
 C15         0.45178  -0.14760   0.02724     1.00000     0.04788
 C6BA        0.72341   0.36417   0.20769     1.00000     0.06190
 C11         0.13497   0.38903   0.13515     1.00000     0.04404
 C21         0.52087  -0.29775   0.03219     1.00000     0.05574
 C17         0.08695   0.55562   0.12053     1.00000     0.06296
 C23         0.56474  -0.35484   0.07907     1.00000     0.04939
 C2         -0.11708  -0.09085   0.09211     1.00000     0.07450
 C2CA        0.80786   0.28323   0.24754     1.00000     0.09106
 C3CA        0.73466   0.27206   0.03915     1.00000     0.04291


 Final Structure Factor Calculation for  exp_phem_6B1 in P212121 #19                                                

 Total number of l.s. parameters =   109     Maximum vector length =  511      Memory required =   1746 /   25045

 wR2 =  0.3529 before cycle   4 for   4451 data and     2 /   109 parameters

 GooF = S =     2.434;     Restrained GooF =      2.434  for      0 restraints

 Weight = 1 / [ sigma^2(Fo^2) + ( 0.1000 * P )^2 +   0.00 * P ]   where  P = ( Max ( Fo^2, 0 ) + 2 * Fc^2 ) / 3

 R1 =  0.1280 for   3480 Fo > 4sig(Fo)  and  0.1504 for all   4451 data
 wR2 =  0.3529,  GooF = S =   2.434,  Restrained GooF =    2.434  for all data

 Flack x parameter =   0.6043   with esd  2.8883
 Expected values are 0 (within 3 esd's) for correct and +1 for inverted absolute structure.
 Note that this rough estimate ignores correlation with other parameters; if the
 above value differs significantly from zero, it is ESSENTIAL to test the
 inverted structure or refine x as a full-matrix parameter using TWIN and BASF

 Absolute structure cannot be determined reliably

 Occupancy sum of asymmetric unit =   27.00 for non-hydrogen and    0.00 for hydrogen atoms


 Analysis of variance for reflections employed in refinement      K = Mean[Fo^2] / Mean[Fc^2]  for group


 Fc/Fc(max)       0.000    0.013    0.019    0.026    0.033    0.040    0.050    0.063    0.087    0.130    1.000

 Number in group       474.     434.     475.     474.     417.     407.     440.     448.     434.     448.

            GooF      2.026    1.889    2.418    2.246    2.762    2.733    2.695    2.787    2.456    2.354

             K        3.224    1.461    1.308    1.088    1.103    1.140    1.070    1.052    1.040    1.015


 Resolution(A)    0.72     0.78     0.81     0.85     0.89     0.95     1.03     1.12     1.28     1.61     inf

 Number in group       452.     448.     438.     445.     450.     451.     429.     446.     447.     445.

            GooF      1.191    1.665    1.758    1.936    1.990    2.187    2.519    2.611    3.084    4.186

             K        1.075    1.223    1.129    1.079    1.063    1.060    1.053    1.046    1.016    1.023

             R1       0.298    0.278    0.243    0.222    0.175    0.129    0.131    0.104    0.111    0.117


 Recommended weighting scheme:  WGHT      0.2000      0.0000
 Note that in most cases convergence will be faster if fixed weights (e.g. the
 default WGHT 0.1) are retained until the refinement is virtually complete, and
 only then should the above recommended values be used.


 Most Disagreeable Reflections (* if suppressed or used for Rfree)

     h   k   l        Fo^2         Fc^2   Delta(F^2)/esd  Fc/Fc(max)  Resolution(A)

     0   1   9        194.20          0.01      11.04       0.001       2.82
     0   2   3        130.95         11.38       8.93       0.022       3.91
     3   4   0         76.89          9.89       6.88       0.021       1.67
     2   0   8        207.57         49.46       6.03       0.047       2.54
     2   0  17         69.06          1.09       5.63       0.007       1.46
     0   2   2        100.21         26.59       5.44       0.034       4.14
     0   4  14         67.11         13.54       5.18       0.024       1.44
     1   0   8        564.86        187.96       4.92       0.091       3.08
     1   3   7        127.86         41.31       4.80       0.043       2.22
     0   4   4         22.23          2.54       4.76       0.011       2.07
     2   3   4          9.53         63.37       4.74       0.053       2.20
    -1   3   7        127.16         41.40       4.72       0.043       2.22
     1   0   5         40.25        226.96       4.69       0.100       4.42
     0   1   6          9.99         53.14       4.41       0.048       3.98
    -2   3   4          9.53         63.47       4.39       0.053       2.20
     5   0   9         92.80         29.14       4.32       0.036       1.38
     4   0   8         37.71          5.89       4.31       0.016       1.68
     2   0   9          5.15         30.84       4.20       0.037       2.37
     0   4   3        979.39        385.60       4.13       0.130       2.11
     4   2   0        427.72        169.48       4.12       0.086       1.77
     0   0   8        888.61        353.61       4.11       0.125       3.35
     1   0   3         49.94         12.08       4.11       0.023       5.87
     5   0  17        105.83         30.32       4.10       0.036       1.11
     0   0  10       1650.03        700.64       3.85       0.175       2.68
     2   3   0         98.18        332.46       3.79       0.121       2.32
     1   0  10        386.46        164.65       3.78       0.085       2.54
    -6   2   6          5.39         29.67       3.76       0.036       1.20
     1   3  13          5.59         28.14       3.73       0.035       1.64
     0   4   0         55.89         15.38       3.71       0.026       2.17
    -5   1   7         81.81         30.13       3.70       0.036       1.42
    -1   1  21         74.38         23.65       3.67       0.032       1.25
     4   0  21         99.31         20.22       3.65       0.030       1.07
     7   0  12         39.43          6.29       3.59       0.017       0.99
    -1   3  13          6.77         28.35       3.58       0.035       1.64
     2   1   8         27.77          8.46       3.48       0.019       2.44
     1   0   9        194.82        564.35       3.47       0.157       2.78
     0   6  18         74.15         17.40       3.44       0.028       1.04
     1   0  12        139.17         62.19       3.44       0.052       2.15
    -2   1   8         29.91          8.40       3.43       0.019       2.44
    -2   1  19        188.33         80.73       3.43       0.060       1.31
     0   5  10         20.14          2.68       3.40       0.011       1.46
     4   0  27        154.56         45.33       3.38       0.045       0.88
     5   1   7         72.90         29.98       3.34       0.036       1.42
     0   5   5         27.29          7.69       3.31       0.018       1.65
    -4   3   9         24.50          5.12       3.22       0.015       1.42
     0   3  15         53.75        145.22       3.20       0.080       1.52
     2   0  15         35.81        104.00       3.18       0.068       1.62
     5   0   4         25.78         70.24       3.11       0.056       1.51
     0   1  12        298.00        148.47       3.04       0.081       2.16
     5   1   5         75.62         31.13       3.04       0.037       1.47


 Bond lengths and angles

 C6 -        Distance       Angles
 C9        1.3912          
 C4        1.4162           115.22       
               C6 -          C9           

 O13 -       Distance       Angles
 C8        1.4422          
               O13 -        

 O19 -       Distance       Angles
 C12       1.2139          
               O19 -        

 O10 -       Distance       Angles
 C7        1.4000          
               O10 -        

 O20 -       Distance       Angles
 C14       1.2063          
               O20 -        

 C9 -        Distance       Angles
 C15       1.3460          
 C6        1.3912           116.83       
 C16       1.4128           123.31        119.85       
               C9 -          C15           C6           

 C16 -       Distance       Angles
 C9        1.4128          
 C22       1.4343           116.91       
 C12       1.4606           121.75        121.07       
               C16 -         C9            C22          

 O5 -        Distance       Angles
 C3        1.2001          
               O5 -         

 O24 -       Distance       Angles
 C22       1.3363          
               O24 -        

 C12 -       Distance       Angles
 O19       1.2139          
 C16       1.4606           123.51       
 C8        1.5356           121.66        114.50       
               C12 -         O19           C16          

 O1 -        Distance       Angles
 C3        1.2868          
 C2        1.4702           115.38       
               O1 -          C3           

 C3 -        Distance       Angles
 O5        1.2001          
 O1        1.2868           124.00       
 C4        1.5264           121.65        114.15       
               C3 -          O5            O1           

 C8 -        Distance       Angles
 O13       1.4422          
 C4        1.5320           106.57       
 C12       1.5356           106.13        110.09       
 C14       1.5552           108.55        108.89        116.16       
               C8 -          O13           C4            C12          

 C0BA -      Distance       Angles
 C14       1.4796          
 C11       1.5650           112.19       
               C0BA -        C14          

 C7 -        Distance       Angles
 O10       1.4000          
 C11       1.5150           108.71       
 C4        1.5494           111.54        111.55       
               C7 -          O10           C11          

 C14 -       Distance       Angles
 O20       1.2063          
 C0BA      1.4796           123.86       
 C8        1.5552           122.08        113.96       
               C14 -         O20           C0BA         

 C4 -        Distance       Angles
 C6        1.4162          
 C3        1.5264           110.72       
 C8        1.5320           109.96        109.53       
 C7        1.5494           106.42        108.45        111.73       
               C4 -          C6            C3            C8           

 C22 -       Distance       Angles
 O24       1.3363          
 C23       1.3449           119.22       
 C16       1.4343           120.35        120.35       
               C22 -         O24           C23          

 C15 -       Distance       Angles
 C9        1.3460          
 C21       1.4186           118.01       
               C15 -         C9           

 C6BA -      Distance       Angles
 C2CA      1.4386          
               C6BA -       

 C11 -       Distance       Angles
 C7        1.5150          
 C17       1.5472           110.13       
 C0BA      1.5650           111.80        110.66       
               C11 -         C7            C17          

 C21 -       Distance       Angles
 C23       1.3943          
 C15       1.4186           120.34       
               C21 -         C23          

 C17 -       Distance       Angles
 C11       1.5472          
               C17 -        

 C23 -       Distance       Angles
 C22       1.3449          
 C21       1.3943           121.05       
               C23 -         C22          

 C2 -        Distance       Angles
 O1        1.4702          
               C2 -         

 C2CA -      Distance       Angles
 C6BA      1.4386          
               C2CA -       


 FMAP and GRID set by program

 FMAP   2   3  33
 GRID    -0.833  -2  -2     0.833   2   2

 R1 =  0.1544 for   2674 unique reflections after merging for Fourier


 Electron density synthesis with coefficients Fo-Fc

 Highest peak    1.57  at  0.7461  0.2088  0.0383  [  0.56 A from C3CA ]
 Deepest hole   -0.74  at  0.5011  0.9685  0.1806  [  0.61 A from C12 ]

 Mean =    0.00,   Rms deviation from mean =    0.13 e/A^3,   Highest memory used =  1858 / 21840


 Fourier peaks appended to .res file

              x       y       z       sof     U      Peak   Distances to nearest atoms (including symmetry equivalents)

 Q1    1   0.7461  0.2088  0.0383   1.00000  0.05    1.57   0.56 C3CA  2.68 O10  2.88 O10  2.99 O13
 Q2    1   0.7277  0.3238  0.0388   1.00000  0.05    1.28   0.45 C3CA  2.85 O10  2.91 O10  2.99 O13
 Q3    1   0.3431  0.0370  0.0616   1.00000  0.05    1.20   0.43 C6  1.12 C9  1.58 C4  2.04 C15
 Q4    1   0.3798  0.1257  0.0646   1.00000  0.05    1.16   0.40 C6  1.36 C4  1.70 C9  2.15 C7
 Q5    1   0.0871  0.2448  0.0481   1.00000  0.05    0.66   0.52 O10  1.63 C7  2.32 C4  2.53 O1

 Shortest distances between peaks (including symmetry equivalents)

      3   4  0.83      1   2  1.01      4   5  2.54      2   5  2.64      1   5  2.66      1   5  2.68      3   5  2.71
      2   5  2.89


 Time profile in seconds
 -----------------------

      0.00: Read and process instructions
      0.00: Fit rigid groups
      0.00: Interpret restraints etc.
      0.00: Generate connectivity array
      0.00: Analyse DFIX/DANG restraints
      0.00: Analyse SAME/SADI restraints
      0.00: Generate CHIV restraints
      0.00: Check if bonds in residues restrained
      0.00: Generate DELU restraints
      0.00: Generate SIMU restraints
      0.00: Generate ISOR restraints
      0.00: Generate NCSY restraints
      0.00: Analyse other restraints etc.
      0.07: Read intensity data, sort/merge etc.
      0.00: Set up constraints
      0.00: OSF, H-atoms from difference map
      0.00: Set up l.s. refinement
      0.00: Generate idealized H-atoms
      0.16: Structure factors and derivatives
      0.00: Sum l.s. matrices
      0.00: Generate and apply antibumping restraints
      0.00: Apply other restraints
      0.00: Solve l.s. equations
      0.00: Generate HTAB table
      0.00: Other dependent quantities, CIF, tables
      0.02: Analysis of variance
      0.00: Merge reflections for Fourier and .fcf
      0.01: Fourier summations
      0.01: Peaksearch
      0.00: Analyse peaklist

 +++++++++++++++++++++++++++++++++++++++++++++++++++++++++++++++++++++++++++++
 +  exp_phem_6b1      finished at 21:23:43   Total CPU time:       0.3 secs  +
 +++++++++++++++++++++++++++++++++++++++++++++++++++++++++++++++++++++++++++++
