# Supplementary material for: Amycolachromones A–F, Isolated from a Streptomycin-Resistant Strain of the Deep-Sea Marine Actinomycete Amycolatopsis sp. WP1
Source: Mar Drugs. 2022 Feb 24;20(3):162. doi: 10.3390/md20030162 (PMC8949813; doi:10.3390/md20030162)
Supplement: Supplementary file 1 [file marinedrugs-20-00162-s001.zip › phem_6B-1/phem_6B-1/phem_6B-1/struct/olex2_exp_phem_6B1/ov_exp_phem_6B1.res]

TITL exp_phem_6B1 in P212121 #19
CELL 0.71073 7.77596 8.69926 26.81956 90 90 90
ZERR 8 0.00031 0.00039 0.00109 0 0 0
LATT -1
SYMM 0.5-X,-Y,0.5+Z
SYMM 0.5+X,0.5-Y,-Z
SYMM -X,0.5+Y,0.5-Z
 
SFAC C H N O
UNIT 88 80 8 8
 
cgls 3
PLAN  5
REM reset to P212121 #19
BOND
FMAP 2
REM <HKL>C:/data/2017_09/exp_phem_6B1/struct/olex2_exp_phem_6B1/exp_phem_6B1.h
REM kl</HKL>
 
WGHT    0.100000
FVAR       7.41973
C6    1    0.361540    0.083009    0.063018    11.00000    0.01592
O13   4    0.550540    0.236979    0.133764    11.00000    0.03869
O19   4    0.531702   -0.049354    0.200685    11.00000    0.04901
O10   4    0.098578    0.302990    0.051985    11.00000    0.04592
O20   4    0.310096    0.175753    0.235315    11.00000    0.05332
C9    1    0.430446   -0.063463    0.068898    11.00000    0.03650
C16   1    0.477306   -0.115795    0.116882    11.00000    0.03314
O5    4    0.062821    0.048773    0.160845    11.00000    0.05337
O24   4    0.599128   -0.323861    0.164139    11.00000    0.04939
C12   1    0.472556   -0.014680    0.160336    11.00000    0.03135
O1    4    0.053288   -0.023882    0.082471    11.00000    0.05466
C3    1    0.121814    0.047519    0.119499    11.00000    0.03555
C8    1    0.404279    0.147690    0.149717    11.00000    0.03388
C0BA  1    0.254627    0.387973    0.182071    11.00000    0.05022
C7    1    0.216941    0.307320    0.091294    11.00000    0.03519
C14   1    0.317117    0.231746    0.194218    11.00000    0.03716
C4    1    0.278768    0.143932    0.105701    11.00000    0.03079
C22   1    0.545792   -0.268515    0.120308    11.00000    0.03740
C15   1    0.451780   -0.147602    0.027235    11.00000    0.04788
C6BA  4    0.723411    0.364169    0.207685    11.00000    0.06190
C11   1    0.134965    0.389026    0.135154    11.00000    0.04404
C21   1    0.520874   -0.297748    0.032186    11.00000    0.05574
C17   1    0.086945    0.555622    0.120526    11.00000    0.06296
C23   1    0.564745   -0.354843    0.079070    11.00000    0.04939
C2    1   -0.117081   -0.090851    0.092115    11.00000    0.07450
C2CA  1    0.807865    0.283226    0.247539    11.00000    0.09106
C3CA  1    0.734664    0.272062    0.039149    11.00000    0.04291
HKLF 4
 
REM  exp_phem_6B1 in P212121 #19
REM R1 =  0.1280 for   3480 Fo > 4sig(Fo)  and  0.1504 for all   4451 data
REM    109 parameters refined using      0 restraints
 
END  
     
WGHT      0.2000      0.0000 
REM Highest difference peak  1.574,  deepest hole -0.738,  1-sigma level  0.131
Q1    1   0.7461  0.2088  0.0383  11.00000  0.05    1.57
Q2    1   0.7277  0.3238  0.0388  11.00000  0.05    1.28
Q3    1   0.3431  0.0370  0.0616  11.00000  0.05    1.20
Q4    1   0.3798  0.1257  0.0646  11.00000  0.05    1.16
Q5    1   0.0871  0.2448  0.0481  11.00000  0.05    0.66
