# Supplementary material for: Amycolachromones A–F, Isolated from a Streptomycin-Resistant Strain of the Deep-Sea Marine Actinomycete Amycolatopsis sp. WP1
Source: Mar Drugs. 2022 Feb 24;20(3):162. doi: 10.3390/md20030162 (PMC8949813; doi:10.3390/md20030162)
Supplement: Supplementary file 1 [file marinedrugs-20-00162-s001.zip › phem_6B-1/phem_6B-1/phem_6B-1/struct/tmp/.olex/exp_phem_6B1.hist]

ccopy_reg
_reconstructor
p1
(cHistory
HistoryTree
p2
c__builtin__
object
p3
NtRp4
(dp5
S'_active_child_node'
p6
I1
sS'name'
p7
Vexp_phem_6B1
p8
sS'_full_index'
p9
(dp10
S'8cdcad548845bc64c00d2378943b0598'
p11
g1
(cHistory
Node
p12
g3
NtRp13
(dp14
S'is_solution'
p15
I01
sg6
Nsg7
g11
sS'_children'
p16
(lp17
sS'res'
p18
S"x\xdae\x8eMk\xc2@\x10\x86\xef\x0b\xfb\x1f^\xf0\xa24\xd9\xee\xaeq?\x8e6\xdd\xa0t\x93\x96t=\xb4\x17\x11\x0c\xad\x87\x06\xa99h\x7f}\x93\xd4\x08\xd6\x81\x19\x1e\x9ew\x06&,\x83Gu\xdc\xaf\xf7\x9f\xd5\xd7Z=\x08\xecj\xbc\xc8\xb1\x98\x0c\rJJ\x97\xffs\xe3\x91\xb0\xdd\xe6\xa1\xd9\xd4\xdb\xcd\xf7\x16\x87\xaaiv\xf5\xc7\x84\x92\xd4y\x0f\xce\xb4\xe0z\n@3\xadgv\xa6Z4LY+\x95\x04\xa4bF\xb42\x01,g\xbc\xad[\xa0\xe4\xdd\x95%\xfa\xbbN\xa3\xd7S!/h\xd4\x19\x05\xb7\xc9`\xf9-P\xe2\xe7! \x16\x94\xbc\xbe\xe59\xe2\xe3\x9d\xb8\x97Q|\x8a\xf0\xd3\x11.>\xc2\xe9/\xba\xf2\x18\xf6\xcfY\xe7\xb3y\x8a\x14\x0b\x14x\xa6dU,\x03L\xff\xa6\xe1\xfd\x1c\x06%\xa1t\x19%\x8b'\x9f!\xa1\xc4\x15\x8f\x94\xfc\x02>tM\xc0"
p19
sS'link_table'
p20
(lp21
g4
ag13
asS'label'
p22
S'Solution 1'
p23
sS'lst'
p24
NsS'program'
p25
S'Unknown'
p26
sS'wR2'
p27
NsS'hkl'
p28
S'f8b5ceebe07ad7a00ee9709bc990f4c2'
p29
sS'_primary_parent_node'
p30
I0
sS'method'
p31
g26
sS'R1'
p32
Nsbsg8
g4
ssg16
(lp33
I1
asS'hklFiles'
p34
(dp35
g29
S'x\xdat\x9di\x8el)\x0e\x85\xff\xb7\xd4{\x88\r\xc4\x15\xf3\xb0\xff\x8d\xb5\xbf\x03\x91/\xc0\xd1%\x95\xb2T\xe9\x04.\x831\xf6\xf1\xf1\xeb\xf5\n\xaf\xf5oyM\xfd\xf3\xbc\xd2l\xe5\x99\xcd\xfe_\xfa\xef\x7f^\xff$\xeak\x86\xa7\x84\\^)\xc7g\x86i\xff/^\x12-<\xb9\x8f\xf2\x8a!=\xa3G\xd7F{\xb5\x11G{\x82I\xb4\xbez\x89\xb7D\x1b=\x98\xc4\xac\xe9)\xd6\xdb\xddF\x7fUk\xa0\xd4\xfa\x8a9?a\x8c[\xe2\xdd_\xa9\xe7\'\x16\xeb%\xf7\xa7W\xdf\xc6x\xd5P\xecs:\xe3\x98O\x08\xf78\xde\xe3UFi\xc3\xc61\xa6MG\xaf?\xda(3\x87\xfaD\x1bi\x7fju\xe3x\xcdW\xb7\xb6[\xca\xafX\x86}\xac\x1b\xc7{\xdaH\xfbSF\xd2H\x93\x97\xb06\xf2(4\xf2\x8a#J\xf2\x1ai\xb4\x99\n)\xd7\xa7\xbdb\x8b\xe5i\xfd\x92x#\x91\xa2-*\xbd\xb4\xfcT\xb7.\x92h\xb1\xdb\xb7\xc4\xc2\xe4\xdf_\xab6\xc2\x88\x99\x19\xab\xbd=\x95\x95\xab\x87D|\x95l\x7f\x9a\xec\x9bl\x1b\xe5<\xdc8\xe2\xbb\xd5\xa7\xd4\xc8\xca\x8dg\xf8\x95\xb36l\x0e\x9el{+\x9ah\xcb\xe1\x87D\xcd\xe5\x196\x1eva\xec\xc5\xf7\xf2\xca)<\xb3X[\xa1<\xa5\x8fk\xa4\xafh\xf3\xd0\x87\xcdXy\xf5T\x9f\x91\x87\xfbZf\xbb\xc4as:\x82\xad\xcb\x8foA\xc2V\xe5\xb15\x1e\xe1I\x9aS\xd7\xcb\x08\xc5\xf6\xb0\xda\xb0\x15\xf8\xd9F\x89\x9c\x86\xd6\xe3\xd3Rr\xe3\xc8/\xdb\x1e=vf\xbd\xd8\x8e\xf6+\x97_\xb9\xdb7\x8c\xf6J\xb6\xf8)D\xb7?L"\xda/\x86\xedB[\xdaV\xfa\x8f^\xb2\x1d\x82Q\x86\xad\x9c\xcdijn\xa4v\xe6\xdb\xa86\x12\xadmu\xfb\xc3\xb6\xcd+g\x165X[\xed\x99n\x8f\xd1F\x9evrk\xb0\x93\x15\xb5O\xee\x91\x9a\x04\xcb\x1em\xcf\xcf\xf4\xe4X\x9c\x04;\'\xda\xde\xb2\xaf5\r\x13\xaa\xdf\xa7\x95\xaf\r\xa5\xb0\xc6\xb6[\xf3t\x12\xed=\xed\xc85\xdb\x17\xd1TP\xf3Z*\xdaIJv\xe6l\xb6c\xb5Oj\xddI\xb0\x1e6\xa9y\xf5\x92\x8b\xdfA&a\xca\xb04\xd3Av\xe4\xd2\xf4m\x98\x0eJ\xa8\xb8\xf4\xb2\x13amd\xd7\x86i\x98V\xedW\xf5UR{\xe2\x8fs;\xdf\xa9\xb3\x1cY\xdfR\xdcyy\xdb\\\x96hz\xc3\xbe%G[\xb9\xe8\xcf\x8b\x9d\xb5a\x7f\xca\xdc\xf6\xf4\xf4~k\xfew2\x1dh\xcb\x92M;\xd1V\x94.<\xd6\xc5$\xd8\x1e\xc9\xbe%\x8d\xf9\xf4\x19~\xb41mN\x93\xe9\xe2dsZ\x9d\xa6{\xdb\xf9h\xb6?\x13{m\xd8\xda\x06\xa7\x1dL\xa2\x98\xbem\xb6\x83\x92I\xc6\x10\x7f\xb4\x11\x83\rd2s\x9c}\xa7\xd7\xed\x8c\xd9j\x95\x89\x1e\xcb\xc3\xd4\xbb\xdb\x1fH\xd4u*\xed\xccM;\x0e\xae\x8d\xfc\x9av^\xec\xcc\xd8\x9e\xb7C\xd1\xdd\xca\xa1\xf1s\xb3\x8d\x1a\xec\x9e\xe9\xb6\xb6~\x1cvG\xf6is\xc5]ik<\xfd8\n\xda\xc1T\xad\xedF\xfb\x0fS \xae\x8dj\xf3`\xddW\x9bu;Xs\xfa9\xad/\xfb\x94\xa7\xdb\xadQ\xec\x06\xea9\xbb6\xac\xf5\x10\xac\x19\xd3t\xc9.\xab\xe4N\x94$\xc6\xcc\xdc\xc8\x83[\xcc\xdd/\xa9\x9b\xed`\xbb\xcfFh\xf7\x93\xe9\x11\xa7\xe9\x92\x9d5[\xfa\xf6\x0c\xda\x1a\xb6tNb\xbef\xb73g\x9a\xa5&\x13\xe8\xb7vx\xdb\\\xf6b\x035]<\x83\xdd\xdc\xc5i\xa9l\xfb\x83\xe3b\x12\xc5\xd4f\x9b^"\xbdf\xe67\xd9$l\x7f\xb4\xea$\xf2\x9b\x83=\xec\xbc\x16[\xdb\x9a\x92\x93\xb0uA\xf90\xa7\xb6~\xec\xc6[\xa2\xea\xccW;\x95%vi\x89[\xa2\xd9\xe7\xd8i,\xd3\xce\xbeI\xa4\xe3~y3\x7f\xb6\x83j\xb6c\xf2\xa0G\xec\xfa8\xd6\x05\x89\xb7$\x86$P\x97\x95\xb5\xed\x87\x84\x9dW3\xc6\xecW/\xbb\xe3l^\x98\xd3rK\xd85lF\x83\xcd\xe9\xdcVN\xbd%f-\xdc\xfb#7;Q\xf5\xbb\x97W\x94\xe5X\xe6\xb0\x9b\x7f\x98\xe56\xb7\x1dt~K\xc1\xda\xb2\x15\xb1\xd97\x9b+\x95\xfcS\xc2\xd6\xde\xf6X\xe7\x8e\x92\x0e\xca\xb7D\x8cf\x8f\x99\x15:\xed\xb8\xc4x\xcf\x87Y\x9f5D\xfb\n\xf6\xabm\xfa\x9c\xdc\x8c\x99\x1e\xb5\x0b!2\x1fvG\x8d6\xee\x19{!\x91F\xc6\x0e\n\xa6r\xaf]\xb8%l2m\x1b\xbe\xac\xa9\'T\xf7-\xf42\x82}g\xb4^\xec\xccI\xa2\xdc\xbd\xd8\xf5\xd3l>\x06\x97\xd5\xc8\xf7\xd7\xbe%a\x7fmVy\xb1#\x9e\xca\xbd.f\'\xe7b\xfa\xb45\xf4\x88\x9d\xfd\xe9\xc6\xd1l\xc6\xec\x9c\x8c)\xcbq\x14\xd7\x86I\xccd+k\xf7\x7f\xe4\xfc\xf6\xf4=\xd2\xd7\xea\xa5\xdal\xf7\xd0\xd0E\x8fY\xee?z\xb1\x9b\xcb\x9e\x05\xd6K\xe4\xea\xd6_]#\xadvG\xcea\xb6\x83\xdd@f+\xbbu\xb1\xbd\xd5\xd7\x8c\xc5\x98\xd3z\x15\x9cmt\xacp\x1b\xab\x9d\xac\xda\xd8Bn\x1c\xa6\x83\xcc\xd8\xaaHD[\x9e\x99\x7fH\x8c\x199(v~;\x87\xcf}-\xe3H\xb2\xfa"Sv\xdds\x9fq\xd8\xa9\xb3\x91v\xdbG9\xbao1\t\xebd\xf5b\n\xe09o\xf5\xbfq\x04nZ3x\xcc\xa8K\xc3\xad\x0b\xda2\x99\x95k\xda\xc1l\xbb\xd9\xc2a[F\xbd=L\xc2\xeeS\xbb\xd5M\xce\xd4\xa2\xeb\x05\tV\x15Mg\xb3\x1e\xb3\xfb\x16\x93\xc8I3f\'k\x9f\xb9\xf3T\x0e\xd6\xc3n \xbb\x99M\xe3\xe6\x94\x7fI\xa4\xc0d\x9a\xc4\xb8-\x94\xbfq\x94\x8a\xfe\xa8v\xa7\xf6\xe6u\x10;\x87\x95\x9b\xb2\x83\xe6yW~$Bok>\xcc.l\xd9\x9d\x06$\xb8\x8bM\xc2^k\xb9\x9d\xb6\xc3\xa7\x8di\'\xca\xac.\xee\x99S;\xbc>m\xb4jv0\x16\x82\x8d\xd4i\\$\xa4Z\xd2\xab\xd9.\t)\xb89\xd58l\xc6\x98\xf5aV\x9f\xdbAv\xf3\x15\xdb\x18M\x1a&\x84\xfb&\xdc\x12\xb6\xfa\xdacf)\xe5\x16\xeeqH"\x9a\xae\x9d\xcc\xbe\x19*\xf7\x1e{\xab\x176y\xe1T\x96\xa7\x86k\xc6\xb6\x84\x1d\xb6\xa0\xfb\xff9O\xf6kK\x04{E\xe9T\xae{\xf7\xd78\xb2\xdd\xeaUk\xfc\xf8\x95\xe3=g\xbb\xd0.\x07\xb3\xe9JZ\xef\xecc\xd6\xa3\xb4B2\xf3\xd24\x8c-nM\xee[\x90\xc8f\xdcX\x1b\x1d\x13%_\xa7aID6\xa0\x993<\x84\xddiX\xe3\xc0\x14\xc3\xbb\x81\xca\xbdF\xaa6\xec\x11g\xdb\xd0L3{H]\xef\xa8\x7f#U\x1b\x85wLr_\xcbk\x80\xf7\xbc\xd9R6\xe9\xf9\xb4\xa4\xd5\x8bIT\xac\xa8ao\xc2h{\xfd\xfe\x16\xb5\xd1\x82\x99 \xf66\xb5\xd7v\x9d\xe5g/9q\xe6\x06\';u7R\xb5\x81\xce}Uo\x17~\xc6\xd1\x86\x9d\xb6n\xb7X\xb7\xe9\xf0\xab/\x89\xce\xeaw\xfb\xa2:\xdcmj\x1a\x053\x08;\xcc\x1e\x97\xa6\xd7\xfd\x9cf{\x15LSp\xbc\x1amiO}\xfa\xd7\x86\xddov{$\xfb\xa2r\xbdo%\xf1\xb6\x0b\xa1\x14\xb3\\M\x17\x99\xc5\x96/\x89\xb7n/\xd3N\xb6b\xd8\x07\xa3\xfej\xc3\x8e\xad\xd9a6R\xd3\x96\xf5\xf2\xa1D\xbd<S\x99,\xfb\xb2\xec\xbd.\x94D\xb1\xf7~\xc2^\xb7s\xdb\xdc8x\xd9$i\x18;Q\xf9\tN\x07\xa9\x8dfkk\xb6\x03-u\x7fnyg\'\x1e\xda/\x9e\xca\xed\xb4\x0b\xd5F5\xad\x80\xe3#\xbf\xaa\xb5qY\xf4\xef%1\x86\x19\x95f\xed5\xbb*C/n\x1c\xd6\xc60\xf5d\x16\x01\x1b\xb9G\x7f\xe6\xac\r;0X\x9d\xdc\xff)T\xb7?\x90`c\x98]6\xe7\xf6;\x9c\xf3\x81\xcd`\xd3\xd0\xa6l\x87:\xfd8\x1a\xef[\xe9Q\x9e\xfd!:\x8dk\x12v/\xd9K\x9c\x17\x9f\xd90?\xbe\x85w\x9c\x9c\x16\xb6\xb6\xb6\x93\x86\xdf\xeb&\x81[\xc3\xd6\x03o]\xd2-vX\x17\x920\x95_\xf1?\xd8-\x13\xa7\xeb\xc5\xd6\xd4^@\x8d\xf7>z\xb7\xbb{\x0e\x89\x8c{\x14-a\'*\xfa\xd5\xb7y\xe0Yi?\xd9%\xf6^v3f\xbf\xc9\xb6\x95\xcd\x86\xb2\x8dd\xf7\xbe\xdf\x85\xf8\xc5\xcc\xa8\xb3=\x9e9Y\xc9\xed\xc2\x84\xff\xa5V\xfcR\xa6\xf8\xcb\x13n\xbbP\x12\xd5d\xd8\xa7\x18\xb2\xdd\x9d\x06$\x12>\x1a\xee(3!\xc6\xbc\xbf\x16\x89\x9c\x96\xad]x`8M\xc7K<\xe7n\x1a\x1d\xad\x9d\x9e\xe8\xf6\xa9$\xda\xb4\x951\xed\x80\xfb\xcb\xcd\xba$R\x91NNxi\xbb\xfbZ$\n\xcfh\xfcRv1\xfbo1\x1b{\xda\xa1\xb7\xbd\xd5\xec.+\xa1\xb8o\xc1\n\xb7-\xcc\x8e\xb6\xa9\r#\xb8o\xb1w\x0b\x0f9\xfbJ\xde9\xbd\xdfw\x03\x12\xa3[/\xbc\x84\xcd2\x1898\t|\xc0fx\xd8mn\x17\x80|K\xf7|\xe030\x8b\xa0\xd8\xeb\xd5F\xda\x86\xd3\x0e&\xd1m\xa0\xcdf\xbf\xc8S\xe2^\'H\xe0?\x9d\xe3\xc5\x95\x9a\xbc\x95c\x96sm\xa6W\xe4-\x0e(!7\xa7\xc5l\xb9\x89\x91\xcdN\xb6G\x8a_9\xda\x08\xf8\xad\xb9\x01l\xe6\x86\x1b\xa9\xb5\x11\xe5!3\t\xeb%w\xd7FU\x04\xa0\xf2&4\xb9\x10\xdci\x90DY\x1e\xe7\xc0C&\xbb\x9d\x8cD\x1aC\xafW\xdb\xf1\xde\xe6\xb7\xf3Q\xcd0\xc9f\xa9p\xf6\xb3\xb3O\xf1n\xd8\xfe\xb4\xe7\x82\xbdcx]\x06\xbf.\xddNC\xc5\xa1-\x8d{\xc5\x1b\xd4F\xc7\xba\xe9|e\xb5\xaba\xba]\x88D\xce6\xc4\x8a\x9f\xac8/\\\x94\x87\x84\x97\xc7\x94N\xe4\xbe\xad\xeek\xb1\xa4\xf1&L\xbd\xfcznN\x02{\xd0Lm\xbc\x1b\t\x7f\x8c\xef\x05]<\xec\xf6\xb2\x91\xf2\x86-\xce\x86\xc1{\x8f;\x08\xaf\xa4\x1d\xca\xec_\xe2\xb6\xb7\xb3Y9\xf8?\xf8q\xbd^\xe9\x05\x89fZ\xc1\xf6E\xafD7\x9c\x0eB\xa2\x9aB\xcdv*m\xf5\x9b\xb3\x1c\xdf9\xda\x9d\x1d\x14\xff!\xfe\xd1\xa7\xb3\x1d2\x91\x80.oB!\xec$\xfb\xe3\x1ciZ\x9e\xb3\xd8\xf4\xf6H\xf2\xa0\x9d#5K\x9eh\x02\xf7\x1c\xae\xb4\xecf=\xa7\xb7}\x89u\x9fm\x1c\xa6\xbc\xb3\x1f)w\x02\xea\xda\xd6\x96\xf7\x8bn\xd3~Hp\xb2sC;\xd5lk\x1c\xb2\x97x7\xa6\x94u\t\x0c\xd8\xad\x9c\xb51QAx\x8cx\xf7Ww7\x98D\xb6\xc7@\xc3\x0b\x86\x11\\\xd25\x1f\xef\\\xde\xdcMXJ\xa8\xa2\xd4\x93\xfb\x96\xb2\xde\xc6\xc5\xc6\x81w\xa3\xdf\xdfb[\xcf\x8c\x144K\xd1+\xa9\xca_x\xce)\xbfi\x8a\x99p5\x14\xf7\xc2\x91\x7fl\xb0\x85\x93<F#\xbb\xf3b{\xdb\x0e\x92\xa9c\xfc \xb6\xa1\xaf\xafM\xfai\xf6</lf\x1fex\x8ccK\xd8g&\xfcc\x181\x8a{d\xd7F\xc4\xddC<\xa8\\\xbaP\x12\x11?r\xe4\xcd\x91xK\x17\xd7\xcb\x1b\tS-\xb6\xfa\x18\x19\xf5\x9a\xf5-a\xd3d\xa6\xabmH\xd34g4\xf2\xd3\xcb4\x9b\xce\xe6\x83\xd8I<\xf5\xc7\x96\xa8\xc94\x8c\xf5\x92m\xb85\x9dVp\x92T\xad\xa8B\xb3\x0c\xb0\xa8[u_K\x9c!\xe1\xc0%\x0ec\xcf\xb9y\xb7\x81\x04\x06\xe1\x8c\x1a\xe9\xf2J\x1e#U/\xb6\xd7\x87\xe93\xd3V\xe9\xba+\xb7\x84-(\'\xdbn\xa1mm\xf5{\x1c\x03\xb7SF\xaf\xee[\xcc\x8d\xd4\x0c~\xd64\x9b\x92\x88\x97\x1e\xd3\x0c\xbfz(\x84\xbd^\xf9\xefD\xa5[\x82 \xb4\xf5\xc2\xc4\xd9\x7f\x1eV_\x92\xff\xd4\x0c\x13{\xc7M;/e\xc7\xb4\xce\x91\xe2\xe33+\xd8\xce\x0b\xf6R\x0b~\x07!\xc1e\x8d\xa75\xee\xb3\x7f\x8c\xd4zi(\xc1\xcc\r`\xebR\xea\xaf6\x9a\x19l\x9d]`6]\xf7\xb3\x9e\x97\xcdo\xba\x19{9\xcb\xf3]n\tNT(\xba\x1bB\xf1k\xcb\xcb"r[s\xf6\xc6\xd3\xdc.|#Q0\x81\x14\xd9\xbc_\xe2\x9f6\xec{\xb1\xb6:N\x9f\xe1\xd6Em\xa0\x06\xb1\xcb\xc2\xb2\x0b\x9b\xebEV\xae\x99\x00\xb6\xc69\xb9Y\xe7\x1de;\xb5=z\xd5?\xa5\xb9\x13\xa5^\xf0|`\xe5\xd4\xe5\r,\xc7\xac#\xd1pL\xd9mf\x9aDg.\xff\xea\x05\x9fAo\xb2\xfe\xee\xf9\xb0W\x92\x19\r\xd8\xb8\xbdr\x1a\x8e\x1d\xa4\xaf5\x89\x16\x82\xde\xc8\xe9\xf3Jjw\x1b\xc5\xee\xf2ek\xdb\xe26\xf7\xb5\xf4\x12\xb9\x83\xec\xae\xb2\'{\xf0#\xa5\x97\x86;ry\x14k\xbd\xb5\x83F\xca\x8b\xb2,k|\xf4\xc3\xab\xb0\xdb\x18DN\xcd>\xc5\xc1\x1a\xc7\xaf\xaf5\xe3\x07\xef\x97\xb5\xd1\x96\xb6,\xf78\xec\xa1\x9e\x1eEE\xd3\xd2\xb8\xa7\x0e\xe2ku\xe8x\xab\x97k\xe5$\xd1\xd8\xa7\xa6\x82x\xab\xc7\xada\xce\xb5mzOvY\xd4<p\x82\x9bS\x10"\xa6N\xcd\xc65[\xc6\x1e\xb1\xfd\x88H\xa4\x85!I\xc4\xe7\xcc.$ly\xbd_\xf680\xc7\xb8\x99\xb1\xc6\xf5V?\xbf\x96U\xb77)qd\xd3\xc9)\xfa\xfb\x05\xbf\xf6T<\xccV\xd6L\xcc|\x8f\xd4$\x84\xb7\xb0\xaf5My\xbf\xf8>\xbd\xd8H\x87\xadG\n\xa6\x12\xc7pkk\xdf\x82E0l\xc6\xe6\'\xb2Z\x0f\ttq\x03\xc7\xf0\x9a\x83K3\xbbo1\t[\xb8*\xdf\x85\x19\xbbW\x04oI\xa49\xcc\x123\x8b\xcd\xf6s\xbd\xfc\xeb\xbb\x8dH\xdc\x94x%\x10\x80\xee4\x0c\x12\x19[\xde\xee\x19\xfb\x96\xebM\xf8\x19)\x91l\x9b9;Ww\xac\xe0\xef[\x02\x9e+\xdbG<\x82~}\xad<\xdfE\x1e\x92\xf5\x12\xef\xeek[\xc6\xc3:\xf2\'fq\xee1\x9b\xa9V\xfb`\'7\xde\xb7^\xf3\x9bD\xd7}n\xb3n\xcb_\xa6\x9b\x0f$2\x0f:b\'\xe1\xd2\x96\xaf-1\x92-\x7fy\r\xf0A\x97\xcf`\x8fc\x0e\xbb\x15\xb0\xca\xbb\xf6\xc9\xfd\xb5H\xe4\xc8;*\xda\x15\xf0\xc8\xda*\xf78l\x18\xf8\x1cc\xcd\xc0^\xdc>\xa5\x8d\xd6u\xb2q\x91_\xb6\xf6\xa7\x17\xd3\xc9\xf2\\\xcd\xb2\xde\xfb\xe7N&:K\xc4\x12TC\tOr\xb7\x98\xfc\xeb\x91\xabVq\xed\xe5?\xedW\x1b&\xd1\xf1\xf4\x02F\xb9"#\xaf\xdd\xcb\xccs\xa1\x90\xcc\x00\xf9\xa1\xe9\xd4\xc6L\xf4\x82)[\xfc\xad\xae\x9dS\xcc(\xb09\xc5\xa4\x9f\xee\xae\x94\x04P\x03\xd6\xd6&.\xdd\xb3\xae\x91\x86*\xbfC`\x01\xdd\xadn6-\xc1\xc8F\x1b\r\'z\xbfG\x8a\x84\x8d\xb0p\xbf`\xfb\xe7\xfb\xbe}K"\x97\x1c\xd5KY8\x83\xe2\xdb\xe0\x91l#\xb5#\xe5\xed\x0fI$"\xea\xd6K\xbb\xbd\xf8\x7f\xbd\x98\xfd\x99\xf1\xa1\xe4\xe8\xbfv\x8f\xa37\xfc\xda\xc1\xc6[\xea\xadO\xf5\xb5\x93\'\x94\xbd\xb3\xab\xe9\xe6\xf9\xf3[L\xb70\xeb\x00\r\xdc\xc9\xc6\xbfn{\\\xd6\x85\xd9!q\xddQg/K\xa2\xe9\xde/\xc0\x91\xdc\x9cJ\x82\xeb\x14\x9bnx\x9b\x7f\xf52P\xa9\xa6qM\xee\x8a7|\xda(\xb2a\xb4\x83\xaa;\x95\xab\x8daG\xdb\xf4\x88\x99\xd2\xa1\xba\xafE\xa2\xe1\x98\xc4+8\x97o\xeb\xd8\x85x\xcf9J\xccz\xaei\xc5_\x92\x97\x88Q\xab\x0f\xf0\xce\x9d\xdb\xddF\xe3u\x12\x08\xafg7\x0e\xf4\xf9\x88\x89]Xy\x9c\xf6\xcbBy\xef6\x06^\xb8$\x03\xd5\xcd\x87$\xaaNC\xb7{\xbfu\xb7\x83\x90\x90\x9f\x87s\xdb\x96\xb7\xe7\\9\x90\x08\x15\xe0\xd6\xcb\xac\xb2\'\xcf\xeeF\x9a\x15o@\xaf\x03X\x98\xb1_\xdaA\x12\xb5\xadH"\x86\xfd\xcc\xb7\xb5\x15\x85\xa24%8^mp\xbf8\xed \t\xfc\xb4v\x8b\t\x8f\xe2\xac\x8b5\xd2\x84\xc5\x06\x0e\xe4B\xfeI\xa2\x80s\\\x91\xb3I\xe8\xd3\xd90\x920\x0bY~);\x9b?v\x90\xda`\xebp\xe6\x08k\xb8\xf9\xb0;\xc1Z\x17\xce@\xeesg["1x\xd8\x9a.\xea\x84\xa4\xb3[\x17$\xe6T\x1b\xd3\x06\xdc\x9cm\x19A"\xe0\xf5\x02\xa7\x84\x93\xb6\xba\xd5\xaf/\xc5\x00\x9b\xa2\x1a\xcf\x9c\xc3\x8d\xd4\xdeq\x1d\x8f\x15o ;\xb6u\xba\x95\xab/[\x94\x00v\xc4\xe6\xd6&\xac\xb9o\xa96X\xd3+f\xa9a\xc3\xd4\xe9\xde\xb7\xb4\x11\xb2^6\xdcv\xa5Vw\xb2\x1b\xa8,\xbb"\xc7~g7\xa7\x93A\xed\x99\x06\x9cQ\xf1\xa0\x18\xa3\x9b\xb1\xf6\xce\rtI \xda\xf3\x94\xe8\xac-\xdaP<\xaa\xa2\x93MY\xba{\x0e\t|o9\xf0~\xd9X\x96t\x8f\xc3\x94S\xb3\xd7\xfc\x04\x08\xf9C[\x9a]J\xb4\xc1V\x10\x1f\xe9\xc2\\\xb5K"\x83<\x1c`7m\xe5\xa4\x0b\xcf\xb5\xed\xf2n\x04\xec ^\xe2\xfd\xbe\x1b\x14\xf7(\x8a\xecc\xd9\xdb\x1a\x07\xb7.H\xe8b1\x8b\r\x9f\xb4\xf3\x7fH"\xf2\x1c\xe0\xfe\xdf\xaf\xf9t\xf7\xd2\xc6zY\xd4~\xbf\xf7_[\xc2\xb6^W\xa4\x19\\N\xbdV\x0e\x9cc\xec\xbd\x14E\x9a#\xf0_\xb7rH\x98\x1e[\xb1\xb5\xbe^|\xfd\x96(\x03\xfc\xd1\x0b\xf3\xa3K\x9f\x9e:\x19\xbc\'\xa8\xc0\x1d\xf1N\xee\xa5\xa5^P\xc9\xbc_B\xf8\xf1\xc2Q\x1bx\xd9\xe2\xab\xe2-.\xfeD\x81\xe8N\x98\x8c\xf2}\xde8\xa5\xb4\xa2<\x15\xbb0\xe3\x01oOkn\xf5\x15!\xcaX\x8e\x11\xe7t\x18n\xf5\x91\x08Qh\x97L$/\xbb\x953\x89\xc1\x89Q\x1c&?e\xb8\x13\xc5H\xc1\'\xa35q\x9f\xdf\xebB\x94\'\x95\xa0[#a\xc1\x06w\x8b!A\xec\xc6\xf4F\xcdD\x9a\xdb5\x1f\x8a6E\xbc\xe7\xfd\xd52\xef\xba\xfbT*\x964Q\xe8\xd6\xc6\x04\x03\x9f\xef\x9d\xac\x88\x15\x8b:\xf46lBu\x1e7P"J\r\xc8)\xbc\n\xde\xd1\xd4\xdd8\xec5@8\xdbZ\x9f\xf8-\xb3\xf3(&\xee\x84!\x0b\xc9\x8c\x8c\x1d\xe5\xc9\x97\x84Y\xeb\x04\xf7^C.\x03\xb7\xb6\xb4!\xb8-Q\'\xd3R\xf3\xd6\xc9\x1a\x07P];\x05\xddNv\x9e\xee\x16\x03\x7f\xdakTl\xad\x01\xda\xcf\xf7\xca\x99DI\xb6\xd9\xd9\xa7\xc3\xd4Dtw\x03m\x98\x95\xb30Fl\xc6\xf8Kb\x12\x1b\xe1}\xdb7f\xa2\xdf\xe3hx\xf8\xc1\x05\xb3t\xe3\xde\xeb\xea\x05\xc8\x84\xcdi\x07\xa2\xe8,\xa5\xb4\xf7V#W\xc2\xf6G\xbam\x07\xc5\xb4p\xc2\xb5\xf9\xaaxG\x9b\xbb\x1b\xd2j=\xd8\x0e\x02.\x95\xbd>M\xf9\x8d\x82\x03Q\x0e\xa4\xb7\xf4\xfc\xa3\r<\xbd\xbc\xb0\x98\xd9R\xa6\x9bS;\xaf\xf2\x8a\x06\xfc\xa8\xb6]\x9d\x0e\x02\x8f[\xc3\xc2\xf4\n\xdd\xe1^\x8d\xc4\xc5x\xc6\xd9\x9b\x83]\xd8~\xccG\x11B\xd5\x1e\x8cBc\xcf\xe4\xde\x95\xf4\x82K\x13\x1f\xbd=\xc5Z\x9b\xee4p\xe6\x03c]Xg\xffzE"\x11W!>6Q\xfd\xeek\xabl\xfe\x85\xed\x89sI\xc4\xbb\x8d\x0cf\x13<\x9d}Lu\x9a\x1f\\p\xaa:Q<\rF\x9cn\x1c\xc4\xe5\xec\xd8\xda\xd7\x12\xa1\t\xd1\x9f\xa8\xf6\xe2\x01d\x83|\x11\xe6\r\xa7\xa5\xf4Z\xbdH\xdf\x925`:s\xcc\xe2\xd6\x05\xcfj\x13\xe6\x1b\x93<ug\x07%\xce\x89mu\xdb[5\x10\x08p\x9e\t"x\xd8\xb6\xad+\xbb\xa4T\xf7\xb2\xa0\x17\\E\xb6\xeax\x8eBp\xb6C\xc2\x17mM\xd8\x89\xce\xf6\xdc\xca3\xbbo\xc1#`sn\xfb\xa2\xaa\xb3\xfc\xa3\r\x1e\x1e\xcdn\xf3BVI\x8bn\xf5\x87\xfcQ "P4+\xcf\xe2\xd40\xbc^\x15\xdc#\xbf@(\xe4{>\xa6\x90\xf6\x1d??h\xe8\xeag\x1d\xac\x82M&sj\xf3\x91\x8b\xd7\xda\xe0\x0b\x9ab{X*A^\x85c\xa49\xac6j\xd2\xd7\xce\x16\xef\xb3\x8fD\xea\xba\xef\xab]\x00\xb3\xb89U$\xd1\xb4W\r\x8a\xbe\xe5>\\/\xe45\xa4\xc2\xcb\x97\x0c\x84\xe1\xed\x8f%\xd1\xf1\x8c`\x07\xa5\xe14\xaeI$\xc0V\x9dy\xa9{\xa4\xc7>\xcd\t\xf4\x8f\x10\x90D$J\xf3_\xabW\xd2\x93m\xd6\xd9\xebK\xc3\x9c\xe30\xadm\xea\x03\xdb\xb2\x82/\xec\xce\x0e\x927\x92G\x01:1(\xdf\xe2\xda\xebye\x1e`\xe3\x12+\x98!\xdckk\x12\xa3VY\xd0\x15S\xca\xf9\x83\x14\x9f\xc31R\xbbb\x9e5;\xdfE.\xe8\xd3\x8eW\xb2\xd8\x83\xbd\xd4\xec\xe6\xc3\xf68\xbdH\xaf\x17}\xd3\xdd\x0b\xdeb;\xd1\xa0\x900\xa5.\x04\x11-\x06{\xf4\x11V\xc7\xb7\xd5\\\x8e\x84$\xec\xce\xc6\xc8\xc2\xafm\xd3rEFv\x1bv\x1a\xd00 \x88F>m\xba\xd5\x86\xdd\x91+\xc3\x8e\x1b\xf3\xcanYm\x00\xea\xd0\xbb\x81\xfbp\x9cQ\xe2\xac\x08\x9eiIT\x07m\x95\xe5\xa3\x8f\xdf\xbdH"\x84\x85b\x8c7\x96E\xe3Pf\x8a)8<F\xf6\x1e?G\xfa\xaf\x97\xa0\xf7~\xe3q\x1ao\x89\x97\x90\x98eEh"\x07\xd7}\x0b\x12\xf6\xeee\x1c\x9dP\xe2\xef6\x1a\x18\x00l\xee\xb6\xe2\x1e\xf1\x1e\xa9]0-=k7^\x98\xbc\xac\x1d`\xf7,Y\xa2v@m\xeerv\xbd`\xc3\x0c\x94\x0bYa\xf3zE\xbf\xb7\xc4\x88\x18|\xbc+\xedzOn\xf5%\x01p\x0f\x8fo~\x92[}\x8d#u\xf5\x82K8\xfb\xfd\x81D\xe0\xb1g\xe3\xc9\xf5\xc2\xe4\xfdI4\x9e\xd1\xbc<\xd3emI"\x13)\x1a\xeb\xbe\xb5\xbb2W\xd7F&\x0eEF\x01\xfe\\\xb3\xfa\xa6\x9bS$:\xc8d\xf9\xa4\x97\xe6?W\x9f^\x08\xde\xf4\x17\xe1\xa8vZ(\xef-\xd1\x00\x90M\xb3 \xe7\xc6\x16\x9f\xab\x8f\x04\xeej\xb2\\x\xdf\xd6_m\xd4\x88\xca\xc5\xbfm\x9a\xee\xd4\x96\xbb\x8d\x9e\xc0"\xbc\x00\xec\xa6+\xab\xf53\x8e\xa6\xb7\xd8\x14\n\xa9\xb9\x95+\x8a\xca\xb62\xf4\x12\xbf_\xd1Y\xf19{\x8a\t%G\xce\xd9L\xc1\xf5\xc2\xdb\xc7\xee\xca\x80\xfd\x81\x8b\xcd\x9fl\xd0\x94\xa6\xb4\x89\xcd\x93\x95\xd6\\\x1b&!\xe7\xeclB\x86\xf6\xeaw\x109V@\x9by\xb3\xd7\x9d\xd3\xdc\xef6\xd0\xd6\xe4Xi\xab\x9f\x192KB\xd8\x91\xba\xf4X\x08\xfe\xcca\xf5\xad\xfc\x1b\x02\x9ak\xf5\xdb\xfd-\xb3)\x17\x91\x98\xd6e\xe5\xa8\r<5C\xd17\xe0t\xed\xcc<\xf8H\x98\xc1\xa6<\xad\xfc\xc9\xd2;F\xfaF\x02\x04J_\xaf\xe8+R\xb4\xdb\xa8\x13w5\xda\xaa<\xc9\xeb1y\x8cl&\x88\xe4U[\x9f\xe1\xd6\x856\xec\xcc=\x0b\x93\xff\x9c\x9e\x9a\xcf8\xcch\x98\xca\x9cF\x05\xf9YGbV\xbc\x1b\xf8\x85F\x9b\xf7\x8c\xd1F\xc2\x1b\xcd\xbdog\xaeN\xb7\x83\xf8Zv\x88\xdd\xa6B\xcc\xf8\x91*SHz,E;\x9c!\xb96\x9a|\xaf\xd2\x96@\xa9\x87\xd7tj\x83\x10\x9d\xedu[\x98\x1f\xb3\x8eD\xc4\x89\x82O)-\x0f|qm${p>D\x8c\xb4\xa3\xbf=5\x1f\x89\x0c\x16\x81\xc8Hx\xae\x9c\x80\x8f\x84R\x0f\xb8\t\xf78\xfc\xd7V\x92/\xedk\xcdD\xf1ZJ#\r\xb3(\xde\xd0\xb7>\xedG\x1b\x1d<pj\xca$7\x8b)\x067\x1f\x9dx\xa5\x9d6<\x8a\xb9\xae\xafMW\x1bv*y\xe9\xbf\x14\r\xba\x10\xbbY1>\xdb\x1d\x18~/\xdd\x109\xbb\x19\xa3\x17\xf6_2mIrsw\xfb\x83\x91\x8e\xe5!\xd1\x83\xcei\xba7m\xc4,\xbd\x9e\xf2\xce\xf5\xca\xeekg\x94\xa7\xb7\xf1\x8e\x1a\xeeT*Z\x1e\xd9\x85`j\x86,\x94s\x1cH\xb4L&WA\x8f\x85\xf8SBQ\xe8\xd7\xb0\xd7R\xfa\xa1aVL\x9e\xfc}{\x19l\x1b7\xbb6\xcaT\xd6\x00\x1b\xf9\xfc\xda\x7f\x12\xca\x9f\x1b\t^\x85y\xcf)\x12UY\x89/\xbcuy\x047\x1f\xab\x8d)/~\xbf}(\x7f\xf3A\x16\x0f\xb9\x91\xbc\xd9\x9b[}zISH{P\xa8\xd3\xdd\xa6o\xe1\xc5q\x8a+\x9b4T7\xa7\xc4\xe7&~Z\xfb\x16\x9c\x0b\xa7\xef\xf3\xf5\x91\xe8\xf2\xf5U\xbc m\xfc\xea\xa5\'\xdb\xc2\xc9l\xcc,\x84\xe8\xbd\xd7\xa7\x9d\x93\x14\xc9I\x94\x152\xdcH\xe1 (y\xc5\xd6H\x90\xf6\xb7\xbaX\nz\x9d\x8a\x13\xcevg\xa6dE\xcex\x88\xc7\xa9\xb8i|F\xba\xbfV\xbd(k\x16tX\xbb\x91;\xbb\x8d\x92C\x95\x1d\xd4w\x84\xb7\xbbq\x98\xd1\xa7x\x14\xe6\x85\xb3\xc6\x95\xff\x02\xb2\x1dD\xb7=\x96F\xfb!Ad\xa6w\xe5\x14m\x9f\xf49\x8e(tZ\x8e\xeb\x9e\x8b\xed>\x95\x92 \x9f\x11T\x16X\xd6\xf3\x95\xf4^\xbd\x90\xaf\x86_\x0cN\x0b\x7f\xef\x13\x8f\xb2\x8f\x84\x92\xe3\xa5,\xa9\x1f3F\x067\xb0\xc1f/.\x18\x0f\x9c\xadM\x1b\x83\xab\xb8\n\x87\xd2\xa7{\x15\xa8\x17\xdb\xc2\xf2+\x07[\x16\xbfr\xf4b\x1b\xc84\x9cPY\xa7\xb6\xdcmd\x06\x10W\x9ex\xbb\xe2\r\xbb\x17\xe0\xbe\x05?\x08\xb9\x12\xbe\x97\x0c\xab\x86\xee&\xd2\x97B\xee\xae\x97l\xbf\x01\xae7\xc9\xd7zF\xc8\xae\x17\xf0\xc0\x98\x04\xd6\x0b\xa1\x1a\xa7?\xd4\x0bn\r<z\xb8/\x83;s\xf4B\xb8\xc14\\#\xdf\xf3\xc7\x8c\x81\x0c\xe1\xe8wy\x8b\xd3\x85b\xcc\x8aX\x81\xb4+\xa1i\xf5g\xaan\xf5\x0b#5\xfb\xc7f,\xac\xb8\xd4}\xe6\x8a\xb2\xae\xb3\xad\x1c>\xf4uW\xe6\xab\x17\xa0\xc5\xbd\xe3\xa1\x08;K\xef\xdc\x85\x15\x86\x81\x82\xd7\xdc\xce\xedS\xfd\xedA\xd4K\xee\xf5\xa0Wt\xcf\xce2P\x1b\x9c\xc6\x85\xd9\xbcr\x01w/y\xa5?\x91\xdbl{\xac\xb8\xaf\xa5\x8d \x94\x1c0\xd5\x1c\x82\xfb\x96f\xef\xfd$\xccW\'\xe0=\xdc-f\x12c\xb4\x95\x0f4\tg\x07\xb7\xfa\xd6\x06\xd3\xde\xc0*\x86\x1b\xd1\xfdZ\xbdt\x92"{QV\xeb:s\xf1\x1a\xc7 \xe9\xbe\x11\xa733\xe8\xcc\xd0\xfd\x8c\x83\xc0*~\xd4\xcc\xba\x8c\xfb\x16\xd3H\x893\x90I\x8e\xa6)nN9\xd1]\xb6%)\x1d\xe1\x8aEg\xc5\x92\xd0_d\xb7\x10\t\xee\xd5\xd9\x85H\x14<A\xc4=l\x1b\xcc\xfbU\xb0\xda\xc0\x92N\xca.\xb9q\x06[\xa2\x90W\x00\x9e\x1e\x82\x07\xaf\xa5\x90 \xf8\xab\xf7\xb6\xfcd\xf7\x9c*c\xa8\xc9\xbfn\xa2OtV0\x12\x83\xd4H\xc5\x91\xcb\x8a\xab\xe7K\xc2n(n|\xac\xad\xfe\\\xf9b\x9f^\xc8\t\xb1w\xa5m\xd7\x11\x9a\xdb\xeb \xcb\xc0\xc9\x93\xd3\x8cc\xea>s\xe2\xff0\xed`;\xc3\xac\x0b<\xdf\xfdZ[ID{\x03\x93{\xdf\x87\xcb\xf0\xcf+/)\xd9\x1d\xa5L\x0c\xa2\xb4\xee\xb5&\x89\x9e\x86\xa2o\xa4\xf8\'\xf7-H\xb4\x84\r3\xc9\xb3\xb8\x90]y\xf1\x90t\xe0\xcfE|\x06\xf1\xf2\xf4f\xc5\x92l\x07W\xb2\x9e\xd6+\xfa~\x8b\xa9\r\x199\xf6\xf6\xe0-\xddn+\x18\x89\xce\xa30\xe2\xe7\'G\xb3\xdc{Lm\x90r\x08#\x16>%\xf7-\x89\xdb4c\xcdi\xc6bwV\x1f\x12\x84h\xb4\xb6\x8bM\xe2:\xfbKb\xe1-3o\x0f\xa7?\x90(\xbd\xea\xb5V\xd3\xf6K\x1d{]m4qw`\xa7>\xc9\x7f\xad\xe9\xafP\x00\x05\xc2\xeb4\x9e\xf3~Q/H\xf4\xae\xb8\xe9"3\xb9\xd76\xe9\xae\\\xb9\x91\xe4\xdf\xa6\xea\xc6\x91\x88\xda\x97\xf1\x91\xc8NK\xad\x08MU\x8cOJ\xa2\xbb\xf9\xc8|K\x95\xa6\xe3\x95[\xfd|\xc8S#\x1b\xaa\xc9\t\xd7\xdd8\xc0\xa1\xd8<T\xb8*\xd2F\xeb\x9f\xe3\xb0\xdbc\xc4\x85D\x18\xfd\x8ex\xab\x8d\xc2\xa9\x8c\x9cW\x80\xce\xa1\xb6\x1fm\x90\xd1.\xde\x1e\x9e\r\xa5\xb9o)x\xf1Q\x82\xba\x1b\xaa\xb7>\x15\x7f!gi\x8a\x0b\xe0\x87\xf7k\xc5\x81\xc4@\x15\x03j\xbb\xbb\xbd\xae\xe8\xf0\x9au|`\xa3\xba\xd5W\xa4(*\x92\x88\r\xeaod\xf2\xa3j\xc0\x02\x12\xdb\xc8S\xdd}\x8bD\x06\xa9">\x12\x9b\xb2\xf0\xab\x8d\xc8K\x9c=f\xc3\x89\xcd\xcd)\xbd\x94\xcda\x06:\xdd\xef\x8fNl\xberW\xc2hS/\x8fsV\x84f\x8d\xd0\xdeu\xd1NM\xcb?\xda\xe0\xed3\xc8*YI=\xee\xdcv\xc5\xf7y\xf9\xd6\xd2\x7f\xbd\xa3\xd2\x10{\x15\x08jq\xf3\x8c\xe8\xda\x18\xf6\xb21=K\x14\x90\xab\xbb\xb4\xeb\xce\x96\x04\xb8\x0f\xd3_\x8dD\xf2\xe6w\xd0\xf2\x9c\x95\x8a\x05Y\xf7\x1b\xe8\x9c\xf5\xb9p\xd2M\x19*\x0e!\x92W&\x97\xdd\x83\xa0m`MJs\xb8Y\x9f\x8b\xc9\xa6\x90\xb9dm\\\xb1y\xb5\xf1^\x06\x12\xf6\xe9P^\xe15\xeb\xc4p\x80L\xd4\xac|\xb1\xe4\xbd=&ao\x81BNd!\x92\x97\xdc\xbbAm\x0c\xe9\x8dj\xfb\xa8\xe6[\xf3\xbf\x14!\x9a\x90\x0f\xe2\xc7\xdd\x08\x80c>\xeco\x88D\x933\x9b\xed\x96\xc9\xd5\xed\xc2\xcd\x0eT\xb0\x93IM\x18\xc1}K\xfcC\x853\x1fw\x16x\xfeDy2~\xa0j\x97H(n\x7f \x81>\'\x93\xcb\xcefN\xbe\x17r"\x8b\x10\xc3 \xc0\x16;\xe19cd\x1aVY\x8e\xdc/\xc3y\x14\x89\x03\x91\x00\xf1\x08\xaf\x14\xf5\x16\xbaG\xcamnJ{\x8a\x8b1\xaf\x88\xc49\xd2\xa2\x1c\xd1\xc0\xab\x80\xb0vu\x1e#\xf2\xb4\xc4R\x90\x94\xcb3\xeb\xf9-E?3\xd0\xb2Q\x95!\xb3b\x9e^\x02]\x98\xe0\xbd\xd8(\xa4\x7f#]\x12i\xe8\x91\xbe\xd66\x9f7\xe1\x96\xe8\xda\xecpV\xd88N\xafdQ\xec\x84p\x95n\xb1n\x07\xe7\xca\xad^\x12f|\xa2H\xb1\xba\xd2\xa5O?\x12\x05E\x8a]F\xcc\xe2D\xc9k\x95@r\x83\x1e!v\xf2\x7f$\xec\x17Iz\x0c<\xcai}\xbew\x1b\xa1O1\xd9L\xe2\xfc?G\x9a\xc2\xd8X\xebtg\x84\xec6b\x08\xf8\x94"\x97{\xf4\xeb\xa26\xc4\xfc\x14\x95}\x1do\x89\xb7\xadGnB@\x8a\x13\xe7\xdcc\xea%)\x06]l\xb61`\x17\xef\xd7\xd9\x0b\xd6\x8d\x1d\x17{\xb7\xc0\xb4\x18\xae\xb3_v\xce\x19\xd9\xac\xca\x905\xbbp\xba\xaf\xe5\x15\r\xa4&\xcb\x9b\x9fG\xfb!Qd\xdb\x06q\xcb]\xa7r\x8fC\xfe\xb3\x8a\xbd\x0c\xce1\xfd\x18i\x14\xb9\x08/O\x10\xcc\xd9\xed 05`z\x88*\x8c\xfdF>%2\xf9\xa69\x7fry\xba_9t`\xc8B\xebcK\xd5\xe8\xe6\x83\x93Mn\x02Q|\x1c\x86\xe9W\x1bf\xdeh\'g\xbb\x98\xab\x9futO[{\x1d\x9b\xae\xa6_\x12\xa9\xf2pa\xa4\xed\xc6nl\x89B\x0e\x86,\x84\xbe\xf2,\x8e\xd5\'2Bf\xdb\x1c\xe2wZ\x0c\x87\xfd\xe8\xa5\xac\xb7\x0f6\x84\x8d\xa6\\\x99:[\x82\x04n\xde\xb96\x1d\xe1\xf2\xb0n\tTK\xcb\x8aI\xe7R\xdd\xda"\x81\xff6\x11A\xb3\x83=\xdc\xba\x94\xf5\xc2\x12\x0b^\xdd\x96\xe39\xa7EL:\xa0:\x92\xc0H\xfe\xbc\xe0i\xb6\x07\x1f\x19\x98\xec\x8f|fP}\xc6\x01D\xa5+R\x13c\xfa\xf5-\x81\xb0\x17\x1e\x81\xac\xf8\xba\x1f\xc7\x94M9_z\xce\x8d\xec\xf6G%\x0b|\xca\xea#7\xcd\x9f\x97\x97\xe2\x1e\xa3(B\x93v\xbc\xb2\x1e\xf3\xb1\xe2\x1e0?\x89M\xab\x9f\x96\xc1\xa7\x8d\xb8\xb4C\x10\xc8\xc8\xcdz\x15\x0b\x8e\x18\x86`\'\xbc2\x0f>m\xb0\x83@2\x7f\xfc\x1f\xa7\x86\xa1\r\xa5O\x8ay\xe9\xe6\x11\xd8\x12Y8\x97\x17\x99E3\x167c\xea\xa5)\xe6Ir\xcb\x8f\x1bH\x91\xa2!\xef\xb9\xe2Q\xe1\xd7\x8c\x89\xb9e*\xe6x\xe3\x93\xcb\xe20#\xba#\xd4M\xb1CY\xddH\x1b\x0c6\x03\x0e\xc6"2\x89\xe0N\x03vG\x15\xd2\rF\xae\x1b\xf7\xb9%\xd0\n\xad*Vpe\n\xef6\xc8\xc2z\xb0T\x029g\xee6\x15\xdb\x1a\x8fh\xb4f\xde\xaco\xf9\xee%A\xd6\xd5\x84\xccH\xd9\xe9S$\xb0\xb6\xc0\x7fb\r\x9f>\x94\xbfo\xc1M[\xe5\x97\n?\xf6\x98\xbe\x96g\xd2\xc2\x92\\6\x1d\x12\xfd\r\xd0\xdfF\xa9\xb8\xe9m)iOb[\xa6\x01\x86\x94,\xcb\x1f#\xed/v\'8%\x8c\xae\x10~I\x00\xed\xa9\x95\x179\x042\xd9\xe9\xa0\xfe\x8e\xd8P\x8dH/0\x8f\xe2f\xbd\x9b\xdd\x11\xc4\xbf\x9aPg\xad\xdcg\xdf\xbe\x058_\x84!5}\xd8=\xceY\x1f\xba\xbd\xa22\xfdP\x89N\xaf\xc3\x16]pxc\xb7?\x04\xd1\xdcH\xc7;\xca\xf1>\x15\x8b\xceWf\xfd\x92\xc0\xfbA\xbc\x94\x80U>\xf3\xc54REh\x14!\x82a9\x16o\x8f\x89\xd3\xcdf\xbb\xeb[J\xf4\xfaT\xde&ahS$kq\xba\x95\x13\x8bDS\xfc\x05\x97\xc1\xf5&\\\x12)t\xfb\xd0\x959tcG?m\x04\xdc\xf8\xf2I\x8fT\xdc.$\x86#\x16\x13\xb3d\xed\x06\xca\xd1i\x87)\xfc+\xfa\x83\xa8\xd7\xcc\xc3}-m\x04\xc5\xc5@\xde\xcdR\xddN\x9e\xf2\xc2-]h\x06@w\xfb\x94\xdc\xa6\t\xda{qd\xa6p\xcf\xa9\xb2\x9ff\x92\xd5\x07\xab\xf4\xb5r\xef\x8f\x04$\x11\xc2|\xc7\x95\xa7u\xe8\x0fI\x10\x89\xb2\xd7k];\xe9Z\x17I\x00\xa0W\xeeY\xbe\x19c\x97\x84\x1d\xfd\xba\x90\xe5\xdc\x1e\xe3\xde\x1f1\xae\xc8\x8c\xddM\x13\xd4\xf8\xc5qWVn\x13^\x87\xe5m\xb1\xab\xa1\xbb\x91\xc67\\\xe2 !\xc8\xb5\t\xc9Y9Q\xf9{\xf6\xe2d\xc4\xe4\x8c\xb4{\x7f\x88K\xad\xed\xfc\x06P\x1e\xfe[\x94c\xa5H\x00\xae\x8b~\xb1W\x96\x15;\x91\xb3q\x8aU#O\xb7\xc7\x90\x00A\r\xa3N\x86\x87$\xfcj\x83\xa0\xe8\\\x91\xab\x85\x1b\xcfw\x1b\x80\x14\x86\x9dp\xde\x95\xce\xa2\x7f\xafXRx\xc4\xc0\x8dE}\xeb\xa0%\x81\xa7\x19\x1d\x00\x17tvs\xcaHm{\x14\xc5\x1d\x9e\x1e\xfc\x9c\xb2\xa6P\x0c\xe1\xc5\'B\xe3t\x10\x12q\xe1\x82\xf1.4\x7f\xe6Lb\x82v\x08m\xf1(\x8e\xbb\x17ea\x85 \xce?b\xd1\xe3\xca\xe2\\\x12S\xd0\x8d\xac\xd8Zh\xf9>\xb7H\x10\xd5\x00\xe3\x8co2\xf7\x1f\xe3\x00\xef\xd0\x94\xa7\x85bmn]\xe01\x98\x8b\xf9\xba}\xb2\x9e\xf3-\xc1V\x0e`\xae\xdb\xf6|\x9f\xebR\x18a\x14\xe3R\xf9\xcc\xc79\xeb\x85\xbc\x02e`\x90\xbdP\xf4F\xae\xb7\x04&\x1b\xb7:\xe8\xadY\xdd\x8c\x15\xb8n\x1a\xbdHW\x9d\x1c\x00\xaf=\x8e\xb8\xfcb-\x11\xcf\xf6k\x8b\x05\xdd\x95s\x06\x8fr\xf7z\x0c\x896\xc6\xe2O\xcem\xe55\xd6[\xa2\x17\xe2*\xe2\x88Z\xac\xf7\xe7H\x91\x98E:\x88,\x9bY\xdd\xdaV\xe5C\x07\xf1l\xb6\x1d\xbdo\xf7H\xed\xb2\x8f\xc2L\xc4\x9d\xb3\x9a\x8e\xaf\xe5[p\xf1\x8a\x194\\\xb9\xb3\xeaE\xccS+nJ\xdePt\xb6\x14\x12\xb2\xc7@E\x99\xa1\xe2\xdf\xd9\xf0\xc2\x11\xb7\rs\xb1j\xfc8\xd9M8\x03\xb1\xae\x90\xab\xe1_\xd1\x92\xc0\xdc\x83M+\x8b\x01\xea\xdeA\xc4L@\x86\xd4U{\xa1L7\x1f\xfd\xd5\xc9\xe6 "\x01\xb6\xf8\xca\xa0\xda\x12A\x8fSe-\xc6Q\xdd\xed\x01k\x14\x84mQ|J7\xc2}I\xf4 g\xe3\x8b\x14\xcdZ\x8a[9$\x8a2S@\x08\xa6V\xdd\xa94\t\x0cu\x1b)n\xa1\xd1\xfc\x99\xc3\'\x1e\xe4G\x1e\x84\xb4Bv\xf3\x01\x1a\xdc\xb6)L%\xc2\x16g\xb7\xd7\xe1]\x8f\xca\x97\'\xfb\xa9_\xdcr\xab\x17\xfb\x86\xa8X#\x91\x91q\xdf\xc8\xeaE\x91\xaa\xae\xcc\x90\xf4\xe3F\x869_!^\xb1\xce\xdeX\xc9\xa2hS\x85\x8e\xcfl\x17\xf6b\xc9\xfd\x97Dn\xf2\x8f\x11\xe6\xcf\xb9\xb8\x9d\x0cs>P\x88)<LK\xcd\xad\x0b\x9e\xc4!\x9f8\xb9\x14\x8b\xd9\xe7\x9cu\xd8\x9a0^\x9a\x980C\xf6_\x0b\xfb\x0c\xa9u&\x81\xe39\xdd\x1a\xd7\xae\xf47\x96kUl\xde\x06<\x9c\xc5\xa6<-.\xc0\xbc*o\x84\xdb\xc6}[\x1bP\x84\xc3\x13\xfc\xcf+y|\x8bI@Q1u#g\xd5\xd7\xb8\xf6\x18\\{Pd\x82p\x07\x9dSo}*\x89\x08\xc2m\xeaD\xa5z\x9f}1\xfa\xe1\xc2+\xf8\xa4\xfb\x8e#\xe7K"\x89Bu\xc5\xb3{t\xbe>\x9b\x072\xa7\xaarFl\xbb\xc6\xfbU@\xb4\x89R\x07\xbc\x17\xc8k\xec\'O\xde{I\xc0\xbb\x90\xe1\xcc\x9a\x1f\x9fR\xbfz!\xdb\x08\x7f\x03\xa4|#:\xff\x1866n/\xf4\x18$4=\xfc\x92\x00\xdb\x8co\x9c\xc4\xb2\xec\xac-E\xbd`\xce]\xac^\xe3\xe4 zm\t\x0c\xf6\\\x95e3\x8b\x9fS*\t\x8c)6\x0bRd\x92\xd3c\x8a6\xd5\xae\x0c\xcc\xfc\xe1\x92?{Q&jU\x9cP^\x8e\xf1\xab\x17\xbb\x14\xc2\xb2>\xeb\xd3\x82\xdbc\xb0\xaaw\xc8\xa9\xc0\x8e\xe6\xe5S:g\x9d\xdcn;s6\xdbp\x99]7\xb2z\x81A\x86\xf0_\xc0Ry\xc2t\xefJ\xda\xe8C\xde\xe2\x91V\x96\xed=\xeb\xc4\xa3\xcc\xec$\xba\xd2\xe3f\xf0?\xf7\x07\x96\x1a\xcfx\xfc\xfd|\xac\xbb\x91\xc9m"\\Y\xab\xb29z\xbco\x0fe?M\xb8v\xca\xe2\xfc\xf3\xaf$2\x86H\xf4+\xb2!\xe4Y\xbc\xdb\xe8z\xa3\xc3\x88\x9e\xa7\xe7\xd6/;\x1eE\x90\x98\xdc\xa6\xe4\x18\xb8W/\x11\x07n\'B\xc2\xc4\x15\xb7\xfa\xa6qyP\xda\xa9\x9c\xb0[g?\xeb`\xbdAC\xcd\xe5\x0f\x8a\xcekM\x1b<\xe3\xa9\x02D\x92\xb5\xf39\xbe\xd5\x06\t8\xec\xd7\xd4nTEQ\xb4\x89\xf7\xe4\xaa"\x82\xbaJ\xeek\xf1z\x81\xd9(/h\x9d\xca\xc5\xaaQ\x14\x8f\xd2\x93\x14\xa6V\xb8n\x82\xd3\xfc&\x91Yt\x18\xcal\x13\xcc+6_V\xb4\x89`51\x1c.\xe6s\xe5^K"\xa1&\xad\x8dNFH\xb8\xf5\x07\xf1\xa88\x95\xb2dm\x90\xa0{\xbf\xf8\x14\xb1\xcapu\xc6\x17ED\xc6p\xebB\xc4\xaa\xb6\x95aG(\xd1\xbd\t%\xd1`\xa0Rd\xb3=\xd9\x9d\xfd,\xfe\xd3\xaex\x03\xae\x9az\x7f\xad$\x8a.mN\xf6>\xfb\xc7.\\,\x89\x0c\xf5\xc5c\xa9yO\r\xb1\x1b\xdb\xea-\x80c\x9f\xbf\xfc\x1f&\xa1\xd3\x08o`\xc8;\x87\xe6\x1cGV\x9d\x02l9\xe5\xa5V\xe7q\xe6^!\x1f\xda^k\x84\x83\xc69\xd2W]\x99:\x10\xb5\xe5\xa1J\x02\xf1\xcc)z/\x89(\x10RVE\x94\x96O\x1bfKHI\x92\x85\x1d\x84\x12\xf3\xbd\x90\x88Z8\xe1T\x999\xf5:\x12\xe2\xfc#\xf7\xbf(\xde0/\xe4\xce\x92 \xe7-\x83{\x00\x0bw\xbdN\xea\xe2\xfc\xc3"\x18`\xc0\xf0L\x9c\xb7\xd8j\x03\x16+E5\x80\xe2_\'j\xb5\x81\xe7\xaa\x9a\xfe\x80\xac9\x16\xff-\xbb\x17\xd3\xc5\xb8\xeb\xea\xf9\xf6\xd8\x12\x82}L\xde\xfbvi^o\x0f\xddXh\xc9\x81\xc5\xd6\x00\xce\\\xe8\x8e%\xd1`\x9f#\xe7\xcc\xce\\\xbb2B\xaa\xa2+]5S\xb0?\xf0\xb5\xcd{\xc6\xe8E\xc6KY\x8c\xd3?%\x1a\xee\xd9\xb0\xf6i\xbc\xfc\xeb\xab\x97\x81;y\x9a]h\xb6C\xbb\xf8q?\xdf"\xa2\t\xf1\x9f\xf63r\xf6^m4=\xa2\x87\xe6\xe5\xce\xb3\xa8\xab2\xcb\xecb\x19\x99xj.\xce\xae\xba*\xb3\x8c\xa0(\x0f\xd5;\xe2\xc5#\xb0%f\\Q\x1e\xea\x8cL\xbf\xb6\xb4A\xb2Y\x15\xfb\xca\xaa\xfe\x93n\x89N\xdc\x8b\\s\xecS\xb7\xfa\xef%1w\x9d\x91yZ[\x7f\xdfB\x92\xc6TU\x95>\xe6\x0f\t\x18\xf4\x96\x7f\x0c\xbfr\xb9\xc7A\xfc\xc5\xa6Z\\7\x10\xb35\xf7\xb5DFL\xd1\x91Q\x96f\n\xcfi\x05\xffI\x14"\xda\xd6\x1b\xe1\x8f\xd3G\xff\xe9e\x92\xd3F>\xf0x\xae\x8al\x9f6\xc4\x13M6g|\x8a\xdf\x1f\xea\x05\xec0>\xa5r\xc5\xd6\xde\x7f\xe3\x18+\xe7l\xb4;\xcf\xe2#!\xa6-\xbev\xc7o\xb3\x1b\x07\xec.H\xc0\xa6\x15\xdd\xda\xf2\xceN;s:+\x9b\xf3\x9e\xb1\x1d\x1d\x1eE\xd1\xb7\x1b\xbb\xb1%\xfaX1q{\xb4\xa5\xcb\xd7\xb7%\x00\x15\xd7\xe5k\x9b}\xba9\x15\xc6H\x8c\x1c\t\xc4\xddtg\x0e\t\x98\xafG\xd3\xab`^(\xe8\xddK\xaa\xaaN\x05\xdem\x8e\xeeva]/q|9\x18]W&\xa8^\xaah)\xe8\x12l\xd6\xdb\xae\xd9\xd6n\t\x81\xacA\xff\xa4\x8d\xec:\xbe\xf6\xdd\xfe\x98Z\t\xe4\x95\x0bS\xb3% )\xc2\xea\xc2^\xbf*\t|\xda\xa8\x94\xbb\x11\x1a;^6\xff\x92\xa8\xe8\x0f\xd3\xd6\xab\xd4\xe2\xf9J\xfa|\x0b\x91\x91\x0c\xa7\xabIT\xb7\xc7\x1aXk\xe5\xbd\xb4\x8as\xd2i~\x98\x05E\x07X\x851\xea\xd3\x8d\xf4\x85\xe5\x18\xc5+IU\xb5\x9e\xa3[[\xea\xad\x003\x89+\xcf\xf3\xaa\x12\xb1$\xa8\x0e%\x0e\x00p\xb0\xd9\xad\x9czAs\x08\xad\xb6\xabv\xd5c>L\xa2\re\xb7D\xce\xd5\x99O\xf8\xdemtp.\xb2r\xfa\xf3c>\xd4\xc6\x10S\tl\x16\xa1\xfd\xfa\xda1!\x0c&Z=o\xcfw]\xd1\x15\xd2\xc0J\xd4\xab\xb1\x9c\xf5N\xf4\xb5\xe0\xb6\x82\xf8q5\xeb\x17\xbf\xc3n\x83\xcb\tK\x1aB\xae\xe8nB\xda \x1a\xda\x96\x97%\\\x91\x80\xdd\xc6X\\\x04E5A\xf3\xcf\x916y\xad!\xe4ZL\xcf\xed\x1aG\x15n\x9c\xb7Pv(\xb5=\x0e4-72$x\x97?\xa8*\xaaQs\\\xc8\xe1\x99(T\xe4\xd6\x05\t\x00\xfd\xc4\x0c\xa0\xb3\xf0s:\xc18\xd5\xa4Z%\xf6\xd1W\x9e\xc5\x96\x90\xeb\x9bW\xac=`\xb2\xbf\x81&\xdfR\x85/$\x9d\xef|\xbf|z\xc9$\xa6\xa0\x8bj|b\xfc5\x8eDt\r\x0cGI\xeb\xae\xacw/\x80\x14e\x05\xb30n\'G\xd5\xf2\x8b\x8a\xf0\x12\xff\xb8\xe2@["\xe1\xe9\xed\xaa\x947\xc2=\x0e\xc5p cjh\x89\xb6\xbd,\xf1\xeee\x91T\x88\x1bj\xb1\x9a\xdfmPI\xaf\xaa\x86n\xfaa\x7f\xa8\x97\x00\x91\xc0\xc2\x9f\xae\xcaN\xfd\x1e\xa9H:\x17\x03w\xba2\xfc\x97\xc4\x90}\x8ae\x8f\xdfr\xdc\xda\x81<\x9c.3\\\xd1\xeaxE\xab\xeb\xae\xc4j\xe6\x1evP\x06\x8a6\x7fHd\x95\xc8\x1b\xcan\xeda\xb8oAb\x00\xff\x11\xa7J\xb8<\xbd\xbb\x17\xd2\xb4*\x16\xf5\xa7"J\xbdGJ\x193\xd8\xde\xa9\x92\xd9\x0f\xee\xe3\xd7\xee\x85D.\xfc\xfcr\xa4\xdd\xd6\xa7\xe2/\xa0:\xc0\x18\x8dzW\xec{/\t\\\x9fT\xca\xc9\xe2\x94\xafn\xa4I\xefIll\xd2q\xca8sg\x97\x04\xf9jd?\x81\xd9l\xfe~Q\x1c((\xc3\x8f\x98t:m\xba-\x81\xe10\xc0\xd3\x99\xf9QRt\xfb4\xbd\x94\xe7g\x16\x12\x8c\x14\x17\xff\xba$\xf2\x0b4\xee\xe8S\xa8\x9bx\xf2\x18\xbd\x96\x04_Y`\xe1\xe5\xbe\r\xd5\xed\xd3\x95S]\xc1\x19\xe0\xcb\xf7o\x8f\x98\xdf`[\xc3\x84\x17\xa5n\xa6\xf8t\xcc\xe9z\x83U\xe2b\x00\x11\x93_\xfd,\xdcX\x93u\x01dv\\k\xab\x91\xda\x97\x80\xf6\x8d\xc2L\xb8\x97E\\\xf7\xacY\xf5/q\xcf\x8e\xe4v\x90\x10]\xd2\xc9\xbc\x1aK\nn\xd6\xe1\x82\xeem\xd5]\xa9z\xd7\xf96r\xd0t\x8b\xa5h\xa1\xc2\xcb\xf1\xb5\xbc^\xa7<g\xe8\xe4|\xf9\xb6v\x1b\x82Q\xeaV\xb5\xf7Kr+GL\x8bt\xe7"\xcfD\x99^\x7f\x88\xdf;\xa0\x83\x1aWvqV0\xdfBJ\x1b,4\x80\xf5\xcf\n\x86\xea\x85\xb9\x8cM\xac+\x91\x1c\xab\xe2\xe6\x03\xf6\xbb\xa9Z\\\x05\xd7\xd2\x89\x88\xd0\xd7*N\xb9\xeb\x04\xd8\x01O\xce\x0e\x8a\x0b\xc9\x84\x8dM-\x8a\xd1\xbcN\x06\xdbC\xc9\xb6\xac=V~\xacm\x15\xb31\xdaA\xebr\xe5\xac\xaeq\x80\x1b\x97wT\xf5\x92\xfc\xd7*\x0e\xc4\xd9\xdelE~\xf5\x89G\x11\x80\x89\xeb\xa5\xd5\x9b;sM/\x0b\xd9\x1fJl\xf7Z\x9b\x9b\x07F\x05\xb1%\xe5\xe7\xf2mm\x89^\x16\x1f\x1b\x9cn\xd9\x9f\xa8\x0e>h\xe5X\xe1u\x8a\xeeu\x82\xc4\x10\x19\xb42\xb9\x82\xf3*(s\xa9ge\xa5\x81\x9a\n\xd3\x9f9n\xc0\xb1P\xf2\xd4g\xa9\xb7%M\x1bY9\x1aC^\xb8\\\x9c%\x1d\xf1\x89\xb3\xc9\xa3\xf2\x91\xaf*\xdd\x1a\x07((L\x87\xa0z|)V7\x1fc\xa1~\xed\xbd\xd0\x08\xb2\xc4\xf9\xab\x17\x19Q\xab\xeeJ,\xce\x1e\x13?M\xd3\xa9\x043\xb1\xeaW\x9e\xe7V9\xbcU\x11^\x82\x913\xbb\xb5\x85IO\x04\x8a\xc2~\xb5t\xefS\xe5%\t^\x12\xc4\xf3\x10\xab_9e+\x12\x94\x7fuP\xb9\xa1\xbb\xf9\x00k\xa52\x99\xaa\xb5\xe8\xe7\x83\x18\xceT\x8a_\x97W!\x9d\xb1\xe8\xf7\x92\x88JiK\xe2p\xaf\xe1\xde\x1fd.\x01\x00\x98\xca\xbd/\xdbN\xeeW\x1bs\xacuY\x98<g\xe5\x90\xdb\x04i\xd7\x14[c}\xa2\xf3nP\x85Yev\xdb\x0b\xaa\x9bYn\xcb\x808P\xc6m.[\x9b{\xd7Y\x9f\xb4A\x89\x89\x96\x95M\x1a\xc7m\xc3\xa8\r\xe2\xa6D\xdf\xa0\xdd\xba\xb2I\xab"4\xf0l\x12#\x80\xd53\xe6\xec\xdaHoZ\x9f\xf2\xf4\x9a\x1e\x1b\xb7\xbfP\x91"\xd0\xfc\xa9.^\xa7\xee,i\xd5l\xc9\xaa\x0c\x93yo5\xe7QL\xa0m\x83\xbcNC\xb5\xca\xfa\x0f\x89\x8c;\x90z\'Dg\xaf\x0c\xaa\xbar\x9b\n\xc4\xd7M\xaf\xd7\x1e\xf3}^h\x83 A\xc8\xe2\xa5\x8f\x17k\x13\x12\xe5M\x16_":K\xe9i\xaf\x83\xd2\xaa\xddB\x15\xa4B\xcc\xe2\xaa\x1dW\x15\xe5\xe9\xb8\x1cm\x9f\xaa|Cq:\xc8\xdah\xf8^g\xd3MX/N&z\xa9o\n\x084\xaaC\xf2\xb0\xb8\x10Du\xc5\x81PtT\xff\x11\xb7\x9b\xd30HP\n\x94\xfa\x1e`\xf2\xa6\x1fG}\xc3\xb6\xd2A\xdbB\xb0\xdc\xfd\xac\xb7\x85O\xc2\x7f\nG\x95\xf7n\x10\x07\xdaZ\x01\x84y\x1a\xd9\x9d\x06bH\x04f\x88\xcf\x99\x81\x90\xa3\x9b\xf5\xf6\xe6\xcaF\x8fb\xfa\x87\xe8\xecu4\x0b\xd7\nx\x98\xf9\xa9\xd7x\x8e\xa3\xbfy\xee\xc7\x9d\xdf\x90\xc3t\xe3\xe8\xea%\xd2\x16\x13S\xfd\xea\xf77\xfb\x13\xae\x1d,\xe9k\x1cjcq\xed\x90\x85N\xa4\xa8\x0c\xff-\xe3\r]\x0e\xf6\x0fdW\xa98\x1b\x86*U\x05\x97\xf8\xaa\x96\xd5/\xe4\x9f$\xde\xd0\x15\xc3\xa1\xc6e\x96\xba\xff\x16\xd3\x96\xb6\xd5\xb9\xbd\x88\xdeg\x7f\x13\xa6\xe5\x07\x9a\xe8\x80V\x1c~lI\xe0t\x8a\x8a\x01\xcf;\xd3\xef\xbdzQ>\x81\x9d\x1b^\'\xa1:\x0b\x85|$\xc8\x12\x94\x15\xcf\xfdr\x9fJEyT9p}\xcbp\x16\xbdbI}B\xe3I\xce\xe8\xceH=\xe6\x14+\x0b\xe8\x06\xe7%P_\xec\xd60Dy\xcc\xd6\xee\xab\x1aR\xde\xb1\xf9s\xa4\xbc\xc5\x8ap\xf4\xf0\xd3\xc5\xe9f]\x0cvM\x11\xbc\xae\xc4!\xe7-\xce\xe2c\x11bWLU)\xfc\x90P\xf5vq2\xce\x1d\xf5:{\xb1\xb9\x04d\x82\x17?\xa1\x83N\xfb\xa3-\xc66\xe8i\xe4\xb7\xec\x9b\xc1\xee\xdf\x8c-\x89)\xabS\xfal\xd7\xc3\x89\xdf\x12\xf0\xa0U\xcaT\xc4\x17`\xb5ve\xe8\xb6\xc5PV\xa9\xf6X^\xe2*\xba\xb0\xf8\x7fm\x94\xbeP\x9d\xe9\xc2\x9f\xfe\xb5A)\xd8\xb1Xx\xaf\\\xd1\x7f\x12M5A\xcb~E\x9f\xe3 \xef\x95`\xc5\x14\xcbH\x88\xae\r\xb2[\xe0\xe5\xe7\x8eP\xc4;\xfdj\x83\x1c\t\xf19\x92\xe1\x7fZ9[\x82d\xc4\xc1\x9dI<\xca\xcd\xc7;\xa9r\x0f\x11M\xe1\xdc\x7f|-\xd5\xcbT\xfaT\xaf\xc7\xe5/<{\x01\xcf\x07\x05\x16k\x9bw~C\xbc\xda(*\xf5m\xbb\x10\xae\x8a+J\xdc\x14o(\xb0\x90\x94\xa5-K\xf6\xf3\x91\xd7+\xa9P\x01\xa4\xef;*\xde\xe3\xe09\xd0\xabrxW5\xa4r\x8c\x83\x8c\x83\xa2h\xe8\xc0\xfa\xac\xeek\xc9\xb3\x80\xb4\x03\x1e\xc5\xdcn\x16\x9a\xd7jc2\xddf\x97\xa9rO\xf4\xe3\x001\\\xe4\x8fRf\xfd<\xfd\xeb[\x02\x14\x92\x10\x88vi^5\x0f>\xbdt\xd9Pb\xb7\xbe\xde@{\xa4\x81\xda`I\xb5\'/+g\xf7\xd2\t\x88\x81\xfd\x82\x19,d7\x1f\xaa\xd1Z\xe5\xc7\x15}Cpk\xab\xb9\x0c\x8bK^AX\xb7\x83`$%\xa3\x00?.\x00\xa1\xecf\x8c^\x00\xa1)2\xd1W\xed\xa7c>\xd4\x06~s\xee\xdd\x19\x9e\xee\xcf\x0b\x12\x8aTRY2=\'\x92\xe9\xd3K\x8byy\x03\xe3\xf6J\xb6[\xa2BG\x8c\xdf\xd2V\xb0\x9c>\x83\xb6\xfd\xebU9\xd5\xd09\xcf\xb3f\xca\x96\xe0\xd5\xca\xed\x85g"V7\x1fd@\xc0\x10_\xab\xec\xa0\xd9\x83\x1bi\x13\xef\xc7\x00\xfbe\x92-\x9c\xaf\xc6\xb6j\x0c\xc93B]>\xfb\xa2\x93\xef\xe2\xd3\x8b\xc8\xbb\xc5\xc4mvYr+\xb7r"\xc9{a\xc2V-\xdfc>\xac\x1d\x90\xf8\r\xc6\x14\x95])n\x07\xd9\x89\xb6\xbf\x04a\xaf\nB\xc1\xaf-\x8c-I5\x17\xc0m\xc74\xddN\xee\x8bS\x1f\x1b\x06\x83\xe8\xf2\x18\xb5\x95g\x01\x86eP;\xf6s\x1a\xea\xd5\xc6\xaa\xb0YT\xff\xf6\xca8\xd4\xb7\xf4\xe5\x0f\x02s\xc5\xe3\xe0\x87v\x00_\x00!\xe9\x9a\xd3\xe5\xa5=\xd7vh\xc6B\x19\x8az\xa5\xeao \xd5\xc3\xb1\xdf,{l\x8c\xe8N\xd4\xb2\x90\xbaY\x06\xf8\x0b/\x0eU\xad\xed\x10K\x11\xb5\xea\xc9\xf5\x8a\xd7\x9d\xddv$ \xc8/F\xfd\xca\x10~\x8d\xa3\x94\xe5\xf7P=\xcf\x12\x9c\x86\x19B\x1f\x81\x81\'#\xa3\x9d\xac<\xaf\xcf8l\x80\xb2\x82\xab\xac\xf2{\xc6loM\xb02\xd4\xe2fm\x9b[[\xf2\xc4\xb9+w\x1d\xcb\xea\xf7:\xef[\xf2l\xc0\x1a\x01i\xfa)a\x86K]5\xca6\xb7\\qm\x84Uu\x18\xf3b\xb8\xfd\xf1F\x82[aU@\xbfc\x16\x9f6(\xe6\xcb\xab\r\x15P\xdd\x0e\x92\xe58\xe4\xed\xc1\xb8,\xee\xaeD+\x80\\&\xe7\x9dHbI\xd7\xa9\xc4\x03\x9f\x89\x87\x99\xad\x0b\xfe\xe2f)Zm\x98\x85E\x1a\xa9\xee\xdb\xde\xcb=\x0e\xf5\x02|1\x88\x93\xe9\xc2\xb1\xbdV/\xa2\xe8\xee\xaa\x86x\xb3\x15\xbc>\xbdLazA\x10\xad[\xbd^\x12q\xa3\xe5@T\xad\xbc\x82r\xb71\xa1\x92_g\x7f!3\xda1\x0e\xbd\xd5\x93\x98\xe2{\xc8\x17\x12Am \x81\xe98\x16\x93\xde\xe8\xae\x17<\xf0M\x9a\x1ff\xf4UE\xb5\xb96\xb8\x03A\x875W\x11e\x8f\xa3\xa7\x95\xd3\xdcg[{\xac\xdfm\xd4FL\x04\xbb,/\xbc\xd4\xb1\x83\xd6\xb7Dq\xcc\xf0\x04\xber$\xfe\xc6\x91\xc5\x99A\x9c.:\x0bvq\x87\xa9\xfaq$\x03!\xddw\xb6x\xbfJ\x1ab;!\x1d\xf8b\xdf\xdfmd^\xd8\xf0\x8ec:\xfa=\x06?.o_j\xa4\xa7vUA|\xed6\xca\\\x91\xb3&*,\xb7\xfaH\xe4U\x1f\x19\xea\x85\x99n=F\x9e\xc5 \xf2>_\x0bd:\xefsK\xae\x06\x1cxy\xd7\x9c\xd6\xac\x97c\xa4Y5B\xb0a\xe02\xa9\'R\xf6\xb5%&\x15\x9d\xaa\xaa\x96\x97\xecw2\xd8"\x8a\xfaD\xbd=fNn\xe5\x88\x04t\xf9\xfa\x8aB|\xcd\x9d\xa8\xb2m\x97\xa1\xda\xb5\xcbk]\x8eq\x14\xd5\x19\x91\x17?\xa7\xedS:\xd7Eq\xec\x80\xddQa\x8d\x1c\xc9\xad~YQ\xc0\xben\xd3x\xf9\x1dv/<99s\xed\xe3\xfb\xec\xd7H\x13\x93\t\xf6\x9b\xba\x91}\xba\x95\xc3K<\xf4\xf6\x98T\xc0\xee\xd1\xcd\xba\xf8\xf9\xab\xf6:\x96\xecU\x9d\xe1\xd3\x06\x9acl\x14\xb2\xb3\xc6\xe3\xca\xee\xe5\r\xa4\x17\x97{Y\xa8\x17\n\x9eH\xafC\xbc1\xdd\xca-\xf6\x7f1r\xcd\x0f+\xf1\xf9- !x\x1dsw\x936\x18\xdc\xba\xf0\xce\'fF\x1en\xd8\xf7\xcb\xb9.\xaaq(\x9cR\xc2\x91{U\xdcZ\x12ubv\n\x8d\xb4k\xa6\x9c\xebb\x12\r\xefIZ\x15\xb7.\x0f\xeb\xa7\x8d!\xd6HE&b\xbev\xe1f\x06\x13\xeb\x1b\xd1\x95t\xf1\xd2n\t(9\xe0\xc5o\x8e!D\xbdtN\xa5\xb0\xc5\xb0%\xb6\x90\xdd^\xc7\x8b\x1f\x85\xcb\xe1\xe8\xc7\xeeO%\x12\x94\xb5\x1d\xca^X\xbe\xadr\xb5\x91\x00\xa0\xe0\x93\x16r\xa7:M7\xe8E\x11w`B\xd9\xbdoW\xae\x06\x81\xec\xba\xea$6\x7f^\xb0\xa5D\x89\xbe\xb0\xf8\xe7\xab\xf1\xbd\xda\xa8\xaa0\x01\xffX\xdb\xd1\x84s\xd6\xf1\xe0\xad\xe8\xec\x82,\xf8\xb3\xafZ\x03\xe2\x0e\x13\xd2\xfd\xc7\x99\xe36WqC0\x02\xe9\xaa\xfe\xf3\xfa\xb41\x83*\x07*"pk\xcb\xcdr\x16TA\x08\x1a\x90\x1f\x96\x01\xadk\xdd\xf9\x19\x9ez\xef\xc2\xe5\x1bo\xaa\xbc\x0e\xd5\xdd]\x87\xa6-\x1f=e\x19@\x88PXr\xb8\xaf\x95\x17\xbf.|a\x01\x872\xef\xbd\x8eDV\x11\x1beQ\xdc\x99\xf5k\x1cDC\xd1\xda\xf0\xe5\x84\xe0n\xa0\x14_*\x0f\xd4\x9a\xfcA\xf3\xac\xa9\xf3Z\x12\x05\xcfUR\x05\xe3\xed\x83=N\x03mP\xe2!\xa9V\x99\xcby_\x12Y\x81\x97\xf8\x82t\xe5bo\xd8\xe3\xa8]\x0e\x07\xb1\xbd\xd6v\xbf\xf8\xf0\xd1\x83\xb2\r\x05\xac\x93h\xf8]\x1bI\xf9{ \x87U\x04\xf9\xf4\xb2l\t\x02Ea,\xde\xf1Xn\x7f\x90\xfc\xfcT"Q\xac\x91\xf4\x13w\xdf\xaa\xa6\xce\xaa\xf7Z\xe47,n\xe5@\x0fP\xbcv\n\xdb\x9bN\xb4\xcbG"\x8b\xbaNh\xfd\xde\xdc\xbd\xbf"\x01<:\xa8\x94\xfb\x8c\\\xdd\x9c\x923\x92TU\x0eo`\x18\xdd\xcdGy\x13\xf9/\xd4*Q\r\xdd\xe6\xe6\xb4\xbc\x9bX\xd5m\x1c\tX]\xfd\xd1F\x14@\xa4\xa8\xaaZo\xee\xcc\xc1r\xc6S\x8b\xdcYX\xac\xc6}\x03\xe1\xc5W\x01\xc5\x11\x95\x1bYZq\xdfR\xdf\tK\n\xce.\xaa\xddd\xbfO\xeb\x1b\xf4@\xc9C\xe8\x8a\x16\xa2\x9b\xd3\xfa\x1eR\xb4X\xd2\xa0\xf5\xb3[\xfd\xa6jL\xa9-\\_\x9d\xc3\xcd\xba\x98\xaf\x955\x89o\xab\x9f\x15\x0cw\x1b\xd4\xe2\x94\x07\r\xd7RqV\xdfb\x8eQ\x05!\xa0pc\xdc\xde\r<\xf0\x15\x0c|U%\xf6\xa7\xbb\x19S\xae\x06\x90QU\xe9N\xae\n\xc0j#\x8a\xfeLw\xe6\xe6->g\xac\xbf\xc9g\xe45\x8f\xfe\xb8b\x05\x92\x18o\xe2\xdd0-\x15\xed\xf5\xea\xf6\x87I\xc4\x85\xb0\'/i\xd4\xe2\xbe\x05.\x02[\xb1\xb1b\xd1\xb1\x07\xb7\xfa\xf3\x85\x17\x06d\x089V\xa3\xfb9UU[\x9d\xfd6\xca~\xef\x1f#\xcd\xe1\rS\'\xf6\x0f\x08\xe3+G\xe2\xd5\x17Z\xbf|P\xf2\\\xfb\xa7\x7f}I\x90\xc3\x19\xe3\xf2\x08\\1\x1cI\x80\x81\xdf\xb1Fn\xa0\xb3\x06\xc4kI4\xf1\xf5\x11\xcf\xfe`\xe0\xe3%Q\xd0c\x99\x9c\xc4\x8f\x17\xbf|K\x90\x13\x00d\x87\x1b\x19/\xcbp#%\'\x80L\xe1\x01\xbfd\xd1\xdc^\xe3x\xa3\x0b9\x8d\xf0\x80|\x18\xb8\xcf6\xe0B \x1d\x9aL?\x9c\xc6\xd1}\xadj</\xafS\xfc\xd4\xd1<\xbf6\xbd\xc9T\x1eh<\x90\x9b\xd5}\x0bm\x90\x14\xdf\x92\xb8n\xca\x19\xf5\x92\x04\xef8\xa2&E>\xd8\xabj\x97\xbeEyk\x9c\xfa\xd7Tj\xc0p+\xa7\\sY\xb0J\xb1>\xb9\x8f?\xbd\x04\x80\x85f\xc1\x0e`1\xa7\x9d\xfc\xe9\x85\x9a\x07+&\xbe\x98}\x92\xef%\x89\xa7\x86\xf0\xc7\x99\xbb\xb2{\x99\xd4C\xb1y }m\xe4\xb3\x16g_\x15\x1e\x1aU\x07\xd7>M\xf9\xe4\x0b^\x12\x8d"\xcf\xb6\xfb\x1aYG\xa9\xb9^@\xfb\xf2\xf8\xa1V\xfb\xa7\x06U=\xbe\x85j\x15M9V\x9d\x8c\xc3\x0b\x1d\xb6$*\x8e\xc26\xd6\x89\x9an\xd6\x19)\xc6>w\xb7\xd8\xb4\xea/\t\x08\x86l\x7f\x0c<\x13\xb1\xdcsJ\xb5\n\xa2\x1ap\xa8\xda\x9c\xa6\xe0N\xd4B\x85\x13m\xc4Gn\x03nn\xe5\xc0|\x93#\xa1z\xcd\xbb:vt\x12\xf8\x01Ui\x82`\xf4=\x1fB\xb8\x0b\x82\xb0\xb2\x16\xc7\xcf^2\xf5\xb2\xeaz%\xc5\xe6Ne\x95/I6\xdd\xdf;*\xde\xbdT(\x96\xc7\xc6\xf6\x14\xb7r\xb4! \x8a,\xe9\x95\xebu\xee\x0f,WfS\xf7L\x7f\x9a\x9b\xd3w[\xcc\x0b\xb6r\xd4n\xb9\x103\xaf-Q\x94\xf2\xf8\x82\xc0\xb6_y\x9e\xab\x97\xa9\x03\xb5\xe7\xf4\xe4\x1f{\x7f\xc6\xa1L\xe4\x17\x15l\xfb\xc5\x8b\xdf\xffj@`\x05s\x1aF\xf5\'[\x8c\x828\xb7\xf0\xf7\xff\xdf\xaf\x85\x03\x13\x9e\xdev\xe74K\xa2\xbf\x93\x12\x86\x86^\xd1\xf5\xc2m\xf5\x85\xe8\xde\xf7>\xb1\xf9<\xbc\xfe\xe8on\xf3!\x06L\xb8\x19\xb2\x1biW\xf5\xd4,\x1f=t\x02\xc1\xed\xa0.\xeb\x86H\x15\x99\xc25\xf9\x1d\xd4\x95\xf9\x00\xba\x15\xc7\xe6L\xd9\x9dl0_\xd6:9V\x94\xc4\xb8l\xcb\xbe\x18u\xba D\xaa\xc6\xfc\\x\xcb\x8fDP\xadV1\x95%\x7f\xe6\xe0\x83\x83Y\xb0\xaf\x17N\xf1\xfbc\x08?\xa6\x9a\x18\x80\x8b\x8b\x9f\x0f1\xb4fyzyfG\xaf\xc7T{!\x88E"\xae|\xcf{\xe5T\xbfa\xa8:\x03\xd4\x83\xcd\xdd\x84o\x90L\xfaL\xfc \xbb:\xf6\xb9Oa\'b\xae\xd2\xca\x0c\xb92\xec\xb6D\xc4K?T\xcf\xea\xf1\xab\xaf6B\xdd/\xbe\xb9\xb2\x16\xeb\xd5\x8b\xbd\x81\xc8\xaa^y\x05?l\x87\xa9ZGp\x87E\x08\x8e\xa7\xbb=\x84\n\xcf\x9bk/\xef\xba\xf7G\x1b\xc2|\x17\xdd@\xe2\xe8n\xfd\x9a1\xe1\xb5\x97\xba\\Y\x94\x17\x9a\xa1\x7fP\xe1\xeb[B\x98\xcftw\x83z\xa1f\x0f\xf9\xaf\xf0\xb1\xf6\xfb\xbc\xe0M\x80\xcf:\x04\xe5\xcd\xb7X/\t\xfc\xa7\xaakj\xa7\x00?\xdd]Y\xb2o\xff\xe9\xce\xc0\x14\xe8\xc9\x7fm\x14\xbe P1O\x1c\xb7\xf7\x89\xa2\x17\xd5\x10\x01\x97\x03\xa0\xe9\xc4\x18\xed^\xec\xbc\xe8\x1b`\xd4\xe9\xdd\xdd\xb7\xf2}\x02\xea\x19\xda\xa7\xfdz\xab\x7f$\xaa\xeeJ\xfc\x1f\xcb\xbbq\xae\x9c\xb8C\n\xde\xd9.\xbf\xb6\xd3\x85Q\xbc\xfcb\xe5\xc19\xba*\xf5\xe6c\xc6V\x9dU|\xaf\xff^k\xf1\xf8Zb\xf3\x94\xa7\x1c\xb2\x93/t\x98F\xca}\x9fT\xb7\x92W\xd2Bv\x1d\xfb4\xe6w\xdc\x98/\xe6t\xa4\xdb\xfa\xc4\x7f\n\xf1q\x9b\x8b/\xa7\x9c\'{\xb7AE\xe1(n\xdb\xb4}9\xe7\x9c\x9a\x04$\x050/\xe0U\x8e\xfd\x9a1\xeb\xe5\xcdM\tBEIP\xc3\xaf\x9cYHx\x9aKV\xfem\xbf\xfc0]\xbe\xcf\x1eEt\xb1\xee\xa8\xb3\xba\xedkI(\x14\x9d\xe7zq\rw\xbf\xd0\x0b\xd5\x97\xe3\xba\xa3\x16\n\xba\xde\x12\x9dDS\x93 \x15\xd0[(HP\x8c\x9c\xfc\x06\xb0\x1b!\xb89UV\x9a\xd8\xb4\xc4S\x93\x9c5\x1e\xc5|\xb9p\xc1\x01\xab\xbc\xdez}yG\xa7\xb2[Tr\xdcY\xd2H\xd8q\\\x8c\\\x14\xd5in\xd6\x95a\x97%\xc1S\xb84\xb7\x83\x96\xc4\xaa}\r{up\xf3\xd1\x94\xaf\xae\x1c\xef$\x1aKw\xf6\xc18\x83\xb7\x11W\xe6f\xe0>\xbfV\x15\xd0\x96?\x19\x00jv\xb6\xa5\xdah\xab\xeapR1p\xb7\x93\xc5\xcd\xbd"#Q\xe9-n\x7f\x88\x91\x94\xa2\x82Xl\xe39q\x9f\xea\xa5S\x9dr`\xedMPYy\xb8^T\xff\xae,fc\x9b\xda\x93_{\xb719\x95\xb5\xa8\xca]L\xc9\xed\x8f\x0e\x0bo\x7f\x16\xaf\x81"\xbd\xf7H\xbbY\xd0*a$\xb4\xed\x1c\xc5\xeddzi\xaa_\x15\xc1\xa1&\xbf\x93\xd1\x81U\x91*\xb8\xe4\xdby\xf6\xd5\x86\xfc\xa7\x13\x8c\x02\xcc>\xab\xbe\xc7\xa9a\x06\xd8\xd5\xb2\xea\x15\x84\x8d\xa5=O\xe5\x80\xe7\xaa,\xae\x9b\xbc\xed\xa0|\x8d\xa3h_\x04\xd5o\x085\xbb\xf9P\x1cY\\\xb2\x94(\xab\xc3kKn\xf5\xa1J\x8e\x1c\xbd\x10\xfc\xdd@\x94\x98J\xc1Au\xbc\xd7\xedq\xde\r\xdc\xd9\x91T\xf2\x17\xf5\xae\x16\xae\xef\x9cS\xdd\xeaM\xfc\xfc\xa8\xab\xe2\xacqI\xf4\xf0\x17K\xaa\xb75\x0eO\r\xb1N"\x99<\xa6{r\xf6GZ\x95\x82\xe1@"3\xb6\\\x9c\x08jC\xdc\xc7\xeb6\x05\x0c\xedt!\x12D,\xf2\\\xf5p\xa2{\x15\xe0\x0b\x8e\x98\x0c\x8b\xc3#\x9e\x1c\x99\x1ai|\x138\x9b`\xe0a\xd4\x1bN\xaf\'\xe5X\x89\xbdJ\x99\\\xc1\xe9u\xe1\xa4\x87p\x1f\xc4\x13\xd3\x99\xf7\xba\xdaxK\x15\x8f\xa6\xb8\xd8]\x1d\xbb\xefZ\x14M\xac\xa6\x8aE\x97x}-\xde\xd1*f2\x10\x80\xf9f}\xd3\xb7\xa4w\xef\x8b\xbb\xacq\xdf&g\xb1\xc1t\x10q)\xc1gD\x8adt#Mo<\x8a\x01\xbe\xad\x8d\x9c\xb9v!\x12\xa4\x8b\xc1\x9c\x8ff\xae\xd9\xad~~w\xa1\xf4W\xe6A?Q\xd0\x1a\x87r\xef\x1f\xf9\x83x\x15\x94[\xc3\xc8\x07\xab\xa1f!\xba[\x0bn\xf5M+\x98\xc5O&\x97\xaa\xdb\x8e[[\xca\xc3\xbaq\x96T\x98,\xc3Y}\xab\x06\x84\xb0\xd6T\x10\n1\xbau)\xabf\xdc(\xcaI\x1c\x17\xcfU\x17\nZ\t\xa9\xf0*\xa8\xb2dw\xe3\xa8\xef*4\xf6T}\xf5\xe85\x0c>X\xf0|\xcc\xba\xe2@\xc5\xf5\xd2\xe4\xa5\x85U\xb4*\xfd\xa5\xba\x91r7\xcc\x8dO\x8ewE\x03I\xf47\xa8\xf5*\xdb\x92(\xf1\xe9\xd7\x1e\xfa\x89\x9f\x10\xbe\xd1\x15\x9e;o\xe4%\x01\xd7_\xc6\xb6TJ\xe0i\xd1\x8f\xc5\xff!\xf6\xaa)\xf4\xcdB\xec\x96\xef6\xc0}\x06\x91\x85\x0b\xa9:/\xcb`\xec\xea\xb6\xcb\xdbC\xad\xf8pF\xef\xb7\x045\xaf\x89\xbbP\xc5}!!\xcb\xb7\xc4[LK\xf2\x15\x08\xd9}\xf9Ow/\xe4\x8b)k\xb0\xdfs\xaa6\x84\x1eP\xbc\x14{\xbd_\xbap,/\x1cp:\xd0\xe9\xf6\xb5\x8b\xb1\xed\xfc\x16a\x14\xc40PE\xebT\xdd|\xc0v\x1f\x85\x94\xd1>\xb9*\\\xae6\x12GZ1\xad\xb0k\xd6\x1f\xf3\xf1\x16\xcf\x1505}m9Yh\xd4FV\x16:\xb5\x1fT\xfb\xfa\x8a\xcd/\t[q\x80\xdaB\xfd\xce\xab\xc6\xd0\x96\xd0\r\x145\xeb\xb5\x9e/\xbe5\x8e\x84\xa7\x88Jh<^\xa3\xff\x16\xb1\xabB\x07(\\\xdd\xbcja}\xc6\x01\xe5S[\x19e5\xba6l_P\x89\x93*b\xd0\x8e_\x1c"\x1f\t\\\x13]\xf9\r\x8bS\xf6\xf8\x96\xb7\xd8\x89\x16\xe7\x1f\xe9\xe2g\xb5\xbd\xf7\x92((\x0e\x9b\x0f\xb3C\xcc\xd8I?\xc6Q\xb0\x1d\xe0\xa8\x9am\xf3I\x97[B\xc40a\xbf\xda\xdc\x8c!A8\xa3cSa\xf3w\xd7\x8b\xf2\xf8\xa0YU\xc6a\xbb\xac\xf1%\x91f\x11\xfeC\xd9\x82\xd1}\x0b\x12\xd80\xd8A0\xe8_\xb5\xaf\xc7b\xf1&\xa7\xa8we\xb7\xcc\xe1\xbe\x16\x89\xb1\xb2\x9f\xc8\xd4i\xc5\xedB\xf5\x02\x04\xad\xcb\xfeX\xd5m\xcb5\x0e{\x12*\xde@\x9c\xb0_U\xff\xc6B\x86N\xd8\xcc\x93<y7\xdaeI\xd4\xba\xd1ah\xcb\xd1~\xb4Q\xb1rl\xc5\xa8&\xbf\xb2\xc1\xea\xd5F\xa9]QsR\x9bs\xf0\xe7V\x19\x07\xaa"\x02\xe7_\xb8\xfc\xebc\xf1LP8\n\xcb\x11\x08X\x1an>\xb0;V\xae\xa8b|!\xfd\x92\xc0 \xb4\xfb\rj\x86\xd4\x93\xfbZr\xefJ_>\xe9\xe8\xaae\x8dU#\x95`R$\xbe\xdf7\xcb\xd9\xdd\x8b8!m_\xa8\xf0\xc6\xc8n>\xc8\xac[\xbc\xe7\xb0#\xdf\xb5\x17\x86\xdaiq\xa1\xa0UO\xeb\xf4\xf4~$@\xb9\xcc.\x06\xccx\xb1\xcf\x8d\x8d\x95\x9c],\x9a\x10s\xd5\xee\xce\x0b\xbd@\x82\x18\xc5<9\xc6\xbc\xf7\xfa\x1b\x8f\x84\x12\xd55\xd2\x19\xdd\xba\x80\x0c\rrG.k\xbc\xfau\x99\xaa\xd2\xcd\xfdR\xe4\xd9\xcc\xbf$\x04\x98Y;y\xd5\xa1)\xb7\x04\x94\xe8\xe8 \xbc\x86\xa5\xbb\x91\xce\x95\xd3lv\xba*]]q\xc2\xd5F\x8e\xab\x8aIUv\xdc\xe9\xb7\\\x12\x91j\xa1-\x8b\xcf\xb1]\xf7\xfe\xd8\xe8A%W\xbdx)\xc7+\xffeI\x14\xd8\x00\xe7\x8exw\xa7?\x84\xa64c;n\xfci\xb9\xf5\x18\x1e\xb4\x92\xbb|\xe38}Fw\xdf\x82\x04%\x9d\xc0\x90P\x92\xe2\xaa2\xb3%x\xb5\xc2\x05\xdd>\x99\xc2\xc7\xacGr\x881\x08\xed[\xe45v\xfbT\xbe-\n\xe2\x14!wRtg\x9f6\xf2\xe2\xddP\xcc)\xcc\xfbD\xe1AK\x8b\xa1d\x12I\x1c\xf7\x8c\xe1Ak \xfe\xed\xdc\xf26\xed\xf1\xd6t\x8b\xad N\xbd\x92\xe0^I\xfe[\xa8/\x02!\x06\xf5\xc5\xea\xc6\xe4\xd5K\x02?\x1d\x96<\x19\xdc#E7RzIC\x08U\x92\x18.\xf6\xca-\x91\x17O0H\xd9^\xfd\xb7\x88i@\xb5\x06P\xef\xc9\xdb0\xca\xceO\x1a)\x15\x1ejpw\x03\xd5\xdc\x06o\xd3\n\xc7\xed\xcd\xe8\xf7\xdam\x0c=\x17U/i\xe5\x13\x96K\xa2\x8e\xa2:\xd1\xc3:\xcb?\xe6\xc3f\x1b\x0c\xfc\\~\xcbr\xc5,\x96\x04\x96\xabi\x06E&\x16\'\xc2\xf7\x8c\xbdcy\x93\xcc\ngG\xf9\xfb\xda~\xcc\x07\xb1\xb5U\xbf\x8a\xbb\xb2\x0c\xbf\x93\xf1\xde\'!\xcb8z\xb9N7\xebe\xd5<\xa0F\x99\xaa\x97:m\x89\xa6\x15\xbf\xc4\x10V\xb2\x06\xbf.u\xa1)\xb9\xc5\xc89\x9b\xc1\xed\xa0*\xbf\xa9\xbe\x85\xaaY\xc5\xcf)\x15GWEzb\x9e\xcb\x8f[\xafq\xa8\x96\x1eyc\xbc\x85\xca\xada\x18\x07\x15\xf2\xc8&\x05\xf2\x1dO\xac\xa4\xdaX\x1c{\xd8abk\x1c^\xc3\xd8\xde\xa2\xa4 ;\x99\x0cLg\xa1\xa86)Uy\x94\xd7\x987\xabF<\xc6\x01\xbfD[u\xdfB\xde\xd5\xd4\xeeq\x80fh\xec5\xcc\xe5\xe1\xee\x97\xa8\xe8\x9b"U\xa0\xb2\xcaikk\x1c\xe4y*\xa1@\xb1\xb5\x10\xbb\x1bG\xa7Z\x86<\x9b\x1d\xbc\xfd\xe5O\x1e\x0b\xf9\x97\xd3\x8a\xf0\x12\x90\xb8\xaa\xa8n\tL5\xaaT\xb2\xd7\xba\xb3`\xd1\xf8\x14\x96L\xab&h\x8e~m\xb7\xd7\t\xfe 2\x85Kv\xdf\x82\xd7\xa9/m\x89\xd2tZjg\xe7\x8b\xff\xb4c\x8d\xf7{\xa4\xca\xf0\'\x88\xc4}\xdb\xbc\x97e\xb7\xd1W\xc4\x1b@d\x98\xd5\xed\xe4\xf9\x96\x97\xc5f\x0cd\xc6\xe8~m\xe7\x9b\\3\xbc\xf7\xbc\xa3\xc6\xc522\xe4S\x9a8\xe1\x82x\xa6v]\xd1S\x17\xaa\xc6\xe2zg\x83\xac\xaa\xee\xb5\x86\'\x802Z0`\xc6\xbe9C\x8fu\x81a\x19d\x08\xf9\xa6\xc4_\xe6}\x9b\xe2\xb9\x02N\xd7\xc08\x93\xf07\xe2\xad?\xb0\xe4\xed:\x1e\xb2>\xd3\xce<8f=-\xfe\xa0\xc0=\x87G\xb19M\'\x8f\xd1\xe2\xfd\x10\xd3\x91{G\xc9\x1f\x14W\xa5<\x8c\xbfU-\xeb\x1cG|g\xbc\xb8\xe4g\x03!\x8d\xee}k\x12*1\x00n\x1c \xd9\xc9#\xa0^\x92\xb8\xed\x88\xcej<\x17\xaf\xf5XuEs\xd7{\x01\xde\x9eva\x03\x97\x04\xa1=\xfb\xed\x0b\x9a\xed\xdc\x9cu\xc1\x1e\xe7\xdd\xc2\xdb\x14X].\xeek\xc5\xc1,F\x0ea\x8d\xaa\x1f\x07X\x9a ~o\xee\xcaT\x9b\xfb\x96\xf2\xc6\xbbB\x16\x98X\x9a\xe3\xad?\xf0\xb2\xf0\xd2\xab\xaa\x8f\xdc\xf7\x9d\xfdoN\xa7|\x17x\xf2\xcc$\x93g1\x9dX\xeb\xb7$\xe4\xb9*0\xb7T\xb2\xe3\xcf9\x9d\xf2;L\xb4$\xf5\xa2a\x1a\xba^\xafK"F\xaa\x98\xa4\xf5\x8e:m~\x8d#\xca\xc6&B\xc4{\x7f\x9e\xf9\x95\x9f6\x94h\xba\xef\x97\x0be\xb2\xdaX\xb5\xc1\xba\xb0\x92\xf3\xca\x9f\xdb\x12\xa1\xc9k\r/W\xba\xf2\xc5\xe6b\xe2\x04\x8f\x83\xb7G\xb5(N\x1bwIP\xb7\x12<\x0e\xd9\x16%\x95\xbb\x17j\xb6A\xf9\x87\x1dD\xb9\x93\x8b\t|K\x08\xf8\x07GD\xda~\x98x\xf5"\xbc0x\xfeJ)\xee\xd3{\xbe$8\r3\xb4\x9d\x95\xe6f\x9d\x9cUH\xc3`l#Gs67\xebd\xe6\xf6\x95\xd5J4\xf2\xf4\xb2\xbc\xe7\xce\xd0\xad\xe2\xd8S%\x88T\x7f\xf4R\x99\x90\x10d\x07\x853#U\xf3\xc1\xcb\x97\x82MAo\xa0\x96\xfc|\xc0w.\xb7\xf5\xab\xa1-/\x16\x89)\xcf\x04\x1aW<\x02f\xb6\xcf\x0b7>w\xde\xab\x99\x0c\xf8\xc6\xeb\xaa5t\xaf\\y\xf3\xd0\xa2u|\xf5s\x067\xa7&\x81\xcd \xff\x18\xee\x18\xf7\xb5\xef\xf2^\x9c]HP\xf3q\xb8\x95\x83\xab\xc2\xf6\'\x9e<\\\x07\xd9\xafm];\x19\xbe\x0b\xb8\x18\xaf\xcaNs\xe3\x83\x920\xf0\xd4\xcb\xab\'\xd3\xf3\xa7\r\xc2\x90%\xae\xea\x1d-\xba\xb5U\x8e\xb9X\x01)\xa5wW\x82_\x12\xca8\xcc\x0b\xa7\xdc\x8b[\x97\x97\xd0\xa5\x99\xbc(bI\x8b\xad\xe0<\x95\xe2\x0f\x12\xcb\x08\x9e\xbc\x14\xfdHU\xc1\x99d\xc4\x85`\xbe\x10"\xbb\x17\xc2se\xd5j\x1dW\x8coK\x04Q<\x0b\xe5\x1a\xa7_\x17\xad)\xee\xf3W\xdf\xb7\xea\xddK_\xf5N\xda:\r\x8b9\xee\\},%\x0e\xae\xbc\x0b\xdb\x9f\x9c\xaf6\xf2l}\x9d\x17\x80*~\xa4\xf0\x8e\x912\x92\x97\x1f\xe6\xbao\xe7\xca\x04%vb\xb3\x8e\xcb\xaf\xf9=\xf6\x1ao\x1e\xbes\xf3[\xf7\xe9f\xfd\xb5p\xb0\xd9\xf4W\xfe\xab\xf6[\xaf^`$\x87%I\xf4\xc5W\xd5.fl\xbc\xa9u\x93uW\x12@\xf3g\x9f\xbclx\x03\xedk\xc1\'_y\xd1sU\xa9\xc2\xbb\xa1\x88\x00K\xec\xf7:x\x18 \xb2Y\x1c3-\xf9o\xc1\xca\x11\xdcwU\xba\x0c\xf1>\r\xe0P\xa0\xc1\x83\xff#\x95\xfd\xb28\xbeV\xec\x84U\xf1\xca\n\xa5\xdaY\x91\xde\xda\xe05\x0fR\xa5j\x9f\x9a\x0e8\xeb\xbd~z\xc1\xc1\x0f\xaa\x02\xfdqY\x9fs\xbd\xb3\x07\x85\xd8\xa2\x18c\xcb\xbc\xef(U\xa9\xc2\xeb\xc4|\xe0\xcb\xf1w\x14\xcc\x82\xaa\xeb\xb1\x98J\xea\x99\xb9\xf4^\x12xh`Y\xc3\x15\x1b\xcf\xaa\xb2j\x03\xef9\xa9+I\x99\xc2\xfd\xacU\xb2$\xc0]\x98q0\xc4\xd6\xb8,\x94s\xa4\xe9\xad\x90|Y\xf5\xa2/\x8f\xd1{\xf5B\xf7\x01\xfc:\xb0\x07wW*\xc3\x0e\xc8?L\x03\xf2\x7f\xb8\xfb\x16\x89\xceQZ\xbcpu\xfao\xc9\xc2\x18a\xd1\xc3Cr\xa3n\xe6\xa7~\x94\xf8\x0c\nwT\xc8\xee[\x8aj`\x91\xa3Q\xb4\x0b\x9d\x0e\xb27\xb2p\xe3|\xed\xdf\xddp\x9c}\x93 Q\x94\x13\xad\xe8\x97\xd7\x85\x11\xff\x8b\xcd\xa9\xd9\xe9\xe2bl\xf7\xac\xf3\xae\xe4\xbc\x068U\xb0\x94\x92\xd3A\x91\xb8XT\xb6@\x91\xc3\xb7\xba=F\xb5\nX\x12\xb1\xd8\xe2F\x96\x9f\xfb\x03\xcd\x0f\xf1\xc2P\xe4*^\xccqSoB\x9cNv?\xe8k[/\xae\x17\xd0G\x14\xfaF\x7fL\xb16\xde\xbd\xd8\xeb\xb5T\xf1\xe5\x80!l\xa5\xbb\xd5o\xd2\x81v\xa3\xea\xbc\x94\x12\xaf\xafUVZ\xa8\xb2\xc7TT\xfe\xb4\x944\x0e1\xe7\x126W\x06\xe6\xe2\x1c.\xb7\xc4f\x06\xa3\xd6]\xf2w\x83r\xce\xb8\x9c\xa8[=7W\xf8\xb7\xc6\xb5\x17\xdf\x1b\xbe\xd1L\xb4Z\xec@\xe9\xb2\x82y\x13F\x8a\xf8\xf6\xe5\xb5N\xdd\xdd\xea\xaa14\xe4G.|\xd2\x85\x95\\\x12\xb07\xf0Fg\xf5\x93\xb7r\xe2\xca\xdc\xc6\x0e\xc3\xfa\x8b\xa5\xbb\x1d\x04\xce`\xa8v\x1d\x04\xa5\xbfv\x10\xd9\x0bi\x9d\x17\x95\xd7\xe8\xd7|(\xa3\x8c\xb48^I%\xec\n\x86\x87\xcd\x9fT\x17\x99\xa9\x12\xc7]H\xf7\xed\xa1L.\xc5\xc5\xb0B\xe7\xe6\xa5\xed\x87D\\\x96\x1a\x91\x11\xb0\x9d\xa7\xcf@\x11.\xbc+E\xd5\xd3I\x1a\\\xf5\xe7\xca%\xb1\xf2\t\xe3B\x88\x9c\xde\xd1\x8f\x04\x81\x06\xa2\t\xa0\x1d\xd3\xb7\xb6|\x7fz\x11\x05\x80\xf5\x82o\xeb`}\x93\xc4\x9b\xdcj\r\xd5,\xfb.\xfe\xd1\xafuY\xb18\xd8\te\xa1\x88\xbd\xf2\xc0|\xbf\xb7\x04\x19\xdc\xe8\xb1\xce.<\xad\xcfO\x1bI\x94O\xe2e+g\xecu\x8f#5\xa0nY\xfct\x0bI]n\x89\xa1\xfa\x87\xc4.6\xafB\xbcz\x89sU`\x17p\xa6~[}k\xa4\xaa\x9a!\xe6Z^8WTC\xbdP\x13\xa3\x88\x03I\xaco\xc7[\xec\xbd%"\xce5\xf2p\xa8\xf21\xfc\xd7\xee\x1807"u\x01O\xad\xbd$\xe0\xec\xcay\xd7:\x8ag\x9c\xf0\xd3\x0be\x18\xb1r8\xb7Gm\xc15\x0e"\xabv{\xa4\xb0\xab"\xb8o\xe1\xfd\x02,\x87[\x9d,\xcb\x10\\/Y\x9c\xc7\xc3NE\x0ba\xc7\n\xca\xd5F\xc4\xbc\x11s\xdc\xc7Ow\xae~^\x18||\x063\xefl\xd2t\xf5B\xe5@\xb2\'\xf1\xc2\xc5\x13%\x1f\xc3\xe6\xf8\xaf\x0b\xf7\xa9\xec\x85r\x7f\xed\xaa\xf5\\U\x1f(|\xb2\xd2\xce\xaf\xa5\x923S\xd5\xa9\xde\xb59T\xcb-\x11\x87"\xcd\x02\x1f\x1f\x96\xc1\xeaEQQS\xc9M\x98\x9a\x9e\xfd\xdaV\xf9\x80\xc5v2H(Onm\xabj\xd7\xc1\x10B\x96\xef\xfc\xb1\x93\xeb\x9b\xbc(<VxG\xd7\xeb\xe4\xdc\xc9\xed\x9d\xf2\xe2\x80\xae\x8a&\xb8u\xe1e1\xb2\xaacSB\xe6\xd2\xc9\xab\x8d\xc5\xc3\x16\x96o|\xf9\x93\xcf\xafm\xef\xb8\xeb"\x17\x05Y\xfc\x9c\xae\xb7 \xb9\xaaX\x17\xf3\xf4\xafo\x89\x18\x94\xc2\xa5\xdb}4?\xa7pT\xa8\xbc\xad*\xb2\x85\x13\x01\x10\x17\x16EDG\xb0\xf1\x91(|\xe4\x9a\xaf6\xb8\x81\xaa*\xf6\xe1\xcbI\'\x8b\xd5\x9f\x04\xc9\x880\xb6ATR\xdd\xba\x0c\x10\xaa+\x7f\x8e,\xfe\xe1\xcf\x1c\xaf\x02\x8a.,4T:_Iq\xdd\x0f\x918\xf2\x1c\xabz\xe9\x99o\xfa\x91 \xa5\xb9t\xdd\x00\xe9\xc0\xc1\xbe\xb7\x04\xac\xa65/F\xf2t\xfa\x82\xe3\xbaA"\xe6\x1e\x9eEjx\xf4[\xf3\xd3\xce\xe2\xeb[\\\xbfW\x86]\xd4\xbf\xef\xb5rA\xd1\xeaUi\xa2\x9c\x12TvR\x0c\x07\xe2\x96\x12\x9d^\x8f\x8bC\x8d\xaa\xb6X\xb0W\x9dDIP\x9b]n\x16\xf5\xd2\xa6\xdb\x1f\xe0\xd7\xc3\xe8z%\xb1\x80\xd1\xddQ\x1f&p2\x96\x8bc5\xd7\xd7"Q\xc4L\xda!\x1a8##j#\xa9\x86\xae\xb8\xf6\x08\xe3\x0e\xff\xb5\xd2\xfcY+\x07T\xa0\r7\x8e\xb4\xb8\xa9\xec\x14\xe0=\xbfxz5\x8e\xb4,\x03n \x025\xfeF\x16g\xc6\x10.\x08\xff\xd8\x0c\xb7\xe6\xe7U\xd0\xb9<\xa2\xb8\xbbTg\xec\xda\xeb\xb2\xe8)L\x97T\xcf\xa27wg+\x1eE@\xbd\xcb\xd3\x1b\x9a\xdbAH\x08\x02\x19\xc4\x8f\xdb\xcf\x9a\xd3\x1a\x07\x8c\xd3\x80X\xaa"\x01!\x07\xb7\xc7\xc8\x14n\xa4\xa4\xbc\xba\xb0\xf8\xee4D\xf4\x18A\xea\xa4(\xdc\xaa\x19{\x9c\x86\xd8\xde\xbc\x8e\x883\x08\xdd9\xa7\x93X\xd9\xb5\xfaZb\x8d\xf3\\\x97\xb8<\xacx\x02\xc0(\xa6O\x95\xcctH\xc47hq^\xf3xX\xcb\xc1\x85$\x89\xb7l\x18\xdb[e\xb1y\x1eY\x8b\xab\r^\x8di\xd5\x9e\x84L\xe2\xe0\xfdZ\x12y\xb1i\xa1\xb5a*;\x91]\xea\x85u\xa1\x90E\x92v\x08GF\xeaj\xa3\xacL\xa1\x1et\xe6\xda\xa5\xc7\xe2\xc2\xd4\xd4mI\xf3\xc0\x9c\xbe\x8d\x15sM\x8a\x04\xe4\x8b\xb1~I\x88=\xdb\xb4S\xd7\xd7\x86\x13\x93\xa7^\x9ap\x96\xc2\x17R\x1f\xf9\xf0\xb0\xae6\xfab\x12\x1e\xaa\xacd:`\xb86\x88\xcc\x98\xa5\xc4k)8\x06\xffO\x1b\x914\xe3)_N<+\x06\xab\x8d\xb1r\x11\x85a\xed\x9b\x1f\xe6l\x03\xad\x1d\xe5\x8d\\/\x8b\xe0\xf6\xc7\xd0\x89\xa26:{\xac\x9e\xd5n$\x81\xd6^\xdc\xd8\xbc\x92V-\xces\x1cS\x19m\xc4\xd3y{\xf43\xb7\xc9$\xec\xdc\xbd\xa9\xde\xad\x9d,K\xba\xde#5\t\xac\xf5\t\x82\x19\xf7\xe5\x99\xa7%\x89\xb8j\x80\xcb#0w\x85\xcbz\xf4\xc2>M\xc2(\x88#\xe2\xf4\x19\xa8\x8d\xb4*M\x10\t\x08\x9fjjj\xe3\x1d\xf7\x1b\x06\xc6\x03S\x1cD\x8cr\xdf>\xd8\x85t\xfb\x92\x80\xe4\x8eJh\xf8\xc6\xc7?dF\xfc\xabcgkB\x1cA~\xcb\xfc/\x1b\xec\xfd%\xd1\xb0\x08\xb1\x82?\xf5<\xdb\xb7\xc4[\xcc><\xb5\x16B\xf4\x9f\xc7\xf9h#\xc0\x94\'?\xee\xfc\xe7\xfb\xfc\x93\xa8\xab\xd2w\x16\xc7\xcc\xc6(\xa6c\xa4u\xbf\x1bx\x1d\xe4\x1d\x9d=F*o\xf1T\x85\x18\xfc\xdb_v\xd0w/\x99\xe3\xd8\xc5q\x17\xc7t3\x06\xeb=u\xf8\xd0\x9a\xe5\xbbF\xd9\xfb\x92\xe8`\xe2\xe6\xce\\:$\xdex\x04V\xed\x96\xa8d\xef\xe2\xc6A}d\xa2\xbf\xe4\xbf@\xb3:\xef9E\xa2\x93\xc5\x83W\x90:\x1f~\xc6\xa8Y\x1b\xfb\xca[\x03\x84\xf6wn\xbf\xc7Q\xa9X-kG\x15\xe2\xee9E"\x84\xc5\x9c\xbfP\xa6\x9f]\x18\xffP\xcc\xbc\xb4\x065\xb9B,\xdf\xb9+\xdf\x12\x13\xeek\xf8\xbe\xebb|<\xc7\x81D\'^M\x1b\xbb\xf2\xe89\x1fH4\x1c,\xdcD\xf9\xf91\xa7}\xe5\x13v\xeb\x05,\xc9\xbf\x8c\xb2\xa3\x8d\x81\x9feyZ\xffE\x9b\xfe\xda j\x8e=n/O`S\xc9\xaf\x0b\x12XB\xaa\x96\xb9\xd1\x83\xe7\x8c\xc1\xadO\\cZ\x1b\x90\x9c\r7R$Hh\x04\x85\x84\xf7+\xbb\x91\xd2\x0b\x7f\xdd\x94\x15?\xbf\xe2\xb7_\x12\x89T\xe5.~\x98/>\xc7\xe3[\xc8\x9b_\xe8\x8a\xf0/\xaf\xf1O\x82}\x91\x06\xbc=p\xdb\xa6\xe4w\xd0T~\x16y\xafU\xc8\xe1\xee\xbeV\xd9W\x108\x08\xe9\x96\xff\xe5i}\xf7\xa2o\x89z#\x8f\xe1\xce\x9c\xc6A\xf6nW\x06\xc4\xf8\xe2w\xf8\xea%Fq\xff\xf0Z\x8b~\xe5$\x81o\xb3\x88\xe9(\xe6{\x7f\x88\xaf\xcf\xb6!\xac\xc4J-J\xe9\x1a\xc7\x92\xc8\x03M\xd7\xff\xac\xe0c\x1cH\x04\xa2\x04`\x141\xba\xc6\xbd.jC\x85\xd5\x85\x0b^\x8c\x07\xc7H%\x81\x97/\xbc(3\x96R\xf95R3.5ReS\xb8\x1d\xa46\x88\x005y\xf2\xc6?\xd6\x84\xbf6"|\xf4C\xfc\x0e\xa0\xa0\xff\xf9\xc7\x0e\t|Ece\xc5\xbbY\x97DV\x8cY\x08\x9e\x95\x0ft\xe8B\xb5\x01\xe02*\xa2\xf9\x85\x1c~\x7fK`\x9b\x14\xb1H\x94\xaf\xb8\xc7\xd1\x06V%\xac\xc0\xdf<\x13\xdfmT\x88\xae\xc8+$t\xd1\x7f\x8dT\xc5\xc0\xe3k\x04Js\xc4\x9f\xf3\xa1{\xc3\xda\xa8\x1b\x15^\x8f6\xf0\x8a\xb2MA3\x94\x9d\xabq~\xad$\xca\xaaa\x176\xdfE\xbc\xdb\x18rk\x08\xf1\xdf\xd3p\xe3\x80\'\x18\x97D\x92\x0f\xf4\x8b\x07\xfeK\xa2G\xf8\xad\xba*M\xd4\xe9nu\xda\xb0\'\x89jQ\x90C\xf3\x8f\xfb\xf8\xbb\r\xdc=\x8c\x03\x1d\xf1\xf5n\xf8j#q\xa4\xabXN\xbf0\xce_\xbdt\xc8S\xc1\xd4\x84\x83A\xf7\xaf\x97U%\x93]H\xed\xd8\xf2\x85\xa4\xfe\xb4\x81\x9d\x8c\x9d\xd5\xc422\xaa?\x95YU\x10\xc9\x8d\xec)\x7f\xdb\xa7\xef\xaf6\x06\x998T1\x83\xfb\xa7\xff\x1aG\xc3`\xef\xeb\xbc\xc4\xe1\xd6%\xeb\xde\';\x1f\xd6\xbe\xd5K\xbb%&\x99\xe4UQ\xd14\x9d^\xd7HW\xf5\x0e\xb8\xce\xa6\xd7\xfc\xc4N\xc8F\xc3\xb6\x13\x08y\xb8\xaf-\xe2\xfe\x01)\x83\xe7\xa8\xff\x8b\x04\xfc}-Y\x0bU\xb1=\xea\xd5|3s\xfc\xb5!_4\x96IRNb\xf2\xe3\x10s\xbe=\xc6\x176\xcf\xcd\xa9^|\xdc\xfaSU\xd5\xcc>\xf5\xdf\x02wGR\xeeJ\xc6\xc7\x96\x9c\x95#\t\xaa\x10e\xd5\x8d\xfc\xca8\xfc\xeb\x05[jWS\x03\xd8\xdd\xdb/\t2 f\x13\xc7n\x9a~\xe5\xf0\xb1A\xb7\x12\x14\x0b._\xaf\xa4\xafq@\xddA\xfe\x1a:9y\x8d\xab\xacV\x98\xfa\x84R\x1b\xcd\xef $\x16\xb3 \xcc>\xbdx\xcd\xcf;\n\x96\xaa\xa6\xea\x1d_1\x8b\xbf6:>\x14pH\xeb\x95R\xba\x1b\x07U~y\xe9\xcf\x95a\x9f\x9a\xeb\xa5\x8b\xd9\x10~m\x11r\x0eg)\xad,\x8e\xc5\x8f[?\x1c\xdd\xe78\x90\x88\x8b\x9bA\xcc\xf5~\x7f\xc0:\'\x9a3|\xd3\x90\x0e\xbb=\xc6m\x0e\xcd\xabvA]\x99\xd3\xe7\xea\xab\xfa\xa1p\x8e\xca)\xfa\x97\xff\xf27\x0e\xf0\xebU_\x99U\xc5\xdd\xcf)\\\xbfp\xcb-v\x8f\xef:\x9a\xff\xda($V\x12\xf7\xc8r\x84\xdc\xe3\xc0/&\x92\xb5\xae\xd3\xf0\x1d\xd3\xdam AjB_\xd9\xa4\xe1+\xfb\xe9_\x1bpv\xa5.\x06LU\xad\xb8\xbe\x85\xaa;\x82\x8c*\xfb\xfaI\xa3\xfd\x90\x80\xac\xb1\x8e\x85B\xce\xe3\xb6\x93\x15\x07Z%\xcf_\xddvr\xcb\xfe[\xe0\xa8\x82\x10n\xaaZ\xc5\x0fk+\xa9*\xf5\x8a#\xe3wp\x96\xe3[|}mU\xaa\xa1\x9cDvw\x83"ff\xc2\x80A\x03\x91\xe9\xf4\xd8[>\x1c, 2\xdcbxZtm\x80\xecR\xac\x9bS\xd1\x1fw\x13\n\x1b8\xca\xaa:\x9c\x05\xda\xbcwr\x12r(\x86\xc5~\x9b\x9e\xe1v\x10\x12\x8d\xf8,o \xe0\xb6\xceNV\xd5\x1d\x98\x94\x90\x18\xe5\xab\x8d\xd7\x97D\x9d\x8b\xff#\xea\xe0\xba\xafE\x02>@qx\x88\xad\xf9\xfeZz\xc1\xaa\x84\x93`\x1e\x95X?\xbd\xe0\xedie\xedu{\x07\xcf\xeczQD\x02\xd0\xa8\xe2\x1e\xb5g\xd7K\x11\xc3"\x0c\x87\xd4;\xc9\xd5\xd9\xeb\xab\x17e\xb61\xb3\xd9\xdb\xc9TAR\xfa5\xe8\n\x12\x93\xdc\xad\x8eD\x06\xd4\x8b>\xab\xe9\xf9\xb1\xd7\xc9\xc2\xa2\x06\xbb2\xed\x00\xe7\xb9\x9dL/x\xe7\xdb\x8a\x07\x95\xe0\xbe\x85\xb8\xad\xca1\xc9\xf3]\x8b\xd3\xebI\x1a\x7f\xf1\xb1Q\xfdx\xb8\xfb%)f\xd1T\xcd\x95D\xaa\xe4n1[\x07{\xbd(+^\xb9o#\xb8^\xba\xecS\xd9t\x80\x19\x9d\x15\x0c\xa3_"\x89\x87\xda\xf5\x8aX9+\'\xc1\xf1\x1b6b7\xeel\xe3\xb3\x17pJ@&@\xbb\xc4\x9dgq\xce\xc7\xb4\x97^\x82\xf6eW\xbc(\xae\x8d\xc9y\xc5\rg\x12iW\xfa>\xf6\x18\xd5n\xc4\x95a\xefJ\x929\xbfx\xadw\x1b\x99;2\xaa\x96\r,\xdb_^\xda\xf7?\x89\xc2\xad1\xb38\xccBu+G\xf6f\xd8,gx\x1f\xe2m\xaf#\x11a[##\x15_\x8e\xd7\xa7Y\xb5I5\xebb\x10\xab\xf1\xf2\xc3\xbc\xa9e\xa3\xe0/\xde\xaf\xbcQYg/I9<BcG\x94\x95;sX\xd0x\xce\xe0\x00\xa0\x86\xee\xbfZ\xbe\x7f\xbd\xac\xbas\xd4\xaf\x04\x19\xda\xa6{{`\xbbl{,\x8b\xc3=\xb89\xb5\x99\xa2\xde\x05\x08f\x98\xcc\xfe\xad\xed\x9fDyw\x08\x85\xd3\xc2]\x04\xaf-\xa9\xd8C\x08\x87\xb9\xd5\xc9\xf6m\xa0%\x05\xb3U\xbc2v\xb7\xc7r{+\xbf!\xb3\xd7\xab\xee\xaao\x89H\x1b\xb6\xbcAYq\xc2Z\xa7\xe2$@u\xa0z\xb2<\xbd\xd7M\xc8h3^\xb8,\xd41\xb3\x1e\xc7\xb1\xc7$\x91W\xbd&21`\x88\xea\xed\x98\xb1\xa8\x19\x8bd\x94\x11\xe5\x81L\xe2|#\xab\x8d\xa4\xca\xc9EL\xaduc\x03\xffV\xee\x1d\xb5\xfaJ{\x1dI5A\xcb8N\x94$\xe2b\xcd&\x93\xbc2\x9e\xe2z\x890reE\x01a\xdf\x1f\xc1\x8d\x14\x1b;\x8a\x89\x0b\x0b\xa1\xf7\xe6\xda\x08z#\xa3\xa5\x9a\xd9m\x8b5\xf2l#\x10\xe5\x11\x0b\xaf\x9e\x86\xc1\x8f\x14\x9fA\x13_\x8e2\xb8\xcf\x95C\n\xed\xc0S\xddN\xc1\x14\xc48\xde\xf3\x81\x04dZ\xe4X\x01\x00\x8cnm\xd1\x1f])\xd3\xaf\x893p\x8e{\x1cp@\x8bN\xbakN\xf3\x17\x7f\xf2\xa7\r\xb1\x8a\xad\xdcj\xfc0\xc9\xcdGR\xad%EF\x84a\xfdWq\xfc\xaf\x17Ua\x0c\xc2]\x14\x90\xc3\xc3\xf5B\xdek[\xdc.\x18\x17\xc5\xf7B\xac"\xeb\xbe\x17r\'\x1f\x16\xca\x96P\x15"P7T\xa7\x9cn\x9f&"\x11\x10\xfb\xac\x0c\xeeq\xfar\xb6D#E\xc7\xf6\'\xde\xa9\xda\xf3\xbd\xb6I\xe84\xd5\x13\x1d\xf9\xa8\xb6\xf7\xf7\xb5xX\x83\x90\x90\x9dx\xd4\xf4\xdf\x02\xb7]\x17\x7f"\xf5\x15\xbeN\xd4{\xf5\x82D)\x8b\xff\xbd^\xf5,>\xe3\x00M\xd1\xe5\x03&C7&?\x0e$\x9a\x98\x85`\x8d\x0c\xb5\xff\x18GE\xaf\xb7]54\x16\xd7\x8b\xf8.\x86\xea7\xc0\xfc\xd4\xcf\xb7z\\\xf6G \x07"\t\xb7\x9d\xc6\xe1s|\x7f\xda\x08b\x8e\xc3L\xcd-\xbaq(^\xa9\xea?\xb0\x8b>i\xba\x95\xa3\x97\xed\xcb!?jF\xd7\x0b\xb5\xb8\xc8\xd0\xd2\xeb\xa4=g/\xaf-\x91\xf1\xf6p\xf6T\xa6\xdb\x8d\x83\x9a\x8f\xccf\x81\x93`s\xda\xe7["\xc0\xb7\xc6\xfb\x92\xa7\xf8\xe9a\xdd\x12J\xa3\x80\xfb\x8f\x8a\xbd\xc1\xed1\xb1\x9cM\xd55\x1fm\xbf\xf8\xce\xf3B\x86\x0c\xccqee\xb9\xf4\xecF\x8aDZ^|^\xe4\xd5\xcf\x07\xdar\xd4\xc5^\xd9\xebs\xce\xd8k\xb71\xa9@\x13\x97\xbd^\xb3[}\xa1\x07\x8a8\xdc1C\xf3t{\x0ctI\x163:\x06\xfdwv\xcb\xa7\r\xe1O\x16\xf6\x9c\xaa;\xc3\xdd/\x9f\xb7\x07\x0c\x10x\x04ru3\xa6*"Q\x96#\xa8\xca\x90\xdcy\x01a\xc6s\xad\x08\x19:grm`\xc9c#\xe5\x85\xeb\xcf\xd3\xcd\xba\x10\xcc\x84\xe8\x84\x82\xae%\xfcj#\xe1\x19\xeb\xf29~\xf3\x9e\x7f\xbeV\xbc\x81\xe099/\xf1\xb9\xfc\xb8\x9f6\xa6\xed\xc2\xacl\x8e\x91\xfa\xdd\x0b\x1cj\xd8\xd8T\x1f$\xfb)8\xed\x00\x1a\x0bW\x00l\xd1\xda@\xed^}$\xb2B\xee\xab~TvkK/\xe4\x01\x9b\x96\xc2O\xd7\xbc^\xa7\r\xe0z\xb3\x08OWBp\xbd\xe0M\x08\xd4-\x97\x96\xfa\xf2k\xff\xf5"\x7f\x83\xea7Lx\x8c\xa2\xbb\xf7%\x11\xf9\xdc\xd7\xfc\xe3\xcb9\xbf\x16\xe4N\xec\xcb\xc7\x96w\x86\x7frm$\x10\xc1\xcaG\xbe<\xbd\x1a)wuRUj\x90\xf6\xed\xf48\xab\rP\xb6\x81\xabG\x0c\xed1\xcf[\xf3+\xb7\n\x06\x88\xc5\xa78F\xfc\xd1F\xcd\x84\x9a\x17\x82y1\x92\xdf\xe30\x1d\xa4\xb3\xb6\xea$\xe6\xfbT\xaa\x17\xe0GY^\xda2\xbak\x83\xac\x12\xfcAC#-\xad\xb9\xf9hDv\x8782\x01O\xc4|\xeb1\xb5AR\x80\x18m\xc6\x93~\xf6b\xaa\x8e\xe8\x8a\xc85\xce\xb3\xff\xdam\x14x\xc4\x83\xbdQ\xc3\xaem|\x8e\xa3\x92#*\x8e]\xe2t\xcf\x1c\xf7\x99\x93D\x9e\xfb\xbd\xbf+\x08\xc5\xbb\x8d\x82z\xe2\x85A\xd9\xbf\xe2F*\x9e\x0b\xfbU\x12O\xee\xd3\x8a\x9bS\xb2\x9e\xf1\x8a\xc3\x94\xda\x94\xe7p\x8fT\xf7\x0b/9;Y\xf9\xc8\xc1\xfb\xac~\x11\xcf\'Q@b_3\xd6\x9fm\xc0\xb36\x94c]\xfeqR\xff\x8d\x94\x9bPy\xd7/\xd2\x93\xc6\xf5\xde\xff\xb4\x017v\x11\xe3A\x8d\xc9}-\x12\t\xa8\x81P{1\xfb\x95#W\x84\x0c\x8b\xf6\x9a\xec\xf5\xec\xe7C\xb6\xad=\x81\xf1\xd4T\xe5[\\z]\x12\xa07\xf6\x1b\xa4:\xad\xbdY\x02\xf2\xba\x81\xd2\x8f;*\n\x87;\xe4\xa9\x11\x1c\xaa\xbb\x13\x85\xc4\xec\xcb\xab\xa0bXnN\xe9\x85\x9b\x10\t\x926\xe2\xcfo\x81\xfdv.?\xcc\x8f\xb5\xc5cD\x1e\xc7X\xd8\xde\xe4,\x14U\x87\x82\x01\xbe\x8b\x07-\xc7\xe9z\x81\xaf8\x82\xeb\xd0^\xffZ\x97\xef^:t\xe2\xd2\xef\xdf\xdc\x94\xdf\xbd\xf4"\xcd?\x15mr\xb6\x94Fj\x16\x99\xeaiA\x9a\xe1u\xb2x\x93\xf9ktb~\x86\x9fS}K\x17F \xe6\xfa\x15\xbd?\xbeV5&\xc8\x8fNk\xc6\xea!A\xaeh"\xd3sU\xdd)G\\\xec\xbd\x91*%\xf3\xe8$"\xd1\x9f\x1f\xe7%\xca\xbfng\x9a\x08k~\x86\xd7R\xf8\xa3*i\x12D\x04\xe6\x17_\xf0\xdf|\xd0F\x00\xbeJd3?\xd1\xefSIpqp\x8b\xe4\xe7\xc7M\xa8q@\xe0@6Vxj\xfb\xd9\x8bm\xe5.\x89\xf1\xb5\xc7\x8e\xaf\x8d\x80\x87\xe0\xce\xa8\xcfp\x16\xdb\xce\xb1\x82\x99T\x9cn\xd3YJ\xe2\x0b\xa6\x06\xa6"h\xf6\x10\x1eG\\lK\xd4\xa8\x98\'~\xd6^\xfci\x10\xb3\xb1\xfc\xfc\xca&\x1d\xf5g/\xe4\x81\xcb\x17k\xaf\xe8\xe1v\xb2x\x8b\x0b\x1a\x17.\xa4\xdb\xdb\xf3\x91 \xedh(\xea\xd4N\x8f\xe2g\x1c\x85\x9a9A\xf5N\xdatv\xf2\x92 %DuhR\xbaod\xe2\xfb3\xc5\xa5\xf9\x899Fw#\xbf\xe0\x92\xdd\x1e\xe7\x06\xabg\xbb{Ab\x92\xe5E\x14n\xe6\xdb\'\xbd$ls(6\x1f\xeb\x8c?V\x1f\x89P\xd7\xbb\x81\x84\xbe\xe9\xf6\xa9$\xe4\xa4G\x8f\x8d\xe7\xd4\x0e\xfb[\xc6\x18\xab\xbe)\xe4\xfa\xe5>Q\x1f\t4\x0cQ\xf3\xe8^I\x9a\x8fR\x17\xe34@\xe9\x7f,V\x7f#\xd5\xeby\xaa\x92b\xfa\xf0\xe3\xb6c\xa4\x83w\xdcP\xbd\xd7\xdc\x7f\x9c\x06q!\xa9.`S\xed\xda2~KpI\xc2\xaf\x9dv\xa5\xbcz\xf7b\xfa\\u#\x8bLz\xb7r\xb4A1_\xb1\xf1\xeez|\xf9\xee\xc5~C$`\x8a\ts\xb8u\x19 \x99\xa6\xde\x1e\xdc@\xb9_{]mT\x18{\xd0t\xf0\xf3\xff\xcb^\xf8\x8c\x83w\xad(J\x84D\xec\xcd\xe9S$\xa2\xa8\x06\xc4\xf4\xdc\xa7\xbb\xd5\xc5\xa6\x05\xb7mW\xd6b.\xfe[\xe4\xcf&\xd8IU\xc6g\x06w\xab\xd3F\xc0aY\xf1a\xec<>\'!\xea\xf4\xa1\xaa;\xeb\x06jw/J\xf4X\xb5l\xe6\xf4{\xac\xafZ\x14\xbd\n\xd7_~\xccGS\xfe\xfe\x04\xebD\x04/\x067\x1fMv\x90t!\xee\xf3\x0bC\xf2\x91\xe8\xbc>6\x06\xbd\xbauiB\x85\xf5\xf4hm{\xe8?%\xc4@F\x8c>?\'\xa2\xea_\x1b\xa4F\xad\x9d\xfc/\xff\xe5\x18G\xa1\xb8\xf1\x8aW\xf6\xe2N\x83\xaa"d}-\x0f\xcb\xe6\xb4\x14\x19\xdc\x15o\x924^Y;\xf9\xfcZj\x94\xa0\xa5\xe6\xae\\\xec{\xa90\n\xe7\xbc\xeah\x96/\x0f\xc9\xb7D\x13\xf8\x0c\x16~(H\xdd\x0e2\x89\xde\xc3\x8a%\xf1V\xae\xeek\xa9(\x1d\xb2t!\x1e\xce\x90\xdd8\xa8\xe7U\xd78\x98\x95\xea|(\xca\xf0\x87\xbd\x03\t\x91\xdb\xba\xb3\x0f\xf72\t0U,\xde\xed\x1f\x9f\xe3!Q\x85@\x9c\xf8`\xe3\x1f/\xcb\xb7DP\x9e\x1eo\x8f\xf4\xb4c\xe5\xf4\xaf\x98\xb7G\xd0\xda.\xbe\x89{\x9f\x92\xd5j7\xb2\xf6\xc7\xa7z\xe9\xb9.Y\xd5C\xd8c\xca\x7f\xfd1\x1f\x92\x18\xb6"+\x92\xd8\xb2\x9bu$"\x05\x10\xd9\xf3\xbb\xeelw\x12!\xd8.\xb7\x15\x84\x0f\xdek\xdc\xa4\xcc\xa5A\x1bp\x88\x95\xe1zA"\x03\t\xb6\xb7i\xdb\xac\x80\xfd\xf8\x16I\xc0\xea\xb6n\xc2\x1a\xdd\xac\xdb\xebyP\x95K\xf5y\xda\xf3\xc5u\x13\xff\xda\xb1\xb7X\x95\xc5\x06\xaa3;\x9f\x81$\n\xbe"\xeaz\x8e\xe7_\x05\x90?\t\xe1\xc7\x80\x91\x80\x95\x9ck\xd6\xcf\xaf\x15\x8e\r\x03\x18df\x7fz\xb9\xf7\xd8[\x083\xdc\x8dT\x11\x8b\xeb\xbc\x1c\xe3\x90D\xa7\xc6\x04\x1e\xf0\xb9\xea\xf1\x1d\xbdh\xc6\x02\xb0=\xd9e_;\xf9\xfd=\xeb\x01l*\x16}|\x86;sj\xc3\x0c\xe4\xb4\xed\xc2/\x96\xa2\xefY\x0f@s^\x80\xb3Ft\xb3\xbe\xd6\x85\xbc\x12vAz\xa6;/k\xf5q*-\x96\xd3\xe1fl\xed\xa0\xa9o\x11\x9c\xd2\x9d\x17\xedS\xd5\xe8]<\x0f\xde\xaf\xbd\xda\xe0\xd9\xf8\x12\x98\xb1;\xcd/\x96\xd5j\x93\xca\x8c\xa9\xf0\x89\x9b\x0f\xf5\xb2\xf4:\xbc}_\xd9\xf9\xdf\'*N\xcdX\x88\x1b){~\x0bh=\xf8\x12T\xebp>\xc9\xbd\n\x90H}\xd5z\xce\x9f\x9a\xd3\xe7\xd7RI`\xce\xacXt\xdb\xb6Ttmp\x8d\x8d\xd5Kp\xb7\x18\xda\xb2b\xaaQ\xd5d\xf1\xd4\xdd\xbd\xa0O\xa1\x8cU\x9eT\xf9\xf2\xc1\xbe\x0f\x9d\xbc\xfct\x80G\x93\xf3\xe5\xd0\xcbP\x85\xc2\xf5\xae\xcc\xd9}-\xbd\xa4\xa5\xd7\x01\xd2\xff\xcb\x8d|\x7f\xdf@\x03W\xd0K\xe0\xce\xe4^\x8d\xba\xe7F\xd0\x1dE\x99\x88\x14\xdd\xba\xe8\xbe\x05\xba\xc5~\xedOt\x1e\x12\xb5Qq\xd2\xf0:\x88\xcb\xb3\xd9\xdd8*\x1e\x18\xd5<\xfazW\xfe\x9dJ\xdd\xc8Y:\x19[\xaaD\xf7\xb5k\xa4\x9d\x1d$\x86\xb0\x13\x8d\xbd\xed\x0f\x9e\xa6\xc4\xe8\x01g\xb5p\xbdpT\xe7\x1d\x97D\'\x03\xa1\xec\xba\xf7\x87e\x80\x1d\x84\xc3Y\x18\x9fqpS~[[\x05*\x0c\xa1*\xd2\xbf\xdb\xe3\xab\x8dJ\x89eqT\x8d]\xb7:^m\xd8m\x9b\x84S\xcap\xdc\xcdo\xed\xf0g[\xc6\xdeW\xcd\x83}\x9b\x9es*\xef\x1b\xa8\xc0]1\xc7\xbd\xd6\xd4\x06x_\xc5P\xe6\xd2A\xe5\x96(\x80\xe4\xf1]\xd4]\xe9\xaa\xb96\xec\xe1 \x1c\nNR?\xebX\xd2P\xf9\x92\x05\x85\xcd\x9f\x9cv\xd0\xb7DU\xe9\xc6R*\xce\xef\xb0\xbe\xb6\x081\x93?\xbe\x8bt\xac\x9c\xde\x1e\xebV\xa7\xdaMq6\x9d^I\xa0\x9c\x02\xb6%\x01\xed\xfb\xce\xd6\x8bO\x85E\xd7\x9d=\xfd\x89\xa2\x8d\xd8\xd3\xc2\xb1\xa5\xe7_\xed\xc9\xef^T\x8e@\xf5\xc4\xc5_|\x7f\x8b\xea\x8b\xc0\x97\x00\xba3=\xc9\xf9\x834\x0e\xb6z]/\x9c/^\xa7\x7fo\xc21\x89\xff\xcd\x85 \xea\xceN\xd6{.\xac\xfa\xeaUF\xae[9\xda\xc0\xc8\xde|\x02\xffxY\xde\xdf\xef}1l/\x86\xe5|\x9f\xb9]\x85\xa8-\x9fc\xde\xac\xe6\xed{\xa4\x92P\xdd\x1f\xb1\xad\x8dq\xc7\x1bV/,\xd9\xc2,\xb4\xe8^\x9ej\x83\xf2\xa5E\xd5*\xbe+}\x7f\x8dCt\x9e\xd4I\xfc\xf8\xb5\xeb\xddF\xe5=\x97\xc5\n\xf8\xcd\xf8x\xf8\x94 \x9a\'\xbe\x9e\x9eS;|$r\xe7E\x89\r\x03\xa5\xf0e\xa1,\x89\x19%\x91r\xfb\xaa\xa7\xf5-AU{l)\xee\xb2\xdc~\xf5b\xfa\xab\xca/\x85\x91\x1b\xee\x9d\xbcz\x81Ok{{\xea}\x1a>\x1e#z\x018^\xcb\xef6\xc2\x94\xc7\x884\xce\xe8\xd6e\xf9\x94\xb0q\x13\xa8\xac\xe6g\x1d\r\x17`\xd5\xc7\x93\x17V\xbd\xf9vK\x0c\x10\xc1\xaaiS\x9e6\xdd8\xf0\x17bx\xb0\x93\x81"\xfa\x19\xc3\x1b\x88k\xab,\x84F\xc8\xbf$\x1a\x17\x90\xea6\x86\xa7\x0c\xb7\x93U\x95)\xcdu\x13\x8ee\xd1\xc7c\xc64\x0e8\xdb\xecV\x9db\xc3\xbb\xe7\x03\xaf5\x939\x17\xbb\xd7\x95\xb7\xf6\xf1IK\xb5\x90Y\xd6\xbd\xed\xb0\x99k\xd7\xd7\x8a\xd6\xbc\xb8\x19\x93?yU0\xac\x1c\xf0\xeaF\x8aD\xd4\xacO\xcc\xd3T\xdd| \x01\x87MYq\xd30\xdc\x89\xc2\xafM}(FJBFw;\x88jnq}-\x89\xc01\xbb\x95\x93\xa7Y\xb6>\xb8\xad\x1e\x92k\xa3\xe8]\xc9z@\xfb\xf9\xcdA\xf4%!\xc4\xdf\xe2 \xfab\xf7x\xff\x8bj\xd8\x03\xa8\xae\xa8W<\xaau~\xc7\x1b\xf8\x96\xbe\xe3\x1e\xc1\x9d\xca\x15\xa1\x91\x07\x1e%\x11\x9c\x9d,\t\x0e\xac\xdd\x1e\x94\xaew\x11<\xb5\x91pL\xe0\xc9\x83>a8MG\x94\x87g\t\xd1\x84\x96\x9f\x0bq\xf7\xe9\xe5\xe3\xf9\x1e\xdd\xc7\n\x14\xd3\xca)\xca\x82\r"\x8aq#Ul-.d(i\xe0\xd3\xcd:mTUc\x04\xf1_\\\xd4|I\x04\xd5Z\x04\xc0SGtk\x0b\x03\x05\xc8\x0c\x90\xbb\xf3\x9bo\xeb\xfd\x15k\x04l\x05\xfe\x83\xfc\x83\xe8W\x9fH\xe2\x08+\xf2\x9e\xc4w\xe5%\n1\xb5\x00\xa6\x97\xe2L\xfe\xbc\x10Ym\xa0\xcf^\xd8\xc2\xa3\xf9\xd3\xb0$\x98u\x1e\x97i\x0c7REgu\xe6\xc6\x00Z\xe3u\xe1P.b\x07\x03\x0f\x9bV\x8cn\xf5\x99\xcb\xa9\xbc\xd76\xce\xfa\x95_\x11\xefEg.\xe6\x85P\x8a[9\xa2\xe5\x1d\xb2.\xdb\'m\xf3\xe3\x9e#\xa5\x97&\x06\x19|\xd25\xb4\xbb\x17!\x00VUY\xd5\x0em\xb7\xbd\xbe\xe2\xfbU\x9eM2\x97\x9a\xf3\xf3\xab\x8d\x1aV\xcc3\xe4\xb6n\xb1c\x1c\xaa\x15?\x95\xc95\x01\x9a\xc5;\xee\xa1\n\xec\xe8b\xd6x\xce\x8d\xea<{\x11+\xa1|I,\xf1\x0cn\x9f&\xd5\x05\x94O\x8b\xe0J/n\xd6\x91\x08\xcb\xa6T\xacq8\xfd\x01\xfe\xa3Q\xf31\xacZ!\xc1\xcd\xa9P&e\xa86\x98\x08\xfa\xefw\x94$*\xae\xc4\xb9|\xe3m\xb8o\x01\xcb2\xaa\xec1\xc2\xda\xc9\x9dJ\xa1n\xb0\x1c\xc9\xd0\x05v\xeb\xbf\x16\xd4\ra\xc8\xba\xfct\xdd\x9d}1\xf8\xb6\xd8\x85\xba\x99\x1b\xf3}\x8eT\xd8\x00\x9d\xdb8?q\xa0S\x02\xdf\xd6z\xe91\xd0\x96\xdc-\xb6\xd0P\x1b\xefp`\xf2\xde_H\xa6\xa8\xfa?/\x11\xfb\xfd\x18)\xd8/\xa0\xe7\x1bm\x1b\x82\x1b\x87X<\x83j\x1c\x92\xa9\x93\x9c\x86A\x02/L\xcd\xca8\x9c\xcdi~Pj\x11j\xe3\xa8\x8a\xc11\xfa\xafm\xe0`t\x13\xf7\xf4a\xb0;{\x81[\xb7P&|\xd56N\xce\xba\x80\xdf\n\x92\xdd\xb1\xf0\xc99\xf9\xd5\x87m\x16Cz\xf1\xa1\xcd\x11\xdc>\x85\x132lm\x19n\x9c\xe3B1\xbe)\xf4-6\xf1\x18T\x7f\xf6^\x97!48\xa7\x80\xac\xf82\x9b\x1b\xc7\x10O/\xec3r\xf4FwG\tM\x89c=Q\xa7\xf0\xe0\xea\xfc\'1\x04 \xe2V\x85g\xa2]\xbe>I\x00 \xaaU1\xe0\x92\xdd\x0e\x12^\x9b 1\xf5\xa2\xcb\xce\x8a?zA\xa2\x8b\x08M\xd9q+\nx\xf4\x02\xca\x95\xcd5\xb8\xb3?L\x8bg\x1b\xf2\xd3QaL\xcc\xa4\xab\xfaO\xbf$\xa8)\xac:\x12\xe2\xb4\xef\xae\r\x181\x86\xea\xae\xe0\xff\xae!\xb8q\xa8\xe6\x81\xf0\xfcb$wx\\p\xc1\t\xcf\xa78C\xebFT\x9dm\x90\x89Q\x94\xdf\x00\xaa\xb3;\x0c+\xf8d\xc2\xd8\t\x86\x10\xd3\x119\x8f\xcb\xe7\x08\xc6Y\xb8B\xd0\xb6\xe5`\x8f\xfak\x83\xfb\xbe\xa9\xc2\x04\x9c*-\x14\xd7\x06\xfa\x9c\x05\x89\x9b\x9d\xd0\xaf\x9cr\xefe\x87U)\xfe\xf3D%\x8d\x14\xf01\x08fX\x8aV\x94\xf8\x9fg3\xad\x91\xe2T\x80\xfd\x85\x1a\x10\xa1\x1d\xeb\x92\x16:\x1dh@\xd8\\H\xf3\xc4Z\xa7\x85N\xa7x\x87\xd0\xf2esC\xc5\xa3\x17\xea\x9b\x8e\xc5\r\x05\xd6\xe9\x8b9\xff\xd3\x0b\xd9\xa4\xa4U6e/\xac\x9c\xf7\xb3\x17\xd0\xfa\x1c6\x98A?U\xaa\xce^\x16\xcf\xf7\x98\xf3\xb5\xe0l\x87\x97Em\xc4\xc5\xe83\x9bP\xe1\xbd\xfb6\xc8\xcb.b\x9d#\xf2\x19\xbfx\xf2>#\x05\xd1\xcdE\xb8\xb2\x05\xbf\xaa\xcb\xfd\xb5a#\x9cU,V\x19$\xd3\x85\xb5NBt\xf3\xbe\xd5i\x00\xd49\xe3\x8f6\xe4YE\x7f@i\x93\xba\xfb\x16a\xbe\x01\x15SMu3\xf8\x1f\xdf\x92\x94\xd9\x06A\xcd\x0bB\x8ar\xf9\x94\x96\xc4\xaaP\x03\x87z\xda\xc8\xf2c\xa4\x89*3\x94\xda\xca\xab\x92\xc0t\xeb\x82D^~\xf5n\xd6E\xbdr\xce\xd2Bt\x03>\x0b\xa0\xd3?\x957\xce\x91\x8e\x97\xf8\x1f`[\x83\xcdb\xa6{\xd6a\xf3\xa2669\x9a\xaa8~\xc6M\x97\x04\xa9\xcc\xe2\x98\x81\t\xfc\xc2\xf3\xab\x977\x99\xe60\x1d\xc0%\x7f\xad\x8bF\xba\xd9+a\xc0\xac\xf3\x1b=\xf8\xd7\x86\xaa3\xd8\x15\xd5\xe0WpH\xfb\xddF\x13%\x98\x98\xeb\xd7\xfe8\xbfEH\x19\xf8\x81V%\x81\x0b\x15\xbe%\xb2H\xf5_\xa4G\xf5\xe8\xf6Gj\x8b+\x0b\x8eL\xe1.\xfc\xb74\xf8\xce!\xaa\x113\xd7b+8\xd7\xd6$VA\x1e\xd5\xf7H\xa5\xfc\xe8\xc5\xee\x86\x86\x15L\xed\x96\xd8\xaa\xfb\x16!uUi\x1c\x1c\xd1b\xa1IG\x1b\xe4\xdf\x16a\x02\xb1cstg?)+n\x80\xc7\x81ah\xe4\xe0\xf6\x98\xb2|\xc5\x16\r\xb6\xb3fwn%\x81{\xbd)+\xed+\xaf\xf1\xbb\x17\xcaS\xc2P&V\x9e\xe8FZ\xb6\x05\x9bu\xbf\xac\x0c\xdds\xa4e\xd5\x15\x95\x95\x116s\xcb9R\xe54\xcbN\x160\xa3\xfb\xfdQ\xe0\x7fW\x86\xbf2d.\x1c\xdb\xee%\xadh\x06\xd5\x19.T\xe7+\xc9\xfa\xb4g%\xb4\xa2\xdc"\x1b\xe9v~\x0b\xf9\xd0eq\xbb\xa4\x1a\x9f+\xb7iKD\xaa<\x83$j\xe1+\x7f\xeeo\x1c\xf4\xb2=5\xc0\xf5\xe7\x89\xeaL\xbb\xe6\xc1LM^\xc9\xba\xa3<n\x1c\x91\xe5\'v2\xf3\xf3\xef4\xfc}\x0bLKI\xe8R<X\xcf\xf4\xa7A\\L\x943y\x89\xf4\xa4\x0e\xb7O\xa9\x12\x11\x80\xca\x80\xd9\xac\x8f\xbf_\xf4\xb2 w\xa9\x10\x8dlO9=\xce\xbb\x8d\x12pYq\xb2\xc2s\xe5\x9a\xa7]\x13\x83\x01\xe8\xd5V\x7f\x8dT\xb9UA\xbd\x8c\x951|\xcf\x18\x12\xdb\xafM:G\xf1\xbb\x90^\xd2\x94\xc7\x192\xd7\x9co\xcd/\xfc:\xef\xc5\xc5k\xf0\x9cy\x8d\xeaE\x98@\xb1\x9dL\xd59mn\xa4AU\xbb\xe43 [|x\r\xb3\xd0\xe9pU\xd0R\xfbw\x03\xfd\xcdG\xb0\xbf%\x7f.\xa9>\xcfe\xc1\xbe>m\xe8\xa4\x80\xae(\xcf\x99AE\x1b\xb0\xdf\xb6\x91\x94\xf3\xce\x1b%\xb9uAbRP\x0b\xacB\x9c\xcf\xc9 \xf3\xde\x12}v\xc5\xf8p\x83\xfc\x8b\x02~\xbev\xb1\xf0\n\x83&\xcf\xe6\x99m\xfc\x91\xe8pa\xd4\xc5^\xdd\xfb=\x1f\xd4\xa1\x81\xed\xd5\xde\x82\xc4$S\xf3\xe3\xe0\x8ej\x8a3\xc0\x1e\xd5z\xb9g\x8cJ5*JJUY\xd8\xc5\x86\xfbZ"De\xdd\xd9Tb\xf5\xdaAm\x10\x06\xeab\xc4\xc8}\xb8o\x81\x95G\xe9\x82\xabfl\xeb\xf7.\xa4\xfa\x0fT\xd3\xb0j\x90\x1d\x97\xeb\xad\xc7\xf0\xe5\x00\xe8.\x0b\x9f\x1c\xcf\xcc\xd8\xf7\x96\xc0\xfb\x06{\xa5\x18t\xdd\xfe\x10#XV\xad\x01h\x97\xc2\xf5\xce\xdemp\x15c\x17\x8ai\xa0\xba\xafU&\x97\xf0R"\x1a\xc8\xcd\xb5\x01s\\Y\xd5\x19\x08g\x0f\xbf\xfa\x8dZz\x8a\x88P\x8bb\xa4\xea\xd6\x16\x89\xa9z\xe2\xd9l\xa9\x11\x9d\xc5\x86\x04\xacQC\xf5\x01\xef\xdc\x84\xd7\x96\xa8\xfaL\xd5\x81\xf9\xe6-\xfe\xb4A\x95\xcc\xa2\x8cTx6\xe7t\xda\x12\tJ\xb3\xf0M\xd4\x81I\xc9\x9d\x17j`\x92\xd4T\xc5f\x91\xeb\xf8\xd1KIMX\tXs\x16\xea7_\xbd\x98\xcd\x90\xc5\xe4K\xb5\xbd\x7f\xd6\xd6_/\xcb\xd3\x8c\xefBU\x00jq#U\x8e&\x85\x13\x94\xd9\x16\x93\xbb\x91\x91\xe8a\xf1]\x88\xb7\xc7\xafKQ|P\xbe-=\xb7\x9d\x96\xd28\xa8\xed \xac\x91\xa9dw\x03\x89\x0fEaH\xe5{\xd4\x18\xdcH\x91\x10\xff\xbf\xf8\xb5[\xf3s*\xaf\xb9-nTu\xcao\x96\xd5\xef^\xe0\x052;\x95\xa2\xf6\x17\xfb\xdc\x96\x18p=.\xde\xd10\xe3\xafqL\xbc80\xc6\x7f\xbc\x92\xe7|\x10\x97\x03%\x89-C\xcapt{\x8c\x97\xaf\xf8\x88\xc5\x14\xf2\x85Q\xfcnC\xe0\x9f\xba\xee\xec\xe6l:\xf5B\xb5\xc7\xb24]\xf5z\x0c}>Wt\x96\x07\xee\xf4z\x0c\t^?B\xcd\x85\'\xfa]\x08C+:\x19\xeb\x82\x02R\xfe\xec\xf3\xae\x85\xf3\x11\x0fZ.+~{\xf6B\x9dD\xc6\x81?\xb7\xa7/\xe4\xce\xd1\x06\x0cv\xb6.\xe2\x99\x08nm\x91\x00\xca\x8duag\xef\xcc7\xfd\x8c4s#\xf7U\x8d\xf9\xca\x8dL\x8a5\x9a\x81R\xc5vR\xd0\x12g\xecuKd\x00\x11X\x17%\xde~\xfe\xa4\x88\xa6]@\xeb\xde\xaf}\xa3\x07\xfb%\xd1\x07\x91\x00nD\xd0\xb6\x07\xce\xe03\x8e\xa2z\xc3\xab\xbe\xc6\xf0w\x83I\x04r\x9b\x18\x07\xc5l\xc6/\x89\x18\xc6B0\x97\xf9\x04\x7f\xcf)\xa7I\xd9\x1c\xf2}\x9e\xccO\xb4\x01SZ\x17\xa9\x1b\xef\x87\xed\xb7\xac\xdf\xbd\xa8\x12\x89m\x0cb\x8d\xd0%\x9dH\xfb\xbf6\x02T\x06+^YO\xd4\xcd\xa7\re6,\xdd|f\x0c\xbd>\x12Y\xf8\xb1\xa4z\xab\xe9^\x975\x8e\xc5\xd7GrS\xba\xfd\x1f\xfb[\xc0t\x89\xcbl}m\xbf{i\x9dTdXq\xf23\xfd\xb7(\xcf\x03\x976\xe3\xc97\xe6\xea#1\xab\xb8\x07g\xd9sz~\xad\xda\x18`\xf2\x12P\xa3\xee\xf6\xa9$&\xd9\x11\xe47\xb4+J\xfc\x91 \x95<l\x0e\xc4\x91\xee\x9d,\x89\x88\x03\x0e\xdbR\xbc\xd2\xdf\xb15\xdd\x03 2!\xab\xc0\xa2\x8f\xcf\xbfJ\x13\xdf\x12q\xa3Ky\xf7\xe7\xe8f\xbd\x9b\xb6V\xd9\x1d\xde\x86\xed9O\xa5\xe6\x836x\xe2\xc8\xcb1\x9f\xea\xbcN\xf4\x92\xfa\xcaH\xd5\x1bu\xb8\x95\xeb\xe0>\xfbB\xc9\x7f\xcem\xb9\xdb }R~~\xb0N~\xc6\xf07Le\xd9\x10\x1b\xff\xca\x06\xfb\xeb\x85\x0cn\x12B\xca\xca9\x0fNk\xbfT\x03\\v\xb2:k\xc3\xcd:\x12m\xcd\x07\x87\xf3\xe4\xfb\xfc\xd7\x0b8\x060\xd7\xbb\xaeW\xba$\xca\x04\x92G/\xa8\xf7\xe2\xbe\x966\x922\xb9L\xd3\xed\xf8~\xba\xc6am\x90l._\xf0l\xb7>\x15\xd7\xafYl Tu*S\xb8u\xd0K\x128zxG\xcd\xe7\x1f\x87\xd9!Q\xa0\xebBr>\xff8\x98\xbfz\x89sB\x91\x87\xc4F\x11\x9csJ\x1b\x81\x98\x08\xef\xed\xbe\xf2\n\xf2%\x01"t\xd2\x06\x84\x17g\xa4\xf9\xef[\x02|\' V\xc6s1\x83\t\x1b\xa5\xd6yW\x12\x93\\^\x85s\'\x8b\xc3L\x98<U\x84M~\x17\xf2Vo$4*\x92\x18Kp\xfa\x83^\x1a\x006y\xe1\xc6?}\xfa\xddK\xb2\x1b\x86|\xf5:v\xf5\xe3t\xf7\xa2\xf8>\xdeI*\xe7\x1c\xeb\xf2o\x1c$\x9b\x89g"\xd4\xe6\xbe6\xeb\xe5+d(\x90\xc9qr\x0f\xa6\x85\xd9\xb4c[\xc7\xd6\xa7\x17\xb6\xe7\xd3F\x11\x86\xc4^\x04\x9b\x93\xe9\x9c1\xbdI\xa1BY\x8c\x14W|\x7fK\x8cB\xc0\x12/G\xf17\x90\xc61\xfaHM\xbd\xf4\'4\xa7O\xc5|\r<\x1d\x7f\x7f\xfdB\xba\x9dm,\x14#\xd3\x1e\xfc\x9c\n\x8f[\x87\xf0\xa7\xa1=\xf5\xf6\x90lLo\x11R\x16\xfcXLN\'\x8b\xfb\x18_\x1e\xd6px\xba\xbf_\x12\xef\xebZ\x16\xae\xaf]\xb9<\xaf\xd5\xc6\x9cU\xcc\xc61\x126on\x7fh\xa4[k\x1f\xecQ\xdfmt\x9c\xe3\xe4\xae\x8c\x9d\xd7x\x9el\xe9s\xdc\x8dh\xba\xfe\xcc\xea4]\x14\x86E_\x0b\x95\xcc\x8f\xfb\x16\x89\x0cm\xf9\xc2\xc2]x\xed\x8fD%\xd1\xf3%4\xfd\x85\x11\xf8\xf4\x92Yw1\xd9=W\xe4\xec\xaf\x17\xd4\xe0B\xaa|\xd5\xf7\xf8\xea\x85\xa7g\x12\x83\xee|\xb2;\x95/\xac-\x11\x07b[\xc6\xe7\xcaH\xdd\x12\xf2L\x90mLe\xb8v\x9f\x06\xb5\xa1\x97\xfe\xaaA9o\xaf\xf5\x92H\xcb\x0fC8\xf0\xe2\xa8Z\x12\x9d$+\xf1\x16\x93R\xec\xcf\x0b\xf6\x18\x9e\x0f\xd9\x96\xe5\x8b\x9b\xe1\xf5=\x1fme\r\x00DL\xceO\xa79Mc\xe1\xd8\xdaF\x0f\x9e\xf3!\t\x02^x[\xda\x97\x0f\xe5\xe8\x85\xf3\xa0\x9d\\\x9f\x93%\xe0\xdf\xba\x14a\xd0r\xd9\xd9\x1c\xcdI\xa4,\x8dK,8\xdd\xf1\x86\xb5r\xb3\n-\x07\xc8\xb4\xb8w\xc3\xda\xa7\xfc\x0e/\xdcF\x00\x9cm\xe84t!\x98K\xdb(\xb5\xf3[\x16#9\xc8\xf2\xa9\xba\xf7..\xa6\x93\x1d\xb3\xf6XZL\xdc\xf7\xea\x93\x011\x922u\x00\x12\x9d(\xf9\xbfs\x9b\x17\xda6\x7f\xf4Gw\xbd\x84,\x04\xb3\xbc\xd7\xe3\xf2\xe4m<?\xaf0\xb3\xba\xf0\xf6\xc4\xfb\xdc\xbe\xb6\x0eRfJ\xeaOs6\xcc\xd6c\xfa\x96\x1evF\xfb\xb9\xfaY\xf6\xcf\xca\x9d\x9d\xe1\x87.\x94D\xb2ig\x07\x8d\xf1\xe3\x95$\x8d\x9b\xc4\x9em\xd3A\xb8\xc9}\xad\xee\x06\x1cN\xe8\xe6\xf6\x85\x1c~}\xdd\x1e\xa3\x07\xe9\xe4\xba\x189\xefo\xd9Z[\xb66Tw\xf3@\xca~\xee\x97\x94u7\xb0\x07\xda\xf89\x0e\x1b\x06_KY\xd7\xe1O\x03we\xaei\xf3\'_<h\xff\xee[\x98\x83@\xf0l\x16\xdezK\xa4&l\xa0X5\xfc\x8d,\xdb\x81\x97\xfe \x93j\xc7N\xce\x1dD/\xaa\x90\xfc\x02j\x14\x9c\x17\x7f\x8f\x94\x8c\xd7\xc5?\x16\xe7m\x07i\x1cc\x08Q\x85\n\xaa\xd3\xed1\xb5A\n\xd7Kh\x94\xe9\xf7\xa9\xda\x10\xd2\xad\xe9\xe9\x91o-\xb5,60"`X\xeb\x13\xdc\x1d\xb5$\x9al\x07\xca\xb9Fg\x9fn\xdb2\xcbbSqc7\x0eYlme\x0c\xc1\xa0?\xdciP/$Zp\x8b\xb5\xc7y\xad\x97\xe5\x18\xd7\x0e\x02k\x1d\x9b\xd3\x0eU^s\xe5\x13\x8a^\xbd:\r\x83\xc4\xc0\xa9\t\'c~|\xacQ\xf6:\xc9\x11ey&\xael\x9f\xcf\xcb\xa2*\xba2I\xe6\xac^\x8fa\x8d\x93\xd6\xd8\xed\x8e\x98\x9bO)\xbb^F\x14\xa3\x0e\x994\xb1\xbb=\xa6^VV\t\x18\x8e\x91\x7f\x8c\xb4\x0c\xf1$\xc1L\xbe\xd9\xe6\xeb\xddF\xc2\xbc\xe9\xca\x1c\xbas4?\xe3\xe0\xdd\x90\x97\xa5\xd4\x8b[\x17\xdeba,\xef\xf9\xf8\x15\xf7\xe0\xb5\x96\xc0\xca\xf0Z\xfb\xc4,\x8ak\x83\x14\x1d^|*\xc4{[\x06z\xf1\xfd\x8f\xad3\xc9r$\x84\x81\xe8U|\x01\xfb1\x0f\xf7\xbfX\xf3Cd\xb5A^\xf5\xa2\xd4$`\x06!\x85"x\xde\x0e\xc5\x1e-wr\xde\x95\xbc\xf8\x88\xf5\x99fZ\xcc.\xe7\xa9\x97g\x15\x021rx\xf7\xfcc,c\xc2\xc2K\xce\xa0\x95O\xf6\xbf>m\x90\x9a\x11[\xd2\xb8<\xe9\xc7\xa2\x89\xa1\x8e\xb8a1~\xdcs}\xe85O\xbc\t\xcf`~\x86?q\xed\xbd\xcf\x99\x1c)9\xef\xcd\xedJ\xc5\x0c\x92\xea\xb4\x00\xf6\xcd\xe0\xfaamLEHT\x0c\xe8\xf6\x9c\xc5\x1d\x86\xd4\x08H\xac\x97\xfb\xc5\'\x0b;\x93#\xd8\xab\xe9\xef\x17Y\xa8\xf6-\xa5\x10\xae\x1a\xde\xff\xd1\x8d\xaa6\xa0\xe9O\xe1W\x1b\x00s8\xb5\xa1\xc1\r\xce\x1bW\x1cfD\xcd\x18\x81\xfe\xe9\xd7\xe9\xd4\xda\xca\x8a)A\xe8\x98\xdd\x1aS\xb4\x87\xc3\xf0\x95\x08\x1bV\xf7F~[>J\xef\x17\xa5$\x92[\xc9\x8a:U\xbd=\xf0\xa4\xaf:\xad\xbf\xd8\x16u\xe8\x9cE\xf3\xcbS:\xfa\x91\x9b\xf8\x1dx6z\xe4\xce\xfe\n*\x11\x89z\x8fq\x9f\xda\x8a\xd3U\xa9\x92\xc2L\xbekx\x9dE\xe6"\xec\x16\xebk\xf1\xde\xfb\x8a\x06F\xd5{\xe8\xce\xeew?,\x1a\xd8\x8c;\x8c\x9a\xc1:\xaes]\x16\x01\xd6\xe3o\x1e\x81v\x7f%4\x8b\xc3\xcc\xf2#\x92gm\xa0\xa3\n\xde2\x94\xab\xb6\xe9/\x06\x8bZ\x1a\'L\xde\xbe\xd4\xe1\x8d\x13\xc7M\x9b\xd9G\xc9\xd1p\xed[E\x8b\x0b%\xe4[\xad\xaa\xc4\xdb\x83U\xb4\x98\xbcG\xb5\x9a\xc4\x90\xdd|\xd0F7n\x06\xca\x92[\xbc\xde\xfbf\x11,>\xd6\x9e\xf8\xfa\xd9\x0f\xa2\xe70\xd9d\x8b\xa0\xfd\xe8\xc7z\xc5\x8f!\xa5\tq\xaa8\x0fEm\x940\xe2\x1fW\x85\xbb\xc5\x94\tH\xc6\x86\xa3L\xf3t\xb3\xae:\xa0\xa4\xd8\xb8\x8ah\xdc\xbe5n\xfd\x96m>\xea\'V7\x16\xe1\xe7\x81D\xbc\xc4\xe7\x9b\xdb}\xd2\x99ER\x84\x04\xc2\xc5\xde\xdcX\xb0 \xf8:\xa4\xdf\xd0\xe2\xbcN:\xcb%\xc1B0^byh\xcd\xadue\x8aT?\xb7\x1e\xc2w\xe5\xf4\x93\xd3*b\xb5\x15\xf7`\xe9\xd3\xad ,p\x19Q\x9a\x806\xd8\xf9c\xe4\xe7\nt(Q(\xf9\xd9\xfc\x1a\xabd\xee\nwuV~.\xb8\xb1Tr\x9d\xe2\x96\x03\xdd1\xcel\xf5\xeb\xc9\xe0e\xf9\xc7Y\xeez\xbbnB\xcby\xe2\xdd\x18\xf2o$\xf7\x9e\xc3B\n5p\xcb\x06!U\xefY\'\xa3Y\xf4\x15N\x91\xd6\xfc\t\x83\xc5T,\x1a\xee\xf46\xdd]\xc9W\x12\xb0\xb0a*\xdd\xd9\xafuP\x83\xc1\xf4M\xa9(\x0b\xd5\xed\x17\xcd\xc3\xc0\xd7\xe7\xd1_\x8a\x1f\x0b:Z$\xb2#\x1c\x95k\xbb\xf8\xbd\xdf\xc5_hZ\x9c\x90\xcb6w~\xd0\x06\x8e:\xca\x06m\xeb\xe1\xd4\xa3\x1f\x03\x96fq\xd9\x93ZK\xdd\xef}\xb824\xcc5\x96\xe5\xfb9|\xa12\xef\x80z\xd7N\x82\x06\xa2:\xf4\xcfK\xf9}\xe0\xf1I\x08\xc4\xf4c\x8d\xe1w\x90\xe0o\xf2\x10\xbe8"^_x\x87A\x05\x8e\xf4h6\xd3\xd19\xa7T\x1b\x89\xcd\xcdX\x01\xe3\x9d\x07\x122#Q\x92\x12\xc5+m,\x89\xc7\xf9\xa1\xaa\x01\x1c\xe4\xb2\xf54\xdd\xf9\x81E@\xad5+\x86R\x1cbFH\x95B\xf8M\xcc\x93\xfd\xaek\xdc\x16Z\x86\xc2_L;\xe9\xce~\xe8W7f\xf4\x89&\xd6\x9d57<?\xd4\x1d\xd3"\xce\xa5\xb9\x9e\x82 \xda\xe7\xe9\x84\x98\xcb\x9dA\x86B*\x96\xc1K\x9bw\xf4\xd8\rBT\xcd}\xf2\xe3P\xbb,\x8f,\xc0\xd4(c\xf4\x9d\x15}\x7fc\xaer\xda\xd8\x9e\xf4In\x8d\x81\x0e\xa3b\xba\xa0\xd7\xdco|\xf2\x83\x0e\xd3(\xab\xb0\x81\xb1\xb9\xdb\x14\x0b]\xd9\xab\r^\xa8\xce\xbb0L\x1e\x80\xcfl\xf5\x1e\'2\xf4\x0fqG*:\xbc\xaaB\x9f.^\x88\x85\x980\xba\xd0\x0c9\xdf\xafy\xa1\x07UG\xa8\x8a\xe1]/v~E\x95K\xca\xfe\xa1\x92Yrs_i\xd2:\xe2tP\rC\xe9\xee+\xf09Q\x922\xa5\x90k\xecQ\xe7W`\x9e*B\xc7\x13\x9e\x98\xddeyh#H\x82D\'L\xf01\x14a6S2\xc5\xe0\xb0\x91*g?\xa4\x85%\xf5C\x82d)&\xd7\x8f!\xe6\x07\xb4A8\xb5C\xf0\xfd\x18o\x04\xb9\x02\xaa\xf6\x00\x00rv\xfdX7 \xb8\xc3\x0c\xb6\xb7K\xc7\xf2\xde\r(\xb2L\xc3l\x86G\x97\'\x1f\xfd`\x9fT\xc3\x18A\xe4\x9f\xa6[\x1f\xd3*b\xf3\x10\x93o\x0e\xd1\xad\xc2\xa9W\x01\xe7\x98\xd0\x94\xe3\xc6n\x18\x82\xd9\xf2a\xe0\xd7g\xbaQ\x04\xb2 \xcb\xd4\xabXECv\xa7%\x16\xc4\xc4A\xb8\xa7\xa3&\xf1\xb6(\xf0\xe2/O7\xdf\xd9\xb7\xcd\xd1\xddM+~u\xd8\xe7\xf8`\x8a\x87\xbe\x99\xddI\xb1\xcf\x89?\xdd\xa8p\x8b5R\xa1\x92\x0e}\xf5\xff\xd8s\xb1\xde\x16\xc3~\x99&\xc69Z\x98t\x86^\xbe\xf4#9D\xd5K\xd55P\xc9f\xf1)\xc5T]?\xd6I\xdb\xe0^\xa6\xfa\x1a\x05TwZ\xc26\xcf\xa4\xf7,tX<\xb1N\x1b\xad_\xa9\xe0\x859_,\xcdn\xcfec\x8d\x14\xa6w<\xa8\xac\xb3\r\xd8\xab\x80\xa57aY\xc2\xc5\xd2\x9c\xacz\x01\nU\x90\xd4\xe8F:\xa4=\x15\x10I\x81"S\x1f\xce\xed\x8cme\xf5\xa3\xaf\x87\xcdzk\xaf]\xd9\xb7.\xcfi\x81\xe28\x19\x11j\x02\x80;\x9c\xf1\xa0l\xd5\x1c\xbcJ\xaa\xb1\xac\xa6|x9\xafm\xc1\xcf^\xa2X4\xdb\xc9\x8b\xaf\xaf\xac\xdfem#n/\xce\xff\x16\xaa\xfb\n\x8a[M\xdc\xb6\x82\xa1^\xef}\xb3h;w\x03;\xcf\xe7\xe2\xe8\xceZ\x85\xa9\x99\xe6#\xa4o5\x1d\xa3U\x1b\xe0>)\xf4\x0b\x8ak\xc7\xab\xd6k[PzY\xe0\xd8\xe5\xfc8\xd7G\xb6\xaa\x01\xc6\x02\xc6\x19N\xd9~z\xd2\xd9\xd8\xe6\xc9\x99\xc0:+B\xf03\xa6d\x16\xa8T\x89[?\x84\xcd\xa5v\xf6\x94\x8a!\t\xd0\xbc\x94\xd7<qJX\xc0\x98/\x85\x07\xd0ap\xfc\x8f{>Ty\x00\x97\x1bh\xec\xb6\xe3\x96\xc7\xacc\x017\x10\xa7\xd4:?\xf2\x19\xfb\xdcmd\x9c\xb9\xd0UQVN\xed\'\xb51\x88\x8e\xea\xedC:*]\x98\xefl\'.\x88\x9a9\xa4\x13\x90Z\xb9W!m\xc0\xb7\xb1V\x9f\xa9"\x9c\xb5\xb3\xf6\x95\xc8c\x8d\xeaZ2\xf4\xd9\xad1\xee\xa8"\xc08\xd1\xa7\xe5\xd1O\xd7\x06\xeb\x02\x85\x1a\xea\xf8\x96c?\xe3\xfd\xebc\x01\x13W\x83K>ll`\xbf\xbe\xb2\xde-\xd0#J\xc5\xcc4A\x8f_N\x9a)Cl\'\xe8\x02\xf6\x13-\xf7\xde\x16\x99\x83\xb4\xaa\x06/\xfc\xf8\x8a*c\x84\xc8\x94*N\xadn\xc6\x9a\xbd\n:\x8a}}\xab\x85\x1fk\x0c\x0fE5gI*D9\x04\xf7\xeb\xa3k\x1ay\x84\xa9"5\xb5r\xef9\xb1\xde\x1b\x1a\x8b`O\x1bn\xcf\xa9\r\x10]\xd4\x15<\xdc.g?P\xab\x98\xaaygA\x97\xe4\xce\xa0$\x05\xe7\xc1~\xb1\xaa\xc5\xe1\xd6\x98j44\xeb\xa2\xfa\xef\xd9\xf5\x94\xaf\xb0a\xf9]\x08\xb0N\xd7\xd3\xac:d\xd8\x01H\xc2\xb4\xab\x0e\'\xcb\xb7\x04\x03\x97\xf1rx\x9d\x9c\xfa@\xbb\r8\x132\xb5\x9a*\xe7\xab\xae\xa7\x19.\xa4O\xad\xf80]\'\xef\xfd\xdb\xf2\xce\x0fB0q\x13\x95S/Im\xb0rr\xd7\xde\x07\xbfs\xc6\xc6w\x1bC\xd2\x96Y\xb7G?cl/k\x03\x963\xc5\x94\xc2\xc3\xd8\xf6\xff~\xc9z\x15\x8c\xd0\xb5>\x94;\xb9\xb0=f\xd1A\xeb\xad\xbd\x06\xf5[\xba\xf8\xd7\xb3\xde\x1e\x93\x97\'\x8c\xe4\xe8\tT\xdf\xd3\xf5\x15\x04\xef\xd7W\xc8\xe1\x94\x0b\x9d\xbe\xdb\x88I|\xc5SW\xa6;\x93\r\x8b\x8f,%\x91\xbc\xcf,\xa7.q\xb6\x97\x16x\xbe \xd5\xdf\xbb\xe6}\xb7\x91\xa8\x87.\xca\x19\xacc\xc4\xf74\x98\x12[\x0cR\x83\x9egl|[$z\x8a\x923\x152#\xba\xb1\x04\xa1]\xf4\xb2\x80\xf5\xf3\xf4\xc6\xe9)Zi\xa4\x99\xa4\x83G\xa9\x86;Oe\x01\xab\x07|\xd2O\xe6\xac;\x0bJ\xa7\x8a\xa2\n\xe5b\xd2\xdb_\x81\xee\x93\xf3#=\xda\x1cGO\xa3b\x16\xca\x96\xabb9\xbb\xdbCm\x10\x15]\'^-;\x1et\xac1\xe3\x81\'!f\xac\xb3\xb1\xdf\xbf\x1c*H\xb0\xff\xaf\xdfCa\xedr\xe6=v\x1b\x03r\x8f\xa6\x8a2\xab\xd1<~\x17\xde\xfb\xbc\x08\xd7\xb9\xceR3.\xf9|YHO\xab\xa0\xfe\x83\x8c\xc4\x89U0\x0b&\x9dJT\\\xdd|a\x8b\xb3b(\x03L\xe7Z\x85\x19$\xeb\x85\xb5\xce\x16\xff\x10~~\xa2V\xb5\xb59\xce\xf9\xe0\xe6\xa1\x94\x88\x98Rq\x9am\xd6\x86\xd6\xa7*\xa9\xf0\xd8\xca\xbd\xe7\xb0 F\xdby\xf9QtT\x7f\xf4\x94DUHzE/\xc7>\xb99\x85\xe5=K\x01D\xf8\xbf\x94\xdc\xfa\x00\xad\x0f8@\xec\x95\xe9\xe6@\xdcmTB\xcdY\xf9\x8f/l\xf1w\x1b\x03\\\x1f\x9a\x8byZ\xa6\xf9\x9cu\xfa\x81_\x01s-/\xad\xe0\xc6\xc2\r8\xc5\xe3(\xccw\xf4k\x9d\xbf\x10\xb0\x14\xe7\xcdg\xe4\xe1\xc6Ra\x7f\x89\xf2Oa/\x0e\xd1\xf5\x83J\xb2\xa6\xf8\xad8U.\xc4\xffn\xa3\xc1c`\xaa*\xfd\xca\xd0dS\xeb\xecC\\\x08\xec\xec\\\xfc\xfa\xe0ud\xd5Wx\x9f\xad:\xaf\x0f\x0b\x9e\x8b\x83<2O\xa1\xfc\xf3+U\xec\x88\xaa\xd1,\xf1>\xe9\xe0\xc5]\xbf\xecz\x0f\xbe\xc4.y\xc5`\xb3b\xc1\xa6\xb5\x14m\xad\xd5\xe4\xe6tY\xa0g\xde\x88\x05\x7f \x86usJUZ\xd1\xc9\xc2\x89[jv{\x0e\x8b\xf5\xbcEkQ\x84%\xd3\xfd\xb6Tq\xc0\xb3e\xd5\xbe\xe1d&\xd5XP\xfa\xb4LfV\t^v\xfbe\xfd\xea0N\xf2\x9a\xa7\x84\xb65\xd7S\x18\x97\x10.Vu\xda:i\xba\xeb\xa9X\xde\x15\xc1#}VN$\xd3\xeei\x0eI\xa760\x91qU\xf9fe$\xf2\xac\x96\xe1e\xf3\x0fw{D\xeao\x9a8\xbbT\x83wU\xa3o\x8b\x10lG\xa5\xd1o\x94\xdac\x01J\xa1\x1b/m\x0en%\xc3!2\xb2\xf1K\x91\x9f\xabn\xc6\xe8\xe90\x8e\x7f\xb8\x00\x86\xbf\x1bP\xe9\x04iW\xa8\x0bZnHr=\xe5\x06Dj\x91\x9546\xd7\x8dk\x03\xe7\x858\xee\xda6\xc1\xfb0\xfaJ\x14\x9e\xcf $\xe7k\xfe\xe9\x07\x9b\r\xcf-\xec\xfdR\xbf-^\xecW^aE\xafFczn\x97E\x06\xcd \x16\xab5\xf9=\xdes\xfa\xd2-f9>\xee\x88\xeanu}e+^0!\xed>q\xc9$\xe6\x91\xac\xce\x13\x06\xff\x14\xef\xb1\x90{mAQZJhC;\x11\xff\xd9r\xc0\xcba\xa0F\x13hV;\x19\xec\xdeO\x1b f\xa2ehN\xf6\xa8?\x0b\xaa\xde\xba\xde\xa6\xad\xde\x1e\xbd\xbeR\xd1:b5\xe6;6\xfe\xd7\xd3"\xd5r*\x96\xef\x8c\xc4\xd3\x06j\xe4]\xaf\xf9\x94\xdc/\x07\xe3\xa3\xd0\x8b\xc3\x18\xb8\x9d\x0f#\xb6F\x8a\xcd\x15!\t\x9b\xf9\xfa\xd8/`\x04\xc4YZ\x14w\x98\xc3\xbd\xe7^\xf0\xd0\xc3\xe1\x1a\xa5 Tf\xfa\xf1\x95&\x92\xdf\xa6(\x8b\xdd\x84\xe5\xeai\x97\xb2\x83y\xe3\x16\xc7m\xb7\x05l\xc1\xebN(:\x0c\xbb[Ab\x13WF\x95\x8cUl\xc3\xcd\xba\xa2\xa3A\xfe\x18\x11\xb42\\O\x8d\xd7\x9a\xfb\xb6\xa1\xb7\xd6\xef{N\x16Q\x9a}\xe2\x88\x98\xde30\x9eo1\x94\xc1\x9aS\xfa\xf8e!\xd2\x0cc+\x98\xfe\x0cR\x1b\x9c\xd7E\xfcR-\xf8_\xdfx\xbe\x85dBUk\x1cU%\xaf\xc7\xa2+[\rX)\x15w\x06m\xbeq\xbe\xc2\xbb\xb2\xa5\xe8v\xb6\xb1\x9b\x82\xa3W\x9dg\xec\x97\x7f\n\x92)Ot\x13\xd6\x8eZ\x8b \x9d\x15\xcbj\x03\x8b\xbe\x91\xa1\xa5_h\xb9\xf7\xb6h\xa0\xd4\xa6\x9d\xb8\xc3\xaf\xd3\xcayj\xaa\xb2\xa9\x85/\xcc\xd5\xf1\x15@\xb4|\x05\x19\x00\xff\xbb\xd0\x06\x02\xda\xcc\xfe\x08\x9f\x1a\xdd\xfa\xc0\x02n\xa1\xf2\x02b\x1aC\xfc=\xda(\xbd\xd7h1\xd0\xf3V\xc7b\xdd\x1eA\x99f\x90\xb2g\xdc\xf2\xe9\xe9\x98\xf2\xb6H\xbf\xc4\x90\xdcZ/\x86\xfd\x02a\x96j\xfab\x8c=,zCy\xc3\xb0\xe7\xd3\xf5\x94\xdcI\rT\rD\x82\xa0\xcd\xdd\xb7\xa0\xe5B\x8a\xc5\x90\x19\xc9\xaa[\xb2k#UU\x0c\x81\xcf(\xee\x95d=\xed\xaa\x80\x88k\xdb\xe4p\xdf@\xfaJ\x06[\x06\x83\xff\xfcT\xbf\xe7\x8aP\x8c]\x18\xb4\xa7\xd6\xab;\x8b\x81\xbb\xcdW\xfa\x97\xee\xca\xdfW\x88\x19(\x12d\xfa\r1\xbbU\x08\xd7\x0e\xa4\x94\xe2r\r\xc6,Xo\x8b\x8a\xffk\xd9\xc0O\xf4\xf7\x0b\x16\xd5\xf2b\xaa\x05l?\xfb\xd1\x95WW\xa5_\xf0\xfb\x05&\x0c\x92IY\xaa\xd4\xa1\x0c7\xeb|\x85hc\x12\xd6\xe8S\xfd\xbe\xc5"\xab\x9aC\xca\x81\x17\x06>\x1bR6\xcd&\x8e\x7fP&\xc3\xafdx\xa4+\x9a=\xf0I\'\xc3(\x9e\xeb\x836j\x12\xfa\'\x8et\xa3L\xb6\xc5:\xf9\x87~\xfd\xbaY\xde\xb3\xfbJ\xa7\xa6\x8d\\c\xbc*\xda_O\x1bi\x88\xcd\x93\xdf%9_\xca,pNLY!$\xf7\xcb%1o\xab\xe6\x0c\xc9\xf8\xe1\xe2\x0e/!U\x82j\x13(\xc6\xca\xe3\x97E\xeb\xe6\xb1!htU\x1el\x8b\xb5\x0b\x84\x82f_\xf5\xa3\xbaE\xa3\xe5+T\xcf\x88\xef\x13\x82)w:(\x1fV\xa6q \x86\x8bi\xf1\xfd\xf4\x14\x9d\x1b\x10\x1a\xbe\xae`\xb7QaR\xd2\x1aK\xf6\x95t\x7f%\x8a\xb0\x8f_p~.V\xc0g,\x14y\xc1[L\xf4\xda\xffr\xf4\x03\xb2PU\x96\xadE\xe8\xd7GX\xafh\x91\xfe\x81\xdf\x1a\x1f\x17\xc7\xc5b\x86\xd1\xf4z%-zb\xd0\xde\x8f\x05\xb7\x87XO\xe6\xc5\x8e\xfcXDj\x85`\xc4\xca\xbb"5__\x19S\xb7\xa4\x94.\xefZ\xc0\xe7+\xe0\x9fU\xdb\xdc\xbf\x18\x0f\xbe{\x9a`\xe3\xa36\xa1\xec\x8a\xd4x\xf5t-\xad\xaa\xdf\xa5\xf2\x8auo \xcd\xd8\xdc+\xc8\xb4\xec\xee\xaf0\xeb\xbc\xc6\x86\x9dR\xf3\x8e\x8e\xca"\x89c\x11?9\xde*3O\x1b\xf0\x16G\xe3\x93\xbe\x90\xd4\x7f\xeb\xb4\xd5\x87\x0fe\xde\x19\tYd\xb8c\x82\xbd=\xfaO\x8b\x02HrZ\xb6x\xbaw\xa5V2\x7f\x82\xed$\xa6\xab\x9a\xe39\x83r\x02\x8d\x07F\xb1^\xb8\xbe\xff\xfbv\xe8\x8eR\x01\x82;av\x1b\xb9\xe9&l\x17\xc2\xfd\xeb\x1c\xcbv7\xdc\xcc-\x7f_\x11{\xaa\xf1\xd2\x86\xe9F\xabs\xcc\xea\xa3\xa4\xc5y\xbf\xc4\xb7E\x17F\x91\x00\x99\x7f{\xd8)e\xd5\x82\xb8!\xb5\xdf\xde\x85YD\xb5\x01\xbdu\x89n\x05\xe9\x8e2E\x94u\xed~\xbc\x07\xab[l4\xb1\xd0d\xe3h\xb8\xf7\x9cn\xb1\xa9X\x0e<\xdci\xdew\x83\xda \x103\xc5N8Rq3\xa6;J:\x01\x048\xdb\xa5I\xbe-T\xd8&\xf6\xb7a~Pw_)\x9b\xe3\xbf\xb7\xbb\xa2l\x8fv9d\xa6\x83Ww%Wwc\xe1\xc57U\xe5\xf2\xe9.g\xf1\x96\xb2v\xda\xf7m\xbfq\xd2\x8f\xff\x11\x8a\xee\x068\xcb/\xce\xae\xc7\x87\xa9\xba\xc5\xd6}\xbb\xcf\xe4s\xc6\xe4\x7fd\xb4\x06\x12!\xa3\xee\x7f9\xbe"\x1e+j4\xe7g\x96\x1f\xfd\x90\x0fSU\xc95\xbe\xee\xb9\xd7\xe1\xe5\x0cqc\xcf\xb0y\x8b\xbb\xebG-\xaa<@\xdd\xf6|{\xfc\x1f\xed\x90\x02H\xae[7\xe1G\x1b\x84\x1bm>\x82\xdf\xb7\xf8\xb8\xd0G\xad\xf7-\xdc<\xd1\xf9t\xf2q\xab\xa9\x87)\x08\xeb2\x89j\x83\xc0\x83\xfc\x90h\xe8\xd2r\xf4\x03\x8b\xa272d\xabi\xbaS\x9b6\x06\x07\xc74\x1c\xec\x8f\x1d\x85E\xd2Z\x17_N\xf5\xa7\xb6,\x9a^\x05PO\x16w\xbf\xe8+\xcd\xea\xb3\xc1u\x17w\xab\xbf4Z\xd8\x86\x95\xbf\xb5\x9b0]\x16\xab\xa7z7\xac\xb7G\xfeu\xae\xcb\xe7\xa7\x03b\x8a/\'\x1b\xf0\xdf{\xae\x93L\x12\xba\xc3\xb0N\xe7*\x94*\x93tE\xed\xaaty \xb5\xc1t\xa3\xe6\x1a7\'u\xbf-$\x96"=\xab]][\x9dE\xe4\x91,\xbd\xc6>\xdcKK_\x11?\xa2\xb2\xe6\xfd\xc7m*\xae\x8c\xc2\xe9\xc0-S\x8a\x9f\xb1Ffw(#A\xfc\xf4\xe4\xb7\xfc\x1b-\xec\xdc\xe1\x85\x17\x92\x8b\x8b\xa1\xd8;[\xeb\x03\xbb\x12\xfc\xce&\xfe\x01(\xbc)rU\xc6p_\xe1\xf5\xbc.\xb1u\xcff\nR\xc3tc\xe9\x16\xf9\x9eE\x91V;-\xd3\xd5F\xe7\xba\xcdSs\x1a.\xad\xd6\x1dw\x80\xbb\xacO\xe1P,Z\\\xee6\xa8\xf2\x01\xb1\x02\xb1\xcep>\xbfEj\xe2\xc7t\xb4\x97\x83\xe2\xfc1i\x84D\xbd\x9e\x01\xed\r\x8f\x11X\x16\x03\x08<\xd1@Pb>\n\'\xf5\x0e\xfct\xb0\x8a\x10\xd6\x1fq\xdc\'.\xd5\x83NmQ\xc9O\x7f\x9b\xaa\xeeE\x1c\xee\x92\x17s\x99DYTS>ob\xf1\xf6\xbf\x8b\x98\x0e:\xef}\xe9\xf6\x85\xe0FkQ8\xde@\xd4\xbf\x8c\xd0\xefH\x9e\xda\xa0\x84w\x8a\xd5\xab\x9e\x88\x88\xd7\xd3\x06\xef(*\xdb\xa0B\x8c?\xbf"zf\xe3a\xad.\x0e\xa3\xf9\xa8z\x8b\xe1\xfb\xa5\xe4w\xb6\xda\x90\xae99`c\xc0,\xde\x82`\xf4k\xe0\xa5F\x97\xb3x\xa3H\x0b\xe6\xae\x9b\xc6Pw\x11\x01\xc5>\xa7\xe6c\xbdp6\x97ZvmTc\xc3\t\x8f\x12\xfc9\x16Ei\xa7"\xac\x00\x95\x86{\xbd*\x06K\xf2U\xdca\xe9S\xfd/\'\x0bSs%\x1a\x13\xfc\xe9\xc0W`5\x0f\xe2\xdb\xea\xc9a\x154\x16\xae(y9\xf13\xef(>Q\xebL\xf0\xa4\x82\x86n\x0e\xd5i\x165g\xc3l\x92\xe1\xadw\x0eg\xc7\xb5\x95\xd1\x14QY\xf8eQ\x81 \x80\x99 \xe79\xeew\x94\xa2\xe7x\x85\x05\x14#\x14\xdd\xf9\xde/X\x80\xed\x019C4\xf7Bt?\x99\x00Q\xa4*^\xf7\xe9\xc9\xf5C:\xef]z8-\xc5\x9b\x0fe\xe7=\x06/\xad&\x8d\xd2\x1b\xd3k\x16ek\x1bGx\xb6\xcfH\xcd_F\x02\x08\xc2\x10/l\xae\xee\xf5*\xeeTjV`\x8f\\^\xea\xb8\xf7\x8b)^D\xe1\x83\x98\xf5Q\\\xfc\xd441\n\xa7%\xfa\xd6\xa5\xb95\xa6|\x14\x80\xad\xa2\x9cV\xbd\xb8\xc2\x9f\x8c\x15\xd8/X\xc6\xdaF\xc9\x1f+\x99\xac\x97\xe8\xa4\'\xaf\x82]\xf7z\xf64\x1bS\xdb\x94&\xc6Z\x1f\xe1G\x1bR\x80\x17\x02`9J\xa3\xb8Y\xb7\xac\xdbL\xfd\xc5sn\x04\xe7\xc1\x8a\t+\x89=\x93\x92\xc4t\xa9\xca\xee\\#I\xe85\xfb\xdc\xd9\xa1u\xf7\x95\x02\x12S\xcac<M{\xbe\xb3\x80Xt"9\x8d;\x1bi\x0e\xf7~\xe1+\xbc\xd2\x02\xe8\xd2u&\x97\x1b\x87"\x0b&\x84\xfc\xdc:\xefb\xbd#5\xca\x01W\xa54_Ds\x87\xf3a\x94\x03f\xa3\xf4,4T\r\xfe\xd7\xafT>\xf0\xa3\xbe`\xa8\xec\x0e\x97c\x19^\xeaL\xc1|S\x96\xe4{\xba,*\x05\x87]|\xd2\xa1\xf6\x1f\xfd\xe8\x81\xda\x04\xf0\x1fu\x9f\xc9\xe7\x8c\x915O:\xc78\xa5,\x1by\xee\x06,\x8c\xd3\x9e3\xf9\xd7h\x9bx\xbe\xa5\xab!u\xdb\xee\xce \xe5\xd5S|\xfcd\x1f\x0fR~?\x99\xdekx8C\xf3mQ7\x9f#5x-\xbb\xf5\xd1\xa5O\x14\xf1P\xc2Ses\xaed\xf2\x1e\x14OD!"Zkn7\xa8"u\x1d\x1bd\x9cyz\x047\x96.$wc\xcf\x91\x0c\xbc\x14Q\x9e\xaf\xac\xb1\x16\xf8z\xeb\xb7\x02\xd9\x97EQ\xc8bR_\xb0\x1e\x8d\xf1\xbe\xb3#\x15\xc2Y\x1e\x81\x00\xf7\xc5\x9f\xb8\x9cN\xd5F\x0b~\xddE\xf2d\xa1c\xbd\xa92%\x95\xe0~9b\x16Y\x8cO\xf0\xfa\xb5\xf3\xbe\xdd8\x14\xbbn\xed\x1c\xc9\xdd\x8fv\xbd\x8d\xe1\x1a\x1e\x01\xe4\xdd\xcez\x9dc\x19\xe2\xd8[/\xba\x17RG\xcda7\xf4\x95\x10\xa5\xb5\x84\xcc\xd9h\xee5\x0f\xb6\x07~\x1az:(\xa2\xf0+\x08t|\x93\x92\x12I\xd1\xecp\x8e\xb2\x00N\xd1\r\xaf\xddk\xb9|\x87?\x8c\x11(\xe4\xf0 \x88\xdcW\xba\xc0\x89\xc6\x8d\x9d\xfc\xef2y\x89ON\x18e\xa5\xcej\xc1\x07\xb7E=P\x0bb\xaf\x8c\xc1\x8d\x16\x96U\xca\x19\x9bX\x1b\xd7*\x98\x97\x7fj\x1a!I\xfa\x88p\x8d\xc4\x9c\x7f}\x05\x81U\xee\xfd\xf4\xd4X\x1d\xb3.\xa4\x1b\x94\x7f\xc9tV\xdb\x9d\x9f\x03\xe96\xb8_\xd0\xa2\x18\x14\xa8\xb8\x9d\rbx\xa2\xcf\\P%\xf8\x84tc\xe1\x84\xc9Sy\xe5Z\x8d0\xff%\xdf\x0f\xd0\x83\xcbb\xed\x17\xe2\x8aq\xde\x91o\xe1\x0b\x81T\x81\xcb\x85\xe44\xb8\xdb\x03\x0b\x0e\xb0u7\x8160O\xfa\xd8\xd9\xcb\xa2\xab\x18\xb1\x08\xe5\xda\xaa\x9f1C\x88t\xaa\xc1\xb8\x81\x82\x9f\x8fL\x0e)\xaa\xf2\x00~\xfe\xec\xbc-\xda oKu\x1co\xc2\x12]OuJ\xda[,\xe7\xefu\xfa\xbe\xd0\xa5`\xadE\xfe\x92\xddXxQ@x\xde\x95\xd1l%\xba~\x14\xfcdU-vj(\xbb\xf3\xb6\x12\\\xa1E\xca=]\xc8\xbf\x1ba\xf6\x1f\x8f\x1b\xa4\xddr\xe1\xe9\x1e<.\x17\x0b\x9a\x03\x94\x8b\xa5\xe6\xfa\x81gB\xb0 \xe8m\xda\x92\xdbQ\xaa)\x1a\xd26\xa4\xa9\xd8]^L\xd8b\x1d\xdb\xdc\xbbkn\xeb\x0f\x8b\x82#\x86\xb6\xcf\xec\xdf\xdc\xe9\xaf\xff\x08\xe6\x1a\xb3*s\x07\x80\xfb\x98]Oy\x1bWE\xdeA\x00V\x87\x82\x16\x92ZA\xfc`wDs\xf9\x86$\xfd\xaa\xca\xed5\x04\x10\x9dW,GZ%\xb0\x18\xb1\xa3p`\xa7\xbbM\xb1 \xbb\xb3\xce\r*\xf1r\xf1\xe7\x07Qs\x1e\x05\xa6}PKw_\x01\xa3\x88\xe31M\x9b\xa3\xbb\xec,;\x89\xf4\xb1P\x04\xebQ\xef\xb0\xb4j\x83\x97\x85\xb0_\xcb?,7.XZ\x03\x01]\xf3\xad\xaa2}OA\x1e\x12@\xeb\xc2nd\x87\x1f\x93\xc54-\x1d\xf8\x9eMG\xe2\xdc\xfb\xd4\x04\xf0(\xa8\xe2\xb4\xaf~\x05Qy@\x00>\x15\xf5#\x84v\x7f\x85\xfa\x86`*{\xad\x86\xed}\x1e\xa3U\xf5B\x90&F\x97"\xdb]EA\xadF\x01\xd25\xaa*\xba\xba\xcfHPS4D3\xaf{\xb7\x17\xb7o\xb3\xde\x1eCg\x90|m\xb7_\x14o\x88z\x15\x10\xdd\xae\xfd\x8e\x7f\x98\xe2\x05\xa1`P\xc8\xc8\xf38\xafO5E<(\xcb\xbeU\xdd\xef\x82\x05\xd8\x80u\x8e\xd2\x86i\x93\x1e+\x88\xf8\x0b\x0c\x99`\xbf\x89|\xfb<P\xce\x1b\x07;M\xc7*M7\xeb\xd2$\x8d\x8a\xe5\x10cs\x91M)\x91\xc0C\xb1N|r\xc5c\xbas=\x8b\xdbE|p\xc8\xf1\x95S\x89\xe4]\xd4\x8fB\xa8\xaf\x8b-`]\x00\xdeB\x95:\xab\x89\xa4\x8a\xe5~\xe6\xc4\x97\x85\xea\xb4\xd0\x0e\xc3\x87Q\x04\xed\xac\x8b.\xf6\xdbvI\xd4\xc8\xdb\xe9W\xde\xa3\x98\xda\r\xaf\xb5P\xe4\xd1\xcf\x13o\xf92\x8bL\xcc\x1a\xec9\xf1\x8f\x8b\xa3j\x7f\x05P\xc5\x04\x7fJ\xa29\xb9\x9eR\xa9\xa3\x12\x0c\xd56\xc53\xb2\xf9*\xff\x95{\xb2\xeen\xe9k\xdc_A\xa3$\xa9VTRC\'\x96\xe5\xb1(\n\x04\xad\xbb\x01!\xa1q\xf7\x03\x15\x91hwv\x84\xdd\xe9\xd2*1\x8b\x99T\x9c\xb9\xb3\xf7\xe9\xee\x07\x16<9\xab\x98\xd2\xea\x85\xbb\xd8\x16\r\x9cc3>z\xd3\x07:zJ\x05&\nS\xd3P\x04)\xb4_\x16=\xd9\xbb\x12\xce\xb5+3Rt\xd2\x95f7\xd0DU\xe5R\xff\xd9\x16q\x9a\x1a\x12T7\x17\xdb|1\x85)`}\x93\xec(\t\x1a\xdf\x0f\xf4#t\x15\xab\xf2 \\\xfb\xa5\xec\xbb\x01@\xc4T\xa5No\xd9\xcd)\xf7=\x81S\xb1\xde7\xcb\x8a\x9e=\xb5\n\xf2a\xb9\x82\xfeI\xcd\xf5\xb4\x99\x8e\xb7eE\xbf\xb5\xe3\xbe-B2\xed\x85\xd06/\xdc9cM\xa8R\xb1\xef\xaf\xc3\xf4\xe2e\x91\x85\xf8\x0c\xc4_\x84"}\xbfv\xb6YH\xa8\x17\xb4>\x11?\xbf\xe7\xb0\xe0\xae\x04\x9f\x1c)\xe9\xc9\xae\xa7\x95J?\xe5\xc2\xa9\x14\x8e\xa7\xd7\xa7~,/\x87\x10\x9b\xeaNx{\xf8UH]#\xc5\xffM\xba\xb3\xe5\xf2\xb6\xccBy\xa2u7H\xb2\xfe\xe2p\xdf_!XP\x8aT\x91Z;\xa3\xf8\xc5t\xdf\n\xb4\xe7s#\xcb\x87\x1b\xad*u:m\x90\xa2\x1d)\xb8\xb1p\x8e\xb2\x82\x92\xe6\xb4\x9c\x11\xe7\xddF\x05\xbe\x98\xed\xc55\x9b\xdf/I\xba\x95\xc62\xc2\x93\xbd\xfe\xb2X?\xbe\xb2\x91\xa1l|\xd0\xd9\x0f\xe1a\xf20tG\xfb\\\xf1\xb1m\x11\x86!CE)\xdb\xdd|Dp\x85\\=:\x83js\xe7\x18\xef\x06\x88[\xb8\xa3\xca\xa1b\xf6\xd7SjE\xb2\xa9\x10I\x0f\xb8\xba_\x0e5\xb7^\xac&\x11B\xbf\xe1~9"\x9bdF\xa2\xd0\x83-\xb8S;\x81\x1c\x0eB\x85\x8d?-\xce\xb3\x1f\x81\x17\xa7x\xe9\x14\x0fJ\xc3\xcd)\x16\x8c6)\x17\xdd\x92\xbb\xa3\xd6\xabq\xe2\xec\xd7&\x85\xcb|\xd5\x9c\x99E\x07\xb3\x11\x1b\x1a\xd8{N\x8f\xb1\xd0\x86\xb8*@\xedA\xa7\x14\xef\xb1`!:\xfa \xfe\xc0;\xf3^\x9e\x97\xb8\xd0\xc7`n\xf3\xa5K\\,f\x10H\x0fw\xd3\x8a\xcf\xee\x16\x8b(;\x11\xa7Cg\x047\xa4\xb9\x9e\xaa\r\xe4T^\xa2\xdbj\xe9\xde\r\xd14\xc0A\x0f\xe2m\x85\x0b\xa3hmL\x14YT9\x9d\xa5D\xf6\x1d\xed)\x8a\xd4\xa4\xd8\xa4\x86\x84\xd4P\xbc\x98\xaf\x8b\xd5\xae@\xd3\xbbN|\xf2#\xedR3\xd9md\x89p\xbe\xa0\x1c\x8e\xdd\x9d\xb8\xfaJ\x11\xef:\xc5\x9c1\xbas\x0c\x8b\tmCU\x15\xc5\xbc\x18S\xcc"\x93m*V\xa7}#\xdc\x9f\x9eF\xd5\x13\x02\n\xcf\xd3\xff\xfa\xf0\xc0Bh\r\xfb\x1c.\xb7[\xc9X\xa4\x19\x14=\x0f\xa9\x7f\xfc\xf9\xa16\xd0\x97\xab\xd2%N~G\xc9b\xcd\xbbp\x9f\xb8\xf4g\r\xcd\xb6HX\xac\x9d%\xd9j\xb7\x1b\xd0\xb3`\x91\x93\xb3\x00^8\xab\xfbm\xa9&1\x05#\xd2/3\xb8[Lz\x16\x91\xa2\x15)<\xe4\x13\xfb\xf5z\xbe"\xc9\xc0\x17P\xda>\xbc\x05\x0czCc\xc8kN\xd3\x85\xe7\xdf\x16\\\x95\xd4\x8b\'\xde\xd9\xee\x06\xdaj\x15 v\x10\xca\xad\xc5\x9d\xda\x8a\'\xc3c\x90\xc5\x0e\xd4\x87;\xc7\xc4Ad\xfc\xbc\xe0\x00\xda9\xa7ok\x03L\'Zz\x19\x95\xbb\xe2\xce\xd3(^)\x9c\xa8\x17\x87U8\xab\x9f^\xdbB\x92(\xa0\xf5\xb3\xd3\xe2,\x16\xa3O]\x08\xe6\xb5>\xc2\x97\x16\xc5\xb7E\x8e\x90\rKe\xb7\x9f<\xce\xaf?\x0b\xe9H\xa0mo\xfa\x95\xd5Y\x00\x862e\xb8\x11\xfc\xae\xccRq\'\xfb\x06p\xb3\\\x1a\xcb\xdb\xa2\x12K\xb4\xa8\xd3\xe8\xe9\xc0|\x17eFTk\xbe~\x171\xff\x05?\xeb(\x8f\rq\xecUi\x84\x0c7\x96\x04~\xdeX\x9b\x10\x12\x88G\xb6z[\x94\xd1\xb4o\xf3$\x1cS]O\x13\x19\xab\xa0\xfaJ\nv\xe2\xc9\x03\xbf{J\xa6h\xad\xe0\n\xfa\xe2\x8a\xb1\xed6\x00f\xc00\xb4\xe6>\xb6\xb3:\xee\xb1\x80*<\xa8*>\xfe\x981\xf1\xf4\xea\xd7\x1f\xe8J\xc7\x93\t\xbc\x98V\xfc\xea\x00\x19^\xc4\xccJ\xee\xeen\x10_\xb0\x90\xe5b\xdd\x8a\xed\xe7W\xa6\x18\x1f\x9b\xc8F|O\xb1\xe0\x9dF\x84s|\xdf\xd9\x7f\xf3\x81\x05\xb0RV\xf2T\x0c\xf4\xde\xfbQ\xacs\xdbC\xd9\xf9\x86\x1f\xfd\xc0\x13\xd3M\x98\xd2\xc9<Y,o\x1aH\x8bF\xc3\xd1_y\xd3\xa2|e\x0eR%\xc5\xa3\x1e\x86,/\x97\xc5:\xe8 \xea\xd3[}\xa6\xeaV2g\x0fu\x1cM>L\x88\xeeU\xc0W"u\xb5\x9c\x9a0Rtw\xe2\xd2\x0f@\xb4M\xaa\xd0\xd7\xae|\xed\xb1H\x90\x8fHZK\xd6F\xbc\xc7"\x80#U\x03a\xeb\xbe\xd5\xef\xaf\xbc\xc4-c\x8a\x06\x85@\x9d\x9bSYp\\V{{\x0c\xf7n\xb06L\x87\x86\xea\xe70\xef\x1d\x85\x85DD\x96\x07\xcbi\x99\xe3ug+\xe3-\x9e\xcd\xa4Wt\x8a\xb7\xaf-\x8bD\xa8W\x88\xaa\xf4\xc5\xc1|\xf4T\xe2\x0f\xfcr\xd1X\xf0\xbe\xd7\xba\xda(\xc8v\x88\x8d\xa6|\xf1I\xff}e\x90m\x12\x86U/\xf1\xeav\xd4kH%3j%\xafu\x1a\xda/\x8b5\x97Rw\xe1v\xbf\x18t\x1f\x0b\xc6\xc9\x1a\xb3\xfb\xff\xfa\xf5eQ\x83\xd5\xf1\xf1\x16kn>\x06\x95\x0fm<\x993\xe7\xf5\xd9XHz\xaa\x12c\xde8\xfa\xfd\x95<\x84e!\xb91.\xa4\x9bba\x16\xc7E\x1b\x1d\x94a\xbb#\x13 f\xb2\xde\xc8\xb2\xdc\xd9\xa6s>\xe4\xe5Ha"\x13\xde\x9e\xe5\xbe\x1b^xJ\x94\xd6\x811\x02\x82v\xe6\xe6\xed+d#\xd9\xaf\xd09\x8e\xe9n \xda\x00\x16\xc6}\x0b\xa5I\x9dn\xc6:\x0c\x10Q\x99\x11\xe2\xeb\xb5\xb8\x19C+\xad)\x9eL\x18\xa4N\xf7j\xe4+\x85g\xbc\xe5p\xac\xb2\xed\xfc\n\x0c\xba\xd1\xb4}\xb4\xe7\xa6\xdb/T\xf6C\x10\x03\xe6\x9bIu\xb7\x87\xb8~\x81\x97\x907UG\xdc\njD\x03\x8dE\x93\xd7R\xbf\xfd\x0f\xf5#!\xe9\xd4\xb83\xc7\xe7T\xbaz\xfd\xf5\xb4\x88\xb7X\\\x8c\xd5\xcd\xa9)\x91\x14\xc3\x06f\xab\x04m\xce"[\xcc@\x05\x7f\xe5\xc7|\xac\x99\x1a\x86\xb4\x9f\xe1\xd2~\x92\x85\x18\'G\x15\x138\xa9D\xe7I\xbft\xe2\x17)\x08\xe1\xea&\xbf+\xb1\xc8`\xec\x8dO\xfa\xbc\t\xff\x7fe\x8a\x17\x9f\x9a\xc0\\\x7f\xb7\x01\x18\x13N\xb7\xf69\xf3\xc8\x7f\x16\xb5\x89\x93\x1a\xa8Q\r\xee\x84\xb1~\x88\x85W\x10\x9f\xeeV\xd0\xb6\x10^\xbb\r\xd3\xc3\xc9\xae\x8d$\xd5\x0c\x9d\xeb\xd3\xbd\n^D7DdD\x1e7\xf9\xbb\x81/\xd5\xd2\x99*f}\xf38\x9f\xfd\xa0\r\xb4\x1c\x85E\x8b\x9f\x1e\xdd\xce&S\xf4\xa0\\\xa9m\xaa\xbf\xbe\xb2N\xb8!M.\x18\x0f\x8a;\xc7\xb0\x80S\'\x9b6\xc7\xf4\xa7e\xc1\xdbj\xbaoS\xd9Q\x85v[\x04\xd4K\x87\xa1\x7fR\xfe9\x1f`\xa9\xd2\xae\x08\x89\xee\x84\xc9b5W\x85\xddz_~N\x06*\x8d\x05\x8b^M\xd5\xado\xde\xaf|\xb5\x91\xa2\xaa\xccM;\xae\x17wZ\x92\x05\x0c\xa6\xd9\x16J\xba\xf8`\xf7W\x88k\xf3\x02\x96ZgMn\x9d\xf2\x15\x9e\xaf\xcb\x87\xa1\xc8&\x147cb\xc2\xea\xd4\x13\xa2\xdd\x15O\x9e\xbc\xff_\x81\xcdMZz\xf9\xe2wx\xda\x00\x8f5\x15!\xb1\xaa\xd6\xea\xc6\x02\xc5PUO{\xf5\xb3\x0e\x1f\x8bx<\xa5I\xf1I\xee\xd5\xf8\xc2\xb7-V\x89\x01U\xd9\x8f\x13\x06\r\x9b5\xa9\xd2l\x8b\xf9\xd7/G\x1b\xc3T\x99p\x94\xa7\x1fm\xc2OO\xaa\x1a\x80*m\x8e_\x16y\xd7\xab\xc3h\xd3\x86\xbb\xf7\xb1\x18\xc6B\xc3\xa1Y\xc3\xaf6D\xf85v\xcdY\xfa=\x16!\x98y\x91\xdb\xaf\xdf\xee\xf9\xc8A\x9ecD\x0c<\xfbs,\x8amM>\x0c\xcf\xc6\x1f+\x08U\xd9nj{\x80\x04\xe2O\x8bu\x8dvSQ\xdd\xda-\xe7\xde\x17\x07@3\xd5\xbf\x18\xad\xd6+\xdfmd\x08G\xc5\x08:.\xf6\xfd\xa7\xa7\x05\xacn\xda\x88\x04\xef\xc3\xf0\x15~}\xfc\xf6\xb4#\x8a\xe7Z\x17g\xa8y\x9fy\xfe\xfa\xe5^AZ\xbe\xd4\xaed\x18\xd4\xa7\x8b\x8fa\xd1\'*z "\xd2\xa7:_\x1b\x8ba\x1c\xdd\xa5\xcd\xcd\xe1~\x8eE\xb1>hUL\t5\xff\xeeG\x95\xc2T\x81\xb8\xfeB\x11<\xfd\xa8\xacr\xb0$\xf3S\xe2\xaf6\x86\x98\x14_ZjW-\xe0\xd3\xc6:\xe9"m\x10hu\xbf\x8b\xdaH\x11e\xb8\x82\xd4rpq\\\xfd\xfa:H\xb9\x1b\xfa\x8f\x93N\xbf\x0b\xb13\xbc\xe0Xm\xb4\xfd\xb6\x08\x9c\x1cD\x04\xd0\xc1s;\x9b\xaf\xc4\x9eM\x8d\xa0\xf6\x8b\x01\xe2\xef\xd7\x87\x19\x86{\x1f\x02\xec\xe6\xe6C\x18\xebd\xfez\t\x9f\xee\xe6CcA\xe6W_I6c\xf9\xfeJ\xae\xc6U\x01\xa4\xaa\x85_m\xd4X6kB\xb7\n*\xff\x95d\nB\x10\xe9\xfa\x1d\xa5\xb5>\xb2\xaa\xe3r\x18\xb7\xde\xdas:P\xfc\xb4\xd5:\xe3p\xb3\xfeX\x80\xbdj\xf1\xe3\xdf\xfbv\x8ee\xbb\xe7H\xd4\xb4\xdbc\xd3YH\xd9$\xa3\xe5\xa1\xe3{\xaa\xd8E\xb1W\xd2\xd8\xac\xe6\xe7/\xc7\xa9\r\x8c1Y\x8ck67\xa7\xb4A,8\x9b\x0eM\xe8\xbf\xbe\xa2\xe2L\xbd\x91\xd3U\x0f\xb4\xdb(C,\x8c\xe2\xd9\xfeR\x9ax\x7f\xdf/=\xef\xf3\xf4\xe7\xacc\xd1\xa4I>\xe0P\xfd\xb1\x1bt\xcf\x81\x97{\xa1\x00U/\xf6\xec\xe7V\x1f\xe2\xfa\x9d\n\xe9\xe4\x1fm,\xcf\xc0bJ\x02\x85\xbb\x1b\xd9\xee\xfdN?\x9aH\x9a\xcb}~l=\x9cj\x11\xd6l\']t=\x1d\xe2\xd6G\x92|\xc6\xe2\xce\x8f,\x1eVflr\x0f\xd5\xe0\xda\xc0\x1f\x8b\xc5^\x8d\xebYwV\x94\xfd\xf9R\xc4\x01\x9bi\x95\xf8l\xa4|\xba\xa6\xda\x04\xe9\x14\xb5\xe4\xfa\x81E7Df}t\x01\xa3\xb3\x80\xef\x8dl\xc2\xb8k\xcd\x1f\x8b\x0c\xa9l5}\xb1\x13\xdb\xf3x\x8e\x19\xfa\x19\xed\x97\xfb\x84\xf9\xf3\xe9\xa2i\x1c\x02\x98*\xd3\xf5\xb4*\x13!\xed\x05\xdc\xb2Q]O\xe5I\'j\xbc\x13O\xcf\xe2<X\xb3\xa0\xbc\x96\x18W\xbb\xb4\xd2\xfe{\xf4\xa0\xe1X\x8d\xdf|9G\x1b\x01\xcc\x8c\xa2\xe7\x86Ti\xdebH\x91\x8d\x96.\x95\xbb\xff/\x9c\xa8~\xe4\xf4\x19\xf5\xe7WJ\x95\x9a\x9ad\xba]\x8eo\xbf\xa3\x1a/\x0b\x82O\'\x1a\xfby\x8bM\x94\xa2\xa9G\xa6\xfc\xa4\xbb\x93_\xca\x92\xe2eQ\xae\xa0\xbaW\xe3K*3M\x8a(\xd2l\x0b\xbf\xdaX\xcb\xd4\xe2\x0e\x14P\xbb\xd8\x85^\x8d\xc3\x181t\x89\xa4_\x16#\x8cb\xd1\x8d\xedK\x9d{\x8e\xaf\x04{y\x92\x0b\xae\xfe\x1c\x83\x7f\x8c\xfcmR,\xb8\xfe\xf0.\x88L\xac\xbb)4q\x99\x19\xf6\xfc\xfc\xf5\x95\xc3\x91\xb7G}T*\xee\xb5FD\x00`a6\xf6\xfd\xf9c>\xbaqc\x83\xe7\'\xc7\xe7\xb1\n\xc4\x1dD\xf0\r\x12\xa0\x7f\xe7\xc5\xbe\xc6\x92x\x99*\x13@\xe4\xbb\xbb\xd1*\xda\x03N_\x0cry\xfa{\x1f\x0b\xc1\x7f\x8c\x7f\xac\xf9;\x1b\x0b\x1cS\xe9\x03\x85\xbb\xbe\xf2\x89K\x15\x82|\xebU\x00\xb8\xc3\xbd\xd5\x15u\x1av\xdf\xa6<\xae\n\xcc\'.U\x02\xb8\x1b{\x8b\xcd\xe9\xc62\xd1\xbd\x87\x80LJu\x9f\xe6\xd7\x07\xb1>\xd1\xac\xea\xe5\x19\x8b\xf7P\xb0x\xb4\x9e\xd9\r\x0e\xbb!\x0b1\xf5i\xdf\xb6\xd9\xdc\xbeU\x1bZ\x85\x90X\x06\xf7\xcb\xbd-\x16\xac\x8aC\xee\x970\xdd\xde\x97E\x1c\xa6\x1aJ\xe4\xfb\xce$Z\xb4x\xf4\xaah1\xc5\xa4\xee\x97\xb3\xaf\x08\x03\xcf\x03\xa7\x14\x17\xdb\xb2\xa8u\xd3\xb9NAP\x1f\xbf{\x1a4\xa7\x90\x98\xa5;\xben\x11x \x88\x86\x96\x8f\x17\xab\xc6\xff8\xbfquN\xa7w\xf2\xb4AqB\xb1\x9bp\xde\xf9}k\xa3h\xd69\xccnn\xecm\xd1Hz\xce\x97\xde\xe3\xd9E&\xc8{\xa0\x0f0\xa8\x8d\x9c\x1b\xfds\xce\x980_R\x86\x81\xe9hF\x17\xe9\xa5\r\xe2/\xa1K+m\xf6\xe9\xc6\x02\xe2n\x8a\xc5\x82,O\xba\xd8\xc5\xb6\x05\xe9\x06\xea=\x18l\xcenN\x89j(\x1b.\xdcx;UT\xff\xf2b\x94\xe5S\x9b\xc8u{\xe7,\xcc\x82\xf5!\xb6\x82y\xd5\xf0\xfee\xce8\x8c\x9b\xd4~\xb3\xcb\xf2X\x8eO\x80m|\x88\xcd;\x1a\xef\x9e\xaeG\xc7\xb4,\xe0\x8e\xb2\xf4\xbb\x1f\xa5\x88\xdd\xa3\x8bV!\\g\xb2\x94Y\xb2\xb6#\xaf\xc7\xad\xaar\xcez1.\xf9\x99\xc5\xc6W\xc6\x9d\xf7x\x9b2\x8b2\xab\xaa\xfa\x88~\xd6\xc5Y\x0e\xb4\xfd\xc5\xc3\xa2\x8f\xec\xd6\x18\xb1\x82 \xec\x19\xecb\x86\x1b\xaf\xb7EYN\x1f\xfd\x90\xdao\xf8\xd5S\x14\xd0\xc8I\x93\x06\n~\xadW\xa2\xd6,a1q\xb6~GG\xcd"\xca\xd7\x87}\xae\x9d\x9aKO\xb6\x1a\x02\xaa`l\xaf\x86\xd7\xae\x97\xc5z\xe8Mp\xb0\x14p\xdf\x1c\xee\x8f\x05pN\xf0R0\xd6\xbb\x18l\x14{T\x17\xaf$o\x83\xd0\xdc\xac\x93W\x9fR\x82\xe5\x11]\xfc\rd8\x83,\xcf\x00\x15\xdc\xe1\xee\x06\xc3\x084\xf1\x7f\xa0I>\xc7\x15\xcb\x11\x12\xa1\xc6\xba\xe3\xc9\xf1s\xa9\x00<mD}\x05\xf5\xe3:\xb3\xeb\xa9\xbe\xa2\x9c\x05\xf5\xd91\'\xb7>\x84D\xa8v\xbf\x10\x9ct7\xb2,X \xe0a\xd3\xe6->\xfb\xd1\raV\xc9Y\x94o\x1c\xca\xeb\x0b\xff\x91\xd7\xd2\x01]\xba\xfc\xe9P\\6\x01\x0b|\xa86\x84\xd7\x9e5\xba\xf9\xc0wh\xd2[\xe1\xd6-\xe5w? ;\x01i\x8fDYv\xb3\xceWtm\xc8\xbbHm\xba\x9d\xad\x9e&z\x8a\xa8lK\xd1\xcd\x18\xfc\x9aY\x18V\xa5\x93\xa3\xcb\xcf\t\x97C\x1aR\xb8\xcf\xf1\xa9\xbe\x1fz\xc7\xc9\xbb\x98\xda\r\xe3\x8a(\xea+h\xd7\x95 \xfd\xa8\\\xfc\x1aS\x1b\x94O\xbe(s\x88#\xb9\x13F\xear\x86b\xe4\xfa\xcf\xd3\xed(\xcb\xba\xf5\xcd.6Fv\xb3\x0e^*II@8\xe9\xdc\xdc\x8c\xcd\xd7`\xf9\xad\xdf\x14\xccU\xce\xcd\x9d\xeb\xaa"\r\xcaxK\xab\xa4\xb9\x19\x9b\x16\xe7\xd7J^\x07^u^\x8eY\xe8\xd46,\xad\x9b\xd3$nJ\xab)\xe2\x9e\x1b\xf1B\x11\xc8"Z|\x1f\xa8bk\xce3\xc0\x02\x1a>*!p\xf9\xeb\x1dA\x13\x16\x8eL\xd5\x84;}\xb9c\'\x17\xc1\x83\x85\x83S\xa3ZeY,w<\x19\xd4^\x15Jm\xcd\x1cX\x96v\xe3.\x84\xfc\x93C\xdf\xf5\xce6\xf4\xcf\xf1\xebc\x81*`0\xa5\x89\xe2\xe3\xda`\x03\xc9D\xa0\xae\xc2}\xdb\x83\x9b\x0f8\x18\x05<\x15\xae/\xba\\\xb40\x8a\xb1n$\x13\x98\xda\xecz\x9a\x94\xb9\xfb\xd3\\\xca\xee\xad.\x8bh\xabp\r\xe43]\xb6I\x16E\xbc\xc5\xa8\xfd\x96zcieQ\x90Z\xac\xa6\xfb\x96\x92\x1b\x8b\xb0\xf8Cs\xda\x9e;*]\x16\x85\xb2\'\x90\xb2\xa0\xe4\xa3\x1f-<5\xa6f\xd2\x91\xcf\xae~\xb4\xdc\x1aVc\xc5\x03u\x04\xe7\x17\x82\x94Uh\xbc\x08O?\xfc\xeb\x15\x1cl\xb3|:9\xa7>\x9dg \xad#\n\xf8\xc0\xe4G1\xd7_\'\x1d_a\xd3\xaf\x95\x83\x8e\x84\xf9R\xc7}KM\x11\xa0\xd1a\x1c\xffqv\xd7\x8fJ\xee\x84%l:\x12\xbd\xba\x19\x83w\x1d8\x8c\xd5\x026\x97G\x96\x1a\x12i\x8f"\x0c\xe9\xf2\xe8\x9d\xa7$\xac5\xb8\xb0i\x1c\x88>\x96\xb3\xd1\xd8zg\x138\x1a7ZNmd\xb6\xc3\xb4\xbc\x87\x8f\xa0\xa9\x8db\xba\xb3\xaaaqQ\x16\xeej\x95\x1aR\x1d\xd7\xb7\xfeK\xba,\n\xc1\x9eu\x03"\xe8\x18\xf2p\xa3\xa5\x86\x18GL\xea\x90\xeb8\xf5\xa3\x15\xc2\x1d"Xq\xfc\x8f\x1f\xa3\x95\x1a\x92\xee\xb9&\x01\xf6\xe4N\x18x\x93\xe1\x11\x18\xaa\xe4\x8a%\xbb\x13F\xcc\xca\xcaU\xf0\xeb\x8f\xe6<\x03,(W\xac\x95\xaa\xc1\xadbv\x8e\x96S\x1bx\x10\x1ae\xeb\xdc-~\x15N\x147\x8a\xd5&\xb0\xf7]\x1eHmP0\xdf\x8c\x0bi\xbaw\x14\x16\xc4M\x1b\xe7H\xc8\x1f\x87\xf9V\xd5\x11O\x9b\x11\xa5\x992\xfc|\xc8"Hg\xbe\xa9\xb6z\xfeh#S|G\r-\x9a\xf5\xf9\xce\x02\xaa\xdeC\xb0-\x14\r\xc27\xbe\xf0\xfd\xbf\xee\xa4\x00\xbaYc\x01\xfb\x95\x8a\xdb\xfb\xd4\x9d\x90\xab\xa0\xbe\x81\x88_\xf7\xfd \x8a?t\x06RX\x96\xa6\x8b\xe5X\xfdK\x10\xab9\xf5\x95\xdd\xad1\xa9!u1\x1as\xbf\xc4\xabV\xd4*uHA\x0f*\xda\xd1\x87\xbb\xf8\x82e\xf1\xe6\xe5\x9bQU\xa10\xe4\x8c|\xbf+\xf5@\xef(\xb9F\xf4\xb3\x89\xe5\x9c\xf7\\\xdd_\x99zq\x02\xe1H\'_\xdfc\xb1\xb5A@\xa8\xa6\x0b\x97S5\xdau\xe0W\xe1O!K\xba*\xdb\xaa\xe9G\xe1\x86S\x95Fj\xfeB\xfc\xef6\xb2\xa9\xfc6]\xbb\xcd\xf5\x83\xdf\x96\xa2\xe7\xc9\xdd\xbd\x15\xa6n\x8b\xc8\xef\xb2v\x03U\xe9\x86\xc9;\xfb\x01\xef\xc6\x07\xae4\xf1\x8d\xa7KG\xa2\xee\x1a<\x00D]\xdeV?_\xc0\xafj\xca=\xd0G\xd4\xa8\x1c\xf0\x1d\xbb0\x0b1\xa8\x8a\xc5\x81\xcb\xbd\xfc\xf8J\x04\xc4\x1a`\x93\x80\xdc|\xdes\xaaJ\x9d*\x8d\x01P7\xad\x14\xd7\x8f\xad\x8d\xba\xf6+\x91\x89ryl\xd6\x06LjIUrqk\xc7\x1d\xf3\x01\xff\x88\xa4\x9f\xea\xcb\xc2A\xe79VM]\xae\xd5=\xa7q\x9f\x1f\xfd\xe8\xc7\xf2\xa4\xb9\xb2\x93\xd5\xad\x19\xdb\xc9\xd9\x0f\xbcp;\x1dH\xe1\xe4\xe0Va\x02c4\x15\x03\xeez\x01\'7Z)\xe5\x15q\xfc\x83\xb7o~\xb4hq\xaecAJSQ\x18\xe3\xfb+\x8d\x1cR6e\'\xcaq\xce\xd3\xd2\xbe"FRX\xabyY\xc4\xec~9X$\xba\xf0\x8d\xac\xc2\x9c\xdd\x9e[\x7f\x01gYa;\xe1\x0cJ\xc3\xcd\xbat\x1b>h\xd8\x11\xdc\xcey\xba9\xad\xaaB\xa7^^g\xc0\xf5F\xae\xf2\x1d\x065E)\x8a\xf1\xf9\x93\xfc|\xe0\xfd&\xd5\x8a\x12\xcd\xff\\\x95:\xd6F\xefZ\xa0\xaf\xa9B\xff\xe8FK\x96\xc9t\x1a\xc5"tr\xb9\xca\x02\xf6L\x1c\xfa\xa19M\xd1\xef\x97\xcc{\xaes\'\xa0n;.\xe6\x96\xdd\x06\xd5\xf9\x13\xe5\rj5\xa6\x9b\xb1l\xf9A8\x00@\xfc_\xaa\x90u\xebWf\xb1x\xe2m\xdd\nuU\xbee\x85\tT\x9amP\xcaV\xf7\xcb%q\xa8\x92\x01\x10\xadA;\xf1c\xf6\x95\x9aU\x1c!\x95\xaat\xb2h\xaa\r\xf2\xfa \x93\x15\x8f\xe9_\x88\x88\xbf6\xc4\xd1\xd9\xa5+J\xed\xfb\x0c\xee\xfc\x10\xdb\xac\xe9{H\xdb/\xb8\xb1`\x11\xd34\xe6\xeb\xf1\xe9\xee\xd4\x865\x81\xc2\x83\x9a\x0cMy\xddQu\xab\x97Fq\xdaOT\xbb\xaa?\xa5\x82\x18\xc9\x8d=;\xb4O\xf1\xf3!\xded\xf1\x16\xc3\x0fg\xdc\xc7\xc7|\x88#\xa2I7\x12lg\xf3\xabP\\\x15\x00\x82\xbbX\xbd\xc6p{\x0e\x0b\xce\xe4\x89~\x14\xeb\xa3\xde\xfd\x10\x9b\xc5:\x83\xd8\xb7p\xdd\\1\xb6\xaa7r\xa3\xac\xb5Ps6\xbeo\xf5\xbf\xaf\x0c\x90\xdcM\x95K\xeb\xf7K\xd5\x8d6\x8a\xc5Bo\xe4\x01p\'%7Z\xf4E\x04\x0czQ\x04U\x86\x1f-\x91w\x82I\xdc"\xacSw\x13*\xba\xc1\\\xf2\xd2aZ|?\xd0\xe2l\x86\x92\x87\x05/\xbaU\xa8:\x9c\xae\x9aH1S_,\x01u\xc7\x83\x809\xca\x0b\xfd\xae\xf1\xfe\xfb\x8aT\xcc\xd6\xc1_\x84\xea\xcc\xfe\x84\x89\xdb\x1f\x8c\xe4\xc7\xd6\x11p\xa1\xb2\xcc\x82\xa7:\x8a\xa3\xe0\xcb\xf3\xc5,\xf8\xb4\xb1\xe6\x94\xb8el\x9b#"\x1fmP\xd7\x98\xc5>\x87\x1fbu\xc0\xe5\xe8i\x95\x874\xd6\rX\xc4\xec\x13\\Oy\xbf\x00pW\xf4z}\xcc\xcfG\xe5F\xae\xd2\xd3\x92^\x81\xdbs\xb2(\xe2S\xe2k\xad\xe7\x1f=\x15\xb6\xa8G\xf5\xa3\\\x11\xe7\xaa(\xedl\x00\xcc\xd6\xf9NFi\x9e1\x83\xaa\x08\xeb\xc4!\\^\x85j\xabK;"5u\xc7`\x15+2\xd5\xae|2\xc7=\x16\xf0\x16\xa33\x06\xd3\x80\x9fS,Pn\xa0\x9a\xb3\xef\xb8C\xbb\xfb\x81\xfe\xcbV\xc8\x9d\x17\xff\xc7\xb6 L\xdc\x8d=\xa1\xfdX\xeb\x05\x96\xe8&M\xbf\x1267e?\xbe"|\xe3 \xcb#\xbd\x82\xee\xbc>,\x10Y\x16\xf2\xafl\x16\xbc|\xb7\x11!\xbc0^Z\x8b\x07\x95\xbb\x8d\x10\xc5k=\x95.\xec\xf7\x1d\x15\rs\x0ev\x83|@\x0b\xd1\x9d\x1fX\x90\xadH\x8a]\x8c\x1e~\x8d%\x12\x0b\x80\x13!\xec\xb8vu\x16\n)\x9a\xe2E\x9cn\xd6\x13U\xf1U:\xab\x10\xb6M\xdf\x06\x95:I\xdc\x94\x95\xdf6\x9fu8\xbb\r\xc9\xdeg\xab\xc2\xf2\x1e=Li\xa2\xea\xccb\x9e\xbc\xe3c\xd5\x18\xdb\x00\xa9\xa1-\xa8\xd4Et\xa3\xc5"\xaa\x8e/\xaf6\xfa<4\xeb_\xd6\x06\xba\xd5\x8a;\x00QL\xc3\xedJz\n\x1a\xcb\xe2\xfcW\x8eO\x16\x11\xfcG\xb1\xb8\x14\xf3\xd2\xdd\xaf\x1f\xc19\x18\xca\x84\xdc\xd6U\xb7\xf6X(\x18,e\x96rUs<\x16\xa5\t\x07K\x1d\xb0\xbeR\xee~$\x94\x1a\xbb\xf1\xb3\x94\xf8\xab\r\xad\xc2)\xce\x0cS\xbc8\xe7\x836D\xc2hU6\xc1\xdd\xfbjC\xbc\xa6\x86\x92\x9f\xf3\xf6r\xc8W\x12\xedQ\xec\x91\x82\xe1\xee~\x17\xbd\xb3\x85\xe4&\xc4Uspc\t\xd4y"\xa5\xa4\x08|\xbf\xb49\xcc"W\x02c\xfc.q\xb3\x8a\x9e\xe7\x18\xd5WU\xfcAM\xc1\xeb\xe2\xce1r\xaf\xeb\xd1\x11\xc8\xcd\x8f\x1dSjW?2j{T\x1b\xd7\xfa\xcd\xfc\xf4\xdd\x06\xc5U\xe2\xef\x99\xdf\xfcR\x8f\xc5k\x8a\xafX\xa8\n\xa2\xd6s\xdc\xbb\x01\x8b\x8e\\\x01>.$t\'#hU\xc6\x1b\xbc\x85\xe2Rd\x12\xcfH\xde_\x1bY\xbc\xe7Co\xc2~\xef(\xb3\x08U\x95)\x94\x1c\xc6_\x16m\xf4\x9d\x03\xde\xfa\r\xdf\xb7\xba\xfa1\xa49\xba\xabI\xf3=\xa7\xb41\x08\xaf\x14\xbdA\xfa\xa5\xff\xf2\x8ce\xc0\x14,F\xe1\x1eo\xaf\x0f\x9cA\'\xce?\xd0\xa1Y;\xfb\x8c\xe3\xea+xj0\x83\x99&W\xb9\xd4;\xb6\x85\xe4S\xb3\xd8\tk\xb8\xdf\x95\xfa\n\x17\x0blI$\xbd\xaa{\xab\xaf6\xc6\xda\xd9\xe4\x92\xb8\x1b\xc2\x85\x1e\xdc_AB\x11\x8d\xd4\x98\xb7:v9fL\x19\x11U\xfaqh\xb6\x0b\xc3jm\xb4\xdat\xefs\x8bU\x7f&\xbf4\x1fH\xe3*\xcbS\xe7\xfd\xce\xe6+C,\xd1Y\x91\x9a\x8b\xcbU\x16 v\x8c?9\x06\xd3\xc2<w\xb6,\x06\xf4\xaaX \x18=\xdd\xaccQ\xc4\x16\r\xb4\xc6x\x8c\xaak\xa3\x92\xff{\x91v\xb8T2\x9f6\x9aT}`\'\xfe\xe4\x9e\xdc/G\x1b\x00v\xa7b\xb1\x17\xdf\xf8\xdfX$QclI\xd1\xcfi\x97\x9e\x06\x88L\xd5>\x9f\xd8\xc0?\x0b\xb8\xc2\x93\xbc\x0c\xe3\xcc(w?\x9a!\xcb\xe7\xe4}\xeb|)x\x9c{\xb0\xeaZ^Z\xbd\xdc\x9e\xa3,\xaaP&\xd4\xb0|..\xb5j\x9c\xd4\x83D\xe1\xf2\x1d \xb3\xca~\xc6h#\x0bG\x8f\x0cM\x1e\xce\xff\x90\x05\xf9.ve\x1ev&\x9f3\xc6W\xc83eC\x87\x15\xbf>\x88;\x00\x1a%\x0f\xc3\xef\x12~\x8dvd\xab\xe6\x90\x8azs\xe7\x18m\x00\xc9CW\x8bmS\xae\xfb\x85\xdeJ-\xabWE\xf2\xba{\xbf`1\xa4\x1d\x17\xa4q\x18\x8b\xf3\xe8_p q\xab\x9b"\xac1_\x9f\xe7GEMVJ(\x04\xf4\xba\xbf\t_0\x81\xda~\x01\xc7\xdc\xce\x9e\xee\xaf\x0c{@)gq\xa9\x96?m("P\x95\xc1\xaby\xba\xf9\xa0:\x8f0K\x12\xb3`\xbc\xea\xe7\xcc\xa2u\n\xca\xba\x18S,\x86r\xfe\xb6\xc2J\xa8\xde#\x92\x1a\xb9\xb8\xf6\xcc"O$\x04\xa6\xe9\xe1\xd4\xe0v%m Q3-CrV\xb5\xbe\xcc"\x0fi\x8e\xf2\x8aN\x9f3\x06\xfbz\xda\x98\xdd\xea\x92r\xfa\x9cL\x8b\xaf\xa7\xa71\xa8\x8a\x82\xf2\xeb9\xdd\x8e\xa2\xa7\xaa\xcc6\x96\xe6\x94\xdc\x9c\xea\x165\x0c+\xab \xfa\xd3A\xd5h\x9c>\xcaE\x8f\xdc\\O\x85\x87Q\xed,)\x94t\xf2(\xbev\x1b\xb5DS\xb9\x83*\xb3\xb8\x19S\x1bS\x16\x90\x146\xbf\xa3\x14\xedAyN\x91\x9a\xd2\xdc+\xe9em\x80\xb8\xebd\x02z\xfb9\x16Q`\n\x937\xbcw\xa1\x9e\x8e8\xa5h\xd0v\xfe\xe5\x9c\xd3DMB\xd1\t\x03\xfe\xf4b\xe3\xab\xc2\x8d\xaf3#Z=2H{\x7f\x8ba\x01\xb4\xac\x99zGM\xee\x1cKR S\xe6\xac\xa0u\xe4|\\,&\xf1\x04y\x8e\xfd\x13\x92\xdb\xfbX\xe8\x05\x05\x1e%|N$\xd3c\xd1\xf1>\x85\x97\xca\x9fQ~}eD\xc3\x9e\x13\x86S\xcc\xe0\xbco\xf1\xc6)\xc4X\xaf$\n\x1fO\xb5\x9b\xb7Y\xc4\x91\x0c\x9fL\xc4(yO)J\xa3,?zIgM\xd1\x9f\x05\\\xf2\xc5zz\xf2\x17\xbe\x9e\xaf\xf0\x82*\x8ao\xe7\x98\xeew\xc3\x8b*\x8e\xa2\x13\x97:;[\x1fG\x1bf!\xad\x12i\xb4\xffX\xc9b&U5\xe9\xa4\x984\xcd{N\xad\r\xaa\xdd\xf1v>i\xce{>v?\xaa\xd6\xfa\xd8\x0cv\xc9\xf5\x14n2\x14\x8d\xd6\x88\xe2\x1d\x93\xd6|\x8c\xba\xeb\xe7z\xben\xa0g\xd6;\xafA\xa9\xdc\xa5K\r\xe9\xb1\x98\xd5\x90\x90\xa1\x86\xbb\x92\xeb\xf9\ne-El\x8d\xe6\xf5\xe5\xdbb\xa2\x91\x8a\x17\xbcvo\x8a\xf7\xae\xb4\xaf\xd4j\xbf\xed\xae\x15=\xe7\x83U\x98M\xffE\xa2\x15\xf5\xbe\x81\xa8\xc4\x90\xb6\xa0N\xbah\xca,\xc7\xef\x82ELI\xeaPb\xf6sk\xddV\xb2\x8d6=wv\xbe\xfb1\xe0\x9c,\xc2]~\x92\xbb\x1b\xb4\xb3\x953\xb3:\xad\xecg\x0c\x0bz\x1a\xcc\x97:o\xd3?\x0b\xdeXDkS\xfd\xe2\x87y}\x9fcTb\xc0|\x9d\xf7\xcb"\xde\x16\x19~\x112#cg\x9a\xb3kCQ\x0b\xf9\x85\xed\xd2\xa2\xf8\xb3x\xea<\xc7\xad\xb8\xf5X,w\x0b\xec\x17z\x16\xd1\xdd\x1eo\xabT\x8eb\xb1Zk\xf1\xaa\xb3\xd87\xd0\xe8:O#\x18\xb0\xe9\xfc1\xdd@\x14%\xec\xca\xe9:\xddX\xb0\x88\x86p\x07J2\xea\x8f\xaf\xac}\x9d\x83\xd5F\xa6Ov\'\xaenS\xe3\xe8\x8e[\xf9\xe2^\x85\xdc\x95\xe2h\x95\xc2\xc2\xe7\xe4\xfb\xfc\xef\xc3\x0ce\xac@\xca&w\x06\xbd\xa4\xfb\x92\xe5\xe5 dt\xb14o\x0b\xc2\x80BU\xa4\xad\x8d~\xaeu\xbc\x9b)V\xd1N\xe4 \xdfY\r\xf5\x03*\xd0\xb5.x_4\x97Y\xd5W\xc4;\xca;\x061\xe6\xea\xe6\x03\xaf\xaf\x9a/E,\'\xf8}K\xd6KO\x1cf=\xdfU\xf1\xff\xbd`\x9d\x0e(\xe9^\x1a\x98\x8f\x7f\xca\n\x15\xeb\xfc\xe6\x84<g]\x1e\xfd\xe6w \x958\x7f\xb7\x01A\x8cb\xb0\xc6\x06\xdc\\\x1biJ\xdd\xb6@w\xe5O\xba\xb6\xdf@\xbcp\x00\x1a\xdc\xf9J\xfbJV\x85?\xb1\xb8X\xf3}\x9b\xea\xfdB\xa5\x0e\xba<\x90\'\xf8\xf9\xe0\x95\x04m\xd3\xe0\xf7Y\xf7\x8b\xf3\x93\xd5\xc6P\x15\xb8\xb4\x8d\xe3\xf8i\x01\xcd\x19\x9c\xd0\xc4P\xdcKK/>1\xe2+\xf6\xf8\xa9.\x82\x86Ec\xcfi\xb4\xfdS\x93\x1b\xad\xbe"\x15fY\x8cz\xfbcz\xcd[&\x00o\xa8\xbb\\\x81\xbd\xd5\xf3\x90\x067\xe1\xba\xee\xcf \xf8\xac\xbb\x98\x0e\xf8\xfdL\x11\xb6\xde\x16\xd4\xed\x07\xe2Rm\xe7\x91\xcf\xb1`Q\x9a\xb8\x07I\xf6d?\x16\xde\xfbM\xbc\xa3\xa4P.\xde\xaf\'"\xc0\x02]\xbe\xfe\x88Om\xc2\xf9\xcbM\xf1\x18\xd8K<\x16{\xad\x95c\xb4\x93\xdd\xb0Yh\xa0\xe1u\x91o\x8b\xb2\x98\xe6#\xd7\xcc,n\xdf\xce}\x9bN\xe1\xd7K\xaf\xee\xb7U\\\xaa[\x9d\xa7\x1e\xfc\xbfz\xda\x1bN\x94\xe9\xe1\x04\x7fJ)\xa6\xa4]\x89\xe8\xabe\xcd\xef6Ps\xd5}+\x06[\xf7\xbb\x18+\x8fX,\xaaH\x02\xdc\x0b\x87\xe8\x8an\xaf\xa4Wcv\'\xae\xa2\x92\x9c\x96pC\x91K\xca\xce/\xd4W@\x85E\xa9\xaa\x84\x98\xef\x15\xa4\xa8d\x93\x7fLAj\r\xf7\x0b\xc7j5(&\xe2<\xcd\xdf\xac\xd5\xdfm\x10\xb0l(p\xf4\x9d]IG\x1b\x8a\xd2\xe6\xad@V/%\xf8\xaf8\xae\xf8\x1c\xc9J\xce\xe2f\x0c\x8b*5F\xea\x1b\xe2\x89\xc9{,B\xb2\xdf\x05e\xf2X\xdc|D\x94\xd8\x86\xbc\x9c\x92\xdb\xa5*\xfbD\x8bs\xdbu\xf3*}\xfc\xd5F\x82\xf2)*7_Grs\xaa\xa85Q>\xcb\xd3\xf5q\xafuE\xf1\xbb*s\xf1ub\xbd\xdf\x1e\x7f\xaa*p\x87\x89\xee\xdb\xf9t\xd2n\x81V,\x8a}\xae:\xec\x86,P@[\xa7$\x05\x98\xc1e\x89\x95o\x88\x08\xf5\x82\x87i;N\xd7\xef6\xa2\x92\x15\xba\t\xed\xbd_\x9c\x05\xa0\x1eU\xa6nM\x9d\xbb\x1f%M\xad\xd3\x06\x0fD\xef\xd7[\xec\xbds8\xbb\n\xab\x18F\xf1\xd8\xd9\x96\x8f\xca\xdb\x93\xae\xd7\x8b\xef\xb1H\x14\x89V\xe1\x1d\xaa\xcb\xbeY\xfd\x0b\xde\xd6\xc6n\\U\xad\xcfWv\xc6\x8a\xc8\xd2Ln\x15\xaav\xa5\xab\xd6\x0b\xaf\xec\xccY\xfc\xb5\x01k\x18\xea\xa1c+\xd2\x9f_\xd1\x9dP\xa7j\xac\xd2\xe6\xeb;\xe7\xa3\xac\xef\x8fFL\tb\xf2T\x8a\xfb]\x88W\x82r\xdd\n\xec\xf1\xf6.\xd4\x06\xc9\xce<\xc5\x9e]bt\xbf~\xf9C\xa7\x83\xc6\xee\xb5\xdd\xf7\xbe\xd5\x9d\xd89\x06\x03\xf6\xc5\xcf\xbf\xfb\x01\xab(zk(\x814wGY\xceS\x0cC\xf8\xc9#\xbb\x93?\xeaEa\nB\xeb\xc6\x9c\x17\xff\xd8\xce\x12\x83!\x11\xf34\x08\xe6z\xfb\x0ed\xab\xf5\xf2\x15\x1ee\xe3O\xcb1\x1f\xd4\xff\x16\xddQ\xf0\x95\xcc\xec\x7f\x17\xaa\xf2\x95\xf0\x10\xf6\xab\x94\xe1~\x17\xf2\xd9\xd3\x14\x95`\xc1\xab\xc1\xadS\xbe\x82S)M\xdf\xad(}\x9e\x85M\x9a)\xeb\xe0&\xc7\xb6\xae\xdd\xe0\xc6b\xfe\x18\xef\x05\xa8\xba\x8d\x9d\xb0\x1ec\xa1vE\xa0@\xe1\xd8R\xf2\xa7\x83"\xac\xc2\xb0"\xf0\x14\xdcKK8\x03\xa2\xd5\xb9\xbd\x149\xe8~,\r}\xa05\xe9Q\x8aJ\xb3\x17\xb7\xa3\x84\xaa\x90\xban!\x03;\xa2\xeb\x07Q/*\xa8\xbaPY\x1eO\'\x0b\xa5\xc4\x87\xb2^\xad\xfa\xd3\xa1S\xd1\x0eXBY\x8dv\xe9hn\xdc\x05\x11\x1a\xd8<yM\r\x97\x19\xc1\x87\xe2B\x06C\xb2\x9e\x95\xa9\x16w\xf2\x0fN\'B\x12/X\xa5\xb3\xf7>i\x03x\xda:Oa\xa93,\xdc\xd9S\xf2\x1eQ\xda-\xbc\xe6\xe3\xf4\xe7\xd8\x00\xf7\x19,\xef\x11w\x9e\xf0\xec)\x88P\x89r\xbc(\xc6\xca9\xba\x9e\xa2\xd3\x98\x85b\x14\xe0~f\xd7St\xdf\x8ai\r\x88\xbc\xc1\xafdi\xd9(b\xc5S,W\xf7\x06\xc2B\xf4\xc9R\xeb\xde\x95\xe4\xc7\xae4$S\xb6\xa8S\xcb\x9f\xe6F+\x0bp\x06 \x11\xca\x8e|\x1f\xa7\x03x)@_\xeb\xd7\x07#`\xf5@\xc7Z\xa7\x8d\x94\x87q2\xb1`\xdd\xad.\xbc\x14\t\xa0i,\xef\xc3\x9dR\xc2m\xf1\xb2\x88\xcaF6\x87\x0e\x93\x85\xc0\xf8\xddb(i\xde3\x96T\xa3\xd17\x83]\xbd\xb0\xd6\xff\x11f[\x83\xaa\xce\x8b\xdd\xe3\x0f\xa5\xd6\x8c\tK\xe58\xbe\xa7\xc2\x8cv\x90nM\x89\xd5\xe1f\x9d\x98#\x8f\x93&\x9e\xefq\xf2\xd2\xbe6\x9e\x8e\xe7K\x89Bu\x1aW\xe79\xa7\xe4\xe5b\x15&o@B\xe3{JD\x022\x1c\xea\x93\xc2\xce\x03\x9d=\xdd\xda\x0b\xeb/`\x03kv>\x0c\xd5\x1c\xcdp\x1f\xd0\x18\x19\xa2\xea\xb8\x81\xe0M\x8ev*\x80\x990?\xa8__I\xcd\x10\x88R@\xad\xce\xcb\x11\x12R\xd7\x978\xdc\x9b\xcf\xe0\x91-\xe7\x89U\x868\xbaG\x1f\xae\xa7x\x8cM(\xe89\x9e=\x17\xaf6\x84\xd9,\xc52E\xc9\xf9\xb8j\x03\xa5<\xf0\x0ee\xb35\x9ec1|th\xe4\xf9\xd7v\x19\xd5\xf5\xa3\xbe\x89\x15\x83?\x01s\x15\x8a\x8b\xa1$\xe3o\x86\r\x10=\xe76\x9b\xeb\x07U>\x9f \xecy\xf654\x1bm+W\xbbH\xf5/\xf4\xeaz\x8a\x12Z\x94\xba\x1ci\xdczU=oL/U\xcfi\xa8Z0\x9cJ$\x0fr\x18\xaf\x0f\xc5\x1c\x1c\xfaZ\xdd\xaf\xdf_\x99\xdb\x94\x0c\xaf\xf4\x92\xdc\xb9\x9e\xfe\xf39\xf2\x9e\x0b\xfe\xd4\x06\'\x8d\xb3\xb5\xceB!\xdc\xab\x8b\x05\xeb+CU60\xf9\x8e\xe6N\\)\xd5\x98\xd2V\x91x\x97\xbb+\xd3XW?\x8e\xf4\xae[k\xd1\xed\xfd!T:\x8c\xb5\xe0\xa4\xd3t\xef\x06j\x9aD)\x97\x15eI?\xceSq\x84\xeb\x16#\xaa\\\xa6\x9f\x0f<y(\xcc,\xead;\xea\x9c\x8fi\x18#\xd6zA!n\xde\xb3.\xa5\x9a\xa4\xaa\x16\xea\xa7\xe3t\xeb\x14]1\xc5_P\xfd\xcb\x9b\xfd\xf6\xf8J\x0eoULs\x13If\xcc\x8dVu\x05\xcb\xe9\xa3\xf6\x8dm\x13\xdc\xf9!\xae\xe1)\xbf\x03\x1f\xe6V1kV\xcd\x91\x92\xea\xb3\xe8\xe9\xad\x1a\xda4\x16\xfc\xf9\xc1\x19\xc4\xeb\xa4\x9e,#m\xab\xee\xc0x\xdd\xacn\xfeB\xfc\x9b\x05l\xc1\x91\xaaA8\xe7O\x0f\x05\x8bd\x0c\xf1\x1d\x1f\x97\xd0\xd6\xf5\xbe5\x0b\xe4>\xf1\x08\xb2T\xf7\xca\xdd\xd34\xdfpeL\x90\xe5:\x0b\xdb\xddSU\x1e\x18\xf3\xa5\xf4\xe7b\xbb{\xca:E\xab^\xeb\xa3\xde\xbf\x8b\xbe2\xdeB\xd4\xa4a\xaf\xc6\xebV\xc7\xa2\xbf\x95\x89\xceA\xef\xb9y\xe1\xb5\x9b\xe9G\tt\x1c\r\xc9\xd4\xcf\x08|\xb3=G\xf9\x02\xbf-H\xb7v\xe2q\xad\r\xd0G%l\xe5\xc03z.\x0bE\x89\x9b\xaa8\xa9\xe2o\xc5\x8d\x05\xf4\x00\x01\xd6\xa6\xba\xf9/\xec\xf9_?\x9a\x18(2\xfd\x00\xf79\xa3\xebG\x13J.\xad\xff\xcb\x81\x17.\xfe\xb1\xb6k\x02`o\x88\xaa\x17+\xad\xbb6\xc4O#\x7fLX\x82\x8b\xa9\xc4\xda\x00\xa3\x16\xa9+\x98\xa0n\x86\x9bS\xde\rk\xc3\xa0\xb3\n*\xeb\xd2jmv\xbf\xac\x8d\x04\xfa\x99\xfa\x93\x9e\xddZO\xbc\x1a\x87P\x0c\xe0\xdd\xd2\xf4_)\xaa&\x19\xd3T\x00\xfa\xa5\xe6\xaa6\xde\xa8%\xc1UNa\xaa\xc5O\xcf\xd1f1_\x93\xa7\x84\xf1w\x9e\x9e\xd2cA\xc0!$\xbd\xa3\xd2\xa5g\xd1\xacj\x80\xbd_\x83\xd0\x94\xf9\xe2\xdd\xd8\x16"\xe0\x9e\xa0\xc3\xd7}{\xe6\x1b\x9a\xd5\x15Pf\\\xc0\xa1\x84]=y\xf6T\x8c\xe4R\x1e\xa5\xca\xb7\xcf\xe0v%\xef\xb8!l\x80j\x89Sus\x8a/\x15\xb2)\xa2\xe0\xc0\x16\xb7_\xc4\xb6\xb6\x9c\xbdaJ\xac\xcd\x8fEyBEhx\n\xcd\x9c]O\xa3\xbdk\xe1\xeeX\xef\xa8|1\xd8\xc9\xe2-n\xc2\x1e\xa4\xa0<gu\xbf\\\xe0u\x12\xa9j\x9d\x04}rp_\x01]\x02-\xdc\xf2\xd8\xfa\xb3+\xd3e\xd1A\x0e\xa3!\x83\x16\xd5\xa9\xb8\xf5\xb6\xaftb\xaf\x95\xe8F\xd8\x8a9\xc7|\xa8\xfe\xb7\x88\x01\x9c\xaf\x84S\xe1\x81\xaf\xa8^=m}\xa0\xd1>\xcd\x9d\x1f\xd4\xbc\xe7\xa8\x1b9\x06\x15|\xdcc\x91\x12\x89\x9c\x06\xf1\x8f\x8d\xeaV!\xafg\xa5\xb3\x93\x90\xd4\xa5\x9c\x99\xb3\xc7"[|\x0cP\xe7\xa9_\xa9~\xe8T(\x86\xc9+\x9bO:\xde_\xc9\x04{\xa2\xa2\x1b\xf3\xf2\xd7w\x1b\xd4e\x93\xb1\xa2\xec\xa3\x9c(\xc6\xf6\xb07\xb4\xa9\xccY(_X\xc9\xbf~tyJ\xca7\x88~\xdf\xf7Cu\x05\x94\xa4\xf2\xc2\xd8\x0cv\xc7/\xa76\x92\xa1\xa1p\xc7OM\xae\xa7\x8d\x02\xeb\x0f\x91\x01`\x0f\xe7\xbb\xf2\xb1\x08\xc6\x01@)M;\xb1=M\x11\x01\x18\x0e\xe5\x8dSIS\x0f\xac\xc2\xdb,\xea\xa3\xa6\x86\xc5UW`\x16\x19r*\xd4\xc3H\x19\xcc\xe0~\x97f\\&\xbc^!G\xbe\xf8\xfa\xcc\xa2\x00U\xa0\rr\xd6\xc1\x8f\xb6\tuC\xce\x02O)\x07wWJ\xdb\xb8\x89Mt(P\x92\xef\x9d\x1d\xa5z\xdc\xa4\x85\x05\x12>\x9dU\xadM\xd1\x9e\x0e\x03E\x9aV\x8d~qco\x8bh\x8c)T\x16\x85\xb3*\xed\xaf\r\xc0xI\xda`9\x0c7\xa7;\xd7X\xc6V\xcc\t\xee\x97C\xc3\x0e\xf20*\x97Z2\xa6\xb4r\x8c\xb6\xe0\'\x8b#\x02\xd5\xac[\xc5\xfdi#\x19\x138\x05\xe5\xc3\xef\xb9"\xbc\xa5\xf1\xe4q\x8d\xc5\x9f\xfd@\xdf\xa3Y5z\xf7{\x0e\x8bi\xa8\x9b,\xe8\x9f\x9bSz\x9a\xc4\xe5*\xd6\xfbr\xa0\xf55\x16\xde\x84)\x88\xd5\x9c\xca\xe5\xec\x7f}i\xa5D\xe5<k\x0f\x17K\xd1cQ\x8a1\xa3gI\xb3\xb8\xdf%\x93+0NY\xd8+[t\xbb\x01\x8bIU\xa2\xd6\xc7\xe8gT\xf2\xe9i\xedR#\xa8,\xf6\xe6FK?\x9aq\x99\x00u\x8e\xd1\x9d\x0e\xdc\x1a\xb9\xe9\xa5U\xd2f\x18:\xdb\xc0b\x8a\xbb\x9db\xf0~a6\xdb\xae<\xe8\xe2\xb3\xc6s\xec\xb1\xbb_\x0e\x0bD\xb0\xbaj\x01\r\xe7X\xee\xafp\xb2\xe8=\xb5\x8e\xa0\xff\x8c\xd3\x7f\xbf\x8b\xb2\x1ab\xf3\xd2\xbc%\xe7[*W\xc0A\xba\xfa1\xf2w]\xf4\xdfW\xa2\xd5\x02V{{\\J\xac\xdb\xa2\xc16\x9b\r\x9f\x9c\xc3Q\xa9\xa3~\x80l\x1f\x96y\x1f\xed\xfb\x8e\xfaj\xa3\x08\xa6\x94\xe4\xd3Y\xd5s\xb9\xfb\x81\x12+J\xce\xa4\xd8js\xbf\xad"4\xaa5\xefR\xfcv\x1e\nmP\x9d\xd7\x83vv\xbd\x10D\xdb\x02\xfc<Z\xf1T\xb7\\\x0cCM\xb95\xd8\xbb-.\x05\xbc\xd4\xef9\xe3?C\xe7lH[p\xbau\n\xa7~\xd7W\xd0\xb1jg>\xea\xb1`\x10h\xd8\xad\xc7\xe3\x98\xc3\x8d\x16\xc40q~\xb8\xe5\xeaVe\x8aWO\'\x80-T\xee\x88)e\xe7m\xa9\xa7\xc4\x9c\xe1\x88\x08zM_\xbf\xcb\x8b{?l\xe6\x96\xc7\x1b\xff>\xc7\xc8\xdfv`[\xbcpF\xd8\xd8\xf3o\xef\x02\x8b\x01L\x8e~\xa8:m\\\xbe\xa5\xda\xe0\xfdB\xce\x93\x98\xd2\xcc\xf7*|\xc1/\x91 v\x90\x07[.\xcd\xfam\x019P4\xae\xbd\xea\xdf\x84/y\xae]9q\xae\x88~\xdf\xd9\xea\xa9\x847\x92\xd8Nz\xa9?\xe6c\x88\xe8h(\xbfo\x91\xdecg\xbf\x06Q\xfcL\x9e\x10\xb4A\xbc4\xb9\x9a1\x1c\x82\xc7]\xbf)\x97\xfa\xb8\xb8\xb2\xb6\xc5$\x82\xc6\x8b\x1cy\x8f\xe6fl\x98\xe2\x85\xf6/Q\xa7\xe9fl\xa0t\x01\xb5\x90^\'V\xef\xd1.\x8b\xc2\x194\xb6jhK\xf7*\x84\xcf\x91\x9fl\xdd\xa2e<JWn\xb4\xeb\x92R\xfd\xbe4t\xdb\xf5\x9e\x03\x991\xa1rE\x9f\x90"\xfd\xe8^8\xaf\xfe\xd2\x15\x85*\xe4L[\xb7:]\x163\xf0\xe0\x1fj#\xc6\xee~9\xbeBi\x7f#\xb2\xb81y\xc7\xae|\xa9\xb6{\xdaY\x08\x81Kv\xf3\xa1\xaa\x85$u\x179\xa1\xf1\xba+\xf9\xca\x00f[\x82\xf8aF\xf0\xeb\xb4S\xb5(\x15f\xc3\x06V7\xa7\xbc\xa2#\xc3\x14^j\xd6t\xedl\xc6#\x08|\xb0\xd7\xda\xec\xcd\x8d\x16^\xcb,\x05\x81\x1e\x97\x1ft\xaau\xee6&G~_{.\xa4}\x03\x9d\xb3Nd\x15\x86\x92j\xbc\x92\x97\xfa\xf1\xb6\x10\x80y\x8aa9\x9d\xac\xa2{,pt\xaar\x1a\x8a\x97\xf0k\xb4\x93\xad\x14\xc7\xaey\xafn\x05I\x9f(\x18\xb31\xaf\xe9\xe2F\xabjR*\xa3\xa8\xc1\xdfU\xbe\xe7oK\x9e\x90\x02\x8bb\xdaO5\xde\x1e\x9b,\x92\xc5\xf9)\xf5.\xfe\x94R\xdc\x81?YT\xa1\x0c\xb7\x92\xd5\x06\xd151\xc8\x843F\xff\xf4#\xa2\x94G\xac\x1e}1\xbf\xe7T\xa7\x0e\x05\xc4\x0bI\x93\x1c\x87\x9b\x0f\xb1\x99\x07\xe1\xe8A\xb9\xe6\xe6F+>\xfc./g<o\xc2z\xccX\x11\xeb\xbe\xceu\xc6\\\x7f\xb6Qa\xd2\xc3\x83%\x80:\xdd\x8c\x89%\xb1\xc8\x83\xe5F\x0c\xd1\xcd\x87z\xaa<\x10\xceN\xed\xf3\x97\x05\x12\x0f\xfc\xb6\xc4\xf9Gq3FO\xa5\x81\xf6\x82Lsv\xbf+3\x91fDZ\xc5\x91\xd9\xe3/\x8b\t9D6.\x82\x98\xfc\xaf\x9f\xf1;\xa28\xcc\x00F\xcc\xec\xd6\x18w\x13a\xe2\xa1\xd8x\x0c~}d\x98}\xc4\x07\xc7\x9e\x1b\xc9\x9fc\xd4EA\xb1\x0bJ,~GX\xbf\xda\xe8SDJ\xca\x01\x97\xeaOm,\x80Kua\x8cjO\xb7\xef\xf02\x15\x13e\xf0(\xe4\x1e\xf3\x97\x85\x88H\x847\xd8\xba\x80\xe7\x9d\x9dT\xc5!\x9d\x11\xc9\x159?\xe8%\xfe\xb1\xcd\xb0\\\xe2\xcd\xf2\xbe\xdbHJ\x8cq#~R\xac\xee\x8e\x92\x9f\x0e\xc1\x94\xaa\xf4\xae\xfa\xfd\xe7+k\x99JY\x12%\xc3\xec\xe7\xc3\x94.\xa2\x14Q\x00E%\xb7\x82\x0c\xc146\'d\xbax6us\x82\x0f\xe2O(:o\x96\xc4\xf3\x97\xc3b\x08\xa9[\xe8G\xccn\xb4X\x90X\xe5\x9d\x1b6\x0f|\xbc-\x8a\xed\x13\x88BJr1%\xbeR\x93\x94\xad\xa9o\xab\xa1\xba\xd1ba:\xef\xd2\xc2J\xc3\xedl\xd0Pl\x14\xd8p\xc0\xa1\xb8\x93\xff\x15\xde\x80\xe4\xd0\x01\x06I2c\xbb\xde\xeaB\xda\xc3hO>\xa8\x1f1\x94\xffm\xbc\xa8y^\xfe6\xb8\xcbO(\xce\x0b\xb6\x9a\x80\xe5H\x1b7v>\xd9\xf8\x1e\x8b`\xde\r\xcf\xdbz\xdeb\xfb+\x82\x9ee,xN\xb9;\x8a\xd16C\xe9\xc3V\xd0\xbd\xaf\xad\xdf%\x18\xde\xa1\xb6\x8da=~\x97\x97j\x89\x83\x14\xc8`Q\x0e\xd3\xcdG\x14\xea\x17\xef\xa2\xb4\xfc]\xc9\xf5\xd5F\xa4\xc4\x0f\x8f\x8d\x92\xf3\xe02\x01\xfa\xf5{}\xea\x91\xe7tQ\x16\xdb/\x94\xc4\xbe\xe0<\x19g\x1e\xe8o%\xb3@\xe2VUi\xf79\xa6}\x8b\x03bY\xf3\\\xee\xe8\x97\xb5Q,\xafNP\xe1\xccF\xfe}\xa5X}6*\xeeg\xcd\xc8\x9f\x05\xd5\xccUU%\x97"\xfdsJ\x91\x8ah\xd9\xdes\xa1\\odY\xe0f\x91\xc3\x81\xb4\xf1bX\xde\xe7:\xe5\xf0kG\x8b\xeb\xbd\xb9w%\'.9y\xe20J[\xfa\xdf\xd6\x98|MKo\x06\x8b\xa0\x1d\'\x9d\xee\x17\x10\x88\xc1\x98\xe2\xb3\xdb\xd9v\x03Mc\xe2$\xa7\xe4nu\xdds\xe8 E\xb1\xf0\x7f\xa1\x08^\xdf\xb7:x=\xab\t\x18\xc5\xcf\x87\xf90T\x94u%\xbe\x87\x9b\x0f1\x0b"\xa9`\xb1\xf1\xea\xbc-y(\xdd8!%\x97\x98~\xb6\x01G7\x16\x82\xaa\xb8\xd1\xc2\x01\xcd\tS\x85\xfc\xeb\xa1\xb8\xb1\x88_S\x9a-\x9cAu\xdc\xd1\x1e\xb5aI\xc6\x17\xea<\xa9:\x9f\x1f\x8b\xc4\x12\xeb\xc2\x1b\xdc\x18\xa3\xfd\x95\xb9u\xef\x01\x0f\xc6r\xfb\xda\xb4A6\xa1$q\xcb\x19\x17R\xb9\xfa1\xd0i^\xafX\xc4y\xca\xf0+H\xa3m\xc2\xb2\xb0}\xbb?\x0by7\xec\xd8\'\xbeer>\x0c\x16$\x1b\xd7\xeaS\x94\xac\x84\xfbL\x96\xc5\x10\x8f3~a\xf6\xb1\xad\xb7^\x16S\x9c\x19"|\xec\xf7\xbb\x92\xf7\x0bd\x19\xcb#\x00\x81\x18\xa2?\x1dx\x1d\xad_n\x9d\n\xa0agr72\xfd(IQ@\\n\xab\xb1*w\x1b0P\xc1\xb7\xc9\xaei\xf3~{h>\x8a\x94?\x1a\xa5\xf7q\xfc\xeaGW"\x8a\xc8\xd1~i\x1d/\xf17\xd9{\x80\x0eC\xb7i\xbe\x988\x9fWc\x14\xc3P\xfb\xd3\xbf=\xc7\xc2+\x9a\x02\xee&\xbc\x83\xe1\x0c\xcae\x91(\xb3\x80\xf7Sb7\xfetX\x16\x04q\nY\x85u\x8e]jj\xdb\x02\xe4\xce\xba\x81\xb2\xee\x97\xe2~}\xbe\x12\x15\x8d\x04s\x15J\xbe\xbd-\xbd\xc4Q2\x08\xd2\x03n%\xbb5\xb6\xfct\xf4\xde\xa2\xe5\xb5\xc7\xf4\xeb\x14\xef\x86\xcbih\x05\xcd1\x7f\xb4\xd1\xe1S\x00\xf3M>\xdbg\xcd\x89\xa1\xa0Q\x02\x06\x8dp\xff\xb8\xb3\xb3j\x03\xb8\r,\x9a((\xa7\xe4\xf6\x1c\xab\xaf\xe8+\xa3=8\xd8rY\x8c\x16\x94\tP\xc6{\xf8\xfbE\xb1WD(\x8c\xd1\xcf\xdf\xc8\x8a:\xa5F|\x8c(Y\x18\xfd\xee\x87\xcdT\x807\xd0d\xb4\xdd\x8d\x8c\x05\x84JD\xe2K\xde\x18\x81\xef\x97\xa7\xc5\xb6\xa0\'\x14gW\xfcT\xb7\xf7-\xfa\x85\xff+\xce\x9d\xd1\\TA\x16\x15\xc4%x:1\xc8\x9d;[_\x89\xe9\xd1\xf4\xcb\x1f\x97\xb3\xd8\xa3]\xb7GWN|\x9c\xbf\xed\x8e[Vr\x04z#\x13\xe4p{.*c\x16\x8cya\x9d\xee\xd5\xfdrQ|\xb4B\x98\x114\xce\xfen\x10jP I1\xe9U\x7f\xd2\xa9\r\xcaZ\x92\xbdp\xfe\xf3L|\xb5\xb1\xbcN1\x0c\x80\r\x9f\xad\xbb\xf9\xc0\x02\x19\xde@\x95\xcb\xd6):\xf6\xbe\xb1\xf2T\xce1\t\xf7\xe4\xec\xfa!6\x1c\xdd^\xb8\x10\xd5\xe5,\xfe\xb3\x03)\xce\xbe}\x87x}%\x11,\x00\x85\xa4@\xab\xf3\x93\xb1\x90\xf0KSu\xbe\xed\x97r\x8c\x05\xb4>r\x160q\xce]\xd5\xda\x8f_ng\x02\xa8\x08\xa1\xee\xb5\xb97\x90\xb2\t\xd5\xf8\x0cx\xb4\xc5\xe2\xe6\x94\xcc\x88\xed\x86H|\xea\xac\xa0zr\x16\xc5\xf8\xe9\xa2\x80\x9f\xd5\x8d\x16\x8b>,\xdb\x94\xc5\xf6~\xcf)\x16\xf0\xc3\x04\xd3\x8bvqK}E\x1a\xedRU\xa9\x97\x02\xc8_\x1e\x08\xc4?\xbe\xff\x1a\xd2\xc90\xf4\x97\xb1\xda\x1ae\xd2Js\xaf\xe8e\xb1\xbc\xb1\xa8j\x0e\xf6\xaf\x8f\'[>j\x9a\xf2\x17\'o\xb8\xfc\xa0\xb7\xda\x00\xf2\x07\xd6\x19\xce\xdf;\xf3n\xb95=\x93L]\xee\xd2\xe3\xdb9\xbeVtG\xe9+\xdeO\xc6\x02=\xe0V\x84\xe9\xed!\xb9\x9e\xca\x87b;\xbex\xa4\xf4v\xe7\xe7\xc8Wv\n=\x06\x9c\xf6y\xdd\x84\xc1\xcd\xa9\xfc\x0e\xe9V\xc2\xb0\\\xda\xb8\xee\x17eE\xd1\xd0\x83\xa7\x17\x97\xaeF7\xda\xb61yAk}\x14w\xdf\x92{\xe5L^\xeb\x135\xbc\x91\\,\x07\x8b\n\x9fRU\x8d\x95\xe1\xe9\xce\xf3\x14\xa5^\xabd\x87\xb1\xbe5\xf7*\x10O\x1e\x11\x92(%\xf8p1\x0cm\x0bKS\xeb\xdd`\xa8\xf0\xe3F\xb6\xbcz\x16{C\xb3<\xee\xfd\xbb\x90W\x0f\xa6\tJ\x1a\xc6Gi\xb1\xa8\xc8\xcb\x90\xc1[[;W\xb7\xb3\xa5\xd3\\\xd5F\xcb[\t\xed\xdc\xd9X\xcc\xa0\x93\x1f\'7\xfb\xdb\x03\xdd\x04\xf0\x9c\x8a\x1b\xe6[\xe7\xcc\xb0\ny\xfdI\xb7\xd8\xba\xf7\xe7\xc9/\xf5\xa0\x19&\x15\xc2Q\xf8\xf5\x12\x82;O7\x9aa\xad\x0f4L{\xf0\xbb\x92\x18\xbdU\x19\x0b\n\xdf\xaa[A\x03NYqQ#\x87\xf6\xe5]\xfc\xb51Qe@|J\x0c\x10}4w:\x08C\xa2X\xb0T3rr3\x06.\x19\xe1lPQ@\x88\xbb\x9b1p0M\xbc\xda\xaa\xc1\x1b\xd5\xfd\xfa\xf8AI\xd9a\xf6\\\xe8.\x06\x0b\xa6\x06\x19\x9aR-\xbe\x1e\xdd\x1a\xe3\xe6\xa1\xf5\xe53t\xe5=nL\xcd\xcb\x90;@ \xa5\x10\xf7\xe9n\xd6\xd5\x06d*\x9d<\xdd\x9a\xb1;\x0f\xf4\x16\xf3%\xea\x98\xf2\x0c\xeag\xdeq))\x1a\x80P\x05\xd9\x8d:T\xe9\xf7\xac/\x0b\xf4\xa5\x1a(W\x91\xadE7\x16\xf8\x13\xa9&\xc9\xdc\x88\x9f\x98\xdc\x1a\xe3}M\x15\xfaz7TQ\x10N7\x161\xc6\x89\xf3\x87\x8a\xc3y\xb1xoT\x16%:\xbc\xc4\x89Lg?\x1f\xe4\xe5\x0c\x1b \xe6\x9d\xdfm\x80\x1cf\xd4P\xff\xa4;\xda#\x84;\x99\x91h\xecsW\xfc\xf4\xb5\xdb -\x1b\xc9\xdfR\xfez\xa3]\x84R\xc3\xfd]\xef\x16\xc3\x16;_[X\xb8\xe5\'G0\xbd\x94H\xde8G\xb5\x81xzE\xa7\x90s\xac\xb9\xb1P7W\xc4;\xa6:>\x1fcK\xc2I\x15q\x97\xa2\xde\x11|O\xcb[9W4S\xe0\xa3Hn7P)$\xa9\xa3\xa6\xaa\xb4\xd8\xb3\x9b\xf5\xf2\xa6\xe6\x88;\x01J\x95\x1e\xca\xbd\xf7\x97E%\x07(%#`1\xcd\xf5\xa3n\x05\x92\xacJ\x9d1\xef\xd8\xa7\xd0\xe9B\xb85q \x860\xdc|T\xc3\xbe7q\xfd\xafer\xe7_\xde\xa9\xbdy\x0b2\x16~\x97\x14\x82\x1bm{)\xe5I\xe5\x01E\x94\xd3y\x8e\xab\r\xd6\xe9(\xd2\x1a\xdaQ\xda~Xt\xa91\x81\xd5\x04a\xd6Bv\xbb\xb2\xbfu\xae\xf0ze\xef\x97\xe8\xfa\x81R^[\x8eI\x936X\x8d\xc1\x8de\xbc\x0b\x19\xb3Y\x85\x00(\xcd\xb7\xb1N\xdc\xd5?\xb2\xb2\x05\x8fjF7\x16\xaa\x8e\x96\xf3;\xb2\x10\x99\xbdW7\xa7Ss\xc9\x9bCb\x00\xf5\xac\x9b\xef\xc6H.%\xc7&TE\xba\x90\xc3\xddP\xbfH\xd7\x06\xe3\xc7o\x17;r7\xb4-\x0c\xcck\x9dJ\xd1\xf7BAw\xfb\xe5\xa8VW\xf5BW,\xd6\xb7!&FX\x12\xcf\x98\xe3\x9fE%K\xbc\xdeqM\xaf\xe8\x18\xce8\xff\xb6\xe0^\x81\xb1\x9e\x05\xfbc\xb4\xd5b\xe2\x05<n\xdco\xa0\xffk\xdd,"l\xc0\xb0h"\xd4{\xe2-eQ\xdeE\x92\x82Q\x15\x87\xfd\x8c\x17\xaa\x1f\x05\xdfA\xdc\x10\x12\xa7<\xb1pok\x03`\x19\xdc\x10\x14\x1e\x96\x0b\x95\xa56\xde\x00\xa9\xc8\xfd\x8a\r\xf8\xe2=\xef:\x1d\x80L\x0c\x18\xeb)a9+d\xb6\x05T{p\xdb\x81e\x89?\xfaa\n\xec\x8a\xb1!\xb7V\x9b\x9b\x0f)\xc1\'y\x06d\x0b\xaf\xbcz\xb7\xaa\xa3\xb5\x93\xe0-\xc6\xa1\xcf\xb3\xb8Y\xe7\xd5*\xea\x07\x9d\x85\xb1f\xf7\x95u\'\x80n\x94\xf7\x07j/\xfc\xf8\nq\xab\xc8\xaf\xcf\xdb4\x15\xf7\xebK\xf3 pgK\x1b\xf2\xd2\x13\xef\xbbN\x0b\x07h\xdd\xd9\xa0\xc8.\xdcg\x7f\xaa\xc1\x02\xf8d\x89\xc9_j7\xbb\r\xfc\x0f\xe2c\x92j\xed\xee\x97[\xf7=\xe5W\x1b7>\xe6\x19\x1d\xed\xba\xd5\xd7+O\xd1\r1\x1c^\x8a[f\x11\x9b\xf1*\xf0xL\x17\xd2\xcd\xbe\x92\xb6V,@\xb7|i\nwyJ0\xc6\x85u\x06\xd0F\tn\x9dJ\xfb\x89\xba\x93\xacS*\\5\x89}{[\xd5jW\x08|\x0f\xb7\xf7#\xf9\x1f\xcaM\x9aN\xdc\x91\xce\x1c\xf0\xf3\x15\xaa\x04\x87\xaaZ\xfb\xf5\x9e\xeb\xf2\x1c\x0be%!\xe8F\xfeq\xc2\xc8\xa2EST\x1a\xfb,<GK\xebS86R\xb0\xed\xc2\x16[\x1b\x99\x00I\xce\xe2\xffH\xd7\x0b\xb8\xefZQ&3JYa\xa4\x13\xa9\xb2\xfb\x01\xea\x06d\x17\\E\xe5x\x15\xe8+\x9d\xfb\xad+\x16L\\*\xc7\xfb\xd7\xc7\x82\xbay\xd0\xa5\x94\xbf\x9e\xbao/k\xa3A;\xaa<r\xddga\xb9,\xd06V=\x10|(u\xba9\xe5\x16\xcd\xe2\xc6\x86\xa0\xe3\xab\xda\xe7\xbb\xa74O\x15\xc3_\xa5_>\xbeB\x95 \xe4s\t^\xe9\xad\xfdt\x8e\x16%\xe9"n\x19\xb1\xefW\xff\xeb7|}\xabF\xd7J>\xb3M\xdb"\xc8uT\xc6\xaa\\*"]o\xc2A\x1a\xa14\xc3\x08\x9c\xfa\x1e/\xb3\xe8\x10\x07\xf5b^F\xe9nNa5\x0f\xc6c$\xcd\xc5\xe8\xfaQ\x95\x9d\x15c\x9bT\xf7\x86\xebGU\x16P\xaa\xf6(\xd6\xc4\xe8\xfaA5:\x92\x17\xdd\xb8\xe5Nn\xca\xfd\x95\xf5\x88n]oBhb\xa2\x9b1Y\x84l\xb8\xf1l\xa8\xf0s\xd6\xe1\xcaH\xa6\xd8\x07\xf0\xffRa6\x0b\xfcu\xf6Z\x11\x17cs\xbfm\x11c\xed\x08I\xa7\xa5U\xd9\x94c,\xeb\x8e\x82\xcc\x8b<2\x08\x809\xeeSjY\x88~\x84j\x1f\xa2B\xa7\x8f\xbb\xbf"\xcd8\xaa\xc0\xa1$\x18\xe7+\xba+\x1e\x94\x81\x95\x82\xa8B\x99<\x167cz\x1bS\xece\xe7\xd9\xf5n\xd8\x16q(\xf7\xca9\x96\x83_\xc9\xaan\x11#\x06l\'V\xddRn\x0bJ\xb7g\x15K\xf3\x17s\xfe\xdfhw\x85L\xe5\x94@g\xc4\xf90\xf0kR04M\xe12\xc6\xe2~[\xaa8x"\xdb[\xcc\xce\xa0r[\x90Q\x05\x0b\x87\xe4\xf3\x9c\xee\xd7\x17\x83M\xa0z\x01\x0e\x91\xaf,\xf1_O\xf1K)\xb12\x8e\xff\x1c\xdd\xad\x1e\x95{\x9db\xce\xa7\x103d\xb7_\xa8X\x8e\x9d\xd7k\xe1\t\x12\xfd\xbe\x95\x0e\xef\xd4]\xc9\xa8\x87_\xc9\xb4Q\xc4\xea\xc1\n\xea\x17\n\xe9i#I\xe7\xacHT\xb6\xbbs\x9d\xbc:e6V\xa5g\x18\xb4\xc3\x1f#\xf2\x9db0\xfeB\np\xfd\xc9\x1f\xc4\xc7\xa2\x88"\x98\xfcS\xb5\xeb\xb5-\x90\x83\x861\x965?\xd2\x81\xeex,H\xfef)*Z%Fq_\x99\x16\r\x84\x1f\xf7\xe2\xd8},\xd0\xd6n\xe2\xb4\xaf\xf1\xc4\xd4te5\n\x17KA\x8bs\x9d\x96\xa1\\\xfb\x85\xfcK\xa1\xa4\x8d\xbdO\xc8\xef\xe2\xa8\xdam\xa0\xec\xa4Z\x8d\xba\xdf\xea\xdf\xebCmP\x1a\x03\x1f=*w\xcd\xcd\xc7K<\x02E\xf7\x0bJh\xd9\x9d\x96X\x14\xd3\x9d\xa3\xceb^\xd9\xa6m\x81\xec\xce\xf2\xa4\xa1e\xb3=\xd7\x8e~\xa8\xae12\xa7\xd4\xb8\x84\xe2\xdb\xa0jA\x80\x07q\xee\xc4\xeev\x03\x16\x81\x92vn\xa0\xdcn\x1c\xdbc\xc1K.\xe9\x9d]\xf2\xc9\x8c\xfeXp\xae7\xf9\xcb\x17b\xf7iC\x14!MH\xe6O\xbaOK\x8dE\xa5~]h\xa8y\xd6#\xab\x8d.\x96w\xadB\xdc\x9c\xde]\x1b]\xba+\x1aK\xb7Z\xab\x1fm4\x98k9\x8b\xda^c\xe7|\xc0\x84\x11y\x16\xae\x9b\x88\xdc\xa7{G\xc9\x82*Q\xfa1\xca\xe7\xaaLyz:7k\x13\xa5#\xcd\xfdr]\x0c\xbab\xf5\xc2\xb9<\xab\xc0eaZ%D6A\x0f\xc6\xe6N\x07P\x9d)&i\xb4\xc3\xd1\x9d\xfc\x1ak\xfa\xe5\x8cm\xbe\xde\xbc\x81\x8f\x85Rf\xe8HP\xef\x99\xdcX\xd4F\x82m\x1e\x04@>\xb9]^\xbb\xa7\xa1\xabfd\xe6\xb4\xe3\xda\xd1\xb5\x01\xf6\xb0\xa8\x1a,_\xcc-]\x98\x894\xec\x06\x82\xde\xb2g\xff\xeb\x83\x990}B\xaa}\xbfrk\x87\x85\x8aU\xb7\xdeZ\xb8\xef\x86\x974S(h\x84\x01j\xc7\x0c\xce\xdf\x856\x94r\x97\x96L\xbf*\x86v\x1bE$\xae\xe2p\xaf\xd3\x9f\x1fxJ\xb8\x04\xc6>\xd7O\xd5\xd0m\x11!A\xd2\x8b\x0f\x94\x89_c\x85z\x02cL!\rteh\xba\xd0.\r\xf6\x86i\x9c\x7f3\xfaY\'+\x8bxG\x94:\x94\xe9\xbd\x96\xeb+\x8d\xd0&|\x8e<//\xbd\xb5\xfd\x158\xa0\x85\xd7^\x0f\xcc\x8b\xad\xd1\xdaX\xabtH/\x89\x19;\xbd\x9cm\xd1x\xd8\x92\xc1\xe3\xb1t*\xd2\xffY4a\x04\xc4\xbarf\x9a\xd5S\xea\x81\xba\xf0\x0e\x12T\xbc\xb0\xc5\xdb\x02\x85\\q\xebSt4~\xb4\x01\xb7-m\x14*\x0f\x86\xdf\xb7\xbc\xe6\t&%egS\xf4c\xc9\xc6\x9a\x8d\xff\xa1\xca\xc7\x13\xed\xd2\x8dwT`\xcd\xa8\xa8B\xac\xf5WO\xd1\xac\xafV\xe3\xdd\xc7t\xbb\xc1t\xde?\xd2\xb5@\x17\xd0y\x17/\xd06\xd4%\x19Oo>\x7f}\xf5\x83\xda\x88\xa4\xf8\xa98\xa9\xa7\xdf\xfb\xcb"\x00^\xddj\x9d?\xe6\x03\xcc\xd7\xba\xefkS\x968u\xf7~\x91\x05!#8\x87\x97o\xf9\xe3&LD\x14I1\xab\x1e9\x9c7\xe1k\xf74\x99\xc2\x14\x8a\xf4\xa5\x94_\xa3\xcd\x9c\xe7M:\x01\xf5\xaa\x17\xb36\xd6\xeb\x88\xa4\x9a*\xeb\xc7\xc9\xc1\xac\x9eF\xfc\xb0J\xeeD7Dw\xbe\xe5K\x88Pe\xde\xa9HM\x17\xa7\xbdYT\xe2\xc9\xe0a\x00o&\xf7\xf2\xa4\x8dn\xcc\xb9,\xf9\x9bM\xbc\xeb\xdfB\xd9\xe4Z\x1f\xd4\x94\xd6\xe0w6>e\xd5M\x0c&/f\x171\xd2X\x92\xde\x95\x94\x14\xcf\x13\x11\xf1\xf4tX\xdd\x1cu\xe2)\xb5{\xc6^\xd2D\x0f\xaa\\\x82\x857\xbb\xe8\xc6\x0b\x1e\xc5(\xb5_\xde \xb1\xb9w\x03m@R4-\x926\x87{%a\x81\xc0\x19\x9c\xf6x\x98\x97B\xeec!\xe2\xb1\x1d\xc5w\xfe\x87fl3\xa6(\xdf\x90/\x0fV\xf3\x91\xbb\x14\xc8$\xbf\x92\xda\xbd\xc6\xb0\xc0\x85\x9e]\x99\xd5>\\\xe4\xea\r\xba\xc3\xeaN\x14\xa7\xbb8\x87w\x1b\xa4\xbb\xa4"\xd2\x1d\x87\xaa\xad\xd3\t\xe1WF\x89=\xee*\xbd\xe3\xb7e%\'RE\xbc\xd6\x9e\xba\x93\xb3\x1f\xda\xd9bJ\x03\xce6\x82\x8b\xb2`\x81\x08EK\xaa\xc3\xe9\xc1\xcf\x07\x8a\x92\x94\x1c$a\xbe\xfb\xc9\x14\xff\x9cc\xcc\x07|l\xa4\xb5s\xfae!\x91\x08\x94.\xc1\xc0\x87{\xad\xbfU+*\xe5Q\x90\x19\xbd\xb83\xc8\xb8\xf5\x9bP\xd0x\xfe\xd1\xcf)z<A\xf8\x8f\x8egwV\xb7<\xb7\x188\xb6>\x14S\x8a\xd1\xdd\xea\xba\t\xa3\xf6\xed\xe0\x97+\xc1\xcd\x07\xa7\x027r\xd2n\x88\x17\xbf\xe5\xbe\xb3\xc9$v\x98}\xbc\x8a\xea\xb6\x08\x92N\x16\x1a\xdbP\xae\xed\xb6\x88\x99R2\xf4\x13\xf6J>g\x0c\x0b\x15\xcfX6\xf0b\x8b~<\x03(l\xa2\xa2\x921\x8f\xfb~\x91/\xa5\xf5g|[\xb9\xbb\x9e\xca\xc7\x96\x9a\x894\x1a\xbc\xc7&\xaf/K\'\x11f\xd9r\xf1m\xfd\xb5A\x88U\xfc\x0e=\xbb\x88\x80y}\xfb=\x07%\xc6tc\x91oi\xfaQ\xbc\xe7jpk\x0c\x84jRE*\xb8\xf1\xd4\x9d?&\x7f\x9d\xf2\x9a\xc1\xadZ.V\xe2\xd7\xe3IGc5\x07#x\xf2\x90<\xde\xf8LE\xbe6ei\xdd\xcf)\x98\xf38\x8d\t\x1c\xa4j\xb9^\xd1\xe6\xd1\xc3\xc5\x95\xa8\xe4\xae\x9f\x18\xdc\x9c\xaa\xa7Uh\x17\xa2N\xb1\xba9\xe5\x85\xd3\xf4J\xe2\xf9R\xcat_\xe1\xb5\x06tH\xaa*\xdf\xd5>\xdfm\xa4l|\x9fq\xc6Ou\xaf\x827\xea\x98\x12\\\x91Z\xe6\xa7\xfa\xd3Ao\xb1l\x8a\x06u\xb7Qo\x8b\xc0\xeb\x98\x93\xae:\xc5\xe0\xe7m\n\x1bq\x14\x0f\xfc\xbcp[f!\x9dwe\xad\xc3\xceX\xddm\xe4a\x91^^\xa8\xf9R\xeb\xdc\x16\x10`NNK\x82O\xfd\xf6\xf9y\x89\x93M\xc0w\x908\xd3p\xa3\xc5\x824SVf\xb3\x07\xf7jTT\x011\xdf\x04\xcb\xc7\xba"\xdc\xae\xb4J\xe1 \xb4>\x14\x84\xe1\x8e\'\x1b\xbe\x10fK\xe9\xf2I9\xf8\x1a\xadEY\xaa\xa9\xa8\x82\xcfqg\xa1\xb5\xd1\x9e\xf51\xc3\x9d\x7f\x91EFd@|\xf4\xe13\xef\xc8\xa6\xa1)\x01)&c\x08\xa9\xe1\x8a\\)bd\xc4\xfcD\xd1\xb7G_\x8f\xb1P\x9f\xd5\xc5-#\xe2\x94\x13\x11\xf16\x8b\xb5\xfa\x12{\x9e1\x87\xd4\xaf\x9c\xa7}%J3\xce$\x0f\xfch\xa3\xf8\x0c\xd8\xafp\xbb\x94Ke\xe6\xb1\x18\xd2}!\xc6f1\xa5s\xd6\xd3\x1b\xee\xca\x02\x8b\x15\xb3rF\xe1\xfeb}Il8\xaa\xe4r\xb95,\x08[\x8e\x82\xea\xefr\xec\x87\xdb\x95\xeb+\xe2\xf1\x8dE1\xb6t\xc6\x1dv\xbc\x10Xp!\xbf\xcf\xf5_\x8a\x9bu*B(\x00\xdeu\'\xfd\xce7\x10?\xcd\xd1\x946\xa9\xe6\xe8\xf3\xce{(\xc2*\xd9\x8e(\x05t{\xcf\x9d\xbf\xbeP\x15E\xeaa\xcah\x96+\x9el\x16\xeb\xea\x99b:\xdc\xe7z\xbc\xbf"\x94\xc9T\x95\xcd(\xe1>\x83\xd4F\x11\xeb>\xf7\xdchn\xdf\x12_\x07\xd1\x15\x8aj\xcdkr\'\x0cs\t?^(\xcaz\xc5\xd6\xdco[\xde"3g\x15\xc2\xdb\xd7\xa7[\x85\xe5M\xd5Sd\xb48\x08W\xf6~G\xf1E\xd6$\x96\xd3\x9b7\xf0\xc9\x04\x00\xd3\'\xd7\x87\xb7\xd5\xf3u\x9e*#\x11Q\xf2l\xc61\xe7\xbdO,2\x82\xd5\xe0\xd8f\xb8\xb5\x8e\x9e\xbc\x07\xc2\xa2\xcc\\\xad\xa6\xcdq\xf6T_\xa9\x8a}\xc2\xbd\x13\x9c\xe7\xb8\xb3+\x86.\x05\xe61\xdc\n\xaa\x1b\xa1*U\x84\xed\x19\xe4c,(n\xacU\x18\xa4\x1c8>!\xba\xb1(CD6K\x1a\xa9\xe3\xac\x8b\xde\xd9\xa6\xc1\xd5P\xc5\xea\xe9\xf4p\x9elSS\xfct\x9d\x9a\xddXE\xfb\xddF4\x16^\x98Jf\xedn\x05\x91\xf52\xbc\xa74u.U\xd9\x9d\x05\x04\xb23\xbb\x18\xa7\xe3Ln,\xf2K\x83<iq2\xf9\x19\xc3\x0fk\xcaF\xc2$rc\xad\xcd\xa2\'\xc8\xdb\xb3\xd8oK\xf6\xbfm\x87wC\x15K\x84tL\xf5\xaf__Y\xce\x85^\xf3q9\xb8\x1f\xef\x05\x93Y\x9dS\x19^\xca>r\xf7\xbf\xber\xbf\xe2=W\xbdi+\xae\x1fp\x97\r\xd5{\x8c\xf2\x9c\xa7\xfdjC\xb7imBf\xb4\xde\xdd\x9cb\x81^Sx\xf5Q7\xe6\xfb<O\xa7\xf1\xe3\x15S40\x9e\xbcs\xbfp\x13GaX8\xa5r\rn\xdf*\xd7\x99\xc4T\x02\xba#\xf8;\nul\x1e\xc0V\xc59\x87\xebi\x82\x8bq\x8agSP\xb4So\xfeA\x00\x8c&t\xba$S\xe2\x8d\xcb1\x9c\x01E\xadU\x08\xc0\xeb}\xfb\xda\x18\x01\xd1\x8a&e\x13js\xabP\xa8=N\xcb \x06\x990\xb3\xeb\x07\x19\x1a\x8a4\x9a\xa1\x19\x9a\xdb\r\xc2LL\xa1\x9f9\xbcCpo \x10\x88Ue\xe8\xd2\xe3K1\xde+9\xa57\x1b\xaa\xc1\xeaE\xacv\xf8\xb1p\x03\x15\x9d\xe7\x19\xe9\xb8v\xc7r\xdez\xe7g\xb1X(nY\xd2}{$i\xe8\xeam\\\xf4h+n\xb4\xf8\xfa\xc38\xee`\xf6\x9bn\x15\x8auv\xd7\xe1\x8c\x87\x1b\xea\x9cS\xde\x95\x1c\x85M\xda\xe8\xe5R\xa9\xdamL\x95\xb4\xa9\xc6\xaa\xbb\xd8\x16\x9c\x7f\x85j\x81h\xdcr!\x057\x96\xf2\x06\xc1\x94\x89\xa1\xa0\x92\xec\xcf\x8f\xd5\x06\'r\x15>\xa8\xec\x1a\x9as\xd6\xb9\xe7\xa0\xe0\x1c\xaa\xc4\x88\xc5\xbd\xc5\x84\xebk\xaa\xee\xadp\x87\xe6\xe1F\x0b\xef\xf9Tm\x15e\x96W~nc\xae(\x9dEo\x96b\xce\x98\xdc\xed\xc1W\xa8\xde\xcf\x16=\x9f\xe3F\xdd\x08\x1dF\xa1N55\x93\x96\x86\x9b1\x14\xe1\x809d\xe5^G;\xf7\xcb0^Z\xd5\x13\x0c\x9d\x1f_^\xce\x9f\x05\x91o 5\xa0\xd4\x8b\xfas[\x10k\x04\xfaWt\xe2\x9ab\xdf\xff\x1c\xf0\xe0\xb7}\x13\x13\x0f wx\xab_\xfcc\xe3aI\x94NcQ\x92\xe7\\c\xc30\xacH`\xc1;\xaa\x07\xdf\x19e\x19\xb6\x1b\xe0\xed\x19]\xef\x97\x96\xa6\xfbJ\x82MK\xe7\x18|\xc1\xb9\x15\xd7S\xabe\xaex\x9f\xe4\xd6.\xa4\nm\xc4\xb7\x02FZ\x05\x04(\xcew\xb6Y\xe4\x98\xe5C\xc1m;.n\xeca(\xe8u\x12\xc3\xd4\x9aa\xc8\x8e\'b\xc6,\x8a\xa8\xf6\x0c\xbf\xfe\xc5\xec\xf3\xf7\x152\x88M\xd5h\x10\x1f\xb4>\xdd\x8c\x05y[sW\x1d\xcd\xb3\xde\xd4\xbe\xf2\xa6\xea\x04\xe6\xda\x8c\xe5\xc5\xc49\x0c\xa7\x04HR\xec\xf7D\xe0\xcf\xdc\xc9c\xc11\xd9\xc5\xcb\x92\xc3y\x8e\r\xdd\r\xac>j4\xe8i>\xd1\xa5/Y\xbc\x13\xaf\x13p\xf4\xca{\xb4\xbb\xa7\xdc@\xebR_\xefu\xe3?\xbd\xf2\xb7\xc3\xd8\xe6I\xbd\x06\xd3<H\xa3\xde\xbf-\xb7)^\x10\x98+\xae\x99KqKm\xbc\xa9\xbc\x04\x8b\xa7S\xf3\xe2\xb8\xb36"`\t\xf2@5\x88\xa3\xf2\xfb\xce\x1e\x9b%1j}f\xee\xa8y\xc6O\xcd\x82\xc2X\xd0\xe9\xe4\x1b\xc6\x89`\xd6XL_5\x8c\xa1\xc8\xd5\xd7\xfd\xf2\xf7\x95\xfe\x86a t\xcb6\x8d+#!\x0bc(\xc9\xf8\x10}3\xc7\xd5\xcbb\xado\x08\xcf\xf1v\x96kw\xd6\xac\xaa\x1fo\x82\xf8\xf8\xfa\xbc,\xea\xc5\xbb16\xb2k\xdd\x80\xf0\xa0\x116\xbcX\xbc\x87y\x9f<\x06\xc5P\x1a\xf7\x8b\xefX\xeb\xf8\x85\xd4\x88\x0end\n\xdb\x87\xfb]\xe4\xa7\xaf\x19\x1bB\xda\x8f\xab\xe6l[\xa0\x9a\xce\x998\xfa\xe6P\xedW?\x12\x94\xb1\xe0-\xc5T\xe2\x7f9\xf4o\x93\xd5yR@}y\x8e|\xa5\xbe+%\x1a\xd9\xde\xd9\xa9\r7\x1f\x9b\x1f\x97\x9c\x16|[\xd1\xff\xfa\xd5X=\xc4vV\xe4u\xdd\xfdP&\x11\n\x1b\xa9\x98\xdd\xda\xc6\xdb\x02\x1d\t\xa1\x90`z\xf6{\x8e\xafdy}p\xa9\xb6\xecN\xba\xf5\xd2\xd2\x9b\x91\xdb4>^\xf0\xf9\x15\xaa\xf3\x83tp\xf2D\'\xe0d\x18\xda\x16\xe4\xa0\xb7^R\xb84B\xcc\x02\xf2\x7f\xf6+\xec\r\xf9zW\x0e\xbd\xf8H\xeb\x83OV\x96\xb8\xbbs\x1d\xed:fj\xad\x0fTp\xdb\x95\xd32\x0b\xaaM\x896\xc131N.\x02\xb3xs\xe0\xa3\xd5\xc6#v\xa4\xe2z\x9a\xe5]t\xe1\xa5\xc6\xcd\xc1\xac6\xc4\x11\x11T\x1f\x050\xe2\xaa\xe3\xdb\x16&\xd1\x0b[\x808\xc4~\xb4\x11\xe1wh\x862\r\xcd\xed9c\x90\x11\xce\x80\xc39\x067\x1f\xf0\xc3\x08\x9dhH\x84\x14\xdd|D\xb8\xe4\xa3\xf00\x93\x07Ft_\x91\x8e\x85e\x13T&\xe5g=\x12\x1d\x05\x9c(\x15\xb3/\xcd\x83o\x8b,\xd9t!\xfe[\x1d\xbf\xfa\x91\xc8\xad\x151\xa3\xb7vV\x93\x8e\x8dS\xc2\x82\xa8S\xd5iu\xf7CU\xbeRP\xac\x82nF\xd7\x8f O\xad\x0cE\'7\xcb\xfb\xd9\x8f`\'\xcb\x8c\xba\x01\xe2\xc9\x08\xba-D\x18\xdb,sVj\xb9OK\xea\xb3\xa9m\xd2+\x96\xea\x85|\xb7!\x16\xbc\xad\xfb\xc6m\x9a\xeb\xbd>\xc4\xa4\xc7\xd1?L\x11\xf6\xe4\xe9\xc5\xe2=7\xaa\x93\xbc\xe9\xdcX\xa7\xef\xb3P\xf5\xea\xc4\xd7C\x152\xb4\xc7~\xcf\x18=M\xeb\x97\xe3\x9d\x1d)\r\x99\xf7\x8c\xbd\x84\x0b\x96\x8237Q\xad\xf9\xda\x95X\x15]NCl\xc0\xf9\xe2\xdb\xb26*O\x8a\x1c\xc4\xf7iX\xebr}\xa5\x12yG\xff\x055\x80\x10\xef\xdd`,xz#Cp<\xf2\xaf\xaf\x94Q\x92\xc5r\x1ev\x8fz\xcc\x18w\xa4Ne1\x82\x8e\xe6nBX\x13\xa8\x04]\xbf-\xc0\xddv\xaaC\xa9\x8dN|\x0e\xb2PCUx/Gmde\x11\x18m-n\xef\xbfTE*t\x98\xce\xf7\xe9\x7f9\xda0\xde@\x90\xac\xe9BCY\x1b\x1d>\x83\xf5\x7f\xa7\n\xfe\xba\x9bS8;\xd0\xef\x8e/\x8a\x17\xa3?\x0b_\xcd\xf8\xc6y\xcdK\x0f\xc7\xf90X@\x98\xc2~\xe1c\xfd\xd4\xe0\xde\x16\x90\x9cq\xcf\xc1SS\xfdX`\xac\xafBR\xe3\xe3\xd66\xdd\x9c6\xe3P\x8b\xa6\xac\x90cu\xabP\xfd0F.\xf2\xc8\x97\xde\xeb\xb6\x00\xd6\xc1XTY\x1f\xdd\xaelb\x8e\xa3\xceT\x01\xb4\x9c\xdc\xae\x84\xdf{J#M\\\x04=\xfc\xb0\x98\x92\x96\x8a/t\xeaJ?\xb1\x1b\xc3\x10D!\x02E\x80\xe9p\xf9\x96\xeeL\xa6\r\xa2=\xc2\xf5\xc3\xe9z\xfb\xeb\xd6\x06\x8a\'\xe0\x1c\xa1\xca\xf4\xbb\x12\x0bT\'\x93i\xb4\x8f\xe0\xe6\xc3\xda\x80\xe3\x0e\x07!\x9c\x15\x98\xcfX\x1e\x9d3.\xbc\xda\xdd\xaf\xaf\x97/0JU\r\xc4\xd0\xdd/G\x84\x95\x10^\x94\x12I\x1c\xee\xc4U\x1bC\xb5\xa2T\xc6\x16\xef\xe3J+\x1e\xb9\xf9.\xee\x0e\xab8l\xb7\x05\xc4\xeb\xb0\xcd\xaf\xf3\xb4\x85\xe4\xd6z1N\x04\xf6\\\x7fp\x8e\xe7*\x14\xc7\xbfU\x0b\x8a\x1e\xbf\xfc\x1a-\x15\xba\xeb\xf6\xe2\x841%\x81s\xc6\xa4\x83\'$$U\x83a\x16\xd7S\xde\xa6\xb1\xa7\xbf\xfb\xb6\\\xb7\xa9\xb0=\x99\xac\xc90\xb4m\xccn}`\x01\xd9M\xfd\xd2\x9d\xcd\xee+$\xb4\xc50\x14\x8c\xc7\xf9<\xe9\x88\xe2\x17\xd3\x14F\x8509\x8fM\x08\x80hL\xcf\xf1`+\xf8\xeeG\xa2\x129\x1a\xea\xf7\xc7:5\xfeD\xeeH\xd0r#\xb8{\x1f\x8e*\x94\xa5@\x85\x83\xa4\xbe\x18\xb9\xccb\x120BU%\xc7\x8d\xda;{\xcalO!\xed\x10\x96\xbc\x91\x08fa1\xbe\xa8\xfa[S/\xad\x97\x057 \xf1J\xc8\xa2\r\xfb\xd5.\x0b^%U\xfd\x80xi\xba_\x0e\xbe\x0b\x1c\xa5\xfe\x82\x18#\x07\xbf_\xf0r\x82x&\xaaJ\x13|?\x88\xe4\xb5\xcd`\xb7z<\x86;O\x19\x03\xae|R\xec\xa2\x9c8\x94\xddF\x013\x91-\xaaPz\xfd\xd1\x0f\x15b\x10s$\x06\x1bO\xbe\xada<hs\xe3\xe9\xd6/8Cv\xfb\x05\xa64\xc92\xe8\xd5h(\x82c\xef\xbf\x02\x95B\x9d{\x1f\x96\xb3\xd0\xb2\xfb\xf5\xc3\xfam\xc9\x02\x8a)\xad}\xea\x1d!Q\x1b(J\xb6&\xc5\xad|\xe2\x83\xb6E\x0fL\xbb\xa1K\xebUg\xb1-@cw\xab\x18\xb2\x9e\x96\xab\x8d\xb56\x83\xaa[\xa8\x80h\xe1\xc7W\x06\xf0x*\x10$\x04?\xdc/\x17\xcc\xdb\n\xf80\\\x88\xf3\xfe\xe5\xde`\xbf\xa2\x94O\xc5\xcdp)n\xed\xdf\x96\x80%\x1a!el\xe5\xc0sN\xf9]\xaa\xf6\x0b\x1f\xbbq\x9f\xbb\r\xee&\xaa\x17{\xd8\xb3~\x8cV\xbf\xedP|\x9dxr\xbf\xd8\xb4\xf6\xae\x94\x96\x8e\xa9\xbb\x942\xdcW\x92\xa2\n9Yd"\x8e3\xeb\xb5\xf7\x0b\xf5\xf2\xd3"\xad\xe1DB\xee\xfd"\xa45\x15\x10\x85}\xe3G\x0b>\x88\x82\xb1dx\xc7Z]?\xa4o\x1a\x8aN\xdc\xb6W\xf2\xf1\xcb\xe9<%\x04\x0f\xaa\x01\x82\xba\xe1z\xaa6\xb2\xf8\xfab\xd9\xba\x1a\xe7\n\xe2\x16\xa34\x16\x9f\xbb\xefJ\xd0c\xbf`\x11lN\xd1Q\x8e\xad\xdf\xbb\x92\x9b\x90\xe4M\xb0|r8}\xed\xe7~A\xff\x8e\x18[\xc5\xa2:\x8b*\xf6\x7f\xd3\xbe\xce\xed\x93\xddJF\x1b\xbd\x986:*"\xed\xe4\x0b\xfe\xbb\xf7q\x1d\xc7\xe6\x83uw\x83\xee}~\\\xbc\x1c\x12\x9b\xc1\xcd:\xea\xa9\xd3j\x13(\x1a,\xd5\xfdrx}Ml\xe2"\xe6\xf0q\x07y}$\x7f\x97\xcf=\xd3~G\x9d=EO\x83\x82\x82\xa4\xc8U\xba05\x8f\xc7\xc6\xab\x84\xc8w\xdf^p\xb9-HE\x885\x81$\x9c\xff\xf5\x89mQ\x86^M\x03\xe2\xc7:\x05C\x0b\xfd.\xa7T\x1a\x9f\x9fmt \x08\x99\xf3\x83i\xf1sJu/e\xf1C\xbfK\x8a~N\x87\xe1>\xd1\xf7\x003Q\\\x84\x84w\x14\x80\xe0Q\xa4\x00\x92Sq\xb3>\xec\x84\x81iq-\xa4r)\x08=/\xad"?\x08z\x05\xdbs\xf9\xeaG\x9d\x96a\x06\x17\x1cRpcA\x03\\\x84N\xa6\xd8\xf7c}\xc0\x1dV\xf4\x02\xa64\xb1d\xe7\xe5\xc0aF\xaa(\x81\x88\\\xeeiL\xbf\xbe\x82\xcaM\xd4\xf9\xbe\xd5\xb2\x0e/\x87\xf7-*D\xa5[\xfd\xebl\xf7\xef"\xe6\xfc\xa4\x17\x16\x8c\xb1\xddE\x9d\xde\x9bs0u\xc3\x18\xc5+\xe3\xbd_\xf3\xdc/0\xc7Q\x8c\x95\xdb\xdd\xd3(d\x99\xdes\xa0\xd3cw\xb7\x18lZbW\xafB\xeb\xc73F\xffD7\xa0\xd3\x10\xbatn\x96\xf7\xb3\xa7\x91\xb7\x8f\xda@\xefd\xfa_?\n\xc1\xacz\xb1\x01\xe86\xba\x97\x96"F`\xa89\xe9\xf2V\xcc9\xc7"\xbft\x187Tr\xf5\xa6OL\t\x84\xd9\xa4\xc2m+\x80D\xff\x15\xaeu\xa91\xdf\xbc=C(\x93\xb2n\xafX\xac\xf6>\xb5;\xdf`lZ`X\x88(\xc2\xcdp\xc7\xb6\xb0`\xaf\xb5\x9a\x95\xd50O\xe9\x1cK\xb6\x8a\x03\xd8\x92ThW\xddX\x84M\xb4\x1c0\x9c\x90\xcd\x9d\xb8\xaa\x04\x9d\xeaa\x86\xa4\xd0\x9d\xb8b\xb1"\xeb&4\xd4\x83\x879\x7f\x97\xa2Q*F\x0f\x02l\x8c\xcb\x0f"n\xa9rF\xb2<\xe8\x02\xd6\xe1\xe6C\x99D\xc5\xc6a\xb5\x985\\1\x03qT\x91\x8fJ\x16\xe1\xfc\xaa\x9e\xfc\xeb\xa9\xe9D7\xb2\x80dFRr\xa3\x85\xbf\xb9\x8a\x7f\x84\xe2\xdaz\xc6a\xb6E\xa2rZ\xb5\xf7\xd0~\xba}K\xb4\x98\xb5\xbev%\xe5\xe2\xf3\xc7\xac\x13U\x80\x0b\t^8\x0e^\xdf\x0f\xa2\xe7JI\x88%\xd1\xf8\x82\xcf\x15\xc4\xbb%\xa9\x92\x9cBa\x8b\x08\xf4\xa3\x1fVSD\x8c\x8dB\xae\xd4\x9a\xdb\r\xcd\xf8\x8b\x98S\x14\xa5[tsJV\x03\xa8\xdd\x90\xee\xcaW\xfd\xed\xeb\x7f\xde\x03\xa9#i\xe9%2\x9a\xee\x8e\x8aB\x95&\xea<\x85p\xaf\xc5\xad ^GUX\x1a2\x12)\xfb\x9d\x8dZ\'0\x94\xa9Z\xd1<\xdb}\xae\xc7\xa1wm!\xe6\x88\x03\xd9\xbb[cb\xd1\xfcd\xd8_8FZwc\x19\xa6Z\x1aL\x15\xb2\xa5\xec\xc6\xb2ns\xa8\xdc\x96\x87\xc2y\x9a\x9b\x1f\x0b^\x16\x94\xc3\xd12#\xe1\xce\xbe\x895\x81\xcbCL!$&\x92\xeb\xc7\xdc\xba\x80C\x88\x88^\xc3\xe5kK\xa7YE6Q{n&w#\x8b5\x01\xea\x98\xae\xca\x03cG><61/d1\xc8HM>\xddoS\xb2\xa2`\x14\x12\x0c?\x00eO\xf69\xcb\x8a\xbe(\xb1Z\x97\x90*\xa7St\xdeV\no.\x1e\xb8n2\xce\xa7\xbf\xe7\x96\x85\xb2*\xbc\xb4\x80\x16\xbb\xf7\xad\x18\xa8(\x8f\n\xa6][\x8b\x1b-\x16\xc4\xc4\x19K\x00+p\xe7Nh\x03\xf6*^\x9c\xbc,ju\xfb%\xa1;\xb7\x8e\xb1\x12\xc5/e<y\xc7~\x11\x0f\xc9:\x15\xd6\xfa$\xf64\xa3;q\x938\xa9\xcd\xeb\x13m\xb0;\xe9h\x03D9\xb8O\xa0F)\xb99\xb5x\x14\xb5\xd5M\xc4\x82w|\x8c\xfc\xbe\x889r\x10\xde!\x8f\x13E0\xcd"\x81\xcc\xa8\xaa\xb2I\xa18\x8bd\x11\x89iy\xf5\x1c\xa3\xb3`\xb6\xc9\x98\x05\xe5\x92\x8c\xd5\xfc\x7fO\xa7\xa1\x7fr\x92"J\x13\x85\xd8\x19O\x9e\xc6C\xc2\xbb\x01n\x15A|\xda\xddF\x9c\x7f\x9c.\xaa\x8eN\x07c\xdb\xb2 \x9fM\xd1\x00\xa7\x02<F\xe1\x8aKM\xcb\x12\xc3]\xc6~!h\\N\xd67\xb3@\xeb\x88xeQ \xed\xf4P\xa6\xf6m\x87l\xad[\xde4\xd5\xf4\xe3+\x91\xd2\xba\xa2\x8a\x8c\xadWP\x0e\x0b\xf9\x83M\x1c\xee\x92\x16>\xf7\xed|\xb2\xc4\xe2\x1bG\xed\xd7\xaa\xf4\xca\xd1\xd3.\xdd\xea\x9c\x9b0\x0b#\x9f\xd1\x8d\xa9S\x9b\xe8=\'\x1d$\xc9\xb1e\xf7\x15\xd4K\x97\x9f\xb4o\xd3p\xf1\xafo\x0b\x95%\x05\xe3t\xbbx\x04\xa6\xddbR\xdd!S\x94wv\xb6^\x16\t\xeec\xb8\xb2\xe0\x96\x9b\xd9}E\xf5\x1ek\x8d\xb7\x17\xc4\x8f\xfd\xaa\xc4\x98\xca\x01\x13^\x9f\xe0\x0b\xc9W\x9eX|\xb5Q`\x04]\xeb\xd4"\xf0\xe9\xe2\xdb\xda\x16\xbc\';\x988\\\x993\xf2-\x8b\xb7\x92\xd5!\x88=\xaa\'?\x96\xf2\xce!\x18\x83\x1d\x15!\xf5\xac\xf6\x99\x86\xa5\xa5\x9e@\xaa{U\xc8\x99\xbb\xa7\xf9\xad\xd0\x16hl\xe2\x8a\xa7\xa6\xb0\xbe\x92\xff\xf8\x9c`\xc3\xeb\xa9\xb8~\xe47\xef\xb8"\x84\xd9\xdcQ\xdasN\xb3\xb0E\xeb\xa9\xad_.\x85\xe6\xe64\xbf\x13\xae6{\x9f\xe7\xc3\xc5V0\xb7\x8f\xdb\xa5kN\x1d_+~N\x93!\xa9\xd7N\xb2\x93\xc6\xcf)y\xd3"\xeev\x98\xc1\xc6\x95\x05|\xda@\xee7\xeb~)\xd7m:\xcd\x93\xc6\xad\xe0\x84\xe9qg\xde\xcf=\x17\x85\xbb\x80i\x89\xd3!_8\xe9iH\xfbI\x9a\xba\ne\x12\xael\x82\xb5\x11\x01\x90\xc9ON\x1bQ\x95/\x0b8\x19\xe0\xf9d\xf6\xc7\x15\xbb\x98[M\xad\x8a\xe7\x82\x1b\xc0r\x16\xe7\xfa\xe0\xa4c\x1b$\xe1\xa4\xe3\x95y\x9f\xf6\x8e\xeaB[+/6\xa3\xdf\xd9\xbc9\xb8\xe8\x8a1\xe9%?\xa7\xbc\xb4\x8a|)\x9d0?N:^kkNG\x90*S\xb9\xf4M\xa7\xdaQ1\x07H\x00\x90\x90W\x86w[\xe8Z\x9f\xc2\x06\x96\xecN\x18Y\xa8\xb2@k,\x9c\xf1\xd3\xc7\x82Rv\x14/$\xd5Z\xee\xf9\xc0bn\x0f\xa5\x8a\xec\xeeZ\xc9X%\xa4\'Q\x0f\x1b,Fw:X\xc5P\xe2\xe4\x87\xf5-\x9e\xfcR\xafm!~\xde\xaa(\\\x1e\xe1\x9e1\xab)\xea\x8a\xc3\x8c\xb2Uv\xd3\xd5\x069W*Q\t-})\x7f}\x7f\x05X\x18x~%\xbf\xda\xb5>\xc4\xde\xa0\xcd\xd6U\xb7\xd6\xae\x98\xe3\xb6 ?\x07\x173\x04\x94\x97\x8e\xc44^\x05\x8a[\xb8oI\xc1^Q|\xb3\xa8"\xc9\\=\xc6\xa7;\xab\x16\xdf\xdb\x02\x12y\xf4\x81\xfas&\xe7\xa3\xa7\x9d5\x9eA\xc7w\xe9\xdf\xfa_\xae\x13{E\x92\xe55E\x11q\xf2\xd1\xef6(=\xc0\x0fBE\xf5\xe2 \xda\xfd \xac\x81gP\xe7\xe6\x989\xe7\xb4\x89\xdb\x1fl\x00o\xb1p\xee\xb9\xb7YH\xfb\'\x88\xf7b]U\xee\xc4\xa5\r\xe9"\x17az\xaf[L=\xe5+\xeb\xc7\x0fY\xda\xf5\xe1b\x80P\x1bz\x9b\x82\xf9\x12bv\x067\x16\x90\xcb\xeb\x02Ba\x9b\x17\xce\x89dz\xd9W\x8a\xb4\x95\x8bi>_\x99DE\xcb^\x99\xaa\xa7"\xce\xac\x9bsx[$\x88\x0c\x8a\xcdiK\xc1\xad\xb1J\x0e\xba\xab\xa6\x99D\xef\xa9\xe7\xf96\x8b\x92\xc3\xd6\xbfE\xe46\xb9\xb1\xac6 \r#\xbe\xae8\xbf;O_\xd2\xe1+b^\xf8\xf3\x0b\xd3m\x91\xa5\x05\xffj\xc2\x08Lw\x06\x15\xe3\xed\xe1~\x81\xeaf\xf8\xf5!\x0bS\xcc\xd1#\xb6\xb8_N\xaa]E\xf9l\xc0W\'\xd2m\x7fe@\x8b\xdb\x93i_\xc7\xe1\xd6\x878\xba\xa1\\PD\xa04\xff\xbb\x10\xd3\xca\x8a\xf3\xe3k\xf7\x9c\xdd\xac\x97\xcd`\xd7\x85\xa6\xac\xa3\xba6\xb21\x0c\x91\xf7\x88\x8fzz\xb9,2\xe8\xc1duI\xd5\xfbt\xb2\x18z\xef\x83\x0bN\xc9\x9f\x85\x19/+\t\xe9\x86\xcc\xc7\xf5F\x9e\xca\x04\xacqD\xa9\x99\xe4C\xab\xf5o,pc\x02\xa8\xeaRB+\x17G\xf7\xb4\xac\x06L\xd4\xec\x97?\xfd\x86\xb3\x8d$\xcc\xe6\x08\x96\x19i\xd3\xcf)\'\x1c\x18\xeb.\xbf0\xf5\xf1\xcb\x82\xf3\x0bnjt4\xaf\x98\xa3}E\x1af\x85\xb5\xf6\xf36}\xa5u)w\x8b\x19\x08\ty\xe6\xf8\xa6U\xb4#OXT\xfb\xbe\xf6\xbe\xbf\x81\xa2\xf4#\x02:V\xe3QD9{\x1aU\x91j\xfcRas\x86\xde\x16\xc8\x13\xa2J\x99)\xbf\xcd\xd1\xfd\xb6RvRtV\\\xae\x97\x8e\xb7\xf5\x03\x8e\x19y\xe3k\x05\xd5\x99\xdd\n\x8a/\x11\x1b\xcf\xa0\xf9\xb0\x8cD;~\xb9(f\xb0\x0e^\x9b\x1b9\xf9\x19\x83\xcf@r\xc3\xeb\xfc\xc8\x9bI\xaf]\x16Y%\xd3D\xf3-\xeas\x8f\x16\xc6\x83\xac\x9c\ti\xdc\xec}\\,\xb6\x823x\xba^\xdd\xefB? \xa4\x1d\xc6\x1b8\xae\xda\xd9\xddF\x8aB\xeePC3\x9a_\xa7 \xba9\x9e\xa8O\xea\x9b?\xf9n#I\xa2\xa6Jis\xf4\xec\xfa!\xbeO\xcb\xf0"\x90\x9b\x82kCy[\\zEG\xad\x0e\xe7\x98\x8fw\x14"\x03\x8f\x1efa\xcb\x8b\xd5\xcbB\xbb\x81\xb7i|4u\xca\xf5\x15\xee\x04FYT\xfa^\xef_\x9fuJ\xb9\x07U\x1d\xa5o\xbc\xe5\xdd\x0f*\xabc\xa7B\xe5\xd1\x8cm\xc7h\x93Z\xefT\x1b\x83\r,n7\xbcP\x9a\xe0\xec\x81\xa9=\xde\x15\xcb{\xef\x13in\xc4\xd8(\xb3\xbc\xf4^mW\x8a\x17\x17\x9d\xd5D\xd5\x80\x1f\x0b\'\x1d\xa8\x1b1\xa4o\xf5\xf4\xb3\r\xce\xb1\xae\xaa\xa3.2\x9a\xe9~9\xe2\xeb\x92\x863-\xac\x0b\x99a\xe7:@\xb7\x94\xb9\xcd\xd2\xb7\xb7\xf5\xfa\xba\x1bbR\xfd\x1c\xfeG\x9c\xf7\xfb\xc5,(\x9b\xef\x8a\x1b\xc6\xea\xc7\x82\xc2\x83\xc4cT\x1fU\xae<\xe1\xbe\xd5\x9b\x80\xebb]\x89\xd9\xf7\x03\x043\xd1\x8d\xa8\xaf\xb4R]?\xb0\xd0SO\xe7\xfaL\xeet\x10{T\x97\x9a\xab\x04j/>\xe9\xedKQe\x8c\xd6\x11\xef\xa8\x0b\xef\xb0-@\x0e\x8bqz\xad\x82\xe0G\xdb\xdek\xd7\xaegm\x17\x9f\xf4\x15\xfb|<\xa5n\xeaC\xc8Y\xccR\xdcX\xf0\x1cU6\xf0\x1a\xe4=\xa2\x1f\x0b\xadW\xcb\x8bQ\x0b\x98\x9c\xb7%\xb6\x82*\xc6\x14X\xb7\xae8\xcc\xe3\x05SF!\xfe\xe2\xf6\xad\x9f\xfd\xfe\xf2\xd7E\xc4I,\xa7\xed\x1a\x9a\xf3+\xbc\x1b\xd6EK%\x17\xf9\xa8\xdc\xddXv%*\\\x15\x92\xc6\x18n\x9db1\x95\xc1kb&\xf7\'\x0c\x15!$\xef\xab8D\x8c\xd3\xfe\x9c\x8f)\xe6\xa9\x84\x96/z$\xd9\xf7\x94\x17_V\x9d\xa9U?E7\x1fs\xbf<\x93\xe2\xfc\xa3\xbb[]\xef\xdb<\x0c;\x1a6g\xf9\xf79&\xf4\xb16lWF"^\xcap\xcf\xfb\x16Wi\xec\xda\x84\xfa\xe3+1\x19\x96\x96\x98p\x0f\xf5>\x0b\x89\x08T\xe3\xe8.\xaa\x90\x19\xae\x1f\xd4\x13\x0e\xe9{T\xf1\x07\x85{>\xb0hMw\xa4n\xc2\xe2\xce\x0fS\xffQ&\x933\xb9;\xefB\xb1\x0b\x9c\x17U\x94\xc5\x9do8\xbf\x92\xac\xc6\x9bw\xe5\xdaz\xb9\xdc\x91\xcd\x9d\'\xcc\xca\xef\xaf\xa9M\xc3\xdd@\x96k\x14\x82\x99H|\x8b\xee\x16\xa3*\x9e\xf8\x18oun\xf7\x1a\xdd|d\xf1\x9eS\x8bH\xec\xc2\xf8\xa5\xce\x9e\xe67\xd4\xbax(\xe4_r\x0b\xae\x1f\xd4\x13\x1a\x83\r\x91\xab1\xdd:\x8dT_Q\x13\xd0T\x99\x1a\x9b\xef\xc7\xf2\xa4\xc9\xef&\xe3qN?\xd6\x07U\x14M\x99\x7f^\x05\xc3Ei\x15\xc9\x93\xaez\x17w\xd8\xc8\xee\xaeT\x06/+\x13\x01\x8f\xc0W\xec\xe2\xcb"R\xe3\xdd\xb3\xde\xeau\xde\xb1\x0b\xd5{\x14Rw\x16\x0b.\x17o\xcf|*S o7\xf5A\xf7&T~\x0e\xfe"\xeelH\x82Bu\xb3\x8eGP-\xb6E\x95Cv\xe7zlo\xe5^\xc7\xf6O\x8b_\x1fd\xf08\xf8\xb38\xff\x92\x8f\xa1\x10q.Oum\xde\xaf\xd7\xb3\r\xf2s\xc1,\x88*\xb4\xfe\xab\r\xdc\xf0b\xb1\xbex\xb1\xcfM\xcb\x13r\x08\xc1*\xaa\xd7|\xb8\xe2\xfc\xb2\x88\n\xe1)_\x18\xfd\xa9M\x14\x1f\xa4\xbd\xd4\x88\xc2\xce#\xd7\xcb"\xae+C|[b\'\xbc#\xce\xca\xbe\x19\xb4]\xdc\xe9\x86t\xeb\xc7h\xc5\xce\x1c\x843\x00:1\xbb\xfb\xe5\xf0nL\xd5\xa5+F~\xfb\x96\xaa\xcff\xb69\x83\xf0\xb9\xd3\x99\xad\xb6\xac\xc6\xba\xc9\x1b\xeb\x03\xccw\xeb\xfe\x94R\x14nr\x9e\x92%n\xb9\xdf_!w\x82z\xea45\xa4~V>\x82\x9f\x11W\xf8\x10\x13\x96\x98[\xc6q\xcf\xc9\x02n*-\x10\xb1\x14\x85\x13\x07+\x8bf\xf5\xd9\xd9T3\xea\x99\xbf]\x16\xacdU\xa5Q\xa5\xd7\x1f\x15\x91x\xb4\xc1nPHBU%3\xfa6\xea\x1b\xf8\xdaz|\xbe\x04\x97>\xf9\xa5\xd4\x06u\r8\xd2\xc4>\xeb\xce\x01\x9fm\xac\xbd\x9f\x90=.\xc2l^\xaa\xe5j#K\xa1NjjR\x98\xf2m\xc0\xc1\x8c\x8eD2\xd6\xfb3\x92\xa76\x12ukRwi\nM\x7f\xaf\xb1\xf7\xb6\xe0\xc4G\x9d[\xbe\xf6\xc9K\xbb-\xd0\x81\'s\x86g\x1f\x0e~mk#Jw\x8e\x88\x11W\xd5<\x19\xfc\xd5Sn\xb1,&N\xf8\x04\xe6\x19\xcb\xd9m\x00\x87\x99a\xe8uPOu\xecm\x01\xb6\x87\xd3\x92\x9a\xb3yp\xfdZ?\x82\x10;\xfc\xb6\xa0\x7f\xea\x8cn,\xe1M-1\x1a\xcf0r]Y\xaf\xdd\x06\xca\x81\xc4>\xb9\x91g\x18n\xd6\xe1\x11H\xf2\xc6k;\xea_\x9e~\x80u"q\xc6\x99\x0cV\xe1\xac\x19\xd9\x16RE\x98\xc6\xe8WO\xe6\xfcm1S\x94\xee\x0bH\x84X\xef~\xecj\x1f\xb1g*\xcb\xd3\xdd*\x04?\xa6\x19\xcbB\xcb\xf5\x83\x8f\xfe\xbd-"\xf1\xfdl\x95~\xf1\xac\x07\xd2W\xa4\x1a*MtN\xed\x91~}\x05\xcf\x15f!\xbbf\x8e(\xad\xda\xe8\xca\xfc\x07~\x17\xa5a\xbakc\xfd\xa6\xc1\x98\xc0\x15\x04\x9b\xe5^\xa7\x8a\xb0v)\x16\x93am%\xb99\xed\xd2\x03\xec`\xbe\x07P\xfc\xe8F\xdb\x8ca\xa8g\xd37Mn}\xf0*\x80\xe5\x84\xb8e\x99\xaa~\xbeg\x9d\xaax\xcaY\x83^\'\xb1\xb9\x95L\x1b\x00a\x84\x1f\xa3r\xb9\xba\xf9P\x05\xa6\xde\xeaD\xf2\xc6Q\xed\xf3\xfe\xb3XO,\xfc\xe4p\xfc.\x7f_\xe1V\x97\xc0\xbbp\x06!\xf9\x19\xab\xd2\xbb\xcfh\xc8\xe0}\xe6\xef\xbb\xc1\xbeR\xc8\x8c\xe8\x94\xca=\\\xafFkc\x9dR\xd9x\xe8\xc1m]j\x15f\xa1S\x92Wt\x16\x8b\x94;\xc7\xb0(AQbX\x9b\xf2\x89\xfe\xd9\xfd \xcb\x94\xa9\x06\'k~f\x9bd\x91\xc5\x9dJ|\x8e\x80o\x9c\xcd\xcd\x18\xbc\xc9]|\xc5\xf2u\xb3\xdfs\xbc\x8e\x860\xd6D\xad\xc3\xa9\xc0\xbe-\x9a*\x96\xb2f}\x1c\xf9\xca\xf7\xb6\xa04\xb2\x80/$\xf2}rw\xec~@\x08F\xbdZQ!Dp;;-\xf7\xa1(v\x02\xe3\x9e!D\xe2eA\xb2:\x8b9?m>\xd8r\x8c6\xa9\xa2\x1e\x06\n\xd8\xf7C\x8a\xee\x973\xee\x8e\xaa\n\xaa\xbe_\x16gOW?\x1a\x02\xac\xa6UV\x0f_\xca\xbe\xb2\xe3t\xf0\xb2p\x06D\xbf\n\xa3q\x98\x10!\x19\x0f\xc6\xf9\xfcmA\xbbD\x9d\xc50r\xf5\x93Km\xb7\xa1j0\x94{\xf0uG\xb9\x7f\xdb\x17\\\x04S\xf7\x9b\xf4\x81\x8e\x95\xfc\xda\x16\tm\x1f\x90\xf6\xc8\xe0\x9d\xd1/\xb3\x00{.\x1c\x8c\xf4\xe6\xcfX\xce\xd3F\xe5\x07\x1b\xf2\x1d\xd2\xa1\xb5\xf8\xde=E\xea\x99h5c\t\xc5\xad1E\xbf\xaaT\x18)\xc5\x9b\'\x13\xe7n\x83\x1eR\xdbM\xe4(\x9c\x8cK\x7f\xb3\xde\xc5cTD\xa4\xebNK\xf4\xe6q\xc7@D\x80\xb9\xaan\xd6\x15q\xae\xc2\x17\xb0\x82\xf2\x89s|\xda v\x01\xf6KL\xbe\xee\x0c\xa2j \x98&z\x91xF\xbfW\x90*\x86\x86\xf8\x14\xd8\xb7\xed\x88k?\xfbe\xf9\x95\x9f\x12\x8c3cvwj\xaf\xfdBz0q\xcfQ\x01wf\x9bv\x1b\xf8\x83z7L\x8b\xf8\xdecA#\x95\x07E\x15CHI\xdd\xcd\x07\xecb \x97M\xdd\xf6R\xefx,zW\xb5"\xdc\x19\x17\x9a\xc1N\xa970K\xd5\xab\xc3\xb0\x7fTs\xec\xd3R>\x0c\xbe\x1cnj\xea\xe3>qA\xdaS\x9b\t\x87\x08l8\xc1\xcf\xa9\xaa\xc0*\x15C"\x04\x8f\xee\xde\x7f\x81:\x1e\xba\xbd\xc0\xa1\xce\xd0\xdc|T\xe9\x01\x82\xfb\x00K;\xba_\xeb`6\x8b\xf4\x1a\x89\xc2\xcd\xe8\xfc\x0f\xe1\xf9\xb3\xe1\xf9\xc7\xa3dt\xb7az|E\xac<\xe3\xe0\x97\xfa\xbboI2FCT\x8d3j\xbd\xef\xec!\x19\x1cE\xb0\xb6\xea\xce\xd9\x8f\xfe\xc6\x97\xeb\xc4\x0b\t\xa4M\xbfN\xbb\xfcSN\xba\xf5~Xkm\xfe\xf8\x8a\xb0\xcf\xd1\x94\xd0rp\xb7\xfa\xf2ap\xc7\xd0I\x92\x87R\x92\xfb\xf5\x87\xb4\x0e\x84t\xd3\x1d\x11\xdd|\x10A\xb3jR\x05l\x0e\x9fn{[\xef(\xfa\xd3\xa8\xdf\xb6\x16\xff\xeb\x83\xc2^\x0b\x87<!\xf9\xfd\xe4\xde@\xa0\xe4AA\x95\xa6\x13\xb7%\xff\xbbL\xb4\x8e\x94\xb5\xaf\xca\x15t\xd7\x0f\x18\xb9p\x19\x83\xfc\xb2|pc?\x9et4\xb1%\xf1k_\x88\xaa\xc7\x0b&p:\xa6Pj\xe9d\xc2\xdam$%E\xc5\xba\xb6u$\xcae\xa1\xd7\x1ak\x1dy\xe4\xec~\x97\x18\xdf\t\x0e\xf9b<$\xb1\xb6{,1\n\xf7\t\x86\x96\xc2\xd4\x16\xdd\x9c\nS\x13\xba\xb8\xd4\x98\xb9:\xae9\x15\x16\x9f\x93E\x0c\xfeE\x0c\x83\xf7X\xc4\xe7(&pa7NMP\xb5a\xdc\xcbChJ\xe2t?\xdb\xa0\xd6\x9c\xb7\x18\x19\xc5\xe6~\x17a\x8c\xb6f,X\xd63S\xf4\xbc\t\x95Bd\xcd\x0f\xf1\xf7\xdc\xfd\xa0>\n\x97\xd1\x90\x19\xa3\xd5{\xbf\x88W\xd2\x14\xd9\xba\xfc\xa1\xe1~\xdb"M0\xea\xd5P\xa7l\xc9\xf9cRC"0awe\xeb\xd1\xfdr\xf8\xa7\x19\x9ay\xf1\xc3\xb4k\xcf\xd1\x97\xf5\xdb\xae#F\x9a\xe4D\xf2\xeayJYoS\x12m\xb6\xf8{\xc6\x89\xba\x89\x16YP\x80\x95LQ \xf4X\x8e\xb7\x98qnA@\xc5\xcb\x82=7\x0f$\xb5Y\xf0*\x00\xe6\x92U\xb1\\\xe3p\x16Uqda\xad\x9bi@}\xef\x97h\xfe\x18\xdf\xafCwv9<\x03\xb3P\x1d\xdf\x1al|\xd9\x91\xe8,\x8c\x19\x1d\x18\xf6\x0b\xaa\x99\xde\xddWTO\x08\xcerk\xc7\x9d\x15\x98\xdb\x82\xbaJ\x10\xd4\xf4\xa7\x9d\xb9\x82\xdd\x8f\x98L#M\xd9\xea|z[\xd1\xee\xfd\x06K\xc1\x10\n9\x8d\xe4\xbe\x92T\xf5\xa4\xfb\x96l\xc2\xac\xee+\xc9\xa2\xe6\xbd\xd8\x99\x9c\xa7\xfbJ~\x13o@qT\x0c.\xc9\x7f%\xff\xe9\xefB\xd3\x9f\xcf\\\xa3\xbe\x92\xdf\xd23\x88U\xbeC\x08\xf7\n\x92ZE1\xad\x03\xcb\xac\xce\xe3\x8e2\x8b\x08\x97\xbc\x10\xee\xed\xbb\xaa\xf5\xef+E\xe7\x06\xd17\xd5\x9d\x9c\x95\xd3{}<\x1azRs=kW\xd4\x06\xb9_S1\xe1\xde\x0f\xad\xb9\xf9Xk\x0cl\x8fP\xd0\x19\x060\xd7\x8ffL\xc2D\x9d\xc8\x8c\xd4\xe9\xfa\x01\x82h\xe8\x05L\x94\xb6u?\xda\xa6\x1cR\'w\x02[\xc1\xf1\xae|\xf6\x0bw:\xfe:~a\xfe\xf1\xeb\xa3\x14\x9ct\'p\xc2\x98v\xdc?\xba\xce$\xdb\xb1\x14\x06\xa2[\xf1\x06\xecC\xdf\xec\x7fc\xc5\r\xe1\x9f\x0f\xe4\x1ad\xe5 U\xc0\xc34B\nE\x9c_\xdb\x85a5\x94k\x16\n\xf9\x1e\xe9\xb0\xba[\xbc-\xe5\xa2\x9b\x1b\xa9\xe2\x0e\x10\xb3H\xab\xe4b8\x8c\x16w\xa4ja\x10\x1bW\x1b\xc9\x8d\x03\xacuL\xe6\xa1\x0cw\x8e\xd9I\x95\x93\xe0\xfa/\t\x08=\xb4\x16\x93v\xa4\xf2\xeam"\xfd\x06&\xae~\xfe\xd5Y\x1c\x16\x85\x98\xc0\xba\xefH\xaf\xfc\xd3K:\xda \x9c\x8369\xee\xc5\x1f\x82\xe8i\xd1X^D\x9e\t\x7f\xb9^\xc8\xf2$te\xe1\x00"\xa8s[\xbc\xa5/F\\a\xcd\\\xdf,#\xed\xb6X\x97dS\x1b\xb1\x7f\x1e\xba\xa2O\x8b\x98\xdb\xfcP\x9f\x94>\x8f\xc8\xf7s\x1c\x81\xcd\xcd\xadZ\x8d\x97\xf6\xfcZ\xd3\x15]\xf7\x98\xfd\x82\xffpJ\xcf^\x96K\xb0|%\xea\x82\xe2\xe7\x9f\xce\xea\x9f\x05gP\x85\x06q\xdd"\x92\xa6\xbdG\xfa\xd2]\x19\n\x16@E\xc6\xef6\xd6I\xcc\xd7j{\xfeC\x86>\xdah\x13H\x0c\n\x82\xd1\xea\x91\xcf\x19K\x8a\xc0WY\x88\x9a\xe3\xb6xI\x07\x0f\xa7\x80\xba\xc2\xfcy\xe4\xe7\xbem`Q\tL\xd2\xcb\xb0\xf5\x91]\x1b\x95#\x0c\x84\xf90\x8e\x88sN\xc9X\x05\xc2}\xab\x97>\xad\xd2/\xbb^T\xada\xaa\xae\xa1\xb9\xf5\xa1\x91\x82\xcb\xa2\x8d]\x9d\x7f~\x0b\xaf\xe7N(\x19\xecyx|\xcb_\x1bX\x14  \xd4\xbft\xe3\xaa8F*\x8b\x0c_\x01:\x12\xa4\xce\xdcZ\xc7\xa2\xad\xaf\xa1\r\xe3\xa7\xbd\xbfE\xca\xb8\x90\x0b\xa1`,~\xb8{\x15\xca\x82\'?7b\xb1\xdf\xf6\x9c1)L\xc1\xfc\xa5\xb8\xd0\xc8\xd5\x8d\x03\x8b\x88\xdf)M\xd0\x1e\x8b\xdb\xfb\xb2\xa0\x06\xe3\x05mpin>\x84w ^\x8d.N\xdc>n\xbe-\xa6$s^S\xee\xb2\x9bu\xd0\x0c\x9d \xfd\xbaE`\x12I\xfew\xe1\x1d5\xf5\xb5\x92\xd3\xfc\x87\xcby=-\xfa(\xb2\x80U<\xb8q4\xf1\x7f\xacK\x90<L\xf8\xfc\xd3\xac?\xdaH\x84a\xa9\xd3\x9e\xf6\xeb\x1f\xf3\xc1\r\xb4&a\x8d\x80\x1d\x15>\x0f%\xd6c\x1c\x94\xe2\xf06\xac\x9f\xeewT\x17g\x17\xeb\xc3\xd8\xf0\xdc~ya\x11\xc3\xde\xb7\xc3\xce\xc2|[\x84\x01\x8a\x84s\xa4\xd8Iw\xfer\xb2\xc0\xbd\xe5\x0c\xca\x9f\xc7}\xfb\xb4\x98\xc9\xf6~\nv\xae\x9f#\x05\x8d\xdd\xd7\xeb\x87\xfa\x93\xf5\x9a~\xa0]\xbem`\x81JZU~\xee\xc1*\xfazZ\xc0\xa44\xf4\xc2\x19\xff\x18\x0e\x8f6([\xec\xca\x13\x86\x07\xdb\xda\xc3"\xc0-d\xd9Y\xab\x8f\xcan\xa4\x02+,\x1f"ltz\xba{I\x91D\xa1^\x16\xa9\xb7\x9f_+y\x97\xf5\xb5\x94\x05E\xf7\xebO\xee\x95\xe5\xb1\x91\xebk\x9b7\xf0\xfc\xdaIl\\u\'\x88B\xcf\xe2O\xdc)\xc6\xd81\x8b\x18\xda\rC\xd2.\x8b\x0e\x8bQF\x01,\x1eq\xdc\xc78\xc8\x88d\xb8\xdc\xe3\xd6\xcf\xae\xd784\xe7]y\xed]\x13P\xaf^\x88I\xe7\xb5\x1b\x89\x0b=\xb3\xf7\x8f^\x82!\xaa"\x95e\xd5\xad\xf5\xa87:\xacr\xa6"\xf2oN_\x0f\x0bdD\xd0\x08\x89h\xb7\xdd\xbd\xbce\x01\x19t\xb6\xacSq+H\xfaf)l6\x8b\xf9In\xad\xab\r\xa8\x0e\xb6\x12\xc9\xbf\xc8\xc4\xb3\x974\xac\n<\x85\xf1ypA?\xdaPI\xfb\xdc\x8a\xdf\xe3\xfa\xe5\xd4F\xa5\xaa\x1a\x94\x18e\xd8\xe1\xd7|D\xd5\x1b\x9bZ\xc4\x03\x0f\xf3\xb5P\xed\n\xa1\xde\xe5Q\x8f\x03\xdb\xf3\xb4\x00\xe7\x82\x0e\xcd\xd8L\xad\xe78\xc4\x9eM\xec]\x99\xf7\x1a\xdc\xceV\x1b\x1c>AY\x85\xfa\xc8h>\xdaP\xf2\xb5H\xad\xc2\x10U\xdeB/}!\xbc\x8cc\xb7\xde#M\x89\xb8\xa4^\xf3\x96}\xabG\x1b[\xad\xab\x82\x9a\xcb;\xab\x91.\x0b\x98\x8e`\xdef\x15\x8e\x7f\xd8\xc0\xbfoIz{\x90w\x91p\xdf?\xe4\xce\xeb\x9f\x055M\x03\x14#\xf1\xb1\x07\xba\xe3\x1cG,E\xf1\x98\xf4\xe3[PB\xa9z\xf9B\x1d\x9a\x1euI\xff,8qy\xabgr}\x0f\xdd\xd9\xafE\x86\x85\x06\xb56\x90\x11\xfdS\xfc~\xc1B9"~\x9fn\xbe\xd49\x1fD\x8b\xa7q\x11\xc0y\x13\xdd\tc\x16\xc4\xe1X\xc9\xf5\xe19>\xdb\x98\xdc\xc8\xfd/wq\xaf1j#\xc6\x94:C06\xef\xfb\x97\xa3\x17*\n\xc5x\x90\xed6=-x\x13J\x01O\xde\xf0\xaf\xdd@\x0cG%\x10\xa0+xp\xbb\xaf%\xeb\x15\xaa\xf4<I\xe64\xff\xb5\xc2\x06d\xed\xdbQw/\xd9Y@D\xc2I\xd7\xa5\xc1p\x7f-\x1eJ7\x05\x90\x947\x9f\xd29c\xc2["O\xa5\xaa\xf4\xf1\xa8^\xf8g\x91\xf8\xe1@"\xf4\xb6\xeb<\xef^\xa4t\xb1\xd6:\xf9\xb9\xfa@D<,\x94\xbc\x01\xe1\x0e\x18\xda\xaf\xe4&\xc6\xeb\xe5x\xa2\x9e\xa1\xd8\xd2\xddK\x13\xcb+\xad\'N\x91y\xfb0\xd2\xa2\x80\xba\x03~\x07\xea\xf8[w\xe3hB\xfa\x13}\xe3&*\xd1\xff.dx\xd7\x1a\\\xaf\xe8\xd8\x0f\x8d\xb2\xbf6\xa8\xb9G\xc83+\xca2\xe6}j\x8b\x03\xa0\x1b\xb7\\\x95\xaa\x9b\xdf\x95R\xa6\xa5\xd4P\x11\x92\xf0\xa8\xad\xfe\xd7\xcb\xf2\xc2\x15\xfd\xaa\x7fj\x8c\xe7/g^E1N\x13qV\xdcm\x0c\xe3@\xaa\xc6wa\xfc\x85\xe7\x8c\ra\x15\x86b\xe3q\xeb\xe1\x9c36L\x0f0\xcc\x97\xc2\x97\xc5\x9fc\xaa\xce\xff\xa4\xcd\xc5\xfc`\xe3\xfbkc\xeaWG/\xd2\x88\x9f\xba\x1b\xe9\x14\x9bWC\xabu~\xa3\xb4\xe7H\xa9\xc1C\x9a\x035W\x08\xec\xe2\xbd>Px\x98[\xdb81\x90\xfbe!\x14R\x05\xf2\xcf=W\xda\xa7\xbbSJU\xe0\xc8\x0f\xe21\xa5\xf6y\xe8\x13>\xda\x90\xcb\x88r\xf18"\x8a_\x0b2x\xdc@U\x1cf\xd9\x9d\x0eXLs\x84Tm\xfc\xd0\x16\xfc\xfb\x96(5\xb5lga\xb17P\xbe\xdaX\xe7W\xe3[\x86\xb2\n\xce?M\x8a\x8d\x8b\xeb\x0f\xa2\xd4\x9e\xee\x9dM\x85\xff\xba\x85\x93x\x03\xab\xe8\xf8\xdc\xd7\x92I\x84\xfa\t\xd4\\i\x9f\xf2\xd3"#`\xd9\r\x91\xf0\xc8\x04<,\x1a\xd9W^\xd3\xd4\xae\x167\x1f\xf9\xd5\x05P&Z\x0bt\xd8\x7f\xcb\xb2h<M\xc1\tqI\xb9\xb5\xae6\xc8\xa9\xae\xd3\xaaJ\xd6\xde\xfd\xfa\xd27\xa3\xc2s\x19\xb7\xades\xf6Rt\x9e\x1b\xd7M\xddZ\xcf\xe7o\x8b\x05\xa8\x1en \x10M\xd9}\x8bj\xbd\xc8\xff\x99\xde\xda?m\xb0\xd7\xa3\x97\xc2\xb3\x84\x8c@\xdc\xbc_\x87\x9f\x9c\xeaf\xf6\x916\xbaT\xe5\xef\xaf\x15Wx7^I&n\xba\xf5\xa1\x9b\x18M\xa7\x97h?\xc3t\xbf\x8bp(C\xe3\x08Q\x11\xf0\xdb\xa2\x19&o\x9dc\x9d`\\u\xb7\xa9\xf0\xaf\x088\x14C\xb8\x8f\xe8\xbe\xa5Q\x0b\x98\x94\xe5\x19_e\xa7s\x05\xd1\x06d;I\xb5+ON\x84o\x1b\xaa2VV\x83\x97x~T\xb5~\xdb\x00\xe1\xb6>\x13\xddHqu\xfaY\'\x0f\x85C6U\x05Ubt\xeb\x83\xccLP\xccq@wU\xba\x9b\x8f\xd5:\x13\xb6V\x0e\xbc\xf4O\xc5\x9c\x7f\x16\x93b3\xf4\x81R\xd5[\xe8\x1e\x87\xb8\x19\xb8\xe8^\xda\xe0\xc9\xafS\xd5xI\x8b\xb3\x97\xb6c\xc1g\x1bXPL4\xa4\x1e\x96\xaa\xf3\x93\xb1\xa8\x02\x15\xb3\xb3\xd6m\xeaN\xcbL~nJI@u8\xd5\xdd/9\xd8\x08\x95\xf7\x98G^\xeck\x11\x95c\x14\xfe\x83WLw/\x9c\x1c\x8d\xf5\x8dZ/\xf4\x91\xa7\xf3P\x96\x05|\xb4\xa0\x9fa\xb3Hn>\xd6\xf2\x11\x17\x12\x1a\xcf\xd4x[%\xe81c\x99\xfc\xdcT}E\xd97\xe2\xdd\x0b\x9ca\xc0\xb1\x83\xf8HL\x1f\xf9lC5\xb3\xc8\x86\xa1\x01\xb5\x1c6\xff\xb5(\x90\xad/!\x0b\x98\xfc\xfb%\xca\x820?\x8a(\x12\x89\x9a\xc7\xeb\xe4-\x0b\xee\xa6f\x99\xc4\xf2i\xb1=#\x9bD\xaey\xf9r\x01\xc1.\xc6\x8d\x18\xceu\x1a5R\xbd\xe3\xc0~Q3r\xedl,\xd2\x1bU\xaf*n(\xf0\xe3\xc7\xac\xab\x17r\xf2\xc0>9\x9b\xc1\xc5\x04\xd7\x8b\xd5X\xc1b\xc1\xbe\xcd\xe7\xb9\xae6\xe2\x1b\xa4\x9d\xb4\x9fb\xde\xb9\xf9||-5\x12y\x18\x96\xa5l\x15\xe6s\xa4\xc1T\xc3\xc0LHL\xcd\x8f\x94\xfc \x85)c3\x84\xf4\xbb\x974M\x81}\xee\x9a\x91\xd6\xef^\xb0\xa0\x9a\x94Z@\xb4\xf4\x9a\xfb\x96$5\x131+\x83qN!\xdf\xf3ANm\xdd\xf7\xe4\xe4\xd1\xc2\x9a\xa9\xdf\xbfm\xc2\xdb\x02\xaak\xb5\xd5O\xbd\xa4o/CX\x96\xc0J\x06\xb4\x7f\xc5\xb6\xa2\x9dA\xf8\x85\xeb]\x0b\x93^/\xd3\xb5AuM\x13W\x05\x82W%f7\x1f\x9dJa)\x17C\xc7:Sv#\x05\xdd\x01~\xb1mV\xe2\xe4z\xc1#\x80\xdb\x87\xe8\xc672q\x8e\x94\xc8\x08u\x93R\xa9\x1c\xd7\x1b\xe8\x1d\xbfZGEoBt\xb4\xfdo\xab6(+)\xa6\xa3y\x9d\xeb\xdb\xa2\xf5(\xdd\x041r\xa6\xe7M\xf8m\xa3\x87(\x1d\xbc\x1c\xfa\x1d\xbb\x88\xbao;qo8\xdcy;\xfe\xc3]\xfc\x8d\x14Vu\xea_\xd6i\xb9\xbc\xe0\x1a\xa2\x1b)\x88\xee]\x83G\x95M>\xc6\xf1\xdam\xac\xeb\x8f\xdb\x03\x96\xc2\x94\xc2\xaf6\xf0L\x02z\xd1\xec\x9b\xe4~9X^\xb9\xa3\xb2\xf6\xde\xacn\xbf`\x91\x92\xf8\x0cxm?\xee\xca\xbf^2\x1aTI\x1ave\xec\x1b(\xdf\x16Dy\xa4k\x1evm\xd39\xeb\xaa\xbdS]\x01\x11\xae\x98\x8a\xb3\x10\xa7,\xb1\xb3\xd7\x84\x99\xe3\xc1\xdc\xf2\x1d\xa9\x14\x95\xb6\xa7\xa4\x02K7R1\xa6\xc0te\\\x9d\xb9\xbb\xdf\x16\x0b\xd4\x18\xa7q\xbb\xd5\xee~[r\xe2M\xd5\x93\xf8~\xa5\xfb\xf5!.F\x92\xbfkN\xfb\x93\xfd\xe5o\xa4\xd1\xea\xc4\xf9j\xb6o\xf0+\x19\xa6g\xc0VQ\xef\x98\xeb\xd7\xdf\xbd\x14\xaeB0\x13\xbcN~\xac\x8fo\x95o\x12R\xc5th\xce\xf9\xc0/\xadB\x1fC\x9d\x91Br\xeb\x94\xb7G\xd6\xcb\x93\x17\xf0\x83/\xe7o>`m\x08Sz\x9eD\x0e\x1eUG\xffz\xc9\xa4\x89\xa9o\x90\xf8N\xbb\xe7TL\xf5\xe2:\x90\xda\xde\xfd\xc2\x89\xf6\x16\x0b"\xaa\x11kc8o\xc2\xb7\xb51\x850\x83)>\xee\xda\xd9tY\xf06\x8d\xfb\x95\x14\xa2\xbb=\xd4\x0b\x9a)\xc105\xd5}-\xafW\xb4}\xc0\xc3\xf0F\x1e\xe5\x9e1,\x18G\xaf\xca\xbc\xa78\x7fXLJ\xeaA\x85\x97\xf0\xeb\xd4\x86M\x8b\\B\xb3z\xa0\x92\xb2\xfb\x96\xd5\x0b\xa1\xcf\xf5{\xe09\xce\xe6\xceuz!\x847\x83\x14@Rww6\xec\x00\xbc\x06\xaa\xc5\xa6grg\x10\x16\xd1\xea\xe6\xa5\x97\x14\xab\x9b1*\x97D\x0b$\xbe\xcd\xa72\xdcw\xc6\xd6\xb9\x81\xe3\xb8\xf6\t\x94\xae#\xb9\xf5A\x1b\x90A\x83\x10\x91\xdaMp3\xd6\xad6\x12>it\xc7\xe7\x19q\x8e\xa6\xa84\x9a\xc5\xa4\t\xa37\xb7_\xb0\xe8\xc9"\xce1\xf7\x8f_\xebfA\x92\xd1x\xa5\xa3\xf3\xa5\xd4\x8b\x9e\x8bk\xd6\xa7jF\x7f\xf42\xf1\x7fQ\xfa&$\x9c\xdcZ\xa7\x12\x95\x9d\x92\x0c\xcf\x96\x9b\x1b\x07\x16\xf0\x88\'\xd3\x91\xaa\xe9\x97E\x86d\x97\x18\x17|$\xee6\x15O\x1f\x08%b}\x82\xdd\xba\x91b\x81\x8c+\xfe2\x19<w\xd2E1o\x0f<\x94\xa2\xec\x86\xffZ\x98I\x11\x89\x98\xe2w\xba^Z\x1a)m@\xea\xa2\xaa\xf4]\xc5\xe9,p\x19\x9baXK\xf4\xbbA\x95\x97I\xda`dFR\xbf\xef\x97\xc8\xcd\xc3=J\\\xaa\x95O\x8a\xee\x97\xcb((\x93.\'+\ty\xba\xfb\x16\xdeO=\x88\xdb\x16&\xdd\xd33\xf8\xb6\xd1xs\xcas\xab\x0f\xe5\xf3\xbf\x19#\xf7\x9b\xa2\x94\x15\xb8US\xf8\xd1\xcb\xe8"\xfe2\x1e\xd4+o\x1aM/\xba$SE\xe0x\x88\xd5\x8d#\xe1m\x11\n\x90\x8e\xc3\xa7\xf6_\x16e\xaa\x97X@\xa2v7\xa7\xbcp\xf0+\xa8\x0b\xa2 \xa7\xbaoYmd\xb2\xc4 \x01(\xa7\x08\xcfl\xd3nc$\x18\x8c\x9a\xf1L%\xe7\x17J\x95\x89\xccK\xb0:\xdc|\xe4\xc5\xbe\x16\x05\x8d\xde5\xfb$V\xc7?\xdc\xf8\xd3\xa2@\xee\xc2o,\xed\xc7{N\xe9\x05\xd9\xbfb\xbd\\\x91\x89mQaA\x1c\x86C\xf9\x97\xf1~\xb6!pq\xb4\xea\xd6V\xdd\n\xd2\xe9\x84j\xad"\x02\xa3\xfa\x19\xd3};L\x13#\xc7\x87\x8f\xfb\xb4\xc80\xe37\xd36\xee\xf9\x99\x8d\xdcx\xc9u\xee\x80>\x13\xef\xc5\xa8\xd1\xfd\xb6\xb4\x012\xb9\xc9\xd7.\xc3\xdf\x84\x8c\x83\xda%\xce\xc2\x19\xae3\xe8\xdbFK\x1c\xb9\xaf\xc9\x93=\x84k\xd6\xc9F\xae\x16\xfa\xfc\x9eA\xffx{\x9e\x16\r9\xea!\xef\xd3\x14\xb7\x8eq\x90\xf3\xac\x10}\xabV3?\xf2\xea\xdf\xf9\x10r\x18\xac\x02\x9e\xf4\x9c\xd7\xac\x7f-:\xbbR|y\xc3P&\xed\xb0\x18\xa6 D>\x8a\xea\xdaT\xaf9\xb5\x8a2\xd3\xb3\xa0\xa68\xb6q\xfd\xb6X\xa4 \x11\x8a\x17%\xb4\xc66_\xee^\xe0\xc8\xacAl\xcd\xc9\xfb\xebX\xac\x85\x8a\xd7G\xd4\xda8U\xf2=\x0e@\xb4\x01\xaf\x8b\x07Nt#\xe5\x9e\x9b\xb0\xba\xb1+\xa7\xc5\x82\xcf\xaf\xed\x8anDp9\xaa\x8e\xff\x9f6z\x01?&\xc1\xef\x7f\x15!\xe9O\x156\xf6\xc1\x0b\x8aW,\x94%\xeew\xb1^\x0c?\x96\xca\x95G\xfe\xf6\xd2\x97/-\x94\xdaZ\x0498\x0b|\x86\xae\xc8\xe6\x84c\xb7\'7\x0ej#\xb4\xd9\xd8s\xe1S\xe7}\xae\xbf\xc4\x13\\\xbb\xfc\xc2\xafoY\xef^:\xb4\x80\xeb\xcd>\xb9\xaa\xda\xff\x8e\xc3^Im\x147\xa7R\x93\x95o\x19\x95\xe0\xf7\xb3\xce\xab\x04\xcdOb\xd2)\x9aF\xfb\x11C1\x0b\x96\x10\xde\xdf~g\x9f#\x85\'\x87\xec\x9b\x90"?\x7f\x17,\xa8]\x8aDk\x81\x85\xbb\xdfEJ\xd2\x96\x05\xcc\xb0k4\xf7\xeb\x8b\x8d\xa7$\x8b\'C5p\x9ftb]\x99\xa1\x80T\tpU\xf9\x91r\x8e\x8aK\x8f*\xec\x1d\x1b?w\x83NZ~3\xbc\xbf\xf9\xc9\x07\xf6\xeb_\x1b\x94\x9b\xb1\xf7\xf5\xf2\xbb\xe7T\xe30,\x1c$3\xa1\xfd\x1ci\xcf\x1b\xf9\x17>\xc9\x9d\xeb\xa0\xd4\xd61\x19\xdaF\xcb\xb5z\xe0\xb6\xb6\xc5\xc8Y\xd8\x9e"\x91\xe3\xe7\xac\xabV<+\xaa`\xd8\x1e\xe21\xc9\xadB\xc3\xb1u\xdbs\xf9z\xef\xbf\xbfm\xa8\xb2\xc0N\x9a\x90\xdd\xef\xc2H\x07\xee\'\xa8JdC\xdd\xaf\xaf^\x10O\x96"\xc9\'\x9f\xc8\xd0?\x8b\xa4qD\xc8\x19\xba\xeb%Q\x8f\x84\x1e\x1286\xb17=\x11"\x7f\x16\xadig\xe7\x9f{N\x16\xe8e\xc1\n\xd8?\xd3\xbd\xd6d\xd1\x81\xe3\xf3:\xd8\xa7Cq\x16\x95\xe4?w\xe6\xb4\xbc\x98\x1fGc)/\x7f\x19\xd0\xc4p\'?\x16\x03j:\xa2\xa4\xdd2\xef\xdd}\xed\x00\x80\xf4\xd2\xbc9\xdf\xc1,j\xd0| e\xe4\xbdq\xf0\xeb\x90\x10\xf1\xb5\x80\xf7bp+\x08%\xb6\xb5\xca\xd6\xfaH\x10\xc3=\xaa\xc1\xbe\xbd\xd0\xc6D\x07`\xdd\xdd"?vs\xba,B\x83{\x81\xaf.\x0fD\xe6\xdf|\xa8\x172bB\xef}ruk\x8c^2P)\xf2\xb8\x1b+\xd9\xdc\xb7t\xf8<\x89\xd5\xc7\xcfLn}\xd8\xb7tF\x1a\xbe\x19\xabs\xd6\xc9W\x82N,\xe2\x86\xaa\xff\xf4\x91\xbfm\xc8"\xc8\x87\x01\xc3a\x9c\x08\xc7o+lq \xe1\xa0\xc8\xa6EH\xb2\xebE\x95//\x93,q\xb7\x98,\xc8SO)+\x94\xe9^8X\x94aX\xc92vN<;\x0b\x08\xb6\x9b\xbe\xc5\xb8\xd3\xbb\x1b\xa9\x1e\x96/n\x88\x16\xd3\xafq\x88\xd4\xad\x08\xcf\xdf\xc7\x1d\xcb\xb1\xf5\x91(\xc2$\xe3\r$\xd3\xb5\xc1\xaf/\xd47\xdca\xf93\xef\x18\xdb\xfe\xe5\xf8\xcdx_\x8a\x19\xf4\xdaQ\xfa\xf5;p\x85W&\x9d0]\x14_\xbfm\x00\xcaO\xc5p\xff$w&\xab\x97L!\x05\xf1\xa9j{\xbf\xdd\xe3\x08C\xe7i\xde\n\xa4\xd7\x9cj\x1c\t\xd6.\xb8T\xc7S\xef\xf5\xd9K\xb3\xd3\x81\x1fw8\xefB#\xcd\x94\x8aS\xe1\xbf\xd1\xa5\xe78l\xdf\n\xe3\xdcE\xec\xe4f\xddN\x87&\xdc\'r7\xf5>O\xed\xa4\xa3X\x88l`1u\xb9s>\xd0\x00/\xba_\x12\xc5x\xfd\xf6\xf9\xad\x17q>\x82\x1e\x0c\xa6u\x94\xef^\x967\x0e\xf6<\xf1\x9a\xff\xc7Qu\x8ccfC\x0e\xd7\xf8\xe3\xc5g\xa7\x14/\x86u\xe2\x1a+\xf0\xbd\x82\xb0X\x1e!\xa7T:P\xae\xaf\xebL\xc6\xa7\x03\xae\xf4oW\xbe\x1f\xf7\xdc:\xc5X\x1f\xeb\xe4\x7fV\r\xbc\x9f7P\x89\xf6\xb51|\xc6\xb8od\xdds\x85\xb85,\xc9;\xd3|\xee(!\xcbC\xe2\xceFP\xab\x177R,\xc2\xecY7\xf2~\x13\x16\xd7\xcb\xba\x93\xc7\xc7\xf8\x03\xcf\xdf\xf6\xaf\x8d\x02\x00\xdapJ)\xb8Uhm\x80\x1b\x8fP>\x96\xfc\xd3b$\x9d\xeb\xf8A\xd1y\xf4\x86_\x0f\xba\xa3 \xfdsy\xa0\xfd-Am\xc4\x98>.\xceo>L%AL\xa4f<0\x02\x87\xc5\x8c\xf2?\x94H\xaew\x04\xed\xbd\xfd y9kf\xab{\x89\xcb\xdb\x12b\n\xde\xf1`>]w\xbd4D\r^\x92;\xf3\xafF\xf52\x82\xf0\xfcY4\x1f\xeew1\x04\x02\xbbR\x8a\xac\xd3\x9f\x85\xe6\x176a\xadC\xf9\xb4\xf1\xd3"\x0cy\x9f\x12)\x9bn\x15\x1a\xdeS\xbd\x0c\xe8\xa2\x83\xb3\xc0\xd7\x16D\x85\x15\x94n\xd4\xde\xd3O\x86\xab\n&\xbb\xe2f]\xde8\xf1{\xb0\xc5\xf3\xe3_\x8dj\x83\x04L4\x95\xaa\xe2n\xf5\xb74\xf4\xbaP{\xec\xef\x19\xdc\x99\xccHGU\x8c\r`Du\x1e\n\xbd\xac\xe7QQ\x1b\xfd\x19\xa9\xf9\xfb\xf5y\x9d\x90J\xe4\x9e\x83\x99c<\xb1\x92\x7fo \xe4\xb9Q0\x84\x10\xdcy(/\xe9\xf1\x90G`\xad\xed\x98\xe3y\x035N\xbaaj\x9d\x88t47c\xb4\x01Mb\xb7z\xcf\x87R\xef\xf9\xd2\xaa\xa6\x16^\rC\xd2\xef6\x1a\xc2\x91\xd1\xdeQ\xc1\xe5\x81\xf4\xae\xac\xbb&`\xa8v\xf5\xfeZ,\x02\x01|\xd8\xab\xc3\xe3-\xf6~\xbeo\x1b\x991;\x93\xc7\xbc#Fj\xa34\xab+(\xe5S\\t\xe3\xb5-\xf0-\xb31\xea\xdd\xbf\x8bx\xbf\x82<6\xee\xa1\xe6\xbf\x85\x88@\x16\x96&\x89\xea?\xfd\xb4`!\x1b\xdb\x99\xf1Z\x1fo1\xe3\xcb\x11>:/\x8f\xeaG\xb6ZQ\x85.\x06*":\x0f^\xebg/\xa4\xaa\xc09\xea\xe1\xe9\xde\xc8\xea\xc524\x1c\x88\xa9\xb9h\xb1\xb1\xf2\x88\xdb6\xc3\xd1\x90\xfa\xed\'[<H\xf5/\xaa\xa0j.\xf6\xf9\xb6h\x8f"\x8a\xc4\xc6\x8b\xff\xe5\x88\xf6\xe0\xe4T{\x01_\xb8\x9co\\*\xa9F"\x02\x85\x0c\xe3\x97E\xe1\xc9\x99L\xe3\xb0%\xb7\x82T\xdb\x8d\xf8\x93e\x02\x1e\xfc\x85\xcf\xc8U\x80X\x92\xd3a\xbf\x1a\xdd\xb7\x8c\xb5\xb7\x19\x07\x00\x90pG\x15\xde\xbb\xd2Oh(\xae\xdbz\xc7>_\x16\xeb\xab\xc3\xa2\x81\x87:\xe53^\x98-\xfa\x05/}\xcf\xd7\xb7X40\xa0\xa5$\xfeb\xe3`.\xf782\xb5\xa0\xd2\xaf\xcc\x9f1~\xf5\x12\xb9L\x83\xb0\xac3\xde\x08\x00\xfb\x96\xb4\x0e\xe3`\xd9\x95\xf3e\xf1\xf7\xb5\xc5p\xc1\x94@\xe4\xf4\xab\x8d\x82$\\\x10Z\xde\xee\xfd\xe3\xd7\'\xc2\x1a\xe7T\x1c\x17\xba\xc4q\xc7\xe8-\x16\xcccP\x8a\x9b\xf5\xd3o\x0fE\x16\x9d\xeb\x9c(\x0b\xe0\xf0x\xddb\xb2h\xd4\x040\xa73?\xea+_\x8fhq\x86\xb3\x165\xc6\xbc\xabk\xe3\xf1\xb5\x8a\x05\xd7`\xea\xd8\xe1S\xca\xf5V\xb7^rU\xfeE*w?\xdb(\xe0~\x8aa8zs\xbfK\xdc\xbfm4\x9e\xdc\x9c\xdc\nR\x15\xd8P\xe4\n\x12\xf5\x11\xdd\x8c\x11\x8fJS7!\xd2\xa3\xf5~\xdf\xcaB\xae\xda\xe6\xdf(\xd9}\x8b2\x01\xcdr\x05\x90!\xdd9>Y$xM\xb31\x0c\xc6\x1b\xa7\xa4\x91\x06\x14\xa5\x9b\x9dE.\xcb\xb3G\x9a\xb5N\x91"\xeb~G\xad5\x1e\x82\xa1:!\x1f\x0c\xc9\x8d\x94\x0c\r\x90\xaal\x9c\xbf\xe3\xce\x9d(\xffR%:Ie[\xfat\xbf\xe72\x11\xbc"\x8dT\x82q\xa3\xba\x91.\x8b\t \x86x2\xd9\xf3\xe9\xe6\x14%\xd6\xa4\xa8\x17-\xe5\xeaGZ\xe0\xd83\x0b\x10U\xd5\xff\xfa\xcazA\xd0+\xe5\x1e\x8f\x11P\xf6\x8d\x98\xf84\x16\xef\xd6\xa2\xfb\xda\xcaIG\xd9\x82\xf9\x85\xb3\xb8_\x0e\x85+\x15\x89\xe2\xb1\xc5\xcfUQ\xb6\xdb\x08\xccX\xb5\n\xdd\x1a\xdd|\x90\x8d\x1c\xe6]\xb4\xb4\xbd\xe0sG\x11\x13\x87yL(\xd3\xfe\x19\xc1\xadd2\xab\xe0\x82\xc5\x95\xd9\xae\xac\xd7\xeb\x9b\x9d\r@vT\x03g\xb1\xbes\xadc!h\xa8*e\xec\x94\xf2\xe3 LW\r)\x9b\xbb[\xa7\xcc\x83\xc8\xe5^\xb8t-\xce_\x16\xd0\x9d\xac\x95#^\xa7\xe1\xeel\xa9T\xe1\xfd\x16\xe9\x89\x87\xea\xf7\x0b\x18\x01\x8bF\xa2\xe7\x99Zr\xbf-\xb8O\xcb\x0esF\x8c\xe1\xd7\xe9 \xc7\'4\xa7n\x99\xdc\xdd\xef"\x85MB\xbc\x16\x81\x0f\xc5\xadS4RU\xf4\xf6\xea\x02\x1a\x167\x0e\xe1.\x94\xe5\x19\xf3\x8b\rLW/\x03-_\xb0\xa3\x14p\xd7\x1bu\x03\x86\x04\xe4\x8e\xd4\xc3`\xd1t\xd9{\xe3\xea\xa4$\xb6\x0b\x19Z\xa7{\x89c\x81(\xfa4\xd5\xbf\x16\xdc\xce\x061\xa3B.\xe3\x0c\x8d\x17\xf6\xdc05i\x88\xfe_\x15\x87\xa947R\xe9\xbb\xab\xd6Ll|\x0eQ%\x8cQA}[\x9a\xb1k\x15\xc4_\x16C*6\x9c\xeb\xfd\xaa\xac\xffb\x8c\x96\x7f\xaaS\x8a\x9a\xa2\xd1\xddH\xe9\x85\x82Wf\x9f%\xe4G\x9a9O\xc5"A\x08\xbd\xe6x\xff\xb6BvA\xbd\x10\x85\x1f\xbb*B6*\xab\xae\x07\x94\xb8\\\x13\x01\xc5\xe0\xe6\x14\xd6\x95\xaeX\x81\xf0\xfc\xf5\xc6\xa1\x80A\x1b\x90A\xf6\xf9"l\x94Bw\xe3(\xcaE\x13%\x1ez4N\xf7\xeb\x0bq7\x93\xd5X\xf5O\xf2+\xa8\xeam\xacZ@\x00^\xb9\xbb9U\xd5d\xd3\x19\x94M\xc1\xf8\x1e\xa9\x9dN\x86\x0e+\xdb\xbb8\xdb\xc0\x97C\xad-\xefW\x92\xff]\xcc\xa2|=\xc7\xe0\xf6\x9c\x90\x90E1\xad\t\x8bDs^\x0ehJ\x15p[\x1e9\xcf\xe4z\x91^\xb4v\x14\x89\xf7\xfe\xe3\xd7\x07Ad\xeaT<\xe9c\xf1\xb3>\xc4\xfa6\xa4\xdb4\x9e\xda\xe8\xdf\xf3\x83|)\x94?9\x8aY07\x97\xd5\x00;\n\x8e\x1a]\x1e\xdc\xf5\x98\xdc\xfa\xa0\x0eg\xe8\xa4\x83s\xc7\xb2^\xe7\xb7P\x07\xc4\xd12\x89\xb3\x8b\x85\xee\x1e\x075\xbck\xb6\xab\xb1\x14\xc5>\xaew\xb6\xda\xc0\xe9\xdb|Jc\xd6\xfb\\\xcf\xfb\xfc\x10\x96\x15\x16\xdcv\xb7\x01\xeaW\x81\xe4*\x1e\xe7<\xf2=cj#\x08\xf1\xd7T\xfe\x12\xef\x91ft\xef\xd7\xffZ\x92\xd0r\xb9\xde\x99\x11a\xcf\x83e\x88T#9\xdc\xf9\x917\xc7\x9e\xb8\x8f\x8b\x94P\xefo1\xee\xb2\xd6\x8a\x98\xc1b\x0b\xae\x17\x90\x10Y\xaa\x94\xa8u\xe6\x1f\xbd\xec\xfa\x8a\xd0\xc4\xe1\x9e\x9b\xf3P\xac\xda\x19\x92=\xe3\xe8\x8e\xce?\x057N\xa6@\\&sg\xab\xff\x9d\x1fI\x16\x85L7\xcc`\xd9\x18\x8e\x9f\xf1\x8f$d9\xf4\xa7Ux~D\x91N$B2d9\xf9\x9f\xb5\xb3\xa8h7\x96\xb3\x7f\xf3\xb1-\x82ai\xea\xf8b\xae\xceq$\xe1\xf9Q\xfc\xa4>\xa5\x8f\xee\xda\x10\xdb\xbc\xces\xe6t\x9e\xb5\t\x1a)5E\x94E\r!\xddR?\xb3\x80\xc9~}\xb8T*\n\x82cc\xd0\xf2\xd1\x0b\x16x&\xd4\xbc\x8f\x8d\xaa8G\x1a\xd1\x80\x10k\xb5\x80\x00\xe7\x8c\xa9\r|\x97\x98L\xf7\xbel\xa5\x9a\xb3\rnS\xc9\xfd\nMi7\xf29\xeb(\xb3DU\xa1\x17q\xb9\xb6{\xa4\xec(@\x81\x95\x1a\x9a\x93\x11t\xf7\x82\x05\x99$\xed\x97\xba\xd5\x8f\x8f^\xb0X\xce\x94\x94\xd0x\x88w7\x1f\xd4w2\x99\xdc@\xe5\xeb\x7f\x1c\xb3.\x0b\xde\xf9`6\xd3V1;\xd6\x07\x16\\N\xd2\x05D\xcan\xde3\x96\xba\xdd\x91Q\xf1\x87\xad\xc9u\xf6\xc2\xea+\xf2*\x14\x988\x91\xe5\xdb\x02\xa6\xd6\x12\x8d!5\x9c(\xc6\xb7\xf5\x02\x98\xa2Q\x13\x80\xa3\x92\xce\xdb\xc3,\x88\xf2\x80`\xa2\x14\xf0\xae&M\xba=\xe6$\x96$~\x85\xf0\xb9\x90\xf6I7\xd0\xa4\x023vUP\x8d\xb3\xe6l[\xc0\xd3\x1b\xf4j$\xe2\xecg\xac\x89\xdd\x94H\x1eA\xf6\xd4\x9b\x1b)H\x7f\xc20C\xe8\xf4\'K\xd1\xb7\x97\xaa(\x9c\xe2t\xc4\x9dgv\xbdp\xdf\x8a\xb8X\x1av\xa6\xf4}~-\x16\x04\xd0\x88\xf6\xc0m\xdf\x7f\xf62\xbb\xdd\xfb\xb9<\xee\xecg/\xb3WCe!\xf1P\xdc\xb7\xac\xfe%R\x96\x8425\xde\xc0\x7f\']2\x0c\xfcVS\xeb\xe0\x0b/,\xadY4\xe8w372\n\xb9\xc3\xad\x8f\xd5\x0b!\x83\xe59N\xf4y\xf2\x19C\xd9\xe3\x80\xda\xb8UUb^\x95\x07\xb2\xc0\xdbZ\xfe\xd8\x84%\xb9I\x07\xe6\x9e\x0f,\x00C-\x7f\x0c&\xac\xcb\x835\x8b\xccS\x9d\xca%\xc8\xef\xcf\xd7\xdan\xc3B\x17\xc2\x92,7\xa4\xb8_\x0e\x8e\xf0.\xa6E\x15\xb8%wZR=9y\x84\xc1\xbf!B47Ri\xb4v\xbd\xc4\x19O\xedn\xc6P\x1c\x8d\xca\xac\xc6\x9e\xb6\x07{~\x8bnQ\xc3\xe4A\\\x1c\x87\xfb\xf5\xe9%\x88/G5\xefm\xb8\xdfvy\xbf\x10\xb0\x8e!\x9c\xf45\x1f\xfa\x16\xdd\xc8\xf8H\xc6\x80}\xbd,\xd2_\xed,qm\xde\x9f!%w\xd2\xad^X}\x83\xd3\xb2\x8bS\xed\x9e\xf5\xb8\xbc_\xee\xfd\xb5\n\xd0\xe1\xbd\x10\xee\xc9*\x85;\xb1\xbe\xfa\x82\x88\xa8\x8f\xe6\xbe\x96\x9a{\nN2\xa8\xca\xe5vE\xb7\x82\xb0@\xed\x11\x14c\xaf7\xea\xf7\xdb\x0b\x143\xd5T\xd4/\xc4\xee\x9f\x85\xc6!\xce\x8c3\xabA/B\xc9\xc3\xfb\xc2J\x0e\x9b\x1b\xea\x981\xbd+I\xf1\x05))\xf7\xea\xceu\xbd\x1a\x01\x9fS\xa1R7\xbbz\xf6\x16T\xce\x8b\xc7\xa8_\xb1q\xb3\x98\\\xe7\xe8j\x00\x99\xb8p\xe3I/\xe0\x1cT\xd4\xb4v\x03\x8c\xcf\xee\xfc\x88\xba\xcd\x95?.\xf2r\xce\xb7\xc7n\x03\xb5\n\xf8O\xc9\xae\xc4\xf9\xab\x17\xd2@p\xed\xc1*\x9a\x9cg@u~B\xbf!\xea\xe59Nf\xb0m\x91a\x04\x15\xbfv\x7f2\x1b\xff\x8dTw\xd4P\x1bD0\xfc\xa9\x8d\x85\x04\x13\xba\xea\xd5g\xf5\xdf\xd2\xc1X\x07\xc5\x94@\x91\rwJaA\x8dyPe\xea:F\x9ak\xa3)\x1b\xca\xbe\x85\n)\xf6\xe8F\n\x0b\xaf\xd2]/p\xbb?n\x0f\xaa\xf2\xbb\xd2\xc3\xbc\x91\xfb\xc5"\xf1g\xc1\x8d\xcf\xdd\x8dXI\xf8\xd1\xcb:\nQ\x89\x17\x7fq\x8b\xc3\xcd\x87r\x04\x844_\x1d\xad\xc5\xd2~Y\xd4.\xbe\x0b\xc2R\xa3\xbb\xfd"\x8b\xa4\x1c\x1f\x81\xbc\x98\xb2[\x85X\x04D\xfd\x0c\x0fs\xe6\x1a\xff\xdaP\xf1\xdb\xba\x89\xe2}\xe2\xaa\r\xf8Xx\xd0\x95\x97X\xa6\xe2\x99kL\x8a\x06\xaeY\xc7\x03\xd1k\xbeE\xe7]D)m\n[\xcco\xdb~\xacS\xda\xa0\x12\x88Y\x9f\xe3\xf3c\x15\x16\x98\xeb\x08Zp\x16\xf6\x07\xff\xc7s\x1c\x89x\xe1\x94\xaeE\xc8~\xc6\xc46/\xae\xf0\xdc\xbe\xb7\xc7\xd9F\x06\x7f\x1a\x89\x08\xe8R\xef\xdd\x9d\x1fY|\xd2\xe8\x9cD$l\xc3t\xb3\x8e\xcf\x9f\x8d\xfd\x05\xae\xdf\x91\xdd\x8c\x91e\xeab\x8b&\xad^z\xbdOm\xa2\xc5\xe0 \xd1\x16\\mT\xef)\x89cF\x98\x0c\x10\x99\xcdb\xf4\xe7\x9c&1\xa3\x0b\x87B\xfa-\xfa\xafU\xcd=[\xd6\xb2\xf7\xdd\xbd\x81\xac\x8d,n9R[\xa9\xfc\x1c\xc7\x80U\xce*\xfcsr\xbbR\x16T4\xbeD\xaa\xd5\x93\x9b\x8f\xf5\xb2( \xa9\r%_\xcf8\xcc\x9f\x05\xf1\x84i\x0c\xba\xd3\xef[\xde/\xb9\xa8F\x02>\xf83#\xf1\xb50\xb9=,\xda\x83\x15\xf0\xd9K%\x0b\xb8N\x87\xb5\xa3\xea\x88?GJj\xc6\xb8D\xeaY\xed\xf3\xfa\x8e\x03r\x97\xe5\x05w\xe3V\xb9\xdb\x90\x8e7.\x81X\x81\xdb\xc9\x1a\xf9\xb5\x18\x96\xbd\'k\x9e.\x94I\xfa2N7U\x1e4\n\xed\xfc\xfa\x08B\xbb0\x1f\xb0\xcd\xf7\xe4oB\xdd\xd9\x8a\x8e\x12\xcf\x8b\xf5\xc4\xe4\xed^fP\xdd+@\x95\x99N\x94\xeb\xd7\x82\x12\x9d.,~\xed\xce\xbb@\x99\xa5\xe0^\xe8\xf5\xd8\xefx\xe1\xb6\xe8\xd06\x0c\xa1^\x8cE\xe29c\xd2n)R\x9e\xb3\xbc\xe9,\xf7:U/\xeb\xdf>_\xcd\xc5{\x9d\xaa\x8dN\x160\x1a\xef\xb8[\x85\xb2ha\n\xcd@\xa4\xf5\xccF\xea\x8f<\xb5ay\xd3\x91?i\xfe\xb2HE\xe8\x0e\xe2\xce\x17s\xdc\xd7\xa2\xa0N&\x96\xb3`\'\xdd\xf9-\xf4\xc2\xed4\xed,\xbaX\xbd\xbe\x16\xd9\xb2M\x88\x92\x97\xe9zQ<J\xd5>T\xd2\xcc3\xc3\xfb\xb5(\x12\x17|\x89\x8d\xa4;\x1f\xf7%\xa5\xe0\x14\rw\xd1\xed\xb5Vn\x8b\x82\x85\xd4\xcb7\x0e\xf6X\x1fX\xc4\xcd1\x83,u\x1c\xeew!\xa2H\xc9a\xb0\xba\x93|\xdf\x84f\xc1*\x0c\x96\xad\xce\xd1\xcdz\xe3\x1b\x8a^kI\xd2\xc1\x97\xef \x8b\xc1\xfbH\xd9\xb7\xf0\x89\xfd>\xa5^\xbcoI\x0fw\xfbmK\xf8\xd5\xcb\x88V\xfb&i\xc9q\xefJ\xdah\xc3X\xdf&XI\xff\xcb\xd1F1\x06;\x01P\xfd\xfa\xa0\r\x103\xca\x9b\xee\xfalg\xd1\x89Y\xa9\x82{>N\xed?\x0b\xf9\x94\xc61\xa3_\xae\x1f\x18\xb4\xaf\x05Wa1N\x95\xab\x82J\x19?,b\xb0\xfa\x86z#\xeev\x1b=\x92t}\r\x9e\x97\xb5\xbb\x95,\xd5\x8e\xa2l5\x17\xff\x89\x81\xffk#h}@\xf2a\xca\xd6\xed\x1e\xc7\xba\x86\x87\xb2\te|\x86\xff]h\x83X\x00(\x82uC\xd4z\xdds\xc2~\xb5)\x9f\x8e\xca\xa2\x14\xfd\xfa\xc0\xc28!!\xdam\xc9\xf9\xa7 \xbb\xd6M\xc9\xde\xaf\x7f\x9cL\xc5\xf5\x02\xa4<\x82\x9b\xda/\xe0s}\x10\x95d\x8dE\xbd\xd6\x1e\xb5\xe6\xd7H\xc9g\xf3FNgv\xf6k\xd1\t\x195Up\xf7\xf3\x8e\xfa\x8e\xb4Ia\xe4\xa5\xda\xa3\x0b)\xfb\xed%)\'.N\xfbP\x9c\x05\xafy\x12\r\xd1j\xceB\xffa\xb1F8\x8d\r\x87\xbf\xdc\xbd\xffB\xe5W\x9a\xb4x]\xf5\x81\xc8|X\xac\xadV\xa2!\xcc\xc6U\xab\xf1\xde\xbd\x0c4\xcfA\xab\xc5\x8d\xdc9\xee}zY\x0bC\xa8\x9b\x0cu\xad_c\xf0\x8e\x11\xd1\x0e\xf6\x9e\xeb~Ga\xc1\x13G>]\xbf\x90]\xfb\xcf:,\xa1\x063\xb6\x93\x93\xcb\xf5k\xb1\x8e\\UO\x86\xef\xce>\xcfS\xc3\xc1\nw\x11\xe5(\xbb\xf9\xc0"\x109\xb5q\x14w\xefc18&\xf9Z\x1e\xeb\xdd}\xad\x90\xc3\xa4\xee^\x03\xbe\xad\xd1\xdc/\x87\xd63\xb7\xc2\xd6\xaf>#\x9b_\x8bQ\x8a\x9d\xfc\x94\xf3M7RT\x90\xc8g\x8bi`\xda\xad~\xfer\xbc\';\xd4\x97;O\x98\xdd\x9c\xc2\xcc.\n\xacuG\x01/\xacnNi\x83\xb3e\x18\xebI\xcd\xee~\xa1\x8dPu\xe2\x82\x94\xbdxYv/\x01J\xc1\xb4\xd9F\xfc|D\xb2\x08I\xd5\x82A\xc2^n%3\x0e\xc0\xde\x9c\xb8\xcdaX\xd3\x1f\xe2\x9fj\x8e\xc8\xd6K\x07n\xeb\xf5\xb5\x98\xbd\x1a\xaby\xbd\x18t\xbfm\x94\xc9\xd1\xb1,[\xfbq\x8b\xa9\r\xf1w\x1bb\xe6\x8c\xc1\xfeY\xf4<\x93*\x976f"\xdf#\xa5\x17\xf0\xfc<\xfc\xb2\xdb/\xb2\xe8\xe2-N\xc1^)\xd7\xefb\x15\x10}\xeaeAb\xd3\x9f\xda\xfa\xda"\x96\xf7A\x8c\xdcy\x8e\xfc\xb6#\xdb\x1dUI\xbe\xb6{\xa4\xfa]\x9a\xf0\x0epw\xc4\xdc\xdd\x9cJ\x85 Y~?lm\xd2\xe3\x97\xd3\xaf\x0fw\x0c/\xae\x98\x1f\xde\xc5\xa3\x8d\x16\xa0\x8f\x12\xdb\xeb\xae7=V\xb2,\x86\xce \x98\x96\x1f\xb8\x8b\xc3\x02\xb8\r\xd8\tc:\xbc\x7f9\xbee\xe8\xde\x1f\x82}\xba\x93\xdf\xb4\xc1\xa6\xdd\xb7\x80\x80\xc2\xaf\x19\x9b\xe0\x18\xa6\x18\xd3.\x84\xea\xf7k\xa3\xc5?b\x11\xe9\xf0\xbd\xd6\xb5_\xa2z\x19\x80\xf5C\xfc9\x1f]\x9e\xb4\x18dN\x0c\xfc\xdfY\x98\xb2\xb0\xc5P\xba\x8ey\xdf\xfb\xb2\x88S\xf8\xe4\x9c\xe6\xa7G\xf7\xb5\xd2\x9b\xdf|l\xa5\xdcX\x96m\xc1\x0f\xa3\x98#\x1c\x11\xc3}\x8b*\x0f\x06H\xa6\xce\xd9]\x8a\xfb\x16\xdah\xcd\x18S\x08\xe6;\x8f^\x160\'o\x1c[s\xafy\x9d\xeb\x01\xad\x0b1\xe9\xde\x1c\xee\xdfqt\xf9\xc9\xa8\xb8\xd7\x11\xdc\xfa`>\xe0k\x9c\x8f\xdaj?\xa7\xc6\xb2J\xda\xb2\xd7\xe6\xd6:\xf7\x1clLCJ\x97\x96\x13?\xdb\xc8\xc28\x1b[#\x00\r\x17U\xb0{.5\xf3\xa4\xfbuZ~-\xe2\xd0\x0b\x87B\x9dzq\xdb~\xc7\x81Z[\xb7{\x7f:o\x1c\x8b\xd0\x87*\xfc\xf5$\xf3\xf3!\x0bCuB\xe7|\xf1\xe5|G\n\xdb\x8en\xf5p\xd5\xbc\x7f}\x87\x89S\x19\xa4\xd1Q{p_[\xa4\x9eN\x8c\xbe\x02P\r\x07s\xed\xd7\x1fk\xa8,\xc7WW\x1aw\xb8}\x8b\x05/-2\xbc\x10\xfb9\x9f_\xbd \x0f\x15L\xfd\xd8\xfb\x85\xf2\xfa\xb2\xb8)\x85\x98\xac.v\xf1\xb6^\x82~\xfd\xbeU\x10\xbb\x1b\x87\n=\x94y\xb7\xdf\xe5\x87\x05\xe0/qe\xcd\xeaO\\F\nO\r\x0c\x98m+:\x9e\xbf~\xc5\x87\t;\xd6\x97\xac\xce\xf3\x9c1i\xd8\x0c\xc5P\xa8\xc1\xbe8\x88\xbe\xdex6\x0b*ASv\xf3!\x8bho\x8f\xec\x103\xdfq\x90V\xc9\x86\x87)\xd5}\xad\xde\x1e\xc1"\xbd \xdd\xfcI\xf7\x1dG\xb3xaM\xee\x97S\x1b-Y]t\xf9u#3\x0e\xda\x07g\xb0\x9e\x1e>z\xae\xb7\x18\x19M\xd0\xa5y\xb3\x9a\x1f\xfe\xba\xde\x953\xeb\xe5\x89+\xd3\x9c\x9f\xac\xd7\xeb$\xb8\xf6\x92\xc0u<1\xdf\xdf^\xa0\x89\x96\na\xfe\x8c|\xbf\xe7\xd4\x0b\xd0?^Z\x1cV~\x9d\x8a5\x8a\xa3\x94\x17p}\xbc+\x9f\xbd\xb4d\'?@\xa2\xee\xf7\x0b\xafW\xca\'\x88\xfa\xf0\x8a\xbe\xf3@z\xef7\xc1\x7f\xac\xb2>:\x7f]\xea\xb6\x04\n\xb9\x1b\x8c\xbf\xe7\xee\xa5S\x8d>\xf5\xbb\xa0,\x1d\xab\xdb\x95\xc4\x1dF\x08\xf6:)\x8f3\xe8\xd9KaqI\xc7\xe1\xe7\xafOT\x81\xa0\x05we-\x0f.\x82\xa3\x8d\x99\xf5:\x01]:\x92\xbbo\xf9Z\n\xec\xa2|m{\x8b\xd5\xc3BH\x08\xbd\x1a9\x99s\x1c\xee\xb7%b\x94\x14\xb5\x8eF\xd8\xe7\xf6\x0b\xd1\x1e\xed\xfa\x97R[\xc5\xef\x17\xda\x98\x16S"\x1e\xd4\xfd\xb7(\xea\xd4\xc4f\x01N:ewZ\x8e\x1de\x99\xe6)E\xff\xeb+\xfaUt\xbf(+\xea\xb2^D\xd0\x06e\xd7\xe3E\xa1\xee\xc5\xc3\xfa\x8d\xb1Uv\xb6q\xdd}\xaa?a\x88\xc2\x89\xa2\xcc\xb8\xbbj\xff\xd5\x06d\xe1\xca\xf0\xa6\x8d\n/\xceB\xb2?\x8a\x81~\x86{7h\x1c09g\xd8\xe6\xc7\xa7v\xf7\xdb\x92-\x8fv\x06q\xef\xa7y\xfdr\x16?\x851%\x8bQx\x86\xfbV7\xedk\xaa\x8e\x8ai\x94\x95\xfc\xab\x8d\t\xb2p\x88\xcf9\xcfz\x8d\xc3,\xb8=\xc6\xe6b\xec?\xc7A\xa4f\x9d\x85\x84rz\xbe\xe2tR\x86\x0b$o8\xd7\xd3\x93O\xe9\xfd\x88\xe3\xf6\x04\xce\xe5\x85Z\xc0t\xd1s\x8b\x8d\xd7d\x8a\x06\xc8S67\xd2\xa8j#<\xfa\xde\xa1\xfe)\xf7o+\x0b8\'w\xac\xef\xaa}\xfb\xc6\xe8)\'\xccR\xcb\x8a\'\x16\xff\x91+\x00kM\x88-L?\xeb\xca7\x14\xb1\x04\xa0\xfe\x17\x86\x1b\xa9\xf2\x1e\xd9TU\xe6\xad\x88\xf2/\xef\xd1\xad>\xaa\xf6G\xee\xe4\xf5\xccj\x94\xa0\x9aD\xde\x84\x0eg\xa0^\xd6@F\xdby\x0fw#\xab&\x80\xd8\x17\xfct\xe0UJ\xba\xdeQ\xe2\xd6\'\xf3\xdfAE\xb5\xcdCR\xef6\xc0\xaf\xa1\xb3\xca@\xab\x8b\x18)\xa7\x156GU\xd8\xef\xa8\xf3[@\x84\xaes\x03\xf4\xcd\x80\xb1>^w\xd4{\xe7\xe7\xf0>\xd1m\xb4\\\xc19cX \x1f\x15\x8d\xbb\xa3\xb9S[\x19<\x08&\x8a\xe2R\xf5D\x00\xfc\xe5\x1a\xf1\x0c\x82\xf9\xeb\xb1\xb8\xaf-\xaa\xee\xb5\xaa\xa3\xf8\xe3\xed\xb13\xabC\xcc-\xd4\xf9w\xf7*\x90\x85\xf1\xf5\xb1\xa3B\x1bn\x1cX@\xc3\x1b\x95\xbfMy\\\xe7\xbaegG\xaaZ\xeb\xed3Jw\xf3A\x1b8\xb7]\xcc-\xa6{\x7f\xce\x07\xb3]\xb6\'\x9d\xa7i\x1e\x9cm4\x9d\x92\xda\xb7\x04\x9e\xfb}\xe2Z\xa6y4{\x9bJJ\xd1}\x0bm\x0c1\x92\xc343fr\xeb\x94qP\x9e\x1dL\xb5\xa2\xfb\xfd\x02\x83?\x87\x14\x99"\xc4\xd4\xb2k\x03\x14\x01N\x9f"%\xebR\xefn\xd6w\xf6\x1e\xcdz2Em\xde\xaf\x02\xa9\x00\xc0\x84\x91La\xdbGi\xad\rE#\xa5$\xf0c\x15\x0e\xb4A:/\n@Q!\xbb\x978\x88\x08\xc2M\xb4!R\xbez\xbfp\xa2p}\xe2n\xcf\xb0\x9f_\x15T\x1b\x99A\xd0i\x9dp\xa0mGln>\x88V\x8f\xc8\xcb\x82\xa2\xa3\x96\xfc|,/\x1cr\xa0\x02Ci\xd9\xb7\xc7\xd9\x8b\xda\x90\x1e\x0e\x08\xd1>\xdd\x1b\x19\x94\t\xd7K\n\xe2Q,3\xbb\xf9\x10\x1f\xbe\xd0\xe9\x13L\xefts\xaa\xfa\x06P7SL\x14\xc1\xef\xcad7P5-\x9bh\xfc0\xc7n0\\\xce\xb4s}]\x99\xc5E\xf2\xb0h\x12($\xcaR\xae\xd8\xd6\x17A\xd4\xc5\xffoU6\xfd\xce&H\x05\x00z\xa2\xda\x8c\x01;\xdew6\x16]\x8f\xe8$\xd5\xdfvF\xf2\xbeh(QwL\xcdG\xad\xc1\x8dC\xb8\xad\xa0\xca6\xa0L-\xde\xe7\xa9\x10f\xb3\xa9\xe6l\xea\xa9u\xefJ,\xd6\x13K\xde\x16\x0f\xbaK\xd1\xc0pl\t\xf1K\xd4m\xd12sh[a\xe1p\x83\xd6\xcd\x0c\x9a\xa1t\xdf\xcb:G\xf5H\x07e\x82\xb3\xe5\xe2R\xe0\xfarQ\x9d\x87x\xf1\xab\xbb\xd5\xc5\xd3;\xa5~\xc8\x1b\xa5\xe7\xe2\xbeV\xb5w\xc6\x1eU\xd23*\xf9~`%E\xa8\xa3\xd7Z\xfe\xa4\x1b\x9f\x8cE\n\xcd\xdeb0\xa5\xa5\xe0z\xe1<\x0f\xb1\x19\xfb\xdc\xbc\x19\x0e724\x8a:\xc6\xb8\x8f\x87;\xa5@\x86F\xe3\xb7Z/\xae\xcf\x1c\xc5\xcdz\x17\xfe\x04\x05\xa1\xc2;\xa7\xb8\xc8\xa6\xd0\xb6M\xffR\x94;q\x9e\x92t_x\xf9\x82\x1c\xaeO4\xe5\xfb\x81\x1c&\x1c\xa4\xfa\x93\xb1w\xe59\x1fD$\x04\xa0We\xca\x0c\xee\xce\x06\x9f\x0ce~\x82?\x19\x07\xd6\xcf:z\x9e\x00\xc7\xa2\xb4As\xf0\xb3N\xf5\x02k\xbd\xad\x93?o&\x9bc\xc6\xb2\xb2\xf7AJ\x02\xf0Nww\x8e\xc9"@*\xb7,\xd6\xaf3od\xc6K\x8c\xe4E\x1c\x15\xc8\xf2\xd4zc{\xc0\x8d\xc3\xe8\xc7\xfb\x9a(\xcb\xbc*\x0e7\xb2\\\xfaD\xddT\xaa\xba;\x0b\xc1\xc0#\x85\x12\n\xf1\xfe\x9d\xe3;~\xb9,4\xe7\xead\xdd\x11$$\xd2\x8d R\x1b\xcd\x90\xcb\xd4\x15\xc4\xec\xbfE\xcc\x1c\xd4\x95\x88\xc3\xbd\x9c\x9c\x19_<\xbf\n\x1c\x8a\xd4\xe5\xda\xc8n\xa4(\x19\xf1(1\x05\xe5\xde]\xa6\x08\xa4.\xb2\t\xc5\xd4\x00\x8c\x03\xf1\x88\x8e\xe6j\xdeM\xa3\xd6\x8b\x95\x1c\xdd8T\x8b(|!\xef\xadp\xaa\x98\xbd\xb3\xc6\x91(\x1b\x80\x97\x9eHo=\xcf\xb1lU\x14\x15J\xb7b\xca_\xf1<q\xb3\xe6\xb4\xa0+\x19y\xdf\x02\xbc;s\x05YsZ\x86\x84x_\x83r\xf5\x8b[.o\xbd\x02\x14\x15\xa8\xb2i[\xc9\xe8l#Z\x948\xa0h\xb0\xda(g\x8c>k\x15\x82\x95\x1b]\xf5\xf3O\x85\xdc\xbf6\x82\xa9\x86\xa1J \x12\x9a\xe0\xc6\x11\xec\xff\xa5\xee\x94\x88\xceUe\x93w=\x10A>8\xa9q!N,\x8bY\xe0H\xe7\xb5\xd6\x8b\xfc\xf6t\x7f\x0b\xbc\xf8x\xae\x03=\x89\xb9o\xf5\xe3[\xd4\x0b\xd1\xd9\xa2h`\xcc\xe7\xbe\xcdV\xdb\x04\xb2\x8c\x1a\x1a\x08d.\xfe\xa0\xac\xf3#\xd5b\xf5QL~\x1a\xf7|\x88[\x7f+\xb0\x13y\xcc\xf3\x9e\x0f\xb5\x81z\x08l\x9as+]\x9d_\xdb\xc5\x83\xc6\xef\x02\x1dl?o \xf5\xd2\x89I+_\x8a\xb7\x9cGu\xbd\xd0\xc6T\xb4\t\x9a\xde\x1e\x92\xfb\x96.\xde\rv\x14\xbfq;q\x8e\xb2\x10vU\xc8PVR>}\\\xf5\xd2\xc8WF\x9d0\xe8\xcf]\xd5`\xbb\r0\xc5k\xc6:`\xe8\xe1\xd6:\x16p\xcb\xa86\x11\xa0\xca\xe9\xafg\xddb\x19\xf7w\xfd\xfa\xe45\xf3y\xbf\xbc\xcdb\xf9\xf3b\xdd\'\xc82\xe2p\xbdT\xe2\xb7\x8d3\x88\xe8v\xb9\xd8=\xcc"!\xbfL\x15\x16e|W\x8c>\x9b\x1e\x0e\x97\xa5)\xb2e\xe3U8\xe7\xb4(;\xac\x8a\xe5\x13\x93w\xb4A\x0e\xa7[\xe6\xfdB\x1f\xef6v.\t_\xa7\x87\xeaV\xb2\xb0\x92B\x86\x08\xaf\x12\xfcJf\x84\x10\xe8\x92\x99`j\xfd\xb7dc:h\xc2\xe4\xaf\x83\xa6\xb8q\xe0\x0f\xf2*@\xd7<I\xd7\xe2\x1e\x87\xb0\xf8\x1d\xaf\x02|\xf9\xafq\xa0\xdaaL\x07\xe0\x11\xc2\x0c\xae\x17\x10\xff\x198\xc5KB\xbd\xd9\x9d\x1f\xb4Q\xd7=G\x1d\x1f\xf9\xc4K\xad\xf3k\x01\xb2=H_}^\xf5\xa6\xd9\xbcO\x18\xdcC\x91\x1f2\xdb/\x0b*\rQ\xdc\x00\xa1\x9a.\r\xbbl\x88\x7f\x81\xce9O\xe3\xc6\xe2\xc7c\x1c\xcag\xaf^8\xdf\xd9\r\xfe\xb7\x8d\x86qB\xe5E\xfao~\xdf\x8a\x85W\xb9\x9b:\xd3\x93\xc9\xf7a\x91\x10J\xecU\xb5\x9a\xfdR \xcb\xc6\xe0O\xbdX\x98\xaa(\x0b\xa7\xaa\xec\xdb,\n\xe5h]|$\x9b\xc1\xbf\x1f\xdf"\xbe>q I`{\xf6{W\xf2\xc2\x91\x04\xebT\x85]\xbb\xd8\xa2\xb3\xde@UEi\xfc>T\xe9\x9d\xc8\x8cm\xd1\xa9\xad\x1a\xd2Y\xbdq\xc1\xd6\x0b,\xf3\x05\xc5>\xea\xfc\xfd=\xc7{\x0e\xaa\xf2\xca\xdd\xf0\xc5\xc0\x1fk\x9d\xb7)\x95\xdb!\xaa\xc2\xad\x9f\xdf\xf2\xb5\x806H\\\xf2y\xa3\xa1\x8esL\xaf\xd7u\x9c\x13\x0f\x82T\xa3\x94{\xc6\xd0\xb0\x03\xa1\x82b\x9f\xa8\xed\x87\x9b1T\x00\x86\xe9\x03\xc1Gq\xb1iec\xbd\x87?wf\xa9T\xe5\x9e]\x1b\xf0\xe2\x1b\xee\x03\xcc\xf7\xa5T\xf3m\x83\xb7z\xd9\xde\xce\xa9\xb9\xf4\xb66:\xbeC\x97\x8a\xc7~\x9b\x9e\xdf\x82\x02\t\x89\x11\x14\r\xe0v\xc9\xeew!/W\xc4\xe5F\xa9D=\x91\xa1\xafm\x01\x1fWd\x1ci\xbf\xa3\xce\x91r\xbf\x10\x1f\x83G \xdf\'\xff\xd7"\x1a;"\xb4K-\xb8\xb5.\xae\x8al\xafWhW\xaa\xbb\x1b\xc43\x81\xd8\xc0\xce\x8c\xf8\xbb\xd2\x98\xf3\x8b\xbd+\x89\xd2F\xf7\xb5\xec\xb5\x8dQ\x0c\x04|\x0fT\xd6\xbf6j5\r\xcc\x8d\xed9N)1\xe7g1\n\xab\xa6\xf8R\xa4\xcf\x16c\x9b"@\x83\xd5k<*u\xfe\xda(\xdcQb\xac\x8f\n\xc6\x157\x0e4\'\x91W\xa7v\x15i\xc9\xe1\xbe\xa5\xa0\x1aZL\xa9\x97\xb2\xf5\xe2\xe6\x03\x0b\x15\xf1\xe0\x1f\xd6\xeb[\xbem4\xa9\xc6j\x05\xf5\x13\xd3\xab\x91\x8aIO\x9cr\x82K]\x9c\xc3\xd9\xb0\xf8\xe8wO\xddf\xcb]\x0e\xee[\xa4&\x1fMg\x04\x7f\xac\xb8\x9dM\x1b\xe8\xe1p\xf2\x17\x9d4\xf7\xd7\x8a\xc97r7@|\x1d\x83\xf3\xc6\x89\x16W\x84^\xe7\xda\x15\xb8T~>\x92\xb8\xa9\x94K\x12\xad\x82\xbb\xc5\xa2t\xbd\x90\x80\xb7*\x9b\x8ba\xe8\xdbFV\xed\xca\x14H\xcd\xaf\x0f\xa9\xcc\xe0U\n\x91\x99/\x8e\xee\xac\x08\xfc Y\x01\xdf8~P\xf2\xfbEx>\xd0\x89/\x92<%\xb9{\xdf,\x10yV\xbd\x98!\xdc\xd3\xd5\xcb\xe4\xed\x81\x0e\r\\\x00\xc5\x9f\x0e\xb2\xe0\xa2S\x04\xad]\xf9\xdb\xefH\xbb\xb8\xdc8W\xc3\xc5l\x9c\x8d\xd7\xa9C\x9cl\n\xc6V+\xda\x9d\x05\xac<C\xe8\x8e|\x9eA\x1a\x07\x08{I\xe3\xaa\xf6\xcc\xd8\xf8\xca\xb1\xa3\xb0\x88y\x98~\xc3|0\x92\xff\xcd\xc7\xeae\x00\x1d\x12\xdb|\xfc\x8c\xe6\xe6\x14?\x1d*\n\xee\xee\x94>\x97\xbe\xe9\xb6\x98\xd4\xd4GC\xdc\xc5\xf1\xebkk1\x85\x18\xcaN\xeb=\x1f\xd2\xf1\xce\xc0\xf4\xa5_\xbd\xeb\xf7\x8f\xaf}a\x01\x9c\xb3\xa8\x02\xd3j\x9b\x9e_\xab6J\x956\xc7\xc0\xc9\x88\xce\xfb|\xe9+!_V\xd4i\x8c{%\x9bjy5\xedk\xea\xa2s\xbaw\x83\xc6!\x85w\xd5\xbd\xf6\xe6\xe6C\x16YX\x16\xf9\x1f\xc3\xed\x86\x17\xf7-\xefV\xfc\xe4\xf4\xe4\x93\xfekc\x88\x15Y\x1cf@\x04\xdb\x99[\xdbm\xcca\x0cC\xe2\xec\nnN\x87\x18 T\x91\n\xc6\xa8\xfa\x19\xc3\x02\xe5\xec\xb81\x13\xee6U/\xdd\x10\xff\t\x08su3\x86\x05E\x91Q\x95\xd3\x0f\x84\xc8\xd3b\xa0\xa0\x8d~u\xd9\x9a:\xae\x8d.\xe5Y\x98\x9e\xb7\x7fz~K\xe7\xe5\t(\xf0\x05\xac/\x9c\xac<\x7f\x16\xc1\xd4\xd3C\x9b\x86\x83=g\x0c\x8b!%4Is\xc4\x13!\xb2\xdb(P\xd7\x99rO\xba0W\xdb\x02J\xae/\xc7Lr;J\xbd\x04\xe5_\xd6\xce\xae\x9f9\xdc\xd7b!\x02\xf85\x1f\xb0E\x97{\xcf\xd1F\xe7\xf1\xa1hK\xb9+1\xbe\xbdPr\x00*k\xee\xca\xa5s\xa4MYjb\xc1\xaa\x8e+\xf7[]\x16]\xfc3d\x04vMQ9\xc6a|_\xf6\xe2\x0b\x1b\x8d}\x8e\x836D\xc6\xa8xa\xbax\xbe\xbf\xbdPC>\xa5\x87\x93.\x0c\xdanc\xe4]{\xdf\xb7~e\xf2\xdf2\xab\xb0\xc5kJ\xe7\xbc\xef[kC\xbc\xd6\xf0\xf6\\x\xfe\xbfq\xe0\xa9[\x04\xad\x14\xbf\x925\x1f\xa8\x1aKE5Tw\xf2\xbf*\x19\x1aayQ\xa7.\xc9\xf9AX\x10\x11\xa8]:V\xf6\xde\xcfW\x1b%TS\x94\xe6\xf6\x08\xdd\xcd\x18ou\n0\xa7|\x87\xda\xb2\x1b\xe9\xea\x85P\x91\xbc\x8bu\xde\xcd;\xda\x83EMr\t\x14\xdb\x1a-\\\xd1\r\xc3:%>B\x11\xa32\xfc\n\x82m\x8d\xab)+.\x94/U\x84\xfc\xadMX/\n\xf9e\x9b+<_m\x88b\x8f\xcaG\xf0\xb21\xdc>\x1dm\x10\x1c]\xb3\x8d\xaaE\xe9~>\xc8!\x81O\x12\xab\xf8V\xc7NW\x1bh\xfdfX$x\x03\x9d\x19o\x8d\x034\xc5\x80\xdf\x8c\x8c@\xfe\x9c\xdc\xe9jCx\x0b\x8aF\x18\xc7\xe6\x1c>\xc7\xa1*\x9f\x90\xc1ZS<\xe0#hj\xa3\x02r{\xa9\x18\xebdW\x7f\x8cC\xfa\r\xd3x\xea\xee\xf9\xc0\xa2\x97*v\xe4\xb0\xeb\x1b\x9a\x1bG\x833\x05\x9f\xbf|\x82\xf3\x83\xd6\xdf35\xc5a\x12\x15\x87\xbd\xbaq`\x11\x0c\xe1\x8e\x04\xeaY\xaf\xfe\xdam\x84\xb8\xef\x06\x88A\xcfL\xb3\xb51f\xd0m\x8a\xf6\xe3\xe7|\xef\x7f\xdbH\xc4\x83ve\xdbYA\xf5\xd7K\xdb\x16\xebP\xae\xc9\xad\xf5\xd5\xcb:\xa5L\x85\x99\xc2C\xbf\x92\xd5F\x03\x8d\x1d\xfb\xe1\xc3<{Y\xcee\xb6q\xd4O\xf2\xeb\x83\x91r\x8eE\xfb\x96\x13\xb9#\x0b^\xcf\x01\xfa\x06\xf0\xeb\xe5\xc1\xf9\xf7\xd7\x8b,\x92\xe9j\xd4i\xb3~\xceX\xd4\xdb#\xc2\xae\x0ef\xbf\x14w\xd2a\xb1\xce\'~}\xc0\xa3W}\xd4\xeeeY\xc0\xd3\x9bai\xce\xdd\xad\x0f\x1b)\x1a\x10\xcb_\xca\x9f1\xdd\x8ca\x91)I\x82m>_o\xb1\xf7\xf7[b\x15w:b\x8b%\xbas,\xf0\xe2\x03V*\xe6\x96\x19\x8e\x9c\xf8\xd7\xa2\xc0\x87?\xa4;ky\xf5cN_A\x18\xe7\xe5B\xaf\xbb\x015F\xe7\x8f\xbd\xe0\xdbH\xb8\xf2\xca\x9d\xd4\\\xef\x19\xa3\x97\xd6!\x83\\\xe7*\x8f\xfa;#a\xbd\xe0\x04\x93\x97ZS\x1a\xfc\x9d\x8d\'\xdf\x92x\x9d\x00\xda\xbbh\xb1\xf5\xc2\xb7\xa0\xb4\r\xa4\xc5\xdd@\x9a\xd3D\x18\xc7\xde\xb7\xc9\xcd\x87\xcd:\x818\x98\xc1\xe2U\x9b\xf0o\x055\xfd\xfa\x1c\x8a\xd1\xadu\xfd\xfa\xeb\x14\xe4\x94\x02\xfcU\x9d\xbf\xae\x15$\x01\x07~\xb9rsR\x7f\xdb\x98Vg\xd1\xbfUz\xf1\xb6X7\xa1\xd6\xe9r3>.&\xbd\xdb \xeb\xca\xc9_>\xe1\x8e\x7f\xeco\xe9Zc8\xfd\xd3\xadS\x9d\x0e\xa0\x8f\xc9\xf5\x11\xdcr1i\x9d0\x80\x15\xc8L\x8c\xf9\xc3\x0f\xb2\xd3\x01\x9a3ib\xa4\x0b\xbfn\xbd\x8c\x1eM\x1f\x88\x10\xc6\xc9\xb4\xf8wJ\x05\xab\x16\xa4\xe0\xa3\xcf\xfb\xe4\xa7\x8d\t\xb7\x90T\xe5\xc3\xa5\xec\xf4=?2\xd7\x06\xdc;z\x02\xdf;\xea-\xbe-\xb0\x10\x9c\xeb\x1b\xa1\xda\xef\x91\x8e\xb0+\x1f\xe7|\xb0\xbc?-V7B\xeeh\xc3\xb4\x9fm\x90\xea\x8e/\xe9\xa2\xf8\x13\xc6\xee(\xa9\x99\x80\x9d\xb8V\xd0\xc3Bj\x04\xec\xac\xe4\xbc\x0bY\xb4\xa2\x93\x8e\x8a\x90\xb3\xb6\xe9qG\x19\xb7~\xda(\xb5s7\x88\xc7\x91\x04\xf1\x0b\x0cr\x19\xee\xb4\xb4\x1b\x19\x903\nB\xfdQ#q\x8cC\xbc\xd9\x86\xfd:\xab\xf4\xfe,F\x12\x8f\x00\xac\x8d\xd5\xdd\xea\xf6\xb5\xe2N\x17\xe2-\xe6\xfbt\xb0o\xe1\xa7\x83\xb3<\x1b\x0e\xa5;\x8b"\xfd\x86$\x1cJ\xfc9\x1f\xcb\xfb\xe4L\x06\x7f\x91\xb3\xdb\x95x[d3\xaa\xbc\xad\x9a\\\xbc\xf0]\xc4\xf6F\x06 \x01\x13*.\xb7\x06\xd2\x9eo\x18\tF\x8a\xcd?v\xee\x86\xe5)\x89 \x95\x97pV\xc4\xf7\xfem\xb10\xef\x17\x85\x904\x8a\x9bS\xf3\xfa\n\x19\xc5\xf0\xad\x9f+\x97\x05\xe0E\xb0V\xa4\x93S\xf1{\xbf\xe8\xb4\x86/0A\x97\xe8\xe3\x0e\xef\xf2\x06\xa4\x14\x14\xcd\'\xa0\xd8\xefX\xce[:\xcd\xc2\xaeJE\xb5\xfb\xfd\x82\xbf^\xc5\xfc\xc03;\x07\xff\xbb\xe0\xafGe\x8a@1\x86\x93+\xfc\xdb\x06>\xc3 \x02\x8e \xbc_A\x155\x93\xfe\x11\'d\xdd\xcc\x0b\xf1\xb2\xc8*(K;o\xea\xb2\x1ax\xe3P3\xc0M\xa9$\xad\xdf\xd9\xdcoA\x1e=\'\xc0\x98.N\xc7\xb7H+%\x89\xc1\xae\x06\xbf+\x15\xe1\x15\xd2\x1e\x02\xff\x90\xca/\x8b\x81#\x06n\xbc\xee\x98tw\x16Q\nu\xcay\x96\xe8\xf6\xad,\x9a\x90\x90P\xecw\xf7\x9e\xd3\xab\x11bZ"\xf1\xf9Y\xbb\xf2:\xdfb\xc28S\xbd\xd6\xa7[cM\x9e\x9a\xb8]\xc8zy?\xc8\xde\x84E\xb5\x1aBf\xf8\xd3\x81^\x9a\x18\x0f\xc8\\=0\xac\xaf\xc7[\xbd\xc1j;\x85\x93\xaey\xb8\xf5\xd1\xb7*\xd3:\xdf\xc9z\x05\xff-\xb4\x01\xc6M\x1av\xc3\xa2=\xe7\n\xc2B\x8e\xba!\xddbt~\x10\x16d\xb2\xc5\x87\xb6^:\xc9\x9d\x1fXPCC\xcc <\xb5I\x8f\x91\xa2\xb2\x0b\xcbH\xdc,#\xeek{3\x05\x10\x94\xbeSv\xebC\xd1\x8d\xddK-\xbf\xceB\xe2A\xd3*c\x91\x96\xec\xe5\x87\x05\xdb\xdab(T@\xb8\x88\x80\xda\xe8u\xd7gG\xc3\xc2\x9dkL\xd1\xaf\x94\x8c\x8b\xa0~\xa2\x8b))\xc6&\x84\x8124)Fw~\x0c\xe9\x12OC\xb9n\xa6\x81\xf3\x97#\x92W,\x9e,Y\xc0\xec\xc6A\xbc\x90\x98\xd2\xd6k..\x96cm\x88\xa3[\xf5)\xd3\xbd\xe7\x14\x95\xe4\xcc\x8d/\x130Ln\xa4\x16\x1d\x8d\xaa:Bt\xe7\x9euEX\x97o\xa9\xf9 o\x99\xfb/\x8b\xce\x93S\xdc\x0c\x9b\x15\xf0\x18\x87b\xc1\xa4\xcd\xa9\x15M\xbb\xaa5\xdf\x16=\x15\xf9\x1f\x92\x05\xbe\xbf\xf6\xad\xf8z\x08\x8aZK*\xad\xb9^\x8c\xedUU\x03\xf0\xea\xd4;\xe7\xb9c\xf4M\xf5s$yZ\xbe\xe6C1\xfaj\xfb\x84\xf3\xc3"WG4\x90lB3~)\xc3*\xb8\x97\x85\xf2\r\x99\xc2\x17!\xcc\xc2L\xae\x17\xa9\xa7J\xbf\x01\x95\xe4\xab\xd6\xeb/w\x12\x88\x9d\xbd\x08\xf7\x872\xae\x88\x91\xe1\xe8E\x8d\n\x97\xfbz\xaa\xcf\xfb\xfc\x10\'\x13ocP\x8ck\xc6r\xbeo\x0f\xda\x88\x9b\xd3\x9e3\xb9u7\xebBuJ\x8d\x9a\x94cu\xa8\x1b\xe5\x81\xaa\x08\xf1\x95;\t\xfd~\xbfX>\x8ad\xa7\x94\xb7\xd6f\xf89\x8eL\xc8[Q\xe3\xcfp;\xca2xA\'\x8c8\x11jr\xf3Q\xec\x85\xa3\x19\x0b\x9b\x1f\xf7\xd8Q\xca\xbe\x11\xe7\x19\xd2\x13\xaf\xf9\xf6\xf9-\x83\x07\\\x8e\x1a\xab\xd2?\xd1\xdd\xb7\xca\x02\x0e\xc3\xa1\xf0\x02\x8ew\x1e\xd92\x89M\\&\x9c\xff\xe1\x8c\x8f\xbd\xff2\xabC<\x8a\x84X/\xa6\xb4\x9d\xd1\xac<\xa3x\x9d\xacm\xd3\x9d\'\xad\xac(\xda\xb8\t\x16\x18\xc7\xe2\xfd\xcd\xceN\xb5\xa1wC*\xee[\xc8\xbd\xe6n\xba\xd5c+\xf7\xe4\xbb\x97\x12\x14\x81_\xf7\xdd\xb8N\xcbo/Er\xe5\xb41\x0c\xe5z\xcez[\xef\xdb \x1f\x1b\x16T;\xe9\xce5\x06\xefGV\xecS7fm\xee\xb7\x05\r\x15\x83a\x8c\xd8\xb7\xcd}\x0bX\'\xde\x1c\xe2\xec\\\xdegq\xdf\xb2,\xa8\xbc\xccE8\x94\x90\xddkM\x99\xf7!\xe5\xb1\xc67G\xe7\xe3\n\x01PU%\x08\xa2\xaaW\xff\xb5\xe4\x073\xa5\xa8/\xe9L\xb9\xfc>\x16s\xbfl\x90\t\xea\xb3\xb8U\xc8\x89/J\x8e\xf5\xbe\\\xf3\x91\xdd}K/\xa4\xb3\x89\x05\x8b\xc5\xca\xaf\xb1eA\x89\xf7\xba\x89\xa9\x91\xc8\'\x1ewc&\xd2\xf2\x92{\x96~\xf5\xba\xb3\xbbkC*D\xeb\xddP\xe0u\xdc*\x00\x87\xe7\x88\x05\xab\xa2\xa2BD\x8d\x84\xf3a\xb0\xe8VgJ\xb6\xb0N\x97+`\x1c\xc1T\x19\x125\x1ds\xb8\xbba\xbci\xa3\x80!Qy\x81\xdf\rS\xd8f\xd6E\xcec\xa3\x07\xcf\xdfe\xc2\xaf-\x15\x02K\xbc\xfb\xdfe\xea\xc4\x8f0\xd8\xa1\x1b\xdc\xfd\xe90U1\rKtF\xbc\xb4\xf9\x19\x9b\xa6\xd6\xd5#H\xe6u#\xbb\xd3\x12|\x10\x0f\xa8\xb1\xda\xaap\xca\xba\xbd\xcf\xab\x84\x18K\x91\x92\xf2z\x0b\xdd\x18\x01!\x88(\xc0DY\x81\xdd\xdb]\xe4\x8a6*)\x11p p\x0e\xdfod)< \xe7\x89\x05\xeb\xa38\x0f\x96\xda\x84b\xb8 \x02\xc2V\xeds\xcc\xa9\x98Z)[\xe8(\t\xad\xbf\xdc/\x97\x94\xb7U\xe5\xe5:\xce\xd6\xb4\xdc\x91M\xab\x80\x00\x9d\x06W8D%w\xe4\xdb\x90]T\xc8\xac\xdfxrG\xb9\x93\x1f\x94\x1a\xcc\xa4\xeb,\x02\x17\\\xa6;\x1d\xb0\xc01\xd0\xac\xaf\xbd?\\\x86\x06\x0b\xa2\x81`\xbf\x02\xf8uw\x16\xaa\x02Bp[!\xcbs9x\x04\xde\xdfqd\xa9\xed4\xe9\x9bV\xf7\xdbfc\x9fa\xbd\x92\xbd\x1f\xce\xcb\x01\xabI`D\x9c\xa1u\xad\xf9\xf0\xab\r\x10D\xd3xG{\xba3\xbco\xb1\x12\xa7u\xe0\xc2m\x9f\x9f\xf9\xb9\xd7\x03\t\x99x\x0e\xf4\xad\x9b\xe02\xabI\\\x19]\x9a:\xaak\xf43\xa6\xca\xcb\xa9<!^\xf0\x88n\x1c\x85\x18\x9b\xceB\x988\xb3Ct\x83\x0c\xcd\x028\x8a7g\xf3\xc0\xe7\xdb"Z,\x89X~\xba*S\x0c\xa1\x9ax\xce\x8d\xa0\x1a\xbc\xe8\xef\xdbd\x8c\\\xdc\xa2\x08\xc2\xa6S\x9d\xe1\x8b\xb6\xa5z\xa1d\xd5\x9bV\x87\x11\x10\xdaVl+0\x83M1\xe8\xdf\xdf\xd2\xa8\xf5\n\xc6\xcf\x1f\xf6\xc9\x7f\xf80\xc2\xe3vEVy\xb3\xe5X\xdd\xe9\xa0j\x8eN]\xa3\xc9F\xfa\x15\xd4\xc5b\x05\xc2\x0cTe\xc8~\xd6\xe1\xa2.R?\\.\xf7\xea\xc5\xdd\xfb\xea\xa5E\xc3\xb1\x01\xcbu\x1el\x12\x17\x820,LKv\xe8\x9f/\xd6\xba\x10\xf9.\xdf\xcc\xfb9\x0e\xfc\x0e<\xe8*U\x84\x87\xca\xcc\xeb\x1f\xa2\xbb\t_\x18\x84DL\xdd\xaf\xf5i\\]\xbd\x881>\xcd\xe0z\x99V[\xb5NK\xf6\\\xf1g2\x16\xd0i\xac\xfe\x85`\x0e\xf5W/\xc4\xbda\xe2\x06s\x15\xca\xfd\xeb\xe7\xad\xef\xbeN:8=\x9bC\xeb\x83\xc5\'\x81S\x85\x8b\x016\xe5~}\xd0\xfaT\t\x8e.\xd5\x9d2\xc7=\x0enb\xe2\xab\xe8{\xb0\xaf\x1cjOu\x05\x10?Q\xbbB\xed\xf3\x89\xedym\x8b)\xf9\x90\x17!\xfap\xd5\xadY\xf5\x82\xd8\xbcJP\xc4(9\x14\xa3,P\x11)M\xf31.\xdd\x15\xab\x91h\x84\xe1\x82t-\xd2\xe7G/\xe8\x034E\xef\xc5\xe5\xeaW\x10o\x0e8\x19\xd0\x1a\x90\x1f\xe4\xf6>\x95\x0fB\x97\xe4\x17eA\xc9\xe1\x93\xa9\xf7\xc8\xd2\x9b\xadb\xf3\xbc\xf0\xeb\xaf]32\xa6F\xca\xce\x1e\xf9\xf4\xe8\x8b\xd5\xbf\x88du\x98\x06\xc4\xc5wQ\xfeU\xeaDt\xbd\xd6\xfa\x88g\xdc\xa1\xe8[\xa8\xbc\x9c\xeb\xae\x82\xce\xb1\x94\x93\xb1\xbehN\xb9n\x8b\xf0\xc9\xa4\xd7\xcf(m\xb1_\x0e\x0cA2\x85\x98r\xfa\x0e\xaf\xf2O\x11%\xc1\xd7[7/~<z\x91\x16\x85~\x0f\xfe\x8a\x17\xe7\xf0\xb6\x10\xeb-l\xaf\xed\x89\x83\xfd\x1b\x07\x08\xc8\xf5\x8c\x02\xf3\r\x16\xeeD12\x8e4\x15\x8f\xaa\xec(\xf0\xdaW\x8dU\xd9\xfb\x169\x8b\x08\x9b\xf7\xe6\xeb;\xbe6\t\xab\xf9I\xd4\xae(\x9e<\xef9]\x16R\x10\xd0\x89\x87\xe0\xe7\x19\xc7-:\x83Ji\xd2K\x1a@\x9d.}B\xb3\xc8\x14>\xae\xfe\xbb\xdc\x90\xe1\xc6A\xb4\'\x8b9\x17$\xaby\xf4\xc7\xaf/-\x8a\x0f\t\xa9\x17\xd2\xd4\xe1\xac{U/D\xae\xd6\x8e\xcb\x86\xa4\x1eq\xde\xb3\x9e\xfa\x9bZ\xe7\xd8\xa9h\x0f\xaa\xfa\xb9f\x9d\x1bhs\xec\xb5N9av\xbd\xc0\x99NA\x12u\'\xf5\xf6\x1d^\xd6FKC\xb1\x13\xd0\x8eVK\x1c\xaf6\xaa\x8aZ\xa5\x01\xf5\xac\x06\xfbk\x83\x9ck\x16j\x90wC\xcb\xbe\r\x90e\xcbe\xa3\xd6\x0b\xda\x8d\x0b\t\xb9-\xd6\xb1O\xce\x935\xd6\xceJ\xbf\xf7\xee\x05\x87}\x82A\xa7T3\xb8\xaf-bG\x9c0\xc5Sk\xd5\xfd\xaf_\xc4\x91E\xa5!Q\x85\xcb\xffP/\xe8\xbdMU<\x02\xd8\r\'>\xf9Uv\xad(\xaf\x82uZ\x89Q\xf8\xcc\x8a\x16S\xed\x82\x16\x7f}-J\x139\xfa\xf9\xc8\xe2\xeb#K\x8c{\xd8N\xe6\xfc\xb7\xb5\xd1Y\xec\xbc\xebx\x9b\x8e\xe6\xbe\x966,kO\xaeq\xfe\xd8/\xbb\xd2\xaf\x0e\xcdG\x88~\x15&4\xc0\xb5>*\xc2\x17)\xb9\xf5\x91\x888\'\x90\xdc\x8a\x17\xe6\xe2\xbe%\xd9\xef\xb2\xce1\xce\xb3\xd1\x92\xfbm\xa3\x14Yz\xc3\xd7\xe5\xae\xca\xae\x97\xa8: \xa2\xe6 g\x1e+\xe8\xef[\xe2\xce\xe14\xb0F\xeb\xf9\x18\xdd\xb7\x80\xd8\xe9\x8a#gP \xb3\xbaq\xf0~A4c\xf0Z\xdaw\xc39\xeb\xa0\x08\x9aT\xd4x\xf6\xf7\xee\xcf\xb1\xf0\xd6\xf5BU\x1a7s8\x11\x11\xd6K\x06\x15V\xa8\xe6$\xd4\x17\xdc*\x0c\xca\x87\xcdf:\xbc\xe9T\x9a`\x1c\xbc\x1a\xc9f\x07\xe1\r\x96\xe3\xe6v\xb6\xd4\x87 \x8e\x039\\w\xbe2=\xc7A\xad\xc6\xb4\xb7\x07Q\xb8\x9e\xddn\xd0\xdb\xd40=\xd2\xf69\x99\xb0^6\x8e\ne~/\xaa\xac\xef\x977^\xec\xbd_U\xc0\xa7\xdf8\xa7\xeaF\x8a\x85\xd5h\x8aN\xe0d\xb2y\xed6 \x15\xed\xdc\x88p\xca\xba5\xc6{?gq\xfd\xf1\x88\r\xd5\xdd\x84p"P\x855\x15\x05[~P\xbe\x7f9\xe974qAv\xe5\xe6\xdd\xae\\\x16\t\xe2\x96\xd1T\xfd4\xcat3\xd69\xcf\xa5\xff\x82\xf6Bk~\xc6\x9at\x91\x8dokl\xb5\xdf\xb3\x17\xf1H\x9b\xbe)\x9c;gU\xc9\xd7\xa2\x00\xd6\xcc;\xdfP\xdc\xd7\xd2\x8bi\xa3\x03\xb9*\xf3\xe4@\xdcm\xa4*]\xe2\x0ej\xee\xcay\x16E\xe1\x14\xb9j]\xeaP\xf3\xe2f0\x8b\x9e\xa1/\x1c\xcbS\x82\x90|\xbao!^\x08U[\xde5\xde\xee6\xa5\x176\nUi\x92n9\xbd\xf1m\x11\x83\xcd);\xeaBC\x15EX\x1bJh\xa8S\x02wH\xc9\x8d\x83\\\xb41pR\xbbR\xce8\xcc\xdb\xda\xa8\xddt5*\xc5z\xc3\xdd\x1eXTSA\x94\xc6\xd0U\xe1\xbf-x7\xc0\xaa\xa1b\x8a\x13\xa7T,&\r\xd2\xa9Q\xa9\x937O\xcd\xd9F\x16\xab\xa8\xf2\xa6\xa0\xd9N\xce\xe1\xbf6\x9a\xe2\x0e0\x1b\x87\x9e\xdc\x8c\xc9\x1f\x94\x16\xb8z\x99g6\xb2X\x04\x9e\xec~\x18\xdaQm\xf8}K\xf4<\xabj\x92<\x7fk~>\xc8 \x12\xdc .\xf4EB\x1e\xa7\xa5\xd4~\xab\xf0\x9edO\xc3\xa9\xe2\xfe*\x9b\x1d(\x8by*\xc3\x8f>\x82\x1b)~2\xc5-S\xea.\xa3\xb8\xf3T\xba\xc4\xd0\x17\x99\x16E\x98\xd5\xcd\x98\x8dtR\xd9\x86\xcaG\xf6k\x0c\xbf\x83\xa23\xea\x80\xd7\xfd\xd2O\xb6\xc6\xa2\x1cN\x15)\xc2\x94\xa2AK\xee~\x89\xf8\xe9\x88"p\xbbSa\x97\xddo\x1b\x89\xbe\rb9\x05\xf5\xb0\x96\xdc\x9e#\xc67T!C\xdc2%\x7f\x16\xd2\x86\x84\xce\xc4\x88\x91\x83\xf3\x93\x19iH\xeaE\xe1\xdc\xe6\xde\r\xb0X5\xba\x11Wx5l\xcf\xb9\x1b\x82\xd4:\x85SZ\xc7\xd9\x08\xee\xdd \x8b,ul\xa9y\xff\xf8]\x82\xd0G\xc2kSTz\xa9D\xec6\xaa\xf0\x03\xf2\x0cb\xf3\xa7\x03\x16\xa0\xdf\xabiQ\x9c\xea\xa5\x7f\xbdtqe\x91Ai\x17/mQ62E\xf2\rSLX3\xbb\xb3\xf05\xb9oS5\xa6\xe7n\x88\xcc\xe7*\xb46\xe0\xd7\x16\x9bg\xbd\xb9;v\x1b\x12\xc2\xdb\xda~\x17\x92z[D\xbd\xe8^\xe0C\xdb\x95\xd1\xdc\xbd\x04"\x970\xb5\xf2&t\x9e\xc1K\x16\xa1}\xb3\xa2\xed~i)[\r\t\xa3\xb8\x88(\xd6s\xefJj5\xc8\x10\xa5\xaa(m:\x999v\x1b\x85y\xc0\xc7-\xae\x0e\xf8\xb5\xdb\xe0%\xae\xb8\xc3\xd8\xd1\x8ds\xc6\x86\xa1\xc2\xf1\xd7\xc9\xe2\x9e8\xc7\xdd\x86\x11\x94\r\xe1P\xfa89\xff\xbe\x16\xc4\xb5\x89r\x8c\xad\xb1\x9c\xefq@/2\x0cC2N\x1d\x89\xaf\x05\xb0\x0e\xd5\x12\xafS;8?\x08\x9c\x81\xf4M\xf1\xe9\xf2\xe6\xfbl\xb7\x05\xd4.\xc4\xa58\xcf\xa2\xbb\xf7\x85f\x98\xca\x8a\x16\x81\xe5\x9b\x9bSj5\xa0\xdb\xb2l\xe4\xfc1\xa7]k\x0c?(\xe3I\x87So~[\x04=(\xd78\xfaVc<g\x9d^\xaa49\x88\xf4\xd6zG&\x0c\x11!p\x00\x9a\xad[\x11\xb6\xdf\xdf2\xb3\x14\xe0\xc97\xd4\xe4g\x9d\xac\x97\xeak\xa5\r\xda\xaezB\xb3\x80\x19\x9d\xec,\xf8\x8f\x18\x8a\xdb\x95d\x11\xaaX\tE\xc5\x18\xeau\xd2\xc9\xa2%\xf9\x96\xd0|\xa76\xdc\n"\x96\xb4v\x01h[\x88\xe3\xfap\xbf\x0bmX\xa4\xc8\x84\xb7\xa6\xfb]P\x10\xe8\xddX5\xc2\xbe+\xfb\xdd\x06l\x80x}\xbc\x80\xfb\xef\xf9\xe8\xfam\xa9\x19i\xad\xb9_\x0ed\x17\x9cq\xaaL\x89\x86\xd9<\xd7:5\x12\xfc\xb8\xd1j\xdf\xda\xfd\xf2\xb4*\n\xc8L\xd8\xfb\xf1\x89\x95|\xf6\xd2\x9a\xb5A\xba\xe9\xe4q\xfeZ\xa4`\x1cD\xf2\x87\x9a\x9buziV\x85\xc5si:/\xf8e\x16\xc6\x19\xdav\xb5\x8f\x1bG\x81\x18W\xda\x1c[/\xe9\\\x1fT\x82Pi\x01\xe6\x8a*\xf0\x13\xad_\xac\x9a\xa3\x16\xd3y\xe7\x1c\x99\xd3\xf5\xa2Z\xf7f<\xceq\xe7\xb3\x8b\xeb\x05@&\xbenIV\xbdp~-\xaf\xf9l\x9e4^F\xab\xd7[]\x169\xaa\x160\xa2\xdb\x18\xc2\xed]h\x1c!\xda|\x18\xf3\xc1\xbd>\xf4-s\x9aBL\xbe\xea\x80\xd5K\x16F\xa0\x19\xfe\xa3^l\xe2\x7f\x16\xa4$\xca\xd6<Hn7d!\x98u\x03!\xcf\xd3\xaa\xbb_\xb2\xea\x80\x8d\xe7\x9b\x07\x9d\x9fS|K@\xaeQ,#\xa6\x15_\x9dE\xb6\xaf\xe5\xb7\x8d\x07\xc7\xee\xdb,r\xa8\xa6B\x84S\x17\xb3\x9b\x0f\xf6k\xcb\xc9T\xcc\xd2\x8d\x00\xd8\x16\x01\xbe&\xbd\r\xa3!\x98\xcf\x93.q\x06\x99\x8e\x15\xba[!\xbb\x93N\xea\x0c}\xd8\n\xca\x9fQ\xddJFY[\xbcb\xc2\xf7}~\xeclFJ\xa2\x10\xd4\xcbW\x85\xa8]\xe3(@\xbaA\x10\xcd~\xdfQ{\x1c\xeb\x12\x0b\xb6>\xc6\xf8\x84\xe9V!\x16\x14i\xc0\xe2MIYr\xbdD\xd4\x7f\xa2\xf4p(\x1d\xf1~\x10|\xf4\x05h\xa8\xd8\x80\x93U\xe8\xba6\x04/%\x0f\xc3;&\xba\x19S\xc6\xac\x9b\x05\xdbf\xba\xdd\x00K\x12\xf5\xa6\xd1\x94\xd9bp;\x9b\x91\x12\t\x12\xaf\xf5x\xb0\xe0\xfd\xcd:#\x95|)\xf5@\xe3V\xbb\xf9\x8e4\xa9>{\xf9v\xe9\xc6\xc3|-\x02q@E\x8do\xfe\x8fb\x15\x105m\x15\x80\xd4l\xbf<c\xb0\xb2XKL\x8a\x17\x14\xc7W\x7f\x8e\x05\xa2\xf7hk3\x8ea\xfc\xa7\xed\xea\xa5I\x01\x15\xfcz\xa9V_\xe9\xdbhR\xaa\xd1Z?\xb9:\xbf#\xed\x9c\x0eS\xb8\xedOp\xafWUs\xd4)|\xe1\x88\x1b\x81\x98\xdd\xb7\x10\xca\xe3\xe4\x17x\xf4\xfe\xe54\x8e`J\xbdD\x15\xae\\\xf4nc(v\xc6y\x9a.\xf5\x8e\xefo\x1b\xb77N\xb9gr/\x0biQd\xc39\xce/\xf3B\xbe\xdb(\xcd\xd0PH)\x9f\x0c\x10\x7fk=D\xd3]\x81+\xb3\xdcw\x83\xd6X6\xfd\x06\xc8*\xdc\xcbs\x8f\xd4x\xf1y`t?\x1f\xb6\xa3\x8ax&8\x02\xea\xfd*\xd0\xb7$\xd3\xaf\xec_v 7\x1f\x19\x88\x99\xaa\xd2\xe6\xc5\xf2\xfe\xf7\xb53\xe8\xa4\xc3\xed\x0b\xee\xfc\xd0I\xc7#,\x19{\xc3\xa5=\xb9O\x87(\xee:\x18\x18\xca\xa5\xf9\xf8\xd7\x06r\'\xe2p\xdfm\x1c;[\x16\xbc=\xb2\x14\x8d>>\xee\xa0^\x92\x181PT\x1c%\xb9Y\xc7\x82xB\xb2j\x8e\x1c\xdc\x9c&r\xae\xc3\xbc\x8b0~\x9c\x96j\x83\x1f\x95\xfcXv\xb8O\xbb\xa3\x96\xe7+\x1eg\xcb)U\xf7\xb5\xdc\x84\xdcsM\xbeCj\xdd\xedl,\x8aU\x0b"eW\xdd\xbd/\x0b\x82\x8e\xf1\x05\x05\xe1\x8c\xc1\xcd\x18\x16\xd4_5\xf3\xb6N\xf6\x97\x7fw%\x05|\xaf\x9e\xfb\xce\xcd7\xd7\x8bxM\xe1\xa5\xdf\xba\xf7\xe7o\x8bg\x90\x8c\xf5\x9eJ\xddY\xdd\xce\xc6\x87AK\x9a\xdb\x03\xee\xbf\xe2\xbeEU\xb5M\xde\x16~\xea\xc93\xf1g\x81\xc0Yzu\xc2d\xd3\x7f\x0b\xe3\x88\xaa\xc3\xe9\xbc\xf8\xe2\x1d\x990\x0b\\W\xe6\x14)\x81\xf6\xab\x8du\x8c\x8d\xef\xbe\x8d.\xd2\xab\xaf\r}\xd8\xd7B\x84\xe6~9\xd5\x044\xb1\x8a\xc2\xbc4\xfd\x8e\x92o\tE\x99):^Z\x14_\x0b\xc9\xc9[\xf6>W\xf7\xdb\x9a\'=\xb4\xc6\xa0QvqKy\xc1\xc3\xd8M\x01\x19\x8d;\xf6\xb9k\xabk7\xfd\xdb\xf8\x99\xf1\xa7\x85\x0eRx\xe97\xaf\xe4\xb9>\x1a1\xfa\xa8w\xc3Z%\xa1\xba\x08<o \xb1D\x13\xa3\x1f\x9f:\xa6\xbb=@t\xf1L\xb3:\x9c\x07f\xf3aQ\xe5\xfdFeE\xc7\xf4\xbfK\xe3\x9dM\xc9\xb4!\xbb\xd2\xf8eQ\xb6\xeap\xfd"f\xeeoA\xc3\x8e\x08+By=\xf8\x15\xc4+i\xa8V\x95\xea\x85\x1c\xa3;\xb5\xbb\xf1l\x06e\x9c?-\xbb\x9c\xa7\xde\xb7\x84\xab\x83\xf0\x96\xfdb6\xfe\xbe\xc4\xb9\x90\xab2\xcda\xb8\xe89m\x88\x02\x80\x8c\x11\xc1\xf3\xe4~\xb9n\xbc\xfcA\xb5\x89\xfb\xd5\xd8\xaf6\xc4\xf7\xb9^\x8d\xf2\x85Sp_;Xc\x89\xb8\x03\xfa\x81\x8f\x8c\xc4\xeb\x19\xa9\xe1\x7f\xaeR\x1eM\xd5E\x8b\xdfbH\x05\x08#\x1e\xd68\xbc\xef\x80\xf658\xe9\xaa:\xcf\x14\xfcoK\x1c\xa6H\xfb\x12\xf6\xb9\x92\xa7\xdbsh_7))\x11\xde\x0e\xc9\xdf@\x16\x97\x92\x822,\xdb\xd1\xfbA\xb2\x98u+\xf6\x95\xe8\xcf\xe4)Fr\xd3\x07\xaa\xf33\xfd\xaf\x8fE\x96\x1at\xa3\x8d\xea\xf2\x84\x8c#%)\xb3Dj\xe3\xfb\x1d\xdb\xb2\xa8\xe44\xdesjW.\x06\xdd\x1d/\xec\xb0\xa8\xf1\x8a>\xee\xec\xa7E\x83\xea\xa8l\xa6\xb4r\xdf@\xd6\xc6f\xad\xe6\x07\x9c\xd7\x1b\xc8"\x9bp\x83\xa0&\x0f\xb0\xca\xf9RDi\xe1c\xeb\x16\x85k\x97\x8e\xe67\x8e\xdb\xc4+\x05L(\x06w7`\x81\x98N\x1dbn\x89#]\xbf\x9c\xa2\xd6\x00\xb6\xd6\n\x92\xe6R\x9en\xc6\x88kW[\x85\xbc_\xe6\xb8Wr\x84\xdd\x14\x06\x8a"D\xe6\xa5\x16\xbec\xf4\xb97\xc5\x803\xf1\xa0\x93\xc9\xf7\x1b\xe7\'q\xdaP\x94^\x87\xc4\x19a\xdd\xb9\x02\xa9hR-8\xbf\xf9\xfd~Y\xac9\x10k6\xc7Y\x8c\xe1\xc7H\xc19\xae\xf3\x10\xbc\xd2Vg8\x7f\xb9\x0cc\x1c\x0f[\xe5\xb3\xc3Uq\xb8-Z\xd9\x95m_\xae\xf0\xf3w\xd1\x0bXuQ\xa2q.w\xfe\xc5r\'\xc6\xe6I\xec3\\\x8c\xd3\xbb\r%\xa3\x89\xe6\x83\x93\x1e\xee\x97\xa3F\x82\xbc\x98\xd4\xaa\x963\x9e\xdc|\x903!!\x16\x85S\x8e\xb5\xb95V\xc8\x86J\xf7\x05\x8f\xbb\xf7z\xbd\xc5\xc8z\xads]J(T\x17\x18;\xe1\xb9_\nX\xfc$\xe6\xc9?m\xf4\xf3k\xc9\xbeA\x11OuKu\xfa\x84\xdfqDU\xd5\xf6\x00wGr{\xae\x92S\x93\xc2\x04\x05\xfe3\xbbh\xa02\x89Q\xef\x05\xd6z\xea\xce?U\x9e\x90\x0c\r9\xe0\xbcO\xfes\xa4\xa0\x06E\xf5\xa8\x0cop\xb9WY@\x1f\xb4v\x01L\xddqT7\x1f\x8ajH\x9b4\xc2\xa8\x97\xddk^\xf9\xdb&\r\x88\x8c\xb4`\xbe_8\xca\xceJ\xa5;\xd8;*\xbb\x97\xb8\xb2\xb3\x90\xb8G\xa1*.&\xbd\x7f\x19\xdej\xde\x16\xfc\x0e\xe1\xbe\xc5\xd4\x06\x81~\xce\xc2\x94\xec\xedq\xaeu"\xbdE\x9a\xe8\xa8\x88\x944\xdd\xfa\xe8\xc6 \xb3\xce\x1e\x88A\xd3p\xe7:y\x06\xe4\xb4\xc8z\xa1\xe6\xda\\\x84U\xbd\x0ca\x15@\x00\x84\xd6\xdc\xef\xc2-Z\x00\x8e\xf1\x9a^\x97\x99\xdf/\xc3\xfc\xb0 ~\xda\xf5\x13\xbb\xbc\x87j\x02\xa2X\xc5 ;\xa9\xa9\xbb\x19\x1b\x86s\\\xef\x058>.\x0e\xe6\xd7F\x110S\xe4\x1b\x08}\xa6z\xc5\xa5\xd4\x06\x85\x95p\xb9\xaek\xd7x\x14\xcf\xdf\x16\xcc\x84(\xaf\rw\xd1\x82[c\xdc\xc4\x05\x11\xf0\x172\x0e\xcd!\x88\x84\xcc\xb0\xe6_,\xc6\x87\x1e\xce\xfb\x1f2\xa3RT\xadq\xcc\xed\x7f\xe4\xdb\xa2\x1b\x03\x16\x9a\x8c\xad\xdd\xd1\r)\t(_\x9a\x85\x10\xad\xe1\xceia\xb1\xda\x0e\x95\xec,\xe7{\xbd\xd1.B\xaa\xa0\x18\xdb\xc8&\xac\x19\x8b\xf1\x1e)\xb5\t\xd4\x12\x992\xfd\xce\x8a\xe6\xcb\x82\xf4\xcb\xe4~Yo\xb1\x10o\x8fM\xd8\x9euJFj$8a\x1c\x9eN\\\xae,\xb1\xf5\x95\x94W\xf6\xe9bJ\xaa\x1a \xe8\xd5\x88\x91o\xbc\xf69\x1f\xc4N\x96sQ6r8\xb9\x98\x01\xbc\xb4\t)\x8c\xac\xdc|n\xee\x0c\x12^\xaa\x02\xc8\x91\xb7\x95\x92\x9f\xf5d:Ik\xf5A\x98\xd2~\xf4\xa2l\xb9<6\xd1(\xf7\xf8\xa3\x17\xb1\xf1D\xa1\xf7v\xd5\xc0\xb1\xd6eA){R\xe5\xd2\xcd7\xbe\xf1c\xec\xa8\xe5\xc9O\xc8\xab\xd3\x1d\xffP\xd5\x00A\xe0ZM{r\xb872\x08\xb3au\x8d`\x03cu\x99Dz\xa1`\x9e:\x18\xb2\xd5\x17\xc3\xd0\xb60\xea\xdc\xd5[\x12\x06\xec\xfeZ|\xa8,\xae\x0cU\xfa\x17\xf7&LE\x88\xf2\xc1\xab\x80\xd7e(?\xda\x88\xfa\x17\xce"\xd0a\xcd\xcdXy\x93|C\x07\xa7\xe8\t2\xdd|\xc0\re\xb798\xa5\x0b\xd7\xb7\x11\x88\x88\xca\reEy%\x15\xb7N\xa5\xd3h\xbc,\x10`g\xe7;\xa4j\xf5/\x95j\x8e\xb9_k\xf1jC\xfc\xebT/@v2\x9c\'M\xd5\x80\xc4\xf6*\xca\x17\x9b\xef\xf3\xb6(\x9dB?\xa2`k\x11\xb4\xea\xc6\x81\x85i\x81\x0e\x91\x05L\xf7\xb5\x8d\xf3\\\xf1\xec\xde\xfa\xe6\xb7<\xbfV\x9a\xc6B1d\xa5\xd5\xa7\xeb\xa5\xbf\x8b\x98\xea\xf1\xf9\xf3\xc6*\x9c\xbdt\xed\x13\xf0\xc0\xd2\xb29\xd9ow/\x8a7\x0fy*kcU\xf7\xb5T_\r\xa9"\xa0I\xde\xa3\xcb\xad\t\xd3\x9b\xe5\x8fA5\xd2\xfap\xfb\x16L \xe1\xa0&\xf6\xec\x11\xfd\xaf\xbf,\x04\x1fl\xc64pqdn\xf4\xf1:,\xe1\xe9#\xc3\xdb\x86\xf3\xa5\xd2|s:\x95(\xec\xe6\xe6\x888{\x99j\xbdD\xf3\xd7s\x8b?zIDyJ\xdf\x0c\x1d\xeeU Dw3M\x1d(f\x82\xdb\xfbR\xab\x88\xaa\xf4\x13Ceu\xabPm\xe0\xd3%q\xfd7\x7f\x9e\xe6\xf8\x86\x0e\xaeG\xb0\xd6\xf5\xc9o\xf9\xfe\x87_\x8f<\xe7*q\x07\x02\xdfn\x9df\xa9\x87\x19\x92\x9a#\xd1\xc5\xe8\x85\xa3\x87O2\xe3\x7f|\x99\xd1\xcf^\xc4\x07\',-8\x91\x12\xcf^\xea\xc6\xe2+\xb1/\x7f\xbd\xd5\xd3\xd7\xae\x8c\xf4MD\x02\r\np"7\xd6\xba\nio\xb5"\xf8\xc9@\xaf\xaaoC\x8cq1\x89\xa1c\xf9\xda\xe7\xa9\x8dExC\xa55\xd0\x08\xe1i\x9a}/\xbc<\x83\xbcpb9\xe1\xaa\xac\xb76bLB\xfb\x16\x15P\x9f\xaf\xd7j\xca\n\xa4M\xd97\x08}_L\xcf\xd5\x90\xf6!\x1bf\x82\xecl;\xeflk#\x82\xcc\x90ZE\xde\xba<\xdd\xb5a\xa8\nB}\xe5\xc2J\xd6\xbd\xe7\x08\xce&!wS\x0c\xf7\xd7R\xed3`\xb1\x88\xf2?j\x1e\xae\x17\xfcB pS\x16-\xbb9%v\xb2k\x88\x87\xd2@\xf5\x97E\x10\x15\xb9\xa9g\\q\xa9\xaa3h\xb5\xaeZ\r\xde/!\xb9Y\xe7,\x0cM\x98\x89\x06\xd3\xe2\x85\xb5\xae:-\x13\xbc\xf8k>\x1aS{\xe1\x0c\xac\r\x18\xb9\xd4\x0b\xa0\xcev\xc6qw\x1b\xa4\xe6\xd1o`S\xe43\xd6WM{A\xbct\xc3\x18\xf4Ks\xbfm5V N\x18\xc0&\'\xeeb[d\xc2\x1f\xeb&\xec</sq\xdf"\x9c\x81\xd8D\x9b\xaaK\xce\xea\x96j\xb5\x80\x04\xd7@\xabq\x9b\x9eq\xfe\x97Y\xc0*\xca\n\x02\xce\x16kr#\x95\x96^\x90/U\x01\xa9\r\xf7\xcb\x89?\xc8\xbc\xf14\x14;\xb8g,\xab>\\g\xd0Z\x8c5t\xd7\x0b\x9e\x1a2\x8dM>\xdd,\xc3\xfd\xfa\xd4h\x98n%\xeea\xbcP\xf2\xd6F\xdbx>\xaa\x06\xea\xf4\xab0\xa9\xba\xb7\x89\x9d\x182\x8b\xf0\xc3B^\x16Z6 T\xcf\x8av}K\xda7O\x11F\xb1\x9cJho\xb3H\x80nj\xb4^\xba_c\xeb\x1c\xcb\xf6\x95E\xd8\xf3\xe1~\xfde!\x8d\x01b\x8f\xb0xWw~l\x96\x13\x94{@2]\xd8QY\xbcI\xa9\x81\x92/\xba\x89\xdcY\x98\x82*R\xa8\xbe\xb6\xe2V\xff\xcb\x05\x9d\x0e\xe0\xc6(\x91\xac\x17{\xe5n\x83\xfd:\x8b\x90\xa15$\xb7N\x83^%p\xfb\xe3\x7f\xdc\xf5/\xd5*\xb8\x87\xe1\x1crI\x1b\xa7\x94/\x0b`*\xeb\x06[\x17\xc9z?\xa4|\xaf\x8f8\xdf\x16v(\xaa\xf1.\x97\x82P\xd5\xabq\xa6\xf5|\xa6z\x12v\xa0\x1a\xef\xdd\xc0\xbb2DSO\xe7\xbe+\xeeLF\x8d\xa0OU\xf9J\xb5k\xba}\x1bU3\xab{\x8e\xac\xb6\xe9\xab\x1f\xbf\\\x04\x1b\x10\xa6\xf0\x0e\xa4\xfa\x8a\xdbsQL)Q|\xf4@vSs_\x8bE\xb7\x0c/\xca9\xd9\xad1,\xd6\x86S\xc6\ni\xe1q\xa2*\xb6E\xa6\x8d\xe5\x0f\xc1\xdep\xf1kW\x8bnD!\xfa^\x93\xc2\xa1S!\xe6U\xbf8z\xf1n(\x0e\xd3\x83\xfb\x16eC\x87\xc5?\x08:v7c\x8c0I\x877B\xbe\x92\xaa\x1b\xa9\xb2\xf6\xe2\x92G"\xac\xe4\xe6F\xca\\\x92\xdfO\xa8\xed\xaeK$\xb8\x91b\x01Ks\xb5\x1b\xf1\xe4\x88\xd08\xc8\xa7\x13-P%wz\xcc\xfaiA\x98\xc7\xf0\xd2W\xd5b\xfd\xeah\x12\xaaQ\xfe\xd6bl\xe5\xb6Hx1]\xe7z\xab\'*\xab\x9a\xf2hBbj\nK;Nn(}\x8b*/\x872x\xd4\xc0\x9d7\xd0{\xb7\x91Q.N\xc6\xb8t\xbe\t\xbf\xbd\x04\xc2NC8\xfa\x18\xcf\xbc\xc7\xdf8\xba\xe9\x9b\xa6p\xe3\x93\xf78">tQ\x04~\x9e\xcc-\xb2\xa0\xe6\x1d\x89\xde&n\xfdv\xea\xbdj\x1c\x19\xce\x0c\xc8T\xf4J\n\xe1\xd4\xbe6\x8b!\xba\x9c5\xa7\xd0\x1a\x14w&cQ\x8a~S*\xb8c9yi\xad\x8d\x8er xm\x80\x08=\xbb\xaf\xa5>\x9cbU\xd4\x18\xe7\xf2\x83\x86\xfbZ\xce\xf5h\x1c\xdd\x88E\xb4\xe6\xbe\x05\x0bVr4\xc5\x8b\xe0\x7f\xdbe\x91\x15v\xd2J\xfa\\q\xed\xddK\xe2+\x92\xaa\x16\xdb\x88n\x15\xd2\x86\n\x1c\xb8\xdd\xc3\'\xbaS[\xe3\x90\x92\x16\xb1\x94\xfa\t\xee\xd4\xc6\xa2\x8aK\x8f|\xf6V\x1d>O\xdch\xaan\xbc@9\xe9N\xf5\xf4\x97Y\x90\xe2c\xaf\xf1|\xe81\xba]\x19\x85\x07\x8e\xe2y\x9877\xc3n\x83\xb3\x98\xcamX\x95\xca\xc9\xba\xb2-\x14\x94,v\x13\xcd1\xdc\xfa\x88\xe6\xc1\xc2\xb5G\x85\xcc\xc9\xf9\xa7\xf9\x88\xef\x86\x94p\xb6:\xcft2\xea\xec\x91\x92q\x8fptS}]\x9c/\x85\xcf\xa0\xbba\xee\x9a\xe2\xfe\xd3B\x99\x06)~\xa6\xe6|m,".[4]\xf3\xe1W2\x160;p\x8e\x80\x86\nn%\xc3!\xc2*,b\xd3\xfc\xd43\x9b\xb0-B5\xac\x13\xae\xc1\x95\x19\xd9\x16\xd0\xcd\xeb\xa4[\xfe\xe1\xc9\x82\xf7g!\x86<t\x0b\xe2\xa7\x85\xfb\x1c{)\xafo\x9e\x12I\xc04\xaf_\x9f<a\x85\xc2&X]t>yY\xbem\xa0\x95\xc6\xbb\x12\xce\xbf\x11\xef\xdf\xf6%^\x16U\x93\x12\xa5\xed\xe5~5\xaa\x17\xe8x\xd6<\x88\x8d/\x95\xeb\xe4\xc7\xa2@\xff\x92\xa9\x03\xc6\xcbpw\x94\xbee\x1d\xeb\xad\xa8\x96x\x9e\xd1\xd1\xefH\tLQS\xd4`]\x19\xf7:%\x07\xcc\xa3\x10\xec9\xdaK\xbd\xba\xf9X\x16\xc4\xc6\x89:\xad\xb5\xd6\x9a\xf3\xfa^\xd4\xbdt\xc5\x1ca\xdc\xab9\xb9\x19#[\rV\xb3+\xcab\\\x04\xe5\xf8Z\xf2\x1d \xcb\x93)\x08&w\xcf1Rb\x9f\xc5x\x8bC\t\xd7I\xa7\x91&\xa0=T\xd9PXV\xee\x93\x8e68&\x89\xe2\xaf\x9f\'\x9f<\xdf\xb2\x90n\x82)\xb1\x82\x86\xf2k\xcc\x98\x05\x87\xadd\x91\x98\xb95\x86\xc5\x94z\xba\xf4,\xc2\x19\x83\xad\x9b%\x11\x88[1\x8f-\x077\xa7p\xa8\xc9\x97\xb7\xd3\xf2R\x98\xdam\xf4\x1e\x86\xe1\x94\x92\xf1\xb0\xc6\xbb\x8dV\xa4Y\xaf\xdd\x90\xdc\x8ez)\xcb#\xae\xac\xaeH\xaf\x1f\xa9\x10L\xa8\x1d\xd8\xeb\xb5\x17\xf7\xdb6i\x84Pw\x027q-~7\xd0\x06\n \xa8f\xac\xff\xfa\xd7\xbc\xda0\xf5\x8e)q\xb7v\x9d\x85\x1aG\x1a\xa6w"*\x91v\x9f0\xfa\x16\xa8\xb0\xaa\xbc\xad\x99N\xcd\xa5\xaa\x9e(n\x01\xf7!\xee\x84\xea<\xb6\x17\xf7\x1b\x8f\xc1$\xd6\xd9\xd0\xeb}\xdf.\x0b\xb8\xd5\xabXF\xbe\nd\xe9n\x83\n*j\xdf \x8d\xac\xd5\xad\xf5*^\x98\xd4\xc4&\xa1\x98\xce\xfd-u\xf9\xb6I\x91w8Mzm\xeew1\\\x10_\x99\xf4&t\xf7\xed\xab\x8aSn4\xd3\xe3M\xd9y}`\xae\xd6\xb5!\xf4\xa0<\xd8\xe1z\x91J\xd5\xf6\x1dXH\xce\x1fS\x1b\x86`\x8e\x84\x9fbw\xbb\x81\xcc\x0cy\xd9fq\xb2\x8b?y[D<\xf5l\xba<m\xba\xb5\x0e\xdfW3\xf5\xf4(\xa0\xf4\x15\xbb0\x8b\xde\xc0(\xf2\xfb\xf4\xe2^\xd1\x1a\x07\xff\xa6\xfcix\xd4X\xfd\xb5\x01\xbe\x11\xaf!\xab"\xb5\x8f\xe9~\x17P\x94\x145G\xa9\xfd\x1a\x8b\xc49c\xc2X\x0fa\x8b%\x91\xee\xf7\x8bT\xaa\x82\xd4\xc3\xc0o]:\x01\xdf^\x86*\xec\xa4wr!\x87\xbf\xbd@\xeb\x95\x15\x1f\x8b\xe7\xb7\xbc\xbfmL\xcd\x07:\x96\x9f\x0b\r%\x8f\x06\xe4N0\x8dC\xca\x92\x87;O\xd9\x05Ch\x1bj\x8ec\xf27!\x91\tB\x89I\xfa\x84\x16s,\xb7\x85\x9a\x1f\xf2a\xf2\xc5)k\xbdd\x12t\x93\x18\x17)z\xff\xbb\xe0\xf5\r1\x84\xc0q\x9aND\xc4\xb7\x17HK3Z6\xc4R\xb2\x9b1\xaa7\xd9(R$\xd9\x8c\xc2\xe7\xb9\xbe\xf5\x1aQ\xff\xabm+\x06\x9f7!\\7\x88\x1c&q\x88\xf4\x1c\xdc\xad\x1eu~\xc1\xa7\x00\x02}\\\x19\xde\xdd\x0b\xd0\xf3\xa8\xba\xb1Oo\xe5\xf6\x83^Q/\x9bL\xde\x14\xfftf7\x1fQ\x9a-%\'\x8b\xd5\xd7\xe1v\xc3\xce\xeb\x0bk\x04Ev\xf8\xd1\x06\x0c%\xa09\x93\xd4\xa1\xdc\x8c\xbd\xd8k\x00\xf9\x83x7\xe2\x15\xe7\xdf\x16\x81\xaa\x81\t\x92h\xb3\x9c\x1d\xbb\x01\x8b\x04\xb6\xcct\x1b\xfb\xc9|\xfdm#\xb1\r\xca\x0b:\xe7\x16\xc2\xfd-\xea\xa5w\xde\xb7\xdc\xea19\x9f\x7f[\x04ia}5\x0e\xf3=\x8e@&\xb9\xbf\xc0\xb9\xa7\xe8W\x90T\xf6\x84\xc8\x04\xb9YK\xfa9\x1fCx\\\xb2\tv\xae\x9f\x16\xca\x01\x0b\x81\x98\xc09^zI\xfbw\xc1\xb7lV\x8f\x9cjr#\x85-iTE\xbeu~T7c\xaa\xf1\x92\x02;\na\x97\x1e\xdfw\x05q\x97JC\x06vS\xf7\xb5Z\x1f\x86[\x87\xe9p&\xe7\x17\xb2\x92)\xce\x17\x0b\x1d\xe5\xe2\xe9\xd7\xd7\xe2\xeb\x83\xd9\x14y\xa4[\xa7\xaf\xb8OkxX\xd7\xf6\x9d.\x02\xcf\xaeTI}P\x1c\xf5\xe6\xec\xda\x16\x92o\x07\xe9V\x9eL\xad\xaf\xe3\x0cR\xbe\x92Hk8\xe3R_\x0b\x9d0];\xaa\x9eq\xfe\xaf\x05\x1c\xae\xdd\xd8\xc5\xe2Uk\xbe\xcf =\x80\xc1\x08\x00\x9bJn\xad\x8b\x8d/\x1a3\xd8|\xd6V?-\xc8z\x89\x07dy\xc1\xa3\xbb\xdf\x16\x8b\xaa\xba(jECin\xd69\xd7\x83\x18 x>\xcc\xf3~\xf9\x9e\xfc\x03\x00\xbd\xf4\xcd\xc7\xa3N\xebu\xdcQ\xc6Z\r\xb7\x9b\xcb\xf2\xa8\x8dF\xe4\x83\xca\xc7\xaf\n\xb3\x1f\x07o\xdf)\xecD\x99\xd1\xad1\x8d\xa3\x19\x06\x9e\xbf\x82\x9b\x0fUO\x98\xfa\xb1\xc0Y\xfe\x97\xcb[\xd7+\x10\x03]g\xd0\xbc_I\x1aG\x95f\x1b\xfb6Vw\x13Z\r\x1e\xbb\x9ez\xf1t\xd5\x9d|=\x94\xd8\x8aq\x0f\x9a\xc6\xf1\xfd\xbb\xe0;\xa0y\xde\xac>\xfb\x8cI\xff\xf9AIodN\xba+w\xf2\xb5(\x12\x07!2\x10\xac\x8a\xa2\x1c\xf3A/\xa2o ;\x9a\xfc;{\xf72\xfe\xaa\xd2\x92\xdf/\xc2\xd1\'\xd5\xf2@ t\xd6\x9a\xff}K4E6\x9c\xad\x93G`\xfb\xa7B~\xb1\xf7y\xc5\x04w\xbf\xac?`\xe4\x0b\xefm\xf8\xf3{\xbb}\xdc\xf5\x87\xb8&y\xca\x94\xbe\xc8\xe1tY\xf0\xf2\xe8yHO+\xe6rE&Lk\xa0\t\xc9\r\xecr\xe4\xfe\xa3\r<5\xde\xc6\xa0\x80\x92\x8f(\xbe\xabqSfcM\x98!\xb8_n}\x0b\xaf\x97\xa0\xaa\x12\xa1\x80\xee\xb5\xce\xaf\x1e\xc4\xcf\xdf\xfeX\x12\x0f?H\xaf$U\xbe\xbc\xa0\x97\xbc\xf4\xe6\xbfm\xc4\xa08\x8c\xf8`]\xd4\xc9z\xe1\x00\x99\xc6G?\xfd*\xa4\r\xe2cU\xd8\xf3\xd1\xfb\xaf^R\xa1&\xe55\x01\xee\x86p\xbf\xc5\xde\xa67k\xb5\xa2u{\xf4\xe7\xacK\xb1\x0f\x18\xa3\xd8\tS\xabn\xbf\x98\xfa`\xd1Z\xcf{N\x93\xb3\x00\x818\xed\x8d|b\x9c\xff,j\x83\x13\xc1P\x15.b\xa47r\x97z\xa9\xaa\x05\x8b\x8b\x7fX5zm\xa6\xd6\xd9,\x1a\xe8\xbe\xa5\xc3\xef\x9e\xacz\xf2\xc7\n""0\xa4\x03lx\x87\xfc\xcb"\xb2\xb1\xab\x90\xe51\xd6\xdb\x83\x95\x05%\xf5\xc6seU\xf1\x87\x17Ld\xa2U\xb1\x15\xc0\x81\xd8Bq\xbf\xdcf\x8e\xeb\xd5\xd4\xb1ct\xa7\xe5\x80\xebOU\xf1\xa2\x0eM.\x0e#\xc4\x7f\x95\x8f\x0bwisq\xed\x1dC\xd1\xb9!U\xd9\x92\xdci\x89\x8e8\x91\x9a\xf2\xea"<\xf27!\xccO\xa8\xa8\r\xed\x9b6\xfd=G\x84\x06\x82\xab \x1e\xc5\x11\xfc\xde\'\xfae\xbe6BS\xf5\xc7\xf9\x01\xa6\'\x89A\x97tr\x8d\xde\xb7\x04\xe7\xb8~\xd3Q\xc5\xf7\xd9\x93{7\xe0\xffL\x98\xe9\xc4"UM\x1f\xf9\xe9k\xbfe1gS\xa5\xceL\x9f\xe6N\x07E6\xa7\xb8\xd3#\x8f\x8fX\xeeS[\x16zZ\x88\xf1\xf1\xc1\xf3\xfd~DG\xc3:\x94\xa5\xa8\x14\x9f\xacM\xcf6\x128$Nm8\t\xdc:\x8ddV\x83\xa2oD\x8b\x8d\xb7\xb8\x9e\x16\x86\x90\xc5\xcbA:\xee\x8c}\xee\x88\xb3\xc8\xb4f\x15\xf3c+w\x9c\x8ex2H*Nk\x16c\xae\xf7y\xaa\x883\x15:\xbd\n7\xfe`:z\xf6\x02S\xabi>otz\xbe\xda\x10\x1b\xcf\xf2*`*\xcb3^\x11\x01e\x02 4\xb0j\xc1]\x9d\x7f\xf6"\xd5\x1f\xc0pV\r\xe6\xcf e\x13\xc4\x85\xa1\xe8\x93\xe5\x1b\xca\xddF\xc6\xbb\xa8\xe2\xb8\x0b!\xba_.I\x05 *\n\xd7\xc4\x00u\xcf\x87,\xa2VP\x10\xd5\xf3}{\xa86\xa1\x9b\xb7\xc5O\xf7O+\xed\xf5/\xdbdR\x9c\x9c\xb8cc7\xce6\x84\x84\xac\xd2\x8a\xc7_\n\xc5\xfd\xfa\xca\x14A\x90\'\xd4\xefH\xce\xbb SD\x92g\x9dA\x10\x95\xe5\xd6o\xcf\x916\x00\t\x80 Ji\xbf\xc5\xce\xf9\xa0\r\xc2\xc4\xd92g9\xb8\xf9 /f\'-L\xffi\xdcx\x07e\xdfR,\xd2\x17\xe3\x12\xf1\xbe\x94,\xa6j#\x15\x97\n\xcd}m\x91\xde\xac~9\xb43Zt_[\x94\xd9\xe5&\x14\xc1\xe0\xa8\xee[\xe4\xfdVU\xa4\xe2P\xc7\xe1v\xa5\xf5b\xd9H\xb2\xd5\xee-FV4K\x90o\xd7y\xbax\x90\xf2\xa6bs\xc3\x87\x08\x9f\xf9\xb3\x8d\x02\xf7O%\xa3\xb8\xceB\xbfN\xab"gI\xaa*i\xb3\xf2\x9c\xdf\xa2\x9a\xea`s:\x9b\xe9\x9c\x9d\xbfKU\xa47\x98\xfeK\xff\x8c\xeev\x94U=\x15\xe5\xc4Yd~\xa4\xdf\xea\x05fl\xceG5\xfa\xb3\r\x89\x86\xa2~\x9c\xd7\xdd\xd0\xddH\xf1a\xc8\x12w\xe3\x99p\x98\x9ao\xf6^~\xb2\x98\xeb\x9b[\x1f(\xc2\x85\xad\xf5\x9c\xa7\xd5\xbc\x9f\xe3\x10F\xa07C"\xf4O\x18\xee\xa4\x13VaXEY\xef\x9f\xab\xca\xe6\x0f\xcd\x00\xf2T8\x83\xda\xa2;\xc7\xba\xd8\xa3v\xcd{\xb8u\x01\rU\x01\xe3\x93\xa9!\x11\xbc\x08n\xa4\xb6\xc6U\'.\xbeM?R\xf0\x1fQ\xa8_qwt\xe7\x19\xa8\x8df\xaa;\x88\xbaE?R8\xf6\x9a\xd0\xb6\x906\x9a\xe7x\xfe\xfa\xa6\x17\x89\xde\xac\x92\t\x97\x92\xa2YD~\xd3n\\H\xa3\x167\xd2\x89\x9e\x96\xb2;p\x0e_L\x8b\x9a\x8f\xf9\xd6o\xaf\x9a\xaf\xb8\x19c\xcf\xb3p*\xc67\xa4\x07\x8c\xa0\xf4\x9d\xc3\x91^A#\xddaj\x04\x0f\x04\xd1\xeb\x1fr\x07\x8c\xf5\x14\x1fZ\xdd\xaf\x82\xe3kA\xff\xc0\x05i\xb5V\x9b\xe9(_\x16\x99\xdc\n\xf5s\xc4\xfb{\xbcwC\n\xef\xaa\x94Z\xd4H/5\x02\xc3:\xbd\t\xd0\xe0\x11\x94?\r\xaac>TW`\n\xf0Y\xcc\x82\xceCYmL\x14\x83\x031\x03\xea\x81\xa2\xfb\x96u#\xaf\x17\x07U-\xa2\xba\x1b\xdd}K|\xe1\xf3\xc5Z\x84\xca\xb2\x98\xe3q\xf2\x0b?\xd6\xa5$\xcd|\x843Z\xfc2\x0b\xf4\x01\x88i\xa1\x0c7\x82;\xe9`\xac\xeddW\xa68\xa9\x8b\xf7.\x92\xb4k\xd7\x05\x94\x85\xfb\xbc\xaa\x17\x0c\x83\xf6\x96\x0e<\xf3\xc1\xfe\x1e\xce\x83\x05-G\xe5v0Tx\x8c.v\x81\x05\x95)\xe2P\xcd\xbf\xd6X2]\xb1\xd4\x9b\xf0c\xe1\xac$7\xe4\xdf{]?kO\xd9jl\xf9F\xcb\x99\xe6\x81U\xfb\x80w\x08\xe9\xce\xe0\t\xc58\xac\x0e\xb8\x12/\xf4\xaf\x13\xe1\x1c\xa7\xb49\xe0\xd5\x89\xa9\xbb\x19\xa3\x8dY\x8d\x81jYd\x17!\x11\x8a1\xaa\xce\x02\x17w:$\x82\x98\x8d\xe1\xdb\xc2\xbb\xe0\x08h\xbe\r\xd0i\xf8\xc7\x86Pm\xc1\x9d\xebX\x84"\x95\x19iP\xe5\xee\xbe\xb6\x12S\x12\xa2K\xdeP\xbc\x91][\xaf\xc0|KT\xb5\x1c\x0e\x05\x0bqB5\xc3\xe2?X\xbc\xdf\xffP\xae\xdf\xfa_q\xa8\x9e\x88\xee\x8d\xc7\xcdl\x14)\x1a\x84\x1d\x83=\xe7\x94\nn\xd0\xfa\xb0V\x87\x8d\xa7;Wa\xa7\xd2\x8f\xed\xa8xr\x8a\xd9\x8d\x94\x98\x851\xe7\x8a],\xfa\x91\x0eS\xba\xa2\xba\x16\xf6\xca\x93=\xca\xf0\xc9\xefL\xeb\x05vQ^\xf3\xc9\xf52\x85\xf6Ec\x91\x00\xa7q\x97\x9e#\x9d\xf2\xe4\xa9\x9b\xc3\x176\xb6\x82s\x8d\x81\x92kb:PQX\x89\xf7|\xe4\xf06\x99W1\xb6\xee\xba\xf9\xe3[@\x96\xab\x1am\x8a\xfdv\x8e\x1bY\x0e:\x1d*52\xabT=\xd7\x0b_\xd8\xd4\x86\xf6\xc2\xf2\x8f\xa53u1\x945\xa1\xd3Y{\rD5,B\x97>a3T8\xcb\xa3m\xc5\xcd\x98\xee^\xd2|\x8b\xf9\x07&\xce\x12w]\xc1\xd1\xcb\xb2\xe0\x16\xe3,\xac\xe0\xc7~\xf4\xc2\xff\xbbN8\xd0\xa5\x08\xd3^\xbc\x1b\xb2x\xb3\xd4\xc1\xc0\t\xcdpb\x14\xd5\xcbx\x03\xc5\x1bb\xce_\xb7\xd9\xc5\xa3\xd8\xac\xba\x05?\x19D7\xe5\xaf\x17oq\xd3*\x8c\x84\xfa\xd6\xd7\xb6\xd6\x94q~\xfe.f\xd1\x14\xbe\x1d\xdaQ\xedB\xa8Z/\xa8{tj\xce\xa8\x07*~\xa4\xa8Bv)\xe4\x11\x81\x0f\xa7\xfe\xad\xdah\xca\xae\x88\x0fV\xec\x1e\xc5\x8d\xb4Q\xc77\x15\x11\xe0\xbdu\xb2H|\xdb\x00\x1e\xc4\xc9K\x06\xef\xd2\x9fkV\xdb\x04;\x1d:E\x89\x1b\xe0D\xcc4\x9d0\x14>P\x13Y\xe27\xe2\xdc\x8fql5H0\xdf\xd0\xe4^\xfbE\xbd\xbca\x11\x18\x8a\x19\xb4}\x8e\x9d\xe3\x007N\xc6=\x1b\x03w\x0e?,\xe4\xdd\xe4\xae\xbd\xf7\xa8\xd2\xfb\x1b\x87\xd4 \x9b\xaa\xf4\xa8\x13/\xfe\x97+\xc2(\xc0\x00N\xe0\xaa\xb7s\xdf6\xddQ\x91\x02\xcbaH\x95_\xbfKV$\xb16\xe5>7\x03D>\xc6\xc1\x1d\xc5\xf3\xd6\xb4\x17\xea\xc8n>\xd6\x8bO\xd4\x94C/\xbe|a\xbf\xdaV!*b\xae\xeb\xc2*4\xf7\xb5\xc9\xea\n"(\xa4/\x8f\xe2\xf9\xb5I\xdcr\xac %\x8bsp\xdfB/Q9\xf9&\xb1\x08\xff\xbb\x88\x7f\xdd\xf8q!\xf5\xba\x18 \x9a\x90\xe5\t|\x10\x99"\x10\xa43\xb8\xf5\x01\xe2\xae\x01\x97\x93ZE\x1b~}Dr\xd0\xd5\xb4\x17\xba\xb8\x87\xef\xfdBu/\xc1\xd1\xa0\xdb\xa3\x9fhl\xb5!v\x91\xa9j\xb0\xf2\xc5\x8e\x9e3\x16P\x95K\x86\xb5F\xa7(\xb9q\x90\xfd#\xc5[y\x91\xafi\xc9\xf7|\xe0\'S\x14\xa0\x88b\xdb\xd5qG/XLn\xe45\xd2a\xaaYW/\xf2\xb5I5OU\xc5\xf7R\xef\xaf\xc5\x82\xec}\xb2j\xc1Z\xdd*\xb4\xaag`.\xaa+\x88\xb5\xb9\x91\xa2\xd9\xd6(G3\x85\x98S\xc9H\xbd\xd0F,V\x9f]U\x0f|\xfdrX\x08\x18\x9a\xc5\x93\x17\xb3;a\xa8\x02\'\xd0\xabo\xe1\x9e\xcb\xee[\xa4B$F\x8c\xae\x14\x8e;?T\x8d.qe\xa92\xdd\x1av\xbb\x17\x88J:\xd5\x14\xdd\xd5%5{\x01\x93\xbf]^g\xa3l~\x9e>\x9dYd\xf2a\x9a\x0fN\xed\x93\x87\xb5\xd9\x0b\x98<!\xf7\x0b!\x9d\xcb\xbb0\x8b\x04:\x8dS\x1b\xbf\xfd\xd2o\xb0^`SB\x07X\x05;\x97v\\3\xc6\x83P\x84f\xe8b\x9c>\x190\xcd\xa2\x00\xe9\x82\xebW"/g\\\xaa\x19\xe3\x01\xb8 \xa2\x82\xb38-\x1b\xb3h\xc5\xf0\xb8\x1d\xa8b\xafn\xa4\xd5"\xf0\xda/\xfd\xa9\xa8\xf4\xb4`\t\x87\xae\x98t\t\xee\xde\x87E\x82\xfa\xf0\xb1\xb9\xb1/\x9c\xd2\xb6\xe8z\'I\x9b\xd4\xa2\xc5\xcd\xb5\x91U\xfbF\xa6/7?c\xc5\xb4\x1e\xc5\x06\x8c\xcf\xdf\xdc/Gn\r\xb2$\xd3&\x8d\xc3\xcfGy\xa1\xe4;\xa4a\xd7\x9f\xa7\xd4_/\xa8@\x93F \xd6\x17\xb6\x16V\xb9,&\xfe)\xba+\xac\xf5q\xc4\xc7\xde\xbb\r\x89\x95\x08\xd1\x1d-Ox\xee9\xea\xb3\t\xe5\x80=\xaf\xcf\x1b\xe8\xef[h\x03\xf1\x98\xc1xv\xfd\\t\xbdTD\xb0\x8c\xc9\xe6\xac\xf4\xfb\x8e\x14%z4d@\xed\xf5\x13u\xd3\x8cuerY+\xf6\xf8\x99\xa7Z\xe7\xb6\x98\x94\x08\xd3[E7\xe1DRo\x0b\x1e\xc9\xb3\x1b\x9a29\xdfA\x16\x90\xcev\xbd\x92jI\xee\xb4D\xb5\x94\xc5\xd5T\xd1^\xd2\x99\x8fj\x9bm>\xe5H\x16\x10\xed\xb8\x131\xb3\xc7\x11\x8d.\xd2\xded\xa3\xb93\x08.y`P\xe8\xd0E\xc5A\xee_?\x12O\x9e\xe2\xfc\x8b\xa2\xc5q\xf3!\xe5\x8f\xa0*\x8a\xd4\x82e\x13\xca\xd1\x0b\x16A\x8a\xd2\xb07\x8c\x13;\xfa\xfe\xb6\x11\xb3\xe5=B\xb99\xee\xbemD\xcb\xbe\xe5t\xd7\xef\xff\x1b\x87\xd0\x83\xc4j\xf3y:|{\xc9d\xf7\xaa\xe5\xe7\x92\xbbMeA,x\x1a\xa3\xdf\x98n>\xc4rR,\nW\xb6\x0fSo\x8b@\x90/\x9b\xea_\x9bn}\x08\xb9c\x95\x07\xe0\xc6\x83\xf3`\xcd\x02$\x9dX\x01ks\x9eA\x143{\x11;!\x84\x8b\xcd\x7fK\x10\xd2\x0e\x06\xddI\x95\\\x8c\xbf\xbfE\xdc\xb6b\xe6\xa8\'\xd6\xfa\xdb\x86\xe8w\xd7iU\xb6>\xf2s%+?\x17p\xea\xe0\x1d\x05\xfc\xe5N:\xcb\x9c)\xa2\x98\x94\xa4-\xd7)e\xd8s\x94+u\xef\xf6\xcfyj\x7f\xdb\x080\xf8\xa3T7\xa3qe\x1d\'\x8cz\x91\x1e$\xf9\xcaf\xea\xe9\xf9\xb6XS\xc5\xef\x92((l\xf1\xd7H\x03\x0c\xf0R\x03\x98\x86T9N\x07)\x9f\x0b\x97.V\x1c\xcb\xe0\xdd\x169\x85 \xccD\xb2\x9b\xf9\x19\xbbh\x96\x15M*\xe12$\xc0\xc5\xe1\xfe\xd7\xc6\x10\xba\x83\xd2\xc3\x18\xee\x15\xf4\x92\xa6O\x16#\xa8\xca(\xdd\xfbV\x08\xf7j\xd9\xfb^\xc2g\x96\xcb\x1b\xb7q\x8c\x18\xad\xbe!\x7f\xce\x98\x92\xc6A.\x1c"\x01\xe6\x83\xaa\xe3\xe2\xbe\x05\x9f\x01\x8eL\xaa\xe4\x80v\xf9__^\x85V\xb2>)\x05\xf7\xebS\xcd\x8a\xdeNF\r\x11y\xca{\xad\xbf\xa4\x93$\xbd\x82\xb5\xe4\xfb\xa7\xbb\xd7\x9aF\xaa\x98\x04lx\x1b\x0fs\x8f\xa3\x0e~\x17\xbd\xd97oq;\xbe\x85\n\x9d\xf0\xad*\x89\x86T9\xdb0\x9e\x89a<\xac\xd3"\xdf\xc7\t#\x0bPH\xac\xf5\x14\x8c\xe99\x1d_+\x86\xc3ns\n\xc5\xed\x89e\xd9\x16\x99C\xd0\x10\x91\xbdN\xf7\xb5\xb4\x11\x85u\x8aSBg\xf7=\'\xc6\xfa\xa9\xbd\x1f\x91\xbc\xe8\xe3\xbe\xb3\xb1X\x17\xb5\xd4K\x89q\xf5p\x9fc\xe0\xc6\xa5M\xda\xc4Nh\xfei;FZUO(\xad\x01I>W\xf7\xcb\x11\xa7\x9b\x94\xf7\n\xab0\x92\xf3>_\xfcb\xe6\x9f\xb2\xd4\xf3\xc5\xc0\xbd-\x08\xf7\xa0[\xcdz\x9e\xce\x0fb\xa4TQ\xa0\x0e\xd9a\t\xa8n\x9dV\xdd\r\xd4\xf0\xa8:?T\xf7\xbbH\x91\x8d\xa7\xaf\xde\xfd\xed\xca\x9a\xcb\xb3B\x01\x04\xc2bi\x93\x86yf\x01\x9b\xb0NQD$R\x1e_\x17a\xb9\xcedY4*\xe7\x86\xdd\xc8\xcd\xafS,\xb2\xf1\xd1\x13\xb2\x99\xd1\xcd\x07w$/[\xce\xe6\xee8\xbb\xbe\xe3\x80\xb2\r\xbd\xa4\xb65\xeb\xa3kC\xb5\xec\x96[\x9b?\xbf\xb6\x90g\xa2\xb2\xacn\xae\x9b\xf3\xa4\x13\xb7-\xcf$C\xc9w\xe7\xafc\x11\xa9DV^l\xd8\x9d}\xfe.YL%\xaaL\xc9sW\xd7\x9e\xdfB\x1b\xe0r\xa8*\xe1\x11T\xdd)%\xb5\x9db:\x01\xa9\x7f\xae:\x0bk#M\xde\x14\xd1\xfc\xd3\xe6\xcf\x0fU>$;\x0b\x87\xab\xe3S\x8c\x8130d\xf3\x83\xca\xa7e\xf7\xdb&P\xf2\xc9p\x8e\xa1~N\x06\x88\xd7n\xa3\xf0\x04\x8e\x16\xc1:k\xf0^\xdf6\x92P\xf2\x13~\xa7\xeeO\x07\xa1\x06\xa7\xf0\xc9\xc4\r\xa3\xff\xe5h\x83J>T\xcc\xf2Z\xf2\xd1\xedl\xdd\xd5b\xcf\x86P\xcf2\xef\xe7Y\xc8\xdb\xc7\xaa\'\x04\xe0)~\xdf\xc2\xeb`\x168\x90)7\xd7\x0b5\t\x81 \x9f^\xaf}&\xf7\xb5p\xec\x15\xdd\t\xd4\xc1\x84\x8bi\xb1}\x91\xe5\x8a|\xf3j\xec\xd1\x9f\x85k}\xc6h\x0ceD\xf1\x87?\x0b\xb1@\x90o}\x8b\xd4\xee\xa6;\xb5\xd1\x01N\xd2\x04\x83\xa4yT\x7f\xc2\xc0\x84\xd1\xa5\xe4\xb8\xdc\xd4\xcd\x8e|\xec},\nH\xdd\xa2\x8cU\x89\xed^\x85/4\xc1\xd8\x04\xa6b\x1a\\\x94\x16\x0b\xe5\xddK\xde\xcaN\xb7\x17,Vs\x8a&[\x14\x9e?\xb7\xe6v\x03q \x82=]/\xbf\xd8\xddn\xe0w\x110\'\xd9\xef\x12\xea\xbdo\xc1\xe2\xf3\x9e\x83u\rz\xfe\x1c\xdd\xd7F\xab8l\xc9\x90\xc3\xd1\xdd\xa6X\x80!\xa9I\x15\xa19t\xf7-\xa0\xc2\x8d\xcb\x04\x18\xec8\xeb\xa2\xbf\xbf>\xe2Sd\x143\xa2Y\xe5\xc7\xb7\xac7\xa9n N\xd5\xdc\xdd\x9b\x906\x92\x04\x8a\xd6*H\x8aM\xfb^\x06^E5\xd5\xbfvrC\xfd\xed\x17\xc56\xd7\x8d\x9c\xb7*S\xbe-z"EC\xf5\xf3\xba\xe7\xdc\xef\xc2\xbem\xa2\x90\xd1\xbb\xb2\x17w\xdf\xbeM\x1f@\xa8_\xd2\xfc\x17>y\xf7R\xf5\xe27\\p+nN\xc5\xfe\xff=\xd7\xcb\x85s\xfc\x9eR\r&\xc7bX\xf8\xf4\xf3[\xaab\xbc\x8a\xc3\xa4\x8b\xcf\xe0{\xf2\xa3^\x9bL\xc5\xb4\xfbq\xc8\xa27\xab\x8c\x85V\xd4\xf5\xa2\x93?\n\t\xa9\x12\xdaz\x9f\x0eR\x00iV}\r\xe3\xd1y\x8b\xfdY\xb0\x1f\xc8\'\xb7\x8d/<v\xf6\xdb\xee\x06\xdd\xb7*Os\x11\x01Y\x04U\x0bF\x10\x91u\xbaY\xe7\xae$\x9a\x93L\xf5\xd7\xfbt\xba+\xa9\x16\x91\x82a\xfb\x0c\xe7\xe3\xbe,\xb3*\x06L);\xf9o\x91\xefP\x85p\xc7\'\x0f\xce\xdb\xd28\xa2\xf9\x85\xd5Ps\xf7\xb7\xc8w\x88z\x13B{\x11\xab\xfb\x96j\\\xd0(\xf6\xc1R\x18\xdc}+\x0b\x02\xb8`\xd0\xd3\xae\'\x8c\x97\x05Zi\xdc\xf7\xd4\xdf\x86\xd1\xdc\xd7\xe2\x8f\x01\xdb\x13\xb7\xdb:\x0b\xe3\xed;\xe0\x8fA\xb6\x13\xe0\xdb\xaa[\x85\xf9\xdc/BSP\xd1HEH~0b\xbc\x1f^p\x037\x8e\xaf\x9d\xcb]\x91\xfa\xf5\x82\xbba{\xa0\xe3\xab\xfewQ\xc6\x1d\x06V\xc5O\xe3\xc9g\xf0\xb5\x90F\x88n\xf5\xcd\xe0\x7f\x8e\xb4\x83KF\xd9\x1cO6~\x9a\x8b\xd2\xf2\xc2i]5xI\x85vwv\xc5\xde/\xd4\xdf\ngx\xabd~\xdfQY(8n\xa0p\xbd\t\xbf/\x9cZ\xede\x11\xe1\x11\xaa\xee\x97\xd3;*\xe9\x85S%\xb4\xeaz\x91\x9eW\xb0Ja\x14\xae\xc7/\x0b\xb6\xd4gX\xedYw^\xb0^\xaf\x00ra\xd5*[\xdb\xa7\x1c_K\x1b0\xc6\xaa"C\xbcJ?zY\x9b^\xac\x1ab\xb3p/\x0b^\xaf\x99\xd2%\xa9f\x84\x87\xf6\xc2\xfb\xf9\xbe\r\xc6\xfeB \xd7E\xadwT\xa1o%\xa3\xf9)\xfe\x94\xe2\x06$\x1e\xd9\xacb\xf9\xc7-&&\x0c\xa93$\x08KZ\xbe}\\U\xc5\xab\xf2\x96\xea\xa7f|\x17\xae\x8d\x84\x17\x15\xc5;nk\xbd\xf8q\x901U\rm-\xc5\xadB\xe5\xe4\x15\x99H\x82\x19\xfa\x19S\xfc\xc3\xa2,\x92S\xebW\x84U\xf1\xa0\x8c\xfa\x03\xa7v)\xa6\xa7u|\x8b\xa2N5\x18\xefF\xbfky\xfe\xa2_r/\x8ce\xe4R\xeb\xfcZ4i\xd9\xe4\xb5)\xc3\xc5\xaa\xf1\x8d:\xc1\xf7\xc6\x89\x9b\xca\x85\r\xfc\xc6\xc7R\x17FQgrp\'\x9d\xb5a\xbc\xe7l\xa8\xe8\xee9b}\xa2\xf5\x1aB\xef\xd9;\xea\xfcZ\xb2oq\n\xb1K\xba\xe9\x8c\xd3}\xe3\x85E\x00G\xded\xf9\xe62\xd9\x165ZU\xbc`\x97\xc3\x8dT\x91\xcdZ\xb5\xd6\xcbfZt#MS\xf1\xd3\xc8\x1a\x1b\xd9\xcd\xa9\x10\xa1A\x11\x81\x90\xe7\xa5A\xf5\x8d\x05\x07\xc9\xcb\x19\xde\xb2N\xf7-i\xbd\x16\x95R\xa5\xdec\x9f0\xfd\xeeemE\xf1\xc0\x0b\xbc\x97.\xcf\xd1X\xcd\xbb\xa1K\x19N\xea\xeeka\x16\x8a\xcaFV\x05\xd0\x9c\x17,\xf41"f\xac\x93\xb0\xb5}\xce\x91\n9\xac<\xe1\xa4\x10#G7R\xbd\x9f\xb4\x0b\x06H\xb7\x18\xddH\xc9j\x98\xe2\x978\x11\x86;\x1d\x94M\x00\xa7\x9d\xe4\x05\x97\xab\xeed\xf7\x02\x845\x05\xab\x90)\xf9\x8aJ\n\xd3\xcb\x05\x97\xcd?\xb5\x19;GJ\x96\xba\x89\x07\x8d\xc8\xc4h\xe1>O\xb1\x18UZ\xd3E\xb2^\xd9}KyC\x81\x14\xe0N\x17AGv\xdfbm\xac\xf5\x85\x1e\xef\xf2\x1d\xba\x9b\xf5\xa2\xb9\xe4\xf7\x80}.gwJ\x91[\xe3\xa4\x85\x19\x1d\xd4\xdc\x0c\xf7\xb9Nn-\x93nhk\xf6\xf3\xceg\xa7c\xa4\xe2\xf9\xa4Ht\xfd\x82k=\x17w\xab\xd3\x8b\xd2\xe5\x01\x9d\xc2\xe5\xe2\xc6\xeb\xc5g\xac\xe6\xeb\xe0\x80\x7f,\xd7\'\xc6\xe89R\x11m\x85\x97\xae\x970\xdc\x9cr\x13\xa38:\xc5\x18\xdb\xe3\x9d\xe5y\x1b\xfaX(W\x88\x0e\xbb\xf7\xd8h\x03\xb9\xf2@\x1d\xf0\xd8\x15\xfe\xe5\x18i3\xde1<%N\xba\x0b\xe5\xba\xb3\xb3\x10lv\xe2\xca\xa0M\xfcn\x10\x1e\x06VHyJ\xd3E\xd0\x94%\xc6\t\x06\xf3\x0460\xb8\xf7\x8b\xbd\xd1\xc5\xc4\xc5\xac\x8f\xeaO\x07r\xd1\xa2\xa2\x10__M\xc1\xcd\xba^\xe0\xaa| \n\x12\xceL\xd1n\xa3\nJ5\xc5\x1e\xd5\xab{\x15\x18gy\xc4\x0b\xaf\xaa\x1ahn\xd6\xf1\xd3\x83i\x92\x03\xe1\x98\xd3\xdd\r\xdc\xb3E\xaf\x81V\x8c\xa1\xf4\x1e\x87\xf4\xd5\x15\x15\x15\xa3\xde\xa9\x92\xf9E"@\xd9\x02\n\x19]\xc7\x99\\/\xba\x9b\x9a\x94\xbe\xdb\x97s\xe7\xece\xca\x87\x81S\x96Y\x9f\xddy\x06\xb0\xf1A\xb9@\xaeq-\xe8\x11\xdcm\n\xaa\x02\xb67\xd8\xa2\x89\x92\r7cX\xc0Q\xb1n@\xf1\xe4\xd6t\x9f0\xda\'\x84$\x9a\xaa}\xea\xbc\xb3<B\x1f\x03\x0c*A\xb5\x1a%\xdf\xbe\x83\x90*\x84xAdR\xf3>\xdc\n\xc2B\x02\xcaI\x0cC)w7\x8e\x88G\xdf\x85\xcc\x809\xee\xcc#\xff!f\x8a\xf4\n\xc0L\xd4\xe0~\x17P\xbfH\x83\xc1\xa8Cm\x91\x7f\x8ba1\xf0]\xa2\xb0\n5\xf9\x19SMsW\xe4\x8a7a\x8bn\xa4\xaa\xc3)\xf8.\xfc.\xbd\xf9\x19\xcb\xaa\x18\x82\xa9^4\xfd\xc5\xc5\xa5@2\xf1\xebGpJe\xab\xa8\x9e\xbf-\xb1\xb5\xf5\xac\x95\xae\xf9\xd8\x9c\xf6\xc7-F\xa6\x9b\xbal\x90\x90:4\xa3\x9b\xb1\xa2\xfe3w\x03\x0f\x9c\xe2\xbcq\xb0_\xb0\xee\xc3\xa9\x02\xfc\xa2\xa6{G\x81\xfd"\x8eL/\xa3l\xd5\x8cc\xad\x8b\xbbt\xad\xbe\xb6\xd9+\x83\x9f\x0f\xd5jhN\xd9s\xed\xdc//C\xcb!ZJ\x84\x86\x08y/\xc3\xcd:\xd5\x8ak\x9bD\xe3\xd9\x0c\'\x83\xddF\xdcQc\xde\x84\xa3_\xe3\xf0Q\x05P{C\xe4\x10b\\\xaae\xba\xaf\xd5i\xf9Y\x9e\x858\x87G\xe8\xeekA\xaa4\xf1J\xb2N\xef\x9aD\xebE\xaaL\xeb=9`\xad>c\x9f\x86b|\x8b\xe6\x93\xdf\x05\x1f\xa6\xfa\xdf\xa5\x1b\xda\x06\xa4[\x8cb\x04\xbf\xe7\xa3\xbf\x04\x00\x00\x01@\xed\xf3t\'L\x1ao*/\xf5\xdb\x0e\xc3\x81<WP\x17\xfe4\x13\x10H\x16uJ\x17\xebJ\x17v\x94_\x05\xc4\x1f(\xc6R\xab\xb3\xe8b\x8dTv\x85$\xe08+\x0f\xba\xe1\xa4\x89:\xc0E :\x81\x13;J\x1b\xedMF\x1c\xdd\xca&:\xc7\xecF\xda\xde\xf2N\xbb\xcd\x98\xb16\x9d\xe3\xa8\xe2o\xeeM\xec^\xcf\xba\xf9\xbfqT\xf9\x1d\xd4\x04\xb0_j\tn\x1cb\x03^\xbf~\x17\xafu\xbf\x14\x84\xba\xa1\xd3\xc7:\xd0\x89;T\xe0J\'\x0e\xa5k7T\xb6\x9a\xa1\xd56\x1b\xdf?\xef\xa2\xef\xfdB\xeauj}\xd8\x19\x14}/k\xa6\xba\xb8]\x1e\x9c\xc3\x7f\x16Y\x11+\xa1\xa0\xc1K\xd5\x93\x0f\xa5\x1bV\x92\xc4\xea\x9a\x87\xa6\xc2\xfa\x93\t\xdc,\xb8\xa2\xa8\xe2\x90\xa7t\xfaA\xbb\x17j\x05s\xffV@t7\x1f\x9c\xa70,\xc3v\x82\x9ex\xfca\x918ju\x8b\x8d\x8df8G\x8aJ\x04i\xb75\xd2\xfee\xc0<GJ\xde\xa3\x9b\x12I"\x08\x97\xdcH\xa3\xf1\xa0\x80\xa3\'\x06{)\xa2t\xdd/\xa0\x18\xa8\xec\xe7t\xa81\xb9\xdf%j\x84C\xcc\x1cqW\xf8\xc7\xbb\x97fg\x0f\xeb#\xff\xd8/A\xeae0\xd9\xa0\x93k\x0c\xdc\xe9\xe8%\xa8\xfe&\xea\xc4M\x1b\x11q~m\x90\xaa\x1c\xbc\xe7\xe0\xb6F\xf2_\x1b\x84\xc3e\x05S\xe3d\xba\xc4\xc78\xd6\xea\xa3\x10c9\x8f/\x9e\xa6\xe1\xaaY\xed\xbb\xfa)\x88\xaf\xafN\xb0\xf8\xf3\x1ei\x9cB\xa8\xac\x13\x82\xd8\xd2F\x86\x1e#\x8d\xd2\x9aFZ\xca\xd4\xb2Z\xbb\xe7T8Gn\xe4\xe5\x07\xa1DR\xc3=\xa7\xf2\xc7\xa6\xad\x8f\x08`\xc6\xed[,$\xb9\x05z\xf0\xabv\xd3\xef6\xf0?\xa8]\x81\xb7\xc7\xafS|\xcbf\xf5\x1epI\xccy2?m\x0b\xc1\\\x8c\x81\xbb\xe6\xd3\x1b7\x8b\x02Tw\x9a\xc7f\xfab\xc7J\xc6\x02\xca\xe9\xe5}Z\xae\xc0\xcf\x98j\x01\xaa\xb4l$\xf0\xe4\xf6\x1c~\x18\xcc\x1d#j\x15\xcc\x1e\xdcH\x15\x05\x14\xde\x82\x8a\xd1qfx5\x0e\xd4 \xbb\xb4\xc9\xaa\xca\x1a\xfd\xacs\x8bq\xa0\x1bf3\x9e\xaa\xd4\xef\xbe\xdf/EXk\x80\xee1\xfaY\x87]\xbd\x1a\xfet@\xd2\x1c\xdc\xac\x8b\xd7\x81\x04\xa18v\xe3\x95[\xdb\x16\x94@\x08O7\xf7\xbb\xe1\xfc\x16\x90\xedlz4\xa8\x96\x13\xeaO\x87e\x91(y\xaf\x8a\x82m\x86\xb2~\xf4\x82\xde\xc9\x14Gg\x15J\xbd\xb9^\x0cM\t\xc2\x9e|\x94\xad\xa0s\xc6\x94yW\xec\x04U\xc8q1`Z\x1b\xc2|\xe9\xb5\x86|\xc2\xfc5\x0e^8\xd9\x10\xf73\x9f\xef\xfdm\x91X\xa0Q(\xf9\x8b9_m\xec\xa8\xc2\xe8\xca%\x85\x98\\\x1b\x19e\x07y\xf4\xe0\xc7\xca\xc5\xae\xbe-\x8aqDH\x0bk\xf8o\x11V\x92J\x8b\x17|\xcf\xe3\xc7\xb7P\x17\xdd\xc5\xbf:\xa9\xe9\x99\xfe\x97\xe3~\x99\xca!\xc1\xbe2N\x9dU\x8dC*\xbfR\xe7f8\xe9R\x85\xec\xbb\xd6|\xad\x1c8\xdca\xbd\xc8~7\xa0r\xb7\xd6\xc5\xe4=\x956\xefy=-\xde<\xf3Y\x17\xa64\x91\xddH\xa9\xd23\xae\x0c\xe1\x82\xd3\xf9\xc2\xe9\x9b\x85\x97\xd2\x07\xf1\xc2.\x0f\xf6\xccWvc\x1a\xe0\x11M\x86\x97DQt>L\x8c\x16\xcb\x89\xe8\x9c\xae_\xffDu\xee^\xa8\x05\x94\xb6\xe0Z\xf2\xf5\xd2\x9b7\x0b\xe5\xe4\x85C!|\xea\xf7><W\x88\xa9\xf06$\xc5W\xdd\xacG\xe9%\xc0\xceL\xa6\xaf\x8d\xe4\xd6XxI\xea\x99q\xb4\xae\xaa\x8eg^l[\x10\xeb\xd3}K\x8a\xbe\xba\xf3\x83h\xb5(\xc0_p\xae\xa5\xec\xbf6\x80\x0f\x12\xef\x06\x86V!s~K\x80I\xc7\xb2\xc4\x92\xf5\xf4\xbf\x8b\x18t\xa5\xdb\xc4\xce~ w\x9e#\xa5\xd0\x83\xd3a\xff>\xd7\xefB\xf4\x1c\xbcV\'\x7f[\x1c\xbac[ \x86\x81:\x14:E\'\xd3\xc0k[\x88\xcek\x8a\xfd%\xb4S\t\xfek\x91\xa5pI\x9a0^X\x96n\xf1u\xe0\x1f\xd4\x8c\xc4\xc3\xdbz\xb4\xd1\x11\x1df\xcdC^\x19\xeb5c\x16\xa3oby%\x1f\xf5c\xc6^\xbcJ\xb2X\xc4!*\xcb\xa5\xdfk\xec\x05\x0f\n$&\xc5\xea\xc4\xcf\xcc\xea{\xb7A\x1ah\xdd\xd5\xb3|U\x99\xf2m\x81\x8aj\xe5\x16\tR\x98<\xbd\x0b\xb2+C\x91\xab\xac\xfb.9?\x08\x8bNx\x9d\xba\x82\xd1\x9e\xac+\xcfo\xc1%@\x8f\x0f\x96\xc4\x8b\xe3\xae\x9b2\xad\xf0|I\xef\xdcqU\xc8\xf4\xadn\xbb\xfc\x8fljHi8\xcf@:\xbc\xcd0$\x81r\x9c\xe0fL\xe8\xc5\xac\xba\x82\x18\x15i}FXw/9j>\x146\xec\xf9:?\xc4\xfd\x034\x84\xfa(\xa2N\x97\x06\xe6\xee\x05@\x1fx\x07B\\)\xde\xfb\xf6%U\x15\x88>U\xd1\xdeSu\xf3\xc1\x0b\xb8K\xa9\x86\xdcF\x0f\xee\x9e\xa3\x8dBi\xcc:\xa5x\x1d\\L\x03f\x11ELZ\xa4\'\xd1.\x96U\xeb%\x07\xb2\xb3Ao\xc2\xd8\xdd\xab@\xbd\xe0\xa2\x04\xf9t\x0f5\x93G/Y\x90^\xe2A\\"\xd3\xcdi\xddlk\xc6\xdd\x11Bv\xe3\x1061\x9a\x8eD\x1a7\xbat\xb7Q\xc8E\xc0VP7\x8b\xc4\xb9\xd6\xb1\x80\x7f\xa6\xd8;\xf7\xd4\x08y}{\x91\xd2\tk==\x90\xe5G\x1b\x9b\x839}\xf5\xb3\xb3\xfb\x16\xd3\x03\xe66\xadq\xde\'.,g\xf8c\xc4\xc7B\x11\n\xe8n\xa3\xc0\r\xa5\xda\x84\x82\xf2\xc6\x89b\xdc\x16\xb9J\x12E\xaf\xd7\x96\xa2;?\xc8\xda/\xefb\xcdTU!\x95\xdf/\xc5\xea\x919?\x02\x84\x8b\xf1\xf2\x1dL\xd7<JO\xcbHN\xab\x9bu\xb1\xf0*\xc2\x8ao9Ks\xbb\x81\xbb\t/\'\xeb\xd4nW\xfd\xad\xe6\x8f\xdd\x98\x88]\xa0c\xf5k>\xd0\x8a\xcd\xa6\xda\xd5\xe6f\xf3l\xb7\x85\xfc\x8f\xa0\xca\xd8|\xb2\x15\xbcl\x1c\xa2\xc6&z\xae\xa2\x81\xe9\xceSp(\xe4\xf6\x82\xce\x0f\xc3\xc2\x9d+(\t\x17L\xfd\x0b5\x92\xa99\x9f\x0e\x0b\xe8\n\x86\xd5#\xd7\xe0G\x8a\xaf\xafg\x9a\xd4\x90bJ\xee\xb4\xe4\x84KBb\x82\xf0\x89W\x05\x84YT\xca\xe1\xd1\xbf\r}#\x99\xe2\xdd\x0b\xb4ph\x1d\xa9n-\xbb=\'\x1d\xe0\x89\x0f#%\xc5\x19\xdd\x1a#\x16Lrv\x98\xe2\xf8ln%\x13\xc7\xcd\xd1\xaa\xe2\xc3>\x83\xf2\xd5F\xc4\xcdQ5V\xdbzI\xf1\xb6\x88Cy\xa0,\xca\xac\xe8FJf\x95+0I\xfd\xa7\\\xd9\xd9.\xdc\x96\xa0==\xe8<\xbd\xa2=\xafm\x01\xd6\x1b\x0f\x05\x0e\xba\x0be\xd2\x8dC\x15Ei\xfcS\xf0\xb2\xd1\xffr\xf8\x1f`\xce\x9b\xf4o\xbb\xf7P\xb0\xe0Q\x8a\xf7I\x90\xb4\x8d\xeb]im\x04!T\xc8$\x8e\x93\xb3k[,\xdf\x96`\xf0\x8b\xda\xf7\\\xe7\xaf\x91\x02=\xdf\xd5\xe8\x16=/\xae\x97\xca\xb5\xa1<a\xf372\xbd@`\x88\xba\x1bgUv\xe7:<\xac\x84h\x14\x93^\'s+\xf7o\x8b\x05\xd9Y\xf8\x93\x01\x00\x16w{h}\xe0\xe4FE\x9dRq\xbe\x03\xbf>\x17>\xcc\x0b\xdd1\x83}{\x81g\x8b\xd7+\xc5X\xf5\x8c\xc0\xef^\x94"\xe2\xb4\xa4\x9c\xcf\xad1\xad\x0f|\x87&\xdf!W\xf7\xdb\xb2\xa3\x8a1\x92\x12\xd03}\xe4\xf3[\xf0\\\xa9\xe1m\xf6\xde\x8f\xce\xa7c\xdf\xb2Q\xb0 \xc9\xd2\x93\x1b)\xe7G\x14\x13W\x87!\xa4\x0f\xf7\xcb\xb1\xb3\xe7\x94\xbe)\xf9\x97\xecNmF\xaald\x12\xfb\\.\xce\xe7g\x1c$;Q0\xccm\xabA\x9f_\xab\xd7Q\x97\xc7\x06\x1bk\x08n\xc68\xb5\xbb\xf4\x01\x98\xf5Z\xe7}\x9e\xea\xd4\x8e\xe1\x1b\xeb\x9b3\xbbo\xd1\xa9\xadL\x91\xa8D\xae\x1c\x8eYT\xc0\x83\xc10WaF\xb7>\xb8+y\xc6\x0f\xb1\x04\xa4\xda\xdd\x9c\x8aCUH*\xee\x97\x11\xdcI\x07S<\xafy\xea\x80\x11i\x18\xd1\x8d\xa3\xc0\x02,\xfc\xa9j\xab\x93\xffmU\xe7!\x1e\xa3\xa8\xc0\xf2pm\xc8\xbb0\xb65\xcaq\xae\xda\xfb\xaf\x051\t0\xf0\x92\x9ap3V\x95Kj\xb0%\x91\x1e\xab~\xa4\xc2\xb1\x89\xa3[\x1c\x88\x97\x9a\xda\xf6\xb6BSv\x960YN\xee<\xc5\xa7c\x9d\x12\xa3\x1f\x84\x0c\x8a\x9bS\xea\x80\x8bX\xa3@+=\xf8\x82_\x0f?y\x18\xc6\x89\xb4\xb6\xc5-\xcf\x91v;\xe9\x8ae\x01cv>?\x1e=^\x16wC\x9cOF\xf2G/It\x91\xeb\xfc\x80\xbb\xf4\xd2~\xdao\x0f\xe0c\x8a\x91sj\x0e\xd7\x06\x16S\x8c\x07\x12!\x9c\xc9\xcd:\x9a\x82S\xb1O\x8a[[v\xef\xb9\x17j*\xff\xd1u&\xb8\x8e\xa5J\x10\xdd\x8a7`\x8by\xd8\xff\xc6\x9a\x13\x89_]H\xb7\xf4\xfb\x97\xd4Mq\x013\xe4\x10\x19\xd1\xa5H?q\xa6[\xbb-%|B\x11\\5\xfbJv\x96\x12\xfe\x1c\xf5j\xc5\xa2\xd7\xc6\xfds\x8eT,8P\x1c\xbd\x00T\x97\xe2l\x18y\xaf\xc4\xe8;\xa8\xec\xad\xc5Y\x9e\xe30>G\xe9\xe0P7\xff\xe0\xfey\xff\xf3\xc4#_!\xe6\x08:\'\xb9\x13%\xe6\xc9!\x8c\x13P\xa7\xd6\xfa=\x0eq\xb7G\xd5\x9a\xa1\xa3i\x18\xb4\xa7\xa5$\x7f?\xdalaA}\xa8B\xbe\xffE7\xb0~\xa9w-$\xbe\xa3\xbb\xd7\xe1\xc8R\x96\xa9*\xffR\x9a[\x0f\xfa\x88\xc8\xcf\xadW\x9d4L-n=\xa2x\xf2\xc8iq\x8f\xdd\xf5\xd96\x0eA\xac\x15\x9d\xcc\xe2w:#\xdf\xbb\xcaw]\x96\xd4I\xc1\n\xec\xd7\x03\x8en2\xffY#\xb5<a9f+N\xc8\xd5"\xc9\xf3\xec\xf9\x8e\xe5\xd0\x82\xc8YS\xb4\xb8n\xbe\xad~\xcc%\xc9\x7f\x12\xcb\x08\xc7\xf7RS\xb38\x1d\xea\xb6\xc9\xb4\xe3\xfag$7\x17q1B\x1d#E\x94\xd2\x9c\xa7\xa5\xea\xeb)K:J\x8d\xd9\xddc\x8a\x06\n"k|\xd2\xb3\xba\xd9nD\xd5\x00\x036\x82\xe1\xb6\xce\xdfvW<\x92%\xe6\xd7ow\xec\xc2\x14\xd90\xb2\xb3\xa1\xc3\xda\xfc\xd5\x07\xd4\xa5`H \xb5\x08\xcd\xed\xc2"\x1b\x1b&\xd0"@\x82_S\x90\xd4\xa4g\x931@\x05w\x9f\xb2/f\x12C{\xa72q\x067R\xb2\xd5M\xe84Z\xc4\xe8nK!\x99DU/m\x8ey\xd5E\xef\x16p0\xc2^\t\x8e9g\xf7\xdb\x92\xffi\xe2>\x04\xbbW\xb3\x9f\x8b\xb8\x192\xa7\xb2Iw6\xba>@\x0cG1P5\x850\xa2\xdb\x1f\x8d\xca\x03eE+O\xf7\x88n\xb6\xb0H(\xf9\xaa{=\xff\xb8?\x9ai\xb4\x13\xdd\xe0*\xaa.\xb6\xa5\x1cN\x00\x8a)\xdc\x96\xa9 \xd6c\xa4\xe4\xc2\x93"\xf0\xd4>\xe7\xd1\xdc\xfd\x01\xc6\xa8\xab\xae\x92j\xadT\xdd}J\x8b A\xc0\xe5\x03\x81\x96\x9bn\xd5\x85\xc6\x16\x06^\x86l\xbes\x8d\x96\x8f\x9a\x96\x19A\x81\xa1dw\x9f\x0e\xc3\xb2`m!d4\xfc\xafO-s\x95\xefQQ\x9a\xb8t5\xfa\xc6:\xad\xeb\t\x05T\n \xa3\xbf-a\x9a&\xc8\x87\'\xdeo\xfe\x8f\xd7\xce\x02f|\xe4$\x0bv\x04g\x8d\xa3\xb0I\x16\x92\x16\x14Q\xce\xe9\xf6\xc7\x14gi\xa7&\x00\xb7.\xb8U_\xdf\xa5\xe2`p*\xd1\xb0K\xce\x0e"+\n\x01\x04\x8c)\xa2Wp6?}\xf0\xd3&\x8b\xf4\x8e\xee\xd6#\xa9\xa2\xbd\xa96\x81\x84b\xafn\x1c\xd4\xefe)\xf4b\xfa_\xfcA/\xcb\xf0\xa6\x94\x85\xfb(Rgp\xafz\x8a\xc6a\xa2\x1c\x0elE\xee\xccIE\x9e\xe2^\x10\x99i9\\\xe5>/\xe2\x0fJb\xd2\xc35\xcc\xd9\xf9\rd\xbc\xeb\xd0\xc9&\xe5\x18\xaa\xbb\xb5\x95yo\xe2d \xa9`\xcc\xa4\xc7\xc9&\xbf\x0f\xf3\x031i2E\xc1\xdd\xc9\xfc\x1e\xe0\xc6@f$\xb4\xfd\xe6}n\xe1dZ/\x10\x9a\xf5\xc4\x94\xf2\x85\x93\xdeX\x05rk0\xd9H\xdb\xd8\xffrb\xaem\x8a\xf5\x11\x83=\x11\xaa\x1b3A\xbc\xb2\xc1i/Ag\xb7\x93\xc5@\xc5s\x8eM\x85\xa7\xe5,\xc7d16\xddt\nq\xf9\xdf\x85|eSf\xb5\xe2\xe1\xcc\x93\xc9w0Rc9\x0b\xe2gY\xfb\xe4\xcc\x9a\x8f\xcdQ\xb5\xees\xd4~\xc9K\xcd\x93\xa3{\xe8w!\x0e\x14\xe1\xba\xe3:\xbb\xf4M\x87~[J\xee\xe1\xd4\'\xbc\xdd\xcf\xfc\xcb\xdb\xfa\x10\xcb\xabp\xa8\xd3q\xcc\x8c\xbd?\xaap\xdaBT]\xd9\xa6aL\x9c\xcd*A0\xa8\xc3i[\xea+\xa6\x8b<Yu\x10\xbb\'.\xe7e-\xa4\xa5\xc6\x1e\x83\xe3\xff\x8al\xdaWx\xcd\xa5\\,\x11\xf5\xe9VL6]\x15\x9b\x16\xd5ZWM\xe2\xd0\xb9MR\x88\x01M\xb9~\xdb3.\xf5\xde-p}\x93ei\xcb\x08n=Pc\xac\xb2\x1c1\xb9\x1f\xec@\xdf\x16\xaaED\xc3W\xd5`\xae\nk\xe8\x1eK\x03\x84j\xb7>N\xf5\xd2\xb7\xb5(\x92\xe7\x9e\xe2\xd7\xb6\x08|\xbf\xbeR\x12\x0f\xad\xb1{\xfcX\x0fnm\xa2\xa3\xeb+m\xdd\x9a\xe1B\x97Z\x8bD\x19\x0e\x18E\x10\x00\xe3\xa8\x8b\xd68\xc4\xb1\xdb\xe4\xe1\x10\x8c\x0b\xf5\xfe\xe5\x0c\x07\xab\xe8\x17\xb9\x93X\xca\xfd\xcbE\xd3\xbcF\x19\xa6\xc8(w{\x9d\nPl\xdbn/\xf2\xcc\xdd\x8d\x94\xdc/\xfbs\x08\xc1lq\xfer\x8c\xa3K\xefM\x08\xc4\xf1\xc5\xe5\x9ck\xda\xad^~\xd9tX\xc1-5\xb7\xa6\x86\x94A\xafZ\x0cC\x17{\xc3\x90\xed\x80zG\x8f\xf6z\x8c\x93\xe9y\xb7\x10q\x1c9\x1cj\x12\xc3Y\xfbf-"\xb6\x83\xd8^y\xa3\xaa\x9bK{\xe3.\xa0ZZ\xf4\xcb\xb9\x93\x8dM\x17\xa8HMT\xa6n\x84\xfb\xb9b\xe0\x1c\x83t\xab\xc9{\xcc~"\x98\xad\xc5\xfa]\x86\x10"\x84\x1f\xaeZ\xc0\xb1\xf1\x0e\x80\xac\x97\'>\x8d\xbf\xf8\xc78\xe0\x97\xaaA\xeb\x12.\xb6\xb5\xb1-\xd8\xa8\x98t#\x88>\x93\x1bi1\x05v\xf8\x0b\xd1\x01\xb9\x14\x95v\x0b\x08z\xd9\x85TZ\xfd\x18i\x11\xda&}Q\x15\x17\xbf\xc3\xeeCr\xe5UoC=5\x0f\xd4"\x13]\x01\x92\xf9B\xc6a\\\xfc\xa7\xd6\xa2\x92\xa0\x81\xfb\x0f\xb6\xd7\x92\xddH\xb3\x98[\x88|\x83\xcb1\x85\x87s\xa4X&\xb8I\xa0\t\xc0|\'7R\xde72\xab \xef\xaar\xf4\xf7H\xc1\xb1U\xf3\x91!^\xca\xc1\xed1U\xf8\xe3\x14\xca\'\x8c\'\xbb\xfan\x01\xff\x03YHt.\x8d\xef\xe2\x1c)\x98\tc\x9f\x81\x00;_\x19\xbc\xfd\x15,\x83f\xcc\xc2\xe3D\x96\xabE\xd4\xee+ \x00\xfe\xd4\xb2\x8eW\x0c\x0fx\xabs\x0b\x8f\xfb\xe3+Q<[pQ\xc3\xbb\xd1.&\nk!\x0e\x93\x8c\x1fE\xddzr\xb3\x8dbh\rd\xac\xc8\x9f\x95\x93\xbbc|5t!\xe8}Q\xdb\x1arq_\xe1m\x80\x10\xae<\x90;\xf5j\x11\t\xaf\x80\xdc\xc1K\xaa\xc9\xadi@7A\n\xbdb6\xfeq\xa2\xc0\xd1CQ\x92\xc4\xb4\x98\xfd\x89z\t\xad\x1fU\xdd\x92\xbf\x11\xc5c\xa4\xb4\xd0&\x07\x9b\x87\xb5s\x8c\x94>\xde\xf3%\x9a\xabJv\xb6l.\x82\xbb\x0f\xe9zQ\xbd\x80\xdf\x90\xdb\xbdb|E\xa1U\xc3}\xcey\xff\xb6|\xc5\xea\x90\xbb\xa2\xe7\xe5R\x1e\x1d\xfa\'\xd6\xbc\xd5\\\xc1_\xc4{MiQ\xb0\xb3\xa8(\xc3\xb8,\xd7\x1b\xc5?\xa8\xda\xc3\x881\xd1\xdd:\xed\xc2\xf7\xb7\x0fR4\xc5\xd4\xb1c\xbb^d\xf5\xa1dt4\xcd\xfa\xe1N%}(\xddD\xecbl\x9d\x80s\xb6p\xda7\xd5\xa9\xe3\xcd\xe7z[\x17\xca\xbc\xa3\xb0\x8d\xbf\xdf\xbe\x19\x9as\xa4\xab\xc5\x08bJib\xe1\x1d\xf7\xc96\x85\\EX\xc5\\{r\xdd|\xfb\x80\xc0\x9f\x1a\'\xe8r\xfc\xdb \x14\x01\xf4\xeeI\x9eE\xf8\xb1\xeaD6\x83,%\x81\xb3\xc6\x99\x07\x1a\xbb\x1e\x19\x92\xbd\xa8\x97\xb0\x84\xe6\xc6\xc1]\x9c\xc5_4\xa4\xe2\x9e\xdc\\\x88\xf4V\xa9\xa8\xe1\xab\xcfZ\xae\xf3\xa2\xdaj\x90\x08#\xca\x1e\x0b\xb9\xb95U\xc4Y\xf5\xae\r\xf6\x86\x13\x8b\xbf\xc7Q\xa8x\x84\xcf9|\xf5o\xd35\x8e\n?\r\x11,8\xa4Rq\xeb\xa1\xf8\x87t+\xa1\xca\n\x17\x83\x9d\xb5h\xd2\xaf,\x8a\x93\xcd+\xd78v\xf4\xbc\xabZ\xb1*\x0e\xe3\xf7G\x95\n\xc0\x1c\xc6\xd0\xdeGt#\xad\xc6r\x82\x1d\x04@#e\xb7b\xf5\x1d\xe5qN1-\xe6\x8b\x85f\xf7\x01\xef\x06\xf5\'\xb0E\xa7\x13\xd7\xb7g+\x0c|\x96\x8aY,\xfe\x86\xc1\'U\xd8\xeb%\x18Hsw\xa1\xa9\xdbv\xe5\t\x85\xa3\xefn\x1c\xe2\xd4OR2ZvY\x8c\xeeNVv\x05\xca.C\xdd\xa4K\xbdc\xb7@,%\x9b-eX\xebv\xac\x07_Q\xc9\xd2\x0bS\xb7\xfc\xd8A\xd2}k\xca\xae\x04S3\xbbw\x10z\xa2$\xf6\xab\xd4\xc2Sjn\x1c\xb4\xe8\xc2L`\xec\x18\xbfe\xbdZ$\x92\x8c\xcb\x0eCO\xbc\x9c5\x89\xdf\x16\x04\x1e\xa8\xc8 \xf2\x9c\x83[1\xb8\x7f\xbaE\xae\xa4@\x1a\xdcli\x01\x90>\xed\xfd\x11\xddla\xa2\x80n+h\xc5Zq\xef\xdc\x8b\xaa\xa3*$\x82,\xc7\xe4|1Z\xa8(\xa1\x89\xd9g&\x7f\xb2\xe9\x03\xbe-"\xdfy\xb3\xbf\xd4\xabE\\\x97\x86EG\xfb\xb6\xf9\xcf\x9d\x8cn\xa4\xa9\x1f\xf2\xaa\xcf\xe2\xd7CQ\xeb\xc4l\xf1os9\xf5<w\x1f\x14\xaca\xc1\x02g;\x95\xe14\x97\xb8\xd1\x83k\x17\x12\xf2\xeb\xfe\xdcF0$B\x99\xa8\x8a?;[j\xb5\xc8\xd2\xac\x0f\xba\xb5G\xf1sA\xff\xb6\xa9\xb2\x8dz\xc2T\xf2\x8f\x16\xb9X\xbc\x10\x1b\xf7\xcaF~\xc7!\x1a\xf1i\xf6\xd8\x08?Z\xac{#(.\x95\xea\xce\xef\x9f\xeb\xc1lg\xfe\xd6X\x95\xe8\xd7#\x18\x86\x16\xed\x05a7\xb2[\x8f |A\x94\xfe-e\x85\xd5\xad\x87e\x00\xc2\x8e\x83\x84\xe6\xdf\xfd\xf0F\xc5\x84l\x86\x00<W\x16\xd0\xfa\x18\x10\xa4Q\xe3\xa4\xeb\xbd\xdf{\x1d\x86!0\x92\x95\x1d\x8dFH\xba\xf7\xbai\xd7\x8a\xcb\x1eT\xc5\xa3R\xf8\xfd\\u\x06PuK\xd5\xe8n)V\x0c\x10k\x91\xb7\xb4^S7[!\x00\xa2r|\xe2[\xec\xb7\xcdo\xbf\x1c\xb8\x9cm\xaf\xd7p\xdb0\xfcr\x94\x0c\xe1G\xc1\xef\xd4\x9d\x85bh\x17U\x81\x97\xbf\xca\x147R\xc2\xd5p\xa7\xc3$\x92N\xc6\xd8}\x1a\xa4\xe6\x96U\x837\xe7\x99)\xda\'\xca\xe8\xd5\x15\xed\xa9-\xba\xb9$\xab)\x92\xdf\xe0\x18\x96\xf7W\x14-&\xb6\x85\x8e\xd5y*\xbf\xe3\x10CIT\x14?\x9c\x8c\xb1\xdf\x1bF\xcfW\x15\xb2\xeb\x8a|\xff\xddt\xe4,\x92b\x9fVm|\xce%\x832A\x06z\xddR\xd4V\xa7{\x8fq\x17VS\xec\xe3`\x99\xfd\xd1\xee\xaf\x04\x04\xd8m=\xf2\x85\x99\xf8~\x05\xe9\xb1,\x8e\x99\x18\xdc\xabN\x0b\xc8oKW~\xbfW\x17\x87\xe1\x05"\xc9\x17x\xdd\x83*\xcb\xee\xaf\xf0\x9a\x82b4e\xc9\x1e\x9b\xdbA\x05\x06n\xd2\x19\xc2\x7f\xe4+\x06k\xaf:\x11V\xd8\x99\x91\xf4\xcd\xd9\xbd@\xefj\xd5h(\xd4\tHT\xdc\\\xaa\xb0\xbcQQ\xda\xe5\xe8\x14\x7f\xa2\x1a\xfaD\x85\xfb\xb4S\xc1t*\x1a\xfcY\x8e\x02&\xcb\xd3J\'\xe3\xe3\xd7b\x83\xcaOJ$\x04\xf4\xda\x15Q\xc4>\x15\x1a;Y\x06-F\x171\xc2\xd6\x06\x01@\x0c\x14\x8c\xe2Y\x99\xf2\xb5q\t\x9d\x85\xa0\xe8W=\xd5n\xbe-&E\xabC\xb6\xdd\xfcq\x1a\x14cK\xe2\xcc\xc8Qq\xf6\xcb\xd3\xb2\x16C\x0cT%8\xb5\xbd\xdd\xa2\x13{\x07A\\\xda\xe7\x8c\xc2\xfdy\'\xddTv\xb9\x0c\xaf\\\xd2\xd7\x17\xc3\xc11\x9d\xb3\x18\xfc\\\xf0\x1a\x89\x18E)\xb1>\xb2\x91\xef\x7f\xdeZ\x02Q\xa58.\x8e\xf0t\xbf\xfe4,\xad\xaa\xf5\xea\x8e\x16\x1fs\x91\x8f\x0c\xa51\x1a\xb6\x10\xb7\xb8q(\xf3\xbe\x9e/\xbc\xe8>7\xdb\xc9s\x1c\xf2\x91\xa1\xab\x06!\xc2;\xe3\xa2\xa3\x86\x00 \x10T\x85\xc8L5\xdd\xfb\x83\xa8\x82.\x8e$N\x95Y\xdd}\x1a\xad\x86\x18\xeev\xaa\xf4\x92;\r\xd2kl]\xf1\xb9\xa2\xdc\x89;\xfbq\xab\xa7v\xb0\n\xa4O\xa7\x9b\xad\xf1\x17\x82A#/\x16\xcf\x1a\xef\xddB\x96\x12\xb6\x14Q\xfc\xee\xd7\x03+\'Y%\xf9D&\xc8\x9dJq\xaa\xe0\xfa\x0e\xb8\x11\xd6\x85\xd7\xddz`e\x05\xe5MY\xb8y1\x1e\x8c\xcde\xc2\x00\xa6\xf1}F?\xd2\x8c]\xaaX\x1f\xd5\x0b)\xde\x11\x01\xc5\xb6\xb0\x93a;A6\xa9\x9e\xeaP\xd6\xa2A\x0bD-o\x88\xe9s\xc6\xe9\xfe\xa2\x81\x9c\xech\xaaL\xce\xda2\xf5A\x05O\x84\xba\x193\xfe\xe8\x03\xac\xa6\xd4]\xe2\x17\xa3x\xdc0\x16s\x84\xf4G\x8aWv\xaf\xa7c.\xe55\xa1\x84\x04\xb3IL\xf8b\t\xb0\xd8g\xa2V#t\xe3\x99H\xc3\xad)\x99\xf7\xa1\x0c@\x97=\x94\xdd\\\x88\xe3\x02\xf9\xebb\x8f\xca\xc9\xddR\xca\xef\x1b\xcb\x99\xf4o/\x96\xd5o\x1f\xe4o\xe1\xeb\x03\x9d\x9e\xdc\xaa\x1b\xab\x07\x1cj\xec\x8f\xe1_1\xd5\xe0\x89\xb6A\x15C!\xb8\xd7\x14\xe4\x10&L0\x9cc<kh\xde\xf6\x15I\xb7\x80c\x03`\x16\xba[1\x18\xe2\xd7\xf6\xc4[C)&\xde\x91<\xc5\xe8\t\'O\xe3\xd8\x8d?~\xdb\xaeXt\x1a\x16/,9\xb9\x91v\xb1\xcc\x97Q\xc5Ip\xe1\xf9-\xce\xff\x86S\x94\xe8\n\xb8\x9c\x0b\xf7i\xb9\x02"\xf0sVSw\xb1w\xee\x9c\x0b7\xbe\n\n\xd6\x1d\x146\x83\xff9\x17Z\x84jj\x158\x18~\xaf\x0fq\x98\x809/\xfa\xf5\xe7\xe5\x89\xef\xec}\x01\xad\xd7\x93\xf1<\x9c\xf9\x97\xad\x82Hi\xae2#i\xfa{\x0c=@\xca\n@S\x96g\x1d\xf0\xeb\x99m\nR\x81\xa6L\xaa\x0e?["\x89\x14\x9c\x10\x1fS\xe1\x9a\xdb\xeb\xaa\x8aC>D\\\x9d\xf1T\x1e\xdd\xb9\xb5\x08\xa3\x0e\x96\x015VW\xbd\xba\xe5\xd6*\x84\xa3\xebV\x98\x12\xfcl\xf7k\xaa\xaa\xe7.t\xe9$H:\xef\x08\x892xJUu\xd3\xe6\x98w<YYs)l\x9a\xa2\xd2\x18~\x1c\xc6\x1bT\xa5>\x88\x92\xe1t\xe3\x88\xc6UNe=\xa9\x9c4\xdd8x\x1b\x9at\xac\xd6K\xba\xbd\xc6s\x1c\xc4\xd7\xb1\xb5\xabx\x14MW\xe3\xdf8\xa6\xe5\t\xa3\x04W\x94Y\x9d\xed\x8c\xe5L\xfd\xfaF\x83F\xb48n\xce\x8cr\xf4A\x8e\xafJAH*"\xe5\xac\x8d\xdc}\xc0\x7f\n\x1bNI;\x8f\x9c\x8f>\xfa\x9bbc\xa1\xc3T\x0b\xd8]\x1fXJ\xe4_,\xd3\x1cN\xdeQk\xf1\x86\xfaGj\x8cD\xad\xdb\x19q\x9e\xa6\xeeR\x954Q^=_\xd6\xd64l\x0f%\\\x1b\xf9W\xae(\xed\xdc\xd9\xb7\xad\xc1\x1d\xc7\xc6]\xe4\xabE\t\x02\xbf\xcb\xcf\xed\xa72\xadZTb[\xf2\'\xabX\x9b\x92\x1bi\x15\x9fA\'~\x1a\xbf\x15T\xf5j\xb1~8i\x92\xa2\x1fUZqs\x11\x8b\xf7\xf2\x9f\x02(\xe4\xad\xe9\x17\xafq\x80\x8f\xee\xc9<\x8bv1\x1d\xd1\xa2\xbc\xd3F\rr\xc0\xfbY!\xa3q\x14\xa9!\xc0=\x84\xf1\x99\xae\x9c\x85\xb5 R\x94\xc4tDZ;\xbb\x91\x16\xed>"\xab\xf8/)\xf9\x91\n\xa5\xb6\xcc\xe4l\xbc,\xf9\x8c\x07\xcd\x8d\xeb3Vb(\xff\xd2\xc5\x0ed-"\x1b$\rE\xe1nt\x98\xb5\xe0\xe6/\xd2l\xab\x1bgp\x7f%\x8a\xbc\xbd\xa9j\xe0\xc6|\xcf\x8d@l\xe6\x89\x83\x1cn\xd3\x9d\xa8\xf4\x86\xdf\x8a\xddG\x94\xd6\x98[\xca1\x8e\xa4lF\xa2\x12\x94\x88s<\xad\xe0\xa9*_\xe2\xde\xe8\xf0I)/U\xb7b\xd8t\xa6\xb1X\x14u\nn.I\xd1\x04\xd0\x1dY2\x96\xd5\xad\x18\xf6 \\\x15\xd4\xe0\xd7\xfd"\xe7\xbb\x05\x19\x89\xc0\xebn\x91\xd6{\x7f\x80r%\xcbc\xdeZ9\xb1\xc5\xdf\x16\xa9\xca\x07\x1a$\x14\x83\xdf\xc9`\xf0\xa9\x02\'s\xf6\xd5m:g\xcb\xcd\x1f\xe4\xb7\x10\xd9\xbc\xf4\xd6\xbe-\x802\xad\x1b\x1fa\xfati?}[\x14\x8b*\xc0\xb9S\xa7\x1b)\xfc\xab\xe6aI\xc5\xb4\xfb\x91\x06S\x1a\x07\x8f\xdb\xe2\xe6B:F\xfa\x02\xa5\x16\x00\x7f\xa9&\xb1w\xb7b\xb4\xe0\xa1\x85\x83\x88\xfb\xa3\xb8q\xd0"\x04)\x19\xe0M\xa7\xda\xee=\x86\x1f\x15C\x96\x92@\x0b\xd2\xd2=G\xcaX\x88\xcd\x83\xf7\xc4\x82m\xa1\xfe\x18)\xbf\x07\xca\x96\xd8\x0e3\xbb\x9b\x0ef\xd2i\xcat0\x85\xd4\xe9N%\x9e\'\xef\xfd\xea=\x11z\x8c\xcd\xcd\x05t\xfa\x10\x9b9x\xa9tyk\xbb\x05\xd4\x87\xd4\xae@H1N\xbc%s\x19o\x9c\xc6e*+\xd6\xf7\xe34\xa0UB:j\xfd\x1e\xf2\xc9N\x86\x10\xb5\x00\xfb\xce\xe5P\xc4\xf0\xd3\xce\x1a<Z\xa8\xfe6\xaa\x8aS\xb8\x8b\xe2v\x101\x03\x146+\xde#\xda\x93\xc5\xcd\xb6\xcbB\x8a \xa9\xcb\xc1_\xf87\x17*t\x93\xdej\xbe\xf2x\t\x1f}\x14\xe1\x0b\x830\xd7\xe3\xc2\xc3X\x0b\xd6!+S\xd4w\x0e\xe7\x9c-\xd5\xb5C\xd1/a&\xda\xfd"\xab\xba\x96\x9b\xaeX\x86\xb7N\xbf\xc7\x9a\xd4]\xa4r\xd7\xc8\xc0\xd7\x1f-R\x84 F\x8a$OM\xae\xbf5md$\x0c%\x8f\x7f\xdb\xddKH\x1f\xa8\xda\x93mj\x86\xde\xbb\xd7\xb4J\xf76Wr\x8dq\xc7O\xcf\xfd\xb1Z`\x104\xe9\xcf\xee(m\xbc\xfa\x88\x90\xdf\xce$U\xd76\xc7}\'\xbf\xaaajx\x91\t\xd5\x0f\xbf?\xaaX\xce\xc8\x86\x16\xf1]\x1d\'[-\x8a\xd8\xddQ\xb5\xd5\xab\xde\xfau\xaf\xd3B\x88\xffj\xba\xd5\xb3\xfb\xdf\x16\xbf\xd2\xd8\xe6\xb9\xa5.\xb6\x02\xcd\xa5\xacG(\xc9\x0e*\x12\x02\xc9\xeeD\x89\xef\\\xfc0EN\xfd\x99\xb1\x9a\x8aJ\xc6T\x86*\xc9\xa1g\xb9T\xaa\x84\x04S\xe4L\x9e\x05;\xa8\x0e7\x8e\xac=\xae|%\xb8\xf1\x12\xdd^\xcf\x8a\xac\xd6\x8e\x7f\t\xa2\xc9\xef \xd8w\xadvV\xb5o\xc3\x9f\x06\x10"*\xee\xd6\x8d\x9b/\x15\xb3\xdd\x82\xf4\x1f\x15\x87\xd0\xc0gg\x9f\x1a\xcb\xbb\x98J\xaa\xc0\xe1\xdd\x9d\x06\xab\xd1\x80\xedMU\xf1\xb5\xba5\x15w{Pl\x9c\xe7\xee\xbc\xc7\xdes\xc7\xa4\xad~\xae\xaa|\xcd\xff\xfa[7jF\xe1\xc7\xaeH\xaf\xbe\x12\x15W\'\xbeo<u\xa7\xb2\xc24\x06\xffl\x99nj\xb1\xe2\xc9\xdbc},[\x1b\xbb\xd4Xy\xf2\xa9\xd9f}\xc0\xe9V\x0b\xb7%\xba\xe2W5\xc7\xdcy\xa0!?\xaeP&>\x83\xdbA\xe2c\x89\xaa\x03\xd6\x0e\xaa\xeedS\xc5\x99\xa4t\x81\xca\x87\xb1H\xb4\xab\x05"\x9d\x13/\t\r\x99\xb3\xbe\xc1Z\xbca\xcc\x00YVT\xe5\x1b\xefU\'\xdbT\xb7\xdf@\xad\xc6\x88?\xc6Q\x88\xae\x88\x13aJk\xf9Z1r8\xc0\xd8\xa8\xd0\x85\xf1`\xcc{=V\x0b\xc1\xd8\xb0\x1c\xc7\xb7\x1a\xfdX\x0f4 @\x1f\x07\xbb\x93\xc3\x95o\x98[g\xa4)\x16M\xf6\xabE\xf7\xdb\xaa\x9a\xb4\x9b\xfa1\x84\xbe%\xb8qH\xd1@\xd8\r\xe09\xf1\xc2(\xce\x9d\x7f\xb1\xdc+\xd1\x9e\x1a\xdcz\xd0\x07*D\xd32g\xe3b\xc3\xd9{\x1d\xd7\xa2&S\xb6\xee\xf5\xd786\xc2\x8cW=\xf4x\xff\xb6o\xf8\x82\t\'gE(\xca\x15\x87\xd9g\x1f\xc3\x03d\x86\xb4\xe3\xba\xfbmU\x87#\xeb\x86\x9b\xae\x06\xb7\xc7\xde\xd9\xd4v\xaa\xe5p\xfa\xe8n\x1cE\x19DbI\xe8%\x99\xd6\xe2\xb9\xea\xb0%\xb1T\xcb;H_\xa4[\xb9\xfa\x88\xc8Rc\xf3\x8b\xef3\xb9U/\x9b\xbb#*Z\\\xbb_u\xa9\x97U\xa1\\\xf1\xe6\x93\xef\x83Wl\xeaM\xc0\xe6Oa\xde\xf7\xc7K\x91<)\xe4\x11\x85\x0b\xd1\xffrR\x83\xeeV\xe1?7o`\xbdZd\xdcg\xf4\xe6\xc9\xf0\xf6\xe0V\xbdY\xb51<Wm8\x1d+{\xd53\xb0\xf4>\x94\x19yTp\xbf\xfe\xd90Q?\x88\x18\x8e\xd7\rS\xdd8\xcc\x86\x01\xcfO\x14\xae\xb5\xe2V\x9d\x08o\x15\x03&~T\x0e\xee\x0eB\'\x00\x0e5\xde\xdbu[\xc5\x0b\x95\xf5\xb5-\x83\xa1\x07E\xe1\x91\xdc8\x8c_3\xa8\x8a\x82\xe0\xf5p\xe3@\xe5\x97\xf0z\x94\xb76zu\xe3\xa0\xd6=.\xab/\xe8\xfd\x0f\x17\xc7\xff\xb6\xe8\xc1\xb1\x11s$\xf7Z\xba\x1b\x076\xbf\x12\x1e\xaa8\x8c\xc9\xaf\xc7T\xd4<\xab"\x84`\x8b?\xfb\x13\x8bM;\x87\xb7\xb2L\xf7\x02\x19c\xbd\x18S\xaat\xef\xe7=\x8eh\xf9\xe3JV\x83\x88@\xbf\xad\x0b| \xd0\xad=\xdalKq\xbf\x8b\xb1%\tY\x8e\x02H\x9a\xd5\x8dC~\xe5\x8e\xc2\xe5\xcd\xc3Z\xef\x169Ag\x0e\x7f\xcf\xb2q\xab\x1b\x07\xc8\xd0`\xde+\xb6\x83?\x95\xfa\n2j\xc9\x14\x1e\xb2\xfb]\xa2\xd8\x1a\x97\xd7:\xe4+\xd7\xd6\xdc8\x92l(x\xe9\xb8\x0bc)n\x1ci\xfdo~\x8a\xe2\xfc\xf3\xc6)}\xfd}\xd8E\xc4=H\xe2;\xb8q\x10\xbb04%I8CA\xd7\xe3+\xd9b\xc1\xac:\x11\x9b\xd2\xee3G\xeeD\x8c\xb5Y\xd8\x89\x96\xdc\xc9\x16\x0fZ\x11~\r\xbd\xf9y\xe5\x91-R#\xcd\'\xb8K\xe5\x13\xba\x93\xad\xac[\x14_1\xd9\x95\x1c\xdd\x9b-\xe6\xb8)^\\\xa0y\xfdb\xe0\xb6\x16x6\xd4\xcc\x82d\xba\xd9\xc5,\xb6E\x9d\x18\xcc\xa8E\xbf\xbe_S"\xbcI\xb5^h!\x96\x1f{\xac\xea]\xc1\xca\xaa\xa2\xf8ww!Q\xb8\x8d2\x01\x0f\xd3\x87_1\xf4\x00\x87\xb0N\xb0G\xe5\xea\x7f9,\xa4\xf5\x19\x18\xb9\xe0\xff\x98\xfe\x97\xe3\xbd/\xda\x85\x83\xa8Ow\xfe\xad\xfa\xd8\x91o\xc1\x84\x82\xdbc\xddt\n\xa8h\xc7I\xb9\xf2\xfb\x16?\x8ddh\xd8\xa7}\x88\xc1\xf6\x9e-<[Mu\x1e \xeerw\xb6\x14U\x14\xe0\xfaF\xd7\xed0\xe7\x1d\xd9$\x8e+\xb0K\x9b\x8a\xe4\xe5\x93\x13r\xc7\x93\x0b:\xc0\xa8\xecB\xd01\xdd\xcd\xaf\x883\xd0\x9d.\x15w\xbb\x83\xca\xf1\x15\x94Y0n\x87\xb8~-\xe2\xfc\xf7\x95u\x02\x8cm\x1e\xc1\xfb,\xe4p\x9bG\x1cF-*x\xbaOP\xfe\xb6oF\xf2\xb3\x85j\x02\x8c\xa9u\xed\xc6K\t^-`5\xa5\x1c9[UZ{\xb6\xe0\x1e\xfcV,O\xbc\x022\xcd\xfd\xb0\xfav\x8b\xc8,\xb1\x0c\x90\x8c\rG|]_\x01\x8bO\x11E\xd6\x8d;st_\x81\x87\xa4\x89\x17\x86\xda\xb3\\\x9e\xc8\xe1o\x0bh\x04\x06hJ\xf9\xd9\xd1\x8dc\xd9\xfc\x82\xe5H[g\x9d\xac\xec\xc6\x11\xdf\xd8\xc7`$\xa9h/\xc7\x1e\xb3\xaf\x04\xadv\x9cV\xcb\x93N\xb5N\xf5A\x8c\xad\xff\xd5\xbcw?\x17\xd4]\xba\xe5\xd3AC\xd53n\xb9[\x10\xbf\x05\xc1\xc4\xef\x12O\xcd%Z\xa0\xa1\xab}\x8a\xe7\xd9\x9e|\x17\x7f_\x19b:\xc0\x1e$\xf7j\xcc\xc6\xe7W\x868\x98\xf1\x05\xeb_%F9\xfa BC\xc1\x92\xf1\xe4\x1aN\xe9\xecc\xed\xe0\xf5\xda6\xe3\xc7_s:\xbc\x82\xdd"\x0b\x9fd\x91\xbc6\x8a\x9bK_\x0b?7\xe6*\xed<\xd0\xd9G3N\xb9\\Uy\x90\xce[j\xb7`-\'\xe3PL\xa9\xb8\xf5\xa0r\xba*\x9a@\xf4|\xe4p\xef \xc5?\xfa\xd68D\xc6!\xb9\xd9\xda\xf7a\xd2)\xd2\xc1\xcbn\x1c\xd5\x10*`\xf2\xa8\xd1?\xe2\x96\xfa\xca\xbbX\x94\x85S)P\xc3\xd3b\xb3q`kW\xb1{h\x9f\x9cJ\xf0\xdf\x168\xa7\xd4F\x02X9y\xd0\xf6W&`l\x94\xf2\xa8\xf1>=\x8bo\x1fh\r\xf4.\xacd\xae\xd9\x8d4\x131\x1a\xc2\xe3R\xa0rr\xdb\xaa\x0f\xb4\x95\xab\xaa\x05P\x06\xcde\xba\xafP\x7f3Tm$c\xb8\xdc\xb7\x14_\x19\x02t7\xe3\xb9\x9a~\xa4\xe9\x8d\xd6^\x16\x9f\x12`\xd7\xf0?-\x96\xa1#\xf6\xca\x8b\xb1^_Yw\x10@\x04<\x0b\xe09\xe5y\xf3\xdbl\x13\xbbP\x15~\x12\x0b\xafOL\xaf\xb5\xe0\x0e\xca\x86\xec\x92\x95\xe3n\x98W|Sm\xb4n\x19U\x0bZ~\xee\xfc]\xe2\x1bh\xcf\xfa\xafB\xeb\x8f\xd3\x9b\xb7>P@]\xbfiQ\x1d],\xcd\x9d\x06U\xc8X|\x9d\xad6\xe6\xfd\xcb\xc1\rE\xc0\x81\x9b\x8eGd\x0e7RE\xf1\xf9Al\x07u\xb7\x83\xe8\xa3\x98\x16\'oT?\xac\xcf\xf7\x9e-e\xaf\x85\x08\tH\x80\xda\xef\xaf\x98\x1a\xa3\xbc#8\x99\xca\x19\xd7\xde}P\x082uK\xcd]\x07\\\xce>\xde\x86M4\x15\x91\x9c\xbb\x1bG\x92\x1a\x01\xe8\x01*BbHn\x1cI\xb5\x88 dE\x95\x19\xfd8x\xa3H\x87u\xc5\x83zu{\xecmU\x82x\x8b\xbc/}\xba\xbd\xceN\xe6\xad&\xbbB\xd9G=<\xf1\xef\x89b!\xa8<\x801\xe5\xe4\xcc\xd8\xe7e\x8d_\x1c\xff\xdc\x1fm\xf4__\t6Kd\x0bZnn=\xb2tp\xe0\xfa\x83\'/\x9c\xaa\x19\xdf\xb3O\xd1\n\x08\x11\xb2\x81\xad\xba\xaf\x80@@"\xa4*\x7f\x1b~\xac\x07\xf7\x98q\xcc`\xd9\xcf0\xdcl\x15\xc75\x9e\xabi/\xe2\xbdO\xc5\xee\xd1@\xfc\xb5\xc8\xcd\xefl\x877\xf6i\x14w;q)\x8b\xc1\xb6c.\xd5\x90\xc3\xc5\xb0\xf8f\xd3\xd5\xab\x05X\xbc\xa6,qR\x14\xfd\x9e\x0b\x96tQE\nq\xcb\xda\xdc\xad\xbd\xfa\x98bj\x0b\xca\xad\xf5\x93Wa\xbf/\xa4\xf88\xfb\xe4\xf7\xeb\xe9\xdf\xee\x16\xcca\xce\xa9}j\xd8\xc0s\x1c\xc4.\xaaP\xe9\x92G\x9e\xc9\xad)\xb9\x82e\xba\xb4hq\xba\xecG\xda\xde\xaa)!\xa2H\xd4\xe7\xac\'\xb4\x17\xf9\x9d\xc8\xebo\x85\x87\x94\x86\x1b)/\xe0\xfa\xf1\x8b\xdd\xeb\xe5\xac\\\xdaov\xc6\xfe\x99\xc6q\x97\x0f\x9d\xc4\xaf\xed@\xa4\xa6k\x07\x91TH\xf7}\x8a\xfdA\x89.\xf1\xd3\xf4\x8d\xd4\x9c#\x1d/\x91%\x81 \x82\x03\xe0\xac\xb2\xf9\xf6\x01U(w!\x98\xcd\xe6\xf7\xe90e\\\x10UeH\x83\xe1>s\xd3\x14\x84\xa8j%\xb7\x15\xa7\xfb\n\xb1\x0bP\x15\xc9\x989\xa6\xbf\xa5\xe6V\xc8\x8b\xea\xa3%\xf7\x9a\x92\xaf\x84\xbd\x8a\x1a\t$mN\xcc\xc4\xb6-\xd1\xca\xaa\xc3\xb0\x92\xf5\xe4\x1e\xb4\x16\xef\x04\tM7N$\xf3\xe7\x9e\xe3xk\x8fw\xd5\x8a`K\xc5\x18\xeeqX\xfeVJF\x94\x9f\x8c\xe4v\xf2\xb2\x82a\x9e\x82\xf5\xa5\t\x854\xef\x1b\x86jR\x9e7\xa2=\xe0\x82g\xff\xd1\x07u\xe2\xd8\x83D\xe0\xaf:\xcfm\xf3g\xcap@\x86r\xd3\x14\xf7\xbb\xe0Y\xa0\x14\\L\xa5\xaa\x0fw\xb2\xe9\x03\xff\x1a{\x1d\xd8Cpo\x94\x14\xea\x96\x81\xac\xd7\xa3<\xbd\x82\xbf>\xb8\x93\xbb\xb8\xc3\xb0\xec\xfb\xc8n\xa4DX\x9bE\x9c\xb11\xa7_\xd3\xac}\xda\xe45\x92\xe1=\xea\x81,\x16F\x85\xaet\xbd(\x1dI\x07k\x02q\x9cm] \xe0\xa0\xd8V\xad\xc1\xf5\x11\x95%\x1e\xe4+\xf1\xe7\x8e\x08\xbc\xfa\xe0\xcd\x8eU9-\xf8\xf9[\xf2}\xd0"\x05a\xf1\xc9\xa0\x8d\xe6\xfa\xe0\xfbEs\xf8\xc7Qu\xf4\xf1\x8e\xa6\xcd^\xac\x1a\xecd\x9e|\xef\xd9\xc2\xb1\x17T\x9d\xbf\xde\xee\x13[\xac>\x92\xd0\xe0\x85\xac\x17\x91\xc5\xb3\x02B-\xb2\x90;\x05\x84*\x15es\xba\xaf\xe0\x9bB\xf9\xd7U\x17\x1d\xcby\xa2\xe2\xce\xade\xf1\xd3AO;\x8f\n;\xeb\x03\x16\xf1.\x8eNr\x17\xf1\xccYh\x1c\xa8\xbb\xd4\xcdH\x1ev\xde4\x1e_)\x86c\xa3\x0f*\xecN\x8dT\xc3\x00\xbf\xd1\x8e!\xf2^%\x8c2\xdd8\xaa\xf2\xe9\xad\xec\xec}w\xbf\xdc\xbb\xbe\xa9\x1a \xf7\xaa\xb2\xe4\xb3\xb2M-\xa4.\xd7e]@\xf5_\xfdo+\xbd\xfb!\x1c,_99T\xbf-b0\xa5^\xb4\xf4Fr#5e:\xe2R\xec\xf5qj\xeah\x1c\xf3\x9d\xa5\xaf\x9e\x0cg\x90\xfeey\xb2v 9-\xbd\x83(\x07J\xc8\xe8\x1f\xca\xf5\xaf\xc5\x8b|\x04o\x93\x82\xc6\xff\xfax\xb4\x90\xd0x\xc1\x17\xea[\x170_-\x86R\x9dD\x9d(k\xfc\xe3\xa9\xf97\x0eT\\W\xefA\x1a\xed\xe3\x1f\x9f\xc1\xb7\x0f\xd5%M*\x91\x8d_*\r7\x0eq\xa8\x12w\x12"\xb3\xc5\xfe\xb3\x85 D\xb2\x93M\xd1\xa0\xdf_\xa9C\xac\xd5z\xefztsa\x1c\xe2}1\xcd\x81\xfa\x0f\xa7\xf4\xfc\n\x08\xb2.k\'\xfc\xab\xaf|=\xe7B\xfc\x9ch\xfe\xdc\x98+\xd7b\x1d4\xa9\xa8\x82\xd7\x8e\xe3\xd7H\x0bTiA\xde\x89\xf19\x1ek\x8a\xad\xdda"1>\xfa\x90\xa7\xebC-F\xfd\xaa\x0e\xa7\xe9\xe6\x82\xbd\x1e4[\xa9\x99=\xf8\xc6\x1f-z\x18\xc6\x15\xde\xf2\xe7\xc1\xc2\xfb\xf8\xca$`\xb8\xd5\xd3\x1f5x\x8f\x16\x12\xad\x0f\xc6\xd4\xfa\x8fI\xef\xf9\x95\xd6\xc5Y.\x85\xdc\x91\xee\xdfV}\xb0\xde\xb2\x10\xd8 \xae\x05\\{\xf2~\xac\x8f\x07\x8f\xd1\xb3\x05r\xe5\xd9\x14I\xfea\xcf\x1f-f\xc0\x8f\xa6\xe6\\D\x86n\xb6\xb4\x08b&\x85\xa3\xaa\xfe\xf3\xe7\x9e\xe3\x98\x04\xfb\xd6>\x05\x7f\xf1\xa8]y\xf6\xa1\xfaM)\xd3\x7f\xa2\xdbAx\x16\x03\x92]"\x03`\x04\x83\xfb]\xf8\nZW\xc58\x7f\xab?Q\xf4A\xd9@\xb0[svw;\xc0\xe2\xc9\x00\x92!U\xa3?s\x8c\x94*o\xb0\xac\x02\xf5\xde}pk\xe7\x02(\x14\x16\xcb\xf0yp\xff<[\xa41\xc3\x87\xd8c\xf8d?\x97"\xfd\xdd5\x02\xd8#\xa7\xa9c\xc7c\xa4\xfa\n\t8r\x8e\xd2\x8e\xfd\xd1G.P*\xd0\xc7\xf8\xb5\xd7\x8b\xaa\x9e\xd6\x15\x83\xa2@\xb3\xdf\xf6\xdcA\x8a\xf6\xa0XmL\xcb\xc3\xdf\x85\xc6\xc9\xb0,T\x90D\xed\xb1\xa6\x7f}PG\xc80\xd4W\xff<\xaa\xf4\xbe}P\x0f\xcdM\x17\xe9K\xea\xa1\xf7lA\xd8\xcbs\xa0\x85\xb8f\xee\xd9b\xa9\x11\x87K\xbb\x92\xcb\xddR\x8ccR\xf0!\xbd\xd5\xfe\xebw\xc1\x1e\xcc\xba\x83\xa4~\xfc\xf3+0\xb4\x07\xd5\x8bMY;\xf7lag\xee\xc6UA\xf8\xab\xb9S\xb9\xde\xb9."Ex\xb7\x92l\xbb{\xb6(\xa0Q\x0c\xc8z\x0ci\x85|_\xf5G\x8bIA\xf2\xdc_)n\xa4|\x05Y\x04\x90fQ\xca\xc1\xf7z\xc0\x85\x94\xf0\x06\xe1\x89Q4\xff\xbe\x83\xf8\x8a\xb2\x9e\xe4\xe8\x93e\xf0\xce\xb9t)\xaf3[\x84r[q{L\xac\x1aX\xca\xf0K\x95\x1d\xe9=_BZ\xa0\xce\x10\x95\xfb\x8c\xc9\xcf\xb6\x0b?\x86\xaa\xfdhq\xdbt\xf9\x1eG\x0b\x08\xbeJ\xef\xc4\xfc\xecx\xfc.]\xe8\x9f\xf4\xa1.\xf9[\xa3\xe9\xe6\xd2!D\xc9\xc2L\x9a=v\xde\x0eC\xd6\xf8\xf2`\xa8r\x91\xd5\xf5\xb5P\x1e-\xd2:\x0c:Qy\xfc\xb8\xc7\xa8\x05\x8c\x93\xe0\x95\xe9kt\xb7\x0b\xd5\x87\x14\xbc\x89\xa45\xe3\x1c>\xef1\xf5\x01\x80`\x9d\xecR?\x0f\x0f\xf8\xd9b\xa06\r*j~\x8a?\xb7C*\x15\xeb\xa1C\x11\xad\xff:\xd9k-g6\x15w\xddR\xfe\xb6\x04\xc3\n\x0bR\xb2[\xfb\xc1\xe4\xfb\x1d\x07-\xa8(\xd8(\xb1\x07\x1f\xdb\xbf>f\x00;\xd4\xe1\x00\xaa?\xee\xc27\xaaP\x84\x14\xf1\x95a\x8con\xb6|\x051\x9b\x01c\xbc\xd8\x02\xfc\\f\x80\xea\x08\xfc\'\xcf\xbf[S\xb2+\xc4\x1c\xc9\xe3\x92\xbd\xef\xe5G\x8belQ,"K:\xccr\xaf\x87Zd!U\xc0\xd2\xb6\x18\xae\xfd\xf16f\xc3)\x9d\x00*\xdc\xfe!\xfe\x9f} $\xbe\xecA\xf1]<\xd8\xa3\xfe\xf5\xd1D\x1a\x167\x17\xc1m;\xe8+\xa9\x8b\xdfAQ\xa7\x07\x8b\xe6\xa3\x05Z\xcfb\x8eM\xbb\xd6\xebX1\xa9Ci\x83\xa2G\xb3o\x98\xbb\xc5\xf2og\xa8\xda\xa7\xf5\xd3\xdc\xa9\x8cVm\xd49\r\xa0+\xfe)\xe6\xbc\x9e-\x12\x95\x8dv\xa2Jr+\xa6\xaf\xe0\x8c\xaf>\x08\xa0\xd6\x9f}dD?\xb1\xa8U\x01y\x8e\xc3\xfa\x88\x84\x1b\xf9\xf5U\xdfx\xdd\xb8\xf2\xd5\x15\xcb#\xbe\xdd>\x0f\xfe\x8fo\x1f\xb4\xa8EgN\xbcl~\x1c\xc29`\xbcr\xa2\x9e\xef\xed\xd1G\xb3\x93\x1dz\xb5\xfb\xe3\xd8\xc9[\xd5>\xe8\xfeH\xfd\xa9C\xf3lQ\xd3z\x8b\xa9\xe5\r\x9fP\xaf\xdf\xe5-\xadx\xe3\xc5M\xf5\xcb\xbar\xf6\x91\x8d]\x0c.\xc4\xf1EC\xa5\xab\x8f\x01}a\xaf0\xa4o\xfb4\xde}\xc0\xbb\xd1\x87\xb4\xd2\x8c\x13\xf2<\rX\xae\xb5\x88[\x9fJ\xf21\xdd\xfe\x10\xa7\x1b\xe1\r)\xb3\xf5\x7f\x0c\x87\xafg\x0b\xaay\x9ab\xa0\xf3\x91\x05\xfc\x8eTx\x07\x94\xe6_\x14\x0e\xf5Q\xdc\\hA~6\xa9\x86%\xc7\xe1\xe6"\xbe\x1ci-\x92\xd9\xb4:\xf1\xb3\x0f,\x03\xe2\x92Mx\x94>\xfd\xb9\x15\xcb\xbc\xb0\n\x02\x99\xa6\xe0FJ\xe5CV\x0b\xfa\x18\xddY9\xf0\x06\x8a6\x08\xd6\x93\xbcs\xaf\xe7\xd9o\xef\x94\xac\xea:\x13\xddh\xd9\xcd\x05<\x0e\x00Y\xb2\xf8\xe9\xd0\x91\xf8\xeb\xc3\xf8\xbd\xa9\x1a \xdb\xf3\xa3\x05Hn\xc3\xf6\x94|\xe8\x9d\xfc}\x85\x16\x10\xf5Fyku\xde\'\xdb\xf8\x1c\xbb\xb8\xf5\xb1\x0fz\xf0g\x8e>\xf8\xcb\xbb\x96\'\xf8\xf3\x02\xf6l\xea\xb6\x06[S\x1fJ5\xdf>\xa86j\xd2\x1a\xc0)0\x15\xb3s\x8f\x81\x88\x80\x1a\xa4H\xf1\xc2x\x9d\xce\x91\x12G\x16\x11\xeb\xea\x83)E7\xd2i\xdceh-b\x95\xd5\xe6\xbe\xc2\xdbD]\xe5T~\xae<8\xee\xbe_\x99\xc6\x92\xb8\xd6\x94\xfa\xa4\xf8`9\xfb\xd7\x02u\xaaFv\x85\x0c\xcd\x03\xd9\xb5\xbfBmd\xc6\x8f\x87\xf5u\x1e\x1a\x10\x8f\x16\xc9\xec\xb1\x98U\xd2~\xef \xf5!cN\xde\xc1\'\xdc\xbbP\x95\x8f}\xf3I\x8b\xf7\xf3\xbe\xa5\xd4\x02@\x0e\xd9&\xc2\xca\xd9\x8f\x14\xce\x1d\xd4\xa1@\xed\xf5\x83o\xfc_\x8b\x0c\xc8\x88\xfc\x0b\xfa\xc4)\xba\x91&\xe5\xb4T\xb5\x08\xc7\xee\xc8n\x1cIQ\x05|0Q\x11\xfd\xe3\x1e\xfc\x1b\xc7\xae\xacW5V\xda\xf5\x95\xe78\xc0\x7fl\x0e\x11\xc6\xd1\xfd8\x84\xfd"\xdag\xd9\xf3\xe0\xce\\\xd2]\xc8M\n\x8a0\x7f\xa2\xbb?\xd4BF\xb6p\xb9\xf1\x81\x98y\xf4\x11AM\xe0\xab\x13:p\xa7!\x91W7\x05et\xc8\xc6\xa3\x0e\xf8\xdb\x07\xa8\x1f\x11\x7f\xd1r]4\xee\xc6M\xaa\xce_\xe3\x98\xca\xd1\x1bg\xe8\xb1\x0b\xf9\x8a$\xb6\xd3\x8b\xf8D+\xce;IR<\x17\xea\xd7x\xe1\xdcM\'\x05v\xe2\x1eAY\x16\xe3\xb6=\xf7\x98X\xefUg\x01\x865T\xf7\x12\xf2\x15\xd4;\xe0\xeaDu\'\xbb\xb3/\xa5\xef,\xb4\xaf8!sq\xe3h\xe2\xe8\xc6\x92\xcfz\xcd\xfc\xfeh\xaa{\xcd\xd3\x90"\x0f\x95\xee\xbf\xaf`1n\x9c\x01\xb9\xb5G\x9d\xd6\xf7+\xfd-4\x96\x180\xc7\xce$\x9e\xfb\x94\xea\xda!\x9eq\xf0[\xa1\xb9\x17h\xf5A\x04\xa7\xa3AE \xbe\x0e\xb7\x83\xd06\x8eb\x91\xe0+\xf3\x1f\x0e\xf6\xf5\xafE\x06o\x19\xb6z\xb9\x8f)\xd1\x07\x9ez5\x8c\xd1Ss\xfa_\x8b\xccF\x1eM\xd5\xd7\xc1\xc5P\xdei\xca>\x1e0\x93J\xe9\xaa\xb8qH\xebY|\xd2@I\x9e\x9c\xd4\xdf\xaf\xa0&\xdf\x85+\x84\xc9f\xe4\xdb\xc6]O\x17L\x03\x15\xb5rn\xdc\xe0o\x07Zp\xe6\xc9\x8c\xc01S\x9d\x1fE\xad{\x97\xb4\x94\xde\x97\'\x03\xf7\xb7\x0f\xb8\xa1\xaae$\xc8mM\xdf\x07x~\xc1KT\x15\xdf\x9c\x17\xfd\xe6\x17\x8b\xe6\xe9\x01\xfcO\xe3\x88[\xbe\xe3\xfac\x9d(TD\xc8\xd0\x94/\xaa\xe2\xef+\xab\x05_)\xe2\xb5\x06!JF\xf3\\\x8f\xa8\xaf\xa8\x86F\x1cD\xebZ\xbfV=j.\xf0a\x901\xa3\x02"\xe6#b\xa4\xaf\xc0b\x05q~R\xce\xa2\x96cM\xd5\x82\x9a\x91f\xec\xd9\xa2c\xf5\xe3\x08\xa6\xe3\x1d\x8d\xe3\xae\xc5z\x7fe\xfd\xb6XY\x1d\xc4\x0c,\xde#\xdf}\xb0?\xa8&%;;\xd3F\x88\x9c}\x8c7E\xe8d\xdc\xe1\xcaj\xdd\xf71\xde\xeb\xdf\xaa\x12D\x1c\xea\x0fn\x97o\x1f\x9c\xe8\xba\xd5\x07\xbfy\xe4\xfc\xfc]\xc4\x81D\x8b,\xdd\x84\'\xe2\xee\xfb\x15\xf8\xa4\xa3\xe2@T\xe7[\x86\xf7\xfc\n\x0cz\x04\x9c\x93\xb0\xac=\x04\xf7\x95\xf6\xb2\xe0W\x97"\xfc\xb3b\xd9\xbeB\x1f\x15\xb0&u\xdadF.\x0be\xf7\xc1\x8b\xbc\xfa\xe0+#\x0c\xd7\x07\xfc\x12\x88_R\x01\x19\x9f}\xfc\x8d\xa3\x82!\xe9\xe2\xc7\xa5N\xfc|\xf7\xdf\xbb\x8fl\x9c*\x13\t\xdb\xe6W\x9dZ\xc0\xd6\x8d\xd9\xb8l\x16\xcds\xc5\xd0k$7C\\\xea\x1bc;GZ\xa8G\xea\xe2B\xe2\x02I~\xa4\xa8SN\x82|\xc4R\xc2\xe7\xc7\x1e+\xd8\x968r\x16A+\xe7\xcd\x1f\xed5\rD\x82"\xd1\xda\x03\x03\xff\x1di\x16\xe2\x7f\x8a1\x16\xda\xea\xe8\xbeB\r\x1e@G\xb8\xed!|\xf6_Yo\xa4\xf2s\xf5\x85\x84m:\xed\xd3\xb7\xb5X~%uOx\xc2\xe3\xd3\xaa[S\xd4\x7f\x86\xea\xb3W\x8b\xed#\x9f+\xa6\x9c\'"\x87\xc2\x8f\x87\x18\xdc\\\xa2blb\xbfM@#\xfc\\\x88$"$\x81^\x11\x84\xf4\xc3\xcd\x85<T\xd3W"\xdcn\xbd\xba\xdfE\x99*`\xd0/\xe8\x9dRhn\xb6A\xca,\xc6\x84e\xd5z\xf7li\x016\x95\x91\xe2\x16\x1c\xfb\x83\xaf\x80\x81\x03(EM\x00\xee~8m\xa9h\xfc\xfc\x91\x02\xe0"\xd4\xed<m\xcb\xf7n1\x8a\xf4=\xc8H\xa4>\xeeq\xf0\x15\x13\x13\x16wi\xcb\xe5^1x7HC\x8a\xef\x02\xb6\xf9t\xaf\x18-p\x8e\xc5\x9a\x80:B\xb9W,\x8a\x19L\x0c!YvP\xba\xcf\x8b\xd8\xf7\xa7\xb4\xdapt\x1e\xaf\xfa\xa3\x8f\x04\xaasP\x0f\x8c/V\xddzH\x0f\xb8\xca\xa2\x8f\xdc\xcd\xf9\xde\x1fj\xa1\xdc\xffZuQb\xb9\xafH\xdbx\xe0#\x13\xd0\xc9\xa7\xc7\xf7m\x91"\xd7\x83\x14\x84fq7\xae\xfa\xa0\x1e\x9d\xea\xd6\x96>\xa1\xba\x15Cs\x925\x85\xb5\tN\xc8\xe6FJ\xf4\xbc(\x97\x85\xfd1\x8b_\x0fy\xe0\xaa\x8fR=r\x9cn\x1c\xbc\xf7\xa2\x88\xd7\xabn\xd5\xf9\xf9\xea\xa3\x89\xc6\xa2)\n\x97[w;\xa8Z\xa6*[\xa5\xb0!\xff\xce>*5\xbc\xc2\xd2"VU\x83\xbb\xd7i\x81\xb1\x0fr\x18\x84W\x8dnM\xab8\xe4\xf1Z\xd7i\xda\x88\x88t\xf7\x11\x94k\x96R\xde<c\x8e\x1a\xa9\xb0V\x8a\x9cQ\x05^\xae\\\xa3\xb5h\x19\xda\x86\xa9\xaa\x8e\xd2\x8b\xfb\nx\x8b\xb5s@!\xf5,\x86\xc1GLI#\xa5F\x14\xfe\xd3a8\xb2\xe1n\x07*S2\xa9\x82\xb9\xab\'\xfd/\x07\x87<\x16aR\xf6\xcb\x98\xf4\xda1\x0e\xb1%\x98\x7f+\xe0x\xfe\xd5"\x80\xdd\x11\xf7N\xff<T\xff\x9e_!\xe3-\xe4L\xf9\xf4\xf4\xabE\xa4\x9eT\xd9\xd9\xfc\xa9\xdd\xed l\xdb\x10\xf5\x02an\xcd\xee\xd6T\xaa;\xd8\x17\xcbX\xa1\x98x\xba\x15S\x0b\x8e\xc3:7U\x88\x95{\x1c\xb2\xe9\xd0#\x80]T\x88\xc8\xfb\xb7\xa5E\x82\x88\x0f\xc6\xf8\xf0i~\x17\x9a\xba\xcb\xce$\x0e\xe3/<\xe7\x82\x8d\x0bC{\x97\xc6O(GdS}`\x17r-\x0c\xd3[{\xf0\x9f>\xfa\xa8\xc8Q\xcb\x9b\x06\x02\xe0\xc6\x11\xa5\xa4\x98\xf5\x95pp\xa7?Z\x94\xaal\xb5\xf2\xde\xa5\xbb\xdf6\xca2\xb0_\x0eT\xd4t\xeb\x01\x8a\x01,DS\xe4\xf9\x13\x92\x9b\x0b\x18\xb4"\xbc\x83\xde\xb9\x18\xdd\\\x84R[\x06\xd9j\xc1f\x8f\xceb\xa3E\xd3K\xcbK\x98\x1f\x96\xc1\xd1"Q\x03\x8a5,f\xd0{.\x8cTj%D(\xfa\xe7<Q\xb4\x00\x93\xb7\x1c\x07\xa1\x08\xd0L\xcb\xf3\xb6\xc6\xd5B\xe4\xa5\xc6\x92\xf8\xd0J\xdb-\xde\xeaC\xde|\xef\xf8\r\xf9\x9e\xad\xf5\x81E\x88=\x94>\xa3]\xb3U\x1f\x89\xe3\x98\xc8\xf6,\xd3\xe1>\xfbjA\x82N\xaa\xa1_\xae\x9bx\xcfE\x82\x8d|\x850\xdcp\xb3\x1dR\xd8V\x0b\xdc\xb5\xe6|\x0f\xb5\xe0\xce\x87\xe7\xe1\xab\x06}\xce\x96\x16\xd0\xef+\x8a>>\xff\xf8`\x9f}\x0c\xf2\x19\xe2x\x81\xba\xd6\xcdV\xe3\x18\xca\x14\xb1\xe5\xcf\x8c\xe6\xb7\xc5(v\xf6C\xdf\xea?\xf1\x9eK\x855L\xec\x91\xe5\xba\xc7\xd4G\x97^\x01Y\xf3\xd8\x8d\t\xe2\x1e)-\x1a`{x\xfa\xa5\xe0s\xdd0j\x11\xd7A\xe2v\x00\xc9\xdc\xdd\\h\x91\x8b!\x00L\x05\xf9:/V\x07\x8c\x87\xab\x0c\xeb\xe7\xc1\xee\xf1\xfcJi\x1a\x07\xe5O\x17\x02\xc0PY\xeb\x82C\xbb\xe7\xa5<\xcdi\xc1\xbew\x0b\x95\x93\x06\xb3>{r\xbf\\S\x9eP\xbf\x0ba\xebx\xe2?\xfe}E\xb8\x1c\xe0\xd0\xe3\xcc&\xec>\xbaT\xb9,\xd2\x1a\xdc\xbbO\x1f\x1d\xeaI\xfc\xcb\xae\xe8\xd3\xbdb\xf0\xd1\x82`\xa7Nj\xf9\xc2\xa5\xb9\x15\x13\xe71\xe1bU\x0bZ\xfc\xe3\x9c\x0b\x08\x80Xu\x8f\x91\x93\xcc\xfe\xcc\t\xabP\x94WG\x1a\xae\xf9\xdf\xb6\xea\x1eSV\x94\xad6\xe7\xaf\x16\x1d\x9d;n\xdce\x1a\x8c\x13\xa5\xb6[\x0c2\xd9\xc9x\x0c\x9b?\xb7\xea\x03z\x0fn\xed\xf9yp\xeb\x7f\xd7\x94\x8a\x14\x1e8\xc5\x1c\xfbgD\xb7b\x8a\x8a\n\x83\x06M\x7f\x9d\x07\xb6\xe7\xdb"\xc1\x1dSLS/\xf9\xfdA\x0b\xfc9\xe9\x8a\xd7;/\xf6mA\xe5\x8bZ$\xcb\xf1\xb9\x16"\xd8\xd6\xab\x1e-\x17\xdd\xefq\xc4\xaf\xce\xc8\x97\x85\xb7\xdd}DRk\xc1<\xcf\xe2\xac\x0b\xf4\xa2;\xbc\x1e\xcd\xc6\xd1\x87[SZ\x08\xe3\xb6|1\x1aL\xb7\x1e\xb4\x80\xb8X\xf9\xf5\xf6I\xfe\xa6\x13\xcbj\x16v\x83\x10Io\x97w\xa2>j\xe7/\xf3\x8a\x01ev\xeb\xc1W\xa2\x9d(^\xe4V\xddz\x90\xc7\xa6.?\x98\x1e^\xf5\xeb\x01\x97\xac*\x91\xc9\xbd\xee\xbc\xa9o\xc1\xd61\xcb\xe0\xf1\xbe\x1c-\xd0\xd9K\xc2*~rv\xe3X-\xb2\xac\xfd\xad*?\xdcz\xd0\x02\xcd\xe2L\xa4\xb5<\x10\x00\x7f\xeb\x81W"q\x1fn\xab\xe2\xbdh\xb5H\xe4\x00\xc8Z\xb7\x1d-v\xe3X\x0ev\xe3w\x01\xa0\x1c\xfc\xcd\x0f^\x9c\x14M5<}\xf5\xaf\x185<\xf8\x9c\xd5X\x0b~\x9c\x06b\xd1R\x026\xed\xe9\xe0gK\x0b{\xd5\xa3\x04\x13\xfd\\\xd4G4\x9cR\xcc\xbf\xf6\x07\x0cGM\'\x1b\xcc\xdcC\x8f\xef\x18)\x98\xdd\xcd8\xf0\x0fwq\xb4@\xec\xb9\x19\xd6i\x0cw;\xb0\x1e\xd0\x14\xd1\x02 b\xb9W\x8cJ\xae\x9a\xba^\x8f8\xb6\xe7y\xae\x98Z\xc0#\x81\xdf\x1f>WL\xfa\xdb\x022\x1c^ \x00\xfd\xe9W\x1f\xa5\xe1\xca\x19[Q\x1e\xcf\x1b\xf7\xaf\x8f,\x94Z\x84\xa9\xfd\x1f\xb7\xeds\xa4\\\xdb\x91\x17\xd9\x18J\xaf5\xdd\xe3\x00\xcd\xb0\x9c\x83nY\x9e\xf3\x97\x0b\xb2]\x94\xdf\'l\x9d\xc6}[\xaa\x852\xeb\xe8\xc0H\xd7\xe2\xf4\xf7\xadE_\x17\x94\xd0r\xfd\xe1\xe1\xbc\x8e\x1d\x94t;\x10Wnn\'S\xa57\xfbT,\'\x88\xfc\xf8\xb6P\xe8c9\xeb\x96\'\x1cO\\\xdf\xeb\xf1\xeb\x17\xd4\x1f\xa2\xb8\xf5kq;\x99\x16\xcbt\x9c\xba\xe9\xca\xb3\x12\xf4\xd9G\x86\xc0\x90H\x1aq:\xb7\xd75\x974\x0ca\xb6,\x94\xecb(\xda\xc9\xa0K\x83\xcd\xe5\x8c\x8d\xff\x8d\x94\xdcn\xb0W\xec\xbc\xb5\xbf#\xcd\xe4\xcb\xe5\x9d\xf4\x87/\xf6z\x9c\xfd\x04]u4\x0e\xc2\xean)\xddAl\xe1f\x1e_\xe8\xee\x97\x83+Cb\x8b\xb2\x93\xfbHn\x17r\xc3\xb4.\xff\xb6\x8ax\xcb\xed\x0f\xfa\x00\x166\xacn\xac\xf9\x15K\xbc+]\xe8\xe3)1=\xb7b\x8a\xd0DyIX\xd2\xd5\x9d(\xcd\x16\xbe\xeaa:\xc9\xdd\xbd\xfb\x1ai\xee\xbaOE\r\xea\xeeB\xad\xc7\x10fB\x16l\xf4\xfb\x94z5\xac\xe0i\x15\xc3\xc5\xd9\x0e\xbcQ-\xed\x97\x10D}\xb9\xfc({\t\x83\xd9c;\x1e\xf3\xe3+M\xbcQRa6\xd5\x8c\xe3\x05\xa2E\xc1\xe3\x9b\xc6gT\x9d\xe5\xa8qT\xf3N\xd0\x1c\x88\xe3\xd7H\x97K\xa8\xf5\x88J\xe1\xb9\xdf\x85\xaf\x10\xea-\xa6\xb7\x1a\xfc\xaa3\x97l\xf7:\xc0\xfe\x16\xdcN\xa6\x85\x18\x04\xb8\xf9oD\xd5\xd7R*\xb0\x0e\xd3"\xb6\xa7\x8a\xd9?+\xa7\x0cqai=B\xacn\x17\xc2\x1dB=\xda0\xad\x81\xe6\x7f}l)\x91R\xb3\x1e\xe9B\xb9\xfeYl(\xe1\x10}\xe2\xf9w\xbe\xa9Y[A\x08U2\xf01\xfcl!\xb9p\xc6\x91?e\xb8\x15\xa3\x05\x0f>\xa7a\xe4\xcb\xf7\xf8\x8e#\xa2\xc3\xac:\xcbv!\x87\xbf\xb6\xf62\xe9\xba\xe1\x82\xe3g\xdeq)k!N\xf2\xcd\x11\x95\xdd\x9a\x1a\xa6\x97\xfd\x01\x8e(\xcf\xec\xd6\x14K\x1a\xd1\x03\xfd\xb6\x90\xcb\xba\x15\xa3\x8f\x9av\xf6>?"5\xcf\xaf\x8c0\x87\xc5`\xa3\xa1~\xbb\x1b\xa9!\xee\xe4\x15x\x1fH\xe3\xa0._;y{\xc0\xc7[\xa9\xb9$\xb3-9\x14\xd5\x9f[pJ2\xd4\xa9=\x1b\x8f\xb8\xc3\xfb\xe1G\r\x8a\xacP3\xc3\x9d\x8anM\xe5\xf1\ri\xe9\r\x8c\x0c\xe7\x8b\xc9[\x93\xd8\x11{}G\xf2\xca\xdd\xa2\x15[S`\x0f\xa3\xbb\xf7\x05\xc6\xfa\x194\x17\x00\xd5}\xfc\x1ci[?*\xb7v\x0ev\xe6\xf2\xfd\x95\x1a\rk-\xf7!\xba]\x88\xe7\x89\xb7F\x0c\x16\xfcgs{L\x1a\xf1]\xb3\x9de\xd8z\x9ckj\xbez\x11j\x8f\xf0\x83\xb3\xc6\xcd\xcf\x9ef;\xd4}\xaf\x1f1X\xf1\x9fNl\x13\xfc\xfdt\xd9A\x0fo\xbecm\xc9\xads\xd9H\x8b\x08\xe4\xaa\xb8\x03$\x84\xd3\xedde\xdd\xc8i\xae\x91r;\xb8\x08\xc9\xfe\x8a\x10\xff\xc4?\xca\xef\x16AQ\x85Da\xe3\x0f\xbb\x10\xce\x9fH\xa5\xba\xac\xaeO\xedn\x07I\xbf\xdb\x90\xc3P\x93w\x7f^hAM\x80x\xc8\xc6\xe7\xa1o\xfa\x88\xc3\xb4\xb0\xad\x0bjF\xc2\x1d\xddx3\x0e\xa5g\xcd\xf3\xbcP{\xbb\x0f\x9eSe\xac@\xee8O\x8bq,S[\x96\xb4\nN]\x94\xd6"FU\xef\\\xae\xedQW\xf0\xecc\x96b\x96Ax\xd67\x1c\xeb\x81\xb6T\xb6\xc8Uq\xf1B\xc5\xe9\xd8\xe4R\xda\x9c\x9f\x13\xf9\xf7\x8d\xf5%\xec\x8f@,ek\x1e\xe4\xbbE\xe64`\xb1\x91\x18\x0bn=\x14\xc9K\xca\x03A\xe2\xf0Pgx\xc6\x0b\xc5\xb7&\x9d\xa2\xf0\xa8{}\x8e\x14`y\xb4h`\xec\xbf\xbe\x92\x00\xec\x92\xfb\x84\x89\xdb\xf9\xc8\x8a9\x06\xddt\xf2\xb3\xa7\xb7\xd8\x98\xcb\xa8\xaa\x18\x12\x01\x98\x8b\x7f(J\x0bm6\xb7C\x88\x9f\xe1fk\xd1\xe2d\x91\t\xe8\xf8\xf25[Ez\x07\x1c%\xd1\xb0\xac\xa9\xddv\xb2"\xbd\xd9\xea\x92\xb0\x1c\xfb}\'\xab\x8fJ\x04M\xd5\xbe\xfd\xf3\x0f\xa1\xfa\xfc\n\x01e\xbd\xfbc\xb7\xe8\xf7H\x1b\xf6X0f\xbf\xe1b[\x16\x1b\xef\xc5n\xdcr\xa3\xb1\xbf\xe3\x98f\xd3\x89F\xf3\x8ek[\xae\x00\x94\xe4W\xaf\xb9\xb9\x91J\xc3\x0e\x9aUE\x04\xda\x83\xcb\xe4\xfb\x15\xe2\xfc\xc8\xec*\x1b\xb9\x91\xd4\xe7\xaa\xab\x8f\x9c\xbf\xbf\xdc\xbcom\xebC\x9b\xdc\xe2\xfc\xeeDY\xbeA$"T\xb6\xdd8\x83o\xeed\xb5\x08\xdcR0\x96\xfcC\xa8\xfe\xf5\xa1\xfc\x0b\x96\x07\xcal\xc1\xaa\x06\xea1R\xe5_\x96\xaf\xf5\x01\x91\xf0\xac\xe3{\x1d\xf9\x17C\xa7\xf7\xf5\xce\xb5|a{\x94mJ\x88\n\'\x8b)\x9d5\x89\x7f\xd9&\xf0P\xc9X\xe8\xe6p#%c\x15-3\x92LK\xe6\x1e\xa9rZ\xc9va\x1c\x9f\x0b\xc5\x18\xb7N@S\xf5\x02\xf8\xe4\xabfug\x12\xf30D9<5ut\xf7\xeb\x8b\xef\x1c\xc1&\xe3\x81wV\xb0\xf2\x84[\xfb\x89\x8b\xff\xc9\xf8\xf8\xcch\xae\x9bvL\xe5\xb3g\x0bw\x84U\xaa;\x04\xf0\xb2x\x9d\xd2\x8f\x1d${P\xda\xc6\x1c\xdb\x11\xba\xfb]x\x13$b#\xfe\xd1\x1e\x86;QR>5ul(\xe6\x8a\x8b\xf4\x92%&\xb2\x8a\xf2\xf90N\x82{=\xa8\xd3"\xb6\xb6\xbch\x1e\xe4Z~}\x05Q\x0e\xe1\x0c\xd2fY=\x7f\x17\xea+\x10\xd0f\'\xe35\xba,\x8f2\xef\xbc@\xb2\xd7\xe7\x03]\xfaz\xe4\xe6\xb3\x98\xd0\xb0O\xcb\xa7$7\x8e\xae,\x8fEG%]\xecn\x07p\x060\xa4N\xd3\xbf\x1d7*K-8\'\xe212\xbe\xab\xfb+\xb4@\xca \t\x91\xd9}\x0eG\xa8\n\x11\x06\x8bW!\xf8\x17Y-\xfafMX\xe6i\x9cn\xc5\xc4y\x9c\x84\x1c\xc6\xae\x1f\xe5W\x8b\xa1\x94;x\x83\xf5d\'w\xaf\xa3)H\x16a\x18\xe6\xbbW\xb7\x93\xc5\x94\x86\x86\x90\xd8\x02\xda\x99\xf5\xfa\xa2L\x8aU\xd6\xc1\x10V\x8a\xfb]\xc0Z\x8bR\xa7\x1a\x92\xa9\x96\xfb\xec\'i\x1ed\xe5\xb4\xd6\x15c\xf1\xc2\xe3\xec\x0b1\x13\xb6gQw%\xd7\x11\x990\\\x0e\xd0P\xfaH\x9f\x13M\xf9\xde\xf8\xa0\x029\x03Q\x16\xaa\xb0\xdcl\x85\x0f\x12\xe8\xdbb\x8e9\xbb\xafX\x1fV\xd3\\\xca\xb5\x83\xbe\x18\xa3R\xacz2f\xed\x93{=\x14\xa1\x89\xb2\x94\xa8M\xab\xc3\xad\x07\xa8\xe3j\xe8cr\n\xb1\xb9\xf5\x10\xd2\xae\x10\xad\x1e\xe2\xbcq1\xb6$\x9b2\x9a\xd2w\x88W6\xe1\xfdE\x87\x91\xf0\x00\x8d=\xc5by\x7f\x05$\xa6 ]\xd4\x14o\xfc\xe9q\x1a\x84\n\x17\xe7#\xf7Y\xf9\xf8\xd3 Dw\xb1(>\xf5\xa6\xde\xd3\x12\x16\x0e0\x0b5\x9a\x98C\xc1\x8d\x03\x05e\x1c[1\xc8=k\xdf^\x0f<\xdd@\xb7\x03&\x88P\r\xcf\x7f\xfe\xfa|\x05A\x8b!\xb6\x80Or\xb6\x94\x90\x7f$\x13\xa20\xb5#8K)I\xc1(K\x19n\x9d\xec\x12n,\x9c0\xdf\xa4\x91a\xd1\x9c_&\xdfs\xc5`:\x02\x13\xd8\xd7o\x0b\x0e\xb6\xbb]\x08\xe7`\x93\n@/\xf9\xc9d\xf3\xfa\x87\xa6lD\xf0JQ%h\x8b\xee5\x15c\x1c\x04\x86\xcd\x18\xb1\x1e\xdc\xfa\x0f\xbc%\xbe\xda\x9a\xa5x\x0fFt+\xd6\x95\x8f\x92\xf2\xb98\x91\xfc\xb9\x15W\xe7\xbe\xd7\xc7\xd6\x07:\x7f98\xc2\xa3\xac_\xa4\x0fJ\x0e\xee\x97\x03\x7f\xda\x953\xe9\xa2\xebu\xf1\xc24\xd6CF\x92:H1\'\x0f\x7f;\xa0/f\xecD\xe4zF\xf0\xfb\x03\xccw\x962]n\x84\xd8\x92\x9b\xed\x10\x97\x1b\xe8tqAG\x7f;L\xe3\x871}\xc0\xcd\'}~E\xb9\xac(\xac5\x01\xc5\xe2|\xf54\x8d\xfd\x05\x0e3\xec\xc7\xec^\xd3\xa4\x1a\x1a\xa9\xda\xe3\x00\xa7\x8b\xbda\xa3\x8f{\xae\xc6Pf\n\xe8\xd78\xd4\x02e\xc9,\x04s\x9b\xee4\xe4\xb0\xf3\xd8`\xc0(h/\xb7\xc5\x06\x92Z,IC\x9aK\xc6\x85t\x8e#\x8a\x0b\x1a\xc5\x0b\xddw\xd9\xadG6\xf50\x180\xad\x96\xa7\xdd\xe7\x05\xcc7\xd0\x8db\xa8\x8a\x19N\xbcT\x12n|-\x98r\x15\x90\xbd\xc7|\xe4p\xd4B\x18| \x19\xdaA\xc6\x04~\xb6H\xa6\xd6\tOo$\xf4y \xdcaM\x11\xc2\xad\t\x9f\x0cs\xdb\xbc\x10\xeeI\xb3\xcddp\xd6{\x0b\xca\xe4\xa9U\xf2\xfd\n-\xd0\x9fK\xb2\x94\xe2\xf0#\x859W\xf2\xbaZ\xb9~\xd9\xc9I\xbf\\\xdb\x9c\x90\x93 m\xf0\xe3\x80\x99\xac\xea\x96\x1a|\xec\xc2:%\xed\xb1"\xd5rT\x1a\xc2]\x83\xc78\xd0\x8b\x04e\x8bF\x19\xb5\xf1W\xbe\xc1Z\x94l|[C\x19\xde\x13\x15\x9et^\x96\x95\x05\xb4\xdd\xaa\xd2r\xba\xd7\x83*\n\xe1,\xb3\xf4Nf\x9f\xf7l9\x95\x99w\xb6\x0b\xc3\x1a\xce\xac\xa8\xbe\x02\xf7\x10d\'\xeb\x05BP \xbbUW\x850\x15\xd3\xf0nP\xc0\x94\xdcW\xc0\xafg\xe1\x1c\xba\xd4\x7f\xb2[\x8f\xb63\x11X}\xa6\x0b|\xf7A\x9e2\xeb+\xec\xf5vUb\xec>:\xd4\xb5E\xdc\xa5\xe1z\x91\x93U\xfb \xa1Hm\x00Y\x87\xe9WLLmI\xd6\x16\xb7Cr\xfbTZ\xe4\xe8\xe0\xc5\x97\xe4\x89\xe7i\xc1&\xab~B\xd4\x98\xfa\x97u5\xcfq\xd6\xf2$\xabm"\xe9\xd5\x89\xa1\xc4x\xc7\x82\xad\x8f\xce_\x1e\xe0\x1d\xf8Xu+F%H\x11\xe2\x0f]\x9c0\xfc\x0e\x12\x02\xd1\x98\xe3\xa8k\xbf\x10\xffI\x96A\xc5\x90OI*"\xe5\xf4\xf8\xdei[\x17\\\xb5C\x9cL!\xfa\xdf\x05t:\xbc\xfc]\xb7em\xfe\xb7UN\x1e6Fi/\xf5\xcb\xc6Mf)e(9\xd0\xd2\xab\xbb2\xf6\\\xb1$n\x08\x8b\x7f@\xe1\x9f\xdd/\x97\x84\xa6 \x0f\x04{\xf6S\x9f\xf0;R\xc3{\xca\x86\x89\xd5\xf1\xb2$\xb3\x1c\xe3\xe6\xed)V\x8du\x8f\x03\xbf\x05\x8e\xc5\xb8\xb9n\xa6\x1b\x87F\xa8\xdc\t\x9e\xd0S\x1b\xec;\x8e(\xebS\xf1 R\x06a\xb8\x15\xc3\nN\x00O\xc5zoz\xc0\xe7\x8a\x81(o\xc9<\xbe&-\xbb{\xa4\xf0K\x14EE\xa9\xfay\xa8\xdb\xfe}e\xf5Am\xa4T\xcb\xbf*\xbb\xe7H\xe1"\xa0\xf4\x11\xfb\x83\x9a\xb3\xd3\xbf\x85\xebjJ\x85\x08\x04u\xce_\xed\xc9\xe3T\xae\xfd\xa9\n\xeeh\xea\x085\xb8\xfbC|\xc5\xebW\x19\xfc.\xfd\xa9Y\xffhaxO\xaa:\xf0\xc8\xeb\xbd\x93iAa\x7f@\xb7\xb1o\xech:Z\xe0\xcf!H\xdcm\x07uw*i\xd1QE\'gA9\x98\xfbm\xa5\x81Ixe\xe8\xad,\xc5\x8ft\xb5\x18\x12\x90"w\xb1\xce\x8b;\xd9\xfa\n\xbbk\xc7`\xfb\xbc\x7f}S\xda\x0c\xc6\xeb4\xfa#\xd3\xfc\xd7G\xa7n\re@CR\xe7\xe6V\x1d\xbbp\x14\xe9\x8c\xc0av\xd6\xce\xbe\xad\x05\xe8c\xab\x8b^]\xb5|\xef\xb1(m2\xa4r\xc4p8\xaf\x9c\xd6\xfeJ\xb49\x90]\xef%\xfejA\xa6\xa0J+d\r\xf8\xd78\xb24\x05\xab\xac\x9cX\xcf\xb8e\xb2\xf8\x07\xb5\x80\xa8\x98!\x83[\xaa\xfbm\xb1\xf6\xa2\xc6\xd1\x10\xdd\xbbb\xb0i\xa3\xf5\x87\x94j\x84f\x8b\xfe\xd7\x07\xad\x1f\x85q"\xcb\xff\xe0\xc7}\xf4\xd1\xc0J\xc0*\n\x1c7\xe4_-@\x86\xc0\xf2\x0e\x8e\xe8\xc2L\xecq\x80\xb4F\x03\x02\x7f\xab\xf9\xdf\x16M\x8e$\x94\x0b1\x83\x94\xdd-\xa5\x98R\x11\x1fm\xeae+\x7f\x9d\xb3\xadV\xc5!5\x00T2\xdd\xd9\x8fV)4\xa8:\x9e_\xbd\x82~\xb5\x10!y\x15*k\x19\xc3\xd3\x8d\xb4\x8aO\x01\xc5/L\x888\xdc\x1be\x95\x07\xab\x0f\xfcm\x08d\xa2[u\xe3\rT\x96\x18\\p\xf4#U\xce\x84z4qt\x97\x94\x7f\xb6\xe0\xae\xdd\xd1\xc0qV?%cohP\x83\x88\x8d7\xfe\xb8q\xa5<J\xdam\xbd\xaa\n\\\r\xb7\x1eE\x1c\x99\xe2wX\xa77\\\x1cD\xfb+\x99\xfa\xbc\x01\xfeb+\x90\x9d\xbfK\x96\x0f\xd4u[\x85\xad"\xe2Z\xc0\xf5W\xb0\xdb\xf3\xa1>\xf8\xfd\n|\xe3\x08\xc2R\xf5\x137\xfb\xed\xdd\x07\xe118:\xc1u\xc7V\xdd\x1dd},\x0fZ\xb7\xe5(\xfe\x97\xcb\xe2;Gm\x07c\xb8]\xdc.I1\xe9\x0eE\xeb@\r`Hs\xf1\x1e\x07\x96+\x86z\x94\xf2\x86)]\x1d\x16\x8a\xfa\x98\xca!\xc10\xd7N\xa6\x81\xf7_\x0b\xca\x9eP\x85\xdeu\xd1\xe7\\\xa8\xce/B\xec\xacs\xbf~\xb9\xe4\xe6\x92\x8c\xa7\x06\xb5NN\xc3\x99\x19\xd9\x9c\x8e\xb1\x13\xbb\x18\xf2\xa2s\xf5#]-\x06\xaa:D\x8d\xc3\xce5\xc6\xbb\x8fA\xbc\xba\xe9>5}\xd3s\xa4\xb4\x80%\x91>\xfaF\xfdf\xd7\xc7\x90u\xa12\xcb\xe1\xf7\x988\x11`1\x11F`\xd4\x13Ua\\\xac\xcb\xf3\xa4P\xeb5%\xd9\xea\xcfK\x10\xc3\xa1x\xf2\xe6\x97W\xa1\xb8\x16R\xb2\x90\xd2D\xcd~\x07\t\xc7&\xdc\xe7\x84M\xa0;\xab\xcftV\x85ei\\\xab\xad\xb8\x13\xa5q\x10\x18\xd3\xaa\xf7\x1f\xb3\xa5\x8f\xa9\x15\x9b8\xa0\xa9_\xb3U~.dE\xae\xc4\x12\x90\xee\xdfE\xac\xc4\xb3Z6\x92\x80\xde\xac\xd7l\xad\x05Y\xaf"N\xea\x94\xdc\x9b\xadl\xe4\xdcY\x1e\xca>\xdc\x9d,\xfed\xe9\xb9\xbdH\xae\x8fx\x9fl\x1bi\xe5ey)%\x9e\xc3\xaf\x16Q\xba;:Qy\xe4k\x17\x8aM+t\xa1\xb2\xb0?r\x9en\xb6\xfc\xea\xc6NDMs\xaf\'R\xd64\xc5\x87-\xc4\xb2\xed\xc6\xd6\x9d=\xeeuT3\x94\x16\xd3\xd9\x93n\xe3\xf9\xdb\xea+\tm\xb0\xe5\t\xa3L\x9b\xc2\x8fq,\xcf\x86\xd2y\xf9\r\x96;\xe9W\x8b\x81\x17-\xf6[\x94\xad\xfdo\xbb,\x83\xc4\xa9\xe4\xf5\x18\xed\xe3v\xb2\xb5\x00j\xd7\xacv\xf6\xaa\xb2I[y\x83\xacF4\xef1\r7\x17l\x98\xa6s\xdb\xc8[\xb5\xf8\xeb+Q*\xad\xc6\xc76\xba\xfb\xe5\x18GP5\x18\x98\xecq\xce\xf6\xb5\xc7\x91\xa0c\xcb\xc6\x18\x1f\x87\xeb\x03\xfcI\xa2T\x07df\xbf\xf1t\xc9xi\xe7\xe0!%31?-\xbb5\xa5\x852\xc8\xbcD\xf3sq3|[t6\x0fJ\xbd\xe3s1\x95\xd8W\x88KMZl\xf5\xe1{M\x9bN\x14\xe3\xc8\xd4G\xc5\xe0\xd6T\xe3\x00\x9eh\xdcPu\xba3\xa7\x16!5!v\xf7\xef\xd2\xdcl+2\x98\xc4\x95\xdb\'\xf8\x15\x837\x08-\xc5\xa1X_?\xeb\xa3\xd4G\x05]\x82\xd8\xc0\xf2\xe6\x83T\x19\xefqT\x98\xeb\xa8y4E\x81\x14\x7f\xb4X\xab.V@\xf8\xe3Z\x1f\xb7\x07\xfc\xd28j\xb2\xacF4lO\xbe\xc7\xb1\xbaf\x8f\x81f\xb0\xf8Xs#\r]|(\x94\x9d\\\xfc\xa7{\xa4b\x7f\xe9B\xdc\xd53f\xf0\xd7"\x06}E\xd0\xe2\xdf+F\r\xde\xb4\xb7\xf2\xac\xb1\xd28\xc4\x84%\xdf\x94\x1a\xa8\x1c\xa7\xdbcjQ\xc5~\x8b\xee\xeb\x89!\xf9\xf6\x91\t\x8f\x92\x97*\x87\xb2\xe4w\xc5\xd4\xa2\xc9\xcf&\x1d5o\xaf\xd1\xbe\x92U\xbbB\x9d\xdd\xa8\xf9\xe7W$b\xb7\xfc\xfd\xb8\x19\xb8\x9b\xeb\x03\xb6\x8c\xae\x08\x89Y\xc1\xcd\xcd\x05u\xd2no\xd4\xf0\xeb\x91\xa9\xac\x17[\xe3z\x99\xfb\xe7\xe2ON\xa6g\x112\x18{,\xd9\x8d0;\xef\x0fx\xd0\x0c\xab\x10\x81\xc4y\xef\x95\xaf\xd4\xa0\x1bF\xd4\xa1\xc1\x9f\xb9\xd5\xa2\x93/\'\x937\xd3]\xd1\xbe\xbf\xd2FJ\xc6\x0e\x14.\x1c\xec\xfe\n\'.\xead\xd7\x1bK\xfbo.\x03TV\xa4\xcc\xa6\xfb\x9bN\xeb\x11\x8d\xdb\x96\xba\xc6\xeaZ,\x8fb\x19r\x81z\xd3\x01\xfc\xb3\xdc\x16,\xda\xa4m"\x87\xb1\xee\x0f\xb6rskJ\x8b\x9e\x85N\x17.\xd8\xbf/T;\'\xca\x99_*\x06o\xc1\xad)}d\x02\x1b/\x85\x96.>\xd8o\x0bE\xfaa\xb3\x1a\xc6\xa0{\xae\xbaj\xaa1\xe9\x8d!,\xfaU\xd7H1\xe6\xb9\xbd\xabe\xbc}\x8b\xcaK\x87\x9f;?i\xfeZ\xb1e\xd25\xd0\x1d\n:f\xd7"\xa2\xdf\x9d\x84\xcc\xe0Ftq:\xb5\xc8p\x80\xab\xde\xb4?\xb8*\xfef\x0bC\t~c2\r\xca\xde\x9ce \xf5\xb01\xfe\xd8,\xfc\x9d\xcc8\xaa\xa1\xe5$\xca\xe5OC\xc4\x03\x0fd\x89a~2\x15\x91#b\xf4R\x8b\xa27\xbb\x7f\xab\x06\xb2\xeb\xa3\x1b\xea\x86\x02\x84\xfes=\xc2\xcehR\x99\x18\xfc}\x8a\xdf\xb2^mU,\x03\x9a\xab\xf7=\xa6\x16\x85\n\x0b\xf6\xe93\xe3\xfdz\xf61)\xe4\xc3\xcf\x0e\x9fy\xfb\r\xd6\xa2M\xed\xf5\xfc\xe5\xd7\x8e\xae\x0f9\x85\xb0\x8a>\xeb^_\xcf>:E~\xafL\xea\xec\xaaM\xf8\xf7\x15\xde\xca,\x89\xb8\xfc{\x1c\x80\xbeUc\xfd9}\xb1\xbf5\x05\xa5\x96U\x07c\xd9\xd9s=\xc0\x9f\xc0 \xd0M\x13\xebb\xf6\xd9\xbf\x9cnm\xd0\xe9\xb3\x9a\x0fT\xee>fW\xcd\xea\xa0\x08\xbc\xbb\xdfV{lW\xa5\x05S\xbd\xb9\xd6C{=\x18\x16\x0e\xdc\x83\xdfAo\xf5a\xfb\x03\x85\xda\x19\x7f\xcc\x05@\xa6\xea,\x90Q\xcd\xc5\xfd\xb6|E\t:\xf0\x96\xf3\xaa\xb0\xfb\xaeX\xc4\xc8\xa90\xc6\xc6\x8f\x8b)\xd9W\x9a\xf9s\xe5{\x1a\xce\x16\xba\x1d\xd0\xc7~i/\xb6;>f7L#5\xc7M7\x1f1\xc7\xd7\xe3\x96\xa2L\x8f\x16 jKr\xab\xae\x9b\x8eRrN\xd4\xb4\xbcz\xbe\xfbh9\x88\xff\x14\xf2\xb7\x98\xdc\x9a&\xe5\xe6\xb9\x83\xb2\xe8\xcf\xdd\xeba\xf7z\xe2\xc6\xcd\x14\xfc\xf9\xcc\xd9{\xdf\xa7\xdc\xebp4\\\xcc\xf9\xdf\x169P\xa7\x051\xf9\xcd{\xfe\x1di I\x04\x02\xb0<jE\x8f\xd9\x1a\xc69cr\x9f\xf5b\xef\xef+\xb6\x06*\xc6\x03\x95p\xbb\xf5\xd0\x8b\xdc\x9bU\xc6\x86O\xcenMy\xe7\x8a\x18A#\xa6R\x08\xeew\xd1W"vr\x84\x812\xde\xde\xbc\xbd\xd9\x90f4\xf1\xc2~\xa6\xdf\xeb\xf4\xb1\xae:\xf1\xd2\x82\xf2p6\xbf\xde[`\xfab\x7f\x9bV\xa5w\xb7X\x9eV\x17\xef9\xf2\x90\xbd\xb95\x15\xca6tY(\xc0a\x9do\xaa\x16\x81\x9036\xff\x93\xcf\xf1l15[\x928WU\xeb\xb6\xa5\xd6\xed\x906\xf3B:\xab\xc0\xff\xd9\x85A\xd5\x82\xb0y\xfe\xf8m\xc5\x16\x89\xb1\xbf\xacq\xb0\x02\xd1\x9d[1\xd6\x13\xa1\x93\x1a\xb4\xe1\xb6\xca\xddG\xe9\xc6\xc3\xca\xff\xa7\xee~9}E\xe8\x1f1\xa4\xba\xe8\xd7\x1f\x97<6\xbft$\x82\xfb\xe5\x8a\xb8e\x98K\x17\xa0\xca\xe5<\xd5\x02\x96wl\xdc\xe5\x14\xcc\xf8\xf3+\xe0*\xaa\xf2\xd9a\x14\xb7\xa6x\'\xe0\\\xc0\xf6\xd4\xcdRt\xae\x98\xb8S\x83\xfcJ\x150%\xb7bx\x16Pru\xe9j\xd4\x87^\xd2\xb3\x8f\x80\x7f\xf4R\x99\xd6\xc5\xc8\xf5\x1d\x87\x00\x97\xcaV\xcfyV\xfb|\xbfBA4\x99\xa2\xb6\x95\xae\xb2\xfb\n\xde\xc9\x14[t\xed.\x97\xa4\xafT\xb3\x82\x03\x81\xed\xfa\xabE\nf]\x10[\xc8\xceKzi\xa4\xb0 \xae5\xed\x1b\x15\xeeV,\x0c\xd9\x0e$\xbfB\xf3k\x8a\xe7\x99\xa9\x1614A\xf3\xaf\x87|\xd3\x94\xec\xbc\xd4O\xc9\xb7\xe5(\xff\xb6 >\x86\x07\xbc\xdf\xb9\xe2\xbe\xd2\xc0D\xbc\xe4\xa2F\xff\xde\xca\xdf\x0f\x8d\xdb\xa1PO\xe8\xfcl\xb5\x08\xc8\xfa\xc0\xef\xd4>\xc1\xaf\xa9\xa2\nl\xd4\x97\x8e\xcdi\xc1\xfe\xb5\x08E\xac\xd5\x14t\r\x17\xbbx\xdbz\xc4\xbe\xfd\xfd\x8bay\x8fcLSx\xc0i+\xed\xe7\x9aN\xbc\x8e\x17r5\x1f\x9f\xf7 \x86R\xb8N\xf1\x92\xfa]!\xf3\x8d\xe5\xac\xb5\x14\xf2\x0f\xee\xbf\x90\xef8\xbf\xc5a\xd2\xe6\xffh\x9f\xab\x82j\xf7\x11G\x12/-\xbez\xf0\xb7\xb6\xb5 KL\x11L\x9d.\xd6gQ\xa7 |!1%\xefWJwv\xad%\x19x|\xc7\x8b\xff\xe3\x1bcC\x9e\xaaI1\xe7\xc1\xb3\xf9z\xc4\xd8\xc8X\x85">%c\xe4:\xe72\xd8\xc1\x05\xfb\x18(Z(\xfe\xbc0\x0eb80\xb7\xc4}\x1a\xce5\x9db\x00\x97M\x17\xc6\xe6c;\xc7\xa1\xe8(\xc4\x92\xc2\xa1\xd4\x93\xed\xe4/\xf69T\x05\xaeh\xee\xf0\xf7\xa9\xaa(@H\x93\xb5^k\xea\xefS\x8b\xe3\n]\n""\xd6\xeb>\xb5h1\xd8s1tlD\xa6oa\xf9\x17\xf9\xfb\xd3E\x9d\x14\xb5&CX_H\x9a\xdcx\xcb\xbf\x984\xa4?\xc2)\xa5V\x0f\xe4\xf0\xee\xa3\x0e\xd5z\xa1\x12Q\x1cN\xc9\xa2\xd6\xe0\xc2\xb2\xf8qkw\xe7VQ\xfc(&\x9be\x19\xf4O.n\x1c\x96+\x08\x8a(\xd6\xad\x84V\x8f\xaf\x88U4*\x1e\x04J\xbd\xdf\xbf\xbee5\x94\xe07\x0e\x80\x9a\xdc\x8aI\x81\x0c\xf9R\xe9\xcd\xb7\x8b\xddc\xb7\x00\x8e\x85\x12+*\x1fs\xb8\xf5H\xeb}+\xc2\xb2t\x04\x05Z\xbdoK8\xdc)3E\xd1\x91\xe8\xd7?]\x8d\xbf\xaf\xa0t\x01\x18K\xdc\x0c\xd2\x8f\xbc\xbf\x82.2\x19\xe6\x02\xdf\xf7\x9aJ\xbf\xf6\xa9j\x13\xa85&\xb7\x05\x809\xf9\x1dT\xa4A\xa5xr0|\xdf\xf5z(\x1b\x19\x0c\x9d\x0e6\xaf\xf8\x91J\xadS,E\x98\xa7\xc6rv\x8e\x94\xaf\xe0.\x0e{\xc5Zs\xbf\xad\xb4\x8d\x83p\x06\x01\xe2%\x17\xa5\x8d\xc6g\xbd\xbc1\xe5\xd5c*n\x1c\xd4D\x16\xe5\xd4\xa2\xd2\xa6\xe9G\x0b\t\xc3\t]\x11n\xe6\xfc\x9d\xbf%\x03\x80J\x16\xe2.\xe9\xacK\xda\xf9[\x88Q\xd7\xaf\xf6\xc2\xa0\xb7s{\xae)\xd9j\x90]d\xab\xcbVD9\xd7\x94\x16\xc0\xb5\xf1\x96\xe2\xce$\x9e#\x85U\x14,\\\x902\x8b\xcf\xf0\xd2G\x81\xc3\xbd\xe4\x97\x05\x9d\x86\x1b)\xf9\xf4ixK\xd0\xfaW\xe5\xd2\xc6L\x88\xd3\xc5\xf8\xd7G\xebn\x1c\xb0#7h\xc4\xa5\x92\x19\xb3\x1f\x07*{\xa9\xdb8\xdaS\x17\xf0\xf5@\x99\xd4&V\x1e\x05Z\x8b?/\xe0?\x94\x9f\xc5\x13O\x9f\xeeW]\x8c\x8f\xba\xe9\xa2dO\x92;\x95\xf4\x91\x0c\x85\xa4 \xec\x1d\xfd\x12b\xa6\x1a\xee\x14<S\x08\xc9\xed\xb1\t\xb7\xed\xfai\xebz\x91\x97\x7f\xf1c\'\xcf]\xa3\x81\x86.\xec\x80\xfe\xccMS\xea]kJ\xa2\xb7\xc4x\xaf:\x18#AY\xb2\x90\x7f\xe3bJ\xfb\xb6\x98R\xb82\xd6\xb7;\xe3\rN\xa9a\x9e\xae\xefw\xe8i\xd3\x9d\x8d\x14\xd6)\n\xa2\xf2\xa2p\xa8\xf9(-\x88\xaa0\xc4\xe5*\x00\xf1p\xb3\x15\xb2+\xee\xb3?\xc7U\xa3\xf9\x87\xcaBs\x89\xfbc\xee\n\xee\xe3w1\xdcV\xb1\xea\x05\xea\xe7\x9c7/\x0cZ\xb5\xfdAEY\x1cGE\xc8\x17\xc7\x16,\x0e#V`\x17\x81W\x0b$\x0c\xf9}`m\x8an\xc5\x92X\xbd\x8cC5\xd7+s\xb6\xb1\x81@Y\xd6\xbb-\x95\xdd\xe22\xef\xcb\x90{+\xb9\x93\xbbr|\x0fm\x8e\xd7?\xf4\xa0\xfcZx%\xdb2T\xd2m}\xf2\x15\x8a\x9d[\x13\x1e\xf6\x13\xbb\x8b\xf4\x82b\x14\xf9rP\x1e\xb94\xe7%\xc1\x01\x8d\x07\x9e\xa22#\xbd&\xf7\xbb,\x0f\x0b\x10\xda\xba\xc7\xa8*\x1c\xb1\xb9\xdf\xa5\x18\xdf\xe7\x9a\x0b\x1e\xd9C\xd1\xe0o\x1c\xdc\xb8\x98HYj\xdd\xb1\xddQ8\x90\xa1\x89\xcb\xa7\rC!5\x97{\x1524\x00\x85\xdc\x9a\xbe\xc5\x8dT\nd\xd28"\xb3Z\xfcm\t\x0f|\xb0\x988\xd9\xc8\x16\x9c-\x05\xcau`\x17\xda8\x86\x8b\xaf\x1b\x96\x16\x84[\xd1\x9b\x99O\x0e\x91\x8d\xb6M\xc1*\xea\xc9\x8c\x8fz\xe7\xb4\xc48=M\x89M\xcf\x7f\x18n\x17\xc2\xbcm\xf1\x06\xf2Q\xf1\xaa\x8e\xdb\xa8_Rf\xabw\xa8;\xaa\xcb\x8b\xe9+\x14y\x81\x1c\x06#\xe8pJ\xc2\'\x8bjo\xa8n\xad\xb6\xe9f;\xe4\x01\xb3?\xa8\xc07\xdf\xf4\x9c\xed \xc3;\xc5\x8c\x0e\x97|\x1an\xd5UQ\x06\xe8\\\x9a\xf5a\xb8\xb8%hl\t$\xd6\x17\x15\xc5=\x057\x97\x89\xd6s"\xbb\x03\xb6\xb8\x9f|}_T8(F\xea=\x08\xb2\xf8\x9b_\xa8\xf0.{p\xea\x15s>PV\x1d0\xf0\x12\xb2\xf8\xcb@q\x16\xacZ\xac\xbfL}\x92\xa8\xf6\\L\x9a\x16x\'\xeb5\xe3D\xd5\x93]}\xa3\xe4+\xb5DaH\x0fg\xc4\x1b\x05-\xa4\xbd\xa4\xd7\xa3\xf8i\xe7tw!-\xda\x906\x19v\xe1\xcc\xcd\x8d\x03\xb4\xbe\xe8\xee\xa5_\x9d\x9b\x8b\x19\x88\x17?\xa8\x0e\x19\xff\xa5\xf9__u\x055\x9b\x05\x8b\x9b=\xee\x9b.\x8bSE\xd6\x1e\xbc\xd3\xf9B\xecf\xe3\xb4\xa7pZ\x8c\xf5\xcb%;o)Ze\xc3\xe3\x80n\xad\xf2,N\x7f.\x1b\x83\xff\xfa\xbb\x89jR,\xcczzZ\xd9jF@S\xb6)\xdd\x84QN\rLk\x81\x1f7\xa5(\r\xca\xf5d]\xc9\xa6F\x00\x0efYJ\xd4\xbfX\x1e9?\xfb`\x07\x89\x1cS\x1epxX\x06\xdf>\x84}\x0f\xaa\xd5Pa{o\xf7\\\xe8C|p \xfe\xf1\x81\xe2=R\xce\x0b\xe5\x13U(\xf5\xcf,\xe5^S\x9d9\xa0\xdc\t\xce_i\xa4_kJ\x0b\xad:\x19^\\\xf5\xea\xe6b*\xae\xa0\x8f\xb8\x0bk\x8bn.\xdd\xd8\xccU\xa3\xd97\xfa\xe7\x9cK\x97\xa7\x85\r\xc5\x94b\x19n.\xbbB\x98ZQX\x1eFssQ\xa5\xa12"2\xb6\x8a\x9f\x0b>)\x14\xffQ\xbf\\\xec\xfew\x11\xfb\x8b\xb4\rGC\xe0\xdc\x7f\x05\xc5\xf3\x02\x08\x9f\x1c\xdb\xc6\xf6\x9c_\xa1\x05\x94\x08\x01\xe4\xff\x93\xe3\xff\xaf\x051\xc7e&\x87,\xf5\x0e\xab%>\xc7Q\xde\xf8\x9dd\xcb1\xcb\xe2\xc5{\xae\x16\xfa/\xf8\x1e\x88g\xa4\x98\xdc\x8a\xe1iQs\xd6\xa5\xbbri\xc8h\x1c`z\xe0\xb4]7\xbf\x04\x1d\xab\xfb]2\x16}\x00\xa7\xd4@\x86\x06\xbf\xc7,W \xd4\xef\xacO$\xf5\xdbZ\x98\xa6N\xe5\xc0\x12\x17\xfa\xa4z\xde\xa7\xbbE\x93\x9c\x8a\x94\xf2\xe6U\x9b`_\x89\x93\xb4X\xd3o\x9b\xafZ\xc0,\xbbp\xbd\xf5\x04p\x15\xe9M\xe9\x8c\x06fY}SC\x84Q\xb88\xb4\xdc\xee\x83_\xae\x1b\xa7l\x1c~\x9f\x12]\x19b\xbb\xc7@h\xe1\x8c\xa0\xed\x16\xc8t\xc3\x08\x0e\xb0\xfbb\x16\xccV\xa1+w`\xdd\x85\x10\xb5\xe6\x13\x1b\xb8[\x14\x12b\xaa\x7f\xdd<\xce\xe7H\xe9\x83\xe8W\xb0\xfc\\\xe9n\xa4\xa0JQ\xb1\xc1\xda\xc2\xa4\xaan\xc5\x82\xea\xc3\x85\x81G\r\xfa\xac\x7f\xa1\x15>)\x84\x8fT\x1d\xd5\xba\xeb+\x8f}\n/>5\xb3p\x86#\xf1s\xb2x\xbf\xac\x8f\x02\xf6\\\xda\xe8c\xafXz\x8e\xd4<_\xd9t\x92\xc1\xbb\x10D\xdf\x16\xa0\xe5\xb2j\xcd\xe3e\xd1gyk\x1d\x10#UzPB^\xbaMY\xbeX\x87\xe2\x0eKI\xc0.\xb7\xa6\xb4\x90\xfd\xb1\xce\xfe\xa9\xec\xf47\x8e!\x9dU\xed\xf5\xf8\xc5\xe3\xf6\xbb\x05HY\xde\xa8\x8e\xba\xcb\x89f\xb0\xaf4\x91\xae\x14\xe9\x14\x99BL;\xc6A\x15VU\xd5\xf5z#\x96\xab<\xdc8\xa8\x1a\xc8\xc8\xba\xbc(\xc5\x8bc\xde\xa7R5\x01\x94\xb5p*\xf3\xae\xaf<\x7f\x97\xd5\xc7\x18BA\xa9Z\xb0D\xb7\xea\xd2\xaa\x17/.\xfb(O\xb7\xd7\x97\xa5\x96\xa8M\x10\x1a\xba\xed\x17\xd9\xb5\x10\x11l\xb6\x0cMpw\xb2\xfa`M\xb3\xaa[\xfa\xc5\xe5\xba[\x103\x08b|^[\xbd\xbb\xafTe\xdc\x15\xfb\xc4\x84\xb8\xd0.\xd6b=\xea(\xc0\xbcHE\xe7K\x19n\xf7\x91\xa7\xf1\x05W\x92=\xce\xfeP\x1fE\x9c*\xa0\x90jm\xee\xbc0\x8ea\x0ce\x10~fw*\xd5\x82\x93]Mg\xac\xb8S\xa9\x16\xcd\x14P3\x1e\x97?\r\x85X\x12 \xda\x97i\xfb\x8d\xfb\xfeX-\x12\x80`\xd5\x9dLU\xfb\xde\xbf>\x114\n\x82\xa8\x91\x8c[\xb9\xe7\xdc\x85\x85\x8cD\xc1\x8f\x92*p\xf2\xbbPh\xfd\x845\x1ea!\xbb\xb2\x91\xf9\xab\xb5\xd8\x98\x03\x0f@\x8a\xe1G\x8bD\x8e\xa0\xda\xdb\x10/\xb6\x93\xacxa\x073\x1a\x9a\x14\rLo\xfe\xfc\xe52\x91M\x9e@\xf9/e\x067\xdb\xcc)\x88\xf2=\x10L\xec\xdd\xcd6\xe3\xd9@\x9a.\xacu:9\x87\xbf\xe3 w\xaf\xfa\xa8\xb4+S\xdcH3\x05|\xf2Q]\xc6*\x1b\xfbK\x9b\x89xP\x15Uxws\xd1K8t\xf3+A\xe2\xde(Zt\xc2\x1abz\x9e\x17\x17\xf4\xdfW\x90\xee1\xab\xaf_\x1c\xbb\xdf\x16\xb0g\xc3\xc9H\xf8\xa3\xba[\xca\x14z\x95}\xc3\x96\xba\xb0,YQ\xeb\x02a[\x07[\x8c\xe8\x8d{o#V\x16\xa1\xc4,o-\x85\xe4N\x14\xb8\xf5!-,\xb6I8#\xbd\x9a\xed\xf2=\x84\xe9i\xaaJ\x8b\xd9Y\xc1\xf4\x81\xae\x02\xbaZ\xe86\xf5\xe2\xe6\x02#(\xa8\x1f^\xa0\xbc\xfd\xcas.b\x13\x85\xf2\x89\xfa\xa4]\x9bp\xceE\x98\xd1\n\x9b\x96^\xdd\xe2l)"#\xe0`\xfa\xf2\xc5\xe0\'\r\xfewQ\x9d\x98\x98\xf4\xaa\x14\xaf\xba\xfb]h\xd1T\xbd\xb0\xac\xae\xe5YD7\x17\xa1\x06\x87\xb2\x1a\xd4\xc9\x84\xfb.$CSyh\xa9\xe4\x02i\x1fO\x1e\xa3\xac,O\x03H]\xb2,\xea\x92\x0f4\xf6\xcb\xfah\x18\xea\xb3\xab\xe6=u\xf7V\xbe\xf0\x8e\x92\xb4Z[\xfaj\r\xe4{\x1c\x84#\xa5\xf9\x08\xa4f\\\xb3U\x0by\x16\t\xfc\xf8z"\xe6=[\xbe\x92\xa7\xb2\x90Ud\x12\xc9\xb5\x18\xd2\x8f\xc2\x1a\xa7,\xb9\xf4\xfa\xa3\x85*\xec\xf0c(N\xcb\'#WV\xf6-\xa9\xc2\x8f\xfb\x1d\xb1\x8a~\xddRj\x81CG\x94\x96\x1a\xa8\x98\xef}\xfaR\xc5\xe1\xc4\xe6\x17\x1ae6\xb7\x1e\xd2W\x85>\xe2\xa5,\x7f\xf4\xb3E\xdf4\x89\xdb\x8ez\xad4\xcf\x9a\x80\xdd\xa2H,V\x9a)\xe3\xc7\xaf\xaf\x8a\xc3\xa2\xdb\x12\\\xd5ln\xd5\xa5\\\x18\xb4\x1e\xb0W^\xb1\xf1\xdd\x02\xa2\x9c\xa2\xe8\xc22\xb9o\xaf\x91\x16\t\x94\xed\xdacE\xea\xe9\'"s\x8f4t)*\xe0\xab\xd7R\xddz\xa8&Q<\xb0T\xc7\xf5\xd6\xdc\\d\xeb\xab\x0exB\x04\xde\xa3\x9b\x0b\xf9\x06x%\xa7)\x80\xe4\xe8\xf6zCy\xc3\xb8\xf6`>\x08\xc1\xedu\xea\x80@\x96\x13\xc5\x1f;\x9e\x1c\xef>\xd6\xd6Q=\xb2\x91f\xdc\xaf\x87Z@\x00\xa2w\x7f|\x9c\xc5f#\x9d\xa6\xb9\x04Vaf7[\x94\xb5\xc9C\xf2\xee\x97h\xb1\xe0\xf3wY-\x06\xb9\x19\xd5io\xd6\xc8s\xa4\xf4\xd1L\'\x80>~\xecu\xea\xe61o\xb0\x86\xd7f\x0c.vA\x1fm\x0c\xf1\x06\x0e\xab.\xb9\xec1Z\xac\xe7E|\x9f\x92I\x1e\xbf\xe6\xd2\xa9(\xd4\xef\x12o<L6.W\x90\xa9R\x1cG\x89\xd5\xdfR\xc5\xf8PJU\xb5O\xcf\xc5\xfdr\xf4Q\xa40!\xa2\xf8\x12\xdd>-bY\xa5E"\xb6uVQ|[\xc0H\n\x97\xd9\xf2<\xc7\xc5z\xbf\xc7\x81w\xb2\xce-\xe4\x95%4\xf7\xeb\x17{\tG\xb0\xfa\xfd\x8b\x7f}\x7f\x05\xdbA\\Y\x98T\xd5\xad\x07\x95~\xd8\x15\xaa\xd8Y\xf6\x87?\x95Y\x08\x15\xb8\x8f\xb9\x8aJ?U\x87w\x8bu\x19\x8bE\x13\x02\xa8\xe0\xefB\xea\x1a\xa3\xa93\xe4\xaf\xf6u\xb9[d\xd2*\xaa\xd4\x19\x96\xd3r#-\xb0\x11\x10\x05+[E\xf5\xdcA|\x05\xc6\x8dd\x08\xd5\xee\xdf\x06\xbe\x022\xa8\xeb5}X\x9f\x7f-\xa8#D\xc3N\x9cH\xf9\xca\xbe\xed\xe8\xe6\xda\xe2\xa9+\x7f\xeb+d,\xaa\xb8\xfa\x98\x86!\x19\xbb\x8fr\xb7H\xaa\x15\xc2\x13\xce\xb72\xcbw\x1cV\xc9%,\xd2\xf4\xe7E-\xc4o\x19a\x93h\xc5\xcdV#\xed\xc50\x13\xf5fW\xff\xb6\x805,\x1aWV\xf1-"\x88\xaa\xacZ@*A\xbdE\xff\x8a\xe2\xfb\xcc\xc2]\xac_8%w^\xd4G\x15\xdea@x\xe4o\xdc\x08\n\xba~kg\xd3\xc5S\xb3[D\xb8c\x8a\xea\xa2kq\xb1-\xc6!\xf2\x0e\xf2bl\xa4\xe2\xee\x8f\xa8\xfa\x17i\xb7(\xae\\~\x8e\x83\x14M_7\x7f\xdc\xf5\x84\xc9\xb5 \x99D\xe4\xbblm\xc1\xa3\x8fWX\xff\x05n(\xd4\xcc\xc8Y\xdc\xb6\xb6Z\x90\x94\x97^4\x11#w\x7f\xd0\x82\xa2\xe7\x86\xda^\xdel\xe2\xf1\xea\xa3s\xe1\xf2f\x93\x07\xea\xe1>\xfb\xf4\x11\xa2\x10\x7fb\xc1\x9b\xce\xd3z\xa1]\xdb\xa3\xf4\xc4\x07)\xd8\xe1V\x0c\x06\x88\x86a\n\x1azG\xf2\xdcl\xd1\xf2\xebM\x1a\xba!\xb8\xf7\xc5\xf6\x07t\'\xca\xac\xce\x18\xee=\xa6\x16"\x1a\x87\x99k\xb5(\xb7\x95\xc3\xaa\xaf\xa7\xd0\xd4\x18)L\xbe\xe3t\xea\xc3\x9cB1\xa5\xb5P\xdc\xaa\xdb>\x05\x95%F\x8c\x9a\xef\x13\xa5}Jn\xbe\x8bi1\xa5\x93\xbd\xf2\xbb\x83(Z\xa9k.\xe4\xd6\xe2\xfd\xce\xe9+\t\xb0\xf7:\xb7u=\x95n\'\xab\x05\xd1`\xaa\xd1\xb1\x83\xfa\xbd\xeaok\x11\xbfy\xe4\xd8~\xadX\x8e\xd2\xc3\xa1\x1a\xb8\xb7\xe9V=\x81\x83\tB\x00 \xe9|qd\xfe\xdd0\x10\xc0\x8b\x85&\xc7\xe4fK\x0bH\x10\x95\xadn\x86\xda+\xf7W\xd6yQT\x81\xba\xf9\xe8\xeed}\xa5\x19/-\x18\xf80\xdd>\xe5\x0e\xaaR\xda$\x00\xde[\xfe\xd5"[u\xbe\x10\xf9\xfd\xce\x8c\xec\x16i\n\xb3\x99\xb6\x82\xf2\xf1\x02i\x1c\x92\x0c&:\x99\x1f\xb6\xc31\xd2\xed\xdf\xe6<>!\xb9\xaf\xf0\x02!\x18\x99\xa9\x94\xd9\xf6\xe9\xb9O\xf5\x12\xc6`Q\x96\x9b[\xff\xef\x15\x93\x89$\x1e\x81V\xfd\x1e\x13\x07\xc0\xa8\xdacT\xd8e\xb7\xea\xbcbM\xf8d\xa9\xd1\x9cj\xbf\x7f\xaf)Q\xbe\xac\x08|\xf9\xb1\x83\xd4\xa2s\x17\xb2\xa6\xf5\xb4\x1d\xfe\xdeJ\x1cK\xb8\\S\xfc\xf1\x9aj=6\xe7_\x94\x90\xf7mK\x99uQ\xac.\x9a,\\w\xe3\x809\x9f\xfb\x03\x04\x00\xf7\xe9\xbc-z\xb1\xefgi\xe8\x11\xa3\xaf\xdd\xf9\xea\xb2\xa5\x90\xc2\x9a\xf2_n\xecF\xfe\xaa2\x89\x8bQ9\x9c\xeaW\x0c[\n\xce.b\x8eD\x03\xa7\x9b-\xac\x1e\x84P\xc8\x7f\x10|\xf2\xf7:V_\x92\'\x8e\xd5g\xbe\xfa=\xd2J\x9c\x1f4\x14;\xf9D\x97\xbe\xfe,\xc7!N\x15\x88\xc0\xcb\xf8\xb5b\x04\x1c\x02qT\\!\xe7\x15\xc8\n\xae\xa6\xcc"Z\xfa\xea~[Z\x18J\xcd\x94&\xba[1\xacq\xd2\x1a(o\xd4\xf8I\xd1\xcdVloC54\x10\xf6]\xb5\xb3\xdf\x16xa\x11\xfe\xe2\xad\x1b\x19\xef>:\x91u2\x02*\xf1\xff5\xd2Y-#\xa1\xc4zu\xa7R\xbeG\x13\x1a\n\xc8[w\x96\xb4f\x9bLGs\x10\xdb\x8an\xc5\xf0\xf8\xd0.\xac\xc6\xcaw\xb1\x9cmO\xab@6_\xb7}\xfa\xb3\x8f,\x0c\x13\xb6\xd4\xf8d\x7f\xb2\xe5\x8b\xf5`\nd{.\xe5\xee\xa3\xf3zTq#|b\xba\xa3\xb4\xb4HU\x16l\xe4\nh\xceN\xd6W\xd2\x14S+\x00\x90\xec\x7f9y\xc0\xca\x9a#w2\x87\x8bJ\xe2#\x83\xb8#6\x0eF \x05\xb7\xea]l\x9e\xfcb\x14\xd8\xc5\x93\xf5\xfe\xeb\xab\xc3H\r\xc32\xac+\xb5\xba\xfd\xb1\xbe"\xf9\xcau\xb2\t\xe8\r\x17\xd7f\x1c\x14G\x80BB\x14\xb2\xd4\x03\r\xb5\xa3\x1b\xa4\x00jPL\xc9P7\xfdj\x91\x98\xc4j\xc1\xb5nJhw\x1fi\n|\x06Bcsd\x9e#%\x86b|\xd2\xd40\x0cok\xd3\x02\xeaK05d\xabS\xbe-G"5\xbd\ne\x12Y\xb8KGsG\xbf\n\xe4C\xcd\xf2s\x17\x97\xda7\xc6\xb6\x1e|2\xcd\xb8u)\xbas\x8bb1\xb5\x00\xf1\x05\xed\xe7\x08\xc5\xdd\xc9\xb0\x12\xf3(\xc0\xed\x02\xe6\xbb\xfc\xe8C\xb7\xe5\xba\x0b1\x1dz\xb83#\x16/\x9c\xe2U\x80;,\x8f\xdb+\xb0\x16L\xa6\x19\xbf\xc3\x85\xeb\xfb\x8b(&p\xb0x\xfd-\xde\xf99k\x11A~p\xbf\xafK*_+\xb6\xe3\x96\xd2~2>\xb6\xfb\xbcX\xa4\x17\xe1\xd1\xfa\x12Yb\x1en\x1c\xb0\xcf\x00\xc66\xdd{Cv\x1d\xe7\xc5"\xce\xaa\xdf\x13ak80\xdf\xdf\xaf\x88\xcaO\xf1\xcb\x8dr\x8d\xc7H\x89\'\xaf\x9bv\x9d5\x02\x9cud7R\xc5\xd7\xa5\x86\x04\xd6\xda2V\xc7\xfda\xd1sS\xaa\x81\n\xe0\x1c\xc77F_\xc1\xb9L\xc3\x17\xa6z\x9d(\x8b\xc0\xb3\x9a\xd3\xd0\x1d\xa9\xfe\x1aGC\xa5*\x98J\xf7\xc9\xfa\xb6\xb3\x1a\xa2\xba\x81\x11\x94IG?\x8e\x8c-\x07\xdd\xacb\xd2m\xde\xbbP9\x0b\x8c\xbe,\xed\xc7\x1d\x1d\xadW\x8b\xc1yixZ\xd9\xe9g[\x0b\xf1~\xad\xdd\x87\xa6k,\xd3\xcdE\xd9&a\x9d\x84\x0e\xaf~\x9f\x96\xcd\xf6\xcam\xb5.\xab\xee\xac`\xcbG\xe5\x8f~\xe3\xb6yH\xea1\x0eZ\x18_\x0f\x00\xe2Q\xef\xcc;}$\x1c\xa8\xa9\xd8\xf4\xda\x1f~=\xaa2\xcd\xdb\x92\x1e\x97\x02\xea_\x8e/\x1b*\x9cTstq:\xe5\t\xab)K\xa2\xbd\x10\xa7[\xd3\xaa\n\x19\xd9\xb8\x8dE\xadnMi1\xe2\x8e(\xce\xcf\xb8\xb1N\xca\xac\xa2\x13=\xd6\xab\n3up/r\x14\x07\xb4\xf8\xdf\xd1\x9b\x8fi\xb8q4\xaa8\xa5\x1d\x93\x05\xceJ\xbfZ\xc0PR\xedm\x98\xed\xce\xe1(;\x0bNI\xec\x95sW\xa5\x9d\xeb\xa1Ls\xf9\x08\x89\xb8FZ\x8a\xfb\n-\xc0\'g\x9d\xb9[\x0b|\xf7\x81A\x88\x12<\xde\xe5Y\xeb\xf5\xcdV\x03\xd8\xaaEX\x851\xa2[\x0f\x9d\xe8i\x0c\xbae\xc7r\xceq\x90\x9b\x07JE\xb4gn~\xfes\x1c\x03\x9c\x83\xde\x06\xb8\xa0g\x9cn\x1c\xa0\x08\x08\'\x83\xba\xa1\xa4\xd9\x9f\x06P\x15\xb06d\xbb\xa5Jw\'{2\xdb@5\x1a(\x93\xfe\xe3\xb6\x04\x11Q\x9b\xe5_\x08N\x067\x8ei\xb5\xbb1\x1aNi\xba\xfd!\xfcG\t\xa6\x98\xf3\xf5\xc5\x8e\xaf\x08e\x92M\xe5\x0e\x19\x98V\xef\xf3\xa2\x16a\xc7r\xa0\x8dv;9\x19\x9e\xae~\xd5;\xda\xfd\x9a\n\x97\xc3\x05\x167\x97\xfctq~!wR1\xb4\\\xc9\x0f\x8d\xf6\xd7\x03\xfd#\x05\x12t\xdf\xd60\xa2\xdbc\xe0r\xe6\xf2N\x92q\xb8w\x87R\x13\xc6\x88\xd4L\x90\xe2\xe6\xf2\xe7\xa6[\xb1$\\2\x8c-\x99\xf8\xf7Yw\xb2\x91L\xf0\xd5\x83*U\xde\xc3\xf9b\xc6i\xdf\xc4\xf8hx\x98p\xef\xb1\xb5\xfb\xb2\x82Z\x83|\xf2:\xd9\xd3\xcdV|\xb0M\x18\x12\x84GOM\x8c\x8d\xfdj\x19b\xb8\xce\xed\xbd\xc6\xe1nm\xfa\xa0\xce/t!C\r+y\xce\x16\x14A\x16{f\x16;\xa1\x9fmy\x13\xfd\x98\rfc\x98\xec\xd2\xbd\x0bW\x0b\xa4@\x89z\x158Oz\xb8O\xc3j\x01(\x0c5\x04rIvK\x9d\xeb\xc1]H~\x9f\xea8\x02\xac\xd9\xad)\x88;*S\xba0\xac\xc6\xfds\xce\xb6\x92\rU\x84\x17\xd4\xafE\xbf\xceq\xb4w\xa6\x82\x0b\xbeq*\x8a\xbb\xbb\xe9\xb0\x07S\x15\xfb\x1dP\xa3^\xb2\x9b-U\x1c\x80\x18\xa7E\x14Kv{\xbd\x0bm\x03\xe3B\x91\xb9\\\xdc^\x97B\xcdT\xae\x80\xd2\xa6\xe02g\xe0\xf9v\xf4^\xec\x95%\xb8\xf5\xd0i\xfcDr\xaf\x9d\x94Vss\xc1\x1a\x9f:\rT(\x948o\xdb2\r\xe3r]v:\r\xc7\xecnM\x07\x99]\xc8C^\xe8JG\x87t\x13v\x14\xc1-n\\\x91\x04\xb8[\n\x0c\xeb\xa4E\xb0\n\x950]\x1fS\n\xcaD\xef\x85i\xe8\xce\'\xa4\x8f\\\xc4]J\xe9\xbd\xd5h\x9es\x11bX\xdc\x10\xd8\xb8\xb5\xbb<\x10h[\x800\xa1\x9b\xda\xcc\xc5Kk\xa8_*\x1f@\x0f\xf0\xde\xa6\xec\xf2/\xd4\x13\xa4\xae7\xb2\x89\xbb\xf4F\xff\x88m\x1e"\n*\xa8:\xf4A\xe3^\x8f,\xd4\x9e\xaa\x8d\x94Z\xcb\xee.\xcc\xc2(~F\x16?\x8b\xb8C\xef\x91Z\xb5\x00\xd6\r\xe8\xbe\x98\xef\x8c\xa6\x90\xd4B\x96\xe3\x9d\x90\xbd\xcf\xf7z\x80\xd7\x96*6\xbf\x1c\xc2_\xee\xe6\xcf\xf9\r\x8a~\xbd\xa8\x96%\xberk\xc5\x98\xf3A\xa8\xe8\x15#\xa2xF\x8c\x8a\xad\x07\xd9{l~\x12V\x97\x92s1\x8e\x7fRf\xeb$u\xf2\xfb\x17\x97\xbc\xb5\xa0\x0bXV%\xdauyk\xc5\xb4\x06R6\x06\x7f,\xaa\x93\x85W-\xf0^IC\xa2k\xb1\x1c\xae\x12\xdd8\xc0\x9e\xa1M\x86\xbe\xd8\xf2\x95Jv\xe3\x10\xf36d\xe5\xc2I\x87q\xbe\xb7E\xa7\xb2\x15\xe3c\x89H\xb8\\x\x18kQQ\x80/AY\x9er\xdat\x1a)\xf7\x86E$\x06nn;q\x06Ew\x10$\xef\xeb\x96QF3]\x0c\xfe\xc5\xf4,\xa6):q\xad\xd6SUV#\x85\x03\x80|C\x94=\x96.\xb6\xd7\xdd\x02\t\xa3\xd8\x85\xcc\x88\xd5\xfd\xb6\xb4\x902n\x81\'f\xdd\x96\xcd}\xa5\x08sNm\x04fY\xbc\xac\xbeb(h\xb1VN1\xd7\xdeQ\x85\xb2\x15Q\x8a*0\x00F\xd4V\xdcW\xf0N\xaa\xaa\x9d\xa5\x01q\xe9\x8c\x14{o\xa1>\x84]\x1dL\xd4\x85N\xb7>\x809\xc28I\xf5\xc0\xbc\xb0\xd6E\xaf:\xda\xd7zo\xa9\x19\x89\xc9}e\xb5\xa0\x14\xb0\x88\x8fu\xb9S\xd9}EY\xc0 \xb4\x0b\xec=g=\xa1Z\xc0WL\x98\'\xcaGNc\xb8qDj4\x06\x99\x99\x8996\xfc8\xe0\xcb\x01k\xdd\xa4\x88\x12\xa3?s0p&\xdd\nTQ\x18\xaa\xf3\xdf\xfdQd\x17\x8a\xb1~\xbdQxk\xf1\xc2\xf5Y\x1fI`\x97!\x9e\xdcZ\xfc/\x17\x941\x1b0\x92\x83w\xbb\xd4:\x8ba\x8b\xe5_\x0f\xe3=\xbfP\xbfe\xdb\xc9A\xfc\x89UTjg\x94\xb6l\xdd&\n\xd6\xca\xb2\x83\xfa\xc6\xe3\x1e\xeb\x81*\x13\x96#\xb8qjg\xeb\xf1\xbb\xe8+p\x0f\x01\xe86\x16\xde9\x9a\xfb\xca0\xdd\xecd\xb5^i\xba\xf3\xb2Z\x94\x84\xcc\x99a\x8c\x1e<\x9b\x7f\xe3@-\x94*tbl\xebD\xcdq\xdfRb\x89\x0e\xd14\x85\t\t\'\xb7b]\xb5\xe6\xe5\xcb\xabp\xc5\x0b\xffZ\xd4l\x91\xde\xf8\xb0\xd7\xfffK\x0b\xfc\xb4\xb0\x99\x06N\x9cR1\x8f/\xc7f\xfaQ!|\xb2_\x8f\x06\x02 \x0f\xd3\x8c\x8d\x9f+\xc7\xb7\xfb\xa8\xc9X\xce\x14\xa8\x8bn.\xf8\xb7s\xeb\x02"W\xd4\xdc\xafO,\t\x16opla#\x11\xda\xf1\x15ptA\x88*\xc0\xae#u\xf7\x15n\xc9*\x9f\x83\xd7#\xcer\x9f9\xa9\xdc\x05\xc3\xf4f2x\xedW\x8b\xca@\xb0C\x96\xa5\x14O\xefd\xb7\x98\x82 \x80\xff\xcc\x9f3\x1b\xa9\x91\x92\xd5\xe0\xb5\x86\xbf\x10\xae\x8a\xeevaQ\x0c6\x9b.`\xf8\x9cH7\x8d#Sq\xc8K\x0b\xc3\xe022\xb2\x1bi\xe6\xb7\x95NsE\xe4e\x0e7R\xf5\x11\xe7\x97\xff4\xf8\x91\xd2\x07\xef\x07\xbf~\x8e\x9f\x10\xdcH\xe9\xa3o\xbf2\x95\x87\xfe\xed\xdf8L\xe1\x8a\x9c\'9\x1cc%NG\x1fd\xff`\x94\\\xef\x1c\x01\xf0z\xb2j\xec>H\x8c\x91\xcf^{qT\x7f\xb2i\xb1\xac)\xc3]\x84O\xab\xee\xd7\x97/fhJ\x95\xbe\xfb\x1b\x86\x91\xca\xaa\xd3\x8b\x9c.\xc6\x94b\xca\x92\xa1\x99\xbeiA/i\xba\xb9\x90G\x06\xc0^\x95\x155U\x84s.\xe4\x91K\xdb\x8a\xe3\xf1\xae\xf7\xd8}\xd8q\xe4\xa6\x99\x97\xee\xecw\x1c\x91\x10|\x16\xa3\xdf\xa8\xd1\xcd\xc5\xb0\x1b\xc5b[\xed\xa1\x9e\xfe\xd7\xc7\xba\xd7\xbf\xca\x81\xd1\xf8H\xee\xb9H\x9b\xd4T\x98\xb9\xb6\xe3\x99\'\xdc-\xca0\xdd7\xba\xca~\'\xab\x8f\xaa\xda\x95\x9a\xe2\xad\xe3\xfd\x1d\x07\xba\x1aMJ \x9f\xd1\xdd=\xa6\xfa\xcaY,\x82Vo\xad\xf8b|(Q\x0cF\xa6\xac\x10\xcb=\x97\x97\xea\xe6\x11[\xa4\xb6yY}\xe9\xfa]\xd4G\x82\xf4\r\x0e\xe4\xe8\xb8\x19v\x8b \x99N\xd55\xce\xe8,6}E2\x9dB1\xc6s\x17~\xc7\x11\x0b\x10\xb3W\x17\x9dR\xbf\xd6C,\xcd\x832="\xbd\xb8\xfd\xf7\xb9U\xee$\xf6oE{\xbe\xb4Z\xf5\x95al\xc0\xaa\xacG\xb2\xbe\xde\xbf\x9cZL\x8b}\xf2\x88\x0c\xf7\xcb\xa9E\x13{%Y\x87pq\xc9\xef\x91\xaei\x8a\xa7WDi\xe1\xde\x85\xa8A\xa3R\xb5\xec\xc2\x1c\t\xc4\xcf\xeb\xf50tiT\xde\xa3\xe2\xd4\xe7\xe1\xe6B\x8dF\x90\xaa\x0b\xf5sm\x9e\x88\x88\xdd\x07a\\4\x0fp+\xcfj\xb0\xf7\xee\x032{l\x99\xfe\xc5\xe5\x9c\xb3m\x9c$\xa0T\xaaG\x9e\xa9\xb8\xd9\x82Lm\x8a\x8b\xa9z27\xf7\xbb\xe0\x93J\x18\xf9\xa5\xbcf\xf0\xbf\x8bX_\xc4V\x00\x92\xd5\xac\xf1\xf3wAO\xbc\xab\xb2\r\xde\xd8\\\xef\xb3/\xee\xe3\x8a.`\x94\'^N\xc6\xa5\xd7n\xd1\x10\xe5J\xfa]\xf2\xa9A\xa5q\xd0"\xe9\xf5@\x07\xc6"\xf0\xe78`\xe1\xb3\xaf\x90S2\x94I\xbe\xfb\x10\xf2\x0f\x86!\xc4\x7f\xaa[\xb1\x82\r\x15\x8d\x83y\x96\x9b\xf1\xf1\xdb\x02\xdb\x81\xec\n\xd4\xc3~\xa4(\x18f\xbdb\x8a\x94\xf4\xec~}\xbc\x82\x86F\x9e*S\xd3\x89\x95|\xef>\xfa4<\x0cy\xba\xab\xe6\xfd\xfb\x15\xdc\xc6h\x18\x92\x8b\xd3\xbe\xa8e\x16\x19\xa4\x14j\xeb\';;\xf9\x85\x8aI\x12[t$\xc5;\xba[S*@awiR\x0e\xbe\xab|\xf7W">E\x11/~\xb88Dv\x1f\x81\xf8[\xb7\xf8eln\xd5\x19)\xef\x8bP\xd0\xf5S\x83\xbb\x0b\x93x\x8bA.\x8b!;e\xd7G\x92\x06\xb8\x103d\x13\x82\xdf\xebI9\x13!C)\xb6\t\xd3\x8d\x94\xe8h\x11\xf3\xa5t\xdf\x92?\xb7\x89\xf3\xa2|G\xfd\xe3\xfc;\x7f9\xde\xa6$6>@\x1e)\xd5\xcb\x7fQ\x1f3\x98\x12+Q\xa7\xea,\xd8\x17\xd5\xf0]\x19\x1acX\xf67.-\xa6\xf8\xe9`7\xff\x9c\xea\x83\xaf\xdd\xa2Q\xaf\xd8\xed\x15\x0b\xc5\xcd\x96j\xf4"E\x948C6\x86\xa1r\x7f\xa5\x88\x7f\x97\x935?\xd3\xcf6\xa2\xb8A\xacH\xa8\xb9\x8b\x11\xf4;\x0e\xa3+\xb0\x97\xb0d7[^\xd3,\x1d-\x18M\xd2\xa5w\xb2[\x90\xb8-\xd4\xdf\x82.\x8d\xf7li\x81\xa8\n^l,[\xb1/^-2\xb4\x841Har\x9cv\xe1\xf7+\x81qH\x97oW\x1e\xdc}`\x7f\xa8\x1aLd#\xf9z\xf7\xd5\x02\t\x88NKPY\xed\xb6\xf9\xd5"\x0b\x1dO\x86-\xe7;\xee\xf0\xfd]\xba\x98}\xd0\xbfu\'[-F\x93\x05K\x82\xbf\xdc\x9e\xb8Z\x14\t\xf2\xf1f\xb6Ot/2-\x9a\xd2\x910\xc9\x84;\x7f\xfb\xf7\xdb\x1aJ\x1e\xd4\xdetg\x9f\x16)\x19\x93\x9e(\x07\xe6\xbd?\xde\x1a)bGxK\xfd\xb1?\xde\x8f\xfdQ\xed\xc6M\xdcR\x17&\xcf\xce\xcb\xc0=B\x99\xa5\xe6\xbb\xea\xe8{\xe6\x96\xc5H\xc6[\xa8\xcbZ\xddl\xb9?\xf2\xae{EEl\xba\xd9\xd2\x07\xfaa\xf0<p;\x04\xb7\xea0?\x18;"\xde|j\xd3\xadz\x82\xb9N\xcc-\x94Y\xa4\xee\xa2\x1b\x9c}\t\xac\x16\xe1\x82s\xcanM\xb9Oq\xe4\x82xP?-\xb9\xb9\xe8^\x073l\xec/\xd9\xd9\x96 \xee&\xccO\x9b\xb7\'\xba\xf7\x05\xc4\xdd\xc09\xa6f\xa4\xec\xaf\xe4\xfb+\x19\xcb\x03\x8e\xbb\xf54\x8cq[J\xba\xb5C4\x9d3J\xec\xfc>e.M\xb5\x1as\xed\xe7q1\xc5\xefW\xac5!\xa9I\x18%\xefY\xe8\xbdm\xd2\x8b\x9e\x02W\x9cY\xc0\xdd\xc7\xe4\xbd\xd5N\xde\x8a\xe3\xe9n\xd1c\x9e\xdf\xf5\x98~\xaf3\x0ex\xa3\xa28\xe6FvQI\xc61x\xb3\xa9}\xe7\xdav~\xa5Z\x04\xfb\nZ\x87}\xdcg_\xef>\\\x18RC\xdc\xbc\xc5\xfd\x1eG\xc7m-\xca\xa1\xc4\xd0\xdc\x8aq\x17\xc3\\\x98\xb4b\xa5\xa7_-*\xa9L\x8b\xd1\xe7\xf3\x96\xfa\xdac\xcd\x14b\xb84-[}\xaei\x15\x07\xa2\xa2\np3\x9dl|\xdf>\xa4y\x90\x8c}\xee\xe4\x10\xf9\xb6\xe8\xc0\x06\xa7\xe1>\x83\x8b\x90\xc8.\x84N4[\x86\xb7\xf9\xb9\x10\xcf&\xc9\x87O\x96\xb6&\xf9y\xf6\xa5R\xa1J\xe5!\xb65\x7f\xf6Q\xcb\x08B\x87\te\x18]lkY\xc1#\x14\xe8\x9a\x14s\xcc\'o\xcf\x9f%MZv\xed\x0f@@i\xfe\xe8c\xc2Y\x9aa\x03\x0e\xdb\xba\xa8\xc78\xb0\xf9\x83\xf2QP\xbe\xb6\xee\xe2Ax\x05\xac\xb6*\x0e\xe3\xce\x03\x9d\xbfK\x073\xaa\xeao\xc1bfp\xb3\xa5\x8f)\x9df0\xc8\xd1\xe7\x1b\xdeX\x04\xdc\nM9\xcf\x9c\\l\x1co-P\x9d\x99\xa5l]ft\xe3\xa0\x05(\xc6,m\xf2\xcf\x95\xdf\xff\xf6Q\xbf<\xf0\xaa\xd3\xbe\x7f}\xa1\x8f\x06l\x9e \xeeb\xf3\xb3\x95\x07\xdc7\xd3\xe2\xfc\x8c\xec\xbe\xa2\xbd%\x0c\xeb\x14\'S\xff\xf5\x95\x08*<.\xab+\xee\\\xf4\xf3\x86\x91\xaf^\xd9d\xf0\x8f\xf2\xce\xcd\xab\x0f\xb5(x\xa5A\x15\xdc\x8f\xf3\xf2z\xc4\x0cDe\x03\xdb\xbc\xc0\x92\xf7\\\xa2,\x03Cu\xce8\xae\x13\xf5\xedc\xb9\xd9ZS`\x8c\'\xef\xe8w\x1c\x06\xca{I\xf8\xf3\xccy\xfe\xc5Pf0tz\xd8\x15\x87\xe78TC\x13\x8d\xf3/\x86Otv\xb2\xe2A\x14X\x86\xadQ\x16o\xbb\xd0bJ\xd2\xaf$\xa9PO\xce\xf2o\xc4(t\x98\xa5`\xd0_\x03=\xb0\xd6\xdf\x16qX\x94\x16\x04O\x9c\xeew\x89\xc2K\x89]\x9dw\xb7\x07\xf7\xbb$!D\x14u\xc2y\x9c\xb7\x8dk-\x92"$\xd4\x96\xe4\xe1Ne\xb4\xea\tp\xb0S,\x12\xee.\xb4>\xa6\xad\x07\xd1/\xe7\x13FS\x96j\xd2\x90\xe9[c\xb9\xdc}\x88l~\xea\x1e\xf39\xbe=\xd2ds\x89[U\xb6\x1f-\xb0\xe5P&\xdc\x0cP\xc1\xef\xd3,\x0c\x1a\x16[\x13\x87Ht\xb3%:\xaa\x12.\x8b\x9f\x8e\xe6f\xab>\xec\x9d#\xddt\xa9u~\xe3\xa7\xc1\xb8m\x05tO\xee\xd7W\x1f]^4\x17YH\xeew!Z\x0c/\xd0\xb0\\\xe3\x89\x96\xfb\xc6\x93;\x87~\x9a\xbe\xc7\x89\xfd\xda1\xe9\\\xb9?\xa2\xe1\xb5/,\xed_\x1f\xc9\xf4\x92\x96\x8d1\xbb\x1bi\x81;\xc4XVAx\xc5\xeav!\xb1qbl\xd4\x9b\x96\xf8)wNKQ|69\x99U\x11\xc9L7R4I\xb9\x82\x92r\xaf\xd5[(\xd2\xc0dI\xc1^\x91\xb2\xa8n\xa4U\x9e\xb88"\x06\xa5V~\xa4\xe4K\xa7j\x13:h\xecY\xddHa*\xa9v\x9f\x8a\x8d\xc6\x8f\xb4)o\xaaZ\x1e\x0c\xea\x93E\xf3\xdb\xa2@99\xa4\xcdQ\x9b_S\xf2/\x00\xea\x14?m7\xe6j\xb7(\xbc\xfb\xc3\xe2d!\xb9\x91\x8a\xe5\xa4\x05S\xd9\x1d\xe6\x9d\x9c#U\x0b\xab\t\x00\xeex\xa9\xfd\xee\x16\r\x9cK\x16\xd3\xd1\xe8\xc1\x8d\x94\x160NK\r\xa0\x99\x07|\x8e\x14\x0f\x8b\xbc\x07/Q\xd8*\x11\x87\xcd\xaf\xec[S\x15\x07\xa2\x16\xa18/\x89\xdcZ\xa3\x84\x17\xa5\xdc\xfe\xeb\xcdV\x8b!\xc5\xe2\x02\x07b\x89\xee\xb6\x1c\xe2<\xee\xf0]\xad{\xacT\xbf\xa6\xeb\xf7@q\x81zd\xbc\x938\xdd\xfd1\xe1\x00\xd0j\x93\x1f\t\xa9\xb9\xb9h\xf7MS`\x0fO$\xd3\xeb\x91\xd1\x8c\x90T\x88\xb5q\xe7\x1a\xcf\x91\x82\x1b\xaf\xd2\xd1\x14\x89ew1i\xf2\xa6Jd\x0f\xa1\x90\xda\xa5"\xa2\xec\xecZ\xf8,4E\x91\x84\x8c\xbb\xf9W\x0b*\xda@\xa5W\xc0\xc7g>\xdbr\xc0o\xb0\xad \x87\xc0\x19X\x96\xf8\xd8A\xc9tMk\x16Ru=/\xce\x17[}\x10\xaf\x02\x1b@D\xa0\xce;JK>\xbb\xb0s`\'\xa4F\xce\xdb\x0e\x9cW\x82\xafp \x8b\xbb#\xba\x91Fp\xeb\xd9\xd0\x1dms\xdc\x9d#\x85\x17\x86`\x01\x88\x99u\xe3\x86\xe8F\n\x12\xc2,X\xec\x94\x11\xee\x8c\x95\xb2\xf7\xf0L\xf4\xa8hq,\xb7O(\x8c\x802\xcdQlk\xad\xc6\xfbT*\xbaBn\x8f\x9bnln\xa8s\xa40?4azA\x97F\x7f*\x19GW0Z\x95\x18\x8f\xda\xa6\xbf\xafd\xa9\xb7S\tBuR\n\x87\xb5\xb5\xf1\x0eU\xe1\x06\xf6\x07 \x8f\xeeV=\xab&@X\x05&]o\xec\x06_\xd1k\x1bT\x0f,\xa5\xdc{Ma\x00\'0\xc2~\xfd\x19=\x07!\xd2\xba\xbc\x122\xbc\xb3;\xdba\xb5\x98H\x1b\xd3\x97\x02h\xc3}\xa5\xbc\xd3\x00\xfc\xd35\x97\x91\xa7\xdbc\xe5\x9d\xd7\x8b=\xa9}\xe3\xb7uY\xc0\xb7\xf8\xfa\xea\'\xc0b\xd5\xbf\xea\xe9\xc7{+N\xd9)\x16`N\xe5(\xee\xa6\x03\x0f\x03A\xaf\xb0\x1b}c%\xcf__\x1cUb\xa0h\n\x83d7\xdb\n\x9f\xa3Xxy\xe7r\xcdn.M\xdcC`\xe0\x88p\x05\x87\x10\x11/-TK\xddpl\xa3\xb8w?5cU\x07%\x0f\xaf\x82\xcb\x9c\x89i\x11\xf3\xb4O\xfd\xfac\xfa\xd9\x12\xc3\xa9\x8a\xf5AA8\x92?\xb7\xb0\x9d(\x10$]\xc0\x90\xa6\xdbA\xa0\xc2\x824\xb0\x94o\x18\xd5\xcdv\x98*\xe5\xba\xbfXS\xc3I\x9f_\xe1\x05Lb\xcfd\xa4ed\xf7\x158e\x8b\xea+\xa8\xd4)5\xb9\x13E\xfc\xa5\xaan\x1f\xae\x9bZ\xfc\xaa\xef*\x0e\x18 f\xd9\x18\xf8\xe3\xe6\x17\x16\x0e\x00,\x98\xde/Z\xeeXS\xb0p\x08\x063\x17\xe2$\xf5\xc6\x90\x88e\xb5\xc0\x00\x9e\x84\xea\xac\xd5\xf7\x81g\xb1F\xc8\xaf\x8f\x01;\xdc\xa9\x04\xf9G\x98\x87\x8cU\xf9\xc6O\xff\xcd\xa5n\xb4\x1c\x17G\x17wi<\xb9)\xd5b\x08)\x13\xa9\xe6\xf8Cu\xfe\xbba\xaa\xb1\x8a\x124\xafU\xef\xae\xed\xc2x\xf4\x01\xa3  \xfd!\x0cZH\xc9\xf5\xd1\xa5#\xde\xd1\xad\xe6\x1e\x19\'\xbe\xb0\xfe\xed\xf5&\x06[\\\xc2\xb3\x0e\xb8j\'#L\x97\xc4\xa8\x97\xb6\xde\xfc\xf9\x15\xce-\x93\x81Cll^\xb8\xf3+h\xd9d\xa9\xfdQ14.\x06\xbbj\xf8dL\xfe\xcd\xa2\xdd\x8b_\x8f"^8v\xb2\xc4\xc3N6\xbe\xb7\xb5(\n\x9b[U|\x9b\xfe+f\'\x1bOo\xde\x19\xbc\xf3+\xd9\xd8#r3\xd4\xde\xc5|\xad\x16o\xd8?\xc8\x88\x90\x15m\xa5\xb9\xafd\xa2\x1bv\xe3\xb2\xfa1\xba\xaf$\xd3\xd0\x83\x0f\x16\xae\x80Z\xdco\x9b\xa4^J\xbeR\x8c&W\\\xdb\xfa\xf8f\xeda$\xbf\xf9\xb5\xab1\xb4CW\x9d`<\x88O\xad\xe7\xbf>\xc44\x90M\x97x\x08\x83~\xcf%\xa2\xe8\xc83*\x06\x88qU\xfaU\xb3P\xe6\xd8\xd5-ig\x9b\xd21\x8e\x00\xc7\xbf\xa2\xe6\xadz\xd6j\xeb#AE\xbe\xf6x\x13\xbfTq\xb3U\xee\xa6\xc9\x1e\x9b\x00\xcd\xf2=R\xd9\x85S7\xaed`Ne\x96\xd7n\x91\xbb\x14\rj\xfc\xea\x8c\xb4\xab\x0f\xc9\xf1\xcd.\x1f9&7\x17,GP\xbf%*\x07\\\x87\xdb\x85\xf4QTv-U\x95\xe1\xf7\x87t\x13\x96\x9d\xbe\xec\x1f\xc8y\xfa\xa5\x82h-2\xe5\x02\xcb.\x15\xc1O\xc9n\xa4\x03\x0fgj\x9fb\xd1W?R\xbe\x82\xf7\x1c\x84\xddL\xa1\xb9\x91R+J\x92q\x08\x03\x7f\xc7\x93\xab\xbc\x13\x95EW* \xdaV\xc8=vr\xa4\xe6^@mUO\x8e\xe6\xbfB\x1fQ\xe8tX\x02\xe6<\xab\xf4\xf6W\xfa\xd0\x8b,\xaf1\x9c\x11\xd6\xba92s6?\x8a\xb7*\xde;\x88\x16\xa1\x18.\x07Z\xafT\xef\x1d\xa4\x16\xd52\xef(l\x9f\xa8\xf0W\xfd\xb2h\x8a\xbd!\x12\x88o\xcd\x8d\x03<\xee0\xdd\x04\x0c\xc30\xdd8\xb0P\xd0;\x01\x93G\x12\xdf\x8f\xa3\x8ai@\xf1d\t\x8d$7\x0eZ\xe0hOE[.\r;\xb5\xe0\x1e\xcbfk/\xbb0\xcf\xe0FJ\x16\xb2\x89\xd7\tOy\x9e\xe8\xe3\xddGE\xf4i6!\xed[<#h\xd6G\x06m[\xb9\xb5\xd3F\xbb\x9c\xfb\x03\xc4\x9diQ4\t\x92D\xb7\x93\xb9\x0b\x89\xf1\x8a\xfb/_\xfa\xa6\x7f-\x10\x02\xb6H\xabeF\xceqd\xe9\x8b\xe5\x8f\xd5z\xa5\xd3\xfa|Y\x8bu\xe3R\xdcd\x18\x81\xe2\x7f\x97\x8c\xedP4\x0eHTKv\xbf\x8b\xbe\xd26SI\xf9D\xbf?\xb8G\x81(r\x17.\xf72\x9fq\xfe\xaa\xf8\x18\x19o\xe1a\x88m\xf5\x13#`}LNT\xb6\x1b\xc6t\xef\xcb1\x17\xf2s*\xaeRn\xdep(\xe7\\\x92\xf2\xd9V\x89A\x1d\x9f\xdfc\xa0\xb1\xba8\xd4\xc4\\{2\xd6\xabE\xd4l\xd9\xc9\xb0j\xf4\x93\x1dH#U\x94v\n)K\x85\xfd\xa5\xc9Uw\xfc\x14xI\xb3}\xda\xdd\xbd\xae\xaf(m\x8e\xbd\x1c>\xc9\xaf:}\x0c\xc3\x08\xc0\xcb\x12\xfdi\xd0H\xab\xe1q\x89\xe27\xb7\xea\xbc\x1e\xe4\x81\x92\xd4!-Nw\xceE\xefKVDQ\x7f\x0c7\x17ZH\x06\x89\xac\xd7\x8e\x9f\x9es\xe1\x15\x83\xf5X1\x1d\n\x93\xdc\\\xe8\x03\xf2\xf4lq\x983v\xf1\x1d\xc7(\xaa\x02\xd7f,\xe1>\rd\x13\xd6\xcf\xde\x8d\xbb4<\xb4\xe3\xf6WL\xa3\x8c\xf7\xab\x88\x87=O7\xdb\xdd\x87iq\xd6j\xfc\xb8\xcf\xd9\x9a\x02\x19\x96!\xbfm\xbbs\x8d\xef\xba\xb5\xd2\xa2T\xcc\x14u:ql\x1a\x07/q2\x16ob\x06\xed~\x81h\xd1\xa4\xd9V\x84\xdb2^\xa7\xe3\x0ez\x81\xf56\xe6Zj\xc1S9x\x15v\x8b:\x10;0?\xca\xac\x9c\xe3%\xa4\x05\xa9\x99\x96\x84\x1dm\xdd\xbd\xa6B\xcb\r\x8aVU\xb9\x94Bv\xeb!,\\\x11\x0e\x96B:\xff\xeb\xd3G\xeeB\x86F\xaa\xb1\xae\xe8\xc6\xeec]\x86\xb06\r)\x91\xb8\xb3\xaf>\x96?!\xad\xb4\xf5x\xc4\xe8~[\x9d\xa4\xa2\x9c\'P\xf8\xe2\x7f\xdb\xa6\xda&1\rp\xd1\xb4\xe8\xe6\xd2\xc4\x8a\xccm\t\xf7[\xf1\xb6%}\xa4>m\x8f\xd5\xcd\x85\x94\xef\xaf,\xd3\x97W\x0c\x14jO\xee\xd6~\x89\xbb}*\xc6\x86a?\xfc8\xa8\x8a\x83w\xbd(\nW/<\xffnA!!1\x14\x18\xc9\xaf\xcaz\xfb\x8a\x88\'\xb1`\x97\x9d\x1cZw\xbf>}d1@\xc0\xc58\xa7\xb3\xfaP\x1e\x9d\xc0\x8f\xf4\x02u\xc3\xa1\xb4c\xa4\xb4`\x9e\x1b\x05}V\xb6}\xfb\x18Q\xbf\xad\xbc\xe8~0`\xbe\xbf_!!&U\x82y\xe1\xfa\xde\xfb+\xa3o\x85\xbaX>=\xba\xd9\x127\xad\x8a\xf0"\x96\x95\x86\xdf\xeb\x8a\x9d\x98\xf2\x17\xb1\xd8Ky\xb4\xea\xcf\x02Y\x17\x9e\x1fe\x85\x17\xd3\xf3n\x01\xda\xa6\x88\x8bh\x99R\xd9\xcd6\x13\xf7\x18\xc2\x8e\x02\x97\x8a\xfdz\x91\xd5G\xd8\x8c\x8f\xa2\xca\nn\x8f%!!\x88}\x82Bzp\xdc\xfd}\x05\x0b\xa9\xab\xca\x86l\xc2\xbcx\xbf\xaaa\xe1\xa0\xcc(\xd9|\xf6\x8b9n\xb7P\xd5"\xd5\xads3\x1b\xc7\xfb+\x94\x82,\x9bA\x86c\x99n.\xd4\xf1Q\xaaC\xc50\xc1\x96\xec~\x97\xe5\x1bW\xc2M\xe2b^\x17^q\xbfK\x84\xad\x00\x89\x1a\xad\xfa\xe8\xb7\xc7\'\x1e4\xdc#\xe5P\xe6\xd6n9g\x1bw\xd6\x1c\x86\x8e\xf6\x1c\xc7\xb3\x0f\x0b\x05\xbcDirbj\xf6H\xd7+\x16\xb1\x0bE\xbe\x92\x82;\x95\xe2t\x13\xce\x12\xe6\xbf\x19\xb2\xdbA\xd1x\xcf\x8be\xbc\xcb\xc9M\xf9\xed\x83\x93\xd4\xb0\x82\xc3\xf3\xcc=[P\xbc\xd0\x88\xa3\xf6\x9bAW#\r\xef$j\x19l]*\x97\xa6[\xd3u\x1a\xd7\xf8\x96s!m\x0eSC:\xbe\xf22\x8dE\xf4=0\xe8\xd3U\xb9d-\xc8D\x04\xd9\xedT\xb7\xdc\xf1\x0fZ\x88\xc9d\xc0\xae\xd1v\xfe\xe5n!\x14}\x08\x86U\xb841\xac\x05\xe9\x86\xf5\xb2\xbf\xa0\x05\xb5\x9c\xc5=R\xe2\xfc\xec\x8bX\xbf\xdc\xd8\xfd\xf8\x8a\x18|U\x19\x03\xe1s\x8fgFs\xb7 \x17Nm\x93\xd2t\xe3\xfe\xf5\xb5\x83*\xf2!\xe8H9>\xb6\xefN\xa6n\rN$L\xedx\xff\xb66\x0e\xe5\\\xa1\x96\xeb!\xba5\x8d\xa6UR\xc5\xca\xb7\x19\x1f\xbbkau\rR\xf3n\xf3>\xfb\xdacUj\x7fl\xe8T\x9d\x1d\xf4\xd6\xed\x80l\xd8\x0b\x9cY*\xee\xcc\xbdU\x17%\xcd%"\xdf\xc3E\x8ct\xf6\x89\xc2\xa9\x06\x1f\xec\x86\xdf\x1f\xf4\x01D\x80\xc8"hJ\xf7\x12\xea\x86\xa9\xcaY\x80#\x8a\xa7\x86\xdd\xee#m\xc6\x05\x90\xdf\x17:}\xdf\x85\x91(\x0b,\xef\xadm\x05\xa1t\xb7\x80\x90V\x194\x1c\xe1\xe9~\x17n\xa9.~)\x1c\x9c\xe4\xa3\no\xb2\x08U<}]\xc4\x18\xc3\xcd\x85\xf7\x05\xd1\x96\xa4\xfd\x91\xf3\x19\x1b\xb7\x9b\xbf\x8a\x14\n\xd4\xef\xdc\xda\x82\xe7^\x97\xf2h\x06)#\xf8\xd8\xc9j\xbe[\xe4\x11\n\xe3\x10W\xe7U\x11\xb2\xbf\x82;W\x89\xc1B\tY\xdc\x0e\xca\xa0~\x1a\xd6/\xe8\xe0\xe6\xed\x0f\xe6B\x04\xbe\x18&o\xce\xee~[\xe5\xc2\x89Y\x99~Cw\x1e\xf0\xdb\xb2\xe5\xd1p\x06\x94\xd7\xba\xafp+\x0cT8\x99\x93\xcb\x9a\xff\xb3.\xa4Y\x9fP\xee\xf3+F\x0b\xd0?\xd5x\x8cj\xbem\x07\x10w!\x0cC\xb9\x86\xad\x90\x9b\xdd\\T\xa1\xfd\x1a\xe2\x1bOn\xc5\x8c\xb7\x07<\x1d\x95\xcb-\xba\x88\xd1\xfa\xa7LCTQ\x13\xd6\x93\xff\n\x1c\xd0Y\xfe~\x92\x84\x9c\xdf\xc9b\xe3\xcb\xe2\x88\x00C8\xfcl\xc9\x87E\xf1|\xb2\xea\xf3\xe2_\xdf\xe3h\x92qU\xb5O\xfa\xf1\xcb\xd5\x97J\x013{\x0c\xaa\x99\xf9\xa3E\xa1\xa4\x1e\xac\x11\xe5\'\x17n\xebk[\x82\x19\xad\xaf\x0e\x97\xda\x98\xee\xd7\x97\x8d\x1b\xedw!\x8e:\xdcl\xa5\xbdmLz\xa1n\x8e\xbbs\xb6f\x8dS\xe9\x87>\x90\xc5\xd8\xca\xddB\xd2\xa7\xc6 \x13\xba?\xb7\xd6\xc2\xbc5\xa7\x06\xfd\xd7\x07\xe7@\xf8\xf1\xcd\x86s\xfe\xb6\xf8\x1e\xb15\xe3\x98\x19\x9fK\xcb\xe6\xeb{@\x0e\x15Ax-c\'\xb85\xa5\x05\xe8\xb3\xa1z\x8f~Vq~\xbd\xa4u\x11\'a\xe1\x96\x85\x12\xfd\xfdA\x1f\xa4\x89\xa3\xd5\xbe\x9d\xdc\x0c\xdf\xaf\x14\xb8\x1e\x85S\xdeQ\xfcr\x7f%S=\x93\x8d{\xb0$\xf7\xbbp\xa2c1\xae\xdf\xb8s\xd1\x87\xc5\x86\xe7)\xba7X>\xe6\xbe\xf9\xcf[j{\xaf\xebU\xd7\xed0\xfc-\x05F\xb2HK\x0f\xad\x99\xe8c\xe3oj\xaa\x01{Wa\x9c\x87\x8fI\xbf\xa5\x05\x1e\xb2\xa1\xe5\xa6\xc5-\xcfw\x1f?;\t\xd9\x15%\xa6\xd7\xdc\x8a\x81-R\x98\x96\x88@\xfadg\xd3I\x93\x1c\x96=\xf2\xa6]jf\xf7/\'o\xbe\n\x85\xc4E\xe6l\x87\x1d\xbb\x10\xf2\x0f~\x96GF\xf3\xf5\x88]L\xac9\xa9\x86O;\r\xc7\xaf\xaf\x08\t>2\x9a6\xe1\xe9\xe1<\xfbhp.L\x8b\xc3\xd4\xdb\xdf\xd78F\x95\xbaKl\xa6Iqz\x16j1\x11\xd4\xa2V\x03hy\xb8V}\xc7\x94\xac6\x01\xf3/\xe5k=\x0c\xd7\xc7.d7\x12\x9c\xcc\xf7\xfe\xb0zS\xd3\x06\x83BfD7\xdb\xa8\xc8\xa6\xd4\xe4\xb9\x84Zw\xb3\xe5+p\xb4\xeaT\x86\xc7\xcd\xff\xfe\x17\xc9\x1b\x04p\'L\xcf\xc0-\xdd\xaf\xcf\x1eO\x90Guc\x16\xfc\xc7\x07\xfbh1\xb1\xc6\xa7\xf1\xc3\xf4KG\xa2n\xe5s *Y\xcaN=W\xb7\x1e\xeb+\x94\xd0d\xea\x1a\xe3\xd6\x7f9\xce\x9c\xe1\xfa\x8c\xc5\xaa\xd4\xf1qY\x1e\x8b\xb0\xe6\xbc5\x85\xbbEX\x8bo\xd1\x85\x95D\x91\xe4\xc7\x0e\xc2\x92\'\xfdf\xdekq\x91\t\x8b\xf4\x0ei\xc8D\xa8\xffjv\xfbC\xb8\xbe\xa9__\xae\xa7\xbb\x0b\x85\xb8\x03\xe0\x18\x85\x10\xb1\xe8h\xbdZT\xa2ou\x8a\xc5;\xb5\xe1~\xb9\x82\x92\xb4\xb0xIyd\x17\x0fR\xf4\x9cz\xb5\xb6V\x1f>\xa5~e\x89\x89\xaf\x17\x0e\xe5\x805\xe1\xab\xb0}\xfe.\xd8\xb6\xb9\xe9\x1eC\x8779\xbb0J\xa9\xd7\x98Z9\x14\x17V\xf2\xdb\x82Z\xf6\x81\x9f\xdb\xacB&\xdd-*9\xa2)%\x81\x96\x83[u\xfa@\xf6\x0f\xbe\xbe6>-\xbaU\xa7\x8f2\xecT\x9a\xf7x\xaf:\x08&0nx\x8d\x84\xad\xdd\xeb\xa1\x0cM/\xaa\x9c&\xe9\xe9\xeddkQ\r\xe3\x8cr\xe0t#U\x8b`\xeb\x11\xeb\xe7\xe2\x10\xf9\xe6\x92\xc4\xd1J\x8b\xf1\x18\xe9\xfb\x91\xf5b\x84\xebWG\xed\xacf\x7f\x8f\x89\x85FL\xc2\xcax\x97\xee\xe6B\\\xacIA\x08\x9cA:Y\x13v\xe6l\x80\xbb\x98\xd3\x18\xdbrw#\x85\xe7\xca\xd0\xcf\x84QS\xcenM\xc5\r%\xfe\xe4&\x81\xc9\x93\x9dp\xe7\xf8\xc0[\x82\x88\xe0l6\xe7\xdf\xaaE\x176\xb1!\x13t)9[\x1f9%\xa9\xcc\x90\x9f3_\xfd\\1\xa2+C\\H\x1d\xe4f\tn\xc5\xd0\x16\xb2\xda;X\x02f\xf1#\x85k\xaf\xd9\xa9\x84\xf5\xe4\xc29\xee\xcc*\x01V\x10\x008m\xb9\xdc\xe3 KL\xd9\xd3\xe8:s\x16a}Z\x06\xca#\x17\xab\xef\x04#\xf0\xd0\xd0\xfd\x8e\x14,\rx\xad*\xd5\x9b\xb5p\xe1@v}\xfb@\x97\xc7\x14\x1d\xd3\xb8s\x16\xca\xabS\xb1\x14Q\x0e\x0cO=\xcf\xbf\xafD\x18R\xc5V-f\xb0\xd2\xddW\xc0|A\x12\x0e\x17#\xe8\x8e\xe0f+%\x01c\x18"\x86R\xa7\x9bm\x92Z\x85\x14\xb6\x15js\xfe\xbe4A\t\x16\x07e\xab[\x18\xf7N\x16\x12\x01\x15D\xeaM\xa9YM\xf7\xfe\xa0\x0f\xdc\x01\xd0Pul-\xces=T\xe1\xb7,F\x90\xe5k\xc5\x8a\xbb\xc7\xc0}\xf0f\xc0\xd8&\xa1\xde\xe2\xc6\x01\x97<Q\xaf,4e\xb8\xaa962#C\xee\x9e\xa4\xfc\xd5\x87\x8bL\x80\xff\xe0\x92\x02\x1b\x08AHsw\x90\xb4\x96(\xb0K\xca\x04\x94\xd3\x86\xf9\xa2L\xc0:\x95\xae\xcc\xea\xf8\xf1\xeb\x13\xf3\xec\xcava\x85\x8cyGG\xc1\xc3D\x92\x15#\x1a2\xa3\xbb\xdbR\xdcP`\xad\x83\xd8\xd5c\xf7\xeb!\xe6\x96.\xc4\x0c\xf9\xb3\xd0\xdd\xaf_Yu\xa9\xa8\xa2|\x10Bq\xe3hD\xac\xe6\xba\xb8\xa5,\xd9\xb2\xf3\xc4A\xa9\x01\x19F\xc7\xaa|\x99\xe3\xceq4\xf19\x85\x06Ww\xdc\xd5O\xe78\xc4\xa4\x93-\xb6\x15\x85U\xbc\x7f}\xf1Z6S\xffi{\x7f\x9c\xa7\xa1\xbf\x85<\x9c\xc6D1\x9b_ueh\xa4L\xcb\x9b=\x1cr\x87\xaf(.\xb6~[(\xc4lM\xcf\xdfV|}\xebD\xafq\xa8\xc8\xd6\x9f\xb9\xa1\x9aYrYE\xea\x0c\xfe\xcc\xadW4V\xed\xc2\xaa\x80\x80\xf3_\xc4\x93\x07H\r\xe6\xeb\xe6xX\xdbV\x82\xd7%\xa8\xfc\xad)\xd4\xe5\xa3\x85T\x08\xa0l\x13\xb2\xab^\x15\xdc\xcdV\x9d\xe2\x16\xe2A\n\x80\x9f\xbf~\xb3_\x0eKj\x18\x1a{\x9eL\xf1j\x01\x9a\x01\xfa\x0f\xc6\xf1\xf5\xc4\xcf\xaf\x10\xbf]\x0e\x03\x8c\\5o\xae\xcex\xb4\xe0\xcc\xada\xac_\x0edh\xad\xd3\x8d\xa3\x18\xf3S3]\xd1r\xa1\xb2\x9a\xdd\x1fD\x14\x97\x95\xc5\xa1\x08\x17\x03U\xd3\xed\xb0\x0cz\xe9\xf1\xc8\x18\x8f\xc5\xcd%\xbdI\xb9\x829\x07mPZ\xf5-\xe0\x0fZ\xbf\xbaEX\xdbU\xaf\xde6\xbb\x98\xb1\x00\xb7\x10\xb6\xda\xde\xbf\xdfv\xb7H\xa6\x90Gx*_*w\xcd\x90\xd4R Y\xbb\x80\x0c\xde\x89\xd8\xdd-2\x95\xca\xd4\x12S\x19pey\x9a\xde\x86L\x92x\xd9Pb\x99\xba\x180\x9b\xf1\x8f\x11<\x81qq\xcd6\\H\xd9\xdd\x02\x11\xc4j\xbc\xe3\x86\xcc8\xd7\x94\x16\xda\xa0X\xf4\xe1siN\xef\x16\x99+\xb7\x88\xd7\xc0"h\xc7\x9aF<\xbda\x1a\x10X\xd2\xd5\xadiTe\xae\xb2<\xc4\x1c\xeb\xec\xf7\x9a\xd2\x025\x04\x14/\xc0\xd3\xcdy\xafi\x94\x1a\xe3g\x9d\x7f\xe9H\x94\xee\xce\x0b\x95\x078\x8b\xe0>E"1\xdc8t\xe6\x9a\xd0\x1d\x94\xbd^q\\k\x11az&n\xd9\xd6\xaa\x17?\x0e\xac\xce\xa1\xea<t\xce\xc2\xc5\x08\xda63\x18A\xa7,\xcd\xd8t)\xa1Y\x8bD\xaa*\x05\xe9\x14\x95\x8b\x1dy\xb7 \xc7\x07+ \x85\xfe\xd5\x9dJ\xf5\x01E\x1a\xfb#m\xbb\xf0\x9cK\xa7:\x0f\xc2\x9e\x17\x98\x97y\xa1\xd3\x9bl\xed"\x99\xac.&\xbd\x07\x0f\xc9\xdfW\xe0@DOc\x8aU#_5\xde\xd6\xa2\xe0\r\xf4a\xc8\xbf\x10\xdc\x8aI\x8bB\xb6%\xd2\x1cV\xf9x\xae\x18\x8cO\xeb\x9e\xc3\x9b&\xe2\x1c\xba\x1b\x87\x98ku\x92\xd0&\xcd\xe7\xa9\xdc}\xe0\xc4\x87\xacZ\xabu\x8d\x1c*f\x1ai}\xc3\x11\x10\xc9{\xc0J\xdf\xfdHW\x0b\xea=\xc0\xf6\xa0.w\xb1$6\xf3\xd6\x087\r\xab^\xe8\xe7\xcd\xafqH\xe5NJW,KL\xd1\x8d\x83\x8c*\xb4/CX\xebxj\x84\xbc\xad\x0f\xf1Zs\xf6\xb9FN\xd5\xf2\xbf\xaf\x04\xc5\xb3a(\x8b\xe1T\xfcl\x1bs\x85\x90\x85q\x10\xb6\x8b}\xae\x99\x9fM\xb4\x98\xea\x01\xee\xb1\x93ay\xf7\xb1l\x8eB\xec\xa4\x82\x1c\xfe\xc7u\xf37\x17\xd5\xe0%\xe2@\x90h\xcf\xabZ\xf0;\x8e&L\xafp\xc1\xdd\xff\xfapt\x16e\xac\xf0\x80\xc7\xc5S\xd3\xbe\x98+\xedu\xde\xecqi>\xb6\x8d\xa8"\xe9\xdaT\xe1\xdfcus\xa1E\x16g\x18\xc2\x06\xf9\xd2\x13\xff\x8e\x03\x1d\xbe\xbe\xec\xc2\xee4u\xf68H\xef\xc0\xf6Z\xfa\xb6\xe8\x8f;\x99\x887\xdau\xa9(\xbf?//\xc9Zt\xee\xd1\x01*\xab\x88o\xf3\x1e)U6\xd1b\x06\x94\xce^Z%\xbb\x05\xe5\x02\x1d|\xd0z\t\x8b\xbf\x83\xe0\x92-\xa6k\xbe&=N.\x13\xb5@_\xa4\xa8\x82\x8a\xfc\xdc\x8d/l\xbb\xdax\x98\xaa=\xc8\xbf\xe9GJ\xde\x942\xcf(\x1c}\xcb\xfe\xcc\x05\xb2\xf6\xd2])\x82\tuw\xd3\x11\x95\xa4\xa4\xbe\x8b\x13\xd2X\xef\x9f\xab\xae\xc8\xe6\x88E\xd1\xd1(A\xe0\xc3\x1ek\x16a\xad80\xd5j6\xea\x89T\xd9}tr\x88\xc5\xd0\xa5s\xdcs\xa1\x8f\x1eL\xdf\x14<\xcat\xb76-\xda46\x0b\xcc\xcf\xda\xdcH\x07\x11E\xd3\xc3AO\xe2\xe2\x0fjV\xaf\x9e\xbe\xd1\xd1\xbe5R\xcf\x91\x0e\xc5.T\xf7\x9aL\x9d\xe9z\xb3_\xaa\xe6\x10\xc3P\xe4b\xbf\xb0\xc5\xdf\x16\xd1\xd4\xd4b\xca\x9f|\xf2\x8f\xb5\xadvCh\xa2\x19\x9ar\xfa5\xa5E5l S\x9a\xff\xb1u&\xd9\r\x83@\x10\xbd\x8a/`?\xe6\xe1\xfe\x17\x8b~5r\x04\xedU\x16\xc1\x08\x10\x82\x1e\xaa\xab\xfcH\xbb\x181\x94;a\xbf\x06g]H\xdd\x16^s\xdd\x88\xe1\xb3G\xd0\xee\xa7\x0cD\x9f,w\xf1\xd9\xf3\xb7\xea\x83\xc8j\x93\xae)\x12\x83uW\xb6~Y\x0b\xd4\xa2a\xae\xcb\x92\xc0<o1\xfa!*5\xa9s W\xb0\xc7>W\x1f\x13N\xafb\x9c\xf6\xa3\x9d;\xd9\xb4\x8eL\xd5%\x8b\xbbt\xba\x15\x93ZE\xa1~\xae\x8a[\xdf\x8fc1q*\xf6\x08\x80\xc7\x8f\xa3\xa2\xdc#\xadx\xed\x812\xcfo\xff\x05\xe7\xf0\x94B/\x01\xb4\xd6\xa2\xdb\x85\xd2\x8e\x11\x174\xac\x91\xe1\xa8\x7fi\x96I\xac\x9c\xb5\xd8t\xa9?8\xbb\x9e-:zkI\x9e\xe7<j\x01\xdb\xca\x9bJ}{\xa9\xfe\x95_Ois\x08\xb3\xa9\x9a\x9e\xe6v\x90ZHW\x94\x92\x8d\x07z\xf0;[FJ\xc24\xaa\xc2\xfe\xe3o\x8f\x17\x0c\xfe\xd9lK\xe0\xb0\xfb^\xbf[t\xdeK\xe2\xee\xbeNK?\x17\xecR0\x8aE\xcc\xf9!&7\x17n\xe2\xa2\xac[\x17\xc7\xeeps\xb9|t\x81\xd3\xb3"Fa\xf8\xb9\xa0!3)\x8fCa\xe12\xfd\xb3\x9b\x8b8K\x8d\xe3\x0er\xaf\x83\x03\xa0-\xcc\x04\xce\x18\x11\xf8\xf6T\xcc\xd9\xfa\x80\xfc\xb8-\xe4\x9f?\x0b\xc5%\x1bYSrp#67Ri\n\x06\xbd[\x88Ak\xff=\xd2\xf5\xf6\xc1\x05\xfb\x1dD\x15\x18\x10H\xbc\xe9\xb2\xec\xf5}.\xe2`\x0eV\xd9\xd6\x96Vk\xdaF\xcaM\x081G\x91\x1a@\xdaY\xcd\xd7S\xea\x04xZ\x94\x13O\xbb\x16\xd6=\x0e\xa1\xe5\xac6!\x1c\x99f{J\xa5\x1c,\xe8\x8e\xb8F\x1aN\xcfB\x0cT"a|\xa9J{\xb7`\xd7\\\x1a\xf5\xe1\x8dZ\x1ep\x17\xd1\x8d\x94\xba\x86\xaa\x8a%\x081Zrg\xf2K\x1a!\x97E@\xb5MY\x0c\x98\xfb{\tb\x89\x86{(\xcb\xa4*\xee\xbd\x04\xa2\xc5\xd7g2\xa8^\xb8N\xab\x9dg\xa2-4\x14Z\xe4d\xe1\xfaBf\xb8\x91\xc2\xeb\x13\x0c\xd9\x95\x9a\xdb\xeb\xc2K\x11[\x8b\x0f\x8cQ9\xe6"\xf2\xdd`*f\x86\xc9KG\x1f`\xe0B\x9db\x8d\x9e\xc9}\r\xac\xa9\no\x9bt\xce\xe6\x91\x8b^\xef\x05\x11f\xb49\xf0\t\x8f\xdc\xda\xda\x1f\x84F\xd0\x19\x99@\x05\xc2\x11\xbbP\x0b\x9cR4\x0e\x15\xd0\x9bn\xb6\xb2\xe9\xc4l\x08h\xaeN\x17Ca\'\x07\x11;\x88\x95\xa7\xf4\xfac.uB\xab^_*-J\xf1\xdc\x85/\xcdV\xd6\'\x95:!\xbas\xcc\xf0R\xcd\xce\xd38N\x06\xbb\xd5\xe2r\x82P\x1fDWi\x86\xe0V,)_\xaa\x0c/\x06\xc2\xc1!r\xb7P\x19\x87\xe2A\xb9\xf8\x15\xd3\xb7\x9f\r3AZ\xca\x9d\xeb\xc2}Fq\xb9v\x9c\x94\xeaWL\xf9\x9ff\xec\xc8\xa5|F><-;\x83&\xc2\x1a\xca\x04\xf4\xbd>\xea{\xae\x13\x972[{T\xf7\xddr\xae\xb3A;8\xe9\xb8t\x8a\xf6\xf7\x92_f\xd2eU\xe7\x1b\x83L=Zt"\x13\x154\xf6\xcd{\x1e\xb75\xcd\xa6a\x07\xff)i\x98\xd8\xdd\x9aJ=U\xda`\xd8\xc9}\xfa5\xcd\xd2\xacg\x1d\x84\xa3\x0f\xfd<\xc7t\xbf`\x0f&\x14\x8c?c\xfc\\\x0fj\x89\xa9\x13\xa7\xf218\x9b_\xf7-\xbe^\x10S|9\xf4\xf8\xee;\xbbX\xf5S\xa2p\xcdE&t\xef\xf3\xf5\x1b.\xe6P\xeb\xfc\xda\x0e\xc9\xf4\x91Q\xec\xeb\xcd\xcdVX\xa7i\xba\xb3H\xb7U\xb7\x83\x84/0\x96U\xc4\xcc\xa6\xb3q5\x17\x8cJ\xc5s\x11[t\xeb!\xebB\x9c\x90\xe45\xc7\xc1\xd0\xbe\xfa\x188\xb8T@\xd4\xfa\xf9\xb1\xd7\xc5C/\xc5\x8b\x0c}\xa1\xbf\t\xe1\x0e\x832\x1f]\xaf\xaba\xdc\xf1\xa7\xabE\xe2\x82\xebDZ)(\x0b\xeeL\xa6^]0le\x9as\xc9\xbf\xc6!lq\x91\x8a\xc8\xac\xfe\xc4\xad\xd4\x12\x8bo\x8b8Y+\xce\x1ec\x1c%\x8a\xf9Rrg\xa5\xb9\x15k\xd8\xfc\xf2\xf39#bp^\xd2\x9b\xd8\t\xd4\xcb\xf8\xd9\x80n\xb3\x9b\x0b\xd9Y\xe2\xb7Y\xb7Gi\xd3\xed\xe4\x86\x92Q\x81SNa!\x17\x85\xa3U\x96\xe6d\x17\xee\xb3{{L\xbe\x87\xa88\x85d\xaa\xd9\x9ft\xf2_\x82\xd4\x07\xb5M\x86\xfb*\xf1N\xa8\xf4#:I!\x84\x1fi\x17bW{\x8c@\xcc^\x15\x7f{kI\xea\xca\x96\xcf\x0e\xc5\xcdE>\xa1\xf0\x0e\x11f\x8c\x1f\xe3\x10C\x19\x15\xd1\x86\x98\xc9\xce\xe6\x17\x87Y1\x06;\xd9\x98g,\xd8|\xd3b\x8c\\\x10\x1d6\x7f\x06\xe1#\xb7\x85B\xca\xfd\xb3\xdf\xd9\xb7\x8f\xdc\xe0/l+o\xe9,Xy\xd1\xc1<>\xd1)\x9e\xd1Q!w\xf0IU\x19K\xa27\x1e1ic\x17\xabb\xc4\xe8\xe4o\xcby\xe2*f\x80"\n\n-\x9c\xda\x07S\xc9\x8a]\x14\xe0iU\xc8\xd0|\xf0Z\xaf\xa7\x10\xa4G\xf9\x0b\xc0}\xda\xd9\nV\x84$\x81\x10i\xca\xe0\x95xZ\xd2\x16\xa9\xa1\xf4\x12\xddy\x04Z\xba\x1bG\\\xf5/\x93H\xfcb8\xacG\x8b&\x0f|\xf1Z\xef\x18\xb4\x151\xaa\xa2:\xa0\xb2\x1e\x0be\x1eQZ\xab\xf4\xabb#&\xe58wf\xe3;ru9\xdaB\xfc\x07\xa4\xae\xdc\xdb\x8fRSI\x9c\x0eb.\x1f\xc5\x8d\x94{\xa5\x9b\x06\x04l\xacG\xfd\xcb\x8a\xb1AG\\\x8c\xbf\xf8\x93\x87{\xb7\xb0y\x8a\xb2E5\xde\xa6\xa1[\x8f\x16Y\xb6\xd4\x94z\xd8\x98\xc9\xbd\xb9l\x8a[\xc3\xf4hbM\xc7\rD\xcc\xf1V3!\n\x97\x0e\x15\xd5;\xb29\x85u\xc2\xfe\x98\xf5\xb4qU;Kp\xbe\xc3\xc0\xbd)m\xbe\x9e\x11\xd6$\x9dD\xa2\xd6\xf1\x1fu\xf3hQ%\xc0;LI\xb1U7\x17\xb2\xc4$\xf6\x9b\xd6\xb4\xc5\xe6\xe6"\xf4\xcfBU\xf4\x13_\xb8\xe2\xda\xd8\xfc\x9d\xf3\x94\xaa\x81\x99\xdc8*\x91^\xc5+95k\xce\xc7\x97M\xe4\xbbJ\x1aD\n\xd7\x0b\xf1\xbf\xef b\xe3$\xac\xaal\xa9\x16\x8a\x1bi}S;\x93z\x15f\xc2\xe2t\xdb\x19t\xcdN\xdca\xe3\xf2o\xa9\xf4\xfb\xb1\x0ba\xa2XZzd#\xf7L\xf3\xca7\x14N\xa7\xeb?`z\xeb\xc1\\\xbbZ\xb0\xfbx/\xe4^sp+\xc6\xc9\x8f\x80DR&1\x1e:\x9a\x96\x19\xc9\xe0\xd7\x82\xe9Y\xe4\xea\xd7\x83\xb8\x148m\x90\xb2q\xe5_\xf6\xf5\xb0\xd8\x16q\x98&J\x02\xbf\x1eD\xe1\x04\xe4G\xbbm\xe1\xf9\xf7\xf5\x18\xa6sv\xed\x02j#-\x0b\xb8\x8fT\x8c\x82$\xa2\x84\x88\x88\xbd\xbb\xf5\x80\xab<\xa9R\x87\xacW8\xf4\tW~\x8e\x80\x03\x9c\x19D\xd2\xa6\x7f\xca\\\xdc\xa9\x16_\x8fi\xba\xf5\x98\xa6\xfc1\xa9[\xebO\x04\xc0\xeb\x91\xc1[\'?\x14\r\xa9\xb8\x93\x9fL"\x01\x87\x90\x16\xd6\xda\x8d\x83\x16dE\x87\xd0\x94\xd3\x10\x99\xdb8\x92\xb8 \xbb\x14/\xc89\xee\n\x0f++:\xc3\xb5\xd9{Z\xb1\x8by\xbe\x17qeMi\t\x0fI\x94\x9e\xf11\xe5^\x8b)\xf6\x8cH\xa8\xad\x9e\xa7\x83\xf2\xb7P`\x91M\xe0\x03\xdf\x11D\xd6G\xa1\x9c\xb5\xf2\x94z\xaa\xec\xaeL\xb3\xaa\n\x84\x0f\x8a\xebt\xd8\xde\xad\x90;\x94\x98\xe3M\xc7\xe5y\xeekJL\x0bF\xb0*\xad\xc58\xe6i\x07]-\xc8"P\x91\x82y\x18\x82\x9fmV\xd5\x13\xe7\x17\x9c\xe5-O7[n\xaf\xaa\x8c\xbb2\x89\xfb=\xf7\xb6>\x86J\xcc\x07\xac\x05O\x9e\x89\xf7#{O\x1d\xb2\xfc\xec\xb4\xee\xec\xedkP\xce$(\xea\x05-l+.b\x04\x8a\xa0F\x12\xb7\xcaH\xc4\xee\xdf~\x91j\xe9\xc02\xb8l\x87\x19\x8b[u!\x11d\xbb\x90\x84\x1b\xd5y\'`j\x80I\x13\xcb!\xfb\x96\x92\x9b-6\x7fm\xa6|\x0e\x92\xa9\xbb\xd9\n1<\xa8\xd3j\x9c\xb8\xbbZ\xf8BU\xc4\xb90\xbd\xf1\xce6\xed\xe3\xd0m.\r\x9b\xca6\xa8~\xd5\xc5\xf5+%\x14\x10"=\xf8\xbd\xdet\xaf\xd0\x02\xc6\xa5\x92\xa3\x1b\x87\xa1\x18\xb0;\xb0R\xeb\xa1.\xb7p(\x04\x92\xc5\x8d\x90\x17?\xdd\xff\xaaw\xb5\x00v\x8a\xe2\'J2eG\xaa\xa8E\xb3\x98\xa7b\xb0\x14\x86\xf8\x16D\xbe\xbb\xf0\xafU\x06\xc2\x9e\xf1\xee\xf6n/\x0b\xf7\x1a\xcb\xcb\x8a\xd3\xf6\xef\xa5k\x7f\xe0hU\xb2\xa2\x15\x02\x06\xdf\x87\x94\x9d\xec\x06R\xf1\xe2p}d\xe3\xb6\x83\xbf\xf0[S\xb4\x8f4\x99\x9e\x17\xbaoDj\x0e^\xa7n\xdfm\x96\xb0\xa9\xd8_\xea^k\xae\x16\xa0;8\x0b\x03\xca\xe3K\x83j\x1f\x07\xe8t\xd3\xe4b\x07\xd5\x1c\xddS@BfE%\xc5\x86sp\xee\xf4\x85\x95T\x19\xba\xce\x80\x96\xddHu74U`p\x03\xfd\xe8\x83\x16\xc0\x06\xc9\xcf\xc1\x949}\x1f\xf0Y\x13\xec\x01\xe9>WT\xf2\x7f\x07Y\x8b\xcb\xd3\xb2\x1ao\xee\xb9\xbcg\x89\xfbB\xb9b\xdc\x06E\xe0\xeb^\xd9\xa6>:\xd5>z\xeb\xc4>\x0f6\xf1\x97\xb5\x10B%\xdbS\x1e\xd9\x95\xefS\xbal\xfd\xeb\xfe\xd0.\x9c\x07\xa2\xaa\xcb\xba\x88\xb8\xc0\xf0\xa0\xa1\xf3^\xf6\x88s7\xb5\xf0b\x9c;0\xf8\x97\xb0\xfb\x1e\xd6\x07\n\xa80\x1d\x14)\\67[\x18}\x00P\x1b\x92)\x87\xec\xc6\x01\xcbjOB\x10U\x189\xab\x1b\x87X\xf0\xa2\x10UT\xf4\x0c?\x0e\x18\xb9\xba\x98s\xb1\xb5\x0f\x15\xc4\xf7\xeacX|\x1d,m\xec\xcd\x8d\xa3\x80\x1fk\xe2u"Lv\xd4Xu\xd3\x8a\'\xdd\xc5\x89\xdb\xd3\xd2\x17+\xdbS\xf0I\x91\xd2\x9bR?.\x07\xa2\xbb\x9bW\x00Nj\x10\xff\xc0k\xdc3g\xddl~\x92\xd5d\x13p\x1e\x7f\xac\x07\x114\x00\xe5aUNg7\x8e,\x8e\xbd\xcb\xe0\xbaN\x98\xa8]p\x8e\x83\xbcK\x94:\xc4 \xaap\xa8\xa9u\xf3\xc5\x08\xe2\x10\x85\x03\x18\xd1\xfcz\xc0j\x9a\r\xdbs\x9d\xda\xed@\xff\xac\xa7P\xfe2\xa8\x8f\xea\xe2\x87;\xc7\x11\xa5LGe?T\x88c\x8fm\xbd\xfbbL\x81\xc4\xb5\x1a\xafS\xf5o\x8e:\xe4\xa0Zs*\xda\xeb\xc1}\xbc\xfa\x08E*\xbb\x84?r\xd9s\']^t\xc7-\xa8\xf2\r\x1d\xfe\xa3\xcbWo\x1d\x1c\x9bt\xb4\x9d\xa6\xdfjA\xe2tZ\xe5\xd2h~\x1c\xb0WMq\x0e\x8b\x11)d7[\xad\xa5\xd8\ntX\x8dv\xae\x98*\xa8\xae-,\xcd\x14"\xdfn\xc5h\x81\xa1\x8e\x06w\x0b?\xbe9\xb1\xae\xe0.\xa2k~\x193\xb9\xb9=\xf6\x9a\xa6l=\xa2\xb48M\xdf\xf4\xb9\x1e\xea\xa3)\xdd%_\xac\x85p\xde\x95T\xa5\x85\xa4X\xa3\xbe\xec\x1d\xf7\xa9q\xc0\xf5\x17\x87\xee[\xaa\xb5Jt\xe3@\xfb\xb2vaG\x89\xd5\x1e1\xb6\xf5\x14\xfe\xb5l\x98\xc7z|G\x8a*\xb5@\xb4\x8a\x05\x8f\x9d\x87D-T=\x11\xa7\xe9\x13.\x85\xcb\xb4=E-\xaa\xf1\x07)\xc0~|/\xd6\x07!\x81l*\x99\xfe\xce~\x89\x1d\xd9\x14\xd9\x00\x91\xce\xe1\xde--(\x9fX:\x89c\xcf5v\x8b\x17\xc2CO=r+\xa7\xfa\xe0jQb\x90\xc2&\xf1\xbcx\xd4\xcdw\x8bl\n\xa2BU+<\xa8\xc3\xad\xba\xea\xe5u\xdf6\xd5\xde\xc7\xf3\x84\xa1\x05$4\xcd\xb4k\xbb\xbb\xc5\x84"\xc0\xf7\tb\xc5Y\xd9\xea}\x7f\x80\x1bo\xddjh\xa0}\xf3{\xbd\xae\xbc:\\\x04Y\xa8\x86\xa7\x9d\xdcWLZ\x94m\xc4\xd7\xc7\xa74\xf7\xe6\xe8\x03C(\x8a\x97\xde\xa2\xf8\xfb\x9b\xd38\xa040\xa5\xbc\xee\xbe[\x8d\x94\xe4M36\xad1\xdd7\'\x9d$E{((\xcf\xc5\x9d\xfc/\xe2\xb7M:E\n\x9f\x8e\xea\xe6\x82\rUU\xb1lq\x98\xf3\x84Q\x0b^;6\x0c\xdf\xdc\xf4#\xa5\x0fIk+O8fp\xdf\x0b- \xfa4%4\xfb\xf6\xf7\xb9d;\x1d\x14C\x89\x8bAf\x9f\x0bH7\xa8@\xa5\x8b\xb3\xeap\xea\xd1\x82Jr\xe2R\x00E\xca\xc1V\xd0\xd52"s\xd6\xab\xce\xb1\x07\xeb\xca\xb3\x0fiN\xe3\xf1\xd5\x85,\xdf\xcf\xa0l\xf5@\xa0:\t-\x1d\x9a\xe4\xfa\xceu\x13*bD\xe6=\xfa7\x97\xc4\x9bL\xd6\x1e7\xa6\xfc\x98-\xdc\x94\xa6L\x97!\xe2\x1e\xdd}Q\xaa\x19Q\xdc\x12m\x84Y\xbb\x9b\x0b\xfbs\x061Qp\x9e\x06?\x17<`\x91c\x8a\xcf\xb1w\xbf\x93\xa3U\xfa\x11!\x19\xfd\xa9\xcc\xf2\x9d\x0b\xfe~W\x0e\xb8\x93i>\x94\x8bW\x8b\xa8\x84\xa9\xd0\xe1\xb9\xfb\xb9D8n*QZ\xf2\xc8=\xfb\xb9\xe8N\x18\xb2\x93\x1b\xf4p\xd1\xcd\x85\x08\re\xf9\xe1e\t\x89\xe2\xe6\xb2\xb4\x84\x89-\x11\xfd\n\xfe\xbd\x04\x8b\xb2\x8c(f\x9fQ\xfc\\\xa8\xdd5\xa5^\xae\xeeq\xc4-W\x0b\x82Z\xddxjRt6\xee\xd5\xa2\x0b\x8b\xd7\r\ru\xa0\xd4\xeeq\x04\xf1\xe3V@\x95\xa1\x9e\xb3\x15\x8a \x89\xabBon\xe7\x0b\xbe\xd7\xb4u\xf1\xf4\xe1\xbf\xe4\xec|1kaQ\x16\xb4e\x0f\xe6\xa7\xb5\xa6E\x14\x03\xe2 \x1aGM\x91\xbd\x97\xcb\x0c\x8aZud$\x8e\xaa\xd6{\x07a~J\x05\xf9\xa9J\xfdh!v\xf5\x8e\x9eE_\xf8\xe4r\xceeT\xab9\x13i\x92\xbb\x81\xde\xa6\xa1\xcbyN\xa4f\x1cj\xbf\xf7\x17U\xa5nWU6\x16\xcf\xbb\xc1\xf2\xfb\x80\xbe^\xd4\x1c\xd7\xe0\xeeJ\xe5\xd5!I4\x94\x87\xc5.\xf6\xb9h\x1c\xaa\x9f\xa3\x82v\xec7\xf2j\x01Ug\x83\x1d\xf9\x9b%\xdeg\xcb)e\xd5\x9b\x1c4=\x177[\xa9Q\x8b\xb5\x89@\x9a\xe1P\xf6\xa7\x80\x1c\x9eb\x15\xcddxS\xfe\xd5Be\xaf\xe4\xb37\x1c\xec\xfby&G\xb1Hh\x17\xeez\x16\xf7\xdd0\x87\xd8\xa2\xc5\xf1\x11\xa6[un \x95<\x82 ^\xd8\x9e}\x7fp\xbft\xd3\xd5\x10\xf1\xa4\xb3\xb6\xde\xe2\xd9\xc40|\xb1\tzw\x16\x9bnS\xb6\x90\xb0\x92\xed\xd3\xfd8t\xabOY9\x82"\xf8}JL\xa9JGB\xac\t\xd9\x8fCzZ\xc5\xf2\xd9=\x9a^\xe3\xbe\xa6XJH\x95T\xf3\xf8jsk\x8aO\x8a\x91\x9b-21\xb2[S\x10\xff\x822\x19\x92:\'\xf7\xf6\x1b\x1cD\xaa^ \x83Ww\x9b\xff\xb6\xfa\n\xae\xd60\xec\xe8\x1eO\xfe\xda\x96\xec?\xe1?\xd3g\xcf\xae|mK\xea\x16\x84\xac\xca\x9f\xec\xf7:\xde"\xa1\x00\xab\xb12\xa4\xdb\xde\x07\x88\x0c\x8c\xcf.\xd6\x95\xb6\xe3\xb6n{\x1d\xd4\xf1\xe5=w\xbc\x82\xea\xecd2\xabQ\xe0\x11P\x84\xeb6\xdd\xe7\xa2\x16Q\x18\x81\xaf\xda\xeff\x19\x18\x8bD3&\xdf\xb4\xe2\x85\xf1\xe8#\x92\xfa\xefEq\xa96N\x1b\x06O\xab\x93\x86,\xd1\xf4\x81\xfc\xdb\x97?\x17\x85\t$\xa3\x99B:\xef\x06<-\xf1\xa0%!f\xadRx\xdb\x1f\xf2\xd6\xba\xb8\xa0\'<\xba\xce\xc3a\x1c\xb54C\xaa\x00q\x1e\xe9\x88;\xc87%\xebE6\x81\x10W\x9bG,\x07\xdf\x94\x88\x00\xb5\xbb\xaa\xf3\x0c\xd1\x8d4ZN\xbe\x06\xc5\x0bGw7P\x14\xc7\xaf\xe2\xfch.=\x14\xd9\xdeO\x1f\xb9\x88?\x00TL\x1d\xee\xe4\x97\xbfo(\xcay\xed4\xab\xbf\xadG\x0by\xc0!\xcb\xb64|\xf2\xfe^Tm\xa4\xea+\x14\x8c\x0f\xec\xf9\x8a\x08T\x8a\xe2g~\x11:\xc8m\xb85MD\x8c\x86b\x06\x11\xd8gq+\x96\x159\xbb\x9e$\x9d\xe68\xfd\xbb\xcdby\x0f\xd8t\xe4\x0b\xbd\x85\x82\xe5J\x91^o\xe2\xc9\x8b=\xba\x15\xbb\xfa(\x96\xd7W\xe9}9\xfd9Z\x90e\xca\xad\xa8\x0e\xb8\xee\x8a\x06+\x1e\x94\x08\x7f\x05\xcb\x89\xdb\xbd\xbf}/\xb4 (-\xcd\x92[\x0b\xbc\xba\x16*CW>\xaa\xf7\xe1V\x9d\xa8\x93\xf1\x17\x12\x99\xc8u\xb8\x91\x16\xf2s]\xdf\xdc\xe57\xe4\x1a\xdc>%>\x16\x85\x00\xe8\x08m\xb7\xe6V\xbdJ=L9\xe0\xef\\\xea\xd1\x02Ma!"8\xffGq#\xb5\x93_u\x16\xd7\x9b\x1b)\xb8\xfdA\xac\xaf\t\x83\x86\xd6]:\xd4\xa0-\xa2\x087\xb7b\x8e\xc0?\xa2\xf3\xa3\x14\xb7\xa4\x9a4\xcbN\xae5\xfd\xe8\x03\x8e*\xcb\x02BI\x90\xdcH\x9b\x94\x1cA\x84\x12\xf2\xeb\xc3\xafi\x93\xe6\x01\x8c\xe8\xf8\x1e}\xcf\x02\xae8.u\xc8\xd8PB\x88\xb6\xee\xd6\xb4\xebk\x8c\xd8\x1f\x80\xc3\xba\x7f\xfb\xddt^\x95\xe5i\xe7HW\xa4\xf7\xfa\xb2\xb3\x98IGX\xa8\xbd}\'\xf77x\xccD\xd6\x0be\x96\xe4\xe7B.k\x8a\x15\x99c\xb5\'\xff\xf6\xb9\x1b\x92\xaa\x05/;\xeay\x9e\xbe\xffc\xe3U!\xcd\xf9\xe2\x9a\x19\xd5\xdd/\x8a|\x1b\x97\xda\x90\xe8\x8d\x7f/\xc6\xf5+d9\xc1\xb8\x9a\xddS\xa6!e\xa8kD\xc6\xea\xc0(\xae>J\x94\xb5E=P\xdcs\xd1\xef\x95\t\xc8\xc6=$5\xb5\xa3\xe6\xdd\xf2\r\xd2\x80\xc0\x8f\x92\xb0\xa3\xb3\xd8\xc87 h\x0e\xca\xf5\xf2\x1bB\x8d\xe7.\x94\x92\x00@\x87\xa6\x8cb9\xea\xb3WVC\x99\x91,\x0b%\x1fJW\x96\x19\x89\x82"T\xd9\xda\xd5\x9fR\xb4\xa0*\x8d\xf8\x18\x18\x92C\x0fx\xb5\x98\xa6\x15\xcf\x9d\xdd\xa6;O\x8d\xbda*\xb2\x89\xc2eq7\x10\xba\x1e*\xe3\x8b\xdaA\xa5\xd4\xf3\xbdH\x85(*\xb7\x06~\xbd\xe7\xea\xc6!fRia\xf1\xed\xcf\xa3\xca\xf7\xce6I\xb4E\x95\xa0e\x167\xdb\xacjV\xec\xe3\xaa\x8a2g;\x90\xf5\x02\xd5A\x9dv\xa5\x8f\x9d\x89b\xe5\xc5\xe0\xee\xa0Jo\xb6U\x01\xb1\x8f\x03\xa6\x03r\x9du\x9d\xa7{\x16p(\x83W\xf1\x06\x889\xe2g\xb7\x1d\xf5;,\x7f\xcb\xabU\xb6\x1aTVq-\xf2;\x13[c\xe5T\x13P]\x0b\xb4\x9f\xaa\xf8\xf1p\xfc\xda\x81\x1c\x1ez\xb7\xd0J\xa2\xec -\x9b\xb9\xe7\xd6\xc6b\xd5\xa8\xd7\xc1_\xa4\xfe3bw}\x84\xb5\x96Qs\t\xc7\xe90\xa4\xc9\x85\x14\x17\x11o\xb2\xe6\xc6x\xb0\xf5!}\xb1 \xb67\x1c\x9dppD\x0c\xe3T\x81\xbb\xa3/-\x8a}\xc5\xd4\x07\xd8"\xa2NAy\xedS\x97x\xd8\x19\xa4\x02\x8b!\xf6\xa8\xd1\xab\xeb\x03\\a\x9cV{\x7f\x9d\xdes\x8f)\r;-\x11\x9f\x12+\xf1\x90\xc2\xd33\xb2\xa9\x16oU\x8c\x8c \x1c\xec\xdcW]-\x1a\xecb\xc34 \xe6\xd2$\xdf\xc7\x01v\x94\xd7\x8f.N}*\x7f}\xc7\x01\xee\x13y\x88nz\x05a\xaf<\x18\x8b\x83Ha@y\xe2sG\xaa\xa8\x0f\xaa\xb0\x8a\xb1j\xf0\xb0\x96\xdd\\\xb8\x91AQN\xd5\x8c\xcc\x83\xbbt\xc8\xba\xe8E\x17\xfe\x8bp\xae\xdd\xb7\xfb8@\x85\x95$\x06\x7fj\x9a\x8f\xbc\xa9\xf51\x94}[\\Y?\xd6\x03,\x1c\x88\xdd)\xd6\x95p\xc4\x94\xc6\xb2\xc7\x946WmS\xdc\xc7\xf1\xbe[ \xfdu\xbd}\xb0\x9d\x87\n\xd10\xdb\x92\x18m\x8e\x8a\\\xc5\xe6\xf7G\x92v\xad)\x19q\xbb\xfb\xfdA\x14.\x8a)\x05\x08z\xd9\xab\xe3\xd4"\x8a\x91\\\xdc\xd8\xc4\x82\x8b_1!\xcaK\xb3\xdaHe\xbe\xcf\x15\x8bBf\x08\x8f\x9b\x8c5\xe9\x9cK0n\xee\xeb&&\x06\xfb\xeb{\t\xd2\xf2\xa3b\xbaHL~\xb8\xb9P\xf9\x804:\x9aGueg\xb7\xb9\xbctW#\xfb\xf3"X[\xf7\x8c&-\xdep\xb9\x05\xab6\x06\x9bW\xd29\x97\x17<[U\xd5O\x97/6?{\xe5\x01-\xde\xaa\xad\x92\n3\xf5\xd9q\x8fK\xa9\x8f\xc1\x1d\x85\xb8\x90\xb8\xd3\xe7\xae\x98\xf3Z-\x88)\x81\r\xfc\xe6,\xda\xd1"\xe17\xf4jO\xc9;B\xf5\x1eG\x93&\x07\x1c\xff#\xd4s\xc5x\x8a\xe4\xa1\xb0eP\xaaI\xe7.\xbc\xee\x98)G\x9f\xbe\xcab\xc1\xdbGJ\xee\xa6\x89\xd3Mj\x8ca\xaf\xe5\x19\xbacf\x91X\x9b\xf4\t-o\x9a\x8e>f"\xeb5\xf5^rL\xee\xbdt\xb8\xec\xe5\xbd\xf2Q\xcc\xe0v2}`2\x92\x91\xc8"#\xda"\xac\xc3"$0\xc5b\xf3\x83\x85;4\x85W\x8b!@\x9fe\x9b\x0e\r\x99a\xf1\x0f\xc0\x89p"\x10\x00\x1f\xc9\x8d\xa3Iw\x965m\x92X\xde}\xb1\xd5\xc70\x16\xbe\x86\x9c\xf7\xce\x1a\xa9\x91\x8a\xb1M~\x14\xac}\xa7r\xcf\xb0JP\xc4\xa0\xa7\xe95\x1e\xd8\x9e\xd7XU\x03\xb0Vv)\xe5\xc5\xe4\xbf\x86j\x9a\\p2\x15r\x05;\xab\xf9zJ\x1aRq\xc5\xfalcW\x95\x1d\x8a\x8f\x15\xccppd\x84Q\x8f\xda\x04\x9d\xf2/\x15\xfb\xa4il\x16G\xd6\xdcZ\\\xfe\x82\xf6\x07\x9cLv\xab\xef\xb3\x85\xf9!A\x86`\xbc\n?V\xbd\xa0\x1a\xda\xc5\xa6%\xa6\xb4\xe2f\x0b\xfb~\x17o2Ww=\xd4\x08\xc6\xaa\xd4\x01\xab\xc0\ts\xf51\xbb\x1b\xc7\xe2D\xb8F(\x8d\xe5\xe2\xce\xa0\xab\xe5\x84\xb8\x05\xedI\x94\xa7Gvo?[\xd6-4\xb1\x12\xe7\x03\xa38,\x8e+\xf1\x07\xb8K\x01e\xfb\x91&S0\x92\x16V^Y\x8d|\xf61\xf1N`9\xcd+\x8f\x1c\xb7\xb9\xc0u\x93\xc3\x8d"h\xd1\xddQ\xaa\xf5\xaa\xd2Z\xa2\x0f\xc3Z\xefs\x81]LR\xb0\xaa\x90\xa9\xbb>\xb2\xfa\x88\x86\r\xc4\'\xa4P8\xf8\xaf2\nS\x13\x15\x7f\x08\x0bQ\x95\xcf>\xa4\xdfm\xdca\xed`\xad\x1eV\xa5G\x19\xb0\xee\xff*\x1b\xf3\x9cK\x14\xf3\xb6\xaa\x16\xe7m\xd1\x97\xa3\x0f\xbc#\xb04\xc4\xa5\xc2\xfe\xbd\xbc\xad\x85p\xa7DY\x88\xd3U\xbf\xd7\x83nQ\x18\x86 \xb0\xb5\x08\xfc>\xdb >\xb8\twzr\x1a\x10\xab\x0f\xd2\xd9![%\xe8QCc-\xde\r\n\x11\xb1\x13\xc6\xc5R\xb4\xcd\xe5j\xc1}\x9ceks\xf2\xcfs.T\x93"\xd6u\xed1J\xbdBvg\xb224T\xe7\x91=\xef\xcb\xf3\xdc\xe6r\xb5\x98X\xd2\xd4\xefs\x065\xf7\xdd\x8a\xb1\xbe*r\x86\xba\xed\xcc\xce\xba\xa0z\xb2Tc\xf6\x91jFu#\x8d\x97\xf5k(}\xe2S\xb3f?\xd279jX\x9bD\x0fw\xd4\xbd\xae}\x9a\xe8\xa4(\x17=\x0f\r\x88\xd5"/_\xac\xc4\x13\x1bx\x7f\rY\x02xB\x87\xe5Y\xdd\\\xd2R\xc9*\x8a\xb2X\xa5_\xdc\xe6"\xc6zU\x1bU\xf1L%7\x17\xe9\x8aE\xe5+Q\xb3:X\xcd\xad\x85\x04\xea\xb2E\xf2N\xbdF;\x83\x84\x87!\xda\x83\xe8\xef\xce\xb5\xb7N\xa9k\x8f\x05ey\xda\x8d\xe7\xdf\xe7B\xf4\r=\x84\xeb6\x05u\xd3\xc2\xf9\xcd\xe9\xc45\x8eN\xfc\xec\xbcg\xde\xefs\x1d\xaa\x83\xeb\x94\xc2\xf6+\x07\xcad\xdd\x1ex\xe2T\x0c\xa1E\x11\xc2y\xdfrG\r;\x83\x90\xf4\xed\xd5\xaf:\xccdS\x96\xe3PH\xd8}\xfb\xdcb$\xb2\xb9\x81z^\xfc\x96\xdb=\xc7S\x90\xa9PV\xa3\xaf\x98\xc1\xbeb\xec`\xe8\x99\x93*\x0e\xe7\x81\xcb\xb9o\xf5,\x963\xe9\xc4\xd4\xe0\xde\x0b;\x18\xf3&i=z\xf4;\x99*\xbd(\xe4\x0eu\'%\x157R!e\xc6\xaa\x8d\xec\x07J\xfe\xb6\x83\xba\x88\xe1L\x83\xaa\xfbw\xdb\xf5\xf6\xa7\xb2M\xc4\xd9\x9d\xa7\x85\xc5\x16\x01\xe3\xb1\xa3s=5\xec\xcc\xb6L\x00\x94Au*\xae\xec\xee\x17lK05\xd5P\x15\xbd:\xfb\x94\x16\x08yJ-\x1c)\x08\x7fJ\r\xe3\x85!*\x19\xbc\xa2\xd2\xb2\xd7K\x05\x16N\xcb\x93q\xfak\xf3\x93\xa1\x11WE<u\xde\xad\x05\x96\xfc4^\x96\xf69X\xceV\x1f\xe4].\xcb@^\xc1\x98\xe7\x89{Y&\x94\x8a\xe2O6\x11\r\xd5s\xb6T\xb6E\xab\xe5)r0\xce\x1d\xf4\x96\xffR\xaa!v=\x8f\xf3z\nL\xbfd\xde\xc7\x1d\x85\xdbF*omX\xa5_*\x8b\x1b{\x9b\xadZ\xac\xcaG\x08\x9fg\xfa\xdd\x07\xb8\x0e<\xbe\xc5\xc2\xbb\x8fT\xd8\xa2!\x16\x1a\xce\xc4C\xfbZ~\xa5t\xcdaz\xd4\x96o\xfe) \xa9\x88X\r\xc5t\xea\x81\xdb\xb2>\xc8cS\x1f\xc5\x8d\x1cw\xf6\xa8\xe5\xdf*k_\x8c\xa5\xc8\xd4]\xe2\xd6\x82\xdf\x06\xe1\x1c\xa7\x18\x97\xda\xb9?Ts\xd6\xa5&O\xa2\xd7\xea\x1b\xea\xd1\xe2\xb2\n\xac\xda\xa7\xc5\x85`~zI\xaaJ\xb3\xe3I\xea\x0cyW\x93\xbf\xbd\xf9P\xc5\xc94\xa0\x84\xce\xd5\xad\x07H]>%\xfc\xec\xb04\xec\xea\xd1\xa2W\x11\x05\xeb\xde\xb5sl_\x8f\xcb\x07\x03\x90\xd3\xe1\x97\x9ck\'\xef\xef\xa5\xf0\xbd\x8a\'OX\xa3X\x0e\xdfC\xf1\x0f\xea\xc33\xa7\x04\xf4\x95{e\xca\x8a\xb2\x00/\xb9n\x0faG\xb3\xdf\xeb\xd4#_\'?|\x9fD\xad\x9d\'\xae\xcc\x08A\xf1`\xc8\xd0S\x0fx=\xa5Z&\x91j\xe08\xbb\x1b\xa9\x98\xaf-[\r\xce\xb1\x177RX\xabEZ\xaa\xdc\xabU\xc8\xd4\xb3\x05\xab>M\xcd\xd5\xfa\xd8G\xda\xb0\xa4\x83\x94i#\x9aX\xcd\x8d\xb4\x89[\x9fx\xd0\x80\xc7pD7\xd2f|lW\x0b\xee\x97\\\xab\xdb\x1f\xfdM\r\xa0\xea,@0\xfbs\x9d\xfaNr\x04\xd8\xfc"\xf7\xda"\xf0\x16\r|\x03\tD\xf5\x18\x86\xc3~\xf0\x16\xaf>(\x10\x9e\x16On;o\xcf{\xdc\xb5oB\x88T\x81]\x9b\x1b)\xac/2\x19U\xb3\x11\xbcu\xa1\xcc.;8J\xe3p\xc4\xe0F:@\xb6\x93\x02 \xea3l\x17\xc6\xa3\x8f\x1e\xb2v!j{\xe6\xad\xed#\xa5\x0f\x82\x9e\xdd\x94\xe1v\xc5\xf1;J\xdb$i\xadY\xd7\xee\xd7C\xfcc\x84\xef\x85\x1f;jg\xdf\xd6G\x1e"-\x15GDn\xd9\xad\x07\xd8\xf7\xae\xd8\x85\xb4\x05\x0f\xa4\x8aE\x9c9\xce3\ndx8\xc3\xcd\x96\xea\xb8Pd\xc9\xeb&\xdc\x91]o\xf5\xf1\xe6j"RD\x85\xbfEi\xb7q(C\x03]\xe00\xc5\x8b=\xf7z\xdd\x93p\xa8\xe6\xc5\xf2*\x8c\xd1\xeeg\xabE\xbcZt1O\x99VZu-@d\x04c\xad\xc6^O\xfdl\xa1\x8a\xc3(\xcc\xa8x\xae\xc6\x1e\x95\x9cV\xd78!\xc9\xaa\x96{\x8d{\x84uZ\xf5\xa4D\x00\x92\xea\x81,\xfb\xb6?\x05\x06\xcc&|\xa1\xa1:\xb3{\xca\xaa\x19\xe16U\x89\xd3\x8e\x85\xb3>R\x13i\xd8\xe2s\xdc\xfd\xa8i\xdf\xbeH\xb28\xf9\xfb\xaa\x80\xd8\xfb\x80+#,f0H\xc5\xf7\xda\xea\xd5\x82,`\xa0\xca\xe5\xba\xb3\xf7J\x1d\xb5\x90\x8d\x9b\xc8\xbe\x19U\xc4ts\xe1\x1cE\xd3x\xa2?{Y[\xc5\x8d\xa3\x1a\xf3uA1\xc7r9\xe78`{\xa3`\xcd2\x89q4\xf7\x14\xe3\xff0\xbe\xbe\xf2\xccj|\x9fR\xc4\xe0\x8f\x87#U\xc8\xd2\xdc\x8a\xe1\xbf\x98W\xa0\xb7\x1f\xfc\xaa\xe3\x9d\xe0\x02G\xab\xfa9\x14/V\x0b$\x03\x9b\xd5z\x85\xe6v\xa1\xa2\xd6C,\x89\xa0\x7fB\xf2{,\x19\x97+\x15vh\x12\x1c\n\xca\xab\x8f\xa5\xb2+\x95\xee\x03\xe1>Mg\x04^\x18}/sa7\xf6>\xe2\x9b\x04\r\x9cPEVpts\x89\xca\x13\x82\xd4%\xa75\x8f\xbc\xd8\\\xca,\xcd\xb0\xa3\x03\xb0kps\x81\xf9\xa9*\xd3,h^\xf2s\x912m\x94\xce;9\x8b\xea\xde\xfeK\xac\x84B0\xc3\xc5X\xf2\xb9\xc7hE\x16\xb2\xc7\xdb\xcf\x9e\xe7S^\xf3\xb2\xc7n\x16\xdek=\xa6\x9b\xadb\xd2Eu8\xf0l\x971\xdcS\x86\xb8\x10\xc4\xf2\xae\xf8\xba[S\xc5\xa4\xab\xc5\xb6\xa8l\x8f\xd3=\xe5\xba\xe7`v\xa1\x9e\x10\xbf27\xf7\x94.\\r\x97V\xc8\x8d\xa3\xdf\x9f\xc2\xe9\x80\xc6\xd1\x14\xeb\xca\x03\r\xf5}\xca\xe5\xcf\xa5\xa8\xca%\xe1a\x0e^\xeb)\xb6\x93Dd\xa4\x19\x13V\xdcs\xf3\xaf\xb9<\xbe&\xe6\xed\xf2\xcd\xce\xfe{8s\xe9G]+v\xddoY\xb9\xe8r\x9e\xda\x97o*\xe5u,\x03rZ\xd1\xcf\xb6*\x96\x94\xb8\xbb\x95\xdfw\xa7\x94"\xbdQ\x15\xe4\xd6r\xb7\xa4\xd7SH\xabO[\x8f\x87Z\xe7w\xa4U\xaaaT\xf7\xc2\xa0\x9b\x8f\xca\x83i\xac<H\xa3\x83\x1c\x86\xa9l\xbaS\xca\xd4\xd4\x94\xf5\xc2i\xeb}\x8f)Y\x8b\x04\x8em\x18\x7f\xf2\xa8;\x0ev\xb5\x08y\xc5\x82\x93C\xc9OSd#\xb2\tn\x1c\x10\xf2\xc1*:\r\xcf/\xf1\xba\xacw\x9bw\xcd\xfa\xb7\xb5\x88\x06\xb6R\x95\x8d\xa1\xc2\xf3\xd1GD2Vj\xe1@Y\xfd\xaaKI\xba[\xee5(G\xbf\x9f0\x16\x0b\x8e\xb6bD\xadsrs\xc9\xd4\x8a\x06)M\xa0\xaau`\xad\x15QQ\xcc\xb3fj\x12\xe3\xaa|\xdcn\xd3WR\xe6\x1f}\xd5\x02it\xcfn.b\x8e1~) \xd7\x07\xc6y\xb5\x80\x87\x1e\x0c\x1a\xfb\xa3W7\x97$Vub\xd1\x94\x14\x9b\x87\xb3\xcf\x05\x9f\xa3\n\x0fC&/\x1c\xbc,:o\xde*\xdf\'J\x8b\xad}\xc4\xe9\xa6\xc5\x82a\x99\x17\'\xc2\xcd \xb3\xcf%\xe2\xcf\xa9*^g@\x8en\xa4<\xe5:iU\x99\x02J\xbe\xb8\xaf!ZV\x05\x04\x91\xe8\x03\xbb\xfb\x1aT\xd3t\x8d\x14\xa4}\x97z\xe8332-\x8e\x0bxC\xc8\xd0\xb9r\xc0\xfb\x97\x1d,\xbeN\x05\xa6\x98\x8e\xfc\x1e\x13_\x9f\xea\t\xa9N\xcb\xfe\xde\x17Z?J\x17\x90Jr\x8b:m\xb3\xd5S\x86\xf8r\x80\xe6\xe5#\x1ed-\xc8\xddp\x06\x12fOG\xaeq\xcd\x96\xba\x17\xd8\t\xc9\x14\xd5]\xc5}\xbd\x97$\x00\x99b\xf4\xa7\x0e\xaf\xf5A\rq\x91:C]\xdc\xe9q\x1bi|S\x93&=\x8bz\xeb\x13\x96\xa3\x8fD\xa8\xa0Q\xbd0\x16\x96eo\x91\x84a\x81cOjg;\xd7\xde\xfa\x1a\xe0\x85\x81\xef\x9c\xdb\xe3\xf4\xb4\xd4\xe22\x1f\xa6\xb0\x12\xec\xe4#\x83\xb7\x9eB\xfe\'\x82TA\xbc\xbc\xfc\x1a\x87\x08dP\x9aP\x14?\x9doN\xdf>\xec\xbb]Q\xfcrh\xc5\xaf\xf3\x03\xff\x96\xb3\x90cd\xf7+\xef\x13\x06C\xbdDE\x9c\xf3\x91\xbd\xb7\xa7\xe0\x9cT\xe9\xe1\xa0\xefQ~\xb4\xb8,X\xaby\'d\xd0\xdc\x1e\x93\xc2v\xb4\xac(\xc1\x9e]\xd9\xfa>\xd7K(7\xff\xd8h\xcd=\x05D\xe6e\xaf\xc3g@=Pm\xe7\x17E<9\t\x8c\'\xecy8\xf8\x0c\xe6R\x854\x9b\x12\x04Q?b\xd2v\x8bE4\xb8\xb1\xc6\x81\xd1\x87p\x9eA\xdc\x84h=N\xb3\xcbf\x9f?\x9e\x82DZ\x95\xfa\xf1\xcdL\xba\xbf\x97\x06>Y\x18\xda"\x00\xf1p}4\xedB,\xa5\nO^\xf0#\xc5+\xb8\xf6i\x98\xaa\x17\x8b\xc1\xbf\xb9\xf6\x86\xeaW{\x1d\xae\xb3\xe4\xce\xe4\xcb\xca\xa1\xbe\x13l\x80(\xb3ZrO\xb1\x16\xb0\xceQ\xf7jwC=ZH\xba\xf6\xbayDQ\x99\xfc\x8au\xd3\x8f\x88K\x89\xb5\xfa\x15\xeb\xca\xfe\xc1J\x98\xd1K\x1a\xd9\x8d\xd48\xc2\x89\xdf\x82C1\xde\x9e}\xa4W\xef\x9fqy\x1f\xc3Te\xa3\x1f\xe9P\xb6\x9c\xbc\x9c(+\xf2p#\x1d\xf0\xf4J\x1bU\xa2Y\xdeBy\x8f7\xd5\x1e\x01\xa4\xbd`\xf4~\'OSd\xb9N\x052\xab\xb377\x8e\xf9\x16\xa7\x0b\x95\x07\x18\x90\xc9\x9fR\xcbN\x87SeR\xbc\x10\xdd\x0e\x9a\xd2\xb3\x80YH\x9c;\xd5\x9f\x96\x97\xa7\'Z\xba\xa6j\xd2^\xea\xb9bQz\xc4\xb2\x93;\xef\xe5@\xfc/\xaf\x00|R\xadR\x872\xd6\xea\xe7H\xe5Y\x0c\x92\x9e\xc6~{j@\xac\xa7\xa8\xc5\x10\x13w\xdau\xf0\xcc\x07zAu\xd3\x94Y\xcd\x8b\xfdv\x1f\xc7\xe5%a\xc9\x83b$;\x1a\x92\x1bG|M\t\xa1\x14\xf1\x06\x8e\x9d\x8d\xcf\xfc\xa8w\xbalJ\xea<xs=\xc5\xf3\xbe\x8d\xc2[\xc6]\x01d\x1fi2\xeevV=\xb6U\xc1]\xcf\x16h\x94\xf5i\xec\x84\xee\x1c\xc3\xafL\x98\x8c\xe4=@TE\xff^\xb2X\x9a\x15s\xc4\xa4\x1an\x07\xd1\x02\x86\xe7\x9at\x03\x1d\xfc\x0e_/\xba\xab\xea\x88<\xd0\xdc5\x0f\x96\x8f\x8c\x1d\x06{w\xe9\xb7b\xf0>\xdbb\xd6\'\x1aC\xc4\xb6Zt\xe3\xc0N\x16\xb9\xbf!\x87\xdd=\xa7\x88\x00\xb3\xbd,\x03\xc2\xdbyW\x1e]Q\x05\xbel\xf0|UT\xe1\xd9\xbd\x17\xb0\xa3\x0c\x00\x1d\x180\x1c\xfe\xbd\xc0b\x01\xf9\xf1\x10\xe2.$\xbf\x93u\xf2w\xd5\x9d\xb0\xea\xbd\xb8\x91\x12\xff\x00\x14X\xaf\x9d\x04\x1d\x89;\x0b\x89\xc3\xc0\xed\x0f\x9e?\xdd\x91\xdez\xb6\x80D^\xec/x:\xce[\xb3>\xa2\xf2\x84$\x14\x0fM\xe1\x15S\n\x18\xa6Yx\xfa\x11\x9f\xd6\'\xdf\x1b|l\xb2\xc6@\xcbS\xf9\xb8sR_-\x98\x0b\xc1\x84\xa1\x16mU\xb4\xc7\xad\x0fnS|\x0f\xf1l_\x06Bs}\x94\x95}\x1b\x16A\xdb\x18\x1f\xad\x8f\xfc2\xf9\x17\xab\xae\x1dy\xb8>\x0c\xd3\xd3\xc8\xe0a\x05o\xac\xd5\xd6Gz\xb3\xc5\x89i]\xf39\xb3\xe6\xea#\x89\x9dH\xb1O\xf9\xa6\xcd\xf5\x81%\x9dT1\xad\xda\xc8\xe9\xd7#J=\xe4\xf2m\x85s\xcc\xbb7o}\xbc\x07\xd6o\x11\x9f\xf3\xc1\xadoO\x81\xd7z(\x07M\xf6\xdc*\x86\xf2\xd6\x87\xa9\x97\x81\n+_\xd6\x95m\xa4\xe2\x990\x1d\xe0V\xe6b\xce\xdf\xfaP5\x18\x07)\xe8\xf4\xb0"\xac\xe5h\x11\xc7P]R\x11wX=\xe7B\x0c\x85c\x9d\x91\x86\xfeT \xfb\x8ec\xbc\xa1\xda\x93\xf5)\x9cRv\xe3\xb8Z\xe0\x13v\xab\xe1\xcd\x9b\xc2\x83\xf5\xd1\x15\xb9"&\xce\xaa\x87]\xf1b\xb5\x00\xe1\x14\x89*\xa03\xb2W>Z\x0b\xe5\xa2\xc9\x9d\xe0\x9b\xc6T\xddl\x9b\xd4\\\xa5\x94G\xf1\xc0\xc6~\xfb\xbe[ -5\x8d5!\r\xf7^\xd4b\x98g\x01}O\x1cn.\xd5\xd4\\\x89\'\xf3\xed\xc7\xee\xfaP\xfc\xa3(\xff\xc2.\xd8Y#W\x0beC\x9bq\xa9\x1d\xf8dZ\xbc\xa5{\xab\\\xb8"\x13\xfbii\x9aD\x8az\x81,\xa7H\xee@\x10\xad\x16\xf8\x95\xd4\x87\x93\x81}\xa0\x07\xbfO)\xab\xfa;\x88\xd9\xa7$?\xdb\xa28r\xc2\x1e\x83c\xb7<#\x8a\xd6\xe2:{\xae\x1b\x81/\x1b\xef\xc4n\xc2{=\xd4\x82\xa8B3.7<\xbe\x1e6\xefu\xf5!\xa7`vi.\xe59\xdd\x8a\x91\xf3l\xf2\xe7\x8a\xa4R\x9b[\xb1\xfc&\x17\x9eAt\xeb\x8b\xf2+f\xf5\xc8\xc4_\xc0\xb2\x8c\xe4N\x98W\xd2)\x89\xcd v\xa0\x1d\x1d\xb6ZDt^\xf1\nr_\xecb\xfb8`\xe3\xb1\xa8\x17\x08\xaf\xb9U\xc7\xbdW\x0b\x05Y\xb2\xd4\xdd\x16\x9bV\xdaZ\x88+c\xd5$\xce\xc5\x89\xb0\xaf\x18\x15\x87\xa6\xea\x82\xbf?\xf7h\xcf\xdd\x07\x85|\xecu\xd8\xb4\x82?\x1d\xc4\xec\x93\xa5\x11\xc2\xd9\xbc+\x7f\xa9ExC\r1\xab\xd56\xc5\x1d\xc1l-\xa8n\xb9\xae\xca*\xcf\xe2\xa8\xf3\\-\x08\x8f%\xce\x0f\xa3k~<\xe5\xbd\x9e\x02\x1c\x86\xfaN\xe9\xcd\x97z\xce\xf6\xbd\xf4g@e\x93S\xfaWf\xf9\xf6\xc1\\\x04\x80\x15"3\xed\xd5\xa4w\x0b\n\xe6\xc5+9V\r^9\x9e\x02\xd5\r\xf81\xa2\n\xa5\xd7\x1f-\x84p\x07E@f\xb5\xb8S\xeam\x88\x9d\x1c\xa4?{\xed\xd3-\xba\xb1Z\xc4\xeb\xca0f\xe3\xcb\'\x9b\xe3\xfc*_\xa8\x0fV\xe1\x0b\xaa\xa0\xbdnM\xdf\xe9M\x95\x1eo]\x12re\x9c{\x8c(\x1cX+\x94j\x80\xa0\'\xbf\xa6\xf9=\x04\n7$d\x1f\xc5\x8d4\xabj2\xcbr\x84o+\xbb\x91\xe6\xb7H\xd5\xd1\x90Ie\xa9\xb9\x96\xe3):Y\xb8\x99sZ\x96\xf4>R\xfb\xf6\xa9\xce\x93\x1ac\xf6#\xb53\x08=Q\xac\xcf\xd4\xfd8\x8a\xb8\x10\x84\xeeP\x9d\x94\x7fsE\xec\x99T\x91\x92\x8d4M\xbfv\xb4\x80)\x96:1I\x0boU\xf1\xf7Y\x08\x10\x01\xa4\x1dUG%\x0f7R\x18\xda\xbbTw\x8c\xa9\xb5\xbb\xa7T\xe3A+\x86Gi\xbb\xba\xcb}{@`x\x8d\x10%\xe7R\xfc\x9a\xc2\xf8X\x8b8\xbbD\x1d\x9a\xdcH\xa9&\x85\x1f\xd7\x98\x16[s\xe7\x07\x99\x80\x80\xa2\x81\xf9@1D7\xd2\xa6\x9ck_\'\x7f\xdf\xf5\xc4\xd7]\t\xa5}\xcb\x86\x0b\xae\xbb.\xf1j\x01#\xb9\xd5\x9d\x84U\x15\xbf\x8fT\xd5\xa4b\xb1j\xc2\x19\xf6\xf3,\x84]\x1dn\xbb\xac\xfa\xa4g]\xe3w\xa4\xfd\rJ\x1f\xb5\xce*\x01\x8e\r\xd7w\xf7\x01\xd7\x9f8\x19\xf1N\xa6\x1bi\x17\x8e.\x10\xd9\xc4(o\xee\xf6\xb8\x9e\x02eh\xa0\xd6\\\x05\x19\xce\x96z\x0f\xc5M\x07^\n\xa7C\x9bn\x1cCl\xe6S_C\\\x98\x9az\xb40\xafu(j=\xba_\xb1\xa1X0\xa80\xe2\x1f\xe9\xc7\x97\xadZ\x11\x9d\x96\xad\x94g\x15\xe7\xeba\x17\x06\x04\xd8\xa31\xc6N\xff\xe6\xa8\xf3,\xaa*\xa9\xaa\xd1\xf4\xa7%9>d)\xab"\x13aCA\xdf\x16l\xe2\xb5_\x96\x01\x1fE\x1e\xfe{\x81\x07>\x9a&\xb9\x80w\xe3\\\xb1\xc8\r\x84e\x92\xed\x06*\xe9\x1c\xe9\xd5\x82H\xef\xe0\xe4\xc7\xe1\xdb\xd9,d\xd1_\xf7K.\xd2\x9d\xb3XN9G\x8a5.6\x9e \xee\xc14\xda1R\xf1\xd1Gx\xa4\x87Y[\xb5\xba\x91\xc67\x94*dT!>\x18q\xb8q\x10q\x0e\xd2"\xa7\x0f\xab&\xddn1\xd8\n\xa8f\x95\x97T\x9f\x8a[\xb2P\xa2\xc5\xd8$\r\xd6\xe57\xb4\x127{L_\xf1\x8b\x92f\x9d\xda\xf9Vt\xdc[Ta\x9c:\\\xaec\xae\xac\xe8\xbf\x95\x13\x97}Z\xc5\x00\xc1\xfe(s\xbf\xe7\xe2\xca\xade\xddM(\xe4\x8e>\\\x0b\xa9tOT\x18E\xa0\x9f\x83k\x91\xc4\xb8\x80\x0f\x96\xb5\x19\xfdS\xe2\x9b-\xd6\xa9\x80H\xf7Y\xb8\xb7\x08o\x84X\xc9\xff(\xc6\x96\xeb\xf6n\xa3eh\xe0\x1e\x92\xe2x{b\x03\xef>\x88\xf3w\xe3\xe6\xce\x12D\xcb\xae\x8f\xb4P&U^\x81\xb1\xbf\xa4\xadE\x16\x16\x1f\xfc\xba\x14Q6\x153kQ\xdeQ\x85\x9e]\xd6\xc5~\x8e\xad\xf7\xf2\x16\xe3\xceb\xe0N[\x9cn\xbd\xdb7y\xdb\x98\xac2%\xec\x08U\xcde\xbc\xabhY,j]\xff\x95X\xdfE\xb6\x98\xf2/\x1c\xec\xa0\xb2\xc0\xe5<\xb0,\x8f\x16(\x17R\xe3\xcd\x8e\xfe\xaf\xd1|\xf6\x01\xb1T@)o.\r\xee~\xb4hX\x9fy\xf5Q\xdc8\xc0\xf3g"\xb9\xd3\xd4e\xbb\x7f\xca\xd5"q\nF\xcb\xe3\xce\xe6F\n\xe6\xabc\x8f\x93\xb9j\x8fz\xb1\xd7\xe3)Q\xbb\x1d\x0c\x07\xf4b\xe7S\xac\xae\xa0\t\x8f\xabh\xfe?{\xc3\x7f\x8b1@k\xca\x82\xec\xa6\xb5\xd8\x8f>\xaeq\x10T\xbc\xee;\x82\x9f\xcd\xad:-\xc0\xc9\x81Y \x10\xe3Z\x18\x9e\x9f\xdbA,\x12\xfd\xa1_y\xf7\x01S\x8a\xca\x16\xa4Z^\x1e\xd8\x8d\xff\x16Q\xd2\x1fM\x9e\xe7C#\xf5\xf5x\x8a\xc2\x81\x86/\xec\x0f\xd5\xe1\xe78\xc0t\rS\xb8~\xb0\xae<\xfb\x10\xaf\xc7\x8b\xd2US\xa5\xeeg\x1f2/\xb2"F\xfd\xc7zh\xa4\xc4i\xc5^\x99\x1f\xd5`w\x1fY\x8c\xf5\x97!LN:\x1a2\xd4\xb7(\x84\xb6\xe1\xfe\x19\xc6\x85\xd4]\x8b\xc1n\'N\x96>\xc3\xef =\x05\xa1\x19\x98u\xda\xa7\xf9U\xa7\xc5\xc4\xea\xe7\x06\xa8\xa61\xb4\xaf\xa9\xfa\xa0\x16\xf5jq\xbd\x98\xf8\xbbE\t\x97)\x06\xdf\xd5\xda\x1f\xdd=e\x104\x82\xb5\xa0\x7f\x1e6\xcc\xdd\x87\xb4\xd1\x9b\x14.aZ|D\xbf\x1e-\x12\xf9\x04\xf45n\xaf\xb1\xbb\x16T\xbd5\xe3p/\xff>\xe1\xa3E\xa6\x9c\xa3\x08G\x1f\xf2\xef\x16\xd7\xf7 \xfc\xbaq\x88\x9dk\xcaH!\xab`\xa4\x1a\x88[S\xfa\xc0o\x05\x8f\x82V{s\xbb\x90\x16\x81z\xc5\x17\x85\xdc\xa6\x9e\xde\xcf\x16ef}\xd9I\x90\x08\xb7\xc7\x98m\xef\x86N\x1fK\xb5|_SP\x0c\x82 \xea\xb4|\xe2\x94\x1e-\xb8\xac\x8b\x98d\x16\xeeb_\x0f\xfc\x96\xa0\xba\xd7\x04\x12\xe0\xdf\xcf\xfe\xae\x87\xb8\xcbp\xf5d\xd3=\xebo\xff[d\x88\x82\xa56\xd3\x96\xa5t\x8e#S\x16-\xd6j\xac\xd0\xec\xd6\xa3\x1a\x87\xc8\xe5\x83\x19D0\xfcj!\x9a\xcd.\xd6\xea\x92\xbb[1F*\x13E\xb9\xa4g\x15\xd6\xdd\x07\xcf\x0fV\xcb\x93o-\xf0}.\xb0\x9b\x12\x0e4\xe6\x05C\xa9\xf9>dv\xbe\x90\xe2l\x0f[\xfb\xd1\x02\xc1-\xf2\x1fe,\xffe_S*c\x05\xfb\x11Zn\xfc\xdbA\xcfq\x08\xca\x14-_\x99\xfd\xf7\xc2H\x9b\x98Z\x01\x12\x8d\xe1\xcf1FJ\x84\xb5\x08\xe3lv\xf26\x97\xcb\x1ek\x98\x17\xe4<E\x0c\xfao\xd1?ZP!\x03\x9e\x8e\x83\xbf&7RT\xa0\x83j\x8a\x9a\x180\xfd\xf9\x01\x93MQ}\xa5\xf4\x91\xa3\x7f\xfb\xe0=\x87\xb0\x1b0\x83\xf5\xffU\x7f<\xa5\x11|\x15\xca5/\x8e\xbb\xbd\xc5\x80I\x0f#[\xe8\xb0\x1a\xdd\xbb\x95J\x15\x14zSu\x8d\xe1\x87u1\xec\x0c\x04\x81\x08\xbf\xd4p;\x88\x16\x10\xf5%U\xfb\xae\n\xbbm\xc5\xa4\\\x0cNi\x98\xbe\xfa\x83\xf7\xfc1R\x84_\xae\x1d\x94Y\xda\xeaG:\xdf`HJ\xb6\x1dTcr#\x051l\xf6\xa9\xca\x92\xfeO\xed\xff>`~R\x8d\xa6R[\x0f$\xe4\x7f\x1fi\x9a\xb2\x03d|5\xb9\xbd\xae\x18}T\x94\x85\xc3r$?\xdb\xa9xT\xefb\xb3\xba\xa6T\xddl\'L\x14R.\xe4\xa03\\\xces\x7f\x1876q\r\xf8\x8c0\xb6\xe3\xd9\x87\xf8\xb5U\xee#=\xbc\xcf#O\xf8h1\xc9\xd1D\xa2\x93\xcd\xf4\xa2\x9f\xeb\xf16N\xb7$K\xa9K\x82\xfdX\x0fc\xf1\xee\xa6\x846y\xc7n\xd5i\x91\xa09\xa3E\xaf\x9f\xff8\xccw.bY\xfd\x905O\xfa\xa2\xdc\xc9\x0fR6p&\x9b\xee\xdbx`\xe0\xff[P\xb3R\xaa\xed\xd3\xee\xcf q\x96[\x84$\xe1\xa6\xc4\xe9\xd6#\x1a_\xe0e\xb9\x8aF1e\xb7\x1eQ\xb9\xf0^\x8b\xf0c\xb1\x9d7\xd0\xdbj\x9bp~\xb4\x93\x1fu\x8d\xdf\x91\x8a\x11#\x97[\x87\xf7\x9f\x97\xf6\xf5l\xc1}N\xfd\\N\x9f\x92\xdd\xdb\'&M\xb9`\xb8,\xea\xb4\xb0,}\x1b\x07-\x10\x9fl/^K\x7f0\x92o}P\x15ij\xbf\xc1\xbf9\xb5\xa0\xf8^\x96\xdb\'e7\xdb,\xd5A"yI\xac<\xdd\xcd6\x0b\x17T\xc9\xde\x83Bz\xd4F\xfe\xb7\x90\x06E\x81\x075/\x9cR\xdafk\x95 ]\xd9\x84\xbc\xea<\xf7\xbd\x9e\xdf\xf8\xa6}\x8aI\x86\x84\xa1{sh\x83Q\xac8\xb5\xc7\xd2\x18n.\xb0\x11S\x92:-\x0f\xf3\xa8\x8c\xbd\x9f\xc2\xfeD\x93\\\xac\x91K\xbdt\x7fsb\t\x809\x19tg0\x1d\xbc\xfd\xcd\xf1\x940\xc4^\x99L_\xe3\xdc\xebz\nY\x1cS\x8b\xf06\x0cx\xfe \xb8\xcd\xcb\xc8\xab\x9du\xa1\x16\x94q\xe4\xeb\x8e\xa8\xd2\xf4=\xe7\x02/\\RUI\x15\xc9Ht\xab^a\x03\x14\x17$1\x83\xf6_\xfd\xf4\xfeo\x91\x1b\xb6C\x12\xea\xa6\xba\xafA\x95KE\x85b\xa6\x15\xef\x9eb-\x92\xa9 BW\xf0`\xa1\xb9\x9f\xd2\xa8\xc22\x9dwP\xfb%\xb9q\xa8\x0fT[L\t~\x0e\xb7b\xf8\x82\x14\x16\xc0\xffA\x05\xc4\x7f\x8d\xe6\x7f\x8b\xeb\xb4\xa6\x96\xdcP\r\xd5\x8f\x94>\xe0\xff\xa7\x05A\xf2\xe6FJ\x1fx\x8dB\x89\xf5\x87\xca\xdd\xfb\xbf\xc5u\xf3\xb4,\xd6\xfb\xeb\x10j\xce\xba\x90\xaeW@\x13\xee\xf2\xfc\xda\xca\xbe\xed#\xa5\x05\xb7\x03}\xc4b\xdek:\xfb\xe8H\xe5a\x05C~\x1f\xddHu\x9b\x8e/\xb7~\xecn\x17R\x91J\x887I\x978\xfdci_\xff-:\x86\xc7\xf5U\xe2\x90=\xd9,\xee\xa7LU\x08\xa3\xe6:\x90x\n\xf5|J\no\xaa\xc1\xe0\x94\x039<R9\x9f"6\xad\xcb\xb6\xb8\xbeW\xee\xfd\x87\xbd~\xaf)\xdcr|\x05R\xa5\x86@\xff?\xf6y\xf7\x11\xb1\xc2\xc5\xff\xc1%\xd6\x1e\x1a\xdcw\x1f\xc2\xe3FU\xe7S\xbf\x1f\xdd\xbdO\x1f\x94>\x80\xa5\x1d\xa0K\xdd)%~\xbc\xac\nn8\xaa\x1e\x16\xdb\xb7E\x12\xb3\x90\xb2\xa2\x8a)9\x9b\x0e^8\xae\xfdJ\x86d>\x19\xa7\xbf#Mo\x95\x14\x8d\xaa;\xb3\xfdG6\xbf\xb3Mo\xa9\x0f\xc1\xa2\t\x15\x80\x8f\xb2\xa4\xfc\x06\x880\xb0\x82\xc1|\xb7\xe9\x9e\x92\xdfb|Z\xbc\x9f\xf3\xa1\xeb\xf5\xdf\x07[<\xaa\xda\x98O\xee|\xfb0\xb6]\'L1+\x1813\xb7\x0b\x93\xb0=Yk\nCY:\xadqZd\xd8o\x871\x1e<\xf5+\xff\x9f\x92\x9b1\xa6(\x06:\x9de\x90@\xecP\x02\x1a\xa5\xff\xf6\x19\xd1\xcd\xb6\x8a]\x15m\xe3A\xcd\xf1\x03M\xf9\xe8Ce\x0bpg\xf4\x1fQ\x05\xf5q}\x8d\xfa\xb2\x83(\xf5\xce;*q7\x81\xed\xa9\xc2\x8f\x95\xe8w2\xef#K\xb9\x87\xba\x82\xf6`\xa1\xf9\xef#\x13d\x91E\x0f\x15bp\xbb\x10t\xc9u\xed\xa3\rFd\xf3\xa1\xfbv\xb7\xa0\xe2Q\x90\x19\xab\xdf\xf7~6|\xd6\xa0\x7fL\x13\xb4|\xfeY$^\xff-:%\xb1e\xf5\xf1\xaf\xb1\xfcm\xa1\n\xbb$\xdc\xb8\xbe\xca\xe9V\x0c\xaf\x00J\xe3\xa2j\xb0\xe1#$\xf4!\x91\xddj\xac\x1a\xa5\xba\xd9N\xabWW\x84u\xae\xfc\xdc\xbe\xea\xf3\x8d\x9e#\xf5&\x94[\xd8\x97\xbd\x8d\x03l\x11b\x8c\xab\x86\xa6fgI\xe7 ~<\xc5q\xa9k\x9f\xeeV\xe7\x0c$\x07M6\xb2\x81\x87\xd9\xdf~T\x8b\x04\x006\xa0k^\x14\x89?[\x04c:\xba,\x02\xd8\xb3{\xde\xac\x9cw\xd482\x87 z\x16D\xda\xf26\x0eZ$\x98\x9e#PH\x8b\xe2\xffh1\x84M\x14\x86\xa4\x8e\xc5\'\xfd\xbf\x0b\xa3\xde-\xd1\xd3)dFY\xbc\xc5i\xeb\xa3\xbfS3\xeeC24y\x0e\xf7\x14\xa2+P\x82\xc1n:\x16\x1fJ~\xce\x96\x9d\x8c\xe2x\x85\x1f\x17Y\xe8\xb6\xed\xf5\xd5\xc7\x18R\xff\x81\x15\xb0\xffG\xbe\xbf}H\x89$\xdb\xd7\x10\x17\x92z\xef\x83\xac\x06\xa8\xbd"$B\xddo\xb1\xb7\xb5\x90R\x8e\xd4*\xea\xa6\xeds?\x05,^\x10G\xf8\xa4\x8a3\x04\xf7\x94\xf2\x9a\\\x81\xd7-6\x0b\xecQ\xf9y\xc2\xbc\xad\x8fA\x8d7w\x03Y\x8d\x7f;\xf9;\x0e\x10\x90X\xe1A\xdc\xd8\xadl\xefe\xf5\xd1(\x04*\xd1rk\xa5<m\x07\xf5!\x1e\x83h\x9c\x90\xa4\x15\x92\x9b\x0b\x99\x7fL\x87[\xd1`\xba\xb9\x80\xb0o\x94\x1c\x08\x91\xd9\xfe\xb9\xc3\xbe\xe3 \xa3\x8a\x99\x0c\x97IZ\x1av\xfb8\xd8}\xd77\x87\xafN\x96\xe7\x88IG\xddb\x84?\xba\xaa\')\xd4\xf5k\x9a\xdeX\xf2|\xd1D\x9dr\xf7kj\x88\x1d\xd8\x12\xd0L9#\xce\xd1xXa\xe1\x95J\x15\xc0L\xff\xf6\xa3\x9d\xd6TrC\xb4|D\x8c\xa2\xb1\xbd\x12\xeb[\xda\xb5c?\x93\xdf\xabEh\xca\xae\x14\xc5r\xa6\x1b\x87n\r\xdd\x1ed\x9b\xda\xbe\x93\xdfq\xe9\x9bv!\xcbX\x97qDX\xa3\xb1\x8a\x12\x1e\xa36\xb2\xdc\x9a)\xfb8\x14\x9d\x05\x1a"\x0f\xd8xj\xb6qD\xd5\xdeu\xe5o\xd1\xe1\x9d\xe5\x1c\x07-\xf0J\xae\xbe8\xde{\x1f\xe78hA\xfa\r\xfd\xdb\xeb\xcd\xe5\x19\xceqD\xf1\x17%\xe1\x94X\xf5\xe8\xc71\xe0\xbb0=\x9c\xebk\x08\x8f\xcc\xd9\xdd\xc7\xd5\xa2K\xe0\xd44A\x1f*\xaa\xf7H\xe1\x87\x91\xd8\xa2"h\xa6\x81\xb9\x8f\x14\xff)\x88\x07\x8ds\xbd\xffc\x03\x9fO\x99A:\xbcY\x1c"\xf5\xd78\x12\xc4\xda\xc3\xf6Gs\xef\x967&lq\x13\x1b\x9fy\xe2m\x1bG\x87I\x0fy;\xb1\xae\xd4\xd8\xdc8T\xa1#\x8d!\xb2\xd5\xa1\xef\xf6\x98=\xa5\x12\xa1\x81A\x978\xdd?W\xc5\xa3\x8f*\xdal\xc3[\xb6G\xad\xc6\xbdbT\xa1gq\xb9\xa2t\x19\x87;a\xe4\xe9\x01\xefH\xc2\x9f\xda\x8a\xed\xb3m\xf0\x9ege\x02\xd0\'\xce\xed<\x93\xc5\x04\x0eq\x0f\xe8p\x88\x8b\xa7\x9b-}\xd4\xa5\x0e\x15\x85\x0e?\xe7\xd2\xa4\x8ap\x1du\x8an\xc4\x92\xdd\\\xae\x16Y\xb2a0\xb7-\x96\xa2|\xf6\x11`\x81\x16gg\xff\x84\xf8s.Xl\xd2m$\xa0\xecZ\xa0\xbcA\xce=\x98\xda]w7\x90\xf8\xd7e\xa9\x9b^\xc0\xbf\x0e\xcdw\x1cUU\x03\xe8\x9c\x89\xcd"N7\xdb*%\x01\xe5\xc5P!\x8a\xc1\xcdV\xf7\x1cq\x16\xfc\xca\xf9\t\xc9\xcd\xb6JU\x85\xcc\xea\x1c7\xd2\xcd\xcd\xa5\xa2,F\x1fA_\xf8\xa3\x85\xfa\xc0^\']m\x15\x10\xd5\x9fc\xc4.D\x8b\xdce\x8f\xe5}\xc5V\x1f\x19($\xbaM\x10\xe96\x7f\xc2\x88G\x1ax\x9al)\xcb\x89\xe7\xb3\x8fV\xed\xce\x06%\xd6\xfcwk\xb6\xfe\xc8h\x94Rn\x11\xcf\x1b\xe8\x8e:\xe1Gqj\xefOyY\x8b\xb6\x14X\x05\xcb\x9d\xd5\xcd%\x0bI\x95\xae9$\xd1\xc177\x17x\xc6\xa3\x98\x85\x88\xf4\x9a~C=\xfa\x90\x0e\xf0\xf5\xbd\x02\x0f.#\xba\xb9\xc0\xd1MJ\xcb\xaaJSKn.D\x03\x93,i\xd0\xd8\xe5\x88Z\xaf\x160\x1e\\\xb6\x0bw\xe5\x88\xe5W\x1f\x02\xc2\xb0be\xf1\xc3\xd4s\x1c\x02\xb0Q\x01\x997<\xff\xddG\xc4\'\x9d\x8aL \x992|\x1f\xb4 5r\xd9A\\3c<s8\xab\x8f\xcb)\xe0\x86#\xc6\x06A\x9d{\xfb\xf4\xd1\xa7b90b\x05\x7f~D\xa1\xb1\xa3\xe2A\x92\xa7t\xfb\x94\xa7 \xfdUW\x05uv\xeb\x01S\xbcE\xbe\xe1E1\xefd\x9f\x0b\x18V\x0e\xd4\xa1\xe8F\xfb\xe7\xa6|\xf6\xa13\x08T\x14^\x92\xb3\xa4\xf5\x94\xd8\xabE{\x96\x97\xd4\xdcS\x08M\x0cis\x84\xe6\xef\x06PHh\xa1\xe8\xb4\x1c\x9f\xec\xe6\x02nk\xea\x9c\x94mY\x1f\x8c\\\xab\xc5[\x91w\xd4\x95\xc5\x0e\x94F>\xe7B\xce"\x80+\x85\xd7\t\xf3"\x1e\xef\xe5\xee\xe3\xda\xedpS_\xf7\xed9R\xd3\xa1\x81h\x02,Zl\xe6Wn\xefE#E%$\n\xf7\xf0\xe3\xbd\x88\x8fMB\'\xc2\x8e\xa6\xea\xe7"\xd69\xa2I\xe2\x1b\x8f\x0fF\xe1\xff>&\xa6\xd2\xf5\xadu\x10^\xa5\xbb\xb9\\-\xa0\x1ahQw\xf6h\xd5\x8dTl\xc4\x90T\xbd =\x99\xd1}\x95\xafn\xcap\xc4\xa5\xd8\xf1y\xcb\xae\xdc-nn9\xd6\xbeL7\x0e\x10]]\x9c\x90\x19q\x84\x18\xb6\x9cg\\9>\x14?\xa71N\xc7-\x82v\xf7\x01#9\xea\xd8\xaaGv\xb7\xd8K^\x9a\xbcy\xf8\xe8\x1f\xb8\xcf\xefHAd\xb2O\x83\xe9\xe0\xa5\xeaV\x9d\x16\x8a*I\x8d\xe0\xc1\x89\xf0\xec#\x17\x90\x96\xe2=\x9f\xe5\xb4`\xd5GF\x10\')"P\xf6h\xcf\xf7)yh\x8f\xc1\xf4\xdc\xdd\x97\xad\xa7@\x1eVT\xa7\x15\x7f\xb4\x00\x07\x1b\xc4\x17L\r~\xac\xe9\xb0\xc7\x84\xc7\x05\xd5\x81\x07\x1aa\x05\xec\xe7wK\x1f*\x81\x08\xd2\x17k?V\xbd\xf2\xbdD\xe5\x91\xd3\xcd\xb8\x94]\x0bb(\xca\x9f~z\xdaP\x15w\x0b\xb6\x98r\xafcU\xe7\xbb\x91\x1ay\xea\xe5\x0c\xa7\xa5`\xb8E\x04\xa4\xebE\xa0\x17\xc4\xec\x14\xe2\xfe\\u8w$\xa8%5\xf7R\xfc\x97M\x8b!\xac\xd3\x00\x93_\xfb\xe9\xcd\x83\xfc\xeb\xf8\x9cA\xd1\xf3\x14\xdcm\xaa\x16\xb8\x16M,\x1f\xa6.\xd7]\x0bE\x81_\x13,\xd2\x88\xc7Y\xa8q4\xa1\xf0\xaf\x13\x17\xfd\x06\xff\xe6\xac\x85\xed\xd3&\xc6\x92=\x86\xa2\xba\x93\xeb\x87\xa8\x97B\xdfc\x11\xb4|\xb6\xa8S\xb1>\x98\xf3k.\xee\xdd\xd2\x02\x802h52#.\x86BeJ\x0b\x96)\xfa\xb2\xe0\xed\xeb\xa1\xa7\xf0\xb5\xbd$\xb6\x1b\xfa\xcf\xa7\x08\xe7B\x8cm\xfc\xb8\xc5\xd4\x07\x11\x98`\n\xb9\xde\x9fCi\x13\x02!\xf0\x0e\xf0M\xec\x98<=\x05\x1d\xad.\x0ey\xd0?i\xf7\x92\xde\xd6\xc7$_\x99M\'\xf1\xc4\xa1\xac> \xa4\x85\xedDI\xaf\xf0\xab\x05yJr\xe2 \x11bso\x9f\xa7@\x9cL\xc6\x99\xda\xa1\xe9\xde>\xba\xa2AZ\x07`\x15\xc2\xf4o_\x1c\xffx\xfcd\xbf\x16s\xcb\xfeEEY\x15\xa0\x7f\x1a\xbbu\xc7m\xbd\xe3bz\xd6\xce\x90\x06\xf7l~\x7f\x88w\x032\x02\x8d\xd4x\xe1\xf6w+u]\xaa\x89\xcc\x82t\x91<\xebc\xc8v\xa0^+\xce\xe0\xd6\x83>\xe0\xf3l\xaa\x8b\x1e?\xbe\x06\xe9\x8b\x05\xb2\xb3\xaa<\x0c\xae\x05U6\t.\xbf\xa9\xe8ds\xbe\x87\xd5\xe1p\xf4[\x0e\xe7Q\x93x\x8f\xd4\xfa\xb0q\xf0\xf56\xbfb\xeac\x98\xf6Bj\x9f#\xb3z\xb7\xc0bCG\x82\x0cMq\xb3\xe5)\xd0G\xb1\xd7\xafe\xef\xf3\xd7\\2q\x8djV\x8e\xb3\xc6\x8d\xff#\xe1\x95*\xff\xf2T\xbcx\xb4(\xaaN\x10\xcfT\xcbn\x9fZ\xf5\x13\xffS\x1d\x7f\x1a\xf9\x9c\xad\xbd98\xa7\xa5\x16\xde\x86\x9b--\n<\x01C\xac\xd1\xc9\xdf\xb7j!Vl\xb4\xdaW\xec\xa2\x9fO)T\xceu!2\xab\xbf_l\x8fQ\xdb/\xe5\xf36\xfczHW\x1d\xb1XexC\x8cn=\x12L\xa0B\xda\x81\xb9~*\xe6l\xe7\x87\xb4\x8e\xa8L\x1d?\xd6\x83zh\x8a\x9a.K\xe9j\xd8zs\xeb\xa1o_\xec/\x85\xd8VLn\xb6\xb0\x11\xa3\xf9\x18\x8d\xa77\x9c\xb1q\x9bK\x96\xf2(\x95\\s:\xef\x95>\x86(l^\xa4.\xac*\xcd\xad\x07\xe5$!Zv%9\xeb\xf3-\x0e\xd5*\xcc\x04\xd7\x7fHn\xd59\xd7\'\x85\x9ef\xc1\x96-\xeat\x9f\xc9\xd7w+n\xdb \xf8\xe0iK\xd9\xed1\xabNm2E\xa7\x7fku\x8d\xb0#\xa3\xbbF\x15\xb8\x7f/\xba=\xc0A\xad\x8cUs\xefEw\x03\xd2\n\xe4\xb6\x96\xc6\x90\x9b\xcb\xe5XX.\x1a\x90\xe2\xcf\xf5h\x84h\xb8\xc5\x9ab\xa0g\x0b\xaa\xf3%\xeb\xf6\x9a!\xc9\x13>\xcedn\xf5\x91\x8a\xe9\x89\xc7\xc5x\xb0\xcf\x96;\x1b\xdb$\xea~)\xdd\xdd\xa6f\x7f \xf7\xfb\x02\xae=g\xff\xd9\x02\x18vR\x96e\xccy\x9e0\xb2\x0c@\xa0t\xe5\n~X\x066\x0e\x9d\xebCJF\xcd\xed )La\x01q#^\xdf\xedp-*\xbc_\x8dl9\x88\x85\xd9\x9c\'\xae:-\x90\xf6\xd2|^\x152\xfb\xfe \x1e\xb4p\xf4$6\xa7\xb3\x1ce\xc1N \xff\xd6G\xccn\xd5\xe1\xb6\xed\x86\xfb\xcc\x00\xee\xe3\x8f\xa7\xa4d\x88;\x82\x0b%8/I:\xef\x8d\x82u4K\xae\x8f\xb3\xb9\x15\xe3\xb7U\'>\xc0\x8c\x07:\xfd\xf5\xb0\xd7\x01\xc4pJ}-6\xd7"\x030\x0c\xb2\x1dJN\xa7\x87\xa3\xea\xeb(\x1c\xfdP\xec\xa2\xb9\xf5\xc0+\x08\x8a\xa0\x81\x13\n\xf5\xe782\xbb\xeb:\xd7q+\x83\x9f\x8by8\xecBvPo\xfe\xd4VU\x1a\xda\x85\xca\xf2\x84\x1a\xdc\xdbo\xd2\xb2\x01\r\xc5\x8cr\xafn\xd5\xf1\t\xa7\x10\xe5T,?U\xff\xfe[TL\x82&\xbd\x91\xc5\xb5\xb7\xaf\x07q\xdcdLG\xac\xa9\xf7\xc4i\x01\xf2\x1c\xe40\xc5\xad\xd3\xc5\x1d\x18\x07X\x05b\xc1$7~\xecd"\xce`\x00,\n7\xd3\x19\x81\xd7S\x92\xe9g\xab*\xfe\xc7\x9d=\xe4\xc5s\xabwex]vE\xbe:Y\xe8\xe5\x01\xff\xf3\xc3\xbc\x1e~vP\x9eG\xb1\x0b;\xc7\xf2\xf9\x94H2z\x88[?d\xff\xf6\xaf\xef\x157^\xfc\xd6\x88\xed\xfa\xd3\x81\xa7\x80\xc6\xeb\xe2y\x885\xff\x9c\x0b\xf6:7"\xc2\xf4\xfe\xbe%v\xc1\r\',\\8j\x13\xee\x18\xca\xf5\xf17\xa1\xf6 \xcdp\xb1\xcf\xb7a$\xb1\xa5\x90<*{L\xe9\x1b!A\x9a\x96\x88s\x8a\x0f\xe4\xdf\xf3)!\xc3\xb0\xf9\x02\t\x1fZt\xebA\x0bp\xa5\xd7N\x9e7\xaf\xc2\xbe\x1e\x8a\xe5\xf45\x97\xf8in\xb6D\x9d\x14\xbc :\xa9\xb4\xd3\xcf\x16m\xe1\xa5R\xb1h\xcfs\xb6\x8a\\\xa5!/\x89\xd3\xbdW\x17\xddP\xf4\x0b8\x85\xd5\xb0|\x86\x9b\xad=e\x16\xd9\x85\xb5\x1c8\x83o\x04m\x18\xba\x14^\x94|\xfa\x1ek\x1c\xad\xd8H\xb3\xe1-\xf7\xb9P\x83\xc7\xdd\xb34\xd2KpsQ\xcc\x11\xd2\x94\xd7\x94\x8a\xeats\xa1E\x13\xdeR\x95)\xd9\x9dc\x16\xfbl\xb6\xeas\xf1\xd4\xe4\xf3)\xd7\xbf\x94\x19Q\xd6)\xbb\xb9(\xc2Z\x85\xd9\x040\x95\x7f\xcd\x05\xbdWE\xf28i\xba\xf3\x1b\x14\xe9\x05F\t\xc68\xaf\x98R>[\xc8\xbd\xe5\xe4\xa7\x16\xb0\x1d\'\x9d\xa2\xc5\xa8\xcb\r\x8b\x16?\x18\xeb\x9f}@%LV\x14\xb9\x11\x97\t\xb0\xc87\xc7u2\xfcV\x18\xe7\xa9M-\x00\xe6:\xc8\x0c8\x11\xfay\xdfZ\xd4\x1a:\r\xb0\xe7a1qnw%\x11x\xf4\x1a\xb9\xb3\xa9p\xea\xee\x84\xa1\x05\x9c\xc7 \x898?\x92\x1fi\x16\xca$5\xa2\x0by\xb1\x9c\xed\xef\x05;\x1d\x84J\x97\x96M\x8f\xce{\x152\xb4)\x07L\x04\xa3T\xe7g\x93\x7f\xe1\xf0\xa1^\x1d.y\x1f\xfb\xa4\x052&\xf0\x06\xc2\x05\xf0\xe3\x9bS\x95M\x15w)r#\xb5\xb8\x91\x92\x7f\x11\xccE5\xdei\xb8{N\xb9$\x8a\x01\x83\xa9\x0f\xc6pd\xbd,\x97\x94-\xca"\x89\xb0\xb1!\xa9\xef\xcc\xd9B\x85sZ\xce\xea\xf6\xba\x94\x8b\x83\xecd\x90\xaa>B\xa2\xfc\x9c0n\xf8\xfd\xd1P\x9d\xfb8\x9a*\xeb\xa2N\xa9\xbc\xd0\x94\xfb\xfeP\xae\x11\x11Lr\xe3\x00a\x8f\xac\x86Z\x18\xa1\x12\xe8\xd2\'\x1aj{\n\xc1\x8b`<u\xb3\xb8\xd9\x8aGi\xe1\x94\xe0\xed\xdb\xb2\t+\x07\\P\xcb\xc2;\x811e\x84\xd3\xb3P\xfev\x08\xdd\xaa2\x87\xee\xee}Z\xc4!\xc5O8\xa9\x8d\x13r\x7f\xfb\xd4\x8c\xe0z\x14\x8b\xe5\xfc{\xe2\xafg\xe6\x9d\xc0\xa9\xb1\x9b\x86\x7f\xa5\xef\xf7\x7f\xd6<\xc1\x1fD\x8e\x0f\x06\xee\xe1\xa2\nQ\x1c\xcc\x89LD\xa1\xba G\xf7^`\x18*\xb2\x1c\xb1?jo\xee\xed\x83\xd9(\x16\x97\xeaw\xad\xe8\xbeO\x89x7!\x88\x9a\x0e\xba\xe9V\x8c*\x8a u\x19)\xf5\xb6\xe1\xbe\x17Z\x18F\x80\x8a\xc3\xde\xbb[1Ub z 4CM\xcer\xa4\x05)\x0baG!\tr\xa76\xb8\x0b\x02\xac\xd1xj\x0c\x97\xb3\xcd\x054\xc5\x18:G\xb1\xfa\xe2?\'\xf5\xeb\x81\x10\xa1\x00\x98L\x00\xd5>%\x9ds\xa1\xc5\x88Bw\x00#\x8b\xc1}\x95\x1a\x07\x8eKT& E\xf75\x90\xdb\x03&\xdd\x8ce$\xb6\xee\xc6\x01b\x06"\x12\xaby\xaf#\xb8qDc\xac\x8f\x8b\x01\xa2\x167\x0ej5D\x95"\x8e\xcc\x91\xba[1a\xe1\x9a2#\xed\xe6\xc5\xef[\x8bd\xba\rpA\x8f\xb4X\xce\xb6\xd3\x81[\xa3H\x00Fz\x12\xa9\xbb]H\x1f\xd5vN\x165\x82_\x8f$nJV\xfb\xf2L\xae\xeb\xf6De\x81u\xea\x14\x16\x94\xaex\xd0\x98\xce\xba\x10^\xaa\x8a\xc1\x1fDUNg\xbeR\xa8\xac\x01\xad\x06\x98\x1a2\xcd\xc9\x8d\x94J2\xa4\xb6\x8c\xf3\xcf8C\xb7o\x1f\xf5\xe3\xd0R\xb63hX-q\xda\xc6!\xdd\xd9\x86\xed\xa2(~\xf0\xef\xb6\x18\xa2[h$R\x8e\xfe\xbd`SNB\x89\xb4\xa8\x9f\xea\xced\xf0t\x90U\xc0\x12p\xd9t\xb9\'7\x0e\xe1\x0c\xa2x\xad9\xddcq\xe3\xa0\x05j\x04\xcd8eCp\xe3 \xff\x12\x8d\xe5\x0co\xadw\xb7\xea\xca\x85\x8b\x8b\x91|\x83\xf9\xea\xfb\xaa\xc3\x89\r\x16\x0e\xcd\xc7\xb9\xb4\x9f\xf6U\x97\xd2f\x91\x9e\x16X\xda\xec\xc7\xc1\x08\xab*\x96\x90\x8fL\xfe<\xbd\xf6vKA\xf8\x82\x02c[\xcen\x8f]\xe7(UI\xd1\x10\xee\xa5\xf8\xfd\xd1\xdf$2\'\xde<U\x14\x0fn\xa8\xbb\x8f!\xbe\x9e\xa4\n;\nB\xfcl\xc7\x97\xff\x0cx_\xef\xfe\xab\x1co\xee\x8e*dD_\xbe\xe9>\xdb\xa1h\x8f\xac\x0bM\xda\x9d\xc9\xd7\xdeN\x98\x8cp\x10MH\xc5\xb3\x1b\x07>\x90H\x07\xa5\xaf>\x1cfS-\xf0<a\x16\xc4b\xf3\x96A\xc2.m\xc9pJie\x9a\xb7]\x08\x0ev\x14\xd55v\x1d\xcd\'\nI-"\xceI0\xacS:\x11\xaao\xf51d3t\xeaB\xea\xf6n\xdf\xc9P\xbfW\x17\r\xf6(d_\xfb\x8e\x0cM\xf4\x01\xb68\xc3SCM\xc7\x81\xc5\xa7\x8fk.\xe4\x90\xb0\xb1\x89}\x96\xa3N<\xd9\x9ab\xa9\t\x03F8\xa6lk\x9a\xf4^*\xa5\xb9\xb3){?\x8fxr\xd2\xdb/l\x90FV4,\x0c\xda\xfe\x141\xe9H\x17Pq\xed\xd6\xddS:\xb9\xc6\xcc\xf9\xc1W\x19\x86[\x0ftp2\x01\x92\xa9S{\x1c\xe8R\xeb\x03\xe9\xeb,\xfd\x86\xb0\xb2^\xfbz4\xd5\x02\x04q\xda\xc7\xa54\x91\xb7q4\xc5\xc4S6\xb6W\xab\x15\xed\xdbS\xda\xbb\x8a\xb9vH\xdf\xa3\xa4\xe0\x9eR\xdf\xaai%\xb6%\xf2\xd9\xbdRX-\x88\x9f\xaa\x0e9\xab\xc4i\xc7\xd3%\x9dAR\xcb\x98I\x98\xcd9\x82\x1bG\x15c,\x0c\xbe\xa8\x87\xd5\xa3\xc2.\xe9\xc4-\x82b6\xb17\x8c\x12\xddS\xb8#\x81\xc3T\xf1\xf6\x94\xde\xdd\xaaKc \x88Aw\xde\xb3\xddW\x9d\xa7\x00\xf75vBc\\\xda\xc7!\x06_!\xdc\xb8\x88Z\xdf-\xe9\xa4[l0\x80:\xec\xe4o\xfe\xcd\xa9\x05\'\x0873@z\xf7\xe6\x14\xf7 W\xf5"8\xd9\xf6\xac\xd7j1\xa86\xe2\xab\xa4R\xa2\xeeX\xc9\xa4\x1b\xb9\x05\xab\x9c\xc6L=N:\xcdE\xf8\xd7$\xec\x06;)L\xb7\xa6h\xb6aD]\x7fI[\xfeXSX\xb3\xa9\xce\x03\xcb2Wmd>\xfa\xa8\x08\x9cr\x16\xce[Y\xb2m-\xa8\xfdg\xa4\xecyh\xfb\xca\x8f\x16*\xd0\xc5\n.7gy\xdf\xe6\x02O\rV\xb0EG\x8d\xb7\'m#UM\xa4\xb0\xe7\x00V\xc6\x8f\xf3#\xf2\xcd\r\xe9W\nG_\xdc\x8a\x05jW\x86\x946\x91\x8cO\xc1\xbd}b\xafU\x1aT\xd4\x9c\x1dU\xcf\xef\xd5\x02\xf0\x08\xbc_yS\xee\xf9\x8e\x14}B\xba\x8f\xa6{\x12\xfc\x9a\x82@\xc8\x8a\x19\xc0N\xd8\xf6:\xbe\xbb\x05\x10Y\xee}\xcc\xa1\x83A&\xc9\x1a\x1f8\xd8\xf0\x05\x83!\x99\xe5|\xfbT\xa5\x01@\x89\xc6\xfcd\x95\xc2\xdbHi\xa1\xea\xc9\xa2\x0c^\xeen\xa4\xb4@\x86\x91s=\xcf\xa5R\xd5\xcf\x16\x19\xd4\xcd\x10\x0f\xeb\xa8\xe5\xdc\xc9W\x8bF\x91wR\x06~e#\xb75\x85\xb5\x12(\x0b\xacM\x18\xe5\xd9\xed\x0fZ\xe0b\xe5\xb6\xb4S\xf6j0kQa\t\xb8N:t\x01-\xaa\xd0\x8e\xa7T\xa4\x0c\xaa\x9d\xcd\xa9O\xb7\x1e\xb2\x1d(\xd0\xba\xbe\x06\x92^\xc9\xad\xc7\xf8\xc7\'\xc3\x90^\xa7\x9b-\nF\xa6\x99\xc2\x19\x94C;w!\xf1\x17d!\x95\x8f\xd2ey\xeeBUOR\x10\xad\x08Z\xfc\xf4\xecVL\x8c>]\xd9Yj6\x8a\x7f\xfb]\\\x04D&\xc4\x86\xf3\xd0\x80\xb8g\xcbS\x88\x15\xa1H\xd2V\x9dg>\xfb\x08\xd4yR\x05\x05\xc3rvo\x9fq\x10\xa0\xbbZ\xb0\x0bsq\xfb\x94>\xc01\xf0\x14\x91\xeb\xbb\xf7\x02\x9bh\x95>\xa1\xf4\x9b\x8e\xea\xda\xa4\xb8C\xc6\'$;KM\xe9\x91\xb1\xb2>2\x81\xe4\xb0\xea\n\xaa\xbb\xc5h\x11L\x93\x0bQ\xb5x\xa0\xb1W\x8b\x9c\xe4\x01\x13.|\xeag\xdf+\x06WF3\x16\xefj\x1e\xd7q\x061\x17\xdd\x1a\x9c\xb8\xd4\xf1\xf97\x87\xd6b\x91\x7f\x0b\xe3\xe38\xf0\xc9ii>\x12\x14\xef\xc6\xd9\x95\xddyJ=rhR\xb5/R\xa7\x1cn\xb6\xd5*\x0e+\xb1\xbe\xf2\xeb\x1c\x8b\xe2\xa8\x98b*\xa1\x96\xa7\x97\xf3V\xa7\x0f\xc0\x01\x01\xce\xf0\xfc\xd4\x8d\xfc\xaeG\xb5\xca%\x94\x9d\x90\x05N~=\xc4\x8c\x0e\xf7\xe5u\xf2\xe2\xf89kK-\xa8Y\xca\xe2\xfe\x1b3\xb9\xa7\xc0\xaf\xcdG\x17,\xd3\\\xa7\xdb\xa7\xb4H8\x96V\x13\xd0\xdc}\xab\x16\xe8\xfd]\xa7\x03\xc8\xbc\xa3\n\xfc~\n9\xc4\xa6\x9dl\x8a\xd2\xfb\xaaK#D\x1ep\x96JUw}\xc0s\x11\xc5o\tn|\xeeU\x03\xab\x0fqSN\xfc\x87\xb6\xd4\xc3\xf6\xd9\xf2\x94,\xb5,\xa2\xc5\x0f\xbd\xb5g\x1f\xbd"6}\xad>!\xfa\xe6\xde\x1cJF\x02\xc1I\x1dj\x84\xbd\x0e8Y\xb4\xb8\x14\xcbg\xf3\xf5\xce\xe4\xde\x0b-F\x02\x87\xa2\x98p\xf0o\x9f\x883\xea\x1c\xc58\x11\xa2\x1f)q\x87,\xbe-\xd5\xbdNw\xcf\xe9)IxK\x18(O\xfci\xba\xb5\xe3\xae\xd3G\x0c\xd8\xc9\xac\xad\xfd\xc4\x85\xc1\x0e\x0b\x15\xb6\x82\xd8?-\xbb\x91\xd2\xa2u\xe1q\x056)n\xa4\xd6\x07h\xdb\xce7W\xaa[\x0f\xe5,HX\xbe\x08\xfa\xd4\xe4\xe7\xa2|\xc3h\xc2L\x08"\xe2\xe6\x12\xe10\t6\xd2\xdcNlOR\x86\xa6\xea\x83\xadR\x11I\x0f^\xebG\x0b\x94\x9c3\xf1\xf5\xb4t\xcd7\x9bN}\xa8@\\\xbe\x98\xc5\x1d\xf2\xd9\x07NG7\x06;\xe3 \xda\xf7\x07-\x08\xb2\x14\xe9Y\x8c\xec\xd7\x03\xfckP\xdd+\x1eN\x98\xfe\x8b\x82W\x122\xa6\xeb\xed\x97\xf6\xcc\xcd\xdf-\xd0\xe6\x18|QY\xf5sq\xa4\xe3\xdd\x92\x9f\xebh\xd7\xa2\xa4H.\xb0\x9f\xe7\x07-F\x93H\xbc\xb8:\x9fZ\xcf\x8f\x16\xd7\xeb\xc2\xa2\xcf\xb8\xdb\xdd\xf9shN\x13WGeW\xd1\xc0q\xac\x98=E\x02\xab/+\x1aL\xbf\xc6A\x0c\x96\xac\xc6,\xcf\x8a\xa1\xef\\\x06\xb1\x1c\x98P\xc0\xa1,\x96\x91\xbd\x8fA}\x05\x94K:-k\xde\xd1\xe9\xc9\xf8\x83.\xe7X\xac\x80\xc9\x10\xd5\xe7H\xa9%\x96\x96\xa3\xb2=ug^x\xff\x8f\x03V\r\x1033\xfb\xf7\x02\x07\x11\x85\x8du\x8d\xb4\xb8\xb9\x88\x01\xc2\xd8=\xe0\xccj\xfe\xbdp\xef\x0f\xa1\x7fP\x95\xed\xa9\xb8\xb9\x88#"\xaa\x8f8\xc3\xc1>\xf7\xed\xa3\x07\xe5\xa2\xc7\xef\x91\xea)\xa6\x8e\xad\xd4E?\xefl\xb0\n\xdd\xce\xb1"\x81\xb8=6\x9e\x0c\xef0\x90"\x19\xe2A\x1d\xb3\xb8\xb9\xc0\xad_\xc5\xa56\xc2\xad/V\xce\xa7\x8c!\\\xb0\xb0\x81\xd1\xcf\x85\x16p`\ni\xb6\x18\xca\xf6\xb9X\x9dV\x13\xd6\xa9\x8fGF\xf3\xfb\x14<\xf1,\xf6;\x88\xa8\xea\xe8n.X\xae\x15\xca\xfa\x17uT\xbd\xb88\x0c\xfc\xa7\x99\x00LPe\xac\xd5\xe1l\x11\x01ZT\x01\x83\xc4\xe3<s8N)=\x05\xbe\xf1\xa2\xbc\xc3u\x16V7RU\x19\xcb\xf7\xa1\xda\'\xfe+\xa2|\xfb\xc0W\'\xc4+\xabKj\x88\x87\x9dL\x1f\xb0\x17\x16U\xfa/\xad\xc5r>e\xf4\xa5*[\x9f\\7\xdf}\n\xc7\xbfi\xa4r\x0f\x8d#o\xba\xfa ;+\xb5\xdf\xee*\xb9V\x1f\x89\xeb\\\xd5\x9cK\xd3oo!}\xb1\x06ZN\xcaN\xfb\xd7\xa0\xa7d\xd5\xbd\\W\xb2\xe5\x80\xf7\xfa\x86\xf7\xb7\x85jFP\xb6\xfe5\x17Z\x88\x93\xc3tVw;\xe8~J\x12[\xd7\x8b\xaff\xf6tZ\xd2z\xca\x14\x82\x08\x14j\xce\xf5\xd7\\\xa47\x0f\xc6\x08\xcd\x81\xeeZ`\xc9\'\x84\xc3\xc0M)\xbbq\xce6\x89A\xf7r\xc3Lq\xe2\xc7\xf7\xa2\x16\x10\x02\x93\x85Cd\xd0\xcdV^\t\x1a\x86\xd7S0\xea\xfc\x9b\xd38\xa6qd"!X\xddl\xa5\xb5\x88\xc5\xce\xf7\x92??\xde\xad\xc6\x01\x1d\x0e\xf8\x8b\xf4i\xbe\x05zo\xa4\x9a\xc9\xac\x96u\x16\xee\xb3\xa5\x05v8\x8c:a)\\\x96m.\xe86\x11\x12\xa8\xf6e?T\x10\x1fO\xa9\x0c\x94\x13w\xaa\x82\xfa\\\x0f\xa9\xbaLC\x88(<\xba\xc5q\xd78\x12\xf1\xb7"\xae\xaa\x03C\xf2\x1d\xa9\xaa\xdd\xe1d\x92\xfe\xdb\xb9b\xb4\xe0\x9bF9xN\xab\xf3t\xebQ\xe1\xa6\x0c\xa6\x9fPO\x7f\xce\x10\xcc\xba,\x85\xe8.\xcdy\xc0BA\xc3\xf6Z\x85S\x9a\xb9\x9d+f(h\xc3\'\x93\xb3\xee\xfd\\1Z\x14\xc3I\xc31S\xfa\x19\x0f\xb2>\x92\xb0\xc5B\x0e\xf7\xeeV\x8c\x16\xd4\x8b\xe1\x83\xa4\x85\xfb\xcc\xe7H\xd9\xc9\xf2\n\xae\x13&\x05\xb7b\xc2\xe54\xd5\xf1\xa1G\x13\xc3\xaf\xf5\xa8\xb9\xdb\x1dE\xa8\xd5\xaf\x18k\x8a\xd9\x07g\xc5\x8c\x9fyz\xaf\xf6nA)4\x8b<\xa7rXl\xf6\xe689t#\xab\xd2\xff\xc9+y\xef\xc2h|\xc1b\x7fs\x96\x92\xbd\xfd`-F8\xd9\xd6\xeeq,L\ra\xe3\xec\xd6t\xed\x0fU=\xf3\xddv\xb7\x0b5\x8eb\xf7\xbe\x0eC\xb7\x0b\xb5\xd7\x81\x1f\xc1\xcd\x14\xf3\xa7\x8d\xd3\xfex\xe9\x8b\xc2d#[\x9c>\xce[\xb3\x91\xaa \x9a<]\xfb\xa4\xe9Z\xf0\xedw(&\xb0\x87\x84\x00<W\xddN\x87kg\xa8\xf2\xf0S\x92[uZ\\\xf7X\xe2\xa4k\xc1\xa2\x1b\xc5\xf5\x91\xe6u\xc6\xa1h\x94>#\xb85\xd5I\x07\xa7\x1f\xd1\x96||\xfb\xdfS\xaaP\x8f~\x9d\x96\x80\xc4\xdc>]-\x06s\x81\x9b:\x8e\xd3\xc6U\x8b\x9e\x02g!\x86\xe1\x91I\xfc\x9e\xb8\xb03\xe0\x0b\xd5Ou\x16\xac\xcd%\x8aQ\x98(i\xfb\xb9\xa6\xd7\x91\\`\xf2\x95\xd8\xa2\xbb_\xa4\xe5\x0b\xc4}J\x9dz\xf4\xe9V]Z\xbeB\xdcu%\xd0\xa2[u\xbbM\xf1\xf7\xa5n{p\xa8\xdew%@\x18\xa2\x81y\xd5\xbe\xf5\xf3)\xd70\xea\xa7I\x13#\x07w\xe2\xda]\x99\xb0\xe9\xa8\xb1n;\xd7\xcd}WFN\xa9 \xccw\xcc\xe3W\x8b\x00yz\x14\xaa\xa2\'\x17\xd9\xd4}\xdb\xec\xde\x87U\xba;\x1fH\xe3P\x81\x83\xd4U\xc2\x8f\x13W\xb3\xad\xf2MY\x8f\xa3^}Y[\x93\x037\x8b\x89"\xe7\xe1\xfa \x93\tY\x01(\x93\xb1,\xb6\xb4\x8d\x03;\xc8\xd8\x92\xc8\x14=\xd4\xc2\x9f}\xc0\x00>\xa2l\xba\x10\xa3[SZ\x04\xf1n\x14qf5\xb7bp/\x03\x1f\x18\xd2~\x9a;\xab\xf9m9*Mm\xf8\xb1~\xf0\x06\xde-\xa0\x180\x8e\xcc\xbe\x7f\r\xb7\xd5G<\x19M?d\x92]DQ#\x1d*\xe1\xb2\x15+.\x1a\x88\x15\xcc\x8a\xc1w1\xc7\xd2\xc0\xdc\xf7\x18Z\x03\xc3\x14\x0c\x89p\x85\xec\xd6\xb4\xa2\xf58T\x99\x82v\xec\xec\xa7\xdf \xb5p\xab\xdcVd3N\xb7\x1e\xd4$P\nH\x0c\xa5\xfc\xbc\tU\xa9\x0c\x15\xc6\xcb\x08\xc2\\\xcc\xf1\xea\xa3\xa9\xb8;\x89\x03(W\xbf\x1eT\xa2\xce\xa5VA\xfc\xd4\xaf\x87\xbc\xa4\xa6\xfa("5\xd9\xf9\xd9\xf2\x81\xa8\xae\x92\x07<\x7fxIR1\xeb\xd1\xea\xa2\x9b\xaa}\x8f<\x90\xfaPTK\xdc\xd8mNg;\xd0\x02\x1e\x1c\xab\xf5\xaa.\xffbO\x89\xd4<\x9a\xc6OOn\xc5\xf0\x1a\xa7\xec1\x1c\x8c\xe1\xf3/6\x97\xbcX$~\x9et\xb4 \xa2\rw\x18\xb1i\x7fGu\xaa\xe2\xa3T\x00b\x11\xaf\xc19[i\x1cr\x18\xe3q}Z\xf6\xb3U\x8b\xacZ\r\x08\xfc\x87\xdfA<\x05\xf0\x86\xaa[\xc6\'\xd4_\xe3\x88@2\xc9\x15\xd0Gr{\x8c\x16\x84Y\x96\xf6\xf4Q\x01q\x8f4\xaavE\\\xaeq\xbaoN-\xa6\xaa}\xc8\x01w\xbf\x0b\x8d\x9b2[\x85\x1d\x92\x9fn\xa4\xd4\x10\xb3\x83\x92\xf1\xaf\x1f\xfcA\xe9fi\x86\xb3\xd6j\x9bRv+F\x0cev\xe32\xb9\x96v\xb8\x18\x8aZ`\xb1ee\x89S\xf7\xb3U\x94\xa5\x1b\xdb\t\xf00\x7f\x061\x0e\xaakAS\xd6\xfe\xcb\xfe\x18\xf29\x14/dM\xab\xdf\x1f\x93\x8cY\x11&\x8f*\xcb\x039lQ\xa7IB\x1d\xd4\x0bX\xc9\xe2\xf7\xc7D{R\xda\xa4]\x8c:\xd9\xcd\x96\xd8\x96\xc5\xfa\xaa\xd4\xdc\xa3\x9b\xad"h\xc3\xf8\xc7n\x1e\x81}\xb6\x8ccH1g\x80t\xeb\xe5\xd7\\8\xd7;1\x94\x9b\xed\xe4y~X\xec\xb3\x8a\x1dH\xc1\xc9\xe9l)p\x85|\x0c\xf0(\x8a\xe5\xac\x9f\xe7)}\xdc\n\x86@\x9e\xda\x99\xc13\xed\xc9l,\xef\xd7\x17U\xday\xab\xbf\xad\x8f\xc8\xa9M\xf8!\xc4y\xccvEG\xa5\x88B\x96\xc7\x14Q\xb6\xd9*\xd2[T\xe1/S7\xbb\x93_-\x08\x18b\x0f\xd5~biW\x8b\x19\xcd\x1a\x07S\xdb\xdc\x97m}\xb4\xb61\x84\xecsQ\xc4\xb9\x08\xb1\x8b\xb1\x13\x83\x9b\x0bH{\x8cO|B\x10\t\xa7\x7f\xbbb\xe3\xaa\xae\x8d\xca\xb0\x9e\xd6\xc5\x8a\xe2\xa3\xc2m\xec@\xed\xcc\xad)\x8a_r\x13\xfa8P\x0c\xee\xdf\x1cq~\xe1~\xb0\x98\xc2\xc9\xd1\xbdZd\xec,\xbe\xec\xfcd\x06{>%O\xe9\x8c\x88\xe6\xd2\xf9\xc8\x96\x91\x98\xb2\x94tG\x8d\xe6\xd6\xc3\xe6b\x18\xe7\xbe\xa2\x1b\xfb\xbb%\x87\xd3\x90\xa56\x1e\xd69\xcf\xdb\x83\x16\xac\x149\xbe\xeb6\xadeGA\xaf\\\x12)\x8bbzk}\xe7\xeb[O\x19=+\x13\x91A\xa7\xff\xd8A\xca\x03\x11\xd0\x16B\xb5\xff\x98\xad\xaa\'\xc5\xa3\x08\x9c-\x84\xd3+\xb0\xbc\xd8\x14\xd3\x00|6s\xb8h\xb1Z\xe0\xcf\xa9>\xa9~\xa6\x1f\x07\xde\xf3P\x86W\xdc+\xb9\xbb7WT\x1d\xa7<\xf2\xb5\xb2\xe9\xe0 \xba\xb3\x80\x94\xd7\xc2\xab@N\xcb\xef\xa0"O\x8b\xba\x13r\xf3\xdda\xae\x94\x8d\x8c\xf8\xc6\xc6\xa5v2\xfb\xac\x16\x1cO5\x18&/8\x8fOY\xd1*\xd5\x0el\xcbz\xd4\xcd\xaf\xfc-\xc5D`\x15\xae{(Ow\xcf\x89-\xfa2PdI\x97\x15\x85\xdbg[-\x9f\xddMg\xb5\x85\xe9\xbe\xb9v\x8d\x94\xf2\x97$\xbcT\x1d\xf5\xf4\x81\x94\xcf\xee\xd5T2\xe1\r,n\xb6\r\xc5\x8b)%4\xea\xb3\x93\x7fs\xe4\xb3\xaf\x93_\xaa\xb2a)\x9f\xef\xb3%\x9f\x8d?I\xc6\xbb-+x\x9f\xad\xac\x8bl\x0c\xcb\xf0lO7\x8e\xae\nL)\xa2\x90r<\xb8\xc2\xad\xc5\xe5^\xb3\x9a\x8a=\x1ev\xe1\xeb\x8bf\xc8\xd92g\xab\x8a"n#\xa5\x85\x94V\r3\xb13\xe7\xdf\xe8\x0e>\xa9J\xe5cx\xea\x9c\xbd\xfe1$e\xb2\x91A\xac\xe4\xc5\x92\xb8\x7f\xb7\xe4\x08\x00(]\'\x0c+\xe6\xe30j\xd1T\'\xd6\xe1\xad\x8f\xfe~\xb9Z(\x9dqY[\xb5?\x11\xdd\xaf\x07\xb6\'\x18G\xf8@"\xbd\xf9\xbb\x81\x16\xc9\x90;D\x8b\x0f\xee\xd2\x85\xba\x19Q\xdc\xed\xfc\xa9\xc3eh@/vS\xde`\xed\xdb\x18\x87u\xf1\xd6S\x8aj4\x07q\xfe|\xe2\xc7\x84S\xcav\xd2\xe1,\xa5\xe6\xbe\x06\xd0P*C\x1f\xe2\xff\x18=\x9dsQM@6\xa4\xdbe\xec\x8c\xe0\xe6B\x1f\xd2\x90I\xc2)=TC\xdf\xff\x98\xabF\xceu!wz\t\x07>\x08tX\xa6\xac\x11Mr\x82\xd6\xd1E\x15\xac& \xaab\x88\x12\xbc\xb6\xa9",\x1c[\x86\xea\x19EGx\xe1\xc2\x89\x87Q\x1f">e<u\xf1\x08\xa4\xe3)\xb9\x08\x0e\xfe\x82\xa8\xcc\x9e\xb2\xcfV\xfc\xbc:\x83:y\xab\xe2\xf6\x18\x98<,\xc6<\xc5\xccQ\xa6\xfb\xf6\xc5\x9e\r\xb8\xb9,\xce\x8c\xe2\xc6\x01z0J\x03\x82*\x1b\xe3\x1d\xdd\xf6\xa9\x10\x88*\xa9\x7f\x011\xae\xc1\xed\xd3$5\x02q"(\xb80\xdc\x89K\x8bf(\x93\xeb6m\x9f\x96\xdc{\xb9#$\xdd2\x89i\xba\xd9^{\x8bc\xb2N\xf1\xe5\x04g\x8d\x0bMY0\xf9\xaf\xdb\x03>\x9b\x1c\xdcH\x95\xe5i\xe2\x83\xc5\xea\xab\xc9\x8d\x14\xf6\xcc\xa83\x19\x0e\x918\x83[1\xea\xc5P\xa72\\\xee\xc9\x11\xb10\xac$\xf7\xaeSr\x88\xe6\xc1Y\x8e\x8c\x03\xda\xa8\xaa\xef\xe6:VO\xf4 h[\x0cF\x18\x06\x0c\xbf\xee"WT\r\x14Sw\xa1D\xc1\x14\x1d\xf7\x91V\xd5\x99V\xf4M\xe1\x19j\xd5\xed\xb1\xaaJ\x90T\xabU\xd6;\x94\xabX\x89Q\x82G\xcf\x13\xe4Nr\xd1\x8d\xc4\x89\xdf\x84\xe8.$\xbe\x8b\x7f\xb7\xed-\xc1`\xb1\xbd\xf6U1\xb4\xbf\xdb\xf6Fi\x80\xef\x15L^\x9d\xcd\x8d\x94\xea\xeb(\x8d\x92\xa2B\x19\x97\x9d\x15\xd6:(\xb3KR\xc3\xf8.\xf6\xf5\xe8\xab\xbe\x12\x06\xfd\xeb\x16\x0b\xceR\xa2\x05\xf4f\xd9\xaa\x07N\xde\x9e\x85\x1b\'\r\xd9\x92\xe5Mst\xe3\xe0\xf9\x05\xc8\x9f\x10\xbb\xad\xfbq\xd0\xc7\xb5\x10\xd7.\xa4\x12\xa38OK\x08\xf7\x04?^S\x9de\x1b\xc9\x8dc\xbepI\x1b\x0c\xdc\xf0\r8l <\xdf\xd7\xc6\xc11\xd0\x0e\x1a\xcd\x9fA\xf3=\x1a\xc4\xdb\xc4O\xe1\xa5\xf5\xebq}k\x92\xb3(Be\xcd\xea\xc6\x01*\x9d\x94\t\xfc\x96T@\x047\x8e\x1c\xde\x945$CDJ_\xf4\x18G\x86\xa7\x97B S\r=9\x99\xec)]\xca\xdaU(\x13\xf3\xb4\xf6q\xac\n\xaa\x8e\xf2yX\x8c\xd3\xfb8\xa2e\x9ay/\x8d\x03f\xf7\xa2\xb3q\x85\x03\xfe\x11\xf6\xdc\xb4\xa7\x9f\xb6e\xb6J\x8c\xeb\xb7\xb9\x99\x1as>X\xab\xb31\xb4wS\x00id\x82\x8b\xefc\x88\x91\x03u\x06\xd6\xf4a\xf5}\xfb@\xc1\xa8+\xebVE\x18_]\x1f\x1d\xcfB\xefC\x9c\x08\xd5\xf7a\x1a\xbe\x99\xbd\xd6\xee]\xb8\xf7Al+\x19\x7f2\x99\xbe\xe36\xcd:\x1d\xa0.\xc5r\xa5\xe0\xef\xe1\x15|\x9f\xc2\xfb\xb8\xee7*\xa7\xb1`\x9b\x7fJ\xbd\x8cz*cnu\xec\xe2FZ\xc4\xd5\x85%O\x95^\xad{40\xaf\x9a\x80!\xfef\xa9 \x1f\xcc\x1cy\xd5z\xa18jQ|c\xe5\xf9\xb7\xa4\xf3\xaa(\x83\x82B\x08\xe2U\xe5\x9b\xb6\xa7\x10\x13\x0f\xe2`\xc4P\x19\xa5\xb8\xd9\xc2\xb5C\x1a\x01~\x85\xe0\xf4\x1b\xac\x8f\x02\xde\xb2OCw\x94\xee\xc6\x01\x82)\xab^\r<\xeeC\x01\xf5\xdb\x07\'\x0b\x07\xea\xb5\xfa\xe4\n\x0e\x9fp\xb5\xa0\xa4-MeFj\xaan\xa4\xdc\xd5\xd7\xe54\x9b\xe5\xf8\xb2\x1f\xe9uW\x03NG\xb5\x9c\x1b\xa0\r7\xd2(\xf6\x99Q-\xe2\\\x8fZ\r\xeb\x03\x0c\x12H\x08\x92\xe6\xe6y\xee\xe3Xj\xa1\xd3\xf4p\x1el\xe2\xdf>,nJm55\xbc\xb5\xech\xb9lU\x9c"e\xa8B\xff\x18\xdfx:\xfbH\xc1\xb8*\xb8o\x0f\x85\x87\xd5"\x08\xa6\x86\xfd\x91\x1f\xac\xc4\xdf\x91\xea)\x9c\xb5\x16\x83\xdd\xd9\xe6\xefq\x84!\x86\xd4\x08L\xe8`\x80\xc8\xb2\x93\xb9+C\x077u\x7f\x95\xdb\\@\xc9\x13\xa7\xa1B\x06tz\xda\xef\xca\xbc\x18\xc9\xd1\x9c\x04\x8f\x1b\x9f\xaaL\xf7\\\xe2bW\xa5\xb6\x9a[\xfd\xa8\x9f\xcb\x8b\x91\x9c\xc2\xfa,\xfd\x17\xab\xdf\xdf\xdeK4\xfe\x002\x00\xc0\xfb\xd2t\xdf\xad\xf8\xc6\xf9\xa6\xc9E_\xa6R\xac\xe7\x8a\xa9\x05\xc6\\\x84i9<8\x99\xbe\xe3\xb0>\xa4SD\xc4y\xcf5\xde-\xaa\xb8\xeb^\xe0\xcc\xc2\xc1\xaf}?%-\xf6\x86\xb18"\xda6\x8e.VS\xe9\x15\xa0J}pfdc\xf1\xa6\xf0\x00n\x06P1\x07\xea\xd7\xfa\x10\xac\xb0\x81B"2\x91\xdd\xbb\xed/\xc8\xf8\xae{\x12L\xbe\x14\xae\x8f]\xc88P^\xcf\x15\xce\xac\xc5\xbc\xb0\xcf\x96L\x00\x8em\xd7\xdd0f=\xbf\xfd\xa8|\x83Y\xc1\x04\xd2Rt\xab\xae\x16\xa1\xde\xac\x1a\xdd}Qz\n1^\xacr\xe2\xa7\xe5\xd78\xc4^\xd9\xc4\xf5;Js\xeb\xd1\xc4\xcb\x92-&\x9dN\x9e\xdell\x05!\x8a\xd1O\xd0\x9e]\x13\xe3e-&1\x94j5\xc55\xb9oN-\xa6\xd8^\xe1\x10\xa9\xbb\x92\xd1z\xca\x04\xee0\x9b"\xbd\x0f\x94\xeb\xb3E\xd3!$\xa6\xd6\xb9W\x1d\xbd\xd6S$\x02^U\xbdh\x8c:\xfb\\TK,\x9c\x81!\xdc\xdd\x99\x1c\xc1IU)\x8f\r2\x9a!\xb9\xb9\x14\x9e"\xbf\x01\x18\xd9\xaf]X\x14kT\xb6\xe9\x9a\x8b\xd5\x9c\xf5\xa3\xc5\x98\t\xb0\xb7\xd8\xc4\xeb\x9e\xf7x\xad\xa7\x04\x92\xbfp0\xa7\xc5t\xb4\x9f\x0e\xd7\x08U\x9d\x07W\xf8\xe5\xf1\x8d\xe0N\x87,\x1c\xee\xf5\xe6\xa9l_#\xdd\x9f\x92\x15\x8f\xca\xb5\xc3n~\xd9\xa7\xfek\xc8\x86\xa6\xb8\xbe9)L\xd5\xea\xbe\x86,\xa5O\xea\xa2x\xc5\xa6\xc1\xbd\x9fAY\xb7y\x947}\x9d"\xbb\x06\x95\xfaH\x86sTe}x\xaa\xdc=Z\x0c\xf1\x8d\xa2\xd20\xa5<~\xbe\xb9\xab\x0f\x90\n\xf8\xb7\x9d\x93.\x9d\xf7\x9c\xfa0\\\x1f-\xe2\xc17~\xb70\xde\x0f\x02G\xe9\xa8\x07ZOQ\xca3\xa8\xc6\xfb\xc4J\x9ary\x8aSlI\x84\x1e\xfb\x8fo\x9f\xfa9*<\xbb\xb1\xf2\x1c\x1c\xff\xa6m\x9e\x04c3\xbe\xcdO\xf7\xdf\x0b\xb1\x0bV\xd3b9\'\x97\xeb=\x0e\x18\xe0\x93\xb1V\xfb\xfbV}`\x89E\xcb\xadM\xbf?`\x88\x1f\xca\xef3\xdb\xbeW@\xe8)h\xf8V\xa9T\x19|\xbc\x9e\xb66}@\x8eI\xc4\x86pL\xf5o\x9f\xa7\x00uJ\xc2}\xd6\x1e\xdc\\4\x8eBV\x85\x19\xb5\xea\xbf\x86p\x19\xf5\x80\xa0MG"\x8fz|\rb~\x82\xd2\x87*\x17\xea\xd5[8g\xfb\xd2\r\xa8\x8a\xa5,\xa3\xfc\xbc\xf7M#5\xcb\xe3\xe3H\x8e=\x9d\xb3}M1\xe7\xf7Q\xa4 \x14\xd39[\xf5\xc1\x85O5)(\x82V\x0e\x1b\xc6rk\x13\x87\x0e5\x80\xa7\xaa\xdbw\xa4R\x95\r\xca\x9c\x01j\xa8\xc9\x8d\x14\xfd\xa8\xacZU\xa9T\x8e\xf1\xab\x05\x90\xbc\xebt\x82r/\xbb\x1dd9\xcf\xeb\x18\xa3\xfe\x85\xd0\xd2\x9e\x91x\xdb8"T)\x93\xdc\xda\\\x1eN\xde\xe62L\xfb\xe9Z\xd3\xc2\xe1\xbdg\x9b\xf4\x14*\x96 w\x91\x9e\xd6\xca\x8a\xa6\xad\x8f\x8e\xed\xd0\xa2Yl\xdd\xb4\xaf\xf7\xf5\xe8\xe0=e\xa1\x0cU\xa5\xed\xe8\xc1\xd5GA\xbf\xbdI\x03*\xfb;\x8a>*_\x8a\xbe\xb9\'\xdf\xd6\xf3)\x05\xb0\xd5\x14^\xe9\x13\xfd\x9a\xd2G+\xe2sD^,\xfb\x16\xc2\x06\x00\xb6\xbe,\x83\xf6\xb4q\xbf\xb3m\xd2Y\x03oI\xa5p\x1d\xce\xc3y\xa1\xb5t\x9d\x853\x8a\xd9\xf8\x81?\xdd\x9eB\xc5a\x92\xae\xe8L\xce\x17\x03\xab\x10\xa0\xb1\x8a\xca\xad=\xa2\xd6\x8f\xa7\x18s\\\xd0\t3k\xfe1\x97\x89\x1c\x82\xc5\xc8\x9f\x19\xdeo\x1f\xe4\xb2\x08\xf3\x93\xb3\x88\x0b\x97\xb3\xf7\xc1\x0e6O\x8b\xfdaU\x9c\xc9\xf5\xb18\xbb\xb0\xbabp\xb3%\x1e\x05\xf8\x9d\xdcg|VN\x7fg\x8bZ\'\x14zRyyf\x89\xbf\xabN\\\x0c\xd1\xa7!\xc5\x9c\x19\xbb\xdb\xa7\xa8 \x91[+\xe2\xa3\x9f\xad\xbb\xb9\x14YJU\x1eN_y\xb1\xfd\xddR9\x85N\xf8\x14\x03\xc4Y+\x9a\x8d\x893H\x15]l\xf3\xe5`\x17\xbb\xfb\x10\xdd\xab<\xf2\xd2\x82\x9b-\x9a\\A\\HTb\xb4C-|=%b\xddfqB\xd6\x9e\x7f\xcdE4|\xd7>\x05I\x12\xfdl\xf1\x05G\x11/K${\x9e\xddl\xe5\x95\x08\x93\xa7Xp\x89n\xb6Y\x9a~\xe4\xa2q\xd9\xf3\x81P]}\xcc"\xddY"h\x8f\x9a\xc4G\x1f\x97\x8f/\x0e\xe6\x88`\xf4\xac\xe7\xadN\x8b9U\x11r\x1d\x1f\xcd\xfb\xc86Rn\xb8\xach\xcf\x18\xfe\xd4F\xd38-\xb4\xed\x9c\x87b\xb0Z$\xd5F\n\xd1M-^\xe9n\'\xd3\x82\xc8\xe54\x8e\xdd\xea\xdf--\x8c;\x0c6\xe7\xd9\x9cW@\x1f\xd7\x11$/\x89\rr\xa8\xec\xae>\xe2\xacT\x0c!;ovr>\xc7\x11\xb9a\xc8\xb0"\xd1\xd2\x7f\xcd%\x93\xa2\xc9\xf6n\x0f\x0e\xe6|\xf3\x8d\x03\x7f\x06)\xb2j5\xf6\xd9FC\xca\x8a\xbd\xb2-V\x9er\xf6QT\xd1\xf8b?\xb7#\xef\xf1m!\xbc\xa5\xb2\xb3;\x0f\xc9{=\xa5\xa0J\x9eL\x8d\xb1\x0e7[\xc6\x01\x8e2\x8b\xdb\xb6\x8f\xf2k.\x05\xe7\xa3\xcaKz\xa0)\xbfO1\xfc:x:\x92,a\xe7\xa6|Y\x8b\x08QNQ>\xf9Y\x15\xff\xfe\xef\xc3\x98kAS\x86\xa5\x19{>\x05\xfd[\xea\xe6\xb9\xe6Z\xdc\xb3<k\x1c\xd1\x98\x9e)|4\xb5\x8ax\x8e\x83\x0f*a\x0f\x81\r\x8c\x1b>h\xb5`\xc1\xf0^KX\x1av\xe5\x1c)n%\xca\n\xec\xa0q\xda\xdaj!\x8dgvaZ\xcc\xa4\xfdl\xc1\xfe\x0c0\xa6Q`\xdf\xcf\x15\xb3w\xdbU\xfbF\x8c\xad\xbb\xbb\xc1\x98\xe2\xa3t\x13"\'\xee8\xed\x0f{s\x95\x1d\xc4{1Tg\xdd\xc6\xa1\xb7_\xa9\xc2\x82;}\xd6\xe2fK\x1f\xb1\xcd\xa5!\x93\xc78w\xa1\xfa\x80R\'H/:\x85x\xee\xc2\xb7i^\'S\xcb\xcav\x16\xe6\xb3\x0f\x15\x9c$i\xa3\x8f~\xfa\xb76\x0e\xd408\x93\xdbS\xc3n\x1b\x07\xc5^U9\xadq\xf0[\xde\xa7C\t\xe9\xc6\x18u\xbfb\x9c0\x92\x93\x87ob\xa9e\xed+&fe\x14\xac\x98K\xb0\xc8D\xf1O)K\xeb9\x99bN<\xfbH\xa45\x88+c\xa8\x14\xb7b\xb4\x10\t\x91\xd9\xdcG\x9d\xd6}\x06\x15c\xdfg\xaf\x95\xe1\xd6\x83\xb5\x1cb\xd05\x95\x88\xfck=\xca\x90\x92\xc0\xb5r\xe5\xd0\x9c\xfe\xdeb0|\x8b\x1f?~\xc6\x19e\xd1\x1de\x17\x1c\xe7Yxd4\x9f}H\x8e:+\xf7\xda\xdbpk\xcaS\xa8E\xbdnft\xd9rskJ\x1fA\x98oE%w\xd5\xbfo\x1fA7! \xe4\xb1\xa3~\xef\xbb\xb2\x9b\xb2\x82\xb4\xc0w?\xeau\xcf\x96\x82\x13\xed\xf9\xfekM\xd5\xa2\x1ab\x97\xc3\xd0\xef\xb1\x8c2\x8cj\xef\x85\xbb\xd8\xe3\x96_\xdb\x01\xea\xcb\xac8L\xdcy\x8c\xbe\x96\x12\xe0@\x90;i\xb1\xbe\xed\'\x1d}\x88;\xc6\xd4n\x8e\\\xd2m)a\xb2\t]\xb1\xb2<\xc5\xb5\x10}\x83\xb2+\xe1\xc8\x02\xaeq\xa4,u\x06\x941jt\xfe\x8b\xc6\xa1 \xb0"y\xa5\xbbH\x8d\xe6Bt\x9e\xc8"\x19\x89\xe0V\x8c\xa7DS\x9a(\xe1\x8c\xb2\xdc\xd6\' h"\xbd5\xael\xf5\xbe\xa6\xd8\xb8\xf0)\xe5\x17z\xf0qV\xb7O\xc53\x01\x9d\x16\xf9\x8f\xa7M\xf7\xec\x03\xc1\xb7\x1a\xa5\xb9\x14\xffYV_O[\x1b\x1d\xde \xcf\xd3\xce\xf5r<%\xcd\xa0z$r\xaf)8\x1bW}d\xe94gqw$\xb7\xea\x8c\x14zBU\xec,\xbf\xb2\x9f}\xa8X\xa4)\xd3<\x9b\xb3\xe9\xe4\xe1`\x88UYl\xa1t\xb7\x83\xf0\x16\x03\x1c6\x8a\xe5\x8c8\xdcH\xf1_Ds"\xd6\xb7GU\xc9k\xf3\x81\x92\xea\xd6\xf2t\xe8\xb0{\x1c\xe8\xca\xf1U\x92]\xe9?[t\xb4\x83\xc4Pfs\xd9\xbfJ\x8d\x14p\xa0T\x11Z\n\xee\xabl\xa0~;\x1e\x1f\x08\xb3X]l\x1c\xcf\xb3\x05\xabI\xac\xc0\xe8\x87[\x0fZ\xa8\xf0\x95\xbb!\x7f\x0e\x9e\xbc\xd5\xa2\x17U\xd9\x0c\xc6\xdb\x93[\x0f\xfa\xa8\xa1\xdc\xa8\xce\xd9\xdc.\xec\xe2/\x04\xf9\x07\x12\xbe4\xff\xcd\xd1b*&\x8d\xf5\xf7\xf9\xb1\xa6\x1aG\xd4\xc9\x0f\xe0\xb2E\xb7?\x18\x87\xd5\xac\x8a\xb3\xab\xfb/\n\x9d\x02\xbbo#\xe2\xd7\xc1\xaf)\x11\x92\xae\xc8f\x86\xad\xa0\xfb;\x8a\xf8\x07\x89\xd3)}\xc2\x96\xb6=vG7\x18!yKN\xe6\xe8\xb2\xc4\x8a\xb2@\xa0\x18\xa4\x95\xd6\x87\xf3\xd5_\xc2\x8b\xcb\x1eC\xb25\xed\x9c\xc3\xf78\x82E$\xe0\xa9\xa9.\xdf\xa0>(Y\r\xe2A]\xb8\x9c|\x8c4R\xb5\x06[4!\xc7\xe9l\xfe\xd7\xb4\xdc+\xec\xa2\xc8\x13\x1eJ\xac+r%G\x0bm\x9f\xf2\xf4\x91_\x8f\x08\x9a\x10\xaa\xe5\xa5p]u\xf6:\x0c\xed\x12F\xae\xaa\xd4\x19.\xd2\xab>b\x11\xa6\x06\xe2\x94~\xd4h\xaeq,\xce\x8c\x8c.\xdb^\xd3|G\x03e\xf2\x1b\x96\xa4\x1e\xca\xb4+*)tk\x93Mg\xf8\xf5z\xb6\xc0\xd1\x02U\x01YA;c\xb0j\xd1M\x81Ul8\xfd\xcc\x14\xa9\x05\x86\xe3\xd5G\x12\x87\xea9\x17E6a{\xed\x96\xd5\xb0[\xfd\xb9\x83\xd4B\x15\xedY\xbc\xd6\xf3\xc0\xe5\xdc\xd1b,\x83\xaez\xbeOq\'\x9d"\xbdp\t\'\xb3\x0c\xaa\xb3P\x14-F/#\x19\xd3\xb3\xcbjX\x1fQ\x8a\x06l\xb5\x18\xces\xdd\xe2\xda!\xca\xba\xc8qi\x1d\xf5m\xb6\x16\xb5\x96*$\x12 \xe1\x8c\x08\xa8E\x88\xe8b\x83B\xfe\x91{%F\x7f\x1d\x0e\xc8\xdb\xd9{I\xee&T& \nq\x07{C\x8f.2A\x9c_WqR\x95M\x9e\xd1\xad\x872\x01A\xfcc\xe8\x1a\x84\xee\xde\x1c\xda>E\xfc\x1f\x00w\xa7Cw\xa8\x05\x9c\xa13Y\xec"\xb9\x08k\xcc\xd2\xbe\x8cb\xe2&\xe2\x9c\xdd\x9af1\xc6%\xdd\xa6a1\xe8ng!\xfb\x02\xd5&\xbe\xcaX\x94\x93\xdeO)e\x8a \x04\xa5\x02\x82\xe8C:3E\x1a\x07%g=\xa9F"\x85\xeaV\xcc\xd0\xe9`6d\xc7\x86\x13\xa9"\xbcv\x88z\xb7\xcak\x1e\x88\xbb\xbbE\x16\xbbX\xe4<\x8b\xd1=\x05T:_C3<[\x1c\xee\xdd\xd2\xfb \xa0-\xed\xeb\xd2\xa3{/d\xce@wt\xa1\xd3gJ\xee\xbd\xf0\x14 \xa1DY\xfa\xaa}\xeb[\x0b\xd5\xed\x87[\xf5o\xf4\xe6V\x1d\x1e%x%\xaf\xa7\\\xc7H\x8d\xc1\xcd\x96|\xe5e\x07\x15[[\xab\xd2KG\x1f\x84\xd8\xda\xc7\xb2M!\'7\x17\x90!\xd7.LM\xba\xb3)%\xf7\xe6\xe4a\x19\xc2\x1db\xe1\xeeb[dx\x1b\x99\xa2\xa4\xb8\xe1\xa7\xba\xa8\x82\xb2\xc4\x90\xee\xa8\xda\xb7}\x92??h\x01F\xa0\x9b\xb2S\nn\xa4\xca4\xd7\xf5\xdd\x9e\xf5\xeaw.\xba\xc1\xcb\xd2M\xf57\x04\xf75\xd0\x87T\xd1_D\xebZp^4\xb9y)JZ\xc5P\xad~\xd5\xbb2\xcc\xa3\x88yz!D\xd26R\xc3\x08Tx\x8b\xb1\xe9\xe6<o1\xa1\xd3a\x8e\xeb\xcaz\xc5\xeeO\xba.\xef\xb9\x83D\x04\xd5\xd9\xa7\xdb\x1f\xc2;d)o\x14\xc3\x18\x9f#\x15\xde\x81\xc2W\x98\x17\x8ae5\xd2\xd9\xc7P\xdd\x13\xb7\xfab^\xd8W\x1d\xb6yp\xd8\xac-8!\xbf\xea<\x85*=\x14\x9e\xb8\x00\x86\xdb\xebSs@\xc1\x99\xfa\xa5\x92\xba\x9b\x0b-\xbaj\x11u\xc2\xe4\xe9N\x98)U9,$\\\xf5\x16]\x96\'\x8a\xd9XX\xdeL\xf5uvy\x0f\xd0.\n\xe2\x0c\xdd\xd999_\xcc\xd8\xbb\xa3\xb8\xe5\x80\x16ww\xc2\x08\xdbC~\xbf\xad\xcaG\xe75\nA\x14\x8d\xbd\x81\xaaE\x97\xe51\x8c\x11\xea\x83U\xb5\xde\x1f\x87\x00\xb0\x16y)\xc1[\xbd\xc5q\xcf\x81\xa8\xc2\xee\x08\xc6\xf5kX\xdam\x8f\xc1\xd7C4\x99\xdc8\xd2\x18y\xc7\x9e[\x1fQ\xdc\xc7\xd92\x9a>b\x04*\x8b0\xbf,\x14<`w\xcf\xa5(\x9c\xd4D\xf3\x80p]q\xf7\x0b\xb8q\x8a\x99\xf30\xfe\xe4^\xdd\\\xa8B/b\xc2\xc2\x1cj\xcd}/I\x19\xe6B\xd5\x00\xae\xe1\x98\xd1\xbd\x17)JJ\x03\x13u\xec\xe0r\xe2\xc2\xaf\x03b\xa1&\x004\xa5\xb7\x94\xf0|\xe35\x0e*\x0e\xfb\xad\xdd\xb2\x8f\x03~\xef\xa1<r/\xa0\x18\xab\x1b\x07\x8c\xf5v:\x99\xe0\xa6_12\x00M\x15\xdc\xdc\xd9-O\xb7b\xbc\x8f\xeb\\\'\xbb\x02\t\xdep72\xbe1\xaa\xe9\xca\x8d\x8f\xc5\x0e\xb4}/`\xcf1.\xc8\x9a#H\xe2\x90\x7fW\x1fo0\x1bX\x06\xe2?\xcf\xeeLNp\xb8\x16\xe9\xef\xa2N<]T\x92\xa7\x10\x83\x83\x99\x0c\xafnV\xf7e\xc3\xf4\x8c\x17O\xd6\xab\xdd1\x83z\xb4 [I\xac@\xba\x8e\xf1DD\xd0B\x9c\xe9\x81\xcc\x19\xc7z<\xfc\x17\x90\xa1\x90\xdf\x15"\x13\xc3\xd7\xef\x1b\xfeT\xf1wj\x14ZY(\x82\xfd\xddJ\xc5\xa4KI\x91\x18\xe9\xc1\xc4y\xb7\x18b\xf2\x05!\xd2fw_T\xb3\xf8\xfaH\xc6bU\x9c\x1f\x05\x96\x16n1\xd5\xcf\xe1\xe8\xd4\xf3\xf6\x10\x96\xb6\x89\xc7Y\x84X\xbb\x05{cz\x89\x9b\xe6a\x08\xe6\x1foN\xb7(F\x9d\xd0{q\xf83\x08\\0\xec\xb7Q\xd1\x9e1\x9cW F\xf2)M\xf4*\xab\xcf\xd9\xdai\xbc\xc5\xda\xc0\xf9!h\xcdp}\x8c7W\xfa\xe5(\xbd\x14g\x8d\xce\xb3\x00\xc1\x0c\xb5\x0c\x11\x12\x8c\x0c\x87\xba\x11\n:!/\x16\xa4\x08[\xfap\xef\x05T\x05\xa1`\xb8\xc3\xf2\x93\xcf\xe0;\xd2\xf9N\x12\x80\x1fB\x0e\xf7\xec\xb0\x1bi\xda^\xcf\xc4\xf9A\x12M\xb7\xc7\xb8=\xb2\xa2\xf7\xa0\xa1\xc6\x81\xa3\xcfb\xac\'W\x80W\xc2\x81gU%\xdbS\xae\x16@Y\x02\x8c~\x10\x0cf\xf7\xf6\xc1\x9e\x93*\xc8bOX\x9a\xb1{\x1f\xb4\x18\xc2\xf3\x13/l\xb5\xb9>\x92qR\x82\x1b\'\xb5\xd6\\\xa6\xf9j\x910\xe6t\xc2@\x93\x1b]\x1f\xd9\xa2\xb3\xa3qz__\xc3\x1ew(\xf6\xe6\x80\xc0\xc3)\x0b\x8e\xfd`\xf6)\x86N\'\x97\x05C\x08\xfa_\x87.O\xd1\x1e\x83\x12*\x0f\xd5\x05\xad;{\x7f\n{\x1d\x14%\xd5\x93]5\x1b\xe7S,\x82FN\xab\xe1n\x1f\xfc\xa7\xe5\xd6\xa2\xb8\xde\xd8\xf5\x17\xb2\x91\x03G_LWC\x07j\x11_\xdf\x9c\xd1\xf5\x01\x8a\x00\xd9\x84\xb6,\x15?[Ei\xc3G\xf7\x8c\xbb\x91\xd5\x87\xeaM\x87jF`\x8ah\xbe\x8f|\xb9\xa7I\xc8\xe5B\x15x\xf2\xe3\xc8D7\xb4\xc7\x85\x98\x99~.\xdc\x95Dx\xb3\xa1\xf6Kp}\x087.]d\xe1\x00\x0e\xde\xf3b\xfc\xebC\xa1\xd5\xcb7\x8d+\x1b\xf9\xbf\x83V\x8b\xce\xaa7\xf9\x86m\xec\xf5\xfbe)\xd5L\xd5H\x80"0\x85\xba\xb4\x8d#\x1ao\x10l\'T\xd6\x1f\x0cee\xa9\xffDR3Vm\x13\xfc.\x0cR\x95\x93\x9e\x16\xe0\xdf\xbc#\xfeW\x1f-Vc\x91\xc8\xc5\xd8\xd6\xf6\x91\xd2GZ\x9c\x19)=8\x88\xeeq\\\xab=\xc5+5\xac\x8f\xea\xc6A\x0bH\xd3\'>P\x08\x9f]\xc5\xfdm}P\xc9.\xa4l\xbc\xd9\xe6\xb7q\xd0\x07\xe5$\xb5\x986\xfa\xc1]Z\x8c\t<\x12\xa2A\xcb&\xc8\xa2~F7\x8a\xd5\x9b\xf6\xeb\x85P\x9b\x00Lz\xe7P}\xaf>\xb2\x06\xf0B\xe4\xa5\xec5x\xef\xd5\x87\xa8\xb2\xaa\x14@jw{,\x82\xe6\x0cE\x95\x8f\xfd\xce\x13\xee\xe3\x00\xcd\t\xcc%H\xcf\xe2\xc8j\xbc\xad\x8f\x04\xdd\n\xd6\x85\x96\xb4\xbaqt\xa9\xfeI\xe1\x81\xe3=47\x8e&\x06]\xa2M\xb0\x01\x1f\x98\x1a\x8dC-\x8cO\x9a,\xcc\xc1\xa9\xb2\xfa0\x80\x81\xd8\xb3\xc3\xf0\xe3h\xe0\xb688^\x10\xe8\x1b\xa2;\x9f}\xb4(\xdc\x18\xb54y\xfa\xd9\xc2k\r\x1a\xaa\x0bI}\xe8\x8b\xbd\xca\xcd\xe2M\xe0\x01o\xad}zq{\x8c\x1aoN!\xf2\xfc\x1c\xb9\xdd\x8d\x03\x9e\xef\xaa\x8c7j\xee\x9f\x03qw\x8fCe\x93\xa8B\x7f\xea\x8eN\x7f\xad\xa7dj\x84\xf1\t\t\x0c\xf9\x15S\xb6\t\x12W\xf1\xe4\xb5\xa3f\xf5n1\xc1\xa5\xbfX\x16\xe3\xbb\xd8g+\x0e\xb5\xa1\xac\xa8\xd8N\xa6\x9b\xad\x18\xb8G\xb4\x88\xc0b\x06\xcb\xee)I\xfc\x0e\x8a\xc1\x1e\xe8\xb0\xbb\x0f<\xad$\x1e\xc5\x94\xfd\xd7p\xad\xd4\x9c\xdd\xb4\xc0\xe3\xcaz\xed#\x85\x9b!\x06\xf9\xb7\xf0\xe3\x0ew\xbf\xa8\x0fV\xbd\x18\xae\xef\xd0<X}\x04\xbe\xa5nu8;\xe7\xdfw\x1cJSK\xf3\xa0\xd6\xe8\xe6B\x1f\xc5<q(oBp-P\x85\xec5Z\xd6\xbc\x9f\xdc\x94\xc5\x98(\xa6\xe1\x83\x84z\xe8~\x17J\x15\xb2\xaa\xce\x82\x14}\xcfn\xb6\xa8SV)\xd3F%i\xfd.\xe4)8ch\xf9\x02\xdbJn\xb6\x1aG\x12\xff\x18\xb1\x94C5\xb4(J{\x9d\xe7\xb1\x8a\xad\x11^\xfc\xe1F\x1a\x17\xcb{\x94\xaf\x9e\x8b\x1f\xa9P\xc7\xc5<q\xcf\x06\xbc\xfa\x88\xd0X\x19\x17A9TDV\x1f"\xed\xe8RE\x18\x07~\xfd\x1e\x07\x97S\x96\nQ=\x18\xec\x8a\xc5\xd7K3\x04\x11U\x0c;\'\xd3\xebnQ\x94\xd3\x8ae\x00\x10r\xe7\x18\xf9R\xe9\xfe\xbc$\x03\xb3s\x10\xbdW\x8b*\xbaH\xe2d\xed\xac\xa1\xb9\x9f\x02\n_LX\xf1\xc7Mh(\xe8.\x06*\x0c\x90\xd4\x7f\xce\x85\xb4\x06\x08\xd1\x9b\x01\xe2\xd9B\xcc>P\xb5\xf5\xa2Lb\x1f\xe1\x98\xad\xd0\xc7T\xa4LE\xc0\x9f\x95\xc2\xf78\xc4\xe2\xcdU\x19\xc4\xd8VF:g\x0b\x07Q4^KTU\xe2\xd8m\xfe\xd5B\xc5-U\x08\xc4\xdc\xea\x8f\x91N\xe8\x12\xd0I\xcc\x9b\x02\xfb\xb7\xc5\xa0\x1eI\xb1\x1c\xaa\xb5\xea\xa1\xb8u\xb7\x10,\xcb\x94Yjrs!s&\x8do\xe1\xd8\x8a\x7fs\xc28\xb7\xa0w\x0b\x0fkon.<\x05\x14\xc10\x04s\xc8\xbfFZ\xab\xb8\\A!\xa5\x9d?H}p#\x93\xfc\x95\xde\xc8R/m\xdb\\:U\x14\xd9\xf2@\xd7\xc2e\xff^tgK\xe9\n8}\t;\xb2\xab\xac\xachR\xb6\x89*\xf0\xbc\x9f\xa7o\xeb#c\x86\x07\x18S\xae\xef\xb6\x9d\xb7\xa9\xc6\xa1h\x0fl8@{\xab\x1b)(\xb9\xa0\xaf\x00\xdf\xc3b(\xfbH\xa9FSHB\xb5\xe6\x86\xa8\xdaG*>\x14\xc5+\x8b\xde\xcb^w\xb2\x9eB\xc5\xe3\x94%{}\x94\xf1\xc7S*\n \x8a\x1c\xe5g\xad\xc6w\xb6\xf0\x05\x92d\xec\xf2\xe7\xca\x81\xd6\xb7\xa7T$\xb8\x89\x81B\xd8V\x82{\xb7R\x85\xa2.\xed\xd5y=%\xba]H\x8b\x0c\xc1\x838\x00\xf2\xae\x1d\xa7V\xe0O\x8c5\x81\xfb\xc5t\xef\x8b{\n\xc6-\xb9\xd7k/6w\x9e\xbe\xc4\xa1&\x86\xb296n\xca}\xa4x\x1f\xe2\xb9\xaa\xbbb\xce\xeb\xee#J\xa5[\x95\xd31\xbbw\x0b\xfa9\x88e\xa4\x88%\xd1\xaf:\x19"\xd0\x1dI\xb5\tV]\xbb\xcf\xa5\xc0x\xd0\xe1\x94\xa3\xda\xa7\x1d\xac<\xf7S\x90\x9c\x06k\x04\xfc\xb4\xfdxJ\x05\x11\xd1\xab\xce\xa0Q\xfc\xbb\x95\xa6q\x92*\x02\x05\xf4\xa3\xb8\xf5\x10g\xb9x\xbf\x84U\x88\xfe\xdd\xc2\xa7\x84\xbf(\xfe\xd1\x850\xdb\xdfm\xc6\xb6\xcc\xbaoE\x9a\xe4\xbfJPY\xe2\x05bm\x83a\xf2\xca\xf9\x14a7\x86E\x14\xdbp\xef6\x8b\xb1V\xda\xe8\x06OwgPV\x8dDQ\x1d\xdf(\xa7\xd2\xc4=\x17\xc2N\xe2\xdd\x18\x9f\x1f;\x99\xbc\xe9\xa0\xc4_\x16}H\xc3\xcd\x968\xee5YpJ\x85\xfa\xca\xe0fK\xf5U\xd3\xb7\x8f\xbf\x1f\xcat\xb3M\xd4eO}Q\xd0\xd2W\xe7\x01\xbf\xe0@\xaa\xa6\x95\xf6E\xfc\xe7\xe3)M\xe5\xb5\xd77\x07\x80\xe7`X^s\xc9\x82\xcaXDo\xfa\x16\xaa\xc2\x1a\xc6=Hjs\xba\xd9\x92\xadFx\x96j=\xfa\xf0\xdfm\x84\xf5\x16\x8d^\xa2\x0b\xc5\xf6G9[\xd4\x1c\xc4?\x96\xa6x@~\x8d\x83\xba\xd7\xb8\xec1\xff\xf6\xa3\x14\xe9\x97\xaey6>\xb6\xa7\xa7\x05\xda\xf6z\xb5\xf6UR\xa9y\xb0iY\x8b\xa6{\xffz/\x1d\xe7q\xc7k[\x8bB\xdaMl8\x97\x0f\x94\xdd>\xe5)p\x98]7\x8f"\xce{\xd4\xe9\x1e\x07<\xc1\x97E\x801\x1e\xf7\x18\xca=\x0e((\xae\xdf\xf6Q\x15#\xff1\x97\xd4\x85^T\x05U\x89\xa7\x1dD\x1f\xf8\x1c!+\x8a\x9e\x9a[S\xadzT\x05fL\x12\x9f<O\x18\xad\xa9\xa1\x18\xa7j\xde\xb3\x9b\x0b-\xc8\xfeN)\xb2\xf5\x14\xcf\xb9\xbc\xf5^\xc8\xec\x0b\xb9\xfb\xa9\xc5\xcd\x85w\xdbX\x89k\x9f\xd6SC\xe6\xdec\x05\xe0\xfa0TvuV\xce\x0bVS\xc3Z\xa1CSv\xfd\xdb\xd5\xa2O\xcb\xa7sg\xa7#z\xbeZ\x00\xe5\xee\xd2\x80ZjH\xfb\\\xb8y\x08\xc1\x9b\xa7\x95\x7f\xcc\x05\xde D3&X\xc5\xeb\x08r\x11\x92\xb7\xf2.b\xcd\xee_\xf4`;\xfah3Z\xe5\x12\x98\xb9\x11]\x0b\x9d\x85\xcd\x94\x9d\xc6\x13\x1b\xf8~\x9c\x85\xbdwy\xe2\xc0\xc7\xf7S\xea>\xe9:\xf5\x95Y<F\xa5n\xb9\xb5\xefi9\xa2\xfc\x06j\\Fu\xeb\xc18\xd0\x98 z\x8d\xe4V:\xcf \xb5(\xd2:\x8aJ\x8d\xd7_s\xb9.\xd9p3\x1c&\xe7\xcd_\x7f3\xc4R\xdd\xd8\x80\xa7\xb7\xa5\xb8\xc5\x80\x0c_;X\x9c;\xbb]x\xdfb0\xf9\x92\xcb\xb9f\x94\xfb\x19\xdb\x12\xf7q5\x1c[K\xb7\x02H:\xfb\xc8\x12\xf5Q\xbdX\xef\xc3\xad\x18w6\xf6)\xd1\xda\xa0\xb8\xf2\xb9?\x98\x0b\x19<\xb8\x10\xe3R\x85\xec\xe7S\x00\x8d2\x0e\xee\xec1]\x0b\xd5\x89KEd@_\xbc\xa3]\x1evP\xfb\x18\xe6j\xf4=\xaf\xbel\x98\x80\xf6iV\xce vg\x8f\xa9E\x15\xd3\x80j\xc1\x0f\xe4\xdf\xf7)E\x95\xf5=\xaf\xbd\xbe\xbf}\xf0\x1f8Pvj\xc79\xdd\x9b\xab\x9c,\xc3\x98\xc1\xc8X\x15\xf7\xf6\xb1\x82\x97\xd6"\x8cK\xa3\xbaw\xab\x9c<\x82\xe6\xa6\xcc\xb2+\xa0\xde-\xb0\x94\xd06\xe6\xd4N\xc1\xbd9\x98R\x86\xb4\xf4\xa0io." ;9\xf1B\x9a*\x86r\xf7_\x942\xcc\x04\x1b\x15\x0bNe\x8b\xc2}-z\xe3\xb9\xca\xcaEO7\x170\x9bY1\x0b\xa9\xee\x1cJ\x02\xb7w2\xa4_\t\x8f\xbf\xf1\x07\xd5m\xc5\xf0= \xdc\xc0{\x85zg\xba\x93\x0e\xad\xb6\xa1:`\x10\xa4i\xfa\xd9\x12\x1d\xed\xc9\xbc\x82\x9b\xdb6\x1dOI\xe8\x90\x80w`\xe1b\xff1\x17U\xfb\xb4\xb4l\x98\xec\xd6\xa3\x8b\x87U:4\x98\xa9\xc3\xd9\x1f\xf2+%ue8\x83\xea<q\xf9\xa6\xf0\x08L}\r\xe5\xc7\xa9\x8d\xe7)\x1c6uZ\xf5s\xb0%\xad\x16r\xc6d\xe5\x94\xcfQ\xddr\x8f\x03(ST6\xa1\x1d\\\xe1w\x1f\xdc=\x8b\xc5;8\xdb\x12o>(\xdd\xa4\xf8i\x1a\xce\x96\x12\xb31\xa4\x94\xd7N\x06\x97s\xa8D\xac\xc8\x04\xe1\xc2\xeb\x1c\x15\xbbuu\xd9&i\x83\xb5$\xd4^\xab\xeb\x8e\xeaG\x1f\x93\x80\xd4l\xf2\x81Ju\xabn\xd1\x1e\xb3\x93\xa5\xaav\xc6\xd8,\x96cu8\xc6|\xbdk\x95\xdc}T\xc5\x94\xa2HD\xe6\xf1^\x14\x87\xa9\xa0%\x92\x10M\x9f|\xe6_\xd4"eyZ\x12\x8aq\x96\xb4\xb5\x00[F5V\x9a\xc6\xaf\xbd\x9d0\x8am\x81t\xa8\xaa\xd5\xfc\x1cx\x87o\x8c\xcd\xf6GP\x89\xae\x9b\xad\xaa\xf4\xc8\x01Hcy\x1e\xa8\xceo\x04-U\xb3q\xa5Bx\xceE5V\xc9b\x9f}iam{\x8c\xb8\xa5@\xe7D%\x81m\x0f7R"\x9b\x90\x1e\x07c<h\xfe\xbd\xd0\x02(w\xb4\xb9\xc4\xeaFJ\xdc\x12k\xbc/\x86e?R=%\x19\xaf\x02\xc9qg\xf5)\x8e;o\x84\xea4\xde\xf3}\xa4YHY\xf1|\x03VH.\xea\xa4>R\xc8Z\x8f\x1a\x1f\xd5`\x8f>\xe2\x98b7\xa5\xe8\xa8\xf7\xf6\xab\xc5L\xd2}\xe3\xb0*\xe5\xf4\xf8,&\xcd\xe7\x10\x16\xe3\xf4\x99\x8d\xb4\xb8\xb6\x94+\xcdB\xc9\xe3<\xa5\x88\xc0\x97b\xec/0\x1cG\xff^\x145\x9f\xca\xe0!\xb8\xb9\xeb\xce\xde\xb9\x82\x84\xda\x01\xb3\x1d\xcf*\xdf\xfd)\xcd\xb0\xc5\x04\xe3\x9c\'nl\xc0\x80&T\x05^kq\xef\xb6\x08\x95%\x95\x19b\x07\xa3\xbb\xb9\x90\x19\xa1n^_T\xfa\x1c5E\xabE\x93\x14\n\xfbd)\xb3\xa4\xb3\x8fH=|5\xecU\xaan\xa4\xe2\x1c\x86\xa1\xd7\xe2\x96!\xbb\xf7B\x1e(\x9bb\x1f\xaf\'W\xf7^\x18)6\xbf\x18~\xfa\xe7`9[9\xad\x00)$\xe8,\xf2\xb7\xcd\xcd\xa5\xe1Y\x88W;\xe9r\x8fn\xa4\r|\xe1T\xf6\r\xa1\xed\x1d\x1d\xb6\xf2b\x19\xe7\xf8Z\x07\xea\x97,\xd6\xb7\x7f/\x8d\xaag1`\x12g\x8d\xc3\xcfE\xf7mT\xf6\r\xa1\xab\xe9\xf7\x98nu\xc5,\xb0>-\xe2\xbc\xcf\xa5/\x95\x9b\xa8\xac\xe8\xdc=\x9c\x95\xd1L\xc5\xe2/\x8d\xccj\x1d\xa7\x7fK\x0b\xca\x16\xc4P\x16\x9cV\xbc\xe5M+\xe4!\xe8Ec \xd4vX\x17\xe2\xe9\x05[<\xa7\xb2o\xf9\xc7S\xa4\x1e\xd2\xa5I\x0e\x8b\xd5\x9cnMA\xfdL\xe9X\x88s\xb8L\xb7\x1eS\xcc\x0b\xbaMqt\x8a?\xb5\xb9\xc5\x80\x17j\xaf\xd7S/z\xb5\x90W\x82nd|"T\xdf\x8f\x9c\xf8HB\x95^\xa7\xe58\x94\x8c\xee\x8c\xb7\x82Iye\xf0\xca9R\xe5\xf7)o\t\x96m\x8a\xee\x8bR\xf6\x1e=\x15a7\xf3\xc7e\xac,{\xcfJD\x8b\x9e\xe73\x96\xb3P\x04)\x99*u\xfc\xd43\xfe\xa1\x16Y\xe4T:i\x0e\x0c\xeb\x17\xcd\x80\xe58T\rf~\xf6\xf6nAS\x92\x8a@\xf5o\xde\xd8\x9ex\xf6!\xa3aJY!\xfbo\x9f>\xc0\xf6\xa0\x82H\xd5\xc0(\xe7\xdbO\xf2\xe6\x9b0F\xa1-M\xbf\xed\x8b\xa2\xb6[p\\ln\x90]\xce\x1e\xa3\x051\x0b\xd0\x83\x92m\xac\xa7E\x0f+ \xf1D\xa2\xe7\xc4\xe8\xab\x1fi\x12*\x0c>Gr\xd6ug\x19y\xafq\xc0\xb2\x8a6:\xccO\xfe\xae\x84cw6\xf9`d\xce\x0e\x0c\xdak\xa1]\xc0\xc1\x88\x194/+\xb8\x1e-\xa4\xe8$\xbf2\xae\xfa\xec}\xa4p3\x0c}\x8d\xc4\xb5Gt_\x14}\x90\xbd\xbdv\x01\xf8\x0c\xe3c\xdb\xdf~\x11{\x04>\x071z\xab\x90\xa9G\x8b\x08\r_\x17\xba\xf3\x89-~\xff\xa3\x7f(\xe5\xe9}*\xae\x1d\xa2;\x83\x92YHT\x93\xa0\xc6\x98cq\xfb\xb4\xe8\xdc\x18\xe2 \xc2\x9d\x1a\x87\xf7*$\xa4H\x1b\xa2\xb1\xd0\x1c\x0c\xcb\x86d\x82\xbaT\xfc\xa7\tx\x9f\xf3\xe7@Ca&\x13\xb5\xe6\xba-\xee\xe4\xa7\x05A\xe2R\xa4J\xdd\x87\xbb\xb3\xe1\x0b\x8e\x90\x01\x07eWb\xcdn.M\xa7\xf5\xe5\xa1\x08\xcb\x1a\x9a\xf3\xf8\xc0\x16ML9C\xb9\x1a\xe6\xaa\x1e-\x08\xf5\xf5Z\xe5y\x96\xe4\xee}\xd0a\x18\x9f\xd14t\xcb\x81t\xb3q\x90\x18)\xdd\xf0\x96#8\xeb\xe2\xb2\xbf\x06\xc8\xf2\xeb\x8d\x89!5\xfaqt\xd5\xac\xcc\x90U\xb3Z\x83_\xb1.fc"E\xe2O\x1e\xc1\xedB\xea\xb3.K\x0en\xd91N\x86\xb2\x85\x96\x8b@\xba\xb9\xa3\x88\xb24g\x05\xa7\xa1x\x14\x9c\xa5|\xd9y\xbal\x938\\\x87p\x1f\xac\xba\xf1\xa1\xec\xebA\x9c\x90\x9a\xa2\xa2\x13\xa6Lw#\'\xaa\x05\xafC\xb2\x98\x06D\x1e\xcd\x8dt\ns\x0e\x8e\x1f\xbc\xe5#\x8e\xfb\x1d\x87Eh`\x88\xc7\xc4\xcdm\x9c\xe3\xc8\xe1\x8dHb\x00\xd59H\xc3\xc4\xb3\x8f\x1c\xac\xc6\x0b\xa5\x1a0\xdf;s\x9c\xfa\x88o\xdd\x80<\r\x9e\xdc\xc3\xba\xa8z/\t!\x92\x1e\x16\xb7\xfe\x8e\x85\xab\x0b_\x18\x87\x98\xd1#\xa0\xca\xe4\xfah\xef(\x89\xf8\xa6]\xd0Cq}Tc\x07@\xb7:oZ\xe0\xdf>\xa4\x8f8A\x1f\x83dJ\xcd\x8f\xa3\xacS\xdb8e\xcf(~\xb53\x88DQY\xb5\xa2-\xba>\xb2U\xc6\x94\xa8\xf5H\x07\xc6\xa8\x1a:\x9d,2\xab\x0e\x93^\xf0\xe3HT\xfa\x05\x8d\x83\x12\x96\xe0\xc7\xa1\x8a\xd8(<.ga\xf6\xe3\x88dh 1\xd1\xb9Z\xb2\x1f\x07x`\x8e|\xfc\xfd\xcb\xbb,{u\xdcj1D\x90\x07\xc7\xed\xaa\xaco\xdbSV\xae\xa0-\x15\x80\x03\xa5Ve;\x14\xcc\xacl:x3\xedL\x03u\xa9\x00tU\xd8M\xf8q\xf7zS\x9eB\x96)\x10\xc4\xaf/j\xb0\xcb\xc1\xd3[\xad2Et9Qh(c8\xdc\x9e\xa2LU\x137&&U?r\x16UV\x9f\x18\xc1\xae\x9d\x03R6\xf6\xea\x9e\xb2\xbe\xa4\xcb\xfa$K\x17CvO\x81\x87\xadi-\xa1\x87\xab\x07Wx\x95\x8d\xdb\xc2\x94\xef\x03\xdae\x16?\x8e\xeb\x94\x02b\xb4F\xfa\xd0<\xf8\x8e\x83\x16\xc4p\xba\xb2\x1a#\xed8\xa5*\xbf\x01o\x0e\x96y"W\xa6\x9a\xf1\x1fC\xa9\xf2\n@\x83\xc3\xf6Ff\xab\x8e\xedF~[\x1fQ)\xc6.\xce\xae\x07\x8f\xe2w\xa4\xd5\xe2c9\x08\xdb\xd3\x0f\xb6\xc6j\x9e\x16I\xd1jx\x87\xbc\xab\x10\xbd\xad\x8f\x08\x14\x0e\xf5A\xdd\xd9\xc3\x8d\xa3\xe2\x15\x14b\xd2\xdc/\xf3\xf0+\xaby\x9eU\xb9\x08jV\xdbCQ\xe9\xfb\x94\xa2*t)\xb2\x91b\x9b\xbbMw\xf7\x01\x14A5E\xc3\xec\xf5}M-\xaa \r*\xbe\xca#3R\xcdW\'3B,\x18\xfcN\xdc}\x8f\xd5"\x06\xa1l\xc5\x99t\xe4\x81V\x0b\xaa{\xd9c\xe2\xc9\xf5\xeb\x91\x85@\xc4\xd3\x82\x7f\xac\xedY\r\xf5!U\xa6Q\xc5\xa4WV\x9e\xb0\xbb\x16qH;n\xc6\x85\x81O\xdb\\8a\xc4\x80\xb6\xe2R\xc1\xbd[E\xdf\x14c\x9b\n\x18\xed\xea\xd8\xabE\xcbR\xc9\x8cP\x1d\x1du\x9e\xab\x85\x04\x1b\xc7bz\xcen\x7f\x10k\x141\xbf\xd8\xe6gmn\xa4T\x08\x17\xc5=\xfe\xd5\xb1\xf7\x91F\xab\x14\x9eQ\x96\xac\xa9\x97\xee#\xbd\xfeC\xa2r\x1aW\xf8\xdc\xb1\xc5\xab\x8f&\xe2\xf3,\x85\xedq(lWc\xd1\xbc>#\xe3D\xa8\xe5\xb3gh^\xd6"O\x98`\xe1`\xbe\x8c\xbbCA\xa8\x9aVZ\xe6\xadj7\xb6\xcfLn\xa4X\xd0C\xdca)\xf4\xf8\xd99D\xbe}$\x8b\x16\x13\x0c\x1e\xe77\xa7\x08\xab\xae\x9e,u\xb9\x9a\xce55\x96\x80\x85\xea\x94\'\xeeN\\\xa1\xc3L\x05\x00m\xea8\xe29RZ\xe0\x16\x10Y\x0c7Cj>\xfa\x18\xa4\xcc\xe0\xf8\x17\x90\xa8\xba\x91\xeaL\x86\xc2\xe6\xc5\x9c\xeb\xa1\x1d\xb7Z\x94\x84\xf7\xa3\n\xdd^\xdd\x9a\x8a\x9ba\x8aU\x03\x1b\xb3\xee\xb1\xe0\xf7\x7f\x8bU][?;s\xdc\xb7\x0f\x91b\x0b7\x1ezs#\xedD\xac"\xf1d\xe1`\x87\x1f\xa9\xf2\rYQI\xc8\x9b\x86\xdb\xa7/\x98\xb8$N\xaaJac\x80\xd8GJ\x8b\x9a\x94\xaf\xc4B\xa8~M\xbb\xbe\xa8b,V\xe3\xd3\xfcH\x1b,\x9a\xe2\x00\xb8\xce\xf7rr\xfe\xad\x16\x15\xa4,\xb5\x91\xc8D\xf8\x91R\xeb\x0e\xf1G\xb3\xd3\xc1\x7fQ\xb4(0I\xf3\x85#\xf0\xe4\xd7T\xf5\xf2KI\x11\xba\x93v\x9e\xb8\xe2\xa9\xe9\x8a\x8f\x11a}`\xbe\xbf#%\x1aH\x91\x06\x08\xaf\xb4\x18d\xe2\xd1\x07\xfcRX}\xd0\x06\x96\x83;\xec\xee\x83\x10\xca\x94\xc7\x17\x8f*\x8aj8\xa5(H\x97\xb0,\xe1P\xeb\xac\xa6\x7f\xcb^\xa7\xa6(\x86\x9f_\x14-p\x18\x9a\xe2\x0e\xe9\xc7\x17U\xe0\xb3.\xaa)\xa2r\xb547R\xe1\xb5\xa4\xa4H\x90e\xb4\xf0\xab\x0f\x80\xd4\xd4{\x88\x90\xdc\x7f\xfbR\xeea\x16\xb2.\xe6\xae\xd5\xfa\xba[\\\x9f\xc3\xb5\xd7%\x8d\x11\x9b{\n\'>\xc9\xce*\xaf~N\xff\xf6\xc5\x07\x07LN\xb5\xf7f\xf5e7\x0e\x14\xa5\x9bb\xe3-\x84\x1fO\x81\x8b \xdd\x99\xb3\x1eNk\xeb\x95\xa8\x8c\x01\x1c\xa0*\xa8R\xdc\xa9\xfd"vR\xacV\x03p\xc7\x81?\xad\xc2;T]\nS\xd1Q\xcbX\xed\xeb\x91\xb0q\x85v\xa9\x12\xfc\xf4#E\xd7C\xf4\xaa\xc6\xa1z\xf0\xc3\xac>T-X\x84\xa7KeG\xddTc\x9f\x03\xd0\x8d\x87SH8\x17\xf7\x14\xe2c\xd7\xe5A\xb4\xa7\xdd9\xe0}=\xa8[\x8b\xa6\xb1\x8c\x81\xe0-z\xd8\xe7\xa0\xdb\n\xa6\xcbS\xe7p#\x8d\xb0\xae\xe8nB\xef$\xf5~X(jA\xc54\x1c\x88W\x1f\x16\xb7<\xe7\x92\xa0R\xbbl*\xcc1\xbbM7\x1b\x06\x9c\x12\xa2`(;a\x9f\xf6\xd3\n6\x14RW>\x1b\x87<\xec\x1a!\xab\x0f\x89B\xca7\xbd\x8c\xbe\xb0G{V\x0b\x82\'\xc4r\xa4vS\xcf\xd9\xd2\xa2a\x065\xd5\x9b\xa6\xe4\xde\x0b#%\xa84a\t\xb8\xd9\x80\xfb\xf9\x14\xae/\xb4\xc1 \xf7\x8a\xce\xc3\xd1z\x80\x00hB\xdc\xb5\x9dO\xe9~\xb7\xd4EK\xd73\xae\xa8\xd3>[\xe96T\xcbEsgg7R\x90nS\x98^b\x07u\xff\xe6\xfe\xdf\x0b\x00\x14U\xc6\xb6\x83\xfft\xf5Ax%[\xfd\xed\xec\xa7]h#\x85yR\x19\x81U\xb1\xbc\xbd[\xed\xf5\xaa\xca%q\xb8;\x7f\xdf\xbe\x17SA\x94\x8dQ\x83\x9b-\x8c\xb5\xd7\x91?\xcbu\xe2\xe6\xa5\xc5\x99\\\x1fQo\x0e\x04\x80i\xc8\x94\xb3EVA2\xb9\x1cE\xf4\xfc8\n\x02\x01\xd1\xeaMO\x9d\xf75\x17\xce\x8f\x11\xe5O\xb5\x9dm\xfe\xee\xa3Y5i\xa9\xb7r\xe0\xbe\xa6\x99\\\xb8\xce \xf3\xb3\x8b\x9bK\xfe\xf2\x8fu\x0c\xa6\x7f\xd4\xde\xa3\xc5D"\xaf\x0eia\x8d1N\x1fH\xe7\xe9h\xca\x04pJ\x8c\xe8fK\x1fC5MJ\x7fL\xb7\x93\xedn\x18T\xd9L\xb07\xff^\xe3\xb3\x0f!SA\x1f_\xebQ\x87k\xc1=\x975[\xc0jiW\x94\xfe\xde\x95IL\x18\x1d0e\xf6#\x95V\xbc\x10\xdd\xd4\xf0Z|\xac\x9cO\x11qP\x972\x8bU\xe9m\xf7\x8bZ4\xd3\xe3\xa3\x9c\xcf\xdbc\xba+\xabT;\x88l\xa6\xbdza\xdd\xd9\x05 5\xb7G-KIqoQ\xa9\x14\x06X\xa8J\xd0\x94\xa6[\x0fy\xaf\xe2\xa4\xcc\xab\xee\xf4<\x1d`\xc0\xe2sl\xd2\xd4\x199\xb9\xf5 \x1bi>a\x15\xb5\xac\xb3a^\x7fl\x9dI\x96\x1c)\x10D\xaf\x92\x17\xc8z\xcc\xc3\xfd/&\xbe9Q\n\xf0Ztk!D\x00\xc9\xe0\x83\xb9\x99\xfcle\xf0\x10A\x8e!\xba\xd9\xd6]\x9b@\x86$\xdf*3O\x0b\xd0\x1dk_\x88\x17#M\xb7\xa6\xe4+\xc5\xb2gY\xf3\xabb\xe8i\x91\xc5\xd6\x08\xf3\xe3\xcf\xc5>\xf7k\x17\xc2\x96\xf1!}[N\x04\xd1\xff>\x94\xd3\x12\x89Cu\x1e\xb0\xecS\xf2;\xf0\xa1`\xb2\xb9(\x0b-R\xb3q\x14\xcbJ\xde{\x9dq\x0c\xc3l\x92?m\xce\x1e\xa3E\x94<\xb6\xea_-\xfb\xd6\xee\x91\xa6.\xd5r\x15\x0b\x06\x17u\xc2\xe6o\x04\x95\x82\xa9\xbb\xa43o\xba\xed\xf5F\xc6C\x0cr\x0e3\xb1[t\xec\xb1\xc4\xf9\xfd\x19\xd3\xdft\xf2=L\xf7^\x01\xdd\xee\xd6C}Xt\x03\xea\xda\xee\xcf\xbe\xfa\x08\xc2\xd4d\xb0,\xd9\xadG\xdf\xfcA0\x93\x86\x9d\'<o:\xf3\xf3\x85U\x003\x91\x9dgA\x8b\xad\xca\xa4\xa4y\xf77\x1d^\t\t\xba!U\xfbq\xe1r\x1e\x9f\xb0m^\xeb\x92~.\xb6\x93\xa7E7\x96\xc4\xb5Q\x7f\x8a\x8b\xe5\xd0b\x9dlCw 4\xe5_ \xf2\xc7]\xb5M\x13[;\xf8[{\xc2\x19\xa6\xdc<\xbc9q\x1c\x95:\xdb\x8b\x9e*}3\x16\xfe\x9f\x1e\xef\x18\xac\xb0N9\x9b\xd2f\xd95g\xfd\xeacT\xaa[\x94\x0b^vP\xbcW]\xfe\xbe\x0cC"\x02\xfd\'\xb9\x1d\xa4\x16` \xf1\xc5r\xb4=\xf6\xb6\xd7M\x01\x04\xbb\x93\xbc\xc3L?\xf1\xde\x1fj1\xa0\x05\x84E\x9b\xadv\x9f\x17\xb5\x90:\x03w"$3\xce\x9b\x8f0\xea`\xeee\xe3\xed\tn\x7f\x10e!8/\xed\x16\xe8$N\xdd\xd9\x1d\xa9\x11]0\xf9Sd\xd7\xfa\xb5\xea\x8a\x07\xf1\x95P\xad\x92\xfc\xe2s\xdc1%\xec\xc2ee\x11\xb5\xee\x17\xf2o\xc7\xa52q\x9en\x95\xa0\xb9\xde\xe7\xd6\xb4\xd1g\xb3:\xe0d\x98\xeft\xf7\xd1Lqk\n\x08P\xddH\x15\xfd\xdaYs\xf4W\x82\x1bi\x926\x8782\x13\x95T\xc9\x8d\x14\x14RTU>(\x938N\xe6\xb8\x1dQ\x14!\\REH\n\xfe+\x99\x1a\tR\x12\xd4ll\x06\xbb~\xcc6\x8b3Ty1\x11\x1b\x077\xdb"^~!\xcc\xd2\x83\xdb:WL1-\x8b\x08\xa0>\xfc\x1f\x11\xf1;RZ\xf4bu\xaf}\xe3\x94\xce\x91\xaa\xa6\xb9w\xbb\xc7\xca\xcf\xa9m\xbc#\xce\t\xc9\x83`\xe8\xf4\xeco\\i\xc7$\xf9\xfb\xedW\'\xe0\x1c\x07o%\xc1\xf9a\xac\t#\xbaq\xb0\xc73\x92\x81\xc2\xc1\xe6\xe6^S<p2wX(\x1c\x97V\xdc8\xb6\x8a\t\xfe\x1c\xf9\xa0T\xae\xb8\x031z\x19}\xc5t\x1b\xadr\xfa<\x95\xedCd\x0bMA\xde\xfd\x8b\xc9\xe6\xc9&@\xa0\x08\xa7\x1a\x08\x8e\xec<\x1c2\x12\xa0\xc2P\xa9\xa2~:e7RjEl\x8f\x13a\x9dy\xba\x91v\xcb\x03U\xb8\x18\xd7\xd2\xb6;\x9b`\x9c\x08\xa4\x07\x9b\xfc\xa8q*L}\x9e\xdcI\x16\x8b\x05\xa9\xady1\x94Y\x1f\x94U\xa2DOut\x9c\xe5\xbe\xb5\xa3\xd8^\xd7/f\xd5\x93>Zl\x99\xa2T\xb9\x83@]\xa6\x13\x1b\xb8\xb3MU\x98\x1e\xee\xa0\'7\x7f~e\xc2\xd8f\xd1\x1e\xf8\x83NF\x9d\xef\xd3\x87\xb17\x80r-\xc5\xed\x0f\xb8d\xa1\x9cDG\xbb>\xb5+\xc78\x949\xab\xa6\x06\rB\xa3;\x9f\x90>h\x91M\xdd6\xb7~\x8fC\xda\xb9\x98\xd0\xe0\x1e\xa8\xb0s\xe7\x85\x1c\x9fH)\xc1=<\xd1\xd1s\x1c\xca\x97J\xdf]\x8c\x8f\xa1\xbaq\xc0\x83\x06\xde\xb3h\xc5\xf2\xc9\xd2\xfc\xdd}P{\xb7\xbe?k\xdf\xc8\xe1c\x7f\x08S3\xc4\xf8H\x9d\x9dq\xdb\x1e{=\t\x19Z\x94\xbf\x05\xc6\xde\x9c\x07L\x0b\xf2\xc8b[\xb3\xec\xf9\xb5\x93\x93\xa9\xdb\xcd`\x1a\xba\xfdRt\xb4\xfc\xedP\xb0\xba)\'\x1e.\x04\xc0\xce\xdf2\x87`J\xbds$\xf7\x15\xde\xb7\xaa\xdc\xeb\xf2L\xb6V\xda\xb9\x1eY\xf6\x18k\xaa\n\x99^\xdcl\xd1{\x83M\x94\x8a\xae\'k~\x8e\xa3\x98\x02\t\xd5q\xe5\xc9G\x9d\xe3(\xb2\x18;\xccq\xd2\xe5\x89n\x1c\xe4\xb3\xcd\xcf\x07Ev1\xf9\xee\xbc:t\x1b\xc4\xb3\x8b\xc8\xf8\xa6\x1bG5\x16\xab`\xdc\x1da\xfa\xf5\xc0;A\'Z\xb5#ol\xe0\xef8\xd0\xd1\xe20$\xb1iY\r\xcd\xb9O\xdb\x97\x84fE\xd9\x1a\xa2\xa9\x12n\xcb@\x1c&\xf0J\xe1%=}\x1c\xfeK\xc2o 5_\xc5\x8e\xdc\x9b_\x0f\x10L\x90\xf1e\xea\xd7\x84\x9c\xb9\xd7\xa3\xa9\xfa\x1b\xa5q\xb1\\\x06\xbf\x0b\xbb\xe5n`9\x03\xfb5\x87\x1b)\xd8f\xba\xb7\xa8dn.\x9e\x9c\xc4\x8d-~\t\xf2\x1e\xb3\x16\xb7Oa\xe0\x96\xe8\xb5\xc6\x13\xc6\x9d{\x05CbP\xbcl\xa8\xac\xb3\xceby7\xac)@\xb7\xf5\x05\xc5\xa4MG"\x1f-\xc4\x90\xba\x86\x11u^j?c(\xcd\xd4~k\x13kT%J;\x92\xfb\xca\xd6D\x07\x97\x03c\xfd\xa9\xc0\xae>\xb2\xfe-\x184*z\xe6UMJ\x1f\xf9[\x8c^l\xfb\xd9\xbe\x8f\x04\xd3\xd1\xcf \xce\x8f~\xcf\x85\xffh\x1b\x93W\x155g<\xe9\xd2\x8fj\xba\xa5\x8c\xfd.\x8b\xc1?]\xfa\xea\xf4\x11\xbf*j\x01SC\xb8\xff\xe2\xb9j\xbaq\xc5s!\xee\xd2\xfc\xd6}\xfb\xed#|\x1b\x99\x8a\xad|\xde/\xb6\xb5f\xa8\xceb\x15v\xe8\xd0\x85\x0b\xff\xd1Lw\x96\xea9\xa2N\xaa\xe0\xf6}`!A\x8f\x18\xd52\xce3/\xd6\xf4V\x0e\x89\rwE\x9c\xdbU}m-\x8a\x14\xcf\xb3\xd64\x9d|\x17\xea\x83\x9c\x16%\xa0\xf6\x1b\x9b\xbaK;\xc6A\xa6\x9b\xda&x.\x89\xc3D7\x97\xb5\x93\x91\xb1\x82\xe9\x08\xc0\xca\xc5\xd6\xd8d)\xc1Y*K\xa9\xfb\xc8\xa6\xb5\x00\x95%\x86\xe5\x8a\x94]t\xe3\xc0k\x9dB!\xf1\xbe\x84Z\xddzTch\xe7k\xd0}\xf7\xe2\xfa \x1f\xb5\xae\xc9\xb5R\xa0\xc3r\xf1\xbf\x0bh\x06c\x8b\xe6\xe6\xaf\x17+`\xfb\xe5\xdcQ\xbdz|ty\xce\xaf`\xe3\x02\xc6\xc3\xa6Bs:\xbb\x91\x8asG\xb5\xb3\x9c\xec\x1a\xcf\xdc\xebnA\xea\x04\xbdy\xb2\x96\xc9\x9d[r\xbf)\x06\xf3\xb4\xc6\x8e\xf6\x9c_\xc9h=\x16C\x99L)~\xdf_\xe1\x9d%K\xdd?C\x1c\x99\xd1\xcd\x96\x93M\xc2;\xa8\x8f\\N\xb6\x82&/)\x87\xa8\xbaJx\x04\xe2\xf4\xeb!mei>\x8ao\xb3\x147Rth\x0cc\r\xcbH9\xd5\x90\xd4\x02e\x98"\x1c\n;\xa9d\xbfO\xe1t\x19B.\xa3X\x12Kr_Q\x85\x8c\xd4K\xa5\xb0=\xce(\xdc\xeecbvRE\x89\\\xc0i\x07\xed>`\xb3(C\xb8\xcfq\xd5$6\xf9\xea\x11\xd90,\x14\xb4UFw#\x85A\xa6\x1a\x1b\x1f\xf4A\'\xf2o\xf7\x91\xa0\x03\x04\x91\x89\xe9_\x86\x1bi\x10v\xe3\xa7\x82T\xcd[\xd7\xeb\x1c\xe9\xd6\xa0\xc2\xd6\xc6\xab;\xf5^\xf9\xcag~\x916,\xe8\xce\x86\xb8\xeb=\xde#U\xec\x02\xc8y\xce\xaah\xaf\xfe\x97\xfb,K\x1ak,3\x8e\xb8\x99\xaf\xdf#\x15\x12\x812\xf1u\xa2\x12\x0c\r\xa7\x86\xcc\xd7\xc6\x91\x92\xf1\x9e\xe6e\xe3\xa6y"T\x9b\xa2=SW\x1d\xd5\xd7\x90\x03\x9d\xb1`kA\xed?,\x01S\xb9\x13?\xd2a|9\xb0$\xcf\'z~\x9c\x06Zp]\xc3b\x19\x88^g\xb7bT-\xb0A\x19G\xd8\x11\x81v\x8cT1\xb6n\xfcA\x92\xedr#\xed\xe2\x1e2\r;\xd1\xd0\xb8\x91*\xa2H,\x80\x16\xf1\xc5g\xf0;R\xfa\xa8b\\\x8a\xc5\xeb\xad=}\x10\xff\x10\x1f\xc9\x1dA\xd3H\x89\xacF\xab|$\xf2|VQ|v\x8b\nI\x84\xf2\xb8\xe1\xc5s\xf5\xfb\x15\xb8\\\xd3f\xb30\xbd\xb3{\xa4\x8a5\x1a\xf35?\x7f\xecn\xa4\xf4\x01\xcf\x95\x989t\xaf^\xaf\xd8\x07\xdb\x96\xf7\x85x\xf2\xba\xbc\xa3{\xc5>(\x18Q&^eA\x9aWp\xeed\xb8m\xa7l\xed\xf6\xf7\xed\xc0W\xf4\xc0\x11C\xc1\nmn\'\xcb\x8b\x8f\x8a;\xc0X\x7fU\x1e\xb4]\'\x0e\x1bNA\x1da\xf5\xe1wPA}Py\x8f*\x1c\xecp#\xa5\n<\t\x97\x03\xb5\\\xef\xee\x9d\xa3\x0fJb\xb1\xfa\x80\xf6\xb6\xecF\n\xeb\xcaT\xb5Oe\x8b\xe53B\xa2\xf5\xc3+!I@\xbcn}l\xb8U\x07\xad\x07\xedy1\xbct\x1b\xeeT\x8a]D\xbc\x81]\xfeKt;\x88\x17\xa8H\r\x1a4\xc3\x8b/\xe75\x8e\x8a\xd0\x1a\xaf\xbat\x12\xab\xdbA\xf0\x19\x18\xe3$\xf1\x8f\x1b\xbf\xde\x8c\xf1 EaH\xc8\xbe\xd5\x90\xdc8\xc8F&\xa9\xbb\x88\xbb4\xfb\xdb\x01\xc6\x94a\\&b*)\xf7\x0bDF\x13\xc8\xff\xc8R\x84-\'\x87\x99Z\x08\'%\x1e\x014dZNnMU\xbb">\xfc\x8c\xe5\xe8,X\xa1\x08\x9a`\xa5\x1b\x1d\xde\xdcH\xa3NA\xeeb*\x93O\xf6\x8e\xc0[\x1f\x18\x8ek\x0c\xf2\x92JLn\x7fD\xa9!qo(E\x1fO\xee\x1fk\x01\x8f\x01y9d4G\xf3\xbb\x90w\xceX4\x89\x82\x85\xe2v2:\x89D\x01\x83)\x17\xc7\xe9,Gi\x1c\xda.\x84\xed$\x9e\xda\x0bO\x8bA\xc4\x19\xdd\xd9\xa7\x92\xcb\x8d\x03\x1b&e
[truncated: 238,583 more chars]
