# Supplementary material for: Amycolachromones A–F, Isolated from a Streptomycin-Resistant Strain of the Deep-Sea Marine Actinomycete Amycolatopsis sp. WP1
Source: Mar Drugs. 2022 Feb 24;20(3):162. doi: 10.3390/md20030162 (PMC8949813; doi:10.3390/md20030162)
Supplement: Supplementary file 1 [file marinedrugs-20-00162-s001.zip › phem_6B-1/phem_6B-1/phem_6B-1/struct/tmp/.olex/temp/temp_5.cif]

 
data_temp_5
 
_audit_creation_method            'SHELXL-2014/7'
_shelx_SHELXL_version_number      '2014/7'
_chemical_name_systematic         ?
_chemical_name_common             ?
_chemical_melting_point           ?
_chemical_formula_moiety          ?
_chemical_formula_sum
 'C13.25 H13.25 O13.25' 
_chemical_formula_weight          384.49

loop_
 _atom_type_symbol
 _atom_type_description
 _atom_type_scat_dispersion_real
 _atom_type_scat_dispersion_imag
 _atom_type_scat_source
 'C'  'C'   0.0033   0.0016
 'International Tables Vol C Tables 4.2.6.8 and 6.1.1.4'
 'H'  'H'   0.0000   0.0000
 'International Tables Vol C Tables 4.2.6.8 and 6.1.1.4'
 'O'  'O'   0.0106   0.0060
 'International Tables Vol C Tables 4.2.6.8 and 6.1.1.4'
 
_space_group_crystal_system       orthorhombic
_space_group_IT_number            19
_space_group_name_H-M_alt         'P 21 21 21'
_space_group_name_Hall            'P 2ac 2ab'
 
_shelx_space_group_comment
;
The symmetry employed for this shelxl refinement is uniquely defined
by the following loop, which should always be used as a source of
symmetry information in preference to the above space-group names.
They are only intended as comments.
;
 
loop_
 _space_group_symop_operation_xyz
 'x, y, z'
 '-x+1/2, -y, z+1/2'
 '-x, y+1/2, -z+1/2'
 'x+1/2, -y+1/2, -z'
 
_cell_length_a                    7.7760(3)
_cell_length_b                    8.6993(4)
_cell_length_c                    26.8196(11)
_cell_angle_alpha                 90
_cell_angle_beta                  90
_cell_angle_gamma                 90
_cell_volume                      1814.23(13)
_cell_formula_units_Z             4
_cell_measurement_temperature     293(2)
_cell_measurement_reflns_used     ?
_cell_measurement_theta_min       ?
_cell_measurement_theta_max       ?
 
_exptl_crystal_description        ?
_exptl_crystal_colour             ?
_exptl_crystal_density_meas       ?
_exptl_crystal_density_method     ?
_exptl_crystal_density_diffrn     1.408          
_exptl_crystal_F_000              795
_exptl_transmission_factor_min    ?
_exptl_transmission_factor_max    ?
_exptl_crystal_size_max           ?
_exptl_crystal_size_mid           ?
_exptl_crystal_size_min           ?
_exptl_absorpt_coefficient_mu     0.130
_shelx_estimated_absorpt_T_min    ?
_shelx_estimated_absorpt_T_max    ?
_exptl_absorpt_correction_type    ?
_exptl_absorpt_correction_T_min   ?
_exptl_absorpt_correction_T_max   ?
_exptl_absorpt_process_details    ?
_exptl_absorpt_special_details    ?
_diffrn_ambient_temperature       293(2)
_diffrn_radiation_wavelength      0.71073
_diffrn_radiation_type            MoK\a
_diffrn_source                    ?
_diffrn_measurement_device_type   ?
_diffrn_measurement_method        ?
_diffrn_detector_area_resol_mean  ?
_diffrn_reflns_number             18569
_diffrn_reflns_av_unetI/netI      0.0272
_diffrn_reflns_av_R_equivalents   0.0332
_diffrn_reflns_limit_h_min        -9
_diffrn_reflns_limit_h_max        9
_diffrn_reflns_limit_k_min        -10
_diffrn_reflns_limit_k_max        10
_diffrn_reflns_limit_l_min        -33
_diffrn_reflns_limit_l_max        33
_diffrn_reflns_theta_min          3.038
_diffrn_reflns_theta_max          26.368
_diffrn_reflns_theta_full         25.242
_diffrn_measured_fraction_theta_max   0.998
_diffrn_measured_fraction_theta_full  0.997
_diffrn_reflns_Laue_measured_fraction_max    0.998
_diffrn_reflns_Laue_measured_fraction_full   0.997
_diffrn_reflns_point_group_measured_fraction_max   0.999
_diffrn_reflns_point_group_measured_fraction_full  0.998
_reflns_number_total              3709
_reflns_number_gt                 3144
_reflns_threshold_expression      'I > 2\s(I)'
_reflns_Friedel_coverage          0.726
_reflns_Friedel_fraction_max      1.000
_reflns_Friedel_fraction_full     1.000
 
_reflns_special_details
;
 Reflections were merged by SHELXL according to the crystal
 class for the calculation of statistics and refinement.
 
 _reflns_Friedel_fraction is defined as the number of unique
 Friedel pairs measured divided by the number that would be
 possible theoretically, ignoring centric projections and
 systematic absences.
;
 
_computing_data_collection        ?
_computing_cell_refinement        ?
_computing_data_reduction         ?
_computing_structure_solution     ?
_computing_structure_refinement 'SHELXL-2014/7 (Sheldrick, 2014)'
_computing_molecular_graphics     ?
_computing_publication_material   ?
_refine_special_details           ?
_refine_ls_structure_factor_coef  Fsqd
_refine_ls_matrix_type            full
_refine_ls_weighting_scheme       calc
_refine_ls_weighting_details
'w=1/[\s^2^(Fo^2^)+(0.2000P)^2^] where P=(Fo^2^+2Fc^2^)/3'
_atom_sites_solution_primary      ?
_atom_sites_solution_secondary    ?
_atom_sites_solution_hydrogens    geom
_refine_ls_hydrogen_treatment     constr
_refine_ls_extinction_method      none
_refine_ls_extinction_coef        .
_refine_ls_abs_structure_details
;
 Flack x determined using 1082 quotients [(I+)-(I-)]/[(I+)+(I-)]
 (Parsons, Flack and Wagner, Acta Cryst. B69 (2013) 249-259).
;
_refine_ls_abs_structure_Flack    0.5(3)
_chemical_absolute_configuration  ?
_refine_ls_number_reflns          3709
_refine_ls_number_parameters      222
_refine_ls_number_restraints      0
_refine_ls_R_factor_all           0.2220
_refine_ls_R_factor_gt            0.2094
_refine_ls_wR_factor_ref          0.5347
_refine_ls_wR_factor_gt           0.5205
_refine_ls_goodness_of_fit_ref    2.560
_refine_ls_restrained_S_all       2.560
_refine_ls_shift/su_max           0.001
_refine_ls_shift/su_mean          0.000
 
loop_
 _atom_site_label
 _atom_site_type_symbol
 _atom_site_fract_x
 _atom_site_fract_y
 _atom_site_fract_z
 _atom_site_U_iso_or_equiv
 _atom_site_adp_type
 _atom_site_occupancy
 _atom_site_site_symmetry_order  
 _atom_site_calc_flag
 _atom_site_refinement_flags_posn
 _atom_site_refinement_flags_adp
 _atom_site_refinement_flags_occupancy
 _atom_site_disorder_assembly
 _atom_site_disorder_group
O001 O 0.3617(11) 0.5835(10) 0.5626(3) 0.039(2) Uani 1 1 d . . . . .
O002 O 0.5523(11) 0.7377(10) 0.6339(3) 0.039(2) Uani 1 1 d . . . . .
H002 H 0.5674 0.7229 0.6041 0.058 Uiso 1 1 calc R U . . .
O003 O 0.0951(11) 0.8020(11) 0.5518(3) 0.045(2) Uani 1 1 d . . . . .
H003 H 0.0431 0.7200 0.5525 0.067 Uiso 1 1 calc R U . . .
O004 O 0.5334(18) 0.4501(11) 0.7007(3) 0.060(3) Uani 1 1 d . . . . .
O005 O 0.0522(14) 0.4770(13) 0.5821(4) 0.058(3) Uani 1 1 d . . . . .
O006 O 0.6006(16) 0.1755(12) 0.6638(4) 0.058(3) Uani 1 1 d . . . . .
H006 H 0.5240 0.1834 0.6846 0.087 Uiso 1 1 calc R U . . .
O007 O 0.3099(14) 0.6792(11) 0.7347(3) 0.052(3) Uani 1 1 d . . . . .
O008 O 0.0626(13) 0.5527(14) 0.6617(3) 0.057(3) Uani 1 1 d . . . . .
C00B C 0.4282(13) 0.4409(13) 0.5699(4) 0.032(2) Uani 1 1 d . . . . .
C00C C 0.5451(17) 0.2341(14) 0.6195(5) 0.043(3) Uani 1 1 d . . . . .
C00D C 0.4014(15) 0.6484(13) 0.6510(4) 0.033(2) Uani 1 1 d . . . . .
C00E C 0.2790(14) 0.6461(14) 0.6046(4) 0.031(2) Uani 1 1 d . . . . .
C00F C 0.4736(14) 0.4853(12) 0.6598(4) 0.031(2) Uani 1 1 d . . . . .
C00G C 0.1214(16) 0.5453(16) 0.6182(4) 0.043(3) Uani 1 1 d . . . . .
C00H C 0.4778(15) 0.3860(14) 0.6173(4) 0.037(2) Uani 1 1 d . . . . .
C00I C 0.2175(17) 0.8056(17) 0.5912(4) 0.047(3) Uani 1 1 d . . . . .
H00I H 0.3168 0.8662 0.5802 0.057 Uiso 1 1 calc R U . . .
C00J C 0.3152(15) 0.7349(13) 0.6961(4) 0.035(2) Uani 1 1 d . . . . .
C00K C 0.568(2) 0.1441(18) 0.5771(5) 0.058(4) Uani 1 1 d . . . . .
H00K H 0.6130 0.0453 0.5794 0.070 Uiso 1 1 calc R U . . .
C00L C 0.454(2) 0.3505(19) 0.5271(5) 0.057(4) Uani 1 1 d . . . . .
H00L H 0.4243 0.3888 0.4959 0.069 Uiso 1 1 calc R U . . .
C00M C 0.522(2) 0.2067(17) 0.5313(6) 0.057(4) Uani 1 1 d . . . . .
H00M H 0.5381 0.1486 0.5026 0.068 Uiso 1 1 calc R U . . .
C00N C 0.1345(16) 0.8878(15) 0.6363(6) 0.048(3) Uani 1 1 d . . . . .
H00N H 0.0293 0.8321 0.6451 0.057 Uiso 1 1 calc R U . . .
C00O C 0.2546(19) 0.8835(13) 0.6814(5) 0.044(3) Uani 1 1 d . . . . .
H00A H 0.3535 0.9476 0.6741 0.052 Uiso 1 1 calc R U . . .
H00B H 0.1949 0.9292 0.7095 0.052 Uiso 1 1 calc R U . . .
C00P C 0.084(3) 1.0546(15) 0.6234(8) 0.076(5) Uani 1 1 d . . . . .
H00C H 0.1744 1.1013 0.6042 0.115 Uiso 1 1 calc R U . . .
H00D H 0.0674 1.1117 0.6537 0.115 Uiso 1 1 calc R U . . .
H00E H -0.0203 1.0546 0.6044 0.115 Uiso 1 1 calc R U . . .
C00Q C -0.106(2) 0.406(3) 0.5915(8) 0.081(6) Uani 1 1 d . . . . .
H00F H -0.1746 0.4074 0.5617 0.121 Uiso 1 1 calc R U . . .
H00G H -0.1653 0.4613 0.6174 0.121 Uiso 1 1 calc R U . . .
H00H H -0.0875 0.3021 0.6019 0.121 Uiso 1 1 calc R U . . .
 
loop_
 _atom_site_aniso_label
 _atom_site_aniso_U_11
 _atom_site_aniso_U_22
 _atom_site_aniso_U_33
 _atom_site_aniso_U_23
 _atom_site_aniso_U_13
 _atom_site_aniso_U_12
O001 0.042(4) 0.053(5) 0.021(4) -0.005(3) 0.008(3) 0.001(4)
O002 0.029(4) 0.048(4) 0.040(4) -0.005(4) 0.001(3) -0.003(3)
O003 0.039(5) 0.051(5) 0.045(5) 0.003(4) -0.008(4) 0.009(4)
O004 0.100(8) 0.045(5) 0.035(5) -0.007(4) -0.011(5) 0.026(6)
O005 0.043(5) 0.074(6) 0.056(6) -0.021(5) 0.008(4) -0.015(5)
O006 0.084(8) 0.041(5) 0.048(5) 0.006(4) -0.013(5) 0.013(5)
O007 0.067(6) 0.061(6) 0.027(4) -0.017(4) 0.000(4) 0.019(5)
O008 0.049(5) 0.085(7) 0.038(5) -0.002(5) 0.016(4) -0.010(5)
C00B 0.023(4) 0.041(6) 0.034(5) 0.000(5) -0.002(4) 0.007(4)
C00C 0.043(6) 0.041(6) 0.045(7) -0.008(5) -0.007(6) -0.001(5)
C00D 0.041(6) 0.035(5) 0.023(5) 0.002(4) -0.006(4) 0.004(5)
C00E 0.032(5) 0.045(6) 0.017(4) -0.006(4) 0.007(4) 0.005(4)
C00F 0.028(5) 0.035(5) 0.029(5) 0.010(4) 0.000(4) -0.006(4)
C00G 0.033(5) 0.059(7) 0.037(6) 0.008(6) -0.005(5) -0.007(5)
C00H 0.035(5) 0.044(6) 0.032(6) 0.001(5) 0.001(4) 0.000(5)
C00I 0.040(6) 0.076(9) 0.025(5) 0.022(5) -0.011(5) -0.012(6)
C00J 0.040(6) 0.040(6) 0.024(5) 0.001(4) -0.002(4) -0.003(5)
C00K 0.082(10) 0.051(7) 0.041(7) -0.008(6) 0.006(7) 0.014(7)
C00L 0.068(9) 0.066(8) 0.038(6) 0.004(6) -0.011(7) 0.012(8)
C00M 0.046(7) 0.053(7) 0.071(10) -0.037(7) -0.011(7) 0.009(6)
C00N 0.027(5) 0.046(7) 0.070(9) -0.010(6) -0.014(5) 0.017(5)
C00O 0.052(7) 0.032(6) 0.047(7) -0.008(5) -0.002(6) 0.006(5)
C00P 0.101(14) 0.030(6) 0.098(13) 0.000(8) 0.003(11) 0.017(8)
C00Q 0.036(7) 0.098(14) 0.108(15) 0.034(12) -0.016(8) -0.021(8)
 
_geom_special_details
;
 All esds (except the esd in the dihedral angle between two l.s. planes)
 are estimated using the full covariance matrix.  The cell esds are taken
 into account individually in the estimation of esds in distances, angles
 and torsion angles; correlations between esds in cell parameters are only
 used when they are defined by crystal symmetry.  An approximate (isotropic)
 treatment of cell esds is used for estimating esds involving l.s. planes.
;
 
loop_
 _geom_bond_atom_site_label_1
 _geom_bond_atom_site_label_2
 _geom_bond_distance
 _geom_bond_site_symmetry_2
 _geom_bond_publ_flag
O001 C00B 1.358(14) . ?
O001 C00E 1.407(11) . ?
O002 C00D 1.480(15) . ?
O002 H002 0.8200 . ?
O003 C00I 1.422(14) . ?
O003 H003 0.8200 . ?
O004 C00F 1.231(14) . ?
O005 C00G 1.257(16) . ?
O005 C00Q 1.399(19) . ?
O006 C00C 1.363(17) . ?
O006 H006 0.8200 . ?
O007 C00J 1.142(14) . ?
O008 C00G 1.255(15) . ?
C00B C00L 1.404(18) . ?
C00B C00H 1.412(15) . ?
C00C C00K 1.391(18) . ?
C00C C00H 1.422(17) . ?
C00D C00F 1.544(15) . ?
C00D C00E 1.568(14) . ?
C00D C00J 1.576(15) . ?
C00E C00I 1.510(18) . ?
C00E C00G 1.551(17) . ?
C00F C00H 1.430(17) . ?
C00I C00N 1.55(2) . ?
C00I H00I 0.9800 . ?
C00J C00O 1.432(17) . ?
C00K C00M 1.39(2) . ?
C00K H00K 0.9300 . ?
C00L C00M 1.36(2) . ?
C00L H00L 0.9300 . ?
C00M H00M 0.9300 . ?
C00N C00O 1.528(18) . ?
C00N C00P 1.542(19) . ?
C00N H00N 0.9800 . ?
C00O H00A 0.9700 . ?
C00O H00B 0.9700 . ?
C00P H00C 0.9600 . ?
C00P H00D 0.9600 . ?
C00P H00E 0.9600 . ?
C00Q H00F 0.9600 . ?
C00Q H00G 0.9600 . ?
C00Q H00H 0.9600 . ?
 
loop_
 _geom_angle_atom_site_label_1
 _geom_angle_atom_site_label_2
 _geom_angle_atom_site_label_3
 _geom_angle
 _geom_angle_site_symmetry_1
 _geom_angle_site_symmetry_3
 _geom_angle_publ_flag
C00B O001 C00E 114.4(9) . . ?
C00D O002 H002 109.5 . . ?
C00I O003 H003 109.5 . . ?
C00G O005 C00Q 116.4(13) . . ?
C00C O006 H006 109.5 . . ?
O001 C00B C00L 116.6(10) . . ?
O001 C00B C00H 122.9(10) . . ?
C00L C00B C00H 120.5(10) . . ?
O006 C00C C00K 117.4(11) . . ?
O006 C00C C00H 120.0(11) . . ?
C00K C00C C00H 122.5(12) . . ?
O002 C00D C00F 104.0(8) . . ?
O002 C00D C00E 104.0(8) . . ?
C00F C00D C00E 109.3(9) . . ?
O002 C00D C00J 108.9(9) . . ?
C00F C00D C00J 118.5(9) . . ?
C00E C00D C00J 111.0(8) . . ?
O001 C00E C00I 108.1(9) . . ?
O001 C00E C00G 109.3(10) . . ?
C00I C00E C00G 109.0(9) . . ?
O001 C00E C00D 111.3(9) . . ?
C00I C00E C00D 111.6(9) . . ?
C00G C00E C00D 107.4(8) . . ?
O004 C00F C00H 123.5(10) . . ?
O004 C00F C00D 120.1(10) . . ?
C00H C00F C00D 116.2(9) . . ?
O008 C00G O005 125.7(12) . . ?
O008 C00G C00E 118.6(11) . . ?
O005 C00G C00E 115.1(10) . . ?
C00B C00H C00C 116.9(10) . . ?
C00B C00H C00F 120.4(10) . . ?
C00C C00H C00F 122.5(10) . . ?
O003 C00I C00E 111.5(11) . . ?
O003 C00I C00N 108.1(11) . . ?
C00E C00I C00N 111.9(9) . . ?
O003 C00I H00I 108.4 . . ?
C00E C00I H00I 108.4 . . ?
C00N C00I H00I 108.4 . . ?
O007 C00J C00O 128.4(11) . . ?
O007 C00J C00D 120.5(11) . . ?
C00O C00J C00D 111.0(10) . . ?
C00C C00K C00M 117.9(13) . . ?
C00C C00K H00K 121.1 . . ?
C00M C00K H00K 121.1 . . ?
C00M C00L C00B 120.1(12) . . ?
C00M C00L H00L 119.9 . . ?
C00B C00L H00L 119.9 . . ?
C00L C00M C00K 122.1(13) . . ?
C00L C00M H00M 118.9 . . ?
C00K C00M H00M 118.9 . . ?
C00O C00N C00P 110.8(12) . . ?
C00O C00N C00I 110.6(9) . . ?
C00P C00N C00I 111.5(14) . . ?
C00O C00N H00N 107.9 . . ?
C00P C00N H00N 107.9 . . ?
C00I C00N H00N 107.9 . . ?
C00J C00O C00N 116.3(10) . . ?
C00J C00O H00A 108.2 . . ?
C00N C00O H00A 108.2 . . ?
C00J C00O H00B 108.2 . . ?
C00N C00O H00B 108.2 . . ?
H00A C00O H00B 107.4 . . ?
C00N C00P H00C 109.5 . . ?
C00N C00P H00D 109.5 . . ?
H00C C00P H00D 109.5 . . ?
C00N C00P H00E 109.5 . . ?
H00C C00P H00E 109.5 . . ?
H00D C00P H00E 109.5 . . ?
O005 C00Q H00F 109.5 . . ?
O005 C00Q H00G 109.5 . . ?
H00F C00Q H00G 109.5 . . ?
O005 C00Q H00H 109.5 . . ?
H00F C00Q H00H 109.5 . . ?
H00G C00Q H00H 109.5 . . ?
 
_refine_diff_density_max    3.761
_refine_diff_density_min   -0.757
_refine_diff_density_rms    0.283

_shelx_res_file
;

    temp_5.res created by SHELXL-2014/7

TITL temp_5_a.res in P2(1)2(1)2(1)
REM Old TITL temp_5 in P2(1)2(1)2(1)
REM SHELXT solution in P2(1)2(1)2(1)
REM R1 0.128, Rweak 0.032, Alpha 0.001, Orientation as input
REM Flack x = -0.477 ( 0.354 ) from Parsons' quotients
REM Formula found by SHELXT: C18 O9
CELL 0.71073 7.776 8.6993 26.8196 90 90 90
ZERR 4 0.0003 0.0004 0.0011 0 0 0
LATT -1
SYMM 0.5-X,-Y,0.5+Z
SYMM -X,0.5+Y,0.5-Z
SYMM 0.5+X,0.5-Y,-Z
SFAC C H O
UNIT 53 53 53

L.S. 4
PLAN  20
BOND $H
list 4
fmap 2
ACTA
REM <olex2.extras>
REM <HklSrc "%.\\temp_5.hkl">
REM </olex2.extras>

WGHT    0.200000
FVAR       0.75752
O001  3    0.361733    0.583464    0.562571    11.00000    0.04232    0.05273 =
         0.02089   -0.00548    0.00769    0.00101
O002  3    0.552330    0.737694    0.633929    11.00000    0.02878    0.04777 =
         0.03980   -0.00511    0.00113   -0.00265
AFIX 147
H002  2    0.567447    0.722893    0.604054    11.00000   -1.50000
AFIX   0
O003  3    0.095078    0.801954    0.551849    11.00000    0.03876    0.05127 =
         0.04479    0.00301   -0.00761    0.00895
AFIX 147
H003  2    0.043118    0.719955    0.552504    11.00000   -1.50000
AFIX   0
O004  3    0.533392    0.450080    0.700705    11.00000    0.10035    0.04525 =
         0.03468   -0.00678   -0.01087    0.02649
O005  3    0.052186    0.477001    0.582113    11.00000    0.04294    0.07380 =
         0.05649   -0.02148    0.00829   -0.01490
O006  3    0.600559    0.175501    0.663752    11.00000    0.08429    0.04105 =
         0.04805    0.00579   -0.01295    0.01300
AFIX 147
H006  2    0.523978    0.183421    0.684614    11.00000   -1.50000
AFIX   0
O007  3    0.309874    0.679237    0.734656    11.00000    0.06706    0.06097 =
         0.02661   -0.01693    0.00049    0.01927
O008  3    0.062609    0.552651    0.661725    11.00000    0.04856    0.08513 =
         0.03750   -0.00151    0.01607   -0.00959
C00B  1    0.428200    0.440872    0.569878    11.00000    0.02262    0.04101 =
         0.03362   -0.00042   -0.00205    0.00717
C00C  1    0.545055    0.234120    0.619456    11.00000    0.04278    0.04090 =
         0.04481   -0.00842   -0.00662   -0.00080
C00D  1    0.401412    0.648370    0.650991    11.00000    0.04055    0.03549 =
         0.02273    0.00162   -0.00578    0.00434
C00E  1    0.278992    0.646141    0.604562    11.00000    0.03185    0.04514 =
         0.01693   -0.00637    0.00723    0.00500
C00F  1    0.473597    0.485281    0.659757    11.00000    0.02847    0.03492 =
         0.02910    0.00996    0.00014   -0.00641
C00G  1    0.121407    0.545335    0.618213    11.00000    0.03302    0.05865 =
         0.03701    0.00815   -0.00522   -0.00703
C00H  1    0.477784    0.385952    0.617276    11.00000    0.03453    0.04352 =
         0.03169    0.00099    0.00118    0.00030
C00I  1    0.217519    0.805609    0.591234    11.00000    0.04022    0.07609 =
         0.02537    0.02218   -0.01109   -0.01166
AFIX  13
H00I  2    0.316791    0.866157    0.580232    11.00000   -1.20000
AFIX   0
C00J  1    0.315236    0.734947    0.696144    11.00000    0.04044    0.04012 =
         0.02376    0.00093   -0.00165   -0.00342
C00K  1    0.568125    0.144119    0.577127    11.00000    0.08157    0.05131 =
         0.04147   -0.00803    0.00564    0.01429
AFIX  43
H00K  2    0.612970    0.045257    0.579377    11.00000   -1.20000
AFIX   0
C00L  1    0.453832    0.350483    0.527128    11.00000    0.06774    0.06647 =
         0.03788    0.00412   -0.01099    0.01204
AFIX  43
H00L  2    0.424252    0.388818    0.495915    11.00000   -1.20000
AFIX   0
C00M  1    0.521946    0.206748    0.531290    11.00000    0.04638    0.05270 =
         0.07149   -0.03651   -0.01082    0.00908
AFIX  43
H00M  2    0.538104    0.148605    0.502571    11.00000   -1.20000
AFIX   0
C00N  1    0.134538    0.887801    0.636279    11.00000    0.02688    0.04625 =
         0.06961   -0.01033   -0.01353    0.01674
AFIX  13
H00N  2    0.029296    0.832054    0.645063    11.00000   -1.20000
AFIX   0
C00O  1    0.254559    0.883495    0.681361    11.00000    0.05192    0.03167 =
         0.04716   -0.00751   -0.00206    0.00560
AFIX  23
H00A  2    0.353542    0.947600    0.674144    11.00000   -1.20000
H00B  2    0.194941    0.929236    0.709454    11.00000   -1.20000
AFIX   0
C00P  1    0.084266    1.054597    0.623436    11.00000    0.10074    0.03032 =
         0.09806    0.00027    0.00325    0.01742
AFIX 137
H00C  2    0.174393    1.101335    0.604237    11.00000   -1.50000
H00D  2    0.067405    1.111743    0.653665    11.00000   -1.50000
H00E  2   -0.020305    1.054573    0.604409    11.00000   -1.50000
AFIX   0
C00Q  1   -0.106205    0.406436    0.591529    11.00000    0.03596    0.09808 =
         0.10835    0.03370   -0.01569   -0.02085
AFIX 137
H00F  2   -0.174565    0.407395    0.561724    11.00000   -1.50000
H00G  2   -0.165256    0.461350    0.617430    11.00000   -1.50000
H00H  2   -0.087472    0.302145    0.601893    11.00000   -1.50000
AFIX   0
HKLF 4

REM  temp_5_a.res in P2(1)2(1)2(1)
REM R1 =  0.2094 for    3144 Fo > 4sig(Fo)  and  0.2220 for all    3709 data
REM    222 parameters refined using      0 restraints

END

WGHT      0.2000      0.0000

REM Highest difference peak  3.761,  deepest hole -0.757,  1-sigma level  0.283
Q1    1   0.7228  0.8590  0.7088  11.00000  0.05    3.76
Q2    1   0.7304  0.7717  0.5394  11.00000  0.05    3.74
Q3    1   0.1900  1.2746  0.7551  11.00000  0.05    2.52
Q4    1   0.2258  0.7874  0.5378  11.00000  0.05    0.95
Q5    1   0.2281  1.1245  0.7390  11.00000  0.05    0.84
Q6    1   0.1798  0.6331  0.7528  11.00000  0.05    0.82
Q7    1   0.7025  0.7265  0.7131  11.00000  0.05    0.76
Q8    1   0.5659  0.3207  0.4899  11.00000  0.05    0.75
Q9    1   0.2480  0.2485  0.5055  11.00000  0.05    0.73
Q10   1   0.2864  0.3713  0.5181  11.00000  0.05    0.72
Q11   1   0.0670  0.3338  0.6814  11.00000  0.05    0.64
Q12   1   0.2502  0.4845  0.5220  11.00000  0.05    0.64
Q13   1   0.4083  0.3353  0.7414  11.00000  0.05    0.61
Q14   1   0.1511  0.3697  0.6690  11.00000  0.05    0.61
Q15   1   0.3406  0.5041  0.7772  11.00000  0.05    0.59
Q16   1   0.2916  0.6559  0.5374  11.00000  0.05    0.59
Q17   1   0.7812  0.7309  0.6526  11.00000  0.05    0.59
Q18   1   0.4460  0.7673  0.5358  11.00000  0.05    0.57
Q19   1   0.1397  0.9801  0.5683  11.00000  0.05    0.56
Q20   1   0.3867  0.4440  0.7209  11.00000  0.05    0.55
;
_shelx_res_checksum   25793

_shelx_hkl_file
;
   0   0   4 9999.00   29.60
   0   0   5    0.90    2.30
   0   0   5    0.60    1.00
   0   0   6  681.83   10.70
   0   0   6  668.63    9.50
   0   0   7    0.60    1.30
   0   0  -7    2.70    1.40
   0   0   8  504.85   10.70
   0   0  -8  484.65    8.90
   0   0   8  493.05    9.60
   0   0   9    0.80    1.50
   0   0  -9    2.80    1.40
   0   0   9    3.80    1.80
   0   0  10  902.31   16.10
   0   0 -10  921.51   13.60
   0   0  10  926.11   14.70
   0   0 -10  908.01   15.80
   0   0 -11    4.30    3.00
   0   0 -11   -0.70    1.40
   0   0  11    2.60    1.70
   0   0  11    5.30    2.30
   0   0 -11    3.20    2.00
   0   0  12  178.38    7.30
   0   0 -12  184.18    8.10
   0   0 -12  180.58    7.80
   0   0  12  180.38    8.10
   0   0 -12  184.18    6.70
   0   0 -13    0.80    1.50
   0   0  13    3.80    2.10
   0   0  13    0.30    1.70
   0   0 -13    3.70    2.90
   0   0 -14   26.90    3.00
   0   0  14   33.40    3.70
   0   0 -14   39.60    4.80
   0   0  14   31.70    3.90
   0   0  15    1.30    2.00
   0   0 -15    0.30    1.70
   0   0 -16   -1.00    1.70
   0   0  16    1.20    1.60
   0   0  17    1.50    1.70
   0   0 -17    1.60    1.60
   0   0  18   52.49    5.20
   0   0 -18   46.60    4.30
   0   0  19   -0.30    1.70
   0   0 -19    4.10    3.20
   0   0 -19    0.20    1.70
   0   0 -20    8.70    4.10
   0   0  20    6.90    2.90
   0   0 -20    9.20    2.60
   0   0 -21    6.70    2.80
   0   0  21    4.10    2.70
   0   0 -21   10.90    4.60
   0   0  22  348.47   13.90
   0   0 -22  354.16   15.50
   0   0  23    9.70    3.40
   0   0 -23   13.60    5.10
   0   0  24  179.88   10.60
   0   0 -24  184.78   11.80
   0   0  25    0.30    2.60
   0   0 -25    5.40    4.50
   0   0  26  100.29    8.30
   0   0 -26  108.89    9.90
   0   0 -27   10.00    4.80
   0   0 -28  125.49   10.90
   0   0 -29    9.70    5.30
   0   0 -30   74.29    9.00
   0   0 -31    4.60    4.80
   0   0 -32    9.40    4.70
   0   0 -33   -0.50    4.40
   0  -1   3 1535.45   16.10
   0  -1  -3 1538.45   13.90
   0  -1  -4  478.35    8.40
   0  -1  -4  488.75    9.10
   0  -1  -4  495.35    8.40
   0   1   4  498.25    6.70
   0  -1   4  504.75    9.90
   0  -1   4  500.05    7.70
   0  -1   4  511.65   10.00
   0  -1   5  501.05   10.40
   0  -1  -5  473.85    8.70
   0  -1   5  472.75   10.30
   0   1   5  483.85    7.40
   0  -1  -5  480.85    8.70
   0  -1   5  467.85    8.30
   0  -1  -5  467.65    9.50
   0  -1   6    3.40    1.80
   0  -1  -6    5.10    1.80
   0  -1  -6    9.20    2.00
   0   1   6    6.00    1.80
   0  -1  -6    3.40    1.20
   0  -1   6    5.70    2.20
   0  -1  -7  870.81   11.30
   0  -1   7  894.11   15.60
   0  -1  -7  904.21   11.90
   0  -1  -7  891.81   12.80
   0   1   7  872.11   11.80
   0   1   7  891.41    7.90
   0  -1   7  919.81   15.50
   0  -1  -7  890.61   14.50
   0  -1  -8  122.29    5.80
   0   1   8  122.19    3.30
   0  -1  -8  121.99    4.80
   0   1   8  132.29    5.10
   0  -1   8  113.79    6.00
   0  -1   8  120.79    6.10
   0  -1  -8  124.49    5.20
   0  -1  -9  114.29    5.20
   0  -1  -9  107.59    5.70
   0  -1   9  103.39    5.90
   0   1  -9  109.69    5.70
   0   1   9  106.59    3.50
   0  -1   9  110.39    6.20
   0   1   9  103.79    4.80
   0   1  10  415.56   10.00
   0   1  10  422.26    7.60
   0  -1  10  421.66   12.10
   0  -1 -10  412.76   11.50
   0  -1 -10  412.26   10.00
   0   1 -10  409.36   11.30
   0  -1  10  423.46   12.50
   0  -1  11 2219.08   28.40
   0   1  11 2192.48   18.70
   0  -1 -11 2139.69   27.30
   0   1 -11 2115.89   26.40
   0  -1  11 2214.88   29.60
   0  -1 -11 2251.07   24.10
   0   1  11 2191.88   24.60
   0  -1  12  172.78    8.50
   0  -1 -12  159.88    8.00
   0   1  12  160.48    7.10
   0  -1  12  173.28    8.80
   0   1  12  160.68    5.60
   0  -1 -12  168.18    7.40
   0   1 -12  168.68    7.80
   0  -1  13    2.00    2.10
   0  -1 -13    6.90    2.90
   0  -1  13    2.10    2.30
   0   1  13    0.00    1.10
   0   1 -13    1.90    1.70
   0   1  13   -1.00    2.30
   0   1  14  249.08    9.70
   0  -1  14  244.58   10.50
   0   1 -14  252.67   10.00
   0   1  14  246.48    7.60
   0  -1 -14  262.87    9.60
   0   1  15   75.29    5.60
   0  -1  15   88.19    6.60
   0   1  15   78.79    4.60
   0  -1 -15   82.19    6.00
   0   1 -15   82.79    6.00
   0   1 -16    1.80    1.80
   0   1  16    4.70    1.70
   0  -1  16    6.80    2.70
   0   1  17   13.90    2.40
   0  -1 -17   12.90    3.10
   0  -1  17   12.50    3.10
   0   1  18    1.90    1.70
   0  -1  18    1.30    2.20
   0   1  19   14.20    2.70
   0   1 -19   23.90    5.30
   0  -1  19   16.10    3.90
   0   1 -20  365.46   15.40
   0  -1 -20  353.66   13.90
   0   1  20  324.77   11.00
   0  -1  20  332.07   14.40
   0  -1 -21 1337.57   27.20
   0  -1  21 1369.76   29.70
   0   1  21 1324.17   22.70
   0   1 -21 1349.77   29.90
   0   1  22   89.29    6.40
   0  -1  22   83.99    8.10
   0  -1 -22   94.19    8.30
   0   1 -22   87.29    9.20
   0   1 -23   14.70    6.00
   0  -1  23   13.00    4.40
   0  -1 -23    8.00    4.70
   0   1  23    7.60    2.70
   0   1  24  566.24   16.00
   0   1 -24  609.54   21.80
   0  -1  24  560.74   20.30
   0  -1 -24  611.44   20.00
   0  -1  25  106.79    9.50
   0   1 -25  104.09   10.10
   0  -1 -25  102.89    9.00
   0  -1  26    5.50    3.10
   0  -1 -26    2.70    3.70
   0  -1  27   32.60    5.60
   0  -1 -27   28.50    5.50
   0   1 -27   33.00    6.80
   0   1 -28    2.20    4.70
   0  -1 -28    1.30    3.40
   0  -1 -29   12.50    4.30
   0   1 -29   18.80    5.90
   0  -1  29   20.30    5.70
   0  -1  30   37.30    7.30
   0   1 -30   36.40    7.60
   0  -1 -30   35.90    6.50
   0  -1 -31   -1.00    3.80
   0  -1  31    5.40    4.60
   0  -1  32   11.80    5.20
   0   1 -32    6.30    5.30
   0  -1 -32   -0.40    3.90
   0  -1 -32   16.30    6.20
   0  -1 -33   13.40    5.40
   0  -1 -33   -6.30    5.00
   0   1 -33    9.20    5.40
   0  -1  33    3.10    4.40
   0  -2   0 1505.35   16.20
   0   2   0 1474.05   16.00
   0  -2   0 1512.65   17.80
   0  -2   1   46.40    3.00
   0   2  -1   46.10    2.90
   0  -2  -1   45.30    3.20
   0  -2   1   49.30    3.70
   0  -2   1   52.49    3.80
   0   2  -2   55.89    3.10
   0  -2   2   51.29    4.00
   0   2   2   54.59    3.20
   0  -2  -2   55.29    3.20
   0  -2  -2   58.29    4.00
   0  -2   2   58.19    3.30
   0  -2   2   54.29    3.90
   0   2   3   70.49    3.40
   0   2   3   70.99    2.50
   0  -2  -3   72.29    4.30
   0  -2   3   73.19    3.70
   0  -2   3   73.39    4.70
   0   2  -3   67.59    3.40
   0  -2   3   76.49    5.00
   0  -2  -3   75.29    4.70
   0  -2  -3   78.39    3.40
   0   2   4 2610.04   18.50
   0  -2  -4 2647.83   18.10
   0  -2   4 2673.23   27.80
   0   2   4 2645.94   13.40
   0  -2  -4 2623.64   25.30
   0  -2   4 2551.04   21.20
   0  -2  -4 2641.84   26.60
   0   2  -4 2660.53   20.50
   0  -2   4 2551.04   27.70
   0  -2  -5  730.53    7.50
   0   2   5  759.92    7.30
   0  -2  -5  745.83   13.90
   0  -2   5  731.23   11.70
   0  -2   5  766.72   15.50
   0  -2  -5  737.53   14.40
   0   2   5  781.22    9.30
   0  -2  -5  750.12   14.50
   0  -2   5  770.82   15.80
   0   2  -5  740.93   11.30
   0   2  -6    7.80    1.60
   0  -2  -6    6.00    0.90
   0  -2  -6    6.70    1.90
   0   2   6    6.30    1.00
   0  -2  -6    7.00    2.00
   0  -2   6    7.60    1.70
   0   2   6    5.80    0.90
   0  -2   6   13.60    2.80
   0  -2   6    7.30    2.00
   0  -2  -6    6.00    2.00
   0  -2  -7  316.27    9.80
   0  -2   7  309.27   10.70
   0   2   7  298.47    7.00
   0  -2   7  318.47   11.00
   0   2   7  313.47    5.10
   0  -2  -7  314.27    5.60
   0  -2  -7  315.97   10.20
   0  -2  -7  322.17    9.60
   0  -2   7  306.37    8.30
   0  -2  -8  965.70   17.00
   0  -2   8  972.80   19.70
   0  -2   8  973.60   19.70
   0   2   8  982.50    8.60
   0  -2  -8  998.30   18.70
   0  -2  -8  993.00   17.50
   0  -2   8  937.41   15.30
   0   2   8  996.70   13.40
   0  -2  -8  992.30   10.90
   0  -2   9  973.00   16.40
   0  -2  -9 1012.40   18.00
   0  -2   9 1017.60   20.80
   0   2   9  993.90   14.20
   0  -2  -9 1019.20   12.20
   0  -2  -9 1024.30   18.30
   0  -2  -9 1026.60   19.70
   0  -2   9 1005.20   20.60
   0   2  10 1168.48   16.30
   0  -2  10 1217.38   23.40
   0  -2 -10 1234.18   20.60
   0  -2  10 1216.68   19.10
   0  -2  10 1220.78   23.60
   0  -2 -10 1245.08   22.30
   0  -2 -10 1237.58   20.50
   0   2  10 1195.08    9.10
   0  -2 -10 1210.68   14.50
   0  -2 -11 1877.91   26.10
   0   2  11 1878.51   21.50
   0  -2  11 1875.71   24.80
   0   2 -11 1887.11   28.90
   0   2  11 1843.32   12.20
   0  -2  11 1888.51   30.10
   0  -2 -11 1866.61   19.40
   0  -2  12 1109.29   23.50
   0  -2  12 1100.99   20.20
   0   2  12 1109.49   10.30
   0  -2 -12 1081.09   15.90
   0   2 -12 1109.69   22.70
   0   2  12 1105.59   17.50
   0  -2 -12 1120.19   20.90
   0   2  13  155.68    4.20
   0  -2 -13  168.08    8.60
   0  -2 -13  156.78    6.50
   0   2  13  148.49    6.80
   0  -2  13  141.89    8.00
   0  -2  13  155.18    9.40
   0  -2  14  908.71   19.80
   0   2  14  901.71   10.80
   0  -2  14  908.01   22.40
   0  -2 -14  897.51   16.00
   0   2  14  886.11   17.20
   0  -2 -14  889.81   19.80
   0  -2  15    4.90    3.30
   0   2  15    2.30    1.10
   0  -2 -15    3.70    3.60
   0  -2 -15    0.50    1.60
   0   2  15   -0.10    2.00
   0  -2  15    5.00    3.10
   0   2 -16    3.50    2.90
   0   2  16    0.10    1.90
   0  -2 -16   -3.60    2.50
   0  -2  16    1.10    2.10
   0  -2  16    0.00    2.50
   0   2  16    1.80    1.00
   0  -2 -16    1.00    1.50
   0  -2 -16    3.60    3.10
   0  -2  17  147.39    9.20
   0  -2 -17  145.09    7.50
   0   2  17  149.09    5.20
   0  -2  17  141.49    9.70
   0  -2 -17  168.28    9.60
   0   2 -17  156.58   10.40
   0   2 -18  177.38   11.10
   0  -2 -18  170.98   10.10
   0  -2 -18  148.69    8.00
   0  -2  18  164.58   10.00
   0  -2  18  171.08   11.00
   0   2  18  163.08    5.70
   0   2  19  272.67    7.60
   0  -2 -19  252.57   10.70
   0  -2 -19  268.27   12.70
   0  -2  19  260.17   13.80
   0  -2  19  283.47   13.30
   0   2 -19  270.37   14.00
   0   2  20   24.00    2.60
   0  -2  20   29.70    5.40
   0   2 -20   31.60    6.40
   0  -2  20   39.80    6.00
   0  -2 -20   36.00    6.00
   0   2  21   77.79    4.40
   0   2 -21   88.69    9.50
   0  -2  21   93.79    8.80
   0  -2  21   83.79    8.70
   0  -2 -21   94.09    8.90
   0  -2 -21   81.69    7.10
   0  -2  22  375.16   16.60
   0   2 -22  424.86   18.60
   0  -2 -22  384.26   14.70
   0  -2 -22  395.46   16.80
   0  -2  22  367.26   17.40
   0   2  22  381.26    9.80
   0  -2 -23   14.00    5.00
   0   2 -23    7.30    5.20
   0  -2  23    9.80    4.50
   0  -2 -23   -0.50    3.90
   0  -2  23   15.10    5.20
   0   2 -24    8.00    5.60
   0  -2 -24   15.00    5.50
   0  -2  24    5.70    4.40
   0  -2 -24    4.60    3.20
   0  -2  24   13.40    4.90
   0  -2 -25  130.99   10.90
   0  -2  25  126.49   10.90
   0   2 -25  123.69   11.20
   0  -2  25  134.79   11.40
   0  -2 -26   12.50    5.20
   0  -2  26    9.10    4.60
   0  -2  26    4.30    4.30
   0   2 -26    3.10    4.60
   0  -2 -27   33.70    6.80
   0  -2  27   18.50    5.10
   0  -2  27   20.90    5.30
   0   2 -27   32.00    7.00
   0  -2  28    3.40    3.20
   0   2 -28    9.80    5.90
   0  -2  28    8.70    4.80
   0  -2 -28    1.70    4.10
   0  -2 -29   10.90    5.30
   0  -2  29    6.70    3.40
   0   2 -29   14.80    6.30
   0  -2  29    1.60    3.60
   0  -2 -30   14.80    5.90
   0   2 -30   12.70    5.80
   0  -2  30    0.40    3.90
   0  -2 -31   31.20    6.90
   0   2 -31   31.30    7.50
   0  -2  31   27.10    6.80
   0  -2  32    2.40    3.90
   0  -2 -32    1.10    4.60
   0   2 -32    4.00    5.50
   0   3   0   -1.40    1.80
   0   3   0    0.90    1.40
   0  -3   0   -1.70    1.70
   0  -3   0    1.90    1.90
   0   3   0   -0.30    1.50
   0   3  -1 1114.99   18.50
   0  -3  -1 1100.59   18.10
   0  -3   1 1080.29   16.80
   0   3  -1 1110.49   16.40
   0   3   1 1123.99   18.20
   0   3   1 1149.78   17.70
   0   3   1 1168.68   17.80
   0  -3   1 1130.49   19.60
   0   3  -2 3889.21   30.30
   0   3   2 3783.02   33.40
   0  -3   2 3815.62   36.20
   0   3   2 3810.62   32.20
   0  -3  -2 3827.02   32.20
   0  -3   2 3802.12   37.40
   0  -3   2 3869.51   31.10
   0  -3   3  255.87   10.20
   0  -3   3  265.67   10.00
   0  -3   3  267.87    8.30
   0   3  -3  254.37    7.70
   0  -3  -3  264.17    8.20
   0   3   3  269.67    9.40
   0  -3  -3  251.67    9.70
   0   3   3  272.27    8.40
   0   3  -3  266.97    9.70
   0   3   4    3.40    1.90
   0  -3  -4    6.50    1.70
   0   3  -4    1.20    1.20
   0  -3   4    2.40    2.10
   0   3   4    6.30    1.70
   0  -3  -4    1.90    1.80
   0   3   4    6.50    2.30
   0  -3   4    5.30    1.80
   0   3   4    4.60    1.20
   0  -3   4    3.00    1.90
   0   3   5  238.88    7.20
   0   3   5  247.68    9.30
   0  -3  -5  245.38   10.10
   0  -3   5  259.37   10.80
   0  -3   5  232.28    7.90
   0  -3   5  250.17   10.30
   0  -3  -5  235.88    9.60
   0   3   5  239.48    5.00
   0  -3  -5  229.08    6.90
   0   3  -5  242.38    7.40
   0  -3   6 1049.49   21.90
   0   3  -6 1030.70   15.60
   0   3   6 1045.90   19.20
   0  -3  -6 1011.40   20.60
   0   3   6 1027.60    9.80
   0   3   6 1033.10   14.20
   0  -3   6 1003.70   16.50
   0  -3   6 1052.49   21.60
   0  -3  -6 1009.40   19.70
   0  -3   7  595.24   13.10
   0   3   7  604.64   10.40
   0  -3   7  632.94   17.70
   0  -3  -7  589.34   16.00
   0   3   7  607.84    7.60
   0  -3  -7  598.14   15.60
   0   3  -7  601.34   12.40
   0  -3   7  599.04   16.90
   0   3   8  144.19    4.00
   0  -3  -8  146.39    4.20
   0  -3  -8  141.99    8.10
   0  -3   8  144.59    6.80
   0  -3  -8  144.89    7.90
   0  -3  -8  144.69    8.20
   0   3  -8  153.08    6.60
   0  -3   8  144.69    8.70
   0   3   8  145.19    4.90
   0  -3   8  152.88    9.30
   0  -3  -9  184.98    4.80
   0  -3   9  191.08    8.00
   0   3   9  197.58    5.30
   0  -3  -9  172.08    8.80
   0  -3   9  212.18   11.00
   0  -3  10 2434.96   28.70
   0   3  10 2375.66   17.00
   0  -3 -10 2370.96   17.90
   0  -3  10 2410.66   36.70
   0  -3 -10 2430.36   32.80
   0   3  10 2387.76   23.70
   0   3  11    2.30    1.50
   0   3  11    6.50    1.20
   0  -3 -11    3.80    1.20
   0  -3 -11    3.50    2.30
   0  -3  11    4.80    2.40
   0  -3 -12   27.50    2.30
   0  -3  12   35.60    4.00
   0   3  12   28.20    1.60
   0   3  12   27.90    1.40
   0  -3 -12   35.10    4.70
   0   3  12   34.00    3.40
   0  -3  12   24.70    4.30
   0  -3 -13   43.00    5.10
   0   3  13   50.19    4.10
   0  -3  13   42.30    4.50
   0  -3 -13   47.00    3.10
   0  -3  13   57.39    6.40
   0   3  14   10.20    2.60
   0  -3 -14    4.30    2.30
   0  -3  14    4.20    3.00
   0  -3  14    4.90    2.60
   0  -3 -14    5.90    1.50
   0  -3 -15   28.20    2.90
   0  -3  15   30.20    5.10
   0   3  15   28.70    3.70
   0  -3 -15   36.90    5.00
   0  -3  15   28.00    4.20
   0  -3 -16   96.19    7.80
   0   3  16   88.59    6.00
   0  -3  16   94.29    7.30
   0   3 -16   75.69    7.90
   0  -3 -16   88.99    5.10
   0   3  16   85.19    7.30
   0  -3  16   87.99    8.40
   0   3  17  237.28    9.90
   0  -3 -17  236.88    8.50
   0  -3  17  246.88   13.90
   0   3 -17  238.88   13.20
   0  -3 -17  242.88   12.40
   0  -3  17  240.78   11.50
   0   3 -18  193.68   12.40
   0  -3  18  189.28   10.70
   0  -3  18  213.78   13.20
   0  -3 -18  197.98    8.20
   0  -3 -18  205.38   11.60
   0  -3 -19  123.09    6.80
   0   3 -19  112.59    9.80
   0  -3  19  121.09    9.00
   0  -3  19  127.29   10.70
   0  -3 -19  126.19    9.60
   0  -3 -20   87.79    8.40
   0  -3  20   79.19    7.70
   0   3 -20   83.09    9.20
   0  -3 -20   71.89    5.50
   0  -3  20   83.89    9.10
   0  -3 -21  223.08    9.80
   0  -3  21  238.38   13.00
   0  -3 -21  238.88   13.60
   0  -3  21  247.58   15.20
   0   3 -21  236.88   14.40
   0  -3 -22  304.67   15.80
   0  -3  22  307.67   15.10
   0  -3  22  278.57   16.40
   0   3 -22  291.47   16.40
   0  -3  23   15.20    5.00
   0  -3 -23   23.70    5.70
   0  -3  23   25.50    6.10
   0   3 -23   16.40    6.60
   0  -3  24    5.80    3.90
   0   3 -24   21.30    6.20
   0  -3  24   11.40    4.90
   0  -3 -24   16.70    5.00
   0  -3  25  133.09   12.20
   0  -3  25  130.59   10.90
   0   3 -25  137.49   12.50
   0  -3 -25  126.19   11.20
   0  -3  26  250.37   15.40
   0  -3 -26  236.18   15.40
   0  -3  26  212.38   15.50
   0   3 -26  254.37   16.50
   0  -3  27   17.20    5.40
   0   3 -27   15.40    6.10
   0  -3  27    8.20    4.40
   0  -3 -27   16.30    5.50
   0  -3  28    4.80    4.80
   0  -3 -28    0.90    4.20
   0   3 -28    9.50    6.60
   0  -3  28    1.90    3.50
   0  -3 -29    6.00    4.60
   0  -3  29    2.90    4.10
   0   3 -29   12.00    6.10
   0  -3  29   -0.90    4.40
   0   3 -30   11.10    5.70
   0  -3  30    0.10    4.10
   0  -3 -30   11.90    5.20
   0  -3  30    5.90    3.70
   0  -3 -31    1.30    3.30
   0  -3  31    4.60    4.40
   0   3 -31    7.00    6.10
   0  -3 -32   11.20    5.10
   0  -3  32   13.00    5.60
   0   3 -32   20.40    7.60
   0   4   0   33.30    3.70
   0   4   0   33.40    4.20
   0  -4   0   28.30    3.70
   0  -4   0   28.00    4.10
   0  -4  -1  781.72   17.90
   0   4  -1  802.12   18.90
   0   4  -1  840.82   18.40
   0   4   1  857.41   17.80
   0   4   1  779.22   17.80
   0  -4   1  807.82   19.40
   0   4  -1  820.82   16.40
   0  -4   1  810.02   16.90
   0   4   1  820.32   17.20
   0   4  -2    4.40    1.90
   0  -4   2    4.80    2.40
   0   4   2    1.00    2.00
   0  -4   2    5.20    2.80
   0   4  -2    3.60    2.40
   0   4  -2    4.20    2.90
   0   4   2    2.00    2.10
   0   4   2    1.70    2.30
   0  -4  -2    4.30    2.50
   0  -4  -3  537.25   13.90
   0   4  -3  570.24   15.80
   0  -4   3  566.34   17.00
   0   4  -3  557.24   13.20
   0   4   3  506.75   14.40
   0   4   3  525.35   13.90
   0  -4   3  545.55   13.80
   0  -4  -4   13.40    3.40
   0   4   4   11.50    1.80
   0  -4   4   14.10    2.80
   0  -4   4   14.00    3.30
   0   4   4   13.60    2.70
   0  -4  -4   12.40    2.60
   0   4  -4    7.60    2.00
   0   4   4   15.90    3.30
   0   4   4   13.30    3.00
   0  -4   4   10.40    3.60
   0   4  -4    9.90    3.20
   0  -4   5  218.98   11.30
   0   4   5  229.78   10.20
   0  -4  -5  242.48   11.30
   0  -4   5  221.38   10.90
   0   4   5  241.48   10.60
   0  -4   5  225.58    9.00
   0   4  -5  243.18   11.00
   0  -4  -5  234.78    8.50
   0   4  -5  225.68    8.30
   0   4   5  239.88    8.90
   0   4   5  244.58    6.50
   0   4  -6   35.60    4.80
   0  -4  -6   29.30    4.30
   0   4   6   32.50    3.30
   0  -4   6   35.80    4.00
   0   4   6   29.90    4.10
   0   4  -6   34.30    3.50
   0  -4   6   32.00    4.90
   0   4   6   31.90    2.20
   0   4   6   32.50    4.20
   0  -4  -6   32.50    3.30
   0  -4  -7   -0.60    2.30
   0  -4   7   -0.90    2.60
   0   4   7    0.90    1.20
   0   4   7    1.30    0.80
   0  -4   7   -1.10    1.80
   0   4   7    3.70    2.50
   0   4  -7   -0.40    1.30
   0  -4   8    2.40    2.90
   0   4   8    0.40    0.60
   0  -4   8   -0.20    1.80
   0   4   8   -0.80    2.40
   0   4  -8    1.40    1.40
   0   4   8    1.10    1.30
   0  -4  -8    1.30    2.10
   0  -4   9  188.68    8.80
   0  -4   9  207.58   12.00
   0   4   9  180.48    4.50
   0   4   9  192.68    6.70
   0   4  -9  185.78    7.90
   0   4   9  190.88    9.80
   0  -4  -9  189.28   10.30
   0  -4  10  195.68    9.10
   0   4 -10  192.28    8.40
   0  -4 -10  196.28   10.60
   0   4  10  198.78    6.50
   0  -4  10  190.38   11.60
   0   4  10  200.48   10.30
   0   4  11    1.20    1.00
   0  -4 -11    1.10    2.40
   0   4  11   -1.60    1.90
   0  -4  11    1.40    1.90
   0  -4  11    2.20    3.10
   0   4  11    1.90    2.50
   0  -4  12   29.00    5.40
   0   4  12   26.60    4.40
   0  -4  12   24.70    3.80
   0   4  12   29.60    2.30
   0  -4 -12   28.10    2.20
   0  -4 -12   28.20    4.40
   0   4  12   26.30    3.00
   0  -4  13  107.29    7.30
   0  -4  13  110.99    9.50
   0   4  13   99.59    5.70
   0  -4 -13  100.39    8.10
   0  -4 -13   95.89    4.00
   0   4  13   97.99    3.60
   0   4  13  102.79    7.90
   0  -4  14   35.00    4.70
   0  -4  14   31.20    5.80
   0  -4 -14   40.00    5.40
   0   4  14   36.00    5.40
   0   4  14   39.90    3.90
   0  -4 -14   36.50    2.70
   0   4 -14   41.40    6.20
   0  -4  15  187.78   10.00
   0   4  15  168.88   10.40
   0   4  15  174.38    8.00
   0  -4 -15  179.48   11.10
   0  -4 -15  169.68    5.80
   0  -4  15  172.38   12.10
   0   4 -15  186.38   12.00
   0  -4 -16   16.00    4.30
   0   4  16   15.60    3.00
   0   4  16    6.60    3.40
   0  -4  16   15.30    3.70
   0  -4  16   15.80    4.70
   0  -4 -16   11.40    1.80
   0  -4  17   71.69    8.50
   0  -4  17   70.99    6.80
   0   4 -17   55.49    7.30
   0  -4 -17   70.79    7.50
   0  -4 -17   70.49    4.20
   0   4  17   78.99    7.70
   0  -4  18   65.99    8.50
   0  -4 -18   63.79    4.10
   0   4 -18   46.20    7.60
   0   4  18   74.59    7.80
   0  -4 -18   61.59    7.30
   0  -4  18   52.89    6.10
   0  -4  19   51.29    6.40
   0  -4  19   53.59    7.90
   0   4 -19   41.50    6.60
   0  -4 -19   44.90    3.70
   0   4  19   54.69    6.90
   0  -4 -19   43.70    6.30
   0  -4  20   -1.80    3.10
   0  -4  20    0.20    3.00
   0   4 -20   -3.90    5.60
   0  -4 -20   -0.80    3.10
   0  -4 -21   19.10    5.00
   0   4 -21   11.60    4.70
   0  -4  21   14.10    4.10
   0  -4  21   22.80    6.00
   0  -4  22    7.10    4.20
   0   4 -22    0.20    5.20
   0  -4 -22    8.40    4.00
   0  -4  22    4.50    3.00
   0  -4  23   12.00    4.60
   0  -4  23   16.20    5.80
   0  -4 -23   15.50    5.40
   0   4 -23   11.10    5.20
   0  -4  24  178.98   14.60
   0  -4 -24  165.78   13.10
   0   4 -24  151.48   13.30
   0  -4  24  157.58   11.70
   0   4 -25   86.69   10.80
   0  -4 -25   64.59    9.20
   0  -4  25   73.99   10.00
   0  -4  25   67.79    8.30
   0  -4  26   23.90    6.70
   0   4 -26   21.30    7.10
   0  -4  26   11.50    4.60
   0  -4 -26   19.40    5.50
   0  -4  27    3.70    4.00
   0  -4 -27    4.90    4.00
   0   4 -27   16.40    6.70
   0  -4  27   11.90    5.80
   0  -4 -28   71.79    9.60
   0  -4  28   84.19   10.90
   0  -4  28   72.29    9.10
   0   4 -28   84.89   11.30
   0  -4 -29    2.10    4.10
   0   4 -29   11.90    6.60
   0  -4  29   -0.10    3.80
   0  -4  29   -0.30    3.90
   0  -4 -30   18.60    6.00
   0   4 -30   25.60    7.50
   0  -4  30   19.80    5.90
   0  -4  30    5.40    5.50
   0  -4 -31  156.78   14.80
   0   4 -31  160.58   15.40
   0  -4  31  134.79   14.20
   0  -4  31  143.79   13.30
   0   5   0   -0.30    2.20
   0  -5   0   -1.20    2.60
   0  -5   0   -1.60    2.50
   0   5   0   -0.20    1.70
   0   5  -1    4.60    2.10
   0  -5  -1    5.90    2.60
   0  -5   1    4.90    2.80
   0   5  -1    6.30    2.80
   0  -5   1    3.70    2.20
   0   5   1    4.90    2.50
   0   5   1    5.80    2.40
   0   5   2   70.59    6.10
   0   5   2   68.39    5.90
   0   5  -2   71.99    5.60
   0  -5   2   72.99    6.00
   0  -5   2   64.79    6.60
   0   5  -2   84.79    7.00
   0   5   2   69.99    5.90
   0  -5  -2   60.99    5.80
   0   5   3  197.88    9.50
   0  -5  -3  180.38    9.50
   0   5  -3  191.28   10.30
   0  -5   3  188.48   11.20
   0  -5   3  171.98    9.00
   0   5  -3  171.98    8.30
   0   5   3  190.28   10.00
   0   5   3  204.98   10.00
   0  -5  -4 1619.24   26.70
   0   5   4 1677.43   29.20
   0   5   4 1644.04   21.00
   0   5  -4 1697.53   30.70
   0   5   4 1622.54   27.10
   0   5  -4 1647.34   24.90
   0  -5   4 1647.84   32.90
   0  -5   4 1615.14   26.70
   0   5   4 1689.63   26.90
   0  -5   5   16.20    5.10
   0   5   5   19.40    3.40
   0   5   5   17.90    4.00
   0   5   5   14.30    2.20
   0   5  -5   13.30    2.60
   0  -5  -5   14.20    3.10
   0  -5   5   12.50    3.10
   0   5  -5   15.30    4.30
   0   5   6   48.90    3.30
   0   5   6   44.70    5.40
   0   5  -6   46.40    5.90
   0  -5  -6   45.70    4.60
   0   5  -6   46.60    4.30
   0  -5  -6   49.99    6.10
   0  -5   6   48.50    4.90
   0  -5   6   47.10    6.50
   0   5   6   51.99    4.80
   0   5   7  491.85    9.20
   0   5  -7  510.35   17.80
   0   5  -7  478.35   13.20
   0   5   7  498.25   16.70
   0  -5  -7  468.35   17.50
   0  -5   7  477.55   14.80
   0  -5   7  468.75   18.60
   0   5   7  489.35   13.80
   0   5   8   46.90    6.00
   0   5  -8   48.10    6.50
   0  -5   8   45.60    5.20
   0   5  -8   40.60    4.20
   0   5   8   48.70    4.60
   0   5   8   46.60    2.70
   0  -5   8   56.89    7.40
   0  -5  -8   46.70    6.20
   0  -5  -9  531.75   19.20
   0  -5   9  537.35   20.50
   0   5   9  509.45    8.10
   0  -5   9  528.05   16.00
   0   5  -9  568.54   19.50
   0   5   9  537.95   13.50
   0   5   9  522.35   17.40
   0   5  -9  524.95   14.20
   0   5  10   15.40    4.20
   0  -5  10   12.90    4.50
   0   5 -10   13.10    4.70
   0   5  10   14.60    2.50
   0   5 -10    8.90    2.30
   0  -5 -10   10.10    3.90
   0  -5  10   17.00    3.50
   0   5  10    8.60    1.10
   0   5  11   37.30    3.30
   0  -5  11   26.10    5.40
   0  -5  11   34.40    4.60
   0  -5 -11   34.90    5.60
   0   5  11   27.60    4.60
   0   5  11   35.10    5.20
   0   5 -11   32.10    5.70
   0   5 -12    2.30    2.90
   0  -5 -12    6.00    3.40
   0   5  12    3.90    3.00
   0  -5  12    4.80    3.50
   0   5  12    2.80    1.10
   0   5  12    9.80    3.90
   0  -5  12    4.90    2.40
   0  -5  13    6.20    2.80
   0   5  13    3.40    1.30
   0   5 -13    2.10    3.40
   0  -5  13    0.00    3.20
   0  -5 -13    2.60    2.70
   0   5  13    2.00    3.10
   0   5  13    0.00    2.00
   0   5  13    4.90    3.50
   0   5  14   24.90    2.20
   0   5  14   25.80    5.30
   0   5  14   30.40    5.20
   0  -5 -14   41.00    6.20
   0  -5  14   34.00    5.00
   0  -5  14   31.00    6.00
   0   5 -14   34.40    6.20
   0   5  14   21.60    3.10
   0  -5  15   19.20    5.10
   0   5  15   20.90    4.90
   0  -5 -15   30.20    5.40
   0  -5  15   21.90    4.30
   0   5  15   22.40    3.40
   0   5  15   31.60    5.30
   0   5 -15   25.40    5.60
   0  -5  16  151.98   12.50
   0   5  16  165.48   11.20
   0  -5  16  162.18   10.20
   0  -5 -16  149.69   11.40
   0   5 -16  174.48   12.70
   0  -5  17   35.70    5.50
   0  -5  17   38.00    7.30
   0  -5 -17   27.40    5.70
   0   5  17   41.90    6.50
   0   5 -17   36.40    6.60
   0  -5  18   30.20    6.80
   0  -5 -18   33.50    5.90
   0   5 -18   28.30    6.50
   0  -5  18   34.60    5.60
   0   5  18   41.60    6.50
   0   5  19   21.30    5.00
   0  -5  19   26.20    4.80
   0   5 -19   17.90    5.30
   0  -5  19   30.20    7.10
   0  -5 -19   22.40    5.10
   0   5  20   97.79    9.50
   0  -5  20  113.89    9.30
   0  -5 -20  109.59   10.50
   0  -5  20   98.49   11.00
   0   5 -20   89.09   10.50
   0  -5  21   44.60    8.10
   0  -5 -21   34.60    6.60
   0  -5  21   43.20    6.40
   0   5 -21   31.00    7.00
   0  -5  22    1.80    3.60
   0   5 -22   -6.40    5.90
   0  -5 -22    0.10    3.90
   0  -5  22    5.30    3.90
   0  -5  23   51.99    8.80
   0  -5  23   35.90    6.20
   0  -5 -23   25.00    5.90
   0   5 -23   34.00    7.60
   0  -5 -24   -3.10    4.60
   0   5 -24   -1.50    4.50
   0  -5  24    0.80    3.40
   0  -5  24   -6.20    5.20
   0  -5 -25   -4.50    4.50
   0   5 -25    6.70    6.10
   0  -5  25    0.70    3.50
   0  -5  25   -1.80    3.50
   0  -5  26    1.90    2.90
   0  -5  26    2.00    4.20
   0   5 -26    0.70    5.50
   0  -5 -26   -1.00    4.60
   0  -5  27    4.20    4.00
   0  -5  27   -2.00    4.10
   0   5 -27   -1.00    4.70
   0  -5 -27   -3.90    4.60
   0   5 -28    1.70    5.80
   0  -5 -28   -0.30    5.10
   0  -5  28    0.20    3.70
   0  -5  28   -7.20    5.70
   0   5 -29    4.00    6.10
   0  -5  29    3.30    3.60
   0  -5  29    2.50    4.30
   0  -5 -29    2.40    4.60
   0  -6   0    8.20    3.50
   0   6   0    9.10    3.40
   0   6  -1  150.68    9.60
   0  -6   1  152.38    9.40
   0  -6  -1  150.48   10.20
   0  -6   1  159.58   10.70
   0   6   1  159.68    9.60
   0  -6   2   28.00    5.30
   0   6  -2   33.60    5.20
   0  -6   2   24.10    4.20
   0   6   2   25.50    4.30
   0  -6  -2   26.50    4.60
   0  -6   3   38.30    4.90
   0   6   3   40.80    5.20
   0  -6   3   43.40    6.30
   0  -6  -3   40.60    5.50
   0   6  -3   41.00    5.60
   0   6   3   43.40    6.10
   0  -6   4   89.49    8.80
   0  -6  -4   91.39    7.40
   0   6   4   94.19    7.30
   0   6   4   98.39    8.20
   0   6   4   92.89    5.80
   0  -6   4   94.79    7.40
   0   6  -4   90.29    8.10
   0   6   4   75.99    7.90
   0  -6   5  595.44   17.90
   0   6   5  610.94   17.80
   0  -6  -5  583.44   17.60
   0   6   5  590.74   19.40
   0   6  -5  584.24   19.90
   0  -6   5  582.14   21.70
   0   6   5  561.24   13.10
   0   6   5  557.34   20.20
   0   6   6    4.80    3.80
   0   6   6    5.40    2.70
   0  -6   6    3.50    3.40
   0   6   6    3.70    3.50
   0  -6  -6    7.20    3.00
   0  -6   6    3.80    2.70
   0   6   6    3.70    1.70
   0   6  -6    8.70    4.00
   0   6   7    0.10    2.00
   0   6   7    2.50    1.40
   0  -6   7    1.90    3.70
   0   6   7   -2.00    3.30
   0  -6   7    3.70    2.70
   0   6  -7    2.00    3.20
   0   6   7    0.50    3.00
   0   6   8    3.70    2.20
   0   6   8   10.00    4.00
   0  -6   8    5.80    2.90
   0  -6  -8    4.80    3.60
   0  -6   8    4.80    3.80
   0   6   8    4.50    3.40
   0   6   8    4.60    1.30
   0   6  -8    0.50    3.60
   0   6   9  293.77    6.80
   0  -6   9  280.47   16.30
   0   6   9  301.27   11.70
   0   6   9  332.07   15.50
   0   6   9  300.67   14.40
   0  -6  -9  305.57   16.10
   0  -6   9  309.27   13.40
   0   6  -9  326.77   16.10
   0  -6  10   32.10    6.40
   0  -6 -10   33.20    6.30
   0  -6  10   28.30    4.60
   0   6  10   33.00    4.10
   0   6 -10   26.50    5.80
   0   6  10   29.00    5.50
   0   6  10   14.00    4.10
   0   6  10   29.20    2.00
   0   6 -11  346.17   17.00
   0   6  11  340.27   15.60
   0   6  11  326.27    5.50
   0   6  11  347.37   11.70
   0  -6 -11  372.06   18.00
   0   6  11  356.86   15.90
   0  -6  11  346.17   14.60
   0  -6  11  347.27   18.70
   0  -6  12  356.56   15.00
   0   6 -12  342.77   17.30
   0  -6  12  334.47   18.60
   0  -6 -12  376.06   18.30
   0   6  12  349.57   16.00
   0   6  12  343.07   15.70
   0  -6  13   18.30    5.50
   0   6  13    9.10    4.40
   0  -6 -13   14.90    4.90
   0   6 -13   19.10    5.30
   0   6  13   23.50    5.70
   0  -6  13   20.80    4.40
   0   6  14   17.80    4.70
   0   6 -14   15.70    5.30
   0  -6  14   16.60    5.60
   0  -6  14   12.90    4.00
   0  -6 -14   14.30    4.70
   0   6  14   24.40    5.50
   0   6  15  118.59    9.80
   0  -6 -15  123.59   11.40
   0  -6  15  115.79   12.00
   0  -6  15  109.49    9.10
   0   6 -15  117.09   11.20
   0   6  15  114.39   10.00
   0   6  16  615.64   20.30
   0   6 -16  602.94   24.10
   0  -6  16  604.94   26.50
   0  -6  16  599.34   20.60
   0  -6 -16  564.04   23.50
   0   6  16  598.04   21.90
   0  -6 -17   23.90    6.20
   0   6 -17   29.10    6.60
   0   6  17   34.30    6.50
   0  -6  17   38.10    8.30
   0   6  17   38.40    6.40
   0  -6  17   26.10    5.60
   0  -6  18   38.10    7.90
   0   6 -18   46.70    8.30
   0  -6  18   37.50    6.00
   0  -6 -18   50.89    8.20
   0   6  18   34.10    6.70
   0  -6  19  147.09   11.10
   0  -6 -19  165.28   13.50
   0   6  19  149.09   11.60
   0   6 -19  123.09   12.20
   0  -6  19  136.19   13.60
   0  -6 -20    9.00    5.20
   0   6  20   14.10    5.00
   0  -6  20   11.60    5.40
   0  -6  20   13.40    4.70
   0   6 -20    2.00    5.20
   0  -6  21   60.19    7.60
   0   6  21   47.90    7.30
   0  -6 -21   61.59    9.00
   0   6 -21   36.50    7.90
   0  -6  21   57.89    9.30
   0   6 -22   -1.70    4.70
   0  -6  22    5.40    5.30
   0  -6  22    4.60    3.40
   0  -6 -22    1.10    3.30
   0   6  22    4.30    4.40
   0  -6  23   28.80    5.90
   0  -6  23   23.60    6.70
   0  -6 -23   35.90    7.40
   0   6 -23   16.30    6.60
   0  -6  24   -2.40    5.60
   0   6 -24   -6.70    6.20
   0  -6  24   -0.10    3.50
   0  -6 -24    2.50    4.20
   0  -6 -25    2.20    3.90
   0   6 -25   -2.60    5.20
   0  -6  25   -3.20    3.90
   0  -6  25   -0.80    4.10
   0  -6  26    8.70    4.60
   0  -6 -26   10.60    5.20
   0  -6  26   12.30    4.50
   0   6 -26   22.50    6.70
   0  -6 -27   -5.30    5.60
   0  -6  27    1.70    3.40
   0   6 -27   -1.50    6.00
   0  -6  27   -3.70    5.40
   0   7   0   -1.50    2.90
   0  -7   0   -0.80    3.00
   0  -7   1   48.20    6.70
   0   7   1   61.39    6.80
   0   7   1   47.90    7.30
   0   7  -1   43.90    6.00
   0  -7  -1   56.49    7.10
   0   7  -2   -1.70    3.00
   0  -7  -2    0.70    2.90
   0  -7   2    1.10    3.20
   0   7   2   -2.70    4.40
   0   7   2    1.70    3.00
   0   7   3  114.49    8.80
   0   7  -3  111.19    9.40
   0  -7   3  100.79    9.90
   0   7   3  105.99    9.80
   0  -7  -3  117.69    9.30
   0  -7   3  100.29    8.30
   0   7   3   98.79    6.70
   0   7   4   56.09    5.00
   0  -7   4   68.59    6.90
   0   7   4   65.69    7.40
   0  -7  -4   63.59    7.00
   0   7  -4   52.69    6.80
   0   7   4   59.09    6.40
   0   7   4   58.99    8.10
   0  -7   4   48.00    7.30
   0  -7  -5  141.89    9.80
   0   7   5  157.88   10.10
   0   7   5  152.68   10.80
   0  -7   5  170.48   13.10
   0   7   5  138.69   11.40
   0   7  -5  160.48   11.40
   0  -7   5  156.18   10.20
   0   7   5  164.58    7.90
   0   7   6  118.09   10.60
   0  -7  -6   99.59    8.20
   0   7  -6   94.99    9.20
   0  -7   6   91.19   10.10
   0  -7   6  113.69    8.80
   0   7   6  105.29    8.30
   0   7   6  101.29    5.90
   0   7   6  114.79    9.70
   0   7   7   -2.60    4.00
   0   7   7    4.20    2.90
   0   7  -7   -4.60    3.50
   0   7   7    1.50    3.40
   0  -7   7    3.50    4.20
   0   7   7    2.60    1.70
   0  -7   7    1.00    2.70
   0  -7   8  176.18   10.80
   0   7   8  170.38   12.40
   0  -7   8  167.48   13.50
   0   7  -8  174.58   12.50
   0   7   8  153.28    6.10
   0   7   8  152.08   11.20
   0   7   8  145.79    9.40
   0   7  -9  220.78   14.30
   0  -7   9  232.68   12.50
   0   7   9  213.68   11.20
   0   7   9  230.48   13.60
   0  -7   9  195.78   14.80
   0   7   9  251.77   14.70
   0  -7  10  153.28   13.30
   0   7  10  134.99   10.70
   0   7 -10  147.99   11.90
   0  -7  10  146.49   10.10
   0   7  10  139.29   11.00
   0   7  11    6.70    4.10
   0   7 -11    9.50    4.90
   0  -7  11    3.60    4.10
   0   7  11    6.80    3.80
   0  -7 -11    4.70    3.90
   0  -7  11   10.30    3.80
   0   7  12   37.50    6.10
   0   7  12   37.60    6.40
   0  -7  12   43.10    8.00
   0  -7  12   36.60    5.70
   0   7 -12   37.50    6.70
   0  -7 -12   24.30    5.80
   0   7  13    6.90    4.20
   0  -7  13   -1.20    3.80
   0   7 -13    0.40    3.60
   0  -7  13   -2.70    3.20
   0   7  13   -0.20    4.10
   0  -7 -13   -8.70    5.70
   0  -7  14   85.99    8.30
   0  -7 -14   71.69    9.20
   0   7 -14   95.49   10.60
   0   7  14   79.99    8.80
   0   7  14   87.09    9.00
   0  -7  14   83.59   10.70
   0   7 -15  125.79   12.10
   0  -7  15  136.99   10.50
   0  -7  15  117.89   12.90
   0   7  15  140.69   11.20
   0  -7 -15  133.29   12.60
   0   7  15  133.29   11.40
   0   7  16  186.28   12.60
   0   7 -16  153.48   13.60
   0  -7  16  168.58   15.10
   0   7  16  156.18   12.20
   0  -7  16  164.58   11.50
   0  -7 -16  144.79   13.10
   0   7  17   85.59    9.60
   0  -7  17   76.89   10.70
   0   7  17   94.29    9.40
   0  -7  17   77.99    8.40
   0  -7 -17   68.69    9.50
   0   7 -17   94.69   11.00
   0   7  18   38.60    6.60
   0   7 -18   37.50    7.30
   0  -7 -18   36.00    7.60
   0  -7  18   31.10    6.00
   0   7  18   42.60    6.80
   0  -7  18   46.10    9.20
   0  -7  19   22.80    7.10
   0   7  19   28.20    6.40
   0  -7 -19   23.20    6.40
   0   7 -19   23.10    6.20
   0  -7  19   23.70    5.30
   0   7 -20   -4.10    6.50
   0  -7  20    4.60    4.00
   0  -7 -20    4.40    4.00
   0  -7  20    4.00    3.10
   0   7  20    8.10    4.90
   0   7 -21   -4.90    5.10
   0  -7  21    2.60    3.50
   0   7  21    4.40    4.50
   0  -7  21   -0.20    4.70
   0  -7 -21    2.30    4.10
   0  -7 -22    5.20    4.80
   0   7 -22   -7.70    7.00
   0   7  22    0.20    4.40
   0  -7  22   -2.50    4.70
   0  -7  22   -2.90    4.00
   0   7 -23   -7.80    6.80
   0   7  23    1.80    3.40
   0  -7 -23    3.20    3.90
   0  -7  23    0.10    4.90
   0   7 -24   -6.60    6.30
   0  -7  24    1.10    5.10
   0  -7 -24    4.00    4.20
   0  -7  25    5.60    5.80
   0   7 -25   -5.20    5.00
   0  -7 -25   -2.20    4.90
   0   8   0    5.20    3.50
   0  -8   0    4.70    3.60
   0   8   0   -3.60    4.80
   0  -8  -1   10.20    4.50
   0   8   1   11.80    3.90
   0   8   1    6.30    4.40
   0   8  -1   14.60    4.20
   0  -8   1   10.40    4.00
   0   8  -2   17.30    4.90
   0  -8   2   14.30    4.80
   0   8   2   14.90    5.10
   0  -8  -2   18.20    5.20
   0   8   2   27.00    5.20
   0   8  -3   12.10    4.20
   0   8   3    9.20    4.60
   0   8   3   15.70    3.40
   0   8   3   12.80    4.40
   0  -8  -3   20.80    5.20
   0   8   3   10.70    3.80
   0  -8   3   15.10    5.30
   0   8   4   37.70    5.60
   0   8   4   37.60    4.50
   0   8  -4   38.10    6.60
   0  -8  -4   46.30    6.90
   0   8   4   47.50    8.00
   0   8   4   42.80    6.80
   0  -8   4   44.50    7.70
   0   8   5   30.20    6.00
   0   8   5   29.40    5.10
   0  -8   5   26.00    6.30
   0  -8  -5   29.10    5.90
   0   8  -5   28.80    5.90
   0   8   5   26.30    6.40
   0  -8   5   31.40    5.30
   0   8   6   49.60    7.90
   0  -8   6   55.09    6.90
   0   8   6   53.19    7.50
   0  -8   6   45.80    7.60
   0   8   6   45.20    6.30
   0   8  -6   59.79    8.00
   0   8   7   49.00    6.20
   0   8   7   46.80    7.50
   0  -8   7   64.49    7.30
   0   8  -7   61.99    8.20
   0   8   7   63.79    7.90
   0  -8   7   48.80    8.40
   0  -8   8   61.29    9.10
   0  -8   8   61.99    7.50
   0   8   8   47.00    7.80
   0   8   8   61.89    7.80
   0   8  -8   60.59    8.40
   0   8   8   50.49    6.00
   0   8   9   26.40    4.90
   0   8   9   25.70    6.40
   0   8   9   22.60    5.40
   0   8  -9   24.90    6.10
   0  -8   9   31.40    5.60
   0  -8   9   12.80    5.00
   0  -8  10   29.50    7.00
   0   8  10   41.70    6.70
   0   8  10   33.40    6.80
   0   8 -10   43.70    7.60
   0  -8  10   46.10    6.40
   0   8  10   42.20    5.70
   0   8  11   52.39    7.50
   0  -8  11   46.70    6.50
   0   8  11   53.69    7.70
   0  -8  11   62.79    9.80
   0   8 -11   60.29    8.40
   0   8 -12   22.20    6.30
   0   8  12   15.40    5.00
   0   8  12    4.70    4.90
   0  -8  12   22.30    4.90
   0  -8  12   23.10    6.40
   0   8 -13   61.99    9.10
   0  -8  13   49.20    8.50
   0  -8  13   58.09    7.10
   0   8  13   48.20    7.60
   0   8  13   58.49    8.20
   0   8  14    0.10    3.90
   0   8  14    4.10    4.20
   0  -8 -14   -0.60    4.10
   0   8 -14    5.80    5.10
   0  -8  14    1.20    2.80
   0  -8  14    0.90    4.50
   0  -8  15    7.50    4.40
   0   8 -15   20.80    6.10
   0   8  15    8.00    4.30
   0   8  15    7.80    5.00
   0  -8  15   16.40    4.60
   0  -8 -15    6.20    4.40
   0  -8  16    1.70    3.90
   0   8  16    9.40    4.50
   0   8 -16    8.30    5.80
   0  -8 -16    3.20    4.00
   0  -8  16    7.40    4.20
   0   8  16    9.10    4.70
   0   8 -17   43.00    8.30
   0  -8 -17   32.80    7.50
   0   8  17   33.20    6.30
   0  -8  17   36.00    7.80
   0   8  17   58.39    8.20
   0   8  18   36.00    6.60
   0   8 -18   31.70    7.40
   0   8  18   34.50    7.20
   0  -8 -18   29.40    7.60
   0  -8  18   37.60    8.10
   0   8 -19   -8.10    6.80
   0  -8 -19   -5.50    4.90
   0   8  19    9.50    4.70
   0  -8  19    1.20    5.40
   0   8  19    4.20    4.20
   0  -8  20   -3.30    4.90
   0  -8 -20   -1.60    4.10
   0   8 -20    0.10    6.80
   0   8  20    8.90    5.30
   0   8  21    4.40    4.20
   0  -8 -21    2.20    4.50
   0   8 -21   -3.80    6.10
   0  -8  21   -0.50    4.10
   0  -8 -22    5.10    4.40
   0  -8  22    3.40    5.70
   0   8  22    4.80    4.90
   0   9   0   -4.40    4.00
   0  -9   0    1.80    3.50
   0  -9  -1    9.90    4.80
   0   9  -1   11.30    5.90
   0   9   1    9.10    5.20
   0   9  -1   14.30    4.40
   0   9   1   13.40    4.40
   0  -9   1   10.60    5.00
   0   9   2    7.30    3.70
   0   9   2    4.10    2.80
   0  -9  -2    4.40    4.30
   0   9  -2    4.60    3.60
   0   9   2    0.60    4.50
   0  -9   2    3.80    3.20
   0   9   3   44.50    7.90
   0   9   3   46.80    6.70
   0  -9   3   38.60    7.80
   0   9   3   54.09    7.60
   0  -9  -3   53.19    7.80
   0   9  -3   39.10    6.90
   0  -9  -4    8.10    4.40
   0   9   4    0.90    3.50
   0   9   4   -1.90    4.10
   0  -9   4   -1.60    4.00
   0   9  -4   -2.30    3.90
   0   9   4    7.90    3.80
   0   9   5   14.30    4.90
   0   9  -5   16.30    5.40
   0   9   5   19.00    6.20
   0   9   5   10.30    3.80
   0  -9   5   10.00    4.60
   0   9   6   22.50    6.60
   0   9  -6   17.40    5.20
   0   9   6   15.70    4.40
   0   9   6   24.80    5.70
   0  -9   6   20.60    6.70
   0   9  -7   41.40    7.50
   0   9   7   41.40    7.90
   0  -9   7   42.40    6.20
   0   9   7   39.70    6.80
   0  -9   7   32.00    7.50
   0  -9   8    3.40    5.10
   0   9   8   -1.00    4.40
   0   9   8   -1.80    3.80
   0  -9   8    0.10    3.00
   0   9  -8   -2.80    4.20
   0  -9   9   17.60    6.20
   0   9  -9   17.00    5.60
   0   9   9   19.90    6.20
   0   9   9   12.80    4.30
   0   9  10   16.00    5.20
   0  -9  10   10.50    5.90
   0   9 -10    6.70    5.10
   0   9  10   13.60    5.50
   0   9  11    0.60    4.30
   0   9 -11   13.80    5.80
   0   9  11    2.90    3.70
   0  -9  11    4.90    6.30
   0   9  12    1.80    4.00
   0   9  12   -0.20    3.90
   0   9 -12   -3.60    4.80
   0  -9  12    0.30    4.10
   0   9 -13   12.40    5.40
   0  -9  13   17.20    6.20
   0   9  13   13.90    5.10
   0   9  13   11.00    4.70
   0   9 -14    2.30    4.60
   0   9  14   -1.80    4.50
   0  -9  14   -0.30    4.00
   0   9  14    0.60    3.40
   0   9 -15    4.40    5.50
   0   9  15   -5.10    4.60
   0   9  15    8.60    5.00
   0  -9  15    1.90    5.20
   0   9  16    2.20    4.50
   0   9  16    0.60    3.80
   0  -9  16    8.50    6.20
   0   9 -16    6.80    5.50
   0   9 -17   20.50    6.70
   0   9  17   13.70    5.70
   0   9  17   18.50    5.70
   0  -9  17   26.60    7.70
   0  -9 -18   -1.10    4.70
   0   9 -18   12.90    6.20
   0   9  18    6.40    4.50
   0  -9  18    5.40    5.50
   0   9  18    6.30    4.60
   0  10   0   43.50    8.40
   0  10   0   38.40    6.80
   0  10   0   38.00    7.00
   0 -10   0   41.30    8.10
   0 -10  -1   34.90    7.40
   0  10   1   27.30    6.20
   0 -10   1   34.60    7.70
   0  10   1   22.30    5.30
   0  10  -1   26.70    8.10
   0  10  -1   29.00    6.40
   0  10   1   19.60    6.10
   0 -10   2   11.80    5.00
   0  10  -2    8.20    6.20
   0 -10  -2   15.00    5.60
   0  10   2   14.30    5.00
   0  10   2   -0.30    5.20
   0  10  -2   11.90    4.70
   0 -10  -3   20.20    5.90
   0  10   3    4.70    5.10
   0  10  -3    2.50    6.00
   0  10   3   16.20    5.20
   0 -10   3   10.20    4.90
   0  10  -3   10.30    4.70
   0  10  -4   16.50    5.30
   0 -10   4   15.90    6.10
   0  10   4   10.70    5.50
   0  10   4   11.90    4.80
   0 -10   5    2.60    4.80
   0  10   5    2.80    3.90
   0  10   5    3.70    5.60
   0  10  -5   -2.90    4.50
   0  10   6   -2.30    5.30
   0  10  -6    1.80    4.20
   0  10   6    3.60    4.20
   0 -10   6   -1.30    4.40
   0  10   7    4.10    4.70
   0  10   7   10.00    4.40
   0 -10   7   17.40    6.60
   0  10  -7   11.00    4.50
   0 -10   8   12.60    5.40
   0  10   8   12.90    5.10
   0  10   8    8.70    5.60
   0  10  -8   10.20    4.40
   0  10   9   13.20    5.40
   0  10   9   19.10    6.90
   0 -10   9    5.00    4.70
   0  10  -9   15.10    6.00
   0  10 -10    7.20    4.90
   0  10  10   -4.10    6.30
   0  10  10   21.10    6.10
   0 -10  10    9.60    5.40
   0  10  11   20.80    6.30
   0  10  11   30.90    6.60
   0 -10  11   32.10    8.40
   0  10 -11   32.40    7.50
   0  10  12   20.10    6.40
   0  10  12   11.80    5.10
   0 -10  12   20.20    7.40
   0  10 -12   20.50    6.80
   0  10  13    2.40    3.70
   0  10 -13    7.00    5.80
   0 -10  13    0.10    4.30
  -1   0   3   28.30    2.40
   1   0   3   27.20    2.20
   1   0   4  152.38    5.20
  -1   0   4  165.18    5.50
  -1   0  -4  156.98    4.70
  -1   0   4  160.68    5.40
  -1   0   5   24.70    2.70
   1   0   5   26.70    2.80
  -1   0  -5   16.90    1.90
  -1   0   5   23.10    2.70
   1   0   5   22.30    2.10
  -1   0   5   22.30    2.90
  -1   0  -6  677.33   11.10
  -1   0   6  668.13   12.40
  -1   0   6  679.13   12.10
  -1   0   6  681.63   11.00
  -1   0  -6  659.93   10.20
   1   0   6  649.93   11.00
   1   0   7 1959.60   20.10
   1   0   7 1993.80   17.90
  -1   0  -7 1971.50   20.10
  -1   0   7 1966.00   21.60
  -1   0  -7 1958.00   18.50
  -1   0   7 1980.30   19.90
  -1   0  -8  312.87    8.50
  -1   0   8  319.57    8.50
   1   0   8  307.87    8.50
  -1   0  -8  304.67    7.70
  -1   0   8  318.47    9.30
   1   0   8  320.57    7.60
  -1   0  -8  310.27    8.30
  -1   0  -9  102.89    5.20
  -1   0   9  106.59    5.20
   1   0   9  104.79    5.40
  -1   0  -9  118.49    5.60
  -1   0  -9  101.69    4.70
   1   0   9  111.09    4.80
  -1   0   9  112.29    6.00
  -1   0 -10  219.88    8.00
  -1   0 -10  213.78    7.10
   1   0  10  202.98    7.90
   1   0  10  212.08    6.90
  -1   0  10  216.68    8.50
  -1   0 -10  220.38    7.90
  -1   0  10  215.68    7.70
  -1   0 -11  249.78    8.60
  -1   0 -11  246.98    7.90
   1   0 -11  235.18    9.40
   1   0  11  240.58    7.60
  -1   0  11  244.38    9.40
   1   0  11  240.68    8.90
  -1   0  11  256.67    8.70
   1   0 -11  253.57    8.00
  -1   0 -11  242.68    8.80
   1   0 -12   76.49    5.70
   1   0  12   76.49    5.40
   1   0 -12   78.69    4.80
  -1   0 -12   81.49    5.40
  -1   0 -12   71.19    5.10
  -1   0  12   80.09    5.80
  -1   0 -12   74.69    4.60
   1   0  12   82.19    4.80
  -1   0  12   72.89    5.00
  -1   0 -13  180.28    8.30
   1   0  13  195.68    8.80
  -1   0 -13  178.98    7.20
  -1   0  13  181.08    8.00
  -1   0 -13  168.18    7.90
   1   0 -13  169.08    8.60
   1   0 -13  193.28    7.50
   1   0  13  173.88    7.10
   1   0  14   -1.00    1.60
  -1   0 -14   -3.70    2.80
  -1   0  14    5.60    2.20
   1   0 -14    6.50    2.30
   1   0  14    2.40    1.70
  -1   0 -14    3.00    1.50
   1   0  15   17.20    3.10
  -1   0  15   17.20    3.10
  -1   0 -15   23.60    3.00
  -1   0 -15   22.80    3.80
   1   0 -15   27.40    3.40
   1   0  15   18.10    2.90
  -1   0  16  144.29    8.10
  -1   0 -16  148.09    7.10
   1   0  16  158.68    7.60
  -1   0 -17  210.88    8.70
  -1   0  17  225.78   10.30
   1   0  17  218.88    9.10
  -1   0  18  512.75   15.90
  -1   0 -18  511.65   13.60
   1   0  18  523.55   14.40
   1   0 -18  541.65   17.30
  -1   0  19   27.10    4.20
  -1   0 -19   31.50    3.70
   1   0  19   32.90    4.20
   1   0 -19   43.50    6.30
  -1   0  20    0.60    2.30
   1   0 -20    6.30    4.00
   1   0  20    1.50    2.00
  -1   0 -20    0.90    1.50
  -1   0 -20    8.10    4.10
   1   0 -21   63.79    7.40
  -1   0  21   47.60    5.70
   1   0  21   58.59    5.80
  -1   0 -21   57.69    6.70
  -1   0 -21   49.00    4.80
   1   0 -22  417.06   17.10
  -1   0 -22  404.06   15.90
   1   0  22  383.96   13.70
  -1   0  22  395.06   15.70
  -1   0 -22  362.16   12.50
  -1   0  23  246.78   12.80
   1   0  23  259.97   11.60
   1   0 -23  255.87   14.00
  -1   0 -23  245.98   13.00
   1   0  24   12.60    3.70
   1   0 -24   10.60    4.70
  -1   0 -24    9.30    4.60
  -1   0  24   12.60    4.00
   1   0  25  323.67   13.30
  -1   0  25  339.37   15.50
  -1   0 -25  311.17   15.00
   1   0 -25  324.47   16.20
  -1   0 -26   45.90    6.90
   1   0 -26   38.40    7.00
  -1   0  26   36.50    5.80
  -1   0 -27   28.90    6.00
   1   0 -27   24.10    5.60
  -1   0  27   26.40    4.90
  -1   0 -28    9.70    5.20
   1   0 -28    0.30    4.30
  -1   0 -29   77.29    8.80
   1   0 -29   66.59    8.70
   1   0  30   40.70    8.10
   1   0 -30   33.10    6.90
  -1   0 -30   45.90    7.40
  -1   0 -31   40.70    7.20
   1   0 -31   18.80    5.70
   1   0  31   37.40    7.90
  -1   0 -32   15.30    5.40
   1   0 -32    6.50    4.20
   1   0  32    5.50    4.20
  -1   0 -33    5.60    4.50
   1   0  33    3.70    3.80
   1   0 -33    7.20    4.50
   1  -1  33    4.30    4.70
   1   1 -33   11.70    6.20
   1  -1  32    2.70    4.50
  -1  -1 -32    4.50    3.50
  -1  -1 -31   12.00    4.60
   1  -1  31   16.70    5.50
   1   1 -31   22.10    6.30
   1  -1  30   24.70    6.80
   1   1 -30   23.80    6.50
  -1  -1 -30   20.60    5.20
   1  -1  29   79.79    9.80
  -1  -1 -29   70.49    7.80
   1   1 -29   67.79    9.10
  -1  -1 -28    5.10    3.50
   1   1 -28   11.20    5.70
   1  -1  28   10.60    5.20
  -1  -1 -27   48.40    6.40
   1   1 -27   49.70    8.10
   1  -1  27   39.40    5.90
   1  -1  27   41.00    6.90
   1  -1  26   50.69    6.60
   1  -1  26   66.29    8.50
   1   1 -26   54.99    8.30
  -1  -1 -26   67.99    7.30
   1  -1  25   34.70    6.30
  -1   1  25   44.00    5.40
   1   1 -25   49.80    7.90
  -1  -1 -25   49.70    6.40
   1  -1  25   50.69    6.50
   1   1 -24  114.89   10.60
  -1   1  24  104.39    7.90
  -1  -1 -24  110.69    8.60
   1  -1  24  124.39   11.10
   1  -1  24  103.59    8.80
  -1  -1 -23  518.25   17.30
   1   1 -23  532.65   20.30
   1  -1  23  527.85   20.90
   1  -1  23  503.55   18.20
  -1   1  23  513.35   16.60
   1  -1  22  431.86   18.60
  -1  -1 -22  479.25   16.10
   1  -1  22  472.65   17.20
  -1  -1 -22  448.56   10.80
  -1   1  22  491.25   15.90
   1   1 -22  492.45   19.30
  -1  -1 -21   42.30    3.70
   1   1 -21   42.50    6.90
   1  -1  21   49.00    6.00
   1  -1  21   37.20    6.50
  -1   1  21   34.50    4.60
   1  -1  20  138.09   10.30
  -1  -1 -20  136.39    5.90
   1  -1  20  124.79    8.70
   1   1 -20  147.49   10.50
  -1   1  20  129.69    7.80
   1  -1  19   84.99    7.90
  -1   1  19   69.09    5.60
  -1  -1 -19   63.09    4.00
   1   1 -19   83.09    8.30
   1  -1  19   67.69    6.40
  -1  -1 -18  130.89    5.40
   1   1 -18  136.09    9.70
   1  -1  18  130.99    9.20
  -1   1  18  121.69    7.00
   1  -1  18  132.59    8.50
  -1  -1 -17   68.29    5.60
   1  -1  17   65.99    6.60
   1   1 -17   52.79    6.80
   1  -1  17   52.99    5.50
  -1  -1 -17   53.29    3.40
  -1   1  17   52.59    4.60
  -1  -1 -16  228.88    6.60
   1  -1  16  237.88   11.70
   1  -1  16  225.98   10.50
  -1  -1 -16  250.37    9.60
  -1   1  16  245.48    9.20
   1  -1  15  762.52   19.70
  -1  -1 -15  763.82   15.80
   1  -1  15  745.83   18.40
  -1  -1 -15  731.33   11.40
  -1   1  15  775.72   15.60
   1  -1  14  103.19    6.90
   1   1 -14  100.99    6.60
   1  -1  14  107.09    7.80
  -1  -1 -14  114.99    6.30
  -1   1  14  105.99    5.70
  -1  -1 -14  102.59    4.20
  -1  -1 -13  614.24    9.60
  -1   1  13  625.04   15.60
  -1  -1 -13  624.54   13.00
   1  -1  13  619.94   17.20
   1  -1  13  637.84   16.80
   1   1 -13  639.64   15.50
   1  -1  13  629.24   15.80
  -1   1  13  622.04   13.00
   1  -1  12  363.86   11.80
  -1  -1 -12  357.26    7.00
  -1   1  12  341.07    9.20
   1  -1  12  376.06   12.90
  -1  -1 -12  374.66    9.80
  -1   1  12  365.06   11.60
   1  -1  12  346.77   12.10
   1   1 -12  357.76   11.40
  -1  -1 -12  355.56   12.20
  -1  -1 -11 1420.46   23.50
   1  -1  11 1435.86   22.50
   1   1 -11 1442.66   21.90
   1  -1  11 1358.36   23.70
  -1   1  11 1404.06   21.50
  -1  -1 -11 1409.06   13.10
  -1  -1 -11 1445.66   17.60
  -1   1  11 1419.96   17.70
   1  -1  11 1414.46   23.20
  -1  -1 -10  160.08    5.80
  -1  -1 -10  141.29    7.30
   1   1 -10  151.68    7.10
   1  -1  10  153.78    7.80
  -1  -1 -10  142.19    4.00
  -1   1  10  146.39    6.90
  -1   1  10  147.19    5.60
   1  -1  10  148.99    7.40
   1  -1  10  148.89    7.30
  -1  -1  -9  921.81   12.20
   1  -1   9  877.01   16.70
   1  -1   9  896.21   17.90
  -1   1   9  916.91   15.90
  -1   1   9  905.21   12.80
   1  -1   9  903.71   16.80
  -1  -1  -9  888.21   17.30
  -1  -1  -9  888.31    9.40
  -1  -1  -9  945.91   14.40
  -1   1   8  644.94   12.70
   1  -1   8  651.73   13.70
  -1  -1  -8  646.14    7.40
  -1  -1  -8  645.54   14.30
   1  -1   8  667.73   14.90
   1  -1   8  649.43   13.80
  -1  -1  -8  637.44    9.40
  -1   1   8  679.93   13.00
  -1  -1  -8  657.63   11.60
   1  -1   7   65.39    4.60
   1  -1   7   61.99    4.20
   1  -1   7   64.59    4.30
  -1  -1  -7   69.09    2.90
  -1   1   7   60.19    3.90
  -1   1   7   63.69    3.90
  -1  -1  -7   64.69    4.50
  -1  -1  -7   65.69    3.60
   1  -1   6 1064.79   17.30
   1  -1   6 1032.00   16.00
  -1   1   6 1078.99   15.10
  -1  -1  -6 1099.59    9.40
  -1  -1  -6 1061.89   16.80
  -1  -1  -6 1095.19   13.70
  -1   1   6 1043.40   14.40
   1  -1   6 1053.79   16.00
   1  -1   5  955.80   14.70
  -1   1   5  981.80   13.10
   1  -1   5  946.21   15.50
   1  -1   5  968.40   14.60
  -1  -1  -5  977.00   12.50
  -1   1   4  900.31   12.00
   1  -1   4  895.21   13.50
   1  -1   4  925.01   13.90
  -1  -1  -4  931.81    8.80
  -1  -1  -4  935.11    9.50
  -1  -1  -4  906.21   11.60
  -1  -1  -3 1297.87   13.40
   1  -1   3 1319.87   16.00
  -1   1   3 1307.57   13.90
   1  -1   3 1308.37   15.70
  -1  -1  -3 1319.87   10.40
  -1  -1  -3 1299.97    9.60
   1  -1   2 1027.80   13.70
  -1  -1  -2 1034.00    8.50
  -1   1   2 1031.30   12.20
  -1  -1  -2  982.10   11.50
   1  -1   1 2455.35   21.00
  -1   1   1 2446.96   19.20
  -1   1   0 2156.28   18.50
   1  -1   0 2128.99   19.80
   1  -1  -1 2496.15   21.70
  -1   1  -1 2474.05   20.70
   1  -1  -2 1002.20   14.20
  -1  -1   2 1000.10   11.80
   1  -1  -2 1021.20   13.10
   1   1   2 1000.90    8.70
  -1  -1   2 1032.30   13.00
  -1  -1   2 1028.00   12.80
   1  -1  -3 1309.17   15.20
  -1  -1   3 1316.87   15.70
   1  -1  -3 1304.87   12.30
  -1  -1   3 1257.27   14.60
   1  -1  -3 1311.97   13.40
   1   1   3 1319.17   10.20
   1  -1  -4  943.71   11.60
   1  -1  -4  927.51   13.30
  -1  -1   4  959.80   13.70
   1  -1  -4  925.61   11.60
   1  -1  -5  952.70   14.00
  -1  -1   5  970.60   15.00
  -1  -1   5  968.40   14.80
   1  -1  -5  985.30   13.00
   1  -1  -5  972.40   12.40
  -1  -1   6 1085.39   16.70
   1  -1  -6 1080.79   13.60
   1   1   6 1072.29   10.10
   1  -1  -6 1059.49   15.30
  -1  -1   6 1059.59   16.50
  -1   1  -6 1062.89   11.60
   1  -1  -6 1080.69   14.50
  -1   1  -7   66.79    3.40
   1   1   7   59.59    2.80
  -1  -1   7   62.49    4.40
   1  -1  -7   69.49    3.70
  -1  -1   7   59.59    4.40
   1  -1  -7   70.69    4.40
   1  -1  -8  651.73   13.00
  -1  -1   8  663.43   14.30
   1  -1  -8  656.83   11.50
   1  -1  -8  649.74   12.50
   1  -1  -8  658.73   13.00
  -1   1  -8  639.34   10.70
  -1  -1   8  651.03   14.40
  -1   1  -8  651.33   13.90
   1   1   8  644.24   10.10
  -1  -1   9  904.01   17.30
  -1   1  -9  926.41   13.90
   1  -1  -9  901.61   15.90
  -1  -1   9  923.11   17.90
  -1   1  -9  895.61   16.90
   1  -1  -9  922.91   14.30
   1   1   9  898.41   12.80
   1  -1  -9  880.11   15.40
   1  -1  -9  897.21   16.00
  -1   1 -10  159.18    6.30
   1  -1 -10  147.69    6.60
   1   1  10  144.09    5.70
  -1   1 -10  150.08    7.20
  -1  -1  10  145.89    7.60
   1  -1 -10  158.08    7.20
  -1  -1  10  157.48    7.60
   1  -1 -11 1423.96   22.10
   1  -1 -11 1374.76   21.00
  -1   1 -11 1391.76   22.40
  -1   1 -11 1403.06   19.30
   1  -1 -11 1452.45   21.80
  -1  -1  11 1398.96   23.20
   1   1  11 1419.96   18.80
  -1  -1  11 1390.76   23.80
  -1   1 -11 1413.86   23.30
   1  -1 -12  370.46   11.30
   1  -1 -12  382.16   11.70
  -1  -1  12  345.17   12.10
  -1   1 -12  354.56   11.70
  -1   1 -12  362.36   10.50
  -1   1 -12  366.26   12.40
   1   1  12  345.57    9.90
  -1   1 -13  618.74   14.30
  -1   1 -13  627.24   16.60
   1  -1 -13  620.14   15.10
   1  -1 -13  629.84   15.50
   1   1  13  621.44    9.70
  -1   1 -13  623.34   15.90
  -1  -1  13  631.14   16.70
   1   1  13  601.74   13.70
  -1  -1  14   92.09    6.90
   1   1  14   96.79    6.00
   1   1  14   93.29    4.10
  -1   1 -14   99.99    6.60
   1  -1 -14  101.19    6.60
  -1   1 -15  745.83   18.10
  -1  -1  15  742.33   19.50
   1  -1 -15  724.83   17.80
   1   1  15  738.43   16.60
   1   1  15  747.73   11.90
  -1   1 -16  232.18   10.40
  -1  -1  16  228.18   11.10
   1   1  16  235.68    7.10
   1   1  16  230.28    9.80
  -1  -1  17   54.69    5.90
  -1   1 -17   54.19    5.30
   1   1  17   53.79    3.60
   1   1  17   45.80    4.80
   1  -1 -18  126.59    8.50
   1   1  18  126.59    5.60
  -1   1 -18  121.19    8.80
  -1  -1  18  120.99    8.90
   1  -1 -19   70.89    6.80
   1   1  19   64.99    4.40
  -1  -1  19   78.79    7.40
  -1   1 -19   70.59    7.30
   1   1  20  130.29    6.20
   1  -1 -20  145.49    9.40
  -1  -1  20  150.58   10.40
  -1   1 -20  119.39    9.10
  -1   1 -21   31.70    6.00
  -1  -1  21   37.80    5.80
   1   1  21   35.90    3.70
   1  -1 -21   30.00    5.70
   1   1  22  462.65   12.10
  -1   1 -22  444.86   17.80
   1  -1 -22  455.95   17.30
  -1  -1  22  478.45   18.90
  -1  -1  23  506.45   19.70
   1   1  23  517.15   13.10
  -1   1 -23  496.15   19.00
   1  -1 -23  563.24   19.70
   1  -1 -24   90.39    8.90
  -1   1 -24  104.09    9.70
  -1  -1  24  115.59    9.90
  -1   1 -25   44.90    7.20
   1  -1 -25   43.60    6.50
  -1  -1  25   46.40    6.90
  -1   1 -26   61.29    8.10
   1  -1 -26   58.49    7.30
  -1  -1  26   49.50    7.00
  -1   1 -27   54.99    8.10
  -1  -1  27   44.20    6.80
   1  -1 -27   31.10    5.80
   1  -1 -28   -1.40    4.10
  -1   1 -28    6.00    5.10
  -1  -1  28    1.80    3.10
   1  -1 -29   67.59    8.40
   1  -1 -29   86.39    9.90
  -1   1 -29   84.79    9.80
  -1   1 -30   33.70    7.00
   1  -1 -30   37.30    7.20
  -1   1 -31   19.90    6.60
   1  -1 -31   25.00    6.60
   1  -1 -31   10.50    4.80
   1  -1 -32   18.90    6.30
  -1   1 -32   22.10    6.60
   1  -1 -33   21.40    6.30
  -1   1 -33   25.40    6.90
   1  -2  32    0.80    4.30
   1   2 -32   15.10    6.70
  -1  -2 -32    4.80    5.00
   1   2 -31    8.40    6.20
  -1  -2 -31    7.90    5.00
   1  -2  31    1.70    3.80
  -1  -2 -30    7.00    3.60
   1  -2  30   15.80    6.20
  -1  -2 -30   14.60    5.30
   1   2 -30   23.90    7.20
  -1  -2 -29   33.00    6.70
  -1  -2 -29    8.40    3.30
   1  -2  29   25.40    6.30
   1   2 -29   23.70    7.10
   1   2 -28   13.40    6.50
  -1  -2 -28   10.00    5.10
   1  -2  28    4.20    3.30
   1  -2  28    0.40    3.70
  -1  -2 -28   -7.00    4.40
   1   2 -27   18.50    6.60
  -1  -2 -27    4.30    3.10
  -1  -2 -27   16.40    5.10
   1  -2  27   11.30    4.70
   1  -2  27   13.50    5.50
  -1  -2 -26   21.10    4.00
   1   2 -26   28.20    7.20
   1  -2  26   27.00    6.10
  -1  -2 -26   33.70    6.40
   1  -2  26   19.20    5.10
  -1  -2 -25   23.50    5.50
   1  -2  25   11.60    4.30
   1   2 -25   17.10    6.10
  -1  -2 -25   17.50    4.00
   1  -2  25   15.20    4.60
  -1  -2 -24   35.90    6.30
   1  -2  24   23.70    5.40
   1   2 -24   29.80    7.30
  -1  -2 -24   32.20    4.90
   1  -2  24   22.30    5.30
  -1   2  23  321.17   11.70
  -1  -2 -23  304.37   12.50
   1   2 -23  314.07   16.60
   1  -2  23  324.57   16.50
   1  -2  23  299.27   15.60
  -1  -2 -23  313.47   14.90
  -1   2  22  482.85   13.90
   1  -2  22  487.15   19.60
  -1  -2 -22  510.75   18.40
   1  -2  22  467.35   19.20
   1   2 -22  540.05   21.00
  -1   2  21  439.56   13.10
   1  -2  21  458.05   18.50
   1  -2  21  454.25   18.30
  -1  -2 -21  432.96   16.50
   1   2 -21  486.15   19.60
   1  -2  20  129.49    9.80
   1  -2  20  127.59    9.90
  -1  -2 -20  136.39    9.50
  -1   2  20   99.29    6.20
   1   2 -20  135.39   10.90
  -1   2  19  168.28    7.60
   1   2 -19  196.68   12.20
  -1  -2 -19  179.68   10.30
   1  -2  19  182.38   11.30
   1  -2  19  175.38   11.00
  -1  -2 -18   29.00    3.80
  -1  -2 -18   41.60    5.40
  -1   2  18   33.60    3.50
   1   2 -18   43.50    7.00
   1  -2  18   33.50    5.00
   1  -2  18   32.20    5.10
   1  -2  17   34.50    5.20
   1   2 -17   47.90    6.90
  -1  -2 -17   48.10    5.30
  -1   2  17   50.29    4.00
  -1  -2 -17   44.40    4.10
   1  -2  17   48.50    5.90
  -1  -2 -16   34.40    4.70
   1  -2  16   26.50    4.40
  -1  -2 -16   27.00    3.20
   1  -2  16   27.90    4.70
  -1   2  16   26.00    2.90
   1  -2  15   30.50    4.70
  -1  -2 -15   39.90    3.60
  -1   2  15   29.60    3.00
   1  -2  15   42.70    5.20
  -1  -2 -15   40.40    4.70
  -1   2  14  158.78    6.20
  -1  -2 -14  163.98    6.60
  -1  -2 -14  170.28    8.40
   1  -2  14  143.59    9.10
   1  -2  14  156.18    9.00
   1  -2  13  170.68    9.70
  -1  -2 -13  174.28    6.40
  -1   2  13  167.88    8.20
   1  -2  13  178.88    9.20
  -1   2  13  184.78    6.30
  -1  -2 -13  198.88    8.70
   1  -2  12  627.34   17.60
  -1   2  12  635.24   14.80
   1  -2  12  634.04   16.50
  -1  -2 -12  626.04   11.00
  -1  -2 -12  619.34   14.50
  -1   2  12  613.74   10.90
   1  -2  11  549.65   16.20
  -1  -2 -11  553.34   13.30
  -1   2  11  539.35   12.70
  -1  -2 -11  557.34    9.70
  -1   2  11  551.44   13.50
   1  -2  11  534.25   14.60
  -1   2  10  829.42   15.00
   1  -2  10  839.52   19.40
  -1  -2 -10  824.22   15.80
  -1  -2 -10  788.12   16.70
  -1   2  10  845.22   16.00
   1  -2  10  800.92   19.80
   1  -2  10  810.72   17.50
  -1  -2 -10  849.22   19.70
  -1  -2  -9 1710.13   27.10
   1  -2   9 1708.83   28.00
  -1  -2  -9 1705.03   23.80
   1  -2   9 1712.73   27.00
  -1   2   9 1736.33   20.60
   1  -2   9 1706.03   24.60
  -1  -2  -9 1711.63   21.60
  -1   2   9 1675.53   21.80
  -1  -2  -8 1185.58   17.30
  -1  -2  -8 1195.88   19.40
   1  -2   8 1188.28   22.80
   1  -2   8 1193.38   22.00
   1  -2   8 1221.18   20.10
  -1   2   8 1216.48   16.50
  -1   2   7  931.01   15.50
  -1   2   7  918.41   13.70
   1  -2   7  899.61   19.30
  -1  -2  -7  912.21   14.70
   1  -2   7  927.21   17.00
  -1  -2  -7  906.61   16.60
   1  -2   7  912.41   18.60
   1  -2   6  519.05   14.10
  -1  -2  -6  504.15   10.60
   1  -2   6  525.35   12.50
  -1   2   6  526.65   11.00
  -1  -2  -6  504.55    6.50
  -1  -2  -6  494.95   12.10
   1  -2   6  502.95   13.40
  -1   2   6  495.25    9.80
  -1  -2  -5 2030.80   23.80
  -1   2   5 2036.90   19.20
  -1   2   5 2042.90   20.40
  -1  -2  -5 1997.80   20.30
   1  -2   5 2009.50   23.80
   1  -2   5 1977.70   25.70
  -1  -2  -5 2007.10   14.50
  -1   2   4  237.68    6.60
   1  -2   4  243.38    8.20
  -1  -2  -4  226.48    6.80
  -1   2   4  236.48    6.70
   1  -2   4  228.28    8.60
  -1  -2  -4  231.18    8.00
  -1  -2  -4  226.78    5.50
  -1   2   3 1916.11   17.60
   1   2  -3 1967.40   20.60
  -1   2   3 1943.81   18.90
   1  -2   3 1954.00   23.80
   1  -2   3 1840.42   22.20
  -1  -2  -3 1878.11   19.00
  -1  -2  -3 1900.21   22.20
  -1  -2  -3 1872.21   16.70
  -1  -2  -2 1005.70   10.10
   1   2  -2 1023.90   13.90
   1  -2   2 1011.20   16.30
  -1  -2  -2  990.40   13.10
  -1   2   2  995.30   11.80
   1  -2   2 1006.50   16.60
  -1   2   2  975.00   13.90
  -1  -2  -1 1554.54   14.20
  -1  -2  -1 1511.85   17.10
  -1   2   1 1532.55   17.90
   1  -2   1 1554.94   20.00
   1   2  -1 1532.05   15.90
  -1   2   1 1536.35   13.70
   1  -2   1 1480.45   19.90
  -1  -2   0  827.12   13.30
  -1   2   0  835.32    9.60
   1   2   0  823.72   10.60
  -1  -2   0  822.12   11.40
   1   2   0  794.52   10.90
   1  -2   0  817.52   14.90
   1   2   1 1569.84   13.20
   1  -2  -1 1528.75   20.60
  -1  -2   1 1526.15   16.90
   1   2   1 1509.95   16.40
   1   2   1 1533.95   13.40
   1   2   1 1523.15   16.40
  -1  -2   1 1495.05   18.80
   1  -2  -1 1558.64   21.10
  -1  -2   2 1007.80   14.60
   1   2   2 1012.20    9.40
   1  -2  -2 1013.40   12.90
   1   2   2  988.10   12.40
   1   2   2  993.80   13.10
   1  -2  -2 1003.70   17.10
   1   2   2 1020.90    9.40
  -1  -2   2 1023.90   16.30
   1  -2  -2 1005.40   17.10
  -1  -2   3 1856.81   22.90
  -1  -2   3 1825.72   20.90
   1  -2  -3 1923.81   23.70
   1  -2  -3 1944.91   19.10
   1   2   3 1870.21   15.60
   1  -2  -3 1872.21   22.00
   1   2   3 1923.11   17.90
   1  -2  -3 1951.30   24.40
  -1  -2   4  223.48    7.90
   1  -2  -4  231.38    7.10
   1  -2  -4  226.28    7.80
  -1  -2   4  248.68    9.00
   1   2   4  233.78    5.00
  -1  -2   4  223.38    4.20
   1  -2  -4  228.88    8.40
   1   2   4  222.98    6.20
   1  -2  -4  228.48    6.80
   1  -2  -5 1994.70   21.80
   1  -2  -5 1996.40   23.50
   1  -2  -5 2030.10   25.10
   1  -2  -5 2006.00   19.70
  -1  -2   5 1990.50   14.20
  -1  -2   5 2012.20   24.30
   1   2   5 1955.90   18.50
  -1  -2   5 1985.10   25.50
   1  -2  -6  500.05   12.70
   1   2   6  515.05    9.60
  -1  -2   6  499.05    8.00
   1  -2  -6  508.15   12.10
  -1  -2   6  515.45   13.70
   1  -2  -6  487.85   11.30
  -1  -2   6  523.85   13.10
   1  -2  -6  505.25   10.10
  -1  -2   7  900.81   11.90
   1  -2  -7  924.01   16.60
  -1  -2   7  903.61   17.80
  -1   2  -7  901.21   16.40
   1   2   7  914.21    8.20
   1  -2  -7  915.51   13.90
  -1  -2   7  898.01   18.60
   1  -2  -7  916.41   16.20
   1  -2  -7  964.20   17.80
   1   2   8 1194.48   10.90
   1  -2  -8 1193.78   16.30
   1  -2  -8 1181.88   19.10
   1  -2  -8 1193.88   20.50
   1  -2  -8 1188.68   19.30
  -1   2  -8 1172.28   19.50
  -1  -2   8 1171.18   22.00
  -1  -2   8 1185.28   14.80
  -1  -2   8 1213.88   21.50
   1   2   9 1681.43   14.70
   1  -2  -9 1656.13   23.40
  -1  -2   9 1712.83   27.40
  -1   2  -9 1682.03   24.10
   1  -2  -9 1735.23   24.20
   1  -2  -9 1703.63   20.20
  -1  -2   9 1736.43   26.80
   1  -2  -9 1735.33   25.40
   1  -2 -10  854.51   18.20
   1  -2 -10  831.42   17.50
  -1  -2  10  811.62   19.10
   1  -2 -10  846.82   17.00
   1  -2 -10  802.22   14.40
  -1  -2  10  806.42   19.50
  -1   2 -10  808.52   19.00
   1   2  10  828.62   11.30
  -1  -2  11  523.85   16.20
   1  -2 -11  545.05   12.50
   1   2  11  558.74   10.20
   1  -2 -11  547.75   15.20
  -1   2 -11  540.45   16.00
   1  -2 -12  609.94   13.70
   1   2  12  588.04   11.40
   1  -2 -12  640.74   16.70
  -1  -2  12  632.84   18.30
  -1   2 -12  629.14   17.60
  -1  -2  13  180.58   10.20
   1  -2 -13  177.68    9.40
   1   2  13  177.28    6.70
   1  -2 -13  171.58    7.60
   1  -2 -14  174.48    9.50
   1  -2 -14  156.78    7.50
   1   2  14  148.69    6.50
  -1  -2  14  144.39    9.30
  -1  -2  15   34.80    5.30
   1  -2 -15   35.50    4.00
   1  -2 -15   41.10    5.30
   1   2  15   42.30    3.90
  -1   2 -16   34.30    5.40
   1   2  16   31.60    3.60
   1  -2 -16   27.40    4.60
   1  -2 -16   28.00    3.70
  -1  -2  16   32.30    5.10
   1  -2 -17   45.00    5.60
  -1   2 -17   52.79    6.50
   1   2  17   46.10    4.40
  -1  -2  17   47.90    6.10
   1   2  17   46.80    5.60
  -1   2 -18   24.00    4.80
   1  -2 -18   39.10    5.70
   1   2  18   31.80    3.90
  -1  -2  18   43.70    6.20
  -1  -2  19  183.48   11.90
   1  -2 -19  185.98   11.10
  -1   2 -19  154.58   10.50
   1  -2 -20  120.39    9.70
  -1  -2  20  118.49   10.00
  -1   2 -20  102.49    9.60
  -1   2 -21  446.66   18.70
   1  -2 -21  427.36   17.60
  -1  -2  21  440.86   19.10
  -1  -2  22  475.25   20.40
  -1   2 -22  488.05   19.90
   1  -2 -22  482.45   19.30
   1  -2 -23  309.77   15.90
  -1  -2  23  307.57   16.70
  -1   2 -23  313.27   16.40
   1  -2 -24   36.50    7.00
  -1  -2  24   20.40    5.50
  -1   2 -24   26.90    6.30
   1  -2 -25   23.30    6.00
  -1   2 -25   17.40    5.90
  -1  -2  25   13.90    4.70
   1  -2 -26   31.30    6.40
  -1   2 -26   23.00    6.40
  -1  -2  26   20.30    5.60
   1  -2 -27   12.80    4.80
  -1   2 -27    6.80    5.10
  -1  -2  27   10.50    4.40
  -1  -2  27   11.20    4.70
   1  -2 -28    3.20    4.10
  -1   2 -28    8.70    5.40
  -1  -2  28   -0.70    3.60
  -1  -2  28    0.10    3.30
  -1  -2  29   23.00    6.10
  -1   2 -29   20.60    6.60
   1  -2 -29   21.00    6.40
  -1  -2  29   11.70    4.60
   1  -2 -30   14.50    5.50
  -1   2 -30   13.80    5.60
  -1  -2  30   11.80    5.30
  -1  -2  30   11.80    5.30
  -1   2 -31   12.10    6.20
  -1  -2  31    0.30    3.70
   1  -2 -31   14.60    5.80
   1  -2 -32   10.80    5.40
  -1   2 -32   12.90    6.20
  -1  -2  32    0.70    3.60
   1  -3  32   67.09    9.80
  -1  -3 -32   78.59   10.80
   1   3 -32   66.59   10.30
   1  -3  31   26.10    6.80
   1   3 -31   48.60    9.40
  -1  -3 -31   44.80    8.20
  -1  -3 -30   27.10    6.80
   1  -3  30   23.30    6.00
   1  -3  30   19.30    6.00
   1   3 -30   37.10    8.30
   1   3 -29   40.70    8.40
   1  -3  29   25.80    6.40
  -1  -3 -29   29.20    6.60
   1  -3  29   34.80    7.30
  -1  -3 -28   22.30    5.90
   1  -3  28    9.00    4.50
   1  -3  28   21.50    6.00
   1   3 -28   10.80    6.00
   1  -3  27   64.29    9.00
   1   3 -27   67.69    9.80
  -1  -3 -27   63.49    8.50
   1  -3  27   53.19    8.00
   1   3 -26   45.90    8.50
  -1  -3 -26   43.20    7.00
   1  -3  26   38.40    6.80
   1  -3  26   45.00    7.70
   1  -3  25   27.30    5.70
  -1  -3 -25   28.10    5.80
   1   3 -25   34.40    7.40
   1  -3  25   29.00    6.10
   1  -3  24   46.90    7.10
   1  -3  24   40.00    7.30
  -1  -3 -24   40.40    6.30
   1   3 -24   46.20    8.10
   1  -3  23    4.40    4.00
   1   3 -23    9.70    5.70
   1  -3  23    6.30    4.30
  -1  -3 -23    9.30    4.10
   1  -3  22   93.99    9.60
  -1  -3 -22   85.39    8.30
   1  -3  22   87.09    8.70
   1   3 -22  102.79   10.40
  -1   3  21   80.79    5.00
   1  -3  21   74.99    8.00
  -1  -3 -21   92.79    8.40
   1  -3  21   85.99    9.00
   1   3 -21   91.19    9.50
  -1  -3 -20   12.90    2.50
  -1   3  20   16.00    2.30
  -1  -3 -20   22.10    5.00
   1  -3  20   15.90    4.10
   1  -3  20   21.20    5.00
   1   3 -20   24.30    6.00
  -1   3  19   38.40    3.30
  -1  -3 -19   38.70    5.70
  -1  -3 -19   38.10    3.70
   1  -3  19   37.80    6.20
   1   3 -19   45.50    7.20
   1  -3  19   37.20    5.50
   1   3 -18   13.20    5.60
  -1  -3 -18    8.50    2.00
  -1  -3 -18   18.90    4.40
   1  -3  18    4.60    2.80
   1  -3  18   12.60    3.90
  -1   3  18    8.40    1.80
  -1  -3 -17    8.80    3.30
   1  -3  17    4.90    2.90
   1   3 -17    9.00    5.30
  -1   3  17    2.30    1.50
   1  -3  17    2.70    3.10
  -1  -3 -17    3.70    1.60
  -1  -3 -16  243.88    7.30
   1  -3  16  261.07   12.40
  -1  -3 -16  259.47   11.90
   1  -3  16  284.17   14.40
  -1   3  16  246.58    7.50
  -1  -3 -15   70.99    6.30
  -1  -3 -15   63.49    3.50
   1  -3  15   62.09    6.90
  -1   3  15   73.59    4.10
   1  -3  15   66.89    6.50
  -1  -3 -14   67.79    6.00
   1  -3  14   62.89    6.80
   1  -3  14   66.59    6.10
  -1  -3 -14   67.49    3.30
  -1   3  13    4.90    2.20
  -1  -3 -13    3.50    2.30
  -1  -3 -13    3.90    0.90
   1  -3  13    2.90    2.50
   1  -3  13    3.00    2.80
  -1  -3 -12   29.40    1.70
  -1   3  12   28.60    3.70
  -1   3  12   30.70    3.40
   1  -3  12   37.60    4.70
   1  -3  12   37.60    5.40
  -1  -3 -12   30.20    4.00
  -1  -3 -11  395.86   12.90
   1  -3  11  416.06   13.90
  -1   3  11  400.46   12.90
   1  -3  11  404.16   15.50
  -1   3  11  378.26   11.40
  -1   3  11  397.96   10.50
   1  -3  10   42.30    4.80
  -1   3  10   42.00    3.60
   1  -3  10   49.60    5.90
  -1  -3 -10   42.10    4.40
  -1   3  10   42.50    4.60
  -1   3   9  408.16    9.80
  -1   3   9  399.06   12.10
   1  -3   9  371.56   12.60
   1  -3   9  402.56   14.80
  -1  -3  -9  382.06   12.10
  -1   3   8  160.68    7.50
  -1  -3  -8  168.08    8.80
   1  -3   8  161.38    9.50
   1  -3   8  163.48    8.20
  -1  -3  -8  153.58    4.10
  -1   3   8  164.68    6.10
  -1  -3  -8  157.68    7.80
  -1   3   7   67.89    4.20
  -1  -3  -7   74.19    5.40
   1  -3   7   80.19    6.70
   1  -3   7   72.99    6.50
  -1  -3  -7   69.59    5.80
  -1   3   7   72.89    4.10
  -1   3   7   70.09    4.90
   1  -3   7   64.49    5.30
  -1  -3  -7   68.39    3.30
  -1  -3  -6  105.39    6.20
  -1  -3  -6  111.59    4.50
   1  -3   6  103.19    7.20
   1  -3   6  111.09    6.70
  -1   3   6  102.79    4.80
  -1  -3  -6  106.29    6.90
   1   3  -6  107.29    6.60
  -1   3   6  107.99    5.80
  -1   3   6  105.89    5.40
   1   3  -5  393.76    7.00
  -1   3   5  397.56   10.50
   1  -3   5  363.46   12.90
  -1  -3  -5  378.96   12.60
  -1   3   5  393.66   10.40
   1  -3   5  377.16   11.80
  -1  -3  -5  379.66    8.90
   1   3  -5  393.06   11.80
  -1  -3  -5  399.96   11.40
  -1   3   5  389.56    9.30
  -1   3   4 1990.50   22.50
  -1   3   4 1976.60   23.80
   1   3  -4 2050.69   15.20
   1  -3   4 2021.20   26.80
   1   3  -4 2025.60   25.50
  -1   3   4 1996.90   21.40
   1  -3   4 2035.30   29.20
  -1  -3  -4 1951.50   25.00
  -1  -3  -4 1982.50   21.40
   1  -3   3  438.46   12.70
  -1   3   3  471.75   10.70
  -1   3   3  457.45   11.90
  -1  -3  -3  455.75   10.90
   1  -3   3  437.36   13.30
   1   3  -3  463.85    7.40
   1   3  -3  455.95   11.70
  -1   3   3  453.65   10.60
  -1  -3  -2 1296.17   19.00
   1   3  -2 1351.66   13.20
   1  -3   2 1252.27   21.80
   1  -3   2 1302.77   21.60
   1   3  -2 1376.86   19.20
  -1   3   2 1328.77   20.70
  -1   3   2 1324.27   17.30
  -1   3   2 1336.87   18.70
  -1   3   1  539.95   12.30
  -1   3   1  567.24   13.90
  -1   3   1  555.14   10.90
   1   3  -1  548.15   11.60
  -1  -3  -1  536.45   11.10
   1  -3   1  545.75   14.00
   1   3  -1  554.24   13.30
  -1  -3  -1  518.75   12.60
   1  -3   1  550.54   14.10
   1   3  -1  544.25    9.10
   1  -3   0  890.51   17.40
   1   3   0  908.61   16.40
  -1  -3   0  903.71   17.20
   1  -3   0  918.51   18.40
   1   3   0  894.71   12.40
  -1   3   0  907.81   17.90
   1   3   0  922.61   14.50
  -1  -3   0  869.51   15.10
  -1   3  -1  549.25   13.80
   1   3   1  552.94   12.70
   1   3   1  527.35   12.00
  -1  -3   1  557.64   13.90
  -1  -3   1  555.64   12.50
   1   3   1  533.95   10.50
   1   3   1  549.25   10.50
   1  -3  -1  530.45   14.10
   1  -3  -2 1327.37   23.50
   1   3   2 1338.77   18.20
   1  -3  -2 1327.27   22.60
  -1   3  -2 1351.16   21.30
   1   3   2 1317.97   15.50
   1   3   2 1305.67   19.30
  -1  -3   2 1307.37   22.00
  -1  -3   2 1326.97   13.70
  -1  -3   2 1321.37   20.20
  -1   3  -3  471.85   12.60
  -1  -3   3  478.65   13.90
   1   3   3  457.85    7.00
  -1  -3   3  472.05    8.10
   1   3   3  463.65    8.70
   1   3   3  440.56   11.20
  -1  -3   3  474.35   12.80
   1  -3  -3  437.66   13.60
   1   3   3  452.55   10.10
   1  -3  -3  428.16   13.40
   1   3   4 2004.80   16.90
   1   3   4 1952.70   11.70
  -1  -3   4 1983.30   26.80
  -1   3  -4 2013.30   25.70
   1   3   4 1982.60   19.90
   1  -3  -4 1987.90   29.00
  -1  -3   4 1954.40   28.60
   1   3   4 2008.10   23.60
  -1  -3   4 1957.10   16.90
   1  -3  -5  395.16   10.00
   1  -3  -5  405.06   13.30
   1  -3  -5  399.56   12.90
  -1  -3   5  394.46    7.80
  -1   3  -5  383.46   11.30
  -1  -3   5  382.86   12.20
  -1  -3   5  382.56   13.10
   1  -3  -5  386.26   11.30
   1   3   5  405.76    8.40
   1   3   5  383.66   10.30
   1   3   5  389.06    7.20
   1  -3  -6  107.39    5.30
  -1  -3   6  103.99    7.20
   1  -3  -6  102.89    7.00
   1  -3  -6  115.19    6.60
   1  -3  -6  111.39    7.00
  -1   3  -6  104.49    6.00
   1   3   6  109.49    4.00
   1   3   6   98.39    5.30
  -1  -3   6  106.89    4.30
  -1  -3   6  103.49    6.90
   1   3   7   67.49    4.60
  -1  -3   7   69.49    3.80
   1   3   7   70.99    2.90
  -1  -3   7   75.69    6.60
   1  -3  -7   61.69    5.40
  -1  -3   7   74.19    6.00
  -1   3  -7   74.09    5.30
   1  -3  -7   66.19    5.90
   1  -3  -7   81.69    5.80
   1  -3  -7   70.19    4.30
   1   3   8  170.68    4.30
   1   3   8  165.38    3.70
   1   3   8  154.88    6.80
  -1  -3   8  166.78    6.00
   1  -3  -8  161.38    8.20
  -1  -3   8  162.68    9.50
  -1   3  -8  163.68    7.80
   1  -3  -8  162.08    6.30
  -1  -3   8  175.68    9.30
   1  -3  -8  162.58    8.70
   1  -3  -8  162.88    8.90
   1  -3  -9  413.16   13.40
  -1   3  -9  389.36   12.30
   1  -3  -9  415.06   10.10
  -1  -3   9  399.96   15.00
   1   3   9  405.86   11.00
  -1  -3   9  405.06    9.70
   1   3   9  391.16    6.90
   1  -3  -9  387.26   13.80
   1  -3 -10   39.30    4.80
  -1   3 -10   53.29    5.00
  -1  -3  10   42.50    3.60
  -1  -3  10   53.99    6.40
   1  -3 -10   47.50    3.60
   1   3  10   45.80    2.70
  -1  -3  11  395.76   10.70
  -1  -3  11  424.76   16.20
   1  -3 -11  388.66   14.20
   1  -3 -11  402.56   10.40
   1   3  11  390.36    7.90
  -1  -3  12   33.00    3.50
   1  -3 -12   35.20    5.00
  -1  -3  12   35.40    5.50
   1   3  12   29.80    2.50
   1  -3 -12   29.80    3.10
  -1  -3  13    2.60    2.10
   1  -3 -13    4.00    1.40
  -1  -3  13    5.60    3.30
   1  -3 -13    2.50    2.70
   1   3  13    1.90    1.30
  -1  -3  14   65.29    7.00
   1  -3 -14   58.19    4.50
   1  -3 -14   71.79    6.90
  -1  -3  14   64.09    5.20
   1   3  14   63.99    4.10
  -1   3 -15   75.89    7.60
   1  -3 -15   66.39    6.80
  -1  -3  15   64.59    7.40
  -1  -3  15   66.69    5.60
   1   3  15   65.29    4.30
   1  -3 -15   70.79    5.10
   1  -3 -16  252.87    9.70
   1   3  16  256.17    8.90
   1  -3 -16  249.48   12.80
  -1   3 -16  246.18   13.30
  -1  -3  16  262.77   10.90
  -1  -3  16  252.37   14.20
   1  -3 -17    5.70    2.10
  -1  -3  17    6.80    2.90
   1  -3 -17    9.00    3.80
  -1   3 -17    5.40    3.50
   1   3  17    6.80    2.20
   1   3  17    4.90    3.10
  -1  -3  17    7.90    3.90
   1  -3 -18    8.00    2.40
  -1   3 -18    7.50    3.90
   1  -3 -18   14.30    4.00
   1   3  18   13.20    2.60
   1   3  18    8.20    3.40
  -1  -3  18    8.20    3.20
  -1  -3  18   10.20    4.30
   1   3  19   30.60    3.80
  -1  -3  19   32.70    4.80
   1   3  19   34.10    5.40
  -1   3 -19   45.50    7.00
  -1  -3  19   37.70    6.30
   1  -3 -19   42.90    6.30
  -1  -3  20   13.70    4.70
   1   3  20    9.20    4.00
   1  -3 -20   14.30    4.60
  -1  -3  20   18.80    4.30
  -1  -3  21   86.39    9.50
   1  -3 -21   89.79    8.90
  -1   3 -21   69.89    8.60
  -1  -3  21   78.79    7.40
  -1  -3  22   85.79    9.60
  -1   3 -22   84.59    9.20
  -1  -3  22   89.69    8.30
   1  -3 -22   76.69    8.50
  -1  -3  23    3.00    4.00
   1  -3 -23   15.20    5.50
  -1   3 -23    2.10    5.00
  -1  -3  23   12.80    4.30
  -1  -3  24   40.00    6.20
   1  -3 -24   37.70    6.60
  -1   3 -24   41.30    7.50
  -1  -3  24   52.49    8.00
  -1  -3  25   27.30    5.70
   1  -3 -25   25.10    6.00
  -1   3 -25   30.40    6.90
  -1  -3  25   13.90    5.10
  -1  -3  26   38.80    7.60
  -1  -3  26   43.50    7.00
   1  -3 -26   51.29    8.10
  -1   3 -26   46.60    8.50
  -1  -3  27   58.69    9.00
  -1  -3  27   66.09    8.20
  -1   3 -27   50.59    8.20
   1  -3 -27   57.29    8.50
  -1  -3  28   12.30    4.80
  -1   3 -28   18.80    6.60
  -1  -3  28    9.60    5.00
   1  -3 -28   19.30    6.20
   1  -3 -29   31.00    6.80
  -1  -3  29   28.20    6.10
  -1  -3  29   29.10    6.70
  -1   3 -29   25.80    7.20
  -1  -3  30   30.50    6.80
  -1  -3  30   20.20    6.50
   1  -3 -30   37.10    7.70
  -1  -3  31   43.40    8.70
  -1  -3  31   38.60    7.50
   1  -3 -31   40.30    8.40
  -1   3 -31   42.10    8.70
  -1   3 -32   47.60    9.10
   1  -3 -32   65.89   10.20
  -1  -3  32   60.39    9.10
  -1  -4 -30   23.00    6.60
   1   4 -30   37.30    9.00
   1  -4  30   35.20    7.60
   1  -4  30   34.80    7.90
  -1  -4 -29   81.79   10.40
   1   4 -29   92.79   11.70
   1  -4  29   91.39   10.90
   1  -4  29   60.19    9.50
   1  -4  28   31.30    7.40
   1  -4  28   37.20    7.60
   1   4 -28   46.90    9.20
  -1  -4 -28   42.00    7.90
   1  -4  27   49.10    8.60
   1  -4  27   54.49    8.40
  -1  -4 -27   50.89    8.00
   1   4 -27   65.39   10.30
  -1  -4 -26  119.49   11.40
   1  -4  26  125.69   12.60
   1  -4  26  102.19   10.70
   1   4 -26  128.79   12.90
   1   4 -25   42.40    8.50
  -1  -4 -25   26.50    5.90
   1  -4  25   20.60    6.10
   1  -4  25   24.50    5.60
   1   4 -24   51.19    8.70
   1  -4  24   42.80    7.20
   1  -4  24   57.29    8.50
  -1  -4 -24   54.09    7.70
  -1  -4 -23   54.59    7.50
   1  -4  23   62.99    8.10
   1   4 -23   55.49    8.50
   1  -4  23   55.39    8.20
   1  -4  22  118.79   11.50
   1  -4  22  121.99   10.40
   1   4 -22  125.39   11.70
  -1  -4 -22  108.39    9.80
  -1  -4 -21   61.89    7.60
   1   4 -21   75.09    9.50
   1  -4  21   62.39    7.60
   1  -4  21   58.69    8.30
  -1  -4 -20   53.49    6.90
   1   4 -20   49.00    8.10
   1  -4  20   48.40    7.60
   1  -4  20   48.90    7.00
   1  -4  19   96.19    8.80
   1  -4  19   77.89    9.00
  -1  -4 -19   99.09    8.90
   1   4 -19   98.89   10.10
  -1   4  18  101.59    4.70
   1   4 -18  101.69   10.10
   1  -4  18   99.19    9.90
  -1  -4 -18  101.09    8.60
   1  -4  18  100.89    8.70
  -1  -4 -18   93.09    3.60
  -1  -4 -17   21.60    1.60
  -1   4  17   26.50    2.70
   1   4 -17   23.40    5.70
  -1  -4 -17   21.50    4.30
   1  -4  17   29.50    6.10
   1  -4  17   30.20    5.20
  -1   4  17   26.10    2.60
  -1  -4 -16  134.09    9.50
   1   4 -16  129.09   10.30
   1  -4  16  136.79    9.70
   1  -4  16  139.29   11.10
  -1   4  16  129.29    5.80
   1  -4  15   28.80    4.90
  -1  -4 -15   33.50    5.00
   1  -4  15   40.20    6.40
  -1   4  15   28.30    2.90
  -1   4  14   13.90    3.60
  -1   4  14   15.70    2.30
   1  -4  14   15.60    3.80
   1   4 -14    6.40    4.00
   1  -4  14   14.20    4.50
  -1  -4 -14    8.50    3.00
  -1  -4 -13  136.89    9.00
   1   4 -13  126.49    9.40
   1  -4  13  127.79   10.20
   1  -4  13  131.89    8.90
  -1   4  13  131.39    8.50
  -1   4  13  137.49    6.50
  -1   4  13  142.49    6.30
  -1   4  13  153.18    8.60
   1   4 -12   40.70    5.60
   1  -4  12   43.80    5.40
  -1   4  12   53.19    5.60
  -1   4  12   48.60    3.90
  -1   4  12   42.40    5.20
  -1  -4 -12   45.20    5.30
  -1   4  12   46.30    3.90
   1  -4  12   46.20    6.60
  -1   4  11  152.48    8.70
   1   4 -11  152.68    9.80
  -1   4  11  151.68    6.80
  -1   4  11  159.08    6.60
   1  -4  11  158.28    9.30
  -1  -4 -11  150.88    9.10
   1  -4  11  144.19   10.50
  -1   4  11  159.68    8.90
  -1  -4 -10  303.27   12.60
  -1   4  10  304.77   12.00
  -1   4  10  293.37    8.70
  -1   4  10  284.07    9.50
   1  -4  10  313.27   12.70
   1  -4  10  301.57   14.50
   1   4 -10  319.17   13.60
  -1   4  10  310.47   12.00
   1  -4   9  327.37   14.90
  -1   4   9  323.87   10.30
   1  -4   9  327.07   12.90
  -1   4   9  310.27    8.80
  -1  -4  -9  316.47    7.40
  -1  -4  -9  329.67   12.90
  -1   4   9  328.57   11.90
   1   4  -9  347.27   13.80
  -1  -4  -8  252.27    7.40
  -1   4   8  253.87    9.30
  -1   4   8  248.78   10.20
   1  -4   8  247.38   11.20
   1  -4   8  244.98   12.70
  -1  -4  -8  238.68   10.90
   1   4  -8  254.07   11.50
  -1   4   8  238.68    7.70
   1  -4   7   30.40    4.20
  -1  -4  -7   32.00    3.00
  -1   4   7   30.20    4.00
  -1   4   7   29.60    2.90
   1   4  -7   25.60    2.50
  -1   4   7   27.20    3.30
  -1  -4  -7   28.90    4.20
   1   4  -7   34.60    4.80
   1  -4   7   24.40    4.70
  -1  -4  -6  501.15   12.00
   1  -4   6  496.55   17.20
  -1   4   6  510.95   13.80
   1  -4   6  475.55   15.10
   1   4  -6  524.45   15.40
   1   4  -6  501.45    9.60
  -1   4   6  494.95   11.30
  -1   4   6  493.15   13.50
  -1  -4  -6  473.75   14.90
  -1  -4  -5 1018.40   21.40
   1  -4   5 1044.10   24.10
  -1   4   5 1036.30   19.70
  -1  -4  -5 1019.20   17.90
  -1   4   5 1037.70   16.80
  -1   4   5 1056.59   19.40
   1   4  -5 1036.90   21.20
   1  -4   5 1036.80   21.70
   1   4  -5 1020.50   13.60
  -1   4   4  513.65   14.30
   1   4  -4  547.05   15.00
   1  -4   4  516.15   15.40
  -1  -4  -4  525.05   13.40
   1   4  -4  502.15    9.70
   1  -4   4  508.95   16.70
  -1   4   4  532.65   12.50
  -1   4   4  504.05   16.20
  -1   4   4  516.85   13.30
  -1   4   3  199.38   10.10
   1   4  -3  197.48    6.40
  -1   4   3  212.48    8.20
   1  -4   3  200.28   10.40
   1   4  -3  201.78    9.80
  -1  -4  -3  211.58    8.90
  -1   4   3  205.78    9.30
   1   4  -3  201.38    9.00
  -1   4   3  202.68    8.30
   1  -4   3  203.48    9.80
  -1   4   2  496.45   15.30
   1  -4   2  524.65   15.50
  -1   4   2  541.25   13.10
  -1   4   2  528.15   15.30
   1   4  -2  557.14   15.70
   1   4  -2  534.15   14.00
  -1  -4  -2  538.75   14.50
   1   4  -2  510.75   10.60
  -1   4   2  541.35   13.40
   1  -4   2  530.35   16.20
  -1   4   1  422.86   14.00
   1   4  -1  457.65   14.00
   1   4  -1  429.26   12.10
   1  -4   1  416.56   14.10
   1   4  -1  431.06   10.10
  -1   4   1  445.96   14.30
   1  -4   1  414.66   14.20
  -1  -4  -1  446.36   13.90
   1   4   0 4672.63   34.60
   1  -4   0 4796.22   45.90
   1  -4   0 4803.32   47.00
  -1   4   0 4908.31   47.90
   1   4   0 4656.83   43.70
  -1  -4   0 4755.02   45.60
   1   4   0 4811.22   38.80
  -1   4   0 4740.13   45.40
   1   4   0 4821.02   43.50
   1  -4  -1  422.46   14.40
   1   4   1  413.56   13.20
   1   4   1  408.96   10.80
   1  -4  -1  417.26   13.60
  -1  -4   1  413.06   14.00
   1   4   1  425.26   11.40
  -1   4  -1  420.26   13.50
  -1  -4   1  435.46   13.10
  -1   4  -1  451.45   14.90
  -1   4  -1  422.16   14.60
   1   4   1  448.26   13.10
  -1   4  -2  517.05   14.80
   1   4   2  517.05   14.60
  -1   4  -2  557.34   16.70
   1   4   2  521.05   13.60
   1   4   2  532.35   12.90
   1  -4  -2  495.85   15.70
  -1  -4   2  531.55   16.30
   1   4   2  513.95   11.90
  -1  -4   2  486.55   14.40
  -1  -4   3  207.38   10.60
   1   4   3  206.58    8.40
   1   4   3  201.88    7.20
  -1   4  -3  198.48    9.20
   1   4   3  199.18    8.10
  -1  -4   3  212.68    6.90
  -1   4  -3  194.58   10.20
   1   4   3  208.88    9.20
  -1  -4   3  209.48    9.80
   1   4   4  521.45   11.10
   1   4   4  538.95   12.70
   1  -4  -4  526.35   17.10
  -1  -4   4  527.75   15.80
  -1  -4   4  528.25   10.90
  -1  -4   4  530.95   17.10
  -1   4  -4  533.85   14.80
   1   4   4  511.95   14.30
  -1  -4   5 1007.70   22.50
  -1  -4   5 1022.70   24.00
   1   4   5 1028.50   15.20
  -1   4  -5 1039.70   20.60
   1   4   5 1009.20    9.70
   1   4   5 1008.60   19.80
  -1  -4   5 1044.10   15.30
   1   4   5 1045.10   16.90
   1  -4  -5 1018.50   24.10
   1  -4  -6  495.15   16.90
   1   4   6  502.55   10.30
   1   4   6  487.65   13.70
   1   4   6  514.85   11.30
  -1  -4   6  498.55   17.30
  -1  -4   6  480.75   10.90
  -1   4  -6  510.15   14.50
  -1  -4   7   36.30    5.60
   1   4   7   30.00    2.70
  -1   4  -7   29.60    3.80
   1   4   7   28.50    3.60
   1   4   7   31.30    2.80
   1  -4  -7   35.50    5.10
  -1  -4   7   27.80    3.00
  -1  -4   8  254.27    8.40
   1   4   8  250.37    6.90
  -1  -4   8  256.17   13.00
   1   4   8  244.88    9.80
   1  -4  -8  258.47   12.40
  -1   4  -8  240.98   10.10
  -1  -4   9  334.57   15.10
  -1  -4   9  320.77    9.70
   1  -4  -9  324.27   14.10
   1  -4  -9  322.77    9.70
   1   4   9  324.77    7.10
   1  -4 -10  293.87    9.20
   1   4  10  291.87    6.90
  -1  -4  10  288.77    9.50
   1   4  10  293.37    5.70
  -1  -4  10  304.67   14.80
   1  -4 -10  292.97   13.70
   1  -4 -11  157.28    6.80
  -1  -4  11  159.18   10.90
   1  -4 -11  155.28   10.20
   1   4  11  154.78    5.20
  -1  -4  11  166.08    7.50
  -1  -4  12   49.10    4.40
   1   4  12   51.19    3.30
  -1  -4  12   41.70    6.20
   1  -4 -12   47.90    3.90
   1  -4 -12   49.70    6.20
   1  -4 -13  129.89    6.30
   1   4  13  135.49    8.10
  -1  -4  13  138.79   10.60
   1   4  13  143.69    9.80
   1   4  13  129.89    5.20
   1  -4 -13  145.39   10.20
  -1  -4  13  144.19    7.50
  -1   4 -14   13.70    4.30
  -1  -4  14   11.70    2.80
   1  -4 -14   14.40    2.40
   1  -4 -14   11.60    4.00
   1   4  14   15.00    4.10
   1   4  14   14.20    2.20
  -1  -4  14   10.10    4.00
   1  -4 -15   29.60    3.30
  -1   4 -15   29.10    5.90
   1   4  15   28.00    5.00
   1   4  15   34.90    3.10
  -1  -4  15   34.10    6.10
  -1  -4  15   37.90    4.40
   1  -4 -15   41.00    5.90
  -1  -4  16  134.39   11.30
   1   4  16  139.59   10.10
  -1   4 -16  151.48   11.30
  -1  -4  16  131.39    8.00
   1  -4 -16  139.69    7.00
   1  -4 -16  129.59   10.20
   1   4  16  124.99    6.00
  -1  -4  17   24.50    3.90
   1  -4 -17   23.20    5.40
   1   4  17   20.30    4.80
  -1   4 -17   28.60    6.20
  -1  -4  17   24.70    6.00
   1   4  17   20.50    2.80
   1  -4 -17   23.20    3.20
   1  -4 -18   94.39    6.20
  -1  -4  18  104.49   10.50
   1   4  18  105.39    9.30
   1  -4 -18   99.09    9.40
  -1  -4  18  105.19    7.70
  -1   4 -18  118.69   10.80
   1   4  19  102.19    9.30
  -1   4 -19   99.29   10.20
   1  -4 -19   87.99    9.00
   1  -4 -19  102.99    6.60
  -1  -4  19  103.69    7.90
  -1  -4  19  103.69   10.40
   1   4  20   42.20    6.40
  -1  -4  20   42.00    7.30
  -1  -4  20   47.20    5.90
   1  -4 -20   51.99    7.50
  -1   4 -20   48.30    7.50
  -1   4 -21   57.89    8.50
   1  -4 -21   60.79    8.10
  -1  -4  21   63.99    8.70
   1   4  21   73.39    8.20
  -1  -4  21   64.49    6.90
  -1   4 -22  115.29   11.40
   1  -4 -22  119.99   11.10
  -1  -4  22  121.69   12.00
  -1  -4  22  124.09    9.40
   1   4  22  142.39   11.40
  -1  -4  23   51.89    8.60
  -1  -4  23   48.30    6.60
  -1   4 -23   44.60    7.90
   1  -4 -23   61.59    8.70
   1  -4 -24   48.80    7.90
  -1  -4  24   56.79    7.10
  -1   4 -24   36.80    7.80
  -1  -4  24   47.70    8.30
   1  -4 -25   37.60    7.40
  -1  -4  25   21.20    6.40
  -1  -4  25   23.50    5.40
  -1   4 -25   13.50    5.90
   1  -4 -26  112.29   11.80
  -1  -4  26  119.39   12.70
  -1   4 -26  130.79   13.10
  -1  -4  26  114.09   10.20
  -1  -4  27   56.29    9.30
  -1  -4  27   46.40    7.00
  -1   4 -27   43.80    8.10
   1  -4 -27   49.00    8.30
  -1  -4  28   32.10    6.30
   1  -4 -28   37.00    7.60
  -1   4 -28   36.70    8.30
  -1  -4  28   39.50    8.60
  -1  -4  29   87.19    9.60
  -1   4 -29   89.79   11.40
  -1  -4  29   87.09   11.70
   1  -4 -29   85.69   11.00
  -1  -4  30   25.20    6.00
   1  -4 -30   25.00    6.90
  -1  -4  30   35.70    8.60
  -1   4 -30   32.70    8.30
   1  -5  29   29.70    7.70
   1   5 -29   42.10    9.80
  -1  -5 -29   21.40    6.50
   1  -5  29   18.50    5.60
   1  -5  28    3.80    4.80
   1   5 -28   11.40    6.80
   1  -5  28    7.70    4.70
  -1  -5 -28    2.70    4.10
  -1  -5 -27   16.50    5.30
   1   5 -27   22.40    7.40
   1  -5  27   28.70    6.70
   1  -5  27   35.00    7.80
   1   5 -26   23.00    6.70
   1  -5  26   32.60    6.60
   1  -5  26   16.70    6.10
  -1  -5 -26   19.20    6.00
   1  -5  25    7.10    4.70
   1  -5  25    8.90    4.30
  -1  -5 -25    1.20    4.20
   1   5 -25    9.50    5.40
   1   5 -24   82.39   10.60
   1  -5  24   73.19   10.30
  -1  -5 -24   77.49    9.50
   1  -5  24   83.39    9.40
   1  -5  23   17.70    6.10
   1   5 -23   28.70    7.60
   1  -5  23   18.80    5.40
  -1  -5 -23   14.60    4.60
  -1  -5 -22   48.40    7.10
   1  -5  22   52.39    8.60
   1  -5  22   55.39    7.70
   1   5 -22   53.69    9.00
   1  -5  21  143.89   11.60
   1   5 -21  139.69   12.80
  -1  -5 -21  138.09   11.80
   1  -5  21  131.29   12.70
   1  -5  20   99.29   11.20
  -1  -5 -20  101.09   10.00
   1  -5  20  111.09   10.10
   1   5 -20  107.89   11.10
   1  -5  19   37.60    7.40
  -1  -5 -19   32.50    6.00
   1  -5  19   39.70    6.40
   1   5 -19   34.40    6.90
  -1  -5 -18   61.99    7.50
   1  -5  18   67.79    7.90
   1   5 -18   62.99    8.50
   1  -5  18   59.79    8.40
  -1  -5 -17   14.90    4.20
   1  -5  17   24.10    5.20
   1   5 -17   11.70    5.30
   1  -5  17   21.80    5.80
  -1  -5 -16   12.50    3.70
   1   5 -16    3.80    4.70
   1  -5  16   11.70    5.10
  -1   5  16    2.20    3.30
   1  -5  16   12.00    4.20
  -1   5  15   24.30    5.10
   1   5 -15    4.40    4.10
   1  -5  15   13.30    4.80
  -1  -5 -15   18.60    4.50
   1  -5  15   18.40    4.40
  -1   5  15   12.10    4.10
   1   5 -14   96.69    9.20
  -1   5  14   97.49    8.20
  -1   5  14  109.39    8.40
   1  -5  14  102.69    8.80
  -1   5  14  106.69    5.80
  -1   5  14   99.39    6.00
   1  -5  14   92.19    9.60
  -1  -5 -14   91.29    8.40
  -1   5  13  124.89    6.90
   1  -5  13  110.29    8.90
  -1   5  13  113.49    8.70
   1  -5  13  101.59    9.80
   1   5 -13  112.09    9.90
  -1  -5 -13  116.29    9.40
  -1   5  13  117.89    8.70
  -1   5  13  114.39    5.80
  -1   5  12   34.60    5.20
  -1   5  12   43.20    5.80
  -1   5  12   32.90    3.80
   1  -5  12   24.50    5.40
  -1  -5 -12   34.70    5.70
  -1   5  12   34.10    3.40
   1   5 -12   44.10    6.30
   1  -5  12   32.40    5.00
   1  -5  11  209.38   11.60
  -1   5  11  225.58   11.20
  -1   5  11  220.48    9.50
  -1   5  11  224.58   11.50
   1  -5  11  227.68   13.90
  -1   5  11  213.48    7.70
   1   5 -11  222.28   12.60
  -1  -5 -11  214.28   12.00
  -1  -5 -10   27.60    4.80
  -1   5  10   25.20    4.60
   1  -5  10   26.50    4.80
  -1   5  10   35.90    4.90
   1   5 -10   38.60    6.10
  -1   5  10   30.70    3.10
   1  -5  10   34.30    6.60
  -1   5  10   36.80    4.20
  -1   5   9  169.18   10.20
  -1   5   9  172.38    9.60
  -1  -5  -9  173.38   10.60
  -1   5   9  173.28    8.70
   1  -5   9  173.08   12.00
   1  -5   9  168.78   10.20
   1   5  -9  188.48   11.10
  -1   5   9  180.98    7.10
  -1  -5  -9  178.28    7.20
  -1  -5  -8   79.29    7.30
  -1   5   8   73.09    4.70
   1  -5   8   77.99    7.00
  -1  -5  -8   75.79    5.10
   1  -5   8   80.89    8.40
  -1   5   8   75.69    7.10
   1   5  -8   77.29    4.60
  -1   5   8   65.59    6.00
  -1   5   8   79.29    6.20
   1   5  -8   83.09    7.50
   1   5  -7  175.18   10.20
  -1  -5  -7  180.08   10.70
  -1   5   7  184.68    9.60
  -1  -5  -7  185.98    8.30
  -1   5   7  166.58    7.10
   1  -5   7  187.28   11.90
   1   5  -7  171.38    6.60
  -1   5   7  186.98    9.30
  -1   5   7  185.18   10.70
   1  -5   7  168.78    9.90
  -1   5   6  170.88    9.00
   1  -5   6  175.88   10.20
  -1  -5  -6  184.68    8.60
  -1   5   6  173.18    9.20
   1  -5   6  178.98   11.40
   1   5  -6  187.28   10.30
   1   5  -6  166.28    6.50
  -1   5   6  183.08   10.80
  -1   5   6  168.58    7.30
   1   5  -5   72.89    4.40
   1   5  -5   82.29    6.80
   1  -5   5   91.09    8.40
  -1  -5  -5   80.09    6.10
  -1   5   5   75.09    5.30
   1  -5   5   88.49    7.40
  -1   5   5   78.79    7.30
  -1   5   5   77.89    6.30
  -1   5   5   67.59    6.10
   1  -5   4  403.66   16.40
  -1   5   4  393.36   13.20
  -1  -5  -4  400.66   13.50
   1   5  -4  382.86   10.00
   1   5  -4  409.66   14.30
  -1   5   4  401.06   15.60
   1  -5   4  395.56   15.00
  -1   5   4  419.76   12.30
   1  -5   3  149.59    9.40
   1   5  -3  145.49    6.40
  -1   5   3  154.18    8.20
  -1  -5  -3  145.99    8.70
   1   5  -3  146.39    8.60
  -1   5   3  145.89    7.60
   1  -5   3  142.69    9.80
  -1   5   3  158.18   10.00
   1  -5   2  387.36   15.30
  -1  -5  -2  386.06   14.10
  -1   5   2  383.66   12.60
   1  -5   2  377.16   14.70
  -1   5   2  398.36   12.70
   1   5  -2  396.86   13.40
   1   5  -2  372.26   10.50
  -1   5   2  381.36   15.40
   1   5  -1  200.58    9.30
  -1  -5  -1  182.98   10.10
   1  -5   1  197.58   10.90
   1  -5   1  190.68   10.50
   1   5  -1  185.78    7.70
   1  -5   0  134.29    9.00
   1   5   0  134.59    6.80
  -1   5   0  136.59    9.10
   1   5   0  134.69    7.60
  -1  -5   0  134.29    8.80
   1  -5   0  138.99    9.10
  -1  -5   1  185.28   10.70
   1  -5  -1  175.78   10.30
   1  -5  -1  195.68   10.50
   1   5   1  180.78    8.20
   1   5   1  196.08    8.80
  -1   5  -1  195.58   11.00
  -1  -5   2  373.36   14.00
   1  -5  -2  405.86   15.50
  -1   5  -2  412.16   15.90
   1   5   2  381.66   12.40
  -1  -5   2  388.16   15.50
   1  -5  -2  384.06   14.20
   1   5   2  385.86   11.90
   1   5   2  384.76   13.30
   1   5   3  148.49    7.30
   1   5   3  138.89    7.80
   1   5   3  149.88    8.30
  -1  -5   3  149.39   10.10
  -1  -5   3  147.09    6.90
  -1   5  -3  148.99    9.80
   1   5   4  387.16   13.20
  -1  -5   4  412.46   11.30
   1   5   4  411.76   11.70
   1   5   4  427.26   13.10
  -1   5  -4  406.16   16.20
  -1  -5   4  395.96   16.30
   1   5   5   75.19    6.30
   1   5   5   83.89    5.80
   1   5   5   84.09    5.30
   1  -5  -5   73.99    7.50
  -1  -5   5   76.69    5.20
  -1  -5   5   80.99    8.00
  -1   5  -5   82.59    7.70
  -1   5  -6  193.08   11.70
   1   5   6  178.98    8.10
   1   5   6  167.78    7.20
  -1  -5   6  170.38   11.30
   1   5   6  167.38    4.50
  -1  -5   6  172.98    7.50
   1  -5  -6  166.58   11.00
   1   5   6  163.48    4.40
   1   5   7  180.98    7.30
   1   5   7  178.78    7.70
  -1  -5   7  188.18   12.10
  -1  -5   7  186.18    7.80
  -1   5  -7  187.38   11.60
   1  -5  -7  167.18   11.10
   1   5   7  186.18   11.10
  -1  -5   8   78.49    8.20
  -1  -5   8   80.39    5.40
   1   5   8   74.79    7.40
   1   5   8   73.59    4.70
   1  -5  -8   73.49    7.70
   1   5   8   77.69    4.90
  -1   5  -8   78.09    8.20
   1   5   9  167.58   10.10
  -1  -5   9  193.28   12.70
   1  -5  -9  178.18   11.70
  -1  -5   9  180.78    8.10
  -1   5  -9  172.78   11.60
   1   5   9  176.08    6.80
   1   5   9  167.98    6.80
   1   5   9  202.08   11.80
   1   5  10   28.40    5.30
  -1  -5  10   43.30    6.80
  -1   5 -10   25.20    5.70
  -1  -5  10   28.80    3.60
   1   5  10   26.70    4.90
   1  -5 -10   29.60    5.30
   1   5  10   24.90    2.60
   1  -5 -11  213.28   13.00
   1   5  11  213.58   12.50
   1   5  11  215.38    6.20
   1   5  11  201.98    6.60
  -1  -5  11  235.78   14.40
  -1   5 -11  236.38   13.80
  -1  -5  11  220.48    9.40
   1   5  11  227.28   11.70
  -1  -5  12   34.70    4.10
  -1   5 -12   29.80    5.70
  -1  -5  12   35.60    6.40
   1   5  12   30.30    2.70
   1  -5 -12   31.50    5.70
   1   5  12   31.40    5.20
   1   5  12   31.70    2.10
   1   5  12   43.00    6.40
   1  -5 -13  117.89   10.00
  -1  -5  13  110.39   10.60
  -1  -5  13  125.79    7.60
  -1   5 -13  127.09   10.60
   1   5  13  111.59    9.30
   1   5  13  129.69    9.00
   1   5  13  119.09    5.30
   1   5  14  110.59    9.40
   1  -5 -14   93.89    9.10
   1   5  14   95.79    4.90
  -1   5 -14   99.19    9.70
   1  -5 -14  102.19    5.90
  -1  -5  14  100.09   10.20
  -1  -5  14   98.89    7.00
   1   5  14  106.59    8.30
  -1  -5  15   16.00    3.20
   1  -5 -15   12.40    2.40
   1   5  15   20.10    4.80
  -1   5 -15   17.50    5.80
   1   5  15   14.20    4.80
   1  -5 -15   14.00    4.90
  -1  -5  15   17.50    5.50
   1  -5 -16    8.00    2.10
   1   5  16   16.70    4.60
  -1   5 -16   15.90    5.60
  -1  -5  16   17.30    5.40
   1  -5 -16    3.10    3.00
  -1  -5  16    6.50    2.70
  -1   5 -17   15.00    4.90
  -1  -5  17   12.40    4.30
   1   5  17   16.70    4.90
   1  -5 -17   19.50    5.10
  -1  -5  17   22.70    4.10
  -1  -5  18   52.09    8.20
  -1   5 -18   64.29    8.80
   1   5  18   55.99    7.40
   1  -5 -18   65.09    8.20
  -1  -5  18   54.89    6.10
  -1  -5  19   43.30    8.00
  -1   5 -19   53.29    8.30
   1   5  19   40.50    6.70
   1  -5 -19   30.50    6.30
  -1  -5  19   38.40    5.40
   1  -5 -20  101.39   10.60
  -1  -5  20  104.89    8.40
   1   5  20   97.69    9.80
  -1   5 -20  123.89   12.10
  -1  -5  20  110.19   11.70
  -1  -5  21  130.99    9.60
   1   5  21  123.49   11.00
   1  -5 -21  114.69   11.50
  -1   5 -21  139.49   12.60
  -1  -5  21  146.09   13.70
  -1  -5  22   47.20    6.20
   1  -5 -22   39.40    7.70
   1   5  22   57.39    7.80
  -1   5 -22   59.19    8.90
  -1  -5  22   69.39    9.90
  -1  -5  23   18.90    4.60
  -1   5 -23    6.70    4.50
   1  -5 -23    3.10    3.80
  -1  -5  23   26.60    7.00
   1   5  23   17.90    5.90
  -1  -5  24   68.19    7.60
  -1   5 -24   65.59    9.90
  -1  -5  24   77.49   10.80
   1  -5 -24   65.79    9.40
  -1  -5  25    5.40    3.50
  -1   5 -25   -2.30    5.10
  -1  -5  25    6.10    4.40
   1  -5 -25    0.90    4.40
   1  -5 -26   13.60    5.50
  -1  -5  26   26.20    5.60
  -1  -5  26   19.10    6.20
  -1   5 -26   23.00    7.50
   1  -5 -27   34.00    7.30
  -1  -5  27   32.00    8.10
  -1   5 -27   19.10    6.30
  -1  -5  27   33.90    6.30
  -1  -5  28    1.80    4.70
   1  -5 -28   -1.50    5.90
  -1   5 -28    9.80    6.70
  -1  -5  28    8.50    4.50
   1  -5 -29   15.90    5.80
  -1  -5  29   27.70    8.00
  -1   5 -29   24.50    7.50
  -1  -6 -27   -0.30    5.20
   1  -6  27    6.10    4.60
   1   6 -27   12.70    6.80
   1  -6  27    3.10    3.90
   1  -6  26   16.20    7.20
  -1  -6 -26    8.60    4.10
   1   6 -26    5.70    6.10
   1  -6  26    3.40    3.60
   1   6 -25   12.10    6.30
   1  -6  25   16.80    6.30
  -1  -6 -25    7.70    4.90
   1  -6  25   13.80    5.10
   1  -6  24    0.80    3.80
  -1  -6 -24    1.20    3.50
   1  -6  24    4.10    4.30
   1   6 -24   -0.90    4.50
   1  -6  23   15.10    5.00
   1  -6  23   16.40    5.80
  -1  -6 -23   13.60    5.20
   1   6 -23   18.30    6.20
   1   6 -22   46.40    8.90
   1  -6  22   46.30    8.50
   1  -6  22   48.80    7.50
  -1  -6 -22   39.00    7.40
  -1  -6 -21    4.50    4.10
   1   6 -21    1.90    5.00
   1  -6  21    3.20    3.70
   1  -6  21   -4.70    4.80
   1   6 -20   64.29    9.60
   1  -6  20   67.29    9.70
   1  -6  20   72.19    8.90
  -1  -6 -20   72.69    9.00
  -1  -6 -19   86.39    9.70
   1  -6  19   87.19   10.90
   1   6 -19   93.19   10.70
   1  -6  19   96.49    9.80
   1  -6  18   27.60    5.80
  -1   6  18   27.40    6.00
   1   6 -18   35.80    7.20
   1  -6  18   23.70    7.00
  -1  -6 -18   31.10    6.30
  -1   6  17  244.68   13.00
   1   6 -17  229.88   15.30
   1  -6  17  217.68   13.90
  -1  -6 -17  222.28   14.60
   1  -6  17  246.88   17.20
  -1   6  17  240.68   13.90
  -1   6  16   43.50    6.70
   1  -6  16   58.79    7.70
  -1   6  16   33.60    6.10
   1   6 -16   29.60    6.90
  -1  -6 -16   40.70    6.90
   1  -6  16   42.00    8.00
  -1  -6 -15   66.69    8.30
   1   6 -15   55.79    8.30
  -1   6  15   70.49    7.90
   1  -6  15   71.89    8.10
  -1   6  15   70.89    7.60
   1  -6  15   80.99   10.10
  -1   6  14  179.98   11.60
  -1  -6 -14  189.98   12.90
   1  -6  14  182.58   12.30
   1  -6  14  175.08   14.10
  -1   6  14  186.48   11.80
   1   6 -14  189.18   13.20
  -1   6  14  192.98    7.40
  -1  -6 -13  262.07   15.00
   1  -6  13  228.18   15.70
   1  -6  13  244.18   13.90
  -1   6  13  235.98   12.90
  -1   6  13  239.08    8.30
   1   6 -13  265.67   15.10
  -1   6  13  246.48   13.30
   1   6 -12   36.40    6.40
  -1   6  12   36.90    5.70
   1  -6  12   24.80    5.80
  -1   6  12   24.60    5.40
  -1   6  12   34.60    3.30
  -1  -6 -12   34.80    6.00
   1  -6  12   32.00    5.80
  -1   6  11   55.39    5.50
  -1   6  11   63.49    7.10
  -1  -6 -11   65.89    7.90
  -1   6  11   44.30    6.30
  -1   6  11   56.59    4.20
   1   6 -11   61.59    7.70
   1  -6  11   51.09    7.60
   1  -6  11   50.19    6.40
   1  -6  10  104.29   10.40
  -1   6  10  109.29    8.60
  -1   6  10   96.79    8.70
  -1   6  10   97.69    5.50
   1   6 -10   99.89    9.30
   1  -6  10   99.09    8.90
  -1  -6 -10  103.09    9.20
  -1   6   9   96.09    8.40
  -1  -6  -9   78.99    5.80
   1   6  -9   89.29    8.40
   1   6  -9   72.69    5.00
  -1   6   9   83.29    5.20
   1  -6   9   85.19    9.20
   1  -6   9   89.09    8.50
  -1  -6  -9   87.39    8.70
  -1   6   9   84.49    7.40
   1  -6   8   30.90    6.20
  -1  -6  -8   27.60    3.90
   1   6  -8   29.90    5.30
   1   6  -8   25.60    3.10
  -1   6   8   33.10    3.50
  -1   6   8   44.80    6.60
  -1   6   8   28.40    4.90
   1  -6   8   31.80    5.50
   1   6  -7   93.89    8.40
   1  -6   7   86.49    8.90
   1  -6   7   90.59    8.40
  -1  -6  -7   93.69    6.80
  -1   6   7   95.49    5.90
  -1   6   7  102.19    7.80
   1   6  -7   87.59    5.40
  -1   6   7   97.39    8.80
  -1   6   6   85.09    5.80
   1   6  -6   83.09    5.20
  -1  -6  -6   96.29    7.20
   1   6  -6   95.99    8.00
   1  -6   6   97.99    9.50
   1  -6   6   94.19    8.40
  -1   6   6  100.89    9.10
  -1   6   6   98.69    7.60
   1  -6   5  135.99    9.80
  -1  -6  -5  121.59    8.30
  -1   6   5  140.69   10.50
   1  -6   5  142.09   11.10
   1   6  -5  120.09    6.30
   1   6  -5  142.89    9.60
  -1   6   5  116.79    7.00
  -1   6   5  126.69    8.50
   1  -6   4  134.99   10.70
  -1   6   4  139.79    8.80
  -1  -6  -4  142.99    9.10
  -1   6   4  151.38   10.90
   1  -6   4  150.38   10.20
   1   6  -4  135.89    6.90
   1   6  -4  152.48    9.60
  -1   6   4  145.19    7.90
  -1   6   3   81.39    6.30
  -1   6   3   95.39    9.00
   1  -6   3   78.59    7.70
  -1  -6  -3   84.69    7.50
   1   6  -3   85.79    7.20
   1  -6   3   74.29    8.00
   1   6  -3   79.09    5.40
  -1   6   3   79.79    6.80
  -1   6   2  133.29    8.30
  -1   6   2  122.39    9.90
  -1  -6  -2  132.29    9.40
   1  -6   2  142.79   10.40
   1   6  -2  127.19    8.50
   1   6  -2  128.39    7.10
   1  -6   2  129.99    9.50
  -1   6   2  139.69    9.90
  -1   6   2  129.59    8.00
  -1   6   1   22.10    4.70
   1  -6   1   22.80    4.50
   1   6  -1   22.40    4.00
   1   6  -1   24.20    3.40
   1  -6   1   25.20    4.70
  -1   6   1   25.10    4.00
  -1  -6  -1   23.90    4.80
   1   6   0   -0.80    2.20
  -1  -6   0    1.20    2.80
   1   6   0    0.70    1.90
   1  -6   0    1.40    2.70
   1  -6   0    1.10    2.90
  -1   6   0    3.00    2.90
   1  -6  -1   26.50    4.80
  -1   6  -1   22.10    4.60
   1   6   1   21.40    3.80
  -1  -6   1   19.30    4.60
   1   6   1   19.30    3.20
   1  -6  -1   24.80    4.80
  -1   6  -2  126.99    9.70
   1   6   2  125.19   10.10
   1  -6  -2  137.59    9.60
  -1  -6   2  124.99    9.90
   1   6   2  124.49    7.90
   1   6   2  126.09    7.70
   1   6   3   74.59    7.90
   1   6   3   75.89    6.00
  -1  -6   3   86.29    8.60
  -1   6  -3   83.69    8.00
   1   6   4  150.18   10.90
  -1  -6   4  141.99   10.90
   1   6   4  145.99    7.90
  -1   6  -4  138.29   10.40
   1   6   5  125.69    9.80
   1   6   5  121.59    7.20
  -1  -6   5  135.79    7.50
  -1   6  -5  127.39   10.30
  -1  -6   5  137.29   11.00
   1   6   6   97.09    6.40
   1   6   6   86.79    4.00
  -1  -6   6   95.89    6.40
   1   6   6   92.49    6.70
   1   6   6   89.49    8.60
   1   6   6   96.29    8.80
  -1  -6   6   86.49    8.80
  -1   6  -6   97.19    9.30
  -1  -6   7   93.59    6.30
   1   6   7   98.59    9.20
  -1  -6   7   98.79    9.60
   1  -6  -7  102.89    9.70
  -1   6  -7   98.69    9.40
   1   6   7   89.09    6.40
   1   6   7   94.29    8.70
   1   6   7   88.69    3.20
   1   6   7   93.39    6.10
   1   6   7   86.99    3.20
   1  -6  -8   18.40    4.50
  -1  -6   8   31.20    6.20
   1   6   8   30.60    5.60
   1   6   8   27.80    3.60
   1   6   8   26.40    3.50
  -1  -6   8   29.40    3.80
   1   6   8   27.20    5.40
  -1   6  -8   25.40    5.60
  -1  -6   9   80.39    9.10
  -1   6  -9   98.79    9.60
  -1  -6   9   71.99    5.80
   1  -6  -9   75.19    8.80
   1   6   9   77.59    8.30
   1   6   9   94.39    8.60
   1   6   9   85.99    5.80
   1   6   9   82.49    5.60
   1   6  10  102.59    9.30
   1   6  10   90.99    5.60
   1   6  10   92.19    8.40
  -1   6 -10  102.09   10.00
  -1  -6  10  103.39    6.90
  -1  -6  10  105.49   10.60
   1  -6 -10  112.29   10.40
   1   6  10  102.29    6.10
  -1   6 -11   51.59    7.60
   1   6  11   59.99    7.50
   1   6  11   58.79    4.60
  -1  -6  11   54.39    5.40
   1   6  11   58.39    7.20
  -1  -6  11   48.50    7.90
   1  -6 -11   48.70    7.40
  -1  -6  12   32.90    4.30
   1   6  12   32.40    5.90
   1   6  12   34.60    3.70
  -1  -6  12   28.30    6.80
   1   6  12   25.60    5.30
   1  -6 -12   30.20    6.10
  -1   6 -12   36.40    6.60
   1   6  13  245.08   13.30
  -1  -6  13  222.58   15.50
  -1   6 -13  241.08   15.40
  -1  -6  13  247.78   11.40
   1   6  13  249.18   14.50
   1  -6 -13  231.38   15.20
   1   6  14  190.38   13.10
  -1  -6  14  187.38   14.60
   1   6  14  203.18   12.20
  -1  -6  14  189.98   10.20
  -1   6 -14  200.78   14.50
   1  -6 -14  193.88   14.00
  -1  -6  15   76.49   10.20
   1   6  15   78.89    8.30
  -1  -6  15   64.39    6.50
   1  -6 -15   72.69    9.40
   1   6  15   63.49    8.10
  -1   6 -15   63.59    9.00
   1  -6 -16   32.00    6.80
  -1  -6  16   42.50    5.50
   1   6  16   45.60    6.80
  -1   6 -16   47.10    7.90
   1   6  16   38.80    6.80
  -1  -6  16   36.70    7.90
  -1  -6  17  217.38   16.50
   1   6  17  220.28   14.30
   1   6  17  250.17   13.30
   1  -6 -17  243.58   16.30
  -1   6 -17  249.08   16.40
  -1  -6  17  234.38   12.00
  -1  -6  18   31.20    5.10
  -1  -6  18   29.20    7.40
   1  -6 -18   31.10    7.20
   1   6  18   28.20    6.00
  -1   6 -18   34.90    7.80
   1   6  19   92.89   10.00
   1  -6 -19   87.29   10.20
  -1   6 -19   99.19   11.10
  -1  -6  19   97.59   11.80
  -1  -6  19   98.19    8.30
   1   6  20   65.39    8.80
  -1  -6  20   71.79    7.50
  -1  -6  20   64.29   10.10
   1  -6 -20   71.29    9.70
  -1   6 -20   84.19   10.70
  -1   6 -21    6.50    5.10
   1   6  21    2.80    4.50
  -1  -6  21    4.00    3.20
  -1  -6  21    5.80    5.20
   1  -6 -21    1.20    3.60
  -1  -6  22   44.80    8.70
   1  -6 -22   49.20    8.60
  -1  -6  22   44.00    6.30
  -1   6 -22   57.39    9.50
   1   6  22   47.60    7.80
  -1   6 -23   15.80    6.30
  -1  -6  23   16.00    4.40
   1  -6 -23   11.00    5.20
  -1  -6  23   21.50    6.40
   1   6  23   10.70    4.90
  -1   6 -24   -8.90    6.80
  -1  -6  24    5.70    5.30
   1  -6 -24   -0.70    4.10
   1   6  24   -0.50    4.20
  -1   6 -25    6.60    5.10
   1  -6 -25    9.80    5.40
  -1  -6  25    5.10    4.90
  -1   6 -26   -3.20    6.30
  -1  -6  26    7.60    4.80
   1  -6 -26   -1.20    4.10
   1  -6 -27    2.20    5.80
  -1   6 -27   -0.80    6.50
  -1  -6  27    2.80    4.40
   1  -7  25    2.80    3.80
   1  -7  25    3.00    4.50
  -1  -7 -25    4.70    5.00
   1   7 -25   14.10    6.90
   1   7 -24   -4.40    4.80
   1  -7  24    2.20    3.70
  -1  -7 -24   -0.30    4.20
   1  -7  24   -1.80    4.70
   1  -7  23    6.10    4.60
   1  -7  23    9.30    4.20
  -1  -7 -23   20.30    6.20
   1   7 -23   21.10    7.00
   1  -7  22    5.10    5.20
  -1  -7 -22   10.40    5.20
   1   7 -22    0.80    4.80
   1  -7  22    0.70    3.50
   1  -7  21   16.10    4.90
   1   7 -21   13.40    7.10
   1  -7  21   12.30    5.30
  -1  -7 -21   19.20    6.20
   1  -7  20   17.80    6.30
   1   7 -20   29.90    7.50
  -1  -7 -20   16.10    5.60
   1  -7  20   25.20    5.70
   1   7 -19    6.10    5.60
   1  -7  19   10.90    4.40
  -1  -7 -19   10.00    4.90
   1  -7  19    0.20    4.80
  -1   7  19   10.60    4.60
  -1  -7 -18   42.80    7.80
   1  -7  18   42.60    7.00
   1   7 -18   45.90    8.60
   1  -7  18   32.30    7.80
  -1   7  18   52.69    7.40
  -1   7  18   40.90    7.10
   1  -7  17   54.39    9.60
   1   7 -17   51.69    8.70
  -1   7  17   60.99    7.70
  -1   7  17   53.09    7.70
  -1  -7 -17   49.30    8.10
   1  -7  17   57.69    7.90
  -1   7  16   88.49    9.10
   1  -7  16   91.39   11.60
  -1   7  16   99.59    9.60
   1  -7  16   90.19    9.70
  -1  -7 -16   86.39   10.20
   1   7 -16   76.29    9.80
  -1   7  15  240.28   14.20
   1  -7  15  228.38   14.50
  -1  -7 -15  220.58   15.60
   1   7 -15  206.68   14.70
   1  -7  15  199.68   16.20
  -1   7  15  198.98   13.00
   1  -7  14   12.20    6.30
   1  -7  14    5.80    4.10
  -1   7  14    7.20    4.90
   1   7 -14   -2.40    4.30
  -1  -7 -14   -0.70    3.80
  -1   7  14    6.40    4.20
   1   7 -13   33.30    6.90
   1  -7  13   16.40    6.10
   1  -7  13   11.80    4.40
  -1   7  13   15.00    4.90
  -1   7  13   18.20    4.80
  -1  -7 -13   15.10    5.20
   1  -7  12    7.80    4.40
  -1   7  12    9.50    4.50
  -1   7  12    9.90    4.60
   1  -7  12   11.50    4.10
  -1  -7 -12    6.60    4.20
   1   7 -12   12.70    5.00
  -1   7  11   14.20    4.70
   1  -7  11   16.00    5.80
  -1   7  11   14.40    4.30
   1  -7  11   15.20    4.60
   1   7 -11   21.90    5.60
   1   7 -10  120.99   10.40
   1  -7  10  117.09   11.90
  -1   7  10  124.09    6.40
  -1   7  10  120.89   10.40
   1  -7  10  119.89   10.20
  -1   7  10  115.09    9.40
  -1   7   9   47.10    6.30
   1   7  -9   43.60    6.70
   1  -7   9   43.30    6.80
  -1  -7  -9   46.00    5.30
  -1   7   9   40.40    7.30
   1  -7   9   44.80    8.00
  -1   7   9   41.20    4.10
  -1  -7  -8  102.09    7.70
  -1   7   8  124.79    9.40
   1  -7   8  109.19   11.40
  -1   7   8  105.79    6.40
   1  -7   8  100.59    9.30
  -1   7   8  114.19   10.30
   1   7  -8  113.79    9.90
  -1   7   7  358.96   17.80
   1   7  -7  396.86   17.40
  -1   7   7  369.66   15.70
   1  -7   7  401.66   20.20
   1  -7   7  405.66   17.80
  -1   7   7  359.26   12.00
  -1  -7  -7  409.66   15.60
  -1  -7  -6  117.09    8.80
  -1   7   6  121.29   10.70
   1  -7   6  105.69   10.60
   1  -7   6  110.59    9.80
  -1   7   6  105.19    8.60
   1   7  -6  107.19    9.30
  -1   7   6  106.89    7.00
   1   7  -5   28.80    5.50
  -1   7   5   13.10    3.70
  -1   7   5   13.60    4.70
  -1   7   5   18.60    3.60
  -1  -7  -5   13.20    3.80
  -1   7   5   14.70    4.60
   1  -7   5   24.90    5.40
   1  -7   5   19.00    5.20
   1  -7   4   55.19    7.50
   1   7  -4   67.89    7.30
  -1   7   4   56.39    7.70
   1  -7   4   62.79    7.40
  -1  -7  -4   59.99    6.80
  -1   7   4   70.69    7.80
  -1   7   4   65.19    5.90
  -1   7   4   65.69    6.70
   1  -7   3   26.70    5.70
  -1   7   3   27.20    4.60
   1  -7   3   13.40    4.20
  -1   7   3   20.40    4.60
  -1   7   3   13.50    4.20
  -1  -7  -3   19.40    4.60
  -1   7   3   21.70    3.90
   1   7  -3   13.00    3.60
  -1   7   2   88.79    8.80
  -1  -7  -2   86.19    8.60
   1  -7   2   80.79    8.30
  -1   7   2   85.89    7.40
   1  -7   2   85.99    9.00
  -1   7   2   75.59    8.90
   1   7  -2   82.89    7.50
  -1   7   2   83.39    7.10
   1   7  -2   95.89    6.80
   1  -7   1   47.50    6.90
  -1   7   1   34.30    6.30
  -1   7   1   50.69    6.80
  -1   7   1   37.30    5.20
  -1  -7  -1   48.30    6.90
   1   7  -1   49.60    6.00
   1  -7   1   47.20    6.40
  -1   7   1   58.09    6.20
   1   7   0   39.40    5.30
   1  -7   0   43.10    6.40
   1  -7   0   34.90    6.10
  -1   7   0   36.90    6.00
  -1  -7   0   36.80    6.40
  -1   7  -1   48.10    6.80
   1   7   1   43.70    6.80
   1   7   1   44.30    5.50
   1  -7  -1   51.49    7.00
  -1  -7   1   48.30    7.10
  -1  -7   2   92.69    9.40
   1   7   2   81.99    7.00
   1  -7  -2   88.79    8.60
  -1   7  -2   89.89    8.90
   1   7   2   66.79    8.50
   1   7   3   14.30    4.50
   1   7   3   17.30    3.40
  -1   7  -3   22.90    5.30
  -1  -7   3   15.50    4.90
  -1  -7   4   60.99    8.00
   1   7   4   56.99    7.40
  -1   7  -4   67.19    8.00
   1   7   4   68.89    6.20
  -1  -7   5   21.30    5.40
   1   7   5   20.30    2.80
   1   7   5   21.30    3.80
  -1   7  -5   21.80    5.80
   1   7   5   19.80    5.70
  -1  -7   6  107.09   11.00
   1   7   6  103.19    9.70
   1   7   6  113.09    7.60
  -1  -7   6  103.89    7.40
  -1   7  -6  107.89   10.50
   1   7   6  110.29   10.20
   1   7   6   95.29    4.80
  -1  -7   7  360.66   19.30
  -1   7  -7  401.86   19.40
   1   7   7  392.36   18.40
  -1  -7   7  371.96   13.50
   1   7   7  354.46   17.60
   1   7   7  360.56   13.00
  -1  -7   8  116.59    7.80
   1   7   8  125.39   10.80
  -1  -7   8  123.89   11.90
  -1   7  -8   99.29   10.10
   1   7   8  114.29   10.50
   1   7   8  106.69    7.10
  -1  -7   9   41.10    7.30
   1   7   9   37.60    4.40
  -1  -7   9   38.40    4.80
   1   7   9   36.60    6.90
  -1   7  -9   49.20    7.90
   1   7   9   49.80    7.60
   1   7  10  114.99    7.20
   1   7  10  109.09    9.90
  -1   7 -10  114.89   11.20
  -1  -7  10  121.49   12.10
  -1  -7  10  114.69    7.80
   1   7  10  135.49   11.30
   1  -7 -10  101.59   10.70
   1   7  11   17.80    5.20
  -1   7 -11    9.00    4.30
   1  -7 -11   11.90    4.90
  -1  -7  11   17.10    5.90
  -1  -7  11   18.90    3.70
   1   7  11   18.80    5.00
  -1   7 -12   -0.70    4.50
  -1  -7  12   11.30    5.40
  -1  -7  12    8.20    2.80
   1   7  12   -0.40    4.60
   1  -7 -12    8.80    4.70
   1   7  12   13.10    4.80
  -1  -7  13   31.70    7.70
   1   7  13   17.60    5.50
   1  -7 -13   16.00    5.60
  -1   7 -13   16.80    5.70
   1   7  13   14.80    4.60
  -1  -7  13   16.40    3.80
   1   7  14   13.30    5.80
   1   7  14    4.60    4.80
  -1   7 -14   -2.70    4.10
   1  -7 -14   -1.90    5.00
  -1  -7  14    0.60    2.30
  -1  -7  14   16.40    6.60
  -1   7 -15  218.88   15.90
   1   7  15  230.28   13.90
   1  -7 -15  221.28   16.60
  -1  -7  15  218.48   17.40
   1   7  15  228.28   15.10
  -1  -7  15  222.58   11.80
  -1   7 -16   82.09   10.60
   1   7  16  101.89    9.60
  -1  -7  16   86.69   11.40
   1  -7 -16   86.59   11.00
  -1  -7  16   81.89    7.40
   1   7  16   99.19   10.50
  -1   7 -17   56.79    9.30
   1   7  17   52.59    8.00
  -1  -7  17   58.59    6.50
   1   7  17   72.29    8.20
   1  -7 -17   55.39    9.00
  -1  -7  17   71.99   10.90
  -1  -7  18   39.90    8.70
   1   7  18   45.80    6.80
   1  -7 -18   43.80    8.50
   1   7  18   36.60    6.90
  -1   7 -18   36.70    7.90
  -1  -7  19    5.70    4.90
  -1   7 -19    7.90    5.50
   1  -7 -19   11.50    5.70
   1   7  19    3.50    4.00
  -1   7 -20   31.00    7.60
   1  -7 -20   18.70    6.30
  -1  -7  20   18.00    6.50
   1   7  20   22.30    6.30
  -1   7 -21   11.80    5.70
   1  -7 -21   15.60    6.30
  -1  -7  21   12.90    6.00
   1   7  21   25.50    6.50
  -1  -7  22   -1.90    5.20
   1   7  22    1.30    3.40
   1  -7 -22    6.30    5.40
  -1   7 -22    3.40    4.00
   1  -7 -23   10.80    5.70
   1   7  23   17.40    5.90
  -1   7 -23   22.50    6.90
  -1  -7  23   19.40    6.40
   1  -7 -24    4.30    5.00
  -1   7 -24   -5.00    6.30
   1   7  24    8.50    4.60
  -1  -7  24   13.60    7.20
   1   7  25    6.70    5.00
  -1   7 -25    1.80    6.30
   1  -7 -25    2.10    4.60
  -1  -7  25    6.50    5.50
   1   8 -22    5.20    6.40
   1  -8  22   17.70    7.30
  -1  -8 -22    1.90    4.40
   1  -8  21    4.60    4.40
   1   8 -21   -8.30    6.70
  -1  -8 -21   -3.10    4.50
  -1   8  20    0.10    3.50
   1  -8  20    4.70    5.10
  -1  -8 -20    4.10    4.30
   1   8 -20   -2.70    5.40
   1  -8  20   -1.40    3.70
   1  -8  19   15.20    6.50
  -1   8  19   15.70    5.40
  -1  -8 -19    4.40    4.30
   1   8 -19   -3.00    6.30
   1  -8  19    7.60    4.10
  -1  -8 -18    6.80    4.80
   1  -8  18    4.90    5.00
   1   8 -18   -6.10    6.30
  -1   8  18   14.90    5.50
   1  -8  18    2.30    3.30
  -1   8  18    7.20    4.20
  -1  -8 -17    7.30    5.40
   1  -8  17   -2.20    5.20
  -1   8  17    8.80    4.40
  -1   8  17   13.20    5.50
   1   8 -17   -2.90    5.70
   1  -8  17    5.50    3.90
  -1   8  16   13.70    4.60
   1  -8  16    9.50    6.20
   1   8 -16    1.60    5.20
  -1  -8 -16   11.50    4.90
  -1   8  16   21.20    6.00
   1  -8  16   18.20    5.50
   1   8 -15   -0.60    5.20
   1  -8  15   16.80    5.40
  -1   8  15   10.40    5.00
   1  -8  15   19.10    7.20
  -1   8  15   12.40    4.40
  -1  -8 -15   10.40    4.70
   1  -8  14   -0.80    4.10
  -1   8  14    1.40    4.00
  -1   8  14   10.60    4.90
   1  -8  14    2.60    3.20
   1   8 -14   -7.40    5.50
   1  -8  13    5.00    3.40
  -1   8  13    2.10    3.80
  -1   8  13   -0.40    3.30
   1  -8  13    4.30    4.40
  -1   8  12  125.09   10.60
   1  -8  12  113.19   12.80
  -1   8  12  116.09   10.90
   1   8 -12  122.39   11.40
   1  -8  12  147.89   12.00
  -1   8  11   33.90    6.90
   1   8 -11   53.99    8.20
   1  -8  11   35.50    8.20
   1  -8  11   33.40    6.50
  -1   8  11   32.70    5.90
   1   8 -10   12.70    4.90
   1  -8  10   11.30    5.30
   1  -8  10    7.20    3.80
  -1   8  10    6.20    4.90
  -1   8  10   22.30    5.30
  -1   8   9   91.79   10.00
  -1   8   9   85.09    8.70
   1  -8   9   83.19    9.00
  -1  -8  -9   86.39    7.60
   1   8  -9   95.29    9.70
   1  -8   9   92.49   11.20
   1  -8   8   46.00    7.20
   1   8  -8   44.20    7.20
  -1   8   8   55.39    8.30
   1  -8   8   53.49    8.80
  -1   8   8   44.70    6.50
  -1   8   8   48.40    6.60
  -1  -8  -8   54.59    6.40
  -1   8   7   82.69    8.50
  -1  -8  -7   77.39    7.70
  -1   8   7   82.29    8.30
   1  -8   7   81.09   10.40
   1   8  -7   82.59    9.00
  -1   8   7   75.39    9.30
   1  -8   7   84.99    9.20
  -1   8   6   13.60    4.30
  -1   8   6   15.70    3.40
   1  -8   6   19.80    5.90
   1   8  -6   16.50    4.50
  -1  -8  -6   10.70    4.20
   1  -8   6   15.60    5.00
  -1   8   6   14.20    4.60
  -1   8   6   12.00    5.10
  -1   8   5   88.99   10.00
  -1   8   5   94.59    7.30
   1   8  -5  101.89    9.40
   1  -8   5   99.89   11.00
  -1  -8  -5  105.39    9.40
   1  -8   5  107.69   10.00
  -1   8   5  105.39    9.10
  -1   8   5   99.19    9.40
  -1   8   4   46.50    7.00
  -1  -8  -4   56.39    7.30
   1  -8   4   46.80    7.20
  -1   8   4   40.90    5.40
  -1   8   4   48.90    8.00
   1  -8   4   58.39    8.70
   1   8  -4   40.80    6.40
  -1   8   4   48.20    6.50
  -1   8   3  127.79    8.90
  -1   8   3  131.69   12.00
   1   8  -3  134.89   10.40
   1  -8   3  133.59   11.30
  -1   8   3  138.89   10.20
  -1  -8  -3  144.19   11.40
  -1   8   3  141.19   11.40
   1  -8   3  127.79   11.90
  -1  -8  -2    7.00    3.80
   1  -8   2   11.70    4.20
   1  -8   2    9.80    4.30
  -1   8   2    8.90    3.80
  -1   8   2    6.30    3.20
  -1   8   2    9.70    3.30
  -1   8   2    3.90    4.30
   1   8  -2    3.20    2.90
  -1   8   1   33.10    5.20
  -1   8   1   25.60    4.60
   1  -8   1   32.20    6.40
  -1   8   1   41.00    6.70
  -1   8   1   28.40    6.50
  -1  -8  -1   29.70    6.00
   1   8  -1   25.00    5.20
  -1  -8   0   86.19    9.60
   1  -8   0   98.09   10.10
   1   8   0   80.59    7.80
  -1   8   0   70.19    9.30
   1   8   0   75.99    9.60
  -1   8   0   80.39    9.10
  -1   8   0   85.59    8.00
  -1   8   0   86.39    8.30
   1  -8  -1   37.20    6.80
   1   8   1   36.40    5.50
  -1  -8   1   29.50    6.40
   1   8   1   30.00    6.70
  -1   8  -1   29.80    6.00
  -1  -8   2    1.50    3.60
   1   8   2    7.30    3.30
   1   8   2    3.10    4.30
  -1   8  -2    9.70    4.40
  -1  -8   3  152.68   13.00
   1   8   3  116.99    8.90
  -1   8  -3  131.79   11.60
   1   8   3  117.29   11.50
   1   8   4   56.79    8.40
  -1  -8   4   50.79    8.20
  -1   8  -4   58.69    8.20
   1   8   4   41.50    5.50
   1   8   5  117.49   11.40
  -1   8  -5   84.59    9.70
   1   8   5  102.59   10.20
  -1  -8   5   99.29   10.90
   1   8   5   91.99    7.60
  -1  -8   6   19.70    6.30
  -1   8  -6   16.80    5.90
   1   8   6   17.40    5.40
   1   8   6   12.20    4.70
   1   8   6   14.00    3.60
   1   8   7   88.79   10.10
  -1   8  -7   87.09   10.30
   1   8   7   74.99    9.20
  -1  -8   7   70.19    9.70
   1   8   8   48.30    7.90
  -1   8  -8   43.90    7.70
  -1  -8   8   37.20    7.50
  -1  -8   8   55.49    6.00
   1   8   8   59.39    8.60
  -1  -8   9   81.89   10.80
   1   8   9   82.39    9.60
   1   8   9   73.39    9.20
  -1  -8   9   80.89    7.00
  -1   8  -9   88.79   10.60
   1   8  10    9.90    4.70
  -1   8 -10    8.80    4.80
   1   8  10   20.20    6.00
  -1  -8  10   19.30    6.70
   1   8  11   41.80    7.50
   1   8  11   39.50    7.10
  -1   8 -11   42.30    8.10
  -1  -8  11   47.50    8.90
   1   8  12  117.49   11.30
  -1  -8  12  120.89   13.30
  -1   8 -12  123.89   12.60
   1   8  12  117.09   11.10
   1  -8 -13    4.40    4.70
   1   8  13    2.30    4.10
   1   8  13    9.20    5.10
  -1  -8  13    7.80    5.20
  -1   8 -13   10.50    6.20
   1   8  14    1.30    3.80
  -1   8 -14    2.60    4.30
  -1  -8  14    4.70    4.90
   1  -8 -14   -0.40    4.50
   1   8  14    1.40    4.00
   1  -8 -15    7.90    5.00
  -1   8 -15    8.30    5.30
   1   8  15    9.60    4.70
   1   8  15   21.00    6.30
  -1  -8  15   11.80    5.90
  -1   8 -16   13.10    6.00
   1   8  16   18.20    5.80
   1  -8 -16   11.20    5.60
  -1  -8  16   10.70    5.70
   1   8  16   11.80    4.50
   1  -8 -17   13.80    6.00
   1   8  17    6.70    4.20
   1   8  17   18.30    6.00
  -1   8 -17    3.90    5.20
  -1  -8  17    3.10    4.70
  -1  -8  18    8.70    5.40
   1  -8 -18    2.60    4.30
   1   8  18    5.50    4.20
   1   8  18    6.20    4.70
  -1   8 -18   11.10    6.00
   1  -8 -19    6.90    4.80
   1   8  19   16.80    6.30
  -1   8 -19    5.50    4.30
   1   8  19   21.50    6.10
  -1  -8  19    9.90    5.30
   1  -8 -20    5.70    5.10
  -1   8 -20    7.90    6.10
   1   8  20   -0.70    3.60
  -1  -8  20   -4.70    5.50
  -1   8 -21    6.20    5.10
   1   8  21    6.90    5.10
   1  -8 -21    5.10    5.50
  -1  -8  21    1.00    3.60
   1   8  22    5.00    5.40
  -1  -8  22   12.50    6.50
   1  -8 -22    5.60    5.60
  -1   8 -22    9.10    6.20
  -1   9  18   20.70    6.10
   1  -9  18   10.40    4.90
   1   9 -18    7.80    6.20
  -1   9  18   15.70    6.10
  -1   9  17   10.80    5.00
  -1   9  17   13.10    5.90
   1  -9  17    3.10    4.70
  -1   9  16    6.60    4.30
  -1   9  16    0.60    4.50
   1  -9  16    5.90    5.10
  -1   9  15   13.10    5.30
  -1   9  15   21.20    6.70
   1  -9  15    2.10    3.60
   1   9 -15   -3.60    6.50
   1  -9  14    2.50    4.30
   1  -9  14    2.20    3.50
  -1   9  14   -1.20    3.60
  -1   9  14   -3.00    4.70
   1   9 -14  -11.90    7.20
   1  -9  13   -3.10    4.20
  -1   9  13    4.80    4.00
  -1   9  13   -4.70    5.40
   1  -9  13    6.90    5.10
   1   9 -13   -2.80    5.90
   1  -9  12   12.80    6.30
   1  -9  12   17.60    5.20
  -1   9  12   14.50    5.80
  -1   9  12   17.10    5.30
   1   9 -12   16.00    5.70
  -1   9  11    8.80    4.10
   1   9 -11   19.80    6.30
   1  -9  11   11.80    5.10
   1  -9  11    6.40    4.70
  -1   9  11    5.10    5.00
   1   9 -10   26.70    6.60
   1  -9  10   27.60    7.70
  -1   9  10   13.20    5.30
  -1   9  10   19.40    5.00
   1  -9  10   21.00    5.80
   1  -9   9   15.00    5.20
  -1   9   9   17.90    5.00
  -1   9   9   17.70    5.90
  -1   9   9   17.00    4.90
   1  -9   9   19.50    6.50
   1   9  -9   20.00    5.90
   1  -9   8   11.60    4.50
  -1   9   8   12.20    4.30
   1  -9   8   12.60    5.80
  -1   9   8    8.80    4.60
  -1   9   8   15.40    5.60
   1   9  -8   16.30    5.70
  -1  -9  -8   14.20    4.00
  -1   9   7   45.50    6.70
  -1   9   7   51.19    8.30
   1  -9   7   53.49    7.80
   1   9  -7   49.99    7.80
   1  -9   7   64.39    9.70
  -1  -9  -7   51.89    6.90
  -1   9   7   56.99    7.60
  -1   9   6    3.20    4.70
   1  -9   6    2.30    3.60
  -1   9   6    3.70    3.40
  -1  -9  -6    3.20    3.00
   1  -9   6   -0.40    4.30
  -1   9   6    0.60    3.00
   1   9  -6    4.60    4.50
  -1   9   5   32.10    5.80
  -1   9   5   27.30    6.90
   1   9  -5   33.90    6.20
  -1  -9  -5   43.00    6.90
  -1   9   5   38.70    7.00
   1  -9   5   35.00    7.50
   1  -9   5   33.30    6.50
   1  -9   4   14.40    5.40
  -1   9   4   14.40    4.70
  -1  -9  -4   13.50    4.80
   1  -9   4    8.10    4.80
  -1   9   4   19.00    5.30
  -1   9   4    6.70    4.60
   1   9  -4   10.00    4.10
  -1   9   3   21.90    6.10
  -1   9   3   33.20    5.60
  -1   9   3   33.80    6.50
   1  -9   3   35.70    7.60
  -1  -9  -3   32.50    6.40
   1   9  -3   45.10    6.90
   1  -9   2    0.40    3.80
   1   9  -2    2.30    3.30
  -1   9   2    4.00    3.60
  -1   9   2    3.30    3.00
  -1  -9  -2    0.80    3.30
  -1   9   2   -1.10    4.20
  -1  -9  -1    5.10    4.40
   1   9  -1    8.60    3.90
  -1   9   1   12.50    4.50
  -1   9   1    8.00    3.40
  -1   9   1    2.10    4.40
   1   9  -1   10.50    5.10
  -1   9   1    9.20    3.30
   1  -9   1    9.50    4.90
  -1   9   0   43.30    6.20
  -1   9   0   39.70    7.10
  -1   9   0   34.30    5.60
  -1   9   0   31.80    6.90
  -1  -9   0   44.20    7.90
   1   9   0   32.10    5.50
   1  -9   0   40.50    7.30
   1   9   0   29.40    6.80
  -1  -9   1   16.20    5.40
   1   9   1   10.00    3.80
  -1   9  -1    8.00    3.20
  -1   9  -1    4.00    4.10
   1   9   1    5.80    4.80
  -1   9  -1    8.40    4.50
  -1   9  -1    6.60    3.50
  -1  -9   2    4.80    4.30
   1   9   2    2.50    2.80
  -1   9  -2    5.20    4.00
   1   9   2   -5.00    5.20
  -1   9  -3   33.20    6.50
   1   9   3   32.80    7.40
  -1  -9   3   44.20    7.90
  -1  -9   4    4.60    3.50
   1   9   4   11.30    4.70
   1   9   4   11.40    5.50
  -1   9  -4   20.60    6.30
  -1  -9   5   26.20    6.90
   1   9   5   19.70    5.50
   1   9   5   19.90    6.40
  -1   9  -5   28.70    6.50
  -1  -9   6    2.70    4.30
   1   9   6    2.00    4.30
  -1   9  -6   -0.20    4.20
   1   9   6    6.70    4.00
   1   9   7   51.09    8.10
  -1   9  -7   42.60    7.70
   1   9   7   37.50    7.20
  -1  -9   7   54.39    9.30
  -1   9  -8   10.60    5.00
   1   9   8   12.60    5.10
   1   9   8   15.10    5.50
  -1  -9   8   15.90    6.10
   1   9   9   15.80    5.30
  -1   9  -9    6.80    5.20
   1   9   9   14.40    5.50
  -1  -9   9   13.20    6.00
   1   9  10   26.40    6.60
  -1   9 -10   16.50    5.60
  -1  -9  10   14.00    6.20
   1   9  10   13.00    4.70
   1   9  11    8.50    4.40
  -1   9 -11   15.90    5.90
   1   9  11    1.70    4.90
  -1  -9  11    4.90    4.10
  -1   9 -12   13.60    5.40
   1   9  12   13.30    5.70
   1   9  12   11.70    5.40
  -1  -9  12   12.30    5.70
   1   9  13    3.50    4.50
  -1   9 -13    4.30    5.00
   1   9  13   -1.60    5.20
  -1  -9  13    2.00    4.00
   1   9  14    0.40    3.50
  -1   9 -14    0.70    4.80
  -1  -9  14   -8.30    5.40
   1   9  14   -2.00    4.60
   1   9  15    9.50    4.80
   1   9  15   12.10    5.60
  -1   9 -15   14.90    6.20
  -1  -9  15   16.90    6.40
  -1   9 -16    2.00    4.30
   1   9  16    3.20    4.20
   1   9  16   -1.30    4.40
  -1  -9  16    1.20    3.70
   1   9  17   14.60    6.20
  -1  -9  17   18.00    6.70
   1   9  17   13.00    5.80
   1  -9 -17   16.80    6.60
  -1   9 -17   11.10    6.70
   1   9  18   22.50    6.40
   1   9  18   19.40    6.60
   1  -9 -18   16.60    6.20
  -1  -9  18   14.10    7.80
  -1   9 -18   28.80    7.90
  -1  10  12   18.20    7.00
   1 -10  12    5.40    4.50
  -1  10  12    6.00    4.00
   1 -10  11    7.90    5.90
   1  10 -11   15.40    5.70
  -1  10  11    2.30    5.80
  -1  10  11    8.80    4.00
   1 -10  10    6.70    4.80
  -1  10  10   -1.40    5.80
  -1  10  10   11.20    4.40
   1  10 -10   17.30    5.60
   1 -10   9    8.80    5.70
  -1  10   9   19.20    6.40
  -1  10   9    9.20    4.20
   1  10  -9    9.50    4.70
  -1  10   8    3.80    3.60
   1 -10   8    1.60    4.10
   1  10  -8    1.80    4.40
  -1  10   8    7.70    4.90
   1  10  -7    6.30    4.60
  -1  10   7    3.00    3.50
   1 -10   7    5.80    5.20
  -1  10   7    6.10    3.80
   1 -10   6   18.80    6.20
  -1  10   6   21.40    5.50
   1  10  -6   23.90    6.40
  -1  10   6   26.00    6.80
   1  10  -5   10.30    4.80
  -1 -10  -5   10.30    5.00
  -1  10   5   14.50    5.50
   1 -10   5    8.00    4.70
  -1 -10  -4    1.80    3.70
   1 -10   4   -1.30    4.10
  -1  10   4    5.30    4.00
  -1  10   4    5.40    4.50
   1  10  -4    6.60    4.10
   1  10  -3    3.90    3.00
  -1 -10  -3    8.90    4.90
  -1  10   3    9.30    4.50
  -1  10   3    6.50    5.00
   1 -10   3    4.00    4.50
   1  10  -3    1.20    4.70
  -1  10   2   -1.70    3.90
  -1  10   2   -3.10    5.20
  -1 -10  -2    5.40    4.80
   1 -10   2    3.40    5.10
   1  10  -2   -1.60    5.80
  -1 -10  -1   10.50    4.80
  -1  10   1    6.00    4.80
   1  10  -1    6.10    5.40
  -1  10   1   10.70    4.50
  -1 -10   0   -1.50    3.70
  -1  10   0   -2.10    5.20
  -1  10   0    1.50    3.80
   1  10   0   -0.30    5.40
  -1 -10   1    9.10    5.40
  -1  10  -1    4.00    5.00
   1  10   1    5.20    5.00
  -1  10  -1   10.70    4.60
  -1  10  -2    1.90    4.80
   1  10   2    3.30    5.20
  -1  10  -2    1.70    4.00
  -1 -10   2    1.10    4.20
   1  10   3    1.30    4.10
  -1 -10   3    2.90    4.40
  -1  10  -3    1.00    4.40
   1  10   3    7.60    4.90
  -1  10  -3    0.20    4.40
   1  10   4   -2.60    4.30
   1  10   4   -2.80    4.10
  -1  10  -4   -0.30    3.80
  -1 -10   4    2.30    4.20
  -1 -10   5    9.20    4.90
   1  10   5   11.40    5.20
   1  10   5    7.60    4.70
  -1  10  -5    8.60    5.10
   1  10   6   13.50    5.50
  -1  10  -6   16.30    5.80
   1  10   6   21.50    6.40
  -1 -10   6   14.30    6.20
   1  10   7    8.60    5.40
  -1  10  -7   -4.80    5.10
  -1 -10   7    6.00    4.10
   1  10   7    0.30    3.80
   1  10   8    9.20    4.60
  -1  10  -8    9.30    5.50
   1  10   8   13.00    5.90
  -1 -10   8   -1.30    5.20
   1  10   9    0.10    4.30
  -1  10  -9    8.50    4.80
   1  10   9    5.30    5.30
  -1 -10   9   11.70    6.30
  -1 -10  10   18.70    6.80
  -1  10 -10   14.30    6.10
   1  10  10    2.40    5.90
   1  10  10   11.80    5.40
   1  10  11   -2.90    5.50
  -1 -10  11    9.90    6.40
   1  10  11   19.10    6.50
  -1  10 -11    4.90    5.30
   1  10  12   13.10    5.90
  -1  10 -12    8.50    5.40
   1  10  12   12.70    6.30
  -1 -10  12   17.20    6.90
  -2   0   0 2696.93   15.50
  -2   0   0 2643.64   24.10
   2   0   0 2698.93   23.50
   2   0   0 2664.93   16.90
  -2   0   1 1621.34   12.20
  -2   0  -1 1590.14   18.70
  -2   0  -1 1642.54   12.20
   2   0  -1 1613.54   13.60
  -2   0   1 1605.44   19.10
   2   0   1 1610.04   18.30
   2   0  -1 1586.84   18.10
   2   0  -2 1651.93   14.50
   2   0   2 1720.33   19.20
   2   0  -2 1643.94   18.60
  -2   0   2 1698.43   19.90
  -2   0  -2 1662.33   19.40
  -2   0   3 1825.72   20.20
   2   0  -3 1856.51   20.00
  -2   0   3 1854.21   21.40
   2   0   3 1909.31   20.80
   2   0  -3 1812.32   16.10
  -2   0  -3 1823.02   20.80
  -2   0   4 5175.08   34.90
  -2   0  -4 5147.48   36.00
   2   0  -4 5130.49   34.50
   2   0   4 5168.58   35.60
   2   0  -4 5156.68   28.50
  -2   0   4 5151.58   36.80
   2   0   5  288.07    8.90
   2   0   5  281.37    7.70
  -2   0   5  281.07    8.60
  -2   0   5  265.77    8.50
  -2   0   5  295.97    9.30
  -2   0  -5  278.17    8.70
  -2   0   6 1491.95   20.60
   2   0   6 1478.35   20.70
  -2   0   6 1411.36   20.00
   2   0   6 1422.86   17.50
  -2   0  -6 1460.45   18.60
  -2   0   6 1473.65   21.50
  -2   0  -7 1126.89   16.80
   2   0   7 1109.99   18.70
   2   0   7 1089.59   15.80
  -2   0   7 1087.19   18.30
  -2   0   7 1092.49   19.20
  -2   0  -8  117.79    5.80
  -2   0   8  118.59    6.20
   2   0   8  113.39    5.40
  -2   0   8  111.79    6.40
   2   0   8  109.39    6.40
  -2   0  -8  116.49    5.60
  -2   0   8  121.09    6.90
  -2   0  -8  112.89    5.80
  -2   0  -9    1.90    1.50
   2   0   9    2.40    2.30
  -2   0   9    2.50    2.30
  -2   0   9    7.40    2.60
  -2   0  -9    1.20    1.60
   2   0   9    3.40    1.70
  -2   0   9    5.40    2.60
  -2   0  -9    1.10    1.80
  -2   0  10  426.76   13.50
   2   0  10  435.46   11.90
  -2   0 -10  432.86   11.20
   2   0  10  451.95   11.50
  -2   0  10  430.06   13.00
  -2   0 -10  428.86   12.10
   2   0  10  441.76   13.40
  -2   0 -10  456.15   11.80
  -2   0  10  419.56   11.90
   2   0  11  117.69    6.60
   2   0  11  115.89    7.50
  -2   0 -11  129.49    6.70
  -2   0  11  111.49    6.60
  -2   0 -11  112.69    5.90
  -2   0 -11  115.89    6.70
   2   0  11  122.59    6.30
  -2   0 -12    6.40    2.00
  -2   0 -12    8.90    2.60
  -2   0  12    6.50    2.80
   2   0  12    5.20    2.10
  -2   0 -12    6.40    2.40
   2   0  12    7.30    2.40
   2   0  12   10.90    3.70
   2   0  13  298.07   11.10
  -2   0  13  293.97   11.20
  -2   0 -13  289.87   10.00
   2   0  13  289.27   12.10
  -2   0 -13  295.77   10.50
   2   0  13  308.97   10.60
  -2   0 -13  285.87   11.00
  -2   0 -14  658.93   16.10
  -2   0  14  692.03   17.40
  -2   0 -14  660.53   15.40
   2   0  14  649.34   18.60
   2   0  14  640.14   16.70
   2   0  15   26.70    5.20
  -2   0 -15   19.80    3.10
  -2   0 -15   24.00    3.80
   2   0  15   16.60    3.00
  -2   0  15   13.70    3.30
   2   0  16    3.50    2.20
   2   0  16    3.40    2.70
   2   0 -16    8.30    3.70
  -2   0  16    3.80    2.50
  -2   0 -16    2.40    1.80
  -2   0  17   43.20    5.00
   2   0 -17   37.20    5.60
  -2   0 -17   37.00    4.10
   2   0  17   35.00    5.40
  -2   0 -18    5.40    2.00
   2   0  18   11.50    3.80
   2   0 -18    8.80    3.70
  -2   0  18    6.40    2.70
  -2   0 -19    2.20    1.60
  -2   0  19    3.30    3.00
   2   0  19    9.60    3.90
   2   0 -19    1.60    3.50
   2   0  20  199.18   12.60
   2   0 -20  259.67   13.50
  -2   0  20  238.08   12.30
  -2   0 -20  219.18   10.00
   2   0 -21  101.49    9.30
  -2   0 -21   92.49    6.70
   2   0  21  110.19   10.00
  -2   0 -21  106.59    8.30
  -2   0  21   99.29    8.40
  -2   0  22  338.27   15.30
  -2   0 -22  329.67   12.50
  -2   0 -22  339.57   14.50
   2   0 -22  361.46   16.80
  -2   0 -23  710.53   21.10
  -2   0  23  765.52   23.40
   2   0  23  714.93   25.40
   2   0 -23  705.83   23.60
  -2   0  24  160.48   11.50
   2   0 -24  165.68   12.40
  -2   0 -24  144.19   10.50
   2   0  24  148.29   12.20
  -2   0  25  117.49   10.20
   2   0  25  104.79   10.60
  -2   0 -25  110.59    9.20
   2   0 -25  103.79   10.20
   2   0 -26   40.90    7.30
   2   0  26   47.20    8.10
  -2   0  26   32.00    5.80
  -2   0 -26   47.30    6.80
  -2   0  27   76.99    8.60
  -2   0 -27   69.19    7.90
   2   0  27   58.39    8.60
   2   0 -27   62.99    8.40
   2   0 -28   73.79    9.50
  -2   0 -28   96.89    9.30
   2   0  28   78.09   10.20
   2   0 -29   42.00    7.50
   2   0  29   42.90    7.70
  -2   0 -29   45.60    7.10
   2   0  30    2.50    4.80
  -2   0 -30   10.20    4.70
   2   0 -31    5.30    4.90
  -2   0 -31   17.40    5.60
   2   0  31    9.40    4.90
   2   0  32    7.90    5.20
   2   0 -32    1.40    4.40
   2   1 -32   -1.90    5.20
   2  -1  32    0.60    3.60
   2   1 -31    6.60    5.80
   2  -1  31   -3.80    5.10
  -2  -1 -30   13.40    4.50
   2   1 -30   11.00    4.90
   2  -1  30    7.00    4.30
  -2  -1 -29   24.90    5.20
   2   1 -29   25.70    6.50
   2  -1  29   15.20    5.90
   2   1 -28    6.00    4.90
  -2  -1 -28   12.00    4.30
   2  -1  28    7.60    5.10
   2   1 -27   66.99    9.20
   2  -1  27   61.69    8.70
  -2  -1 -27   80.69    8.10
  -2  -1 -26  166.38   10.40
   2  -1  26  155.58   13.20
   2   1 -25  187.08   13.60
  -2  -1 -25  179.48   10.70
   2  -1  25  183.28   11.20
  -2   1  25  167.08   10.80
   2  -1  25  170.08   13.10
  -2   1  24   73.19    7.30
  -2  -1 -24   92.59    7.70
   2  -1  24   88.19    7.90
   2   1 -24   90.79    9.90
   2  -1  24   85.39    9.40
  -2  -1 -23   67.39    6.60
   2   1 -23   62.19    8.10
   2  -1  23   66.59    8.50
   2  -1  23   63.39    6.80
  -2   1  23   63.49    6.80
  -2   1  22  153.58    9.80
   2   1 -22  192.68   12.80
   2  -1  22  159.88   10.10
   2  -1  22  158.88   11.80
  -2   1  21   36.70    5.00
   2  -1  21   39.50    6.60
   2   1 -21   45.10    7.00
  -2  -1 -21   33.70    3.30
   2  -1  21   45.30    5.50
   2   1 -20   32.10    6.40
   2  -1  20   23.50    4.20
  -2  -1 -20   21.40    2.70
  -2   1  20   30.10    4.40
   2  -1  20   32.30    5.70
  -2   1  19  106.49    7.60
   2   1 -19  109.79    9.20
   2  -1  19   93.49    7.30
   2  -1  19  114.59    9.30
  -2  -1 -19  103.19    5.40
  -2   1  18   81.49    6.40
  -2  -1 -18   83.49    4.90
  -2  -1 -18   94.19    6.40
   2  -1  18   77.29    6.60
   2  -1  18   89.59    8.40
   2   1 -18   92.79    8.70
   2   1 -17   22.20    5.40
   2  -1  17   21.50    4.60
  -2  -1 -17   16.10    2.30
  -2   1  17    8.90    2.40
   2  -1  17   17.30    3.40
  -2  -1 -17   16.50    3.20
  -2   1  16  286.07   11.10
   2  -1  16  272.77   11.40
  -2  -1 -16  272.97    9.70
  -2  -1 -16  281.07    8.50
   2  -1  16  297.07   13.50
  -2   1  15  524.35   14.30
  -2  -1 -15  529.05   11.50
  -2  -1 -15  539.35   13.00
   2  -1  15  543.95   15.70
   2  -1  15  541.75   17.70
  -2   1  14   42.70    4.40
   2  -1  14   47.70    5.10
  -2  -1 -14   42.00    3.30
  -2  -1 -14   45.20    4.20
   2  -1  14   49.99    5.80
   2  -1  13  847.62   20.60
  -2  -1 -13  875.11   14.10
   2  -1  13  926.91   19.50
  -2  -1 -13  868.01   15.30
  -2   1  13  882.01   17.40
   2  -1  13  874.41   21.00
  -2   1  12  842.72   16.40
  -2  -1 -12  807.32   13.40
  -2  -1 -12  849.41   14.30
   2  -1  12  797.82   19.60
  -2   1  12  838.12   19.40
   2  -1  12  829.62   20.00
  -2  -1 -11  336.57   12.30
  -2  -1 -11  347.37    9.80
  -2  -1 -11  344.17    8.50
   2  -1  11  335.67   12.30
  -2   1  11  351.26   12.20
   2  -1  11  321.47   12.10
  -2  -1 -11  338.87    8.60
  -2   1  10  321.87   11.30
  -2   1  10  331.47   11.40
  -2  -1 -10  316.27    8.00
  -2  -1 -10  335.07    8.10
   2  -1  10  325.77   11.90
  -2  -1 -10  362.26    9.60
  -2  -1  -9  577.74   11.50
  -2  -1  -9  563.84    9.90
   2  -1   9  551.84   14.90
  -2   1   9  535.95   14.00
  -2   1   9  576.94   14.50
  -2   1   8   15.70    2.80
  -2  -1  -8   18.00    2.00
  -2  -1  -8   20.20    2.50
  -2   1   8   10.70    2.60
   2  -1   8   13.40    2.70
  -2  -1  -8   16.10    2.30
  -2  -1  -7 1699.33   19.70
  -2   1   7 1739.93   23.30
  -2  -1  -7 1697.23   18.50
   2  -1   7 1783.42   25.00
  -2   1   7 1740.03   23.20
  -2  -1  -7 1715.73   15.90
  -2  -1  -6  467.45    9.30
   2  -1   6  432.06   12.10
   2  -1   6  468.55    7.70
  -2  -1  -6  477.55    8.00
  -2  -1  -6  467.45    9.90
  -2   1   6  454.75   11.60
  -2   1   5  677.53   12.20
   2  -1   5  677.13    8.30
  -2  -1  -5  680.53   10.80
   2  -1   5  686.03   14.80
  -2   1   5  652.93   13.60
  -2  -1  -5  681.33   11.50
   2  -1   4 1190.38   10.10
  -2  -1  -4 1214.08   13.80
  -2   1   4 1231.98   16.20
  -2  -1  -4 1213.78   15.00
  -2   1   4 1198.48   17.90
   2  -1   4 1173.48   19.00
  -2   1   3 1798.92   19.40
  -2   1   3 1832.92   14.10
   2   1  -3 1870.51   15.20
   2  -1   3 1823.52   23.20
  -2  -1  -3 1811.62   18.00
  -2  -1  -3 1782.62   16.20
   2  -1   3 1824.52   11.70
  -2   1   3 1822.52   21.80
  -2  -1  -2 4441.26   28.50
   2   1  -2 4446.16   23.30
   2  -1   2 4440.46   35.90
  -2   1   2 4476.75   21.50
  -2   1   2 4451.95   33.90
   2   1  -2 4462.55   29.60
  -2   1   2 4484.35   30.30
  -2  -1  -2 4485.15   24.70
  -2  -1  -2 4450.25   26.70
  -2   1   1 7113.49   38.10
  -2   1   1 7217.28   27.60
  -2  -1  -1 7189.78   31.20
   2  -1   1 7068.69   44.60
   2   1  -1 7214.58   29.60
  -2  -1  -1 7135.09   36.90
  -2   1   1 7170.88   42.90
  -2  -1  -1 7217.08   30.40
  -2   1   0  257.67    7.40
  -2  -1   0  250.47    7.30
   2   1   0  260.07    5.90
  -2   1   0  255.27    8.30
  -2  -1   0  254.07    6.20
   2  -1   0  248.08    8.50
   2  -1   0  243.18    7.40
   2   1   0  266.47    7.50
  -2  -1   0  243.28    5.50
   2   1   1 7223.28   37.80
  -2  -1   1 7032.00   34.80
   2   1   1 7172.18   28.20
  -2   1  -1 7172.78   39.10
   2  -1  -1 7203.88   40.10
  -2  -1   1 7138.99   39.50
   2   1   1 7088.39   32.30
   2  -1  -1 7120.69   45.60
  -2  -1   1 7166.48   28.30
  -2   1  -1 7237.28   44.40
   2   1   2 4450.45   27.10
   2   1   2 4484.15   21.90
   2  -1  -2 4444.96   32.00
  -2  -1   2 4343.17   29.20
  -2  -1   2 4432.06   22.60
   2  -1  -2 4349.76   24.30
   2  -1  -2 4492.65   36.50
  -2   1  -2 4450.85   35.70
  -2  -1   2 4419.26   32.50
   2   1   2 4476.85   29.30
  -2   1  -3 1795.42   23.30
  -2  -1   3 1841.32   22.10
   2  -1  -3 1842.42   20.90
   2   1   3 1850.11   18.90
   2   1   3 1809.52   14.00
   2  -1  -3 1818.62   16.20
   2   1   3 1848.32   18.60
  -2  -1   3 1818.82   15.10
  -2  -1   3 1882.81   20.10
   2  -1  -3 1819.82   23.50
  -2  -1   3 1800.82   21.10
  -2  -1   4 1157.78   13.10
  -2  -1   4 1191.58   17.90
  -2   1  -4 1173.48   19.30
   2  -1  -4 1223.88   17.50
  -2  -1   4 1165.08   17.00
   2  -1  -4 1180.38   13.50
   2  -1  -4 1239.78   19.80
   2   1   4 1232.48   16.00
   2   1   4 1208.38   15.50
  -2  -1   4 1184.78   18.60
  -2  -1   5  669.93   14.00
   2   1   5  652.93   12.50
  -2  -1   5  679.93   14.70
  -2  -1   5  658.13   10.80
   2  -1  -5  643.74   13.10
   2  -1  -5  678.53   10.60
  -2  -1   5  693.23   13.80
  -2   1  -6  455.65    8.40
   2  -1  -6  471.35    9.30
  -2  -1   6  470.25   11.90
   2   1   6  443.86   11.00
  -2  -1   6  479.85   13.00
   2  -1  -6  467.55   11.50
  -2  -1   6  468.35   12.20
  -2   1  -7 1752.82   17.80
   2  -1  -7 1709.13   22.50
  -2  -1   7 1760.62   24.30
   2  -1  -7 1746.43   18.40
  -2  -1   7 1746.33   24.00
  -2   1  -7 1800.12   24.60
  -2   1  -8   13.40    2.50
  -2   1  -8   13.00    2.00
  -2  -1   8   16.50    3.10
   2  -1  -8   16.70    2.30
  -2   1  -8   15.00    2.80
  -2  -1   8   16.30    3.00
   2  -1  -8   18.40    3.10
  -2   1  -9  563.04   14.50
   2  -1  -9  535.85   13.50
  -2  -1   9  573.44   14.80
  -2   1  -9  572.74   15.00
  -2   1  -9  544.95   11.40
   2  -1  -9  554.14   11.40
  -2  -1   9  550.84   14.70
   2  -1  -9  586.74   14.40
  -2   1 -10  326.47    9.30
  -2  -1  10  316.57   11.50
   2   1  10  332.97   11.20
   2  -1 -10  330.67    9.20
  -2   1 -10  337.87   11.50
   2   1  10  318.47    8.30
   2  -1 -10  322.57   11.10
  -2   1 -10  324.17   11.70
   2  -1 -10  343.27   11.10
  -2  -1  11  319.87   12.00
   2  -1 -11  340.27   11.80
   2  -1 -11  370.06   10.10
   2  -1 -11  367.66   11.90
   2   1  11  334.67    9.10
  -2   1 -11  338.47   10.00
  -2   1 -11  363.46   12.60
  -2   1 -11  347.17   12.00
   2   1  11  330.67   11.40
  -2  -1  12  851.81   20.00
   2  -1 -12  832.82   18.40
  -2   1 -12  818.82   16.30
  -2   1 -12  838.62   19.00
  -2   1 -12  826.52   19.40
   2   1  12  808.82   15.00
   2  -1 -12  832.22   18.70
  -2   1 -13  900.41   17.80
  -2   1 -13  860.21   19.70
  -2  -1  13  850.71   20.50
   2   1  13  834.32   16.10
   2  -1 -13  891.61   19.50
  -2   1 -14   41.30    4.40
  -2   1 -14   40.00    4.70
   2   1  14   50.09    4.30
  -2  -1  14   44.50    5.50
  -2  -1  15  554.04   17.50
  -2   1 -15  519.95   16.00
   2   1  15  500.75   13.60
   2  -1 -15  538.25   16.20
   2   1  16  274.77   11.80
  -2  -1  16  288.27   13.00
  -2   1 -16  270.17   11.90
   2  -1 -16  277.17   12.30
   2   1  16  271.77   10.50
   2   1  17   16.70    3.10
   2   1  17   15.30    3.80
  -2  -1  17   13.00    3.80
  -2   1 -18   83.09    7.50
  -2  -1  18   73.29    7.20
   2   1  18   84.89    6.50
   2  -1 -19  126.09    9.30
  -2   1 -19   80.59    7.20
  -2  -1  19  109.89    8.90
   2  -1 -19   81.99    7.60
   2  -1 -20   15.40    4.40
  -2   1 -20   20.70    4.80
  -2  -1  20   22.90    4.80
  -2  -1  21   35.90    5.90
  -2   1 -21   28.10    5.80
   2  -1 -21   32.30    5.50
   2  -1 -22  146.79   10.60
   2  -1 -22  185.58   12.00
  -2  -1  22  176.08   12.10
  -2   1 -22  148.59   10.80
   2  -1 -23   80.79    8.60
  -2   1 -23   67.19    7.90
  -2  -1  23   51.39    7.20
  -2  -1  24   72.69    8.40
   2  -1 -24   84.69    9.10
  -2   1 -24   84.89    8.80
  -2   1 -25  167.88   12.10
   2  -1 -25  178.88   12.70
  -2  -1  25  184.58   13.20
   2  -1 -26  162.28   12.50
  -2  -1  26  145.29   11.90
  -2   1 -26  145.29   11.40
   2  -1 -27   80.49    9.40
  -2  -1  27   65.79    8.60
  -2   1 -27   87.19    9.40
   2  -1 -28    9.50    5.20
  -2   1 -28    5.20    4.30
   2   1  28    0.20    4.50
  -2  -1  28    0.70    3.50
  -2  -1  29   21.80    5.70
  -2   1 -29   37.20    7.10
   2   1  29   23.90    6.30
   2  -1 -29   30.30    6.50
   2   1  30   20.70    6.60
   2  -1 -30   16.20    6.20
  -2   1 -30   20.00    6.00
   2   1  31    0.30    4.20
  -2   1 -31   10.20    5.20
   2  -1 -31    4.60    4.10
   2   1  32    6.20    4.60
  -2   1 -32    8.40    5.10
   2  -1 -32   10.20    5.90
  -2  -2 -32    9.40    4.80
   2   2 -32    1.40    4.60
   2  -2  32    0.30    4.60
   2  -2  31   23.50    6.90
   2   2 -31   23.90    7.00
  -2  -2 -31   20.50    6.10
   2   2 -30   12.10    6.30
  -2  -2 -30   15.90    5.70
   2  -2  30    2.90    4.00
   2   2 -29   38.70    8.10
  -2  -2 -29   31.60    6.30
   2  -2  29   32.70    7.00
   2   2 -28   34.60    7.40
   2  -2  28   34.80    7.30
  -2  -2 -28   37.20    6.60
   2   2 -27   10.80    5.60
   2  -2  27    4.60    4.50
   2  -2  27    9.30    3.90
  -2  -2 -27    8.50    4.70
  -2  -2 -27    2.50    2.60
   2   2 -26   99.99   10.90
   2  -2  26   94.99    9.20
   2  -2  26  102.79   11.10
  -2  -2 -26  107.39    9.70
  -2  -2 -26   92.89    7.30
   2  -2  25  175.38   13.60
  -2  -2 -25  181.38    9.70
   2   2 -25  186.48   13.80
   2  -2  25  179.68   12.30
  -2  -2 -25  197.58   12.40
  -2  -2 -24   98.09    8.90
  -2   2  24   83.29    7.20
   2  -2  24   64.99    8.70
   2  -2  24   97.69    9.20
   2   2 -24   91.79   10.10
   2   2 -23   51.19    8.10
   2  -2  23   51.99    7.00
  -2   2  23   38.90    5.00
   2  -2  23   34.70    6.90
  -2  -2 -23   56.79    7.00
   2   2 -22  392.96   18.50
   2  -2  22  417.66   18.90
   2  -2  22  401.46   17.30
  -2   2  22  421.26   14.70
  -2  -2 -22  410.36   16.10
  -2   2  21   84.39    6.60
   2   2 -21  102.19   10.30
  -2  -2 -21  101.49    8.30
   2  -2  21   82.39    8.20
   2  -2  21   90.19    9.50
  -2   2  20  176.58    9.10
  -2  -2 -20  180.78    8.30
   2   2 -20  187.58   12.80
   2  -2  20  172.58   11.10
   2  -2  20  172.58   11.90
   2   2 -19  116.39   10.10
  -2  -2 -19  120.29    6.60
   2  -2  19  102.79    9.10
   2  -2  19  102.29    8.50
  -2   2  19   94.79    6.60
   2  -2  18   30.10    4.90
  -2  -2 -18   46.10    4.20
  -2   2  18   38.80    4.40
   2  -2  18   38.20    5.90
   2  -2  17   42.90    5.90
   2  -2  17   39.10    5.30
  -2  -2 -17   46.50    5.20
  -2  -2 -17   44.50    3.90
  -2   2  17   33.20    4.10
   2   2 -17   32.30    5.80
  -2   2  16  201.28    8.70
  -2  -2 -16  213.08    7.40
   2  -2  16  170.88   10.70
   2  -2  16  177.28   10.40
  -2  -2 -16  196.38    9.20
  -2  -2 -15  148.39    7.90
  -2  -2 -15  157.58    6.20
   2  -2  15  152.18    9.50
  -2   2  15  150.28    7.40
   2  -2  15  150.68    9.80
  -2   2  14  207.18   10.10
  -2  -2 -14  201.28    8.60
  -2  -2 -14  189.88    4.10
   2  -2  14  205.48   11.00
   2  -2  14  191.58   10.40
  -2  -2 -14  224.08    6.70
   2  -2  13   12.40    3.60
  -2  -2 -13   16.90    2.30
  -2  -2 -13    7.60    1.00
  -2   2  13   10.40    3.10
  -2  -2 -13   14.70    3.10
   2  -2  13    9.40    3.10
  -2  -2 -12 1036.40   10.90
   2  -2  12 1070.79   23.10
  -2  -2 -12 1055.09   17.90
   2  -2  12 1073.09   23.50
  -2  -2 -12 1086.69   12.40
  -2   2  12 1080.59   21.10
  -2  -2 -11  245.98    8.50
  -2  -2 -11  249.38    5.40
   2  -2  11  233.38   10.70
   2  -2  11  226.18   10.80
  -2  -2 -11  253.07    7.50
  -2  -2 -11  240.08    5.40
  -2   2  11  236.58    9.70
  -2  -2 -10  194.08    7.20
  -2  -2 -10  188.18    8.40
   2  -2  10  186.58    9.60
  -2  -2 -10  184.18    4.10
  -2  -2 -10  180.88    6.10
  -2   2  10  190.38    8.60
   2  -2  10  195.68    9.60
   2  -2   9  940.11   20.50
  -2   2   9  970.10   18.20
  -2  -2  -9  946.51   15.00
   2  -2   9  941.41   20.60
  -2  -2  -9  972.50   13.00
  -2  -2  -9  960.80   18.10
  -2  -2  -8  659.83   14.80
  -2  -2  -8  623.94    9.90
  -2  -2  -8  644.74   11.80
   2  -2   8  657.33   16.90
  -2   2   8  653.23   14.60
  -2  -2  -7  631.04    9.50
  -2  -2  -7  645.74    9.60
  -2   2   7  635.14   12.00
  -2   2   7  645.14   14.20
   2  -2   7  619.14   16.20
  -2  -2  -7  653.43   11.30
  -2  -2  -7  650.33   14.40
  -2  -2  -6  956.30   12.30
   2   2  -6  988.60   17.80
  -2   2   6  991.00   14.80
  -2  -2  -6  981.30   17.20
   2  -2   6  968.10   19.80
  -2   2   6  984.80   17.30
  -2  -2  -6  965.60   11.50
  -2  -2  -6  974.30   13.10
  -2  -2  -5  491.55   12.00
   2   2  -5  492.35   12.20
  -2   2   5  492.05   12.20
  -2  -2  -5  471.25    8.70
   2  -2   5  501.35   14.10
  -2  -2  -5  470.15    8.10
  -2   2   5  487.75   10.50
  -2  -2  -5  477.25    9.10
  -2  -2  -4  169.88    5.80
   2   2  -4  166.48    7.00
  -2   2   4  151.98    6.00
  -2  -2  -4  161.48    6.80
   2  -2   4  171.08    8.30
  -2  -2  -4  169.98    5.00
  -2  -2  -4  170.78    5.00
  -2   2   4  164.08    7.00
   2   2  -4  162.68    7.30
   2   2  -3  512.45   12.20
   2   2  -3  499.85   10.90
  -2   2   3  526.35   12.50
  -2   2   3  483.35   10.70
  -2  -2  -3  486.45    6.40
   2  -2   3  510.35   13.90
  -2  -2  -3  505.15    9.10
  -2  -2  -3  509.05   10.30
  -2  -2  -2  458.45    7.20
  -2  -2  -2  463.05   10.30
  -2   2   2  441.86   11.60
  -2   2   2  440.26   10.30
   2  -2   2  481.25   13.50
  -2  -2  -2  444.96    9.00
   2   2  -2  479.45   10.00
   2   2  -2  484.35   11.30
  -2   2   1  580.14   11.90
  -2  -2  -1  597.74   12.10
  -2  -2  -1  614.44    9.40
  -2  -2  -1  598.64   11.00
   2  -2   1  610.54   15.10
   2   2  -1  607.34   12.00
   2   2  -1  620.24   10.70
  -2   2   1  594.34   13.70
   2  -2   0 2540.35   14.10
   2   2   0 2597.24   23.50
  -2  -2   0 2496.55   25.70
   2   2   0 2518.95   20.00
   2   2   0 2573.64   14.90
   2  -2   0 2496.55   30.70
  -2  -2   0 2470.35   20.70
  -2  -2   0 2557.74   23.90
  -2   2   0 2594.64   28.80
   2  -2  -1  583.54   15.10
   2  -2  -1  626.74    8.10
   2   2   1  596.14    8.90
  -2   2  -1  605.04   14.10
   2   2   1  601.94   12.00
  -2  -2   1  608.44   11.10
  -2  -2   1  606.04   13.20
   2   2   1  628.84    8.50
  -2  -2   1  604.84   12.30
   2  -2  -1  598.84   14.40
  -2   2  -1  611.24   14.50
   2   2   1  611.84    8.70
   2   2   1  607.44   10.80
   2  -2  -2  452.35   12.60
   2  -2  -2  451.85   13.30
  -2  -2   2  478.75   10.40
   2   2   2  460.15    9.00
   2   2   2  445.86    7.10
   2   2   2  466.65   10.50
  -2  -2   2  462.55   12.00
  -2   2  -2  460.95   12.90
   2   2   2  447.16    6.90
  -2  -2   2  459.55   11.30
   2  -2  -2  458.95    7.80
   2   2   3  516.45    9.20
   2  -2  -3  479.75   13.10
   2  -2  -3  509.25   14.40
   2  -2  -3  518.85    9.10
   2   2   3  514.95   10.90
  -2  -2   3  507.85   11.50
  -2  -2   3  507.85   12.90
  -2   2  -3  506.75   13.80
   2   2   3  494.05    7.20
   2  -2  -4  158.28    5.50
  -2  -2   4  161.28    7.60
   2   2   4  163.28    6.20
   2  -2  -4  151.68    6.60
  -2  -2   4  173.18    7.20
   2  -2  -4  163.28    7.80
   2   2   4  160.08    4.10
   2   2   4  160.68    5.10
   2  -2  -4  156.48    8.30
   2  -2  -5  463.05   10.00
  -2  -2   5  496.75   13.60
   2  -2  -5  473.75   11.70
  -2  -2   5  473.05   12.40
   2  -2  -5  464.65   13.20
   2   2   5  470.95    8.70
   2   2   5  473.75   10.40
   2  -2  -5  471.55   12.20
  -2  -2   5  468.65    6.30
   2  -2  -6  972.70   19.30
  -2  -2   6  999.30   18.70
  -2   2  -6  959.40    9.40
   2  -2  -6  971.00   17.00
   2   2   6  996.60   15.00
   2  -2  -6 1008.90   17.90
   2  -2  -6  962.40   15.30
  -2  -2   6  982.90   19.80
  -2  -2   7  667.13   15.90
   2  -2  -7  622.34   13.20
  -2  -2   7  677.83   16.90
   2   2   7  647.94   12.10
   2  -2  -7  642.34   14.20
   2  -2  -7  654.13   14.50
   2  -2  -7  649.24   16.00
  -2   2  -7  662.43    9.00
  -2   2  -8  634.94    9.80
   2  -2  -8  622.04   14.30
  -2  -2   8  654.03   16.40
   2  -2  -8  629.74   14.60
   2  -2  -8  644.54   16.30
   2  -2  -8  650.33   14.10
  -2  -2   8  659.33   17.30
  -2   2  -9  985.80   21.80
   2  -2  -9  954.60   17.90
  -2  -2   9  966.60   21.40
   2  -2  -9  969.10   18.30
   2  -2  -9  962.10   18.40
   2  -2  -9  958.70   20.40
  -2   2  -9  911.61   12.90
   2  -2 -10  181.88    8.30
   2  -2 -10  179.88    8.20
   2  -2 -10  198.78    9.60
  -2   2 -10  193.18    6.50
   2  -2 -10  182.08    8.20
  -2   2 -10  200.08   10.20
  -2  -2  10  172.38    9.50
   2  -2 -11  255.27   11.20
  -2   2 -11  239.78    7.70
  -2  -2  11  235.18   11.30
   2   2  11  221.68    5.70
   2  -2 -11  245.98    9.80
   2  -2 -12 1084.49   23.00
  -2   2 -12 1052.89   16.90
  -2  -2  12 1077.19   24.60
   2   2  12 1040.10   13.70
   2  -2 -12 1108.79   21.10
   2  -2 -13    9.20    2.40
  -2   2 -13   20.30    3.00
   2  -2 -13    9.40    3.60
  -2  -2  13   16.00    4.10
   2   2  13   11.60    1.90
  -2   2 -14  205.58    8.50
  -2  -2  14  204.08   11.50
   2   2  14  197.98    7.00
   2   2  14  203.08   10.50
   2  -2 -14  221.08   11.20
   2  -2 -15  148.79    9.50
   2   2  15  146.49    6.50
   2   2  15  147.39    9.20
  -2   2 -15  158.28    7.80
  -2  -2  15  142.89    9.90
   2   2  16  183.98   10.40
  -2  -2  16  179.48   11.40
  -2   2 -16  198.58   11.60
   2   2  16  178.68    7.60
   2  -2 -16  189.68   10.90
  -2   2 -17   43.80    6.00
   2  -2 -17   42.80    5.90
   2   2  17   32.30    3.60
  -2  -2  17   37.70    5.80
   2   2  17   32.30    5.00
  -2  -2  18   26.50    5.00
   2   2  18   39.40    5.50
   2   2  18   34.90    3.90
  -2   2 -18   40.60    6.00
   2  -2 -19  108.19    9.00
   2   2  19   88.59    6.20
  -2   2 -19  108.49    9.40
   2   2  19   99.89    8.40
  -2  -2  19  100.89    9.20
   2   2  20  152.58    8.50
   2   2  20  193.28   11.80
  -2   2 -20  172.98   11.70
  -2  -2  20  168.28   12.00
   2  -2 -20  179.28   11.80
   2  -2 -21   98.29    9.40
  -2   2 -21   78.99    8.50
  -2  -2  21   85.29    9.20
   2  -2 -22  409.96   18.30
  -2  -2  22  399.66   19.10
  -2   2 -22  382.56   17.80
  -2   2 -23   25.10    6.20
  -2  -2  23   36.70    6.70
  -2   2 -24   79.09    9.30
  -2  -2  24   93.39   10.20
   2  -2 -24   88.89    9.40
  -2  -2  25  183.58   14.30
  -2   2 -25  177.18   13.10
   2  -2 -25  206.78   14.00
  -2  -2  26  110.19   11.40
   2  -2 -26  116.89   11.20
  -2   2 -26   91.19   10.00
  -2   2 -27    4.10    4.50
  -2  -2  27    4.70    4.00
  -2  -2  28   31.60    7.10
  -2   2 -28   37.20    7.30
   2  -2 -28   54.09    8.40
  -2  -2  29   39.50    7.80
  -2   2 -29   46.90    8.00
   2  -2 -29   37.30    7.50
  -2   2 -30   19.50    6.50
   2  -2 -30   19.10    6.50
  -2  -2  30   10.40    5.40
   2  -2 -31   32.60    7.60
  -2   2 -31   22.10    6.70
  -2   2 -32   13.00    6.10
  -2  -2  32    1.90    3.90
   2  -2 -32   16.90    5.90
   2  -3  31    9.40    5.80
  -2  -3 -31   13.30    4.90
   2   3 -30    8.40    5.70
  -2  -3 -30    2.00    3.70
   2  -3  30    5.70    4.70
   2  -3  29   21.20    5.60
   2  -3  29    6.00    4.20
  -2  -3 -29   10.50    4.60
   2   3 -29   21.10    7.20
   2  -3  28    2.00    4.20
   2   3 -28    2.50    4.70
  -2  -3 -28   11.10    5.20
   2  -3  28    2.50    3.70
   2  -3  27   44.50    7.40
  -2  -3 -27   51.69    7.40
   2  -3  27   45.00    7.70
   2   3 -27   46.80    8.40
   2   3 -26   58.59    9.40
   2  -3  26   48.40    7.70
  -2  -3 -26   51.09    7.40
   2  -3  26   56.99    8.00
   2   3 -25   36.00    7.80
  -2  -3 -25   40.20    6.30
   2  -3  25   41.50    6.80
   2  -3  25   26.40    5.90
   2  -3  24  110.99   10.60
   2   3 -24  134.79   12.40
   2  -3  24  112.39   10.70
  -2  -3 -24  111.29    9.70
   2   3 -23   17.00    5.70
   2  -3  23   10.60    4.70
   2  -3  23   10.10    4.20
  -2  -3 -23   11.70    4.20
   2   3 -22   42.20    7.60
   2  -3  22   36.00    6.40
  -2  -3 -22   40.30    6.00
   2  -3  22   35.40    6.10
  -2   3  22   35.80    4.40
   2  -3  21    8.60    4.10
   2  -3  21    7.10    3.60
   2   3 -21   18.50    5.70
  -2   3  21    6.20    2.50
  -2  -3 -21   14.80    4.30
   2  -3  20   32.50    5.90
   2  -3  20   26.40    5.20
   2   3 -20   30.50    7.00
  -2  -3 -20   46.90    5.90
  -2   3  20   25.00    3.60
   2   3 -19   15.80    5.90
   2  -3  19    5.10    3.60
  -2   3  19    5.70    2.30
  -2  -3 -19    5.40    3.30
   2  -3  19    8.70    4.20
   2  -3  18    2.80    2.90
   2  -3  18    2.80    3.30
  -2  -3 -18    0.40    2.40
  -2   3  18    1.20    2.10
   2   3 -18    8.20    5.50
   2  -3  17   80.19    8.10
   2   3 -17   89.89    8.60
   2  -3  17   82.29    8.00
  -2  -3 -17   78.69    6.70
  -2   3  17   72.49    5.30
  -2  -3 -16   61.39    6.10
   2   3 -16   64.89    8.00
   2  -3  16   57.99    7.10
   2  -3  16   51.79    6.60
   2   3 -15  553.24   19.10
  -2  -3 -15  536.05   15.90
   2  -3  15  529.45   19.20
  -2  -3 -15  511.05   10.10
   2  -3  15  529.55   18.50
  -2   3  15  543.45   16.20
   2   3 -14  295.97   13.80
  -2   3  14  263.67   11.10
   2  -3  14  272.47   13.70
  -2  -3 -14  285.37   11.30
   2  -3  14  280.07   13.30
  -2  -3 -14  266.37    6.70
  -2   3  13   18.10    3.50
  -2  -3 -13   17.50    1.70
   2  -3  13   19.00    4.30
   2  -3  13   17.60    4.30
  -2  -3 -13   18.30    3.30
  -2  -3 -12  151.18    7.90
   2  -3  12  145.19    9.80
  -2  -3 -12  139.49    3.90
   2  -3  12  143.29    9.30
  -2   3  12  159.68    8.10
  -2  -3 -11   89.59    2.80
   2  -3  11  105.99    7.90
   2  -3  11  106.89    8.30
  -2  -3 -11   97.19    6.20
  -2   3  11   97.19    6.20
  -2  -3 -11   89.79    2.80
  -2  -3 -10  375.16   11.60
  -2  -3 -10  370.26    6.90
  -2   3  10  400.56   11.60
   2   3 -10  401.36   14.20
   2  -3  10  383.16   14.90
   2  -3  10  364.86   14.20
  -2   3  10  395.06   12.10
  -2  -3 -10  354.16    5.10
  -2  -3  -9  130.49    4.60
  -2   3   9  132.49    7.00
   2   3  -9  145.79    8.80
   2  -3   9  149.49    9.40
  -2  -3  -9  125.69    6.60
   2  -3   9  136.39    8.70
  -2   3   9  133.89    7.00
   2  -3   8  288.37   12.20
  -2   3   8  311.97   10.30
  -2   3   8  298.77   10.10
  -2  -3  -8  302.77   12.00
   2   3  -8  306.67   11.70
   2  -3   8  297.27   12.80
  -2  -3  -8  291.87    9.70
  -2  -3  -8  288.87    7.20
  -2  -3  -8  273.27    4.50
  -2  -3  -7  254.67    8.80
  -2  -3  -7  250.87   10.70
  -2   3   7  258.07    9.40
  -2  -3  -7  244.68    4.60
   2   3  -7  280.87   10.80
   2  -3   7  250.87   11.60
  -2  -3  -7  256.17    7.30
   2  -3   7  271.67   11.70
  -2   3   7  252.27    9.30
   2   3  -6  182.68    8.60
  -2  -3  -6  179.08    8.90
   2  -3   6  205.18   10.10
  -2   3   6  172.98    7.80
  -2  -3  -6  177.18    4.40
   2  -3   6  183.38    9.80
   2   3  -6  182.98    9.00
  -2   3   6  183.08    7.90
  -2  -3  -6  175.88    6.40
  -2  -3  -6  179.88    7.30
  -2   3   5   34.90    3.80
   2  -3   5   38.40    4.90
  -2   3   5   40.60    4.20
  -2  -3  -5   41.60    3.50
  -2  -3  -5   35.60    3.50
   2   3  -5   52.29    4.90
   2   3  -5   46.20    4.60
   2   3  -4    4.00    2.00
   2  -3   4    1.50    2.60
   2   3  -4   10.00    3.20
  -2   3   4    1.90    2.10
  -2  -3  -4    9.10    2.40
  -2   3   4    5.70    2.20
   2   3  -3 1282.17   20.60
  -2   3   3 1291.27   21.20
  -2  -3  -3 1220.18   13.40
   2  -3   3 1258.17   24.00
   2   3  -3 1282.47   19.10
  -2   3   3 1274.47   21.00
  -2  -3  -3 1263.77   19.10
   2  -3   2  926.71   20.80
   2   3  -2  920.61   15.40
  -2   3   2  901.61   12.00
  -2  -3  -2  890.41   16.70
  -2   3   2  924.71   18.10
  -2   3   2  906.71   18.40
  -2  -3  -2  878.91   12.60
   2   3  -2  906.51   17.90
  -2   3   2  915.81   18.20
   2   3  -2  922.91   16.70
   2   3  -1 2907.41   30.70
  -2   3   1 2901.81   19.60
  -2  -3  -1 2853.81   30.60
   2   3  -1 2864.11   25.50
  -2   3   1 2864.51   32.50
  -2  -3  -1 2907.51   24.50
   2   3  -1 2935.51   28.30
   2  -3   1 2915.41   37.00
  -2   3   0   52.89    2.60
  -2   3   0   54.29    5.10
   2   3   0   46.10    4.30
  -2  -3   0   70.19    5.90
   2   3   0   56.79    4.10
  -2  -3   0   46.40    3.80
   2  -3   0   62.59    6.10
   2   3   0   56.29    4.00
  -2   3  -1 2922.01   16.20
  -2   3  -1 2938.31   34.50
   2   3   1 2906.11   21.90
   2   3   1 2824.02   28.30
   2  -3  -1 2842.92   36.90
  -2  -3   1 2890.31   28.00
  -2  -3   1 2798.82   32.50
   2   3   1 2892.81   26.30
   2   3   1 2907.51   25.10
  -2  -3   2  923.21   19.30
   2  -3  -2  898.51   20.90
  -2   3  -2  879.21    8.30
   2   3   2  871.01   11.10
   2   3   2  920.31   18.10
  -2  -3   2  899.11   16.50
  -2   3  -2  931.11   19.90
   2  -3  -2  941.11   21.00
   2   3   2  880.01   13.00
   2   3   2  893.01   14.30
   2   3   2  883.91   15.30
   2   3   3 1257.67   17.30
   2   3   3 1257.17   16.80
   2   3   3 1263.97   14.40
   2  -3  -3 1263.87   17.30
  -2   3  -3 1207.38    9.50
  -2  -3   3 1292.67   23.30
   2   3   3 1214.38   11.50
   2   3   3 1282.07   21.40
  -2  -3   3 1252.87   20.30
   2  -3  -3 1261.07   24.60
   2  -3  -3 1240.18   21.70
   2  -3  -3 1258.77   25.10
  -2  -3   4    3.90    2.00
   2  -3  -4    6.20    2.90
   2  -3  -4   10.30    2.20
   2   3   4    5.30    1.40
   2   3   4    5.30    0.90
   2   3   4    1.50    2.00
   2   3   4    4.60    1.20
  -2  -3   4    4.10    2.70
   2  -3  -4   -0.10    3.00
   2  -3  -4    8.50    2.30
   2   3   5   34.50    2.20
   2  -3  -5   38.20    3.60
   2   3   5   38.20    4.00
  -2  -3   5   43.60    4.50
  -2  -3   5   36.80    4.70
   2  -3  -5   44.10    5.10
   2   3   5   40.00    3.10
   2  -3  -5   36.50    4.00
   2  -3  -6  192.48    8.40
   2  -3  -6  188.38    9.90
   2  -3  -6  181.48    7.70
  -2  -3   6  181.58    9.70
   2   3   6  172.88    7.80
   2  -3  -6  179.98    8.90
   2   3   6  167.18    4.40
  -2  -3   6  183.38    8.90
   2   3   6  176.38    6.20
   2  -3  -7  265.47    9.60
   2   3   7  255.27    9.50
   2  -3  -7  268.47   10.90
  -2  -3   7  260.77   11.80
  -2  -3   7  267.67    5.10
  -2  -3   7  263.07   11.00
   2   3   7  257.07    7.50
   2  -3  -7  275.97   10.10
   2  -3  -7  250.07   11.50
   2  -3  -8  299.57   12.80
   2  -3  -8  302.07   10.50
   2  -3  -8  297.47   10.60
  -2  -3   8  298.17   13.10
  -2  -3   8  283.67    6.10
   2  -3  -8  281.17   11.40
   2  -3  -9  133.99    7.50
  -2  -3   9  128.09    8.90
   2  -3  -9  134.29    7.20
  -2  -3   9  145.29    4.80
   2  -3  -9  130.39    8.60
   2  -3 -10  393.76   15.00
   2  -3 -10  379.06   12.00
  -2  -3  10  380.56    8.50
  -2  -3  10  372.36   15.20
   2  -3 -11  100.09    6.40
  -2  -3  11  102.29    8.40
  -2  -3  11  106.59    5.10
   2  -3 -11   95.79    7.80
  -2  -3  12  160.68   10.60
  -2  -3  12  153.28    6.50
   2  -3 -12  144.59    7.70
   2  -3 -12  150.88    9.80
  -2   3 -13   20.60    2.70
   2   3  13   14.10    1.40
  -2  -3  13   21.10    4.90
   2  -3 -13   25.20    4.90
   2  -3 -13   15.30    2.80
  -2   3 -13   17.30    4.50
  -2  -3  13   23.70    3.10
   2  -3 -14  290.07   13.90
  -2   3 -14  290.57    9.70
  -2  -3  14  282.37    9.70
  -2   3 -14  288.37   14.50
  -2  -3  14  278.77   14.50
   2   3  14  266.37    6.40
   2  -3 -15  553.84   19.30
  -2  -3  15  550.54   20.60
   2   3  15  522.45    9.90
  -2   3 -15  539.55   19.90
  -2  -3  15  513.75   13.80
   2   3  15  540.85   18.40
  -2   3 -15  547.65   13.90
  -2  -3  16   56.09    7.40
   2  -3 -16   50.39    6.40
  -2   3 -16   48.10    6.90
  -2  -3  16   57.29    5.20
   2   3  16   53.19    3.60
   2   3  16   61.79    6.90
   2   3  17   82.49    8.00
  -2  -3  17   79.39    8.60
  -2  -3  17   94.39    6.70
  -2   3 -17   89.19    8.70
   2   3  17   75.99    4.60
   2  -3 -17   70.99    7.60
  -2   3 -18    0.00    3.40
   2  -3 -18    1.60    3.00
   2   3  18    0.20    3.00
   2   3  18    1.80    1.40
  -2  -3  18    2.10    2.70
  -2  -3  18   -1.80    3.60
   2   3  19    4.00    3.40
  -2  -3  19    2.60    3.30
  -2  -3  19    7.80    3.20
  -2   3 -19    6.20    3.70
   2  -3 -19   11.00    4.70
   2  -3 -20   42.20    6.50
  -2  -3  20   33.20    4.80
  -2  -3  20   25.00    5.80
   2   3  20   35.40    5.80
  -2   3 -20   24.10    5.60
   2   3  21    9.50    3.90
  -2  -3  21   10.40    3.40
  -2  -3  21   12.00    5.10
  -2   3 -21    9.90    4.70
   2  -3 -21   14.30    5.00
  -2   3 -22   34.80    6.70
  -2  -3  22   32.30    6.50
  -2  -3  22   30.20    5.00
   2   3  22   38.70    6.50
   2  -3 -22   34.30    6.40
  -2  -3  23   11.30    4.80
   2  -3 -23    8.80    4.20
  -2  -3  23   12.50    3.90
  -2   3 -23    3.80    4.50
   2  -3 -24  121.79   11.40
  -2  -3  24  108.79   11.30
  -2  -3  24  102.99    9.10
  -2   3 -24   89.89    9.80
  -2  -3  25   37.60    6.10
  -2  -3  25   31.30    6.80
  -2   3 -25   30.00    7.00
   2  -3 -25   47.00    7.80
  -2  -3  26   44.10    8.20
  -2   3 -26   54.09    8.80
  -2  -3  26   37.60    6.30
   2  -3 -26   57.79    8.50
   2  -3 -27   41.20    7.50
  -2  -3  27   51.19    7.10
  -2   3 -27   49.50    8.10
  -2  -3  27   41.60    8.10
  -2  -3  28    1.40    4.10
  -2  -3  28    2.50    3.40
  -2   3 -28    1.90    5.10
   2  -3 -28    6.70    5.40
  -2  -3  29   12.20    4.60
  -2   3 -29   11.80    6.40
   2  -3 -29   17.20    6.30
  -2  -3  29   14.30    5.70
  -2   3 -30   13.60    6.00
  -2  -3  30    7.70    4.10
   2  -3 -30    5.60    4.40
  -2  -3  30    4.00    4.00
   2  -3 -31   17.40    6.10
  -2   3 -31   19.50    6.90
  -2  -3  31   10.30    4.70
  -2  -3  31   11.80    5.70
   2   4 -30   20.00    7.60
   2  -4  30   15.80    5.80
   2  -4  30   13.50    5.40
  -2  -4 -30   11.60    4.80
   2   4 -29    9.50    6.70
   2  -4  29    1.30    3.90
  -2  -4 -29    1.60    4.20
   2  -4  29    8.90    5.20
   2  -4  28   44.60    8.20
   2  -4  28   30.00    7.00
  -2  -4 -28   29.40    6.10
  -2  -4 -27    0.90    3.60
   2  -4  27    0.30    3.30
   2  -4  27   -0.40    3.50
  -2  -4 -26   40.30    6.80
   2  -4  26   42.40    7.70
   2   4 -26   62.79    9.70
   2  -4  26   52.99    8.50
   2   4 -25   25.40    7.60
   2  -4  25   12.90    5.30
   2  -4  25   15.70    5.40
  -2  -4 -25   24.00    5.40
   2  -4  24    6.40    4.40
   2  -4  24    7.10    4.50
  -2  -4 -24    3.80    3.70
   2   4 -24    8.80    6.10
   2   4 -23   62.29    9.20
   2  -4  23   61.09    8.70
  -2  -4 -23   71.59    8.20
   2  -4  23   61.59    8.30
  -2  -4 -22   16.90    4.40
   2  -4  22   21.00    5.80
   2   4 -22   26.50    7.20
   2  -4  22   24.00    5.50
   2  -4  21    3.90    3.50
   2   4 -21    6.80    5.70
  -2  -4 -21    4.60    3.60
   2  -4  21    2.20    3.50
   2  -4  20    2.50    3.30
  -2  -4 -20    5.30    3.20
   2   4 -20   -2.00    4.60
  -2   4  20    4.00    2.20
   2  -4  20    2.20    3.10
  -2  -4 -19   63.09    7.00
   2  -4  19   60.79    8.30
  -2   4  19   59.69    4.90
   2  -4  19   60.99    7.40
   2   4 -19   57.39    8.40
  -2  -4 -18   15.20    3.90
   2  -4  18   15.80    4.90
   2   4 -18   18.50    5.60
   2  -4  18   23.30    5.00
  -2  -4 -17   37.00    5.50
   2   4 -17   39.60    7.30
   2  -4  17   29.80    6.00
   2  -4  17   36.00    5.80
   2   4 -16  134.49   10.90
   2  -4  16  119.29   10.40
   2  -4  16  141.59   10.60
  -2  -4 -16  132.99    9.10
  -2   4  16  125.59    8.00
  -2  -4 -15   61.79    6.30
   2   4 -15   73.89    8.60
   2  -4  15   53.79    7.30
   2  -4  15   64.59    7.30
  -2   4  15   61.09    5.60
   2   4 -14   60.19    7.50
   2  -4  14   61.89    7.10
  -2  -4 -14   57.19    6.00
   2  -4  14   55.69    7.20
  -2   4  14   51.79    5.10
   2  -4  13   27.80    5.30
  -2   4  13   24.70    3.70
   2  -4  13   27.60    5.00
  -2   4  13   43.70    5.30
   2   4 -13   28.90    5.60
  -2  -4 -13   23.30    3.90
   2  -4  12    9.50    3.50
  -2  -4 -12    8.40    2.90
  -2   4  12   10.30    3.20
   2   4 -12   12.10    4.20
  -2   4  12    8.30    2.30
   2  -4  12    9.50    3.30
  -2   4  11   53.79    5.30
  -2  -4 -11   54.09    5.40
   2  -4  11   43.10    6.30
  -2   4  11   47.80    4.60
  -2  -4 -11   46.90    2.70
   2   4 -11   47.60    6.20
   2  -4  11   50.29    6.00
   2  -4  10  166.88   10.50
  -2  -4 -10  167.98    9.00
   2   4 -10  163.48    9.90
  -2   4  10  165.08    8.00
  -2  -4 -10  155.08    5.50
   2  -4  10  159.38   10.80
  -2   4  10  167.18    8.80
  -2  -4  -9  210.88    9.80
  -2   4   9  224.28   10.10
   2   4  -9  216.48   11.00
   2  -4   9  234.58   12.10
  -2   4   9  215.48    9.00
  -2  -4  -9  209.88    7.00
   2  -4   9  209.08   12.00
  -2  -4  -8   36.30    4.30
   2  -4   8   39.30    5.60
  -2  -4  -8   40.10    3.50
  -2   4   8   36.60    4.50
   2   4  -8   41.60    5.10
  -2   4   8   46.00    4.50
   2  -4   8   45.20    5.70
  -2   4   8   37.10    4.00
  -2   4   8   39.70    4.20
  -2   4   7   21.80    3.10
  -2   4   7   23.60    3.40
   2  -4   7   26.90    4.60
  -2  -4  -7   24.80    3.10
  -2   4   7   21.70    3.20
  -2   4   7   20.10    3.40
   2   4  -7   24.50    4.20
  -2  -4  -7   25.50    3.70
   2  -4   7   29.30    4.70
  -2   4   6   53.39    4.70
  -2   4   6   48.40    5.10
  -2  -4  -6   58.59    4.60
   2   4  -6   56.29    5.70
  -2   4   6   57.99    5.10
   2  -4   6   56.89    6.50
  -2  -4  -6   49.80    4.80
   2  -4   6   50.19    5.70
  -2   4   6   53.69    4.40
  -2   4   5  341.87   10.00
   2  -4   5  350.06   14.20
  -2  -4  -5  351.76   11.10
  -2   4   5  366.06   13.20
  -2   4   5  320.17   11.90
   2   4  -5  356.76   12.20
   2  -4   5  356.76   14.60
  -2   4   5  339.97   11.50
  -2   4   4  349.96    9.80
  -2  -4  -4  354.16   11.60
  -2   4   4  362.56   13.20
  -2   4   4  342.77   12.40
   2   4  -4  373.56   12.10
   2   4  -4  331.17   12.00
   2  -4   4  360.16   14.40
  -2   4   4  354.96   11.90
   2   4  -3  288.47   10.70
   2   4  -3  289.97   10.30
  -2   4   3  290.67   10.90
  -2  -4  -3  266.47   10.40
  -2   4   3  277.47    8.40
  -2   4   3  273.17   11.50
   2  -4   3  305.57   13.20
  -2   4   2  516.25   10.90
  -2   4   2  507.95   15.70
   2   4  -2  533.35   13.20
  -2  -4  -2  484.75   11.50
   2  -4   2  526.15   17.30
  -2   4   2  514.25   14.80
   2   4  -2  487.85    7.00
  -2  -4  -2  524.05   14.90
   2   4  -2  520.65   13.80
   2   4  -1  653.03   16.60
  -2   4   1  648.14   16.90
   2   4  -1  634.44   13.70
  -2  -4  -1  614.64   13.80
   2   4  -1  665.63   14.70
  -2   4   1  657.13   11.80
   2  -4   1  644.64   19.20
  -2  -4  -1  632.44   16.70
   2   4  -1  630.34    9.50
   2   4   0  552.84   14.30
  -2  -4   0  579.64   16.40
  -2   4   0  608.84   16.80
   2   4   0  601.44   15.50
  -2   4   0  606.94   10.90
   2   4   0  574.94   12.60
   2  -4   0  565.84   18.10
  -2  -4   0  576.84   13.90
   2   4   0  600.44   10.40
   2   4   0  583.54   13.10
   2   4   1  619.34   11.70
   2  -4  -1  623.14   19.10
   2   4   1  646.34   12.50
  -2   4  -1  650.13   10.80
  -2  -4   1  653.23   18.00
  -2  -4   1  619.74   15.10
   2   4   1  653.03   15.20
  -2   4  -1  622.24   17.40
   2   4   1  633.64   15.50
   2   4   1  648.94   13.10
   2   4   2  500.45   13.30
   2  -4  -2  517.95   17.40
   2   4   2  509.15   10.40
  -2  -4   2  505.45   16.30
  -2   4  -2  512.55    9.40
  -2  -4   2  515.25   14.30
   2   4   2  540.75   11.10
   2   4   2  510.75   13.30
   2  -4  -3  304.17   13.50
   2   4   3  280.67    9.80
  -2  -4   3  284.67   12.60
   2   4   3  285.77    7.20
  -2  -4   3  283.77   11.10
   2   4   3  277.87    7.40
   2   4   3  288.97    9.70
   2  -4  -4  352.36   14.90
  -2  -4   4  348.07   14.10
   2   4   4  346.57   10.20
   2   4   4  341.97    7.20
   2   4   4  351.96    7.50
  -2  -4   4  349.96   12.70
   2   4   4  349.96   10.80
   2  -4  -4  350.76   14.80
  -2  -4   5  365.56   14.80
   2   4   5  340.07    9.60
   2   4   5  347.17    6.40
  -2  -4   5  351.76   13.10
   2  -4  -5  357.96   15.10
   2   4   5  348.57   10.60
   2   4   5  343.07    6.50
   2   4   6   60.69    4.00
   2  -4  -6   51.49    4.90
   2   4   6   47.70    2.00
   2   4   6   52.39    4.20
   2  -4  -6   45.20    5.80
   2  -4  -6   44.20    4.60
   2   4   6   50.09    2.20
  -2  -4   6   53.79    6.20
  -2  -4   7   19.50    1.60
   2  -4  -7   25.00    3.60
  -2  -4   7   26.50    4.80
   2  -4  -7   23.00    4.50
   2   4   7   21.80    2.80
   2  -4  -7   19.10    3.20
  -2  -4   8   35.10    2.40
   2  -4  -8   36.20    4.10
   2  -4  -8   37.20    4.50
   2   4   8   46.30    4.00
   2  -4  -8   41.50    5.70
  -2  -4   8   38.70    5.70
   2  -4  -9  209.88    9.50
   2   4   9  209.98    8.30
  -2  -4   9  221.08   12.60
  -2  -4   9  223.38    6.30
   2  -4  -9  222.48   12.30
   2  -4 -10  169.08   10.90
  -2  -4  10  175.88   11.50
  -2  -4  10  167.48    5.90
   2   4  10  175.18    9.10
   2  -4 -10  154.48    8.10
   2   4  11   55.79    5.60
  -2  -4  11   50.69    3.60
  -2  -4  11   56.59    7.00
   2  -4 -11   58.09    6.90
   2  -4 -11   54.59    5.00
  -2  -4  12    4.70    3.40
  -2   4 -12    3.80    3.70
   2   4  12   15.30    3.60
   2  -4 -12    2.10    3.00
   2  -4 -12   10.50    2.40
  -2  -4  12    8.80    1.90
   2   4  13   33.40    5.80
   2   4  13   36.50    5.00
  -2  -4  13   27.40    3.10
  -2   4 -13   24.00    5.10
  -2  -4  13   22.20    4.80
   2  -4 -13   25.60    4.80
   2  -4 -13   32.60    4.00
   2   4  14   49.80    6.40
   2  -4 -14   44.30    6.40
  -2  -4  14   54.69    4.40
  -2   4 -14   60.49    7.90
  -2  -4  14   49.20    7.10
  -2  -4  15   71.59    8.30
   2   4  15   53.19    7.00
  -2  -4  15   61.09    4.90
  -2   4 -15   50.49    7.30
   2  -4 -15   57.29    7.20
  -2  -4  16  132.09   11.40
   2   4  16  116.59    3.90
  -2   4 -16  149.39   11.70
  -2  -4  16  128.29    7.20
   2  -4 -16  133.59   10.70
   2   4  16  129.29   10.20
   2   4  17   29.50    5.70
   2  -4 -17   34.90    6.00
  -2  -4  17   40.70    6.80
  -2  -4  17   29.80    3.90
  -2   4 -17   31.50    6.00
  -2  -4  18   15.10    5.10
  -2  -4  18   17.10    3.40
   2  -4 -18   17.40    4.80
   2   4  18   20.20    5.20
  -2   4 -18   19.60    5.30
  -2   4 -19   61.39    8.30
   2  -4 -19   57.39    7.70
   2   4  19   55.29    7.30
  -2  -4  19   52.89    5.40
  -2  -4  19   57.79    8.50
  -2   4 -20    1.30    4.00
   2  -4 -20    0.10    3.80
   2   4  20    2.20    3.80
  -2  -4  20    4.90    2.50
  -2  -4  20    1.80    3.20
   2  -4 -21    4.80    3.90
  -2  -4  21    6.80    3.10
  -2  -4  21    1.20    3.70
  -2   4 -21   13.50    5.40
   2   4  21    0.80    3.70
  -2  -4  22   20.50    5.70
  -2   4 -22   12.90    5.50
   2   4  22   28.60    6.00
  -2  -4  22   19.10    4.20
   2  -4 -22   19.20    5.20
   2  -4 -23   75.09    9.50
  -2   4 -23   88.39   10.40
  -2  -4  23   68.79    9.70
  -2  -4  23   72.69    7.20
   2   4  23   75.89    8.80
  -2  -4  24    8.10    5.30
   2   4  24    4.10    3.80
  -2  -4  24    1.80    3.00
   2  -4 -24   -1.70    4.50
  -2   4 -24   10.00    4.90
   2  -4 -25    5.00    4.50
  -2  -4  25   13.80    4.20
  -2   4 -25   10.40    4.90
  -2  -4  25   21.20    6.50
  -2  -4  26   32.80    7.90
  -2  -4  26   47.50    6.60
  -2   4 -26   47.50    8.60
   2  -4 -26   39.50    7.70
  -2  -4  27    1.20    3.10
  -2   4 -27   -4.70    6.20
   2  -4 -27    5.50    5.00
  -2  -4  27    7.20    5.50
  -2  -4  28   31.90    6.00
  -2  -4  28   30.40    7.80
  -2   4 -28   33.80    7.60
   2  -4 -28   32.50    7.70
  -2  -4  29    0.90    3.20
  -2   4 -29   -3.70    6.20
   2  -4 -29    7.70    5.00
  -2  -4  29    2.20    3.90
   2  -4 -30   15.70    6.10
  -2   4 -30   10.20    5.80
  -2  -4  30   15.20    6.00
   2  -5  28    3.10    4.60
  -2  -5 -28    1.80    3.80
   2  -5  28    0.20    3.80
   2  -5  27   43.90    8.30
   2  -5  27   40.20    8.40
  -2  -5 -27   37.70    7.10
   2  -5  26   30.60    6.80
  -2  -5 -26   25.40    6.30
   2  -5  26   29.20    7.60
   2   5 -26   26.80    7.50
   2   5 -25   38.40    8.60
   2  -5  25   24.60    6.70
   2  -5  25   37.50    7.60
  -2  -5 -25   36.70    6.90
  -2  -5 -24   14.50    4.50
   2   5 -24   25.60    7.60
   2  -5  24   20.50    5.60
   2  -5  24   10.30    5.30
   2   5 -23    7.40    5.80
   2  -5  23    5.80    3.70
  -2  -5 -23    3.60    3.50
   2  -5  23    6.60    4.50
   2  -5  22    3.70    3.70
   2  -5  22   10.40    5.10
   2   5 -22    7.60    5.30
  -2  -5 -22    2.40    3.70
   2  -5  21   -1.30    4.20
   2  -5  21   -1.90    3.80
   2   5 -21   10.60    5.10
  -2  -5 -21   -5.20    4.20
   2  -5  20    6.80    4.30
   2   5 -20    3.10    4.10
   2  -5  20    6.40    4.20
  -2  -5 -20    3.80    3.10
   2  -5  19    2.90    3.40
   2  -5  19    1.00    3.30
  -2  -5 -19   -1.10    3.20
  -2  -5 -18   91.99    8.90
   2   5 -18  101.99   10.50
   2  -5  18   87.99   10.00
   2  -5  18   91.39    9.70
   2   5 -17  160.88   12.60
   2  -5  17  152.18   12.90
  -2  -5 -17  157.18   11.10
   2  -5  17  171.78   12.40
  -2   5  17  137.19    8.40
  -2  -5 -16  113.99    9.40
   2   5 -16  134.39   11.40
   2  -5  16  103.89   10.60
   2  -5  16  122.89   10.70
  -2   5  16  109.19    7.30
  -2  -5 -15  126.99    9.70
   2   5 -15  124.69   10.80
   2  -5  15  118.29   11.20
   2  -5  15  118.69   10.30
  -2   5  15  142.89    9.40
  -2   5  15  121.59    7.60
  -2   5  14  123.29    8.80
   2   5 -14  108.89   10.00
   2  -5  14  134.69   11.50
  -2   5  14  109.49    7.20
   2  -5  14  123.69   10.20
  -2  -5 -14  113.19    9.10
  -2  -5 -13   87.49    7.90
  -2   5  13   94.39    7.90
   2  -5  13   80.89    9.10
   2   5 -13   84.39    8.80
  -2   5  13   78.89    6.10
   2  -5  13   81.69    8.60
  -2  -5 -12  241.88   12.50
  -2   5  12  242.88   10.10
  -2   5  12  237.38   11.90
  -2  -5 -12  228.78    6.10
   2  -5  12  231.78   14.50
   2   5 -12  245.18   13.60
   2  -5  12  254.07   14.10
   2  -5  11   11.20    5.00
  -2   5  11    6.50    2.50
  -2  -5 -11    4.00    1.50
  -2   5  11    8.90    3.30
  -2   5  11    1.50    3.10
   2  -5  11    3.10    3.30
   2   5 -11   -0.60    3.60
  -2  -5 -11    7.50    3.10
  -2  -5 -10  301.97   13.40
  -2  -5 -10  305.07    9.40
   2  -5  10  316.67   16.30
   2   5 -10  314.47   14.40
  -2   5  10  331.87   12.60
   2  -5  10  305.97   15.10
  -2   5  10  325.07   11.50
  -2   5  10  324.37   13.60
  -2   5   9   63.59    5.30
  -2  -5  -9   54.59    4.40
  -2   5   9   68.59    6.70
   2  -5   9   61.89    7.70
  -2  -5  -9   58.59    6.20
   2   5  -9   47.80    6.20
   2  -5   9   63.69    7.00
  -2   5   9   61.69    5.60
  -2   5   8   41.70    4.40
  -2  -5  -8   47.10    4.50
   2  -5   8   52.79    7.10
  -2   5   8   36.90    5.50
   2   5  -8   39.50    5.70
   2  -5   8   42.90    6.10
  -2  -5  -8   42.70    5.30
  -2   5   8   48.60    4.90
  -2   5   7  258.57   10.40
  -2   5   7  257.77   12.40
  -2   5   7  259.97   10.30
  -2  -5  -7  269.07   10.50
   2  -5   7  275.07   14.50
   2   5  -7  277.07   12.50
   2  -5   7  264.07   13.60
  -2   5   6  129.69    7.20
  -2  -5  -6  111.79    7.10
  -2   5   6  136.49    9.30
   2  -5   6  118.39    9.80
   2  -5   6  132.79    9.80
   2   5  -6  128.79    8.50
  -2   5   6  122.49    7.30
   2   5  -5    6.30    1.00
  -2   5   5   11.30    2.90
   2  -5   5    5.90    3.50
  -2   5   5   10.30    3.50
   2   5  -5    7.00    3.20
  -2   5   5    8.30    2.50
  -2  -5  -5    6.50    2.70
   2  -5   5    9.70    4.10
  -2   5   4  330.77   10.70
  -2  -5  -4  296.87   12.10
  -2   5   4  337.87   14.40
  -2   5   4  328.27   12.40
   2  -5   4  319.37   14.90
   2   5  -4  306.67   12.00
   2   5  -4  307.57    5.90
   2  -5   4  325.87   14.90
   2   5  -3  164.98    8.60
  -2   5   3  170.98    7.50
  -2  -5  -3  166.88    9.50
  -2   5   3  183.08   10.70
  -2   5   3  178.88    9.30
   2   5  -3  160.98    4.80
   2  -5   3  179.58   11.10
   2  -5   2   38.60    5.80
  -2  -5  -2   28.90    4.50
  -2   5   2   36.20    5.20
  -2   5   2   35.80    3.60
   2   5  -2   34.80    2.60
   2   5  -2   25.80    3.70
  -2   5   2   37.50    4.70
   2   5  -2   32.70    4.10
  -2   5   1   14.80    3.60
  -2  -5  -1   17.10    3.90
  -2  -5  -1    9.80    2.50
  -2   5   1   10.40    2.20
   2  -5   1    7.20    3.50
   2   5  -1    7.30    2.20
   2   5  -1   10.70    1.70
   2   5  -1    8.20    2.40
   2   5   0  113.79    7.60
  -2   5   0  108.19    5.70
  -2  -5   0  123.99    8.70
   2   5   0  120.69    6.50
   2   5   0  107.79    5.30
   2  -5   0  107.69    8.80
  -2  -5   0  104.89    6.90
  -2   5   0  110.59    8.00
   2   5   0  117.99    6.60
   2   5   1   13.50    2.60
   2  -5  -1   14.60    4.20
  -2  -5   1   19.90    4.50
   2   5   1   14.10    2.50
  -2  -5   1    7.80    2.50
  -2   5  -1   10.20    2.10
  -2   5  -1    9.90    3.00
   2   5   1   14.40    2.40
   2   5   1   12.00    2.80
   2  -5  -2   37.10    5.80
  -2   5  -2   38.40    5.50
   2   5   2   36.20    3.60
   2   5   2   34.80    3.50
   2   5   2   33.90    4.10
  -2   5  -2   27.40    3.00
  -2  -5   2   38.70    4.70
  -2  -5   2   35.20    5.30
   2   5   2   35.60    3.40
   2   5   3  170.48    8.60
  -2  -5   3  181.08   11.20
   2  -5  -3  166.58   11.20
   2   5   3  167.88    6.40
   2   5   3  173.28    6.80
  -2   5  -3  181.68   11.70
  -2  -5   3  152.28    9.20
   2   5   3  182.68    9.20
   2   5   3  175.28    8.00
   2  -5  -4  331.87   15.50
   2   5   4  316.37   11.20
   2   5   4  323.67   12.10
   2   5   4  332.67    8.70
   2   5   4  345.07   14.60
  -2  -5   4  324.67   15.10
   2   5   4  332.87   11.50
  -2   5  -4  349.17   16.10
   2   5   4  321.17    7.90
  -2   5  -5    9.30    4.00
   2   5   5    7.20    3.40
   2   5   5    7.00    2.20
   2   5   5    9.70    2.60
  -2  -5   5    4.40    3.40
   2   5   5    8.60    1.80
   2  -5  -5   12.50    4.60
   2   5   5    7.50    1.30
   2   5   6  120.99    6.50
  -2   5  -6  119.39    9.90
   2   5   6  110.99    3.40
  -2  -5   6  128.69   10.10
   2   5   6  115.19    4.50
   2   5   6  124.19    9.10
   2  -5  -6  137.89   10.50
  -2  -5   7  256.27    6.30
   2   5   7  250.77    8.70
   2   5   7  258.27   12.40
   2   5   7  255.57    6.00
  -2   5  -7  267.87   14.70
   2  -5  -7  255.57   14.30
  -2  -5   7  278.47   14.90
   2   5   8   48.80    3.90
   2   5   8   41.70    6.30
   2   5   8   41.40    5.80
  -2   5  -8   46.60    6.90
   2   5   8   44.60    2.30
  -2  -5   8   54.39    7.00
   2  -5  -8   37.60    6.10
  -2  -5   8   42.90    2.80
   2  -5  -9   69.89    8.00
  -2   5  -9   59.39    7.50
  -2  -5   9   61.19    7.70
   2   5   9   58.79    6.30
   2   5   9   62.29    7.50
  -2  -5   9   55.89    3.40
   2   5  10  297.67   15.30
   2  -5 -10  299.97   15.90
   2   5  10  319.37   13.70
  -2  -5  10  312.67    8.60
  -2   5 -10  304.87   16.20
  -2  -5  10  327.17   17.00
   2   5  11   -1.80    3.30
   2   5  11    3.90    3.60
  -2  -5  11    5.20    4.10
  -2   5 -11    6.20    4.60
   2  -5 -11    7.20    4.00
  -2  -5  11    5.40    1.70
   2  -5 -11    4.20    2.20
   2  -5 -12  234.98   14.40
  -2  -5  12  224.78   14.80
   2   5  12  243.18   11.80
  -2  -5  12  232.68    8.30
  -2   5 -12  236.58   14.70
   2  -5 -12  236.18   10.70
   2   5  12  217.58   13.30
   2  -5 -13   79.89    6.40
   2   5  13   72.79    8.30
   2   5  13   78.89    7.30
  -2  -5  13   82.89    9.60
  -2  -5  13   77.59    5.20
  -2   5 -13   82.39    9.10
   2  -5 -13   94.89    9.60
   2  -5 -14  121.39   10.80
   2   5  14  129.89   10.70
   2   5  14  115.49    8.60
  -2  -5  14  114.09    6.50
  -2   5 -14  111.49   10.50
  -2  -5  14  115.49   11.10
   2   5  15  136.79   11.10
  -2  -5  15  125.79   12.00
   2   5  15  144.59    9.40
  -2  -5  15  123.49    7.10
  -2   5 -15  115.99   11.00
   2  -5 -15  129.59   11.40
  -2  -5  16  108.79   11.30
   2   5  16  132.09   11.00
  -2  -5  16  120.29    7.20
  -2   5 -16  113.29   10.90
   2  -5 -16  114.09   11.00
   2   5  17  140.79   11.40
  -2  -5  17  137.79   12.90
  -2   5 -17  152.88   12.80
  -2  -5  17  152.08    8.40
   2  -5 -17  167.18   13.10
   2   5  18  109.59   10.30
  -2  -5  18  107.19   11.60
  -2   5 -18   92.09   10.30
  -2  -5  18  106.29    7.30
   2  -5 -18   85.69    9.70
  -2  -5  19    3.80    2.50
  -2  -5  19    1.20    4.20
  -2   5 -19    1.90    4.40
   2   5  19   -3.30    3.70
   2  -5 -19    3.70    3.50
  -2   5 -20    4.60    4.80
   2  -5 -20    4.90    4.70
  -2  -5  20    6.60    2.40
  -2  -5  20    3.10    3.90
   2   5  20   -0.50    3.50
  -2   5 -21   -0.50    4.50
   2   5  21    1.30    3.10
   2  -5 -21   -9.90    5.20
  -2  -5  21    0.10    2.10
  -2  -5  21    0.90    3.80
  -2  -5  22    1.10    2.40
   2   5  22    4.80    4.00
  -2  -5  22    6.80    5.40
  -2   5 -22    9.10    5.70
   2  -5 -22   -2.00    3.80
  -2  -5  23    6.60    3.10
   2   5  23    6.30    4.60
   2  -5 -23    5.10    4.30
  -2   5 -23   -0.90    3.70
  -2  -5  23   12.20    6.10
   2  -5 -24   18.80    5.60
  -2  -5  24   14.90    6.50
  -2   5 -24   19.00    6.50
   2   5  24   10.20    5.30
  -2   5 -25   23.40    6.70
   2   5  25   33.30    7.10
  -2  -5  25   30.40    7.80
   2  -5 -25   16.60    6.20
   2  -5 -26    5.40    4.40
  -2   5 -26   14.60    5.50
  -2  -5  26   12.60    6.00
  -2  -5  27   35.20    8.40
  -2   5 -27   23.40    7.60
   2  -5 -27   50.49    8.80
  -2   5 -28    2.60    5.70
  -2  -5  28   14.10    6.90
   2  -5 -28   -3.80    6.10
   2  -6  27   14.90    6.50
   2   6 -27   12.90    6.70
  -2  -6 -27    6.20    4.40
   2  -6  27    0.80    3.90
  -2  -6 -26   17.80    5.80
   2  -6  26   10.80    5.50
   2   6 -26   21.70    7.20
   2  -6  26   14.50    5.70
   2  -6  25    1.80    4.20
  -2  -6 -25    0.80    4.10
   2   6 -25   11.00    5.80
   2  -6  25   -1.10    3.50
   2  -6  24    2.00    4.60
   2  -6  24    4.40    4.10
   2   6 -24   12.80    5.80
  -2  -6 -24    7.30    4.30
  -2  -6 -23   11.30    4.90
   2  -6  23    3.40    3.80
   2   6 -23   12.70    5.80
   2  -6  23    7.60    5.20
   2  -6  22   30.50    7.20
   2   6 -22   26.80    7.00
  -2  -6 -22   29.10    6.20
   2  -6  22   30.10    6.80
   2  -6  21   21.70    6.70
  -2  -6 -21   22.90    5.70
   2   6 -21   30.70    7.60
   2  -6  21   26.00    6.20
  -2  -6 -20   51.29    7.60
   2  -6  20   36.10    7.40
   2   6 -20   64.19    9.60
   2  -6  20   44.30    7.80
   2  -6  19   33.70    7.00
   2   6 -19   39.60    7.90
   2  -6  19   36.20    7.00
  -2  -6 -19   35.80    6.50
   2  -6  18   20.20    5.30
   2  -6  18   16.70    6.10
  -2  -6 -18   20.10    5.20
   2   6 -18   25.20    7.00
   2  -6  17   38.50    6.90
  -2  -6 -17   49.50    7.10
   2   6 -17   40.30    7.80
   2  -6  17   40.00    7.60
   2  -6  16   19.90    6.20
  -2   6  16   31.70    6.00
   2   6 -16   15.20    5.90
  -2  -6 -16   20.40    5.10
   2  -6  16   10.00    4.60
  -2   6  15   60.39    7.30
  -2   6  15   49.30    5.00
   2   6 -15   52.09    7.90
  -2  -6 -15   64.19    7.70
   2  -6  15   48.80    7.50
   2  -6  15   47.90    8.00
   2  -6  14    6.50    4.60
  -2   6  14    6.80    2.70
   2  -6  14    6.40    3.70
  -2   6  14    6.90    4.10
   2   6 -14    3.20    4.90
  -2  -6 -14    8.20    3.90
  -2   6  13   89.79    8.30
  -2   6  13   90.49    7.90
   2  -6  13   86.39   10.10
  -2  -6 -13   88.09    8.80
   2   6 -13   86.29    9.00
   2  -6  13   86.49    9.10
  -2   6  13   91.39    6.50
  -2   6  12   89.79    7.80
  -2   6  12   97.69    8.60
   2  -6  12   99.89   10.50
  -2  -6 -12   99.79    5.30
   2   6 -12   98.99    9.50
  -2   6  12  102.29    6.80
   2  -6  12  114.29   10.20
  -2  -6 -12   95.59    8.90
  -2   6  11  236.88   11.80
  -2   6  11  223.08   12.60
  -2  -6 -11  220.48    8.50
   2  -6  11  221.38   15.00
   2   6 -11  221.88   13.20
  -2   6  11  223.78    9.90
   2  -6  11  235.98   14.30
  -2  -6 -11  231.38   13.30
  -2   6  10  116.49    8.30
  -2   6  10  102.89    9.10
   2  -6  10  118.79   11.50
   2   6 -10  118.79    9.80
   2  -6  10  121.39   10.50
  -2  -6 -10  110.99    9.30
  -2   6  10  116.59    7.30
  -2  -6 -10  110.89    6.70
  -2  -6  -9  602.64   16.20
  -2   6   9  622.14   20.80
   2   6  -9  584.94   20.20
  -2   6   9  607.94   17.90
   2  -6   9  624.14   22.70
   2  -6   9  610.44   23.70
  -2   6   9  604.44   16.40
  -2   6   8  294.37   11.70
  -2   6   8  319.97   13.00
  -2  -6  -8  320.57   12.50
  -2   6   8  320.87   15.20
   2  -6   8  332.27   17.60
   2  -6   8  365.66   17.40
   2   6  -8  328.07   15.00
  -2   6   7  590.34   16.90
  -2  -6  -7  600.74   17.50
  -2   6   7  602.74   20.90
   2   6  -7  588.34   19.30
   2  -6   7  569.44   21.50
   2  -6   7  596.14   23.00
  -2   6   7  579.94   16.50
  -2  -6  -6  490.65   16.30
  -2   6   6  474.85   15.10
   2  -6   6  473.25   20.20
   2   6  -6  476.75   16.90
   2   6  -6  434.96    8.20
   2  -6   6  471.25   19.70
  -2   6   6  488.95   19.00
  -2   6   6  458.65   14.60
  -2   6   5   19.90    3.60
   2   6  -5   10.90    3.50
   2  -6   5   31.00    6.30
  -2   6   5   23.90    5.20
   2  -6   5   24.30    5.70
  -2   6   5   18.60    3.70
  -2  -6  -5   22.40    4.60
   2   6  -5   15.70    1.80
  -2   6   4  165.08    8.50
   2   6  -4  147.49    5.20
  -2  -6  -4  166.08   10.20
  -2   6   4  163.78   11.20
   2  -6   4  156.98   11.70
   2   6  -4  143.99    9.20
   2  -6   4  154.48   11.30
  -2   6   4  148.39    9.00
  -2   6   3  304.07   14.90
  -2   6   3  313.37   11.40
  -2  -6  -3  303.77   14.00
   2   6  -3  315.57   12.80
  -2   6   3  321.37   13.30
   2   6  -3  297.27    7.90
   2  -6   3  319.17   15.90
   2  -6   2  167.98   11.70
  -2  -6  -2  178.28   11.10
  -2   6   2  149.59   10.80
   2   6  -2  172.58    9.20
   2   6  -2  155.88    6.20
  -2   6   2  173.08    8.40
  -2   6   2  161.48    9.80
  -2  -6  -1   74.39    7.60
  -2   6   1   76.39    5.60
  -2   6   1   75.09    7.80
   2   6  -1   78.49    6.30
   2   6  -1   72.99    4.60
   2  -6   1   81.09    8.40
  -2   6   1   81.89    7.30
   2  -6   0    8.00    3.50
  -2   6   0    6.90    2.10
   2   6   0    6.40    2.40
   2   6   0    7.40    1.90
  -2  -6   0    4.60    3.30
   2   6   0    5.40    2.50
  -2   6   0    7.70    3.20
   2   6   1   73.89    7.80
  -2   6  -1   80.49    5.60
   2   6   1   68.59    5.30
  -2  -6   1   69.89    7.50
   2   6   1   77.89    5.50
  -2   6  -1   76.29    7.40
   2   6   1   82.99    6.10
   2  -6  -1   71.99    8.10
  -2   6  -1   81.49    8.40
   2   6   2  163.38    8.20
   2   6   2  172.48    8.20
  -2   6  -2  160.78    7.80
  -2   6  -2  167.18   12.10
  -2  -6   2  156.88   11.20
   2   6   2  164.48   11.30
   2  -6  -2  163.88   12.00
   2   6   2  154.88    7.30
  -2  -6   3  301.27   15.70
   2   6   3  301.77   11.50
   2   6   3  303.07   15.10
   2   6   3  296.17   10.30
   2   6   3  295.37    9.40
   2  -6  -3  321.47   16.50
  -2   6  -3  320.47   16.60
  -2  -6   4  156.48   11.60
   2   6   4  146.49   10.70
   2   6   4  148.99    7.00
   2   6   4  147.49    6.10
   2   6   4  150.98    8.50
  -2   6  -4  163.08   12.20
  -2  -6   5   21.80    5.80
   2   6   5   22.00    3.10
   2   6   5   16.40    4.50
   2   6   5   18.20    2.10
  -2   6  -5   26.90    6.10
  -2   6  -6  477.45   20.70
  -2  -6   6  461.15   20.30
   2   6   6  487.25   18.80
   2   6   6  434.96    7.60
   2   6   6  465.65   11.00
  -2   6  -7  630.64   23.80
   2  -6  -7  567.84   23.10
  -2  -6   7  599.04   23.60
   2   6   7  635.14   21.30
   2   6   7  555.74   11.30
   2   6   7  569.24   15.00
   2   6   8  306.07   10.60
   2   6   8  332.07   17.10
   2   6   8  329.37   15.50
  -2  -6   8  339.37   18.10
   2   6   8  310.27    7.90
   2  -6  -8  334.57   18.00
  -2   6  -8  320.17   17.50
  -2  -6   9  607.74   12.00
   2   6   9  568.74   13.60
   2   6   9  606.64   22.90
  -2  -6   9  633.44   25.00
   2   6   9  625.54   21.00
   2   6   9  568.84    9.70
  -2   6  -9  620.34   24.10
   2  -6  -9  610.94   24.20
   2   6  10  137.39   11.40
  -2  -6  10  124.99   11.80
   2   6  10  103.89    9.10
   2   6  10  106.89    3.80
   2  -6 -10  114.29   11.20
  -2   6 -10  127.59   11.60
  -2  -6  10  114.49    5.60
   2   6  11  214.48   14.10
  -2  -6  11  251.97   16.50
   2  -6 -11  240.98   15.70
  -2   6 -11  251.07   15.80
  -2  -6  11  221.58    7.90
   2   6  11  229.48   12.90
   2   6  12  111.09   10.40
  -2  -6  12  107.99   11.40
   2  -6 -12   91.19   10.00
   2   6  12  100.59    8.70
  -2   6 -12  107.79   11.10
  -2  -6  12   96.19    5.70
  -2  -6  13   79.59   10.10
   2  -6 -13   82.89    9.70
   2   6  13   92.39    8.50
  -2   6 -13   89.49   10.30
  -2  -6  13   86.79    5.60
   2   6  13   99.59   10.10
   2  -6 -14   16.10    6.10
   2   6  14    7.10    4.60
   2   6  14    7.90    4.30
  -2   6 -14   -0.60    4.80
  -2  -6  14    7.90    2.50
  -2  -6  14    9.70    5.30
   2   6  15   57.99    7.10
  -2  -6  15   63.29    9.20
  -2   6 -15   49.80    8.20
  -2  -6  15   55.69    5.00
   2  -6 -15   57.79    8.40
   2   6  15   59.39    8.10
   2   6  16   24.00    6.60
  -2   6 -16   10.80    5.40
   2   6  16   27.00    5.40
   2  -6 -16   12.90    4.80
  -2  -6  16   14.30    3.00
  -2  -6  16   17.80    6.10
  -2   6 -17   45.40    7.70
   2   6  17   55.89    8.20
  -2  -6  17   49.30    5.10
   2  -6 -17   46.40    8.00
  -2  -6  17   53.89    8.80
   2   6  18   17.30    5.30
  -2   6 -18   16.10    5.80
   2  -6 -18   22.50    6.50
  -2  -6  18   18.50    6.40
  -2   6 -19   36.10    8.00
   2  -6 -19   38.30    7.70
  -2  -6  19   33.90    7.70
   2   6  19   29.50    6.70
  -2  -6  20   41.40    8.40
   2   6  20   42.40    7.70
   2  -6 -20   50.09    8.60
  -2   6 -20   44.10    8.30
  -2   6 -21   23.60    6.50
   2   6  21   28.00    6.70
   2  -6 -21   26.90    6.70
  -2  -6  21   21.40    7.00
  -2   6 -22   18.00    6.80
  -2  -6  22   18.20    6.00
   2   6  22   35.20    7.40
   2  -6 -22   24.30    6.70
  -2   6 -23    5.40    5.10
   2   6  23   13.90    5.20
  -2  -6  23    9.90    5.10
   2  -6 -23    8.70    5.30
  -2  -6  24    5.10    4.30
   2   6  24    4.70    4.40
  -2   6 -24   11.20    5.80
   2  -6 -24    2.50    4.30
  -2   6 -25   13.00    6.50
   2   6  25    3.20    5.10
   2  -6 -25    0.60    5.10
  -2  -6  25    3.40    4.70
   2   6  26   18.40    6.10
  -2   6 -26    1.80    5.50
   2  -6 -26   20.70    6.70
  -2  -6  26   25.00    8.20
  -2  -6  27   -0.30    4.70
   2   6  27    6.20    5.10
   2  -6 -27    9.80    5.20
   2  -7  24   18.70    6.60
  -2  -7 -24    0.50    4.00
   2   7 -24   25.30    8.20
   2  -7  24    1.90    4.10
   2  -7  23    9.40    5.10
   2   7 -23   10.80    6.50
  -2  -7 -23    8.30    5.00
   2  -7  23    6.60    5.40
   2  -7  22   18.40    6.60
   2  -7  22   26.00    6.80
   2   7 -22   20.70    6.80
  -2  -7 -22   14.70    5.20
   2  -7  21    6.90    5.40
  -2  -7 -21    9.30    4.70
   2   7 -21    6.80    5.50
   2  -7  21    6.70    4.30
   2  -7  20    4.10    4.30
   2   7 -20    3.90    4.30
  -2  -7 -20    4.60    3.70
   2  -7  20    5.80    3.80
   2  -7  19    4.90    4.10
   2  -7  19   12.10    5.90
   2   7 -19    8.30    6.00
  -2  -7 -19   13.10    5.00
   2   7 -18   26.00    7.10
   2  -7  18   22.90    6.10
  -2  -7 -18   24.70    5.90
   2  -7  18   23.60    6.70
   2  -7  17   56.39    9.20
  -2   7  17   59.29    7.60
   2  -7  17   46.70    7.70
   2   7 -17   42.40    8.10
  -2  -7 -17   47.10    7.60
   2  -7  16    8.40    4.60
  -2   7  16   23.00    5.50
   2   7 -16    9.70    6.00
   2  -7  16   20.20    6.00
  -2  -7 -16   10.40    4.50
   2  -7  15   38.60    7.90
   2  -7  15   45.10    7.60
  -2   7  15   41.60    6.50
   2   7 -15   34.20    7.30
  -2  -7 -15   30.00    6.30
  -2   7  14   17.90    5.30
   2   7 -14    6.80    5.30
   2  -7  14   16.70    5.80
  -2  -7 -14   13.30    4.90
  -2   7  14   13.90    4.40
   2  -7  14   12.20    4.90
  -2   7  13   86.79    8.20
   2  -7  13   71.69    9.10
   2  -7  13   74.79   10.20
  -2  -7 -13   86.29    9.20
  -2   7  13   94.69    9.30
   2   7 -13   82.89    9.30
   2  -7  12   13.20    4.80
   2  -7  12    2.10    3.50
  -2   7  12    8.80    3.30
  -2   7  12   -0.40    3.80
   2   7 -12   -2.00    5.00
  -2   7  11   11.80    3.10
  -2  -7 -11    6.40    2.50
   2  -7  11   16.10    6.10
  -2   7  11    6.60    3.20
  -2   7  11    8.40    4.60
   2   7 -11    1.00    4.20
   2  -7  11    7.50    4.50
  -2   7  10   22.30    3.70
   2  -7  10   21.20    5.50
  -2  -7 -10   24.70    3.80
  -2   7  10   19.80    4.70
   2   7 -10   26.30    5.30
  -2   7  10   32.60    5.30
   2  -7  10   27.20    6.40
   2  -7   9   66.29    8.40
   2  -7   9   68.39    9.20
  -2   7   9   65.49    6.00
  -2   7   9   65.39    6.60
  -2  -7  -9   68.29    6.10
  -2   7   9   69.99    8.10
   2   7  -9   61.69    7.60
  -2   7   8   81.29    7.10
  -2   7   8   74.29    8.40
   2  -7   8   89.29    9.50
   2  -7   8   88.69   10.10
   2   7  -8   84.29    8.40
  -2  -7  -8   74.49    6.90
  -2   7   8   85.89    6.70
   2   7  -7   13.00    4.70
   2  -7   7   21.90    6.00
  -2   7   7   19.60    4.00
  -2   7   7   17.40    5.10
  -2   7   7   23.20    4.00
  -2  -7  -7   22.10    4.40
   2  -7   7   18.20    5.10
  -2   7   6   25.50    4.20
   2   7  -6   18.70    4.50
   2  -7   6   24.50    6.30
  -2   7   6   17.60    3.80
  -2  -7  -6   30.90    5.00
   2  -7   6   24.70    5.90
  -2   7   6   35.00    6.60
  -2   7   5  152.28    9.10
  -2  -7  -5  146.19   10.30
  -2   7   5  148.69   11.60
   2  -7   5  143.59   12.30
   2   7  -5  144.49   10.00
   2  -7   5  148.59   12.10
  -2   7   5  151.08    9.30
   2  -7   4   30.40    6.00
  -2   7   4   27.80    4.20
  -2   7   4   35.40    6.60
   2   7  -4   31.80    5.20
   2  -7   4   35.20    7.00
  -2  -7  -4   35.20    5.80
  -2   7   4   29.70    4.50
  -2  -7  -3   45.80    6.40
   2  -7   3   40.40    7.20
  -2   7   3   47.40    5.70
  -2   7   3   43.20    5.00
   2   7  -3   57.79    6.20
  -2   7   3   30.50    6.00
   2  -7   2   49.10    7.30
  -2   7   2   41.10    5.50
  -2   7   2   55.89    7.60
  -2  -7  -2   46.20    6.90
   2   7  -2   57.09    6.10
  -2   7   2   50.99    7.20
  -2   7   2   50.19    5.20
  -2   7   1   23.90    4.80
   2  -7   1   21.30    5.40
  -2   7   1   18.40    5.30
  -2   7   1   11.90    3.90
  -2   7   1   24.60    3.70
  -2  -7  -1   21.50    5.10
   2   7  -1   26.50    4.20
  -2   7   0   18.10    4.00
  -2   7   0   27.50    3.90
   2  -7   0   29.20    6.00
   2   7   0   27.00    5.60
  -2   7   0   38.20    6.50
  -2   7   0   14.90    4.70
   2   7   0   27.60    4.30
  -2  -7   0   34.40    6.10
   2  -7  -1   15.20    5.20
  -2   7  -1   19.60    3.60
  -2  -7   1   21.40    5.40
   2   7   1   16.70    4.70
  -2   7  -1   14.40    4.80
   2   7   1   25.80    4.20
  -2   7  -1   21.00    4.70
  -2   7  -2   54.19    5.30
  -2  -7   2   53.89    7.60
  -2   7  -2   44.80    7.10
   2   7   2   49.20    7.10
   2   7   2   57.99    5.50
   2  -7  -2   50.79    7.50
  -2   7  -2   48.10    6.40
  -2   7  -3   50.19    8.10
  -2   7  -3   45.80    4.80
   2   7   3   40.10    6.80
   2   7   3   47.40    4.90
  -2  -7   3   51.29    7.60
   2   7   4   30.30    3.90
   2   7   4   33.20    6.40
  -2   7  -4   23.30    5.90
  -2  -7   4   28.20    6.20
  -2   7  -5  150.28   12.50
  -2  -7   5  143.19   12.30
   2   7   5  145.29   11.50
   2   7   5  139.49    7.40
  -2  -7   6   48.80    8.00
   2   7   6   30.70    6.40
  -2   7  -6   34.80    6.80
   2   7   6   31.40    3.50
   2   7   7   18.90    2.90
  -2  -7   7   27.00    6.70
  -2   7  -7   10.00    5.20
   2   7   7   26.10    5.90
  -2   7  -8   89.39   10.20
   2   7   8   89.99    9.20
   2   7   8   86.89    9.80
  -2  -7   8   67.69    9.30
  -2  -7   9   67.29    9.20
  -2   7  -9   67.89    9.30
   2   7   9   66.89    8.60
   2   7   9   68.39    8.10
  -2  -7  10   30.40    7.00
  -2   7 -10   16.90    5.80
   2   7  10   29.80    6.50
   2   7  10   17.20    4.80
   2  -7 -10   21.90    5.60
  -2   7 -11    6.00    4.40
   2   7  11    4.70    4.00
   2   7  11    6.10    4.30
  -2  -7  11   11.60    4.80
   2  -7 -11    2.10    3.40
   2   7  12    9.80    4.60
   2   7  12    3.40    4.00
  -2   7 -12    2.20    4.00
   2  -7 -12    4.80    4.60
  -2  -7  12    6.60    4.80
   2  -7 -13  101.59   11.50
   2   7  13   78.99    9.30
  -2  -7  13   88.89   11.20
   2   7  13   82.59    8.70
  -2   7 -13   89.49   10.80
   2   7  14   12.50    5.40
  -2   7 -14   10.30    5.70
   2   7  14   14.90    5.10
   2  -7 -14    7.60    4.90
  -2  -7  14   15.20    5.40
   2   7  15   39.30    7.40
  -2   7 -15   33.70    7.40
   2   7  15   54.99    7.50
  -2  -7  15   51.99    9.20
   2  -7 -15   40.60    8.00
  -2  -7  16   15.10    6.60
   2  -7 -16   21.10    6.20
   2   7  16   16.80    5.40
  -2   7 -16   19.10    6.70
   2   7  16   19.20    5.40
   2   7  17   56.09    8.40
   2  -7 -17   51.19    8.80
  -2   7 -17   53.69    9.20
   2   7  17   50.59    7.20
  -2  -7  17   56.79    9.60
  -2  -7  18   24.00    7.60
  -2   7 -18   21.40    6.60
   2   7  18   20.60    5.70
   2  -7 -18   16.80    5.90
  -2   7 -19   14.10    5.90
   2   7  19   13.40    5.30
  -2  -7  19    9.70    5.30
   2  -7 -19    8.60    5.30
  -2   7 -20    8.50    6.00
  -2  -7  20    3.50    5.40
   2   7  20    8.20    5.30
   2  -7 -20   12.20    5.90
  -2   7 -21    7.90    5.80
   2   7  21    2.20    4.50
  -2  -7  21    5.90    4.40
   2  -7 -21    6.60    4.50
   2   7  22   29.30    7.50
  -2  -7  22   15.80    6.70
   2  -7 -22   18.70    6.10
  -2  -7  23    8.50    5.20
   2   7  23    5.40    4.30
  -2   7 -23    3.20    4.20
  -2  -7  24   17.90    6.50
   2   7  24   11.50    5.70
   2  -7 -24    4.20    4.80
  -2   7 -24   13.00    6.70
   2  -8  21   16.60    7.00
  -2  -8 -21    3.70    4.30
   2   8 -21    9.70    6.40
   2  -8  21    8.70    4.60
   2  -8  20   22.00    7.10
   2   8 -20   29.90    8.00
  -2  -8 -20   27.10    6.80
   2  -8  20   33.50    7.70
   2  -8  19   56.89   10.20
   2   8 -19   28.40    7.70
  -2  -8 -19   47.60    8.30
   2  -8  19   43.00    8.30
   2  -8  18   15.20    6.60
  -2   8  18   25.80    6.60
  -2  -8 -18   10.80    5.20
   2   8 -18   16.10    6.90
   2  -8  18    4.20    4.20
   2  -8  17    3.40    5.40
  -2   8  17    9.40    5.40
   2   8 -17    2.50    4.80
  -2  -8 -17    1.80    4.00
   2  -8  17    4.30    3.90
   2  -8  16    7.20    5.40
   2  -8  16    2.70    4.30
  -2   8  16   11.20    5.50
   2   8 -16   -0.30    4.60
   2  -8  15   30.90    7.80
  -2   8  15   31.10    5.90
  -2   8  15   42.40    7.30
   2   8 -15   29.10    6.90
   2  -8  15   37.90    7.20
   2  -8  14   15.20    6.40
  -2   8  14   10.40    4.40
  -2   8  14   12.10    5.30
   2   8 -14    9.20    5.30
   2  -8  14   14.20    5.70
   2  -8  13   61.79    9.90
  -2   8  13   53.59    7.10
  -2   8  13   60.99    8.10
   2   8 -13   59.59    8.80
   2  -8  13   65.69    9.40
   2  -8  12   20.60    6.00
  -2   8  12   17.90    4.60
  -2   8  12    7.50    4.10
   2   8 -12   13.70    5.70
   2  -8  12   18.70    6.60
   2  -8  11    5.90    4.10
   2   8 -11   10.80    5.10
   2  -8  11    8.80    5.20
  -2   8  11   20.20    4.90
  -2   8  11    6.20    4.50
   2  -8  10   30.50    7.50
  -2   8  10   27.60    5.30
  -2   8  10   19.20    5.20
   2   8 -10   23.30    5.60
   2  -8  10   42.50    7.60
   2  -8   9   29.40    7.30
  -2   8   9   25.70    5.00
  -2  -8  -9   20.50    4.40
  -2   8   9   33.90    6.60
   2  -8   9   26.80    6.50
   2   8  -9   11.60    4.70
  -2   8   8  153.08   10.30
  -2   8   8  147.39   12.20
  -2  -8  -8  137.19    9.90
   2  -8   8  144.59   13.60
   2   8  -8  124.49   10.60
   2  -8   8  123.89   11.90
   2   8  -7   16.70    4.90
  -2  -8  -7   21.20    4.60
   2  -8   7   28.00    6.40
  -2   8   7   26.00    4.40
   2  -8   7   27.80    6.60
  -2   8   7   17.70    4.40
  -2   8   7   26.10    6.30
  -2   8   6   43.30    5.40
   2  -8   6   52.39    8.10
  -2   8   6   34.60    6.70
   2   8  -6   48.20    6.80
  -2  -8  -6   48.70    6.50
   2  -8   6   45.70    8.10
  -2   8   6   51.69    6.40
  -2   8   5    5.20    3.00
   2  -8   5    6.80    4.80
  -2   8   5   13.70    5.40
  -2  -8  -5    1.90    3.10
  -2   8   5    7.60    5.20
   2   8  -5   -1.80    4.10
  -2   8   5    7.70    3.70
   2  -8   5    5.10    4.00
  -2   8   4   43.70    5.50
  -2   8   4   33.80    6.70
  -2   8   4   37.50    6.80
   2  -8   4   30.80    6.70
  -2   8   4   39.60    5.50
   2   8  -4   37.40    5.80
  -2  -8  -4   35.00    6.10
   2  -8   3   35.70    7.00
  -2   8   3   35.70    5.20
  -2   8   3   25.40    5.60
  -2   8   3   28.20    6.00
  -2   8   3   31.80    5.20
   2   8  -3   31.60    5.20
  -2  -8  -3   29.00    5.50
  -2   8   2   24.50    5.90
   2  -8   2   26.60    6.20
  -2   8   2   24.90    4.30
  -2   8   2   14.10    5.10
   2   8  -2   27.70    4.90
  -2   8   2   22.40    4.50
  -2  -8  -2   28.40    6.00
   2  -8   1   24.70    6.10
  -2   8   1   29.70    4.60
  -2   8   1   31.90    6.40
   2   8  -1   17.70    5.30
   2   8  -1   34.70    5.30
  -2   8   1   25.50    5.70
  -2   8   1   30.70    5.30
  -2  -8  -1   24.90    5.80
   2  -8   0    9.30    5.10
  -2   8   0    3.90    2.30
  -2   8   0    4.80    3.90
  -2   8   0   -3.70    5.20
  -2   8   0    0.80    2.70
   2   8   0    5.20    2.90
  -2  -8   0    1.00    4.20
  -2   8  -1   34.20    6.70
  -2   8  -1   27.50    4.20
  -2   8  -1   14.10    4.40
   2   8   1   25.10    6.00
  -2  -8   1   37.10    7.00
   2   8   1   24.00    4.20
  -2   8  -1   28.40    5.30
  -2   8  -2   25.30    4.40
   2   8   2   27.30    6.50
   2   8   2   25.30    4.10
  -2   8  -2   16.80    4.60
  -2   8  -2   21.00    5.40
  -2  -8   2   24.10    5.80
  -2   8  -3   31.00    4.50
   2   8   3   27.50    6.20
  -2   8  -3   25.90    5.50
  -2   8  -3   30.30    6.50
   2   8   3   27.40    4.50
  -2  -8   3   22.30    5.90
  -2   8  -4   32.10    7.50
   2   8   4   33.70    6.30
  -2  -8   4   40.20    7.60
   2   8   5    3.20    4.80
  -2   8  -5    4.30    4.50
  -2  -8   5    7.10    4.10
  -2   8  -6   37.10    7.70
   2   8   6   43.60    7.50
  -2  -8   6   49.00    8.50
  -2  -8   7   32.60    7.60
  -2   8  -7   28.90    7.20
   2   8   7   28.30    6.60
   2   8   7   29.70    6.80
   2   8   8  151.28   13.20
  -2  -8   8  151.88   14.00
   2   8   8  176.68   13.50
  -2   8  -8  127.39   12.70
   2   8   9   26.60    7.10
   2   8   9   29.90    6.50
  -2   8  -9   25.20    7.00
  -2  -8   9   24.70    6.70
   2   8  10   27.90    7.00
   2   8  10   21.70    5.80
  -2   8 -10   28.60    6.90
  -2  -8  10   29.30    7.20
  -2  -8  11   15.80    5.60
   2   8  11    4.30    4.70
  -2   8 -11    7.70    4.50
   2   8  11   14.30    5.80
   2   8  12   16.20    5.90
   2   8  12   24.90    6.20
  -2   8 -12   22.30    6.90
  -2  -8  12   11.90    4.90
  -2  -8  13   50.09    9.30
   2   8  13   79.19   10.20
   2   8  13   60.49    8.40
   2  -8 -13   55.69    9.40
  -2   8 -13   69.69   10.10
   2   8  14   10.60    5.30
  -2   8 -14   11.60    5.90
   2   8  14    3.90    4.10
  -2  -8  14   10.50    6.30
   2  -8 -14    9.10    5.30
  -2  -8  15   28.40    8.00
   2   8  15   33.80    7.80
  -2   8 -15   30.70    7.90
   2   8  15   40.00    6.90
   2  -8 -15   30.60    7.80
  -2   8 -16    4.80    4.90
   2   8  16   10.70    6.10
   2   8  16    9.10    4.80
   2  -8 -16    2.80    5.30
  -2  -8  16    1.00    5.00
  -2   8 -17    1.90    5.20
   2   8  17    6.90    5.10
   2   8  17    6.80    5.10
  -2  -8  17   -1.50    4.30
   2  -8 -17   -0.30    5.20
  -2  -8  18   13.90    7.10
  -2   8 -18   13.10    6.10
   2   8  18    5.10    4.90
   2  -8 -18   21.40    7.30
   2   8  18   10.80    5.40
  -2   8 -19   34.60    8.00
   2  -8 -19   47.10    9.80
  -2  -8  19   49.10   10.00
   2   8  19   33.20    7.80
   2  -8 -20   19.80    7.30
   2   8  20   51.89    9.00
  -2  -8  20   40.70    9.50
  -2   8 -20   25.20    7.30
   2  -8 -21    6.20    5.70
   2   8  21    7.10    4.60
  -2  -8  21   17.40    8.20
  -2   8 -21    1.50    5.40
   2   9 -17   -2.40    4.60
   2  -9  17    2.90    4.50
   2  -9  17   -5.40    5.30
  -2   9  16   35.10    7.40
   2   9 -16   18.40    6.50
   2  -9  16   27.90    7.20
   2  -9  16   41.00    9.30
   2  -9  15    4.40    5.40
  -2   9  15    8.30    4.20
  -2   9  15   11.20    5.80
   2   9 -15    1.60    4.70
   2  -9  15    6.40    4.50
   2  -9  14   -2.80    4.60
  -2   9  14    6.70    4.00
  -2   9  14    5.20    5.30
   2   9 -14    7.00    5.90
   2  -9  14    1.50    4.30
  -2   9  13    7.90    4.10
   2  -9  13   15.40    6.10
   2  -9  13    6.90    4.50
  -2   9  13   16.30    6.10
   2   9 -13   10.70    5.50
  -2   9  12   -3.00    5.40
   2  -9  12    4.70    5.50
   2   9 -12   -0.40    5.20
   2  -9  12    2.20    4.10
  -2   9  12    4.40    4.00
   2  -9  11   69.69    9.70
   2  -9  11   66.69   10.50
  -2   9  11   60.89    7.70
  -2   9  11   62.59    8.90
   2   9 -11   48.70    7.50
   2  -9  10   19.00    6.00
   2  -9  10   16.60    5.90
  -2   9  10   16.40    4.70
  -2   9  10   20.00    6.30
   2   9 -10   10.70    4.60
   2  -9   9   13.00    6.30
  -2   9   9   15.40    4.30
  -2   9   9   10.10    4.30
  -2   9   9   21.00    5.60
   2   9  -9    3.70    4.10
   2  -9   9    8.90    4.90
   2  -9   8    3.90    4.10
  -2   9   8    1.80    2.70
  -2   9   8    9.00    4.80
  -2   9   8    8.10    4.40
   2   9  -8   -4.70    5.20
   2  -9   8    2.70    4.30
   2  -9   7    9.70    5.00
  -2  -9  -7   13.20    4.30
  -2   9   7    3.90    3.00
  -2   9   7    8.00    4.50
   2   9  -7    1.90    4.30
  -2   9   7    4.50    3.40
   2  -9   7    5.20    4.90
   2  -9   6   25.80    6.40
   2   9  -6   16.30    5.00
  -2   9   6   32.00    6.60
  -2   9   6   21.90    6.00
  -2  -9  -6   28.20    5.80
  -2   9   6   22.40    4.60
  -2   9   5    7.80    4.30
   2   9  -5    0.70    3.50
  -2   9   5   17.80    6.30
   2  -9   5   11.20    4.70
  -2  -9  -5    9.90    4.20
  -2  -9  -4    5.50    4.20
   2   9  -4    4.70    3.50
   2  -9   4   10.60    4.70
  -2   9   4   -1.30    4.60
  -2   9   4   11.90    4.90
  -2  -9  -3   12.50    5.00
   2  -9   3    8.50    4.40
  -2   9   3    4.50    4.40
   2   9  -3    4.50    3.00
  -2   9   3   11.80    4.80
  -2   9   2   18.30    4.60
  -2   9   2   16.80    5.30
   2  -9   2   15.40    5.10
   2   9  -2    4.40    5.10
  -2   9   2   15.00    5.90
  -2  -9  -2   21.90    5.80
   2   9  -2   16.20    4.00
  -2   9   1    4.40    2.50
   2   9  -1    8.40    3.20
  -2   9   1   -2.50    4.60
   2   9  -1   -0.30    4.80
  -2   9   1    3.10    4.00
  -2  -9  -1   10.20    5.00
  -2   9   0    1.40    2.60
  -2   9   0    0.40    4.20
   2   9   0   -0.60    4.20
  -2  -9   0    9.50    4.70
  -2   9   0    4.00    4.10
  -2   9  -1    3.40    4.00
  -2   9  -1    9.10    4.90
  -2  -9   1    6.20    4.90
  -2   9  -1    7.50    3.90
   2   9   1    2.20    4.40
  -2   9  -2   16.40    5.70
  -2  -9   2   27.50    6.90
  -2   9  -2   13.90    5.20
   2   9   2   11.60    4.80
  -2   9  -2   15.70    4.80
  -2   9  -3   10.00    5.10
   2   9   3   14.90    6.10
  -2  -9   3    8.30    4.60
  -2   9  -3   11.40    4.50
  -2   9  -4    3.90    3.70
   2   9   4   16.90    6.30
  -2   9  -4   15.50    5.70
  -2  -9   4   13.00    5.60
  -2   9  -5   17.60    6.40
  -2  -9   5    7.40    5.20
   2   9   5    4.00    4.90
   2   9   6   21.70    6.00
   2   9   6   35.30    7.30
  -2  -9   6   25.80    6.70
  -2   9  -6   35.40    7.20
   2   9   7   14.50    5.60
   2   9   7    5.20    5.10
  -2   9  -7   10.60    5.40
  -2  -9   7    6.70    4.10
   2   9   8    8.00    4.70
   2   9   8    6.10    4.60
  -2   9  -8    6.90    5.50
  -2  -9   8    5.60    5.50
   2   9   9   11.60    5.20
   2   9   9   11.00    4.80
  -2   9  -9    8.40    5.70
  -2  -9   9    3.20    4.60
   2   9  10   10.30    5.10
   2   9  10    7.00    4.60
  -2   9 -10    9.90    5.50
  -2  -9  10   19.90    7.00
   2   9  11   66.59    9.50
   2   9  11   63.19    8.90
  -2   9 -11   58.99    9.80
  -2  -9  11   66.69   10.60
   2   9  12    1.50    4.40
   2   9  12    4.90    4.80
  -2   9 -12   -1.30    5.40
  -2  -9  12    4.80    4.90
   2   9  13   15.50    6.60
  -2   9 -13   13.10    5.80
   2   9  13    5.50    4.80
  -2  -9  13    9.40    5.80
  -2   9 -14    2.10    4.90
   2   9  14    5.70    5.30
   2   9  14    1.40    4.60
  -2  -9  14    3.40    5.60
  -2   9 -15    5.90    4.90
  -2  -9  15    9.00    6.20
   2   9  15    6.10    5.00
   2   9  15    8.80    5.70
  -2  -9  16   36.80    9.50
   2   9  16   40.10    8.30
  -2   9 -16   39.40    8.70
   2   9  16   40.20    7.70
  -2   9 -17   10.00    6.20
   2   9  17    1.80    4.80
   2   9  17    7.60    5.50
  -2  -9  17    3.70    5.10
   2  -9 -17   -4.20    5.90
   2 -10  11    2.00    4.20
   2 -10  11    6.10    5.80
  -2  10  11   -3.30    6.40
   2  10 -11   -4.10    5.60
   2 -10  10    6.50    5.20
   2  10 -10    1.70    4.40
   2 -10   9    5.80    4.20
  -2  10   9    6.10    5.40
   2  10  -9    5.70    4.50
   2 -10   8    9.80    5.30
  -2  10   8    8.00    5.10
   2 -10   7    0.40    4.10
  -2  10   7    0.10    3.40
  -2  10   7    3.40    4.30
   2  10  -7  -12.00    5.20
  -2  10   6    6.90    4.50
  -2  10   6    4.20    3.30
   2 -10   6    1.60    4.10
   2 -10   5   11.80    5.60
  -2  10   5    4.50    4.30
  -2  10   5   14.00    5.60
  -2 -10  -4   11.20    5.20
   2 -10   4   15.60    5.80
  -2  10   4   13.10    5.60
   2  10  -4    9.70    6.40
  -2  10   4   12.40    5.30
  -2 -10  -3   17.80    5.70
  -2  10   3    2.40    4.10
  -2  10   3    9.40    4.50
   2  10  -3    8.70    6.10
  -2  10   2   -2.50    5.70
  -2  10   2   -2.50    3.80
   2  10  -2    0.20    5.20
  -2 -10  -2   -1.20    4.30
  -2 -10  -1    1.90    4.40
  -2  10   1   -9.40    6.60
   2  10  -1   -7.90    6.70
  -2  10   1    3.20    4.30
  -2  10   0   19.20    6.00
  -2 -10   0   22.60    6.20
  -2  10   0   10.60    5.60
   2  10   0   24.00    7.60
  -2 -10   1   -2.90    4.50
  -2  10  -1    7.20    4.70
   2  10   1   -1.90    5.40
  -2  10  -1   -4.50    5.30
  -2 -10   2    3.20    4.60
  -2  10  -2    3.90    4.30
   2  10   2    0.20    4.80
  -2  10  -2    7.80    5.80
  -2  10  -3    8.20    4.10
  -2  10  -3   14.70    5.60
   2  10   3   10.20    5.60
  -2  10  -3    8.00    5.00
  -2 -10   3    8.10    5.00
   2  10   4   14.40    5.90
  -2  10  -4    7.80    5.40
  -2  10  -4   11.90    4.80
  -2  10  -4   10.70    6.00
  -2 -10   4   15.00    6.10
  -2  10  -5    8.80    4.00
   2  10   5   14.10    5.50
   2  10   5    7.00    4.70
  -2  10  -5    9.00    5.80
  -2 -10   5    9.50    5.90
   2  10   6    2.60    4.60
   2  10   6    4.00    4.60
  -2  10  -6    2.20    4.00
  -2  10  -6    0.20    4.00
  -2 -10   6   -0.70    4.90
   2  10   7   -2.20    4.70
   2  10   7    0.60    4.10
  -2  10  -7   -3.20    5.60
  -2 -10   7    4.00    5.30
  -2 -10   8    7.30    5.30
   2  10   8    6.90    5.40
   2  10   8    7.30    6.10
  -2  10  -8    3.20    5.50
   2  10   9   18.50    5.90
   2  10   9   11.10    5.90
  -2  10  -9   11.80    5.90
  -2 -10   9   20.20    6.20
   2  10  10    0.80    4.50
   2  10  10   -2.70    6.10
  -2  10 -10    4.80    5.20
  -2 -10  10   10.60    6.60
   2  10  11   -8.10    6.80
  -2 -10  11    0.80    5.20
   2  10  11   -1.80    4.60
   3   0   0   -0.10    1.00
  -3   0   0    0.90    1.60
  -3   0   0    0.50    1.40
  -3   0   0    0.80    0.90
   3   0   0    2.30    1.90
  -3   0  -1  149.88    7.20
  -3   0   1  152.78    7.30
  -3   0   1  156.68    4.50
  -3   0  -1  158.58    6.90
  -3   0   1  144.29    6.60
   3   0   1  151.48    7.00
   3   0  -1  148.39    7.00
   3   0  -1  159.98    5.30
  -3   0  -1  149.29    4.30
   3   0  -2  373.36    8.40
  -3   0  -2  373.86   10.60
   3   0   2  380.26   11.20
  -3   0   2  370.86   10.60
   3   0  -2  389.96   11.20
  -3   0  -2  369.86    7.10
  -3   0   2  367.26   11.40
  -3   0  -2  366.96   11.20
  -3   0  -3  884.61   11.40
   3   0  -3  886.41   13.30
   3   0  -3  909.31   17.10
   3   0  -3  900.11    7.50
  -3   0  -3  891.91    7.70
  -3   0  -3  906.01   16.70
   3   0   3  880.91   17.30
  -3   0   3  899.31   16.70
  -3   0  -3  880.41   17.40
   3   0   3  926.61   18.40
  -3   0   3  901.81   18.00
   3   0  -4 1344.57   17.10
   3   0  -4 1328.77   20.80
  -3   0   4 1289.27   20.80
   3   0   4 1346.57   21.60
  -3   0   4 1349.77   20.80
   3   0   4 1317.77   22.20
  -3   0  -4 1301.87   21.40
  -3   0   4 1354.96   22.50
  -3   0  -5  459.85   13.10
  -3   0   5  529.85   13.50
   3   0   5  492.15   13.50
  -3   0   5  514.15   13.20
   3   0  -5  498.35   10.90
   3   0  -5  483.95   12.90
  -3   0   5  490.55   14.00
  -3   0  -6  707.53   16.40
  -3   0   6  715.03   16.30
   3   0   6  670.13   13.80
   3   0   6  697.63   16.40
  -3   0   6  714.93   16.10
   3   0  -6  722.53   13.60
  -3   0   6  698.33   16.90
  -3   0   7  154.78    7.80
   3   0  -7  163.58    6.80
   3   0   7  162.28    7.00
   3   0   7  177.98    8.60
  -3   0   7  160.28    8.10
  -3   0  -7  161.78    8.20
  -3   0   7  176.78    9.00
   3   0   8 1166.48   18.70
  -3   0   8 1251.17   22.40
   3   0  -8 1192.78   18.70
   3   0   8 1215.68   22.70
  -3   0  -8 1197.18   20.50
  -3   0  -8 1180.18   22.00
  -3   0   8 1228.18   23.70
  -3   0   9  893.91   20.80
   3   0   9  888.71   16.70
   3   0  -9  884.41   16.80
   3   0   9  904.61   20.30
  -3   0  -9  922.51   18.20
  -3   0  -9  881.61   19.50
  -3   0   9  908.61   19.90
  -3   0  10   63.99    5.60
  -3   0  10   52.79    5.70
   3   0  10   52.39    4.40
  -3   0 -10   56.69    4.90
   3   0  10   58.49    5.80
   3   0 -10   67.79    5.30
  -3   0 -10   52.79    4.70
  -3   0 -10   57.79    5.50
  -3   0  11  998.60   23.20
  -3   0  11 1049.00   22.70
  -3   0  11 1001.70   21.00
   3   0  11 1020.00   18.70
  -3   0 -11 1046.40   20.30
   3   0  11 1031.00   22.90
  -3   0 -11 1015.80   19.90
   3   0  12 1014.00   19.30
  -3   0 -12 1054.19   21.10
   3   0  12 1065.19   23.70
  -3   0 -12 1065.69   20.80
  -3   0  12 1077.99   22.30
  -3   0  12 1052.29   24.60
  -3   0 -13    9.90    2.60
  -3   0  13   17.90    3.90
  -3   0 -13    8.60    2.60
  -3   0  13   14.70    3.80
   3   0  13   11.50    3.70
  -3   0  14  142.69    8.80
   3   0  14  144.39    9.50
  -3   0 -14  139.49    7.90
  -3   0 -14  136.09    7.90
  -3   0  15   50.89    5.70
  -3   0 -15   48.60    4.90
   3   0  15   51.89    6.20
  -3   0 -15   47.30    4.90
   3   0  16   -0.40    2.80
   3   0 -16   -2.30    3.40
  -3   0  16    1.00    3.00
  -3   0 -16    4.80    2.20
  -3   0 -17   35.00    4.40
  -3   0  17   35.50    5.30
   3   0 -17   25.70    4.80
   3   0  17   35.30    5.50
  -3   0 -18   54.99    5.50
   3   0  18   60.59    7.30
  -3   0  18   40.70    5.50
   3   0 -18   56.99    7.20
   3   0  19   12.20    4.20
  -3   0  19   18.00    4.40
  -3   0 -19   10.40    3.00
   3   0 -19    9.10    4.60
  -3   0  20  234.48   12.90
   3   0  20  224.78   13.80
   3   0 -20  236.88   13.50
   3   0 -21   17.60    5.20
  -3   0 -21   19.50    4.20
  -3   0  21   29.80    5.50
   3   0  21   35.90    6.40
   3   0 -22    8.20    4.80
  -3   0 -22   14.80    4.10
  -3   0  22   11.90    4.40
   3   0  22   20.90    5.40
   3   0 -23  130.59   11.20
  -3   0  23  146.89   10.90
  -3   0 -23  143.59   10.00
   3   0  23  119.79   11.00
  -3   0 -24   97.39    8.70
   3   0  24   85.09    9.70
  -3   0  24  105.59    9.70
   3   0 -24   96.49    9.90
   3   0  25   54.99    8.10
  -3   0 -25   62.19    7.30
   3   0 -25   39.20    7.20
  -3   0  25   49.99    7.20
   3   0  26   -1.00    4.50
  -3   0 -26    2.20    3.60
  -3   0  26    2.90    3.40
   3   0  27    2.00    4.60
   3   0 -27   -5.90    5.20
  -3   0 -27    3.00    4.20
  -3   0  27   -0.20    3.30
  -3   0 -28   24.20    5.20
   3   0 -28   36.70    7.10
  -3   0  28   25.10    5.60
   3   0  28   36.90    7.30
  -3   0 -29    5.60    4.20
   3   0 -29   13.20    5.60
   3   0  29    3.20    4.80
   3   0  30    1.00    4.20
   3   0 -30    9.10    5.50
   3   0  31   17.20    5.50
   3   0 -31   27.50    6.70
   3   1 -31    0.50    4.90
   3  -1  31    0.30    4.10
   3  -1  30   14.70    6.20
   3   1 -30   13.10    6.00
   3  -1  29    7.90    5.10
   3   1 -29   19.00    5.90
   3  -1  28   -0.50    4.20
   3   1 -28   -6.70    6.00
   3  -1  27   33.50    7.00
  -3  -1 -27   41.50    5.70
   3   1 -27   43.20    7.50
   3  -1  26   62.39    8.80
  -3  -1 -26   59.89    6.70
  -3   1  26   58.59    7.30
   3   1 -26   57.59    8.80
  -3   1  25   72.59    8.00
  -3  -1 -25   77.89    7.30
   3  -1  25   73.49    9.40
   3   1 -25   78.69    9.30
   3   1 -24  295.17   16.90
  -3   1  24  263.67   14.20
  -3  -1 -24  279.47   12.50
   3  -1  24  257.87   16.30
  -3   1  23  108.09    9.00
   3   1 -23  109.59   10.40
   3  -1  23   84.69    9.60
  -3   1  22   98.59    8.70
   3  -1  22  101.09   10.10
   3   1 -22   97.89   10.10
  -3   1  21  128.39    9.40
   3   1 -21  163.48   12.20
   3  -1  21  139.29   11.30
  -3   1  20  186.38   11.00
  -3  -1 -20  188.98    8.60
   3  -1  20  191.48   13.00
   3   1 -20  194.38   12.80
  -3  -1 -19   44.30    4.30
  -3   1  19   51.99    6.10
   3  -1  19   58.49    7.50
   3   1 -19   48.40    6.80
   3  -1  18   26.10    5.40
  -3   1  18   22.60    4.40
  -3  -1 -18   17.60    3.30
   3   1 -18   17.00    5.00
  -3  -1 -18   24.00    3.30
  -3   1  17  221.48   11.10
   3   1 -17  224.88   12.70
  -3  -1 -17  219.78    9.10
  -3  -1 -17  221.48    9.20
   3  -1  17  211.78   12.60
  -3   1  16   65.09    6.30
   3   1 -16   70.49    7.30
  -3  -1 -16   49.50    4.30
   3  -1  16   55.69    6.70
  -3  -1 -16   64.09    4.90
   3  -1  15    7.70    3.50
  -3  -1 -15   12.40    2.60
  -3   1  15   20.00    4.00
  -3  -1 -15    8.80    2.10
  -3   1  15   10.50    3.50
   3  -1  14   48.60    6.00
  -3   1  14   62.99    5.90
  -3   1  14   45.10    5.70
  -3  -1 -14   42.70    4.00
  -3  -1 -14   53.39    4.40
  -3  -1 -13  405.56   13.30
  -3   1  13  410.46   15.30
  -3   1  13  403.76   13.40
  -3  -1 -13  406.66   11.60
  -3  -1 -13  419.06   11.10
   3  -1  13  420.06   15.90
  -3   1  12 1583.34   29.00
  -3  -1 -12 1581.64   22.50
  -3  -1 -12 1543.45   25.10
   3  -1  12 1526.85   29.40
  -3  -1 -12 1559.74   20.90
   3  -1  11  273.07    8.50
  -3  -1 -11  252.67    8.70
   3  -1  11  252.07   11.90
  -3  -1 -11  261.37    8.50
  -3  -1 -11  244.98    9.90
  -3   1  11  263.77   11.80
   3  -1  10  457.15   10.50
  -3  -1 -10  474.65   11.30
   3  -1  10  477.85   15.70
  -3  -1 -10  469.35   11.00
  -3  -1 -10  462.85   13.10
  -3   1  10  451.75   14.90
  -3   1   9  231.38   11.10
   3  -1   9  230.28    7.20
  -3  -1  -9  231.58    7.70
   3  -1   9  229.98   10.80
  -3  -1  -9  223.28    8.90
  -3  -1  -9  216.18    7.50
  -3   1   9  217.18   10.30
  -3   1   8  473.65   15.50
   3  -1   8  477.25    9.80
  -3  -1  -8  471.15   10.70
   3  -1   8  485.45   15.40
  -3  -1  -8  473.85   12.70
  -3  -1  -8  484.05   10.70
  -3   1   8  458.15   14.20
  -3  -1  -7 1445.86   17.90
   3  -1   7 1463.05   26.10
  -3   1   7 1413.46   25.70
  -3  -1  -7 1434.56   21.40
   3  -1   7 1457.35   16.20
  -3   1   7 1446.06   24.60
  -3   1   6  896.31   20.10
   3  -1   6  866.51   12.20
  -3  -1  -6  888.61   13.40
  -3   1   6  896.31   19.00
   3   1  -6  873.81   18.00
   3  -1   6  870.51   19.80
  -3  -1  -6  847.92   16.30
   3  -1   5  456.65    8.70
  -3  -1  -5  491.45    9.60
   3  -1   5  492.35   14.50
  -3   1   5  457.05   14.10
  -3   1   5  473.45   11.10
  -3   1   5  488.15   13.90
  -3  -1  -5  473.75   12.00
   3   1  -4  525.85   11.10
  -3  -1  -4  536.85    9.60
  -3  -1  -4  524.55   12.20
   3  -1   4  529.45   14.90
  -3   1   4  524.25   14.80
  -3   1   4  537.05   11.60
  -3  -1  -4  517.35   12.50
  -3   1   4  518.05   14.20
  -3   1   3  573.14   14.80
  -3  -1  -3  576.94    9.40
  -3  -1  -3  578.84   12.30
   3  -1   3  556.34   15.10
   3   1  -3  557.24   11.40
  -3   1   3  571.64   11.90
  -3  -1  -3  564.04   13.00
  -3   1   2  925.71   18.80
  -3   1   2  921.91    8.70
  -3   1   2  926.61   15.00
  -3  -1  -2  936.21   14.90
   3  -1   2  939.21   19.50
   3   1  -2  900.41   14.40
   3   1  -2  924.01   10.00
  -3  -1  -2  910.01   16.50
  -3  -1  -1  450.35   11.80
  -3   1   1  436.06    6.10
  -3  -1  -1  444.76   10.00
   3  -1   1  440.26   13.20
   3   1  -1  444.16   10.10
   3   1  -1  416.76    6.10
  -3   1   1  437.06   10.30
  -3   1   1  438.36   12.90
   3   1  -1  452.45   12.30
  -3  -1   0 1527.05   21.80
  -3   1   0 1520.45   19.40
  -3   1   0 1554.54   24.20
  -3   1   0 1466.55   11.80
   3   1   0 1531.85   12.30
  -3  -1   0 1491.35   17.90
   3   1   0 1553.94   19.20
   3  -1   0 1545.15   24.80
  -3  -1   0 1517.75   18.80
   3   1   0 1571.04   22.50
   3  -1  -1  444.26   11.40
  -3  -1   1  397.96   10.30
  -3   1  -1  422.06   12.90
   3   1   1  442.26    6.20
  -3  -1   1  423.06    9.40
   3   1   1  439.66   10.50
   3  -1  -1  442.76   13.40
  -3   1  -1  419.36   10.30
   3   1   1  447.26   12.00
  -3  -1   1  432.76   12.00
   3  -1  -2  920.01   16.40
  -3  -1   2  931.71   15.90
   3   1   2  955.70    8.90
   3   1   2  916.71   15.50
  -3  -1   2  952.30   14.10
   3  -1  -2  942.71   19.40
  -3   1  -2  905.11   15.50
  -3   1  -2  927.71   19.20
   3   1   2  913.61   17.00
  -3  -1   2  938.01   17.90
   3  -1  -3  588.14   15.60
  -3  -1   3  562.84   12.90
  -3  -1   3  549.95   14.10
   3  -1  -3  564.04    9.20
  -3   1  -3  544.65   14.90
   3   1   3  565.14   12.60
  -3  -1   3  579.34   11.20
   3  -1  -3  548.55   12.90
  -3   1  -3  553.24   12.30
   3   1   3  554.14   13.30
  -3  -1   4  541.45   13.20
   3  -1  -4  489.05    9.20
   3   1   4  496.05   12.70
   3   1   4  531.35   12.50
  -3  -1   4  526.35   11.00
   3  -1  -4  516.95   14.80
   3  -1  -4  515.05   12.70
  -3   1  -4  519.45   14.80
  -3  -1   4  517.85   14.20
  -3  -1   5  480.75   13.50
  -3  -1   5  481.85   13.00
   3  -1  -5  490.65    9.50
   3   1   5  471.65   12.30
  -3  -1   5  495.25   11.00
   3  -1  -5  480.95   12.60
  -3  -1   5  488.65   14.10
   3   1   5  475.75   12.60
  -3   1  -5  492.35   14.70
   3  -1  -5  512.15   14.80
  -3  -1   6  882.71   18.60
  -3  -1   6  866.71   18.10
   3  -1  -6  875.41   13.20
   3  -1  -6  864.61   19.80
   3   1   6  909.01   17.60
  -3  -1   6  885.91   15.30
   3  -1  -6  851.01   17.10
  -3   1  -6  892.31   20.00
  -3  -1   6  880.61   19.50
   3  -1  -7 1413.36   22.50
  -3  -1   7 1449.15   24.50
  -3   1  -7 1397.76   25.60
  -3  -1   7 1457.65   23.80
   3  -1  -7 1433.46   17.50
   3   1   7 1423.06   22.70
  -3  -1   7 1457.85   20.70
  -3  -1   7 1407.36   25.30
  -3  -1   8  501.75   14.90
  -3  -1   8  476.75   12.40
   3  -1  -8  479.85   10.60
   3   1   8  460.75   13.70
  -3   1  -8  502.35   14.90
   3   1   8  490.45   13.90
  -3   1  -8  468.25   15.20
   3  -1  -8  484.55   13.60
  -3   1  -8  494.45   15.00
  -3  -1   8  475.95   15.40
  -3   1  -9  225.28   10.40
  -3  -1   9  226.78    9.00
  -3  -1   9  231.08   10.50
   3   1   9  217.18    9.60
   3  -1  -9  225.58    7.60
  -3   1  -9  228.28   10.30
   3   1   9  221.08    9.70
   3  -1  -9  210.78    9.40
  -3  -1   9  238.58   11.30
  -3  -1  10  460.45   15.00
   3   1  10  474.15   14.30
   3  -1 -10  485.25   11.50
  -3  -1  10  452.95   15.90
  -3   1 -10  456.35   14.80
   3  -1 -10  446.26   13.90
   3   1  10  468.05   14.50
  -3  -1  10  457.65   13.20
  -3   1 -10  459.05   14.90
  -3  -1  11  275.47   12.10
   3  -1 -11  254.87    8.70
  -3   1 -11  247.58   11.20
   3   1  11  254.27   11.30
   3  -1 -11  240.38   10.50
  -3   1 -11  260.57   11.50
  -3  -1  12 1605.84   29.20
  -3   1 -12 1544.65   23.90
   3   1  12 1529.65   28.00
   3  -1 -12 1556.34   27.20
   3  -1 -13  429.16   14.80
  -3  -1  13  423.16   15.50
  -3   1 -13  411.76   13.00
   3   1  13  419.16   15.20
   3   1  14   52.59    6.20
  -3  -1  14   38.60    5.20
   3  -1 -14   56.09    6.00
  -3   1 -14   48.60    4.90
   3   1  15   10.90    3.30
  -3  -1  15    3.40    3.40
   3   1  15   14.20    4.30
   3  -1 -15   13.30    3.90
   3   1  16   54.89    5.80
  -3  -1  16   63.89    6.90
   3  -1 -16   67.99    6.80
   3   1  16   58.39    6.70
   3   1  17  230.78   11.50
  -3  -1  17  228.28   12.60
   3  -1 -17  236.58   12.20
   3   1  17  223.18   12.60
  -3   1 -18   24.60    4.80
   3  -1 -18   23.90    5.20
   3   1  18   23.70    4.50
  -3  -1  18   26.50    5.10
   3   1  18   26.80    5.40
   3   1  19   50.29    6.90
   3   1  19   57.99    6.50
   3  -1 -19   61.99    7.20
  -3   1 -19   57.79    6.80
  -3  -1  19   54.09    6.90
   3  -1 -20  210.18   12.50
  -3  -1  20  200.38   12.80
  -3   1 -20  190.28   11.60
   3   1  20  189.18   12.70
   3  -1 -21  141.59   10.80
  -3   1 -21  137.59   10.10
   3   1  21  141.49   11.40
  -3  -1  21  144.99   11.30
   3  -1 -22  119.19   10.30
  -3  -1  22   99.59    9.60
  -3   1 -22   88.39    8.60
   3   1  22  124.09   11.00
  -3  -1  23  101.09   10.00
  -3   1 -23   94.69    9.00
   3  -1 -23  131.79   10.90
   3   1  23  114.29   10.90
  -3  -1  24  269.47   16.10
  -3   1 -24  303.47   15.50
   3   1  24  287.47   17.10
   3  -1 -24  260.07   15.30
  -3  -1  25   73.69    9.10
   3   1  25   70.39    9.50
  -3   1 -25   63.29    8.00
   3  -1 -25   90.89    9.60
  -3   1 -26   53.59    7.40
   3  -1 -26   66.39    8.60
  -3  -1  26   56.09    8.20
   3   1  26   53.49    8.60
   3  -1 -27   52.39    8.20
  -3  -1  27   36.90    6.80
  -3   1 -27   56.19    7.80
   3   1  27   41.80    7.90
  -3  -1  28   -1.60    4.50
  -3   1 -28    2.20    4.10
   3   1  28    2.50    3.60
   3  -1 -28    6.00    5.10
  -3   1 -29   19.30    5.60
   3   1  29   15.10    5.00
  -3  -1  29   21.20    5.90
   3  -1 -29   18.10    5.60
  -3   1 -30   17.40    5.70
   3   1  30   17.30    6.20
   3  -1 -30   20.10    6.40
   3  -1 -31    4.20    4.00
  -3   1 -31    8.40    5.00
   3   1  31    1.50    4.60
   3  -2  31   34.60    8.10
   3   2 -31   30.60    7.70
  -3  -2 -31   30.10    6.90
  -3  -2 -30   62.49    8.40
   3  -2  30   62.39    9.60
   3   2 -30   39.50    8.10
   3  -2  29   44.90    8.30
  -3  -2 -29   60.09    8.00
   3   2 -29   43.10    8.40
   3   2 -28   12.20    5.50
  -3  -2 -28   32.70    6.30
   3  -2  28   23.10    6.10
   3   2 -27   50.29    8.50
  -3  -2 -27   57.29    7.40
   3  -2  27   43.40    7.80
  -3  -2 -26   14.10    4.80
   3  -2  26   13.40    5.00
   3   2 -26   17.10    5.60
   3   2 -25   36.10    7.70
  -3  -2 -25   53.29    6.90
   3  -2  25   38.60    7.10
  -3   2  24   84.09    7.90
   3   2 -24   92.29   10.10
   3  -2  24   77.89    9.60
  -3  -2 -24   78.49    7.80
   3   2 -23    4.10    5.70
  -3   2  23    5.60    3.20
  -3  -2 -23   13.60    4.30
   3  -2  23    8.40    5.60
  -3  -2 -22  149.09    9.70
  -3   2  22  133.09    9.30
   3   2 -22  136.09   11.70
  -3  -2 -22  142.09    7.70
   3  -2  22  132.79   11.60
  -3   2  21  113.39    8.40
   3   2 -21  125.49   11.20
  -3  -2 -21  116.49    6.60
   3  -2  21  119.09   10.80
  -3  -2 -21  132.29    8.90
  -3   2  20   74.59    6.90
   3   2 -20   82.39    9.10
  -3  -2 -20   79.79    5.50
   3  -2  20   64.19    8.20
   3  -2  19   -1.30    3.30
   3   2 -19    8.60    5.60
  -3  -2 -19    3.20    1.20
  -3  -2 -19   11.90    3.00
  -3   2  19    2.00    2.80
  -3   2  18  260.17   11.70
   3   2 -18  276.27   14.80
  -3  -2 -18  257.17    7.50
  -3  -2 -18  281.17    8.80
   3  -2  18  278.37   15.00
  -3  -2 -18  255.07   10.90
   3  -2  17   31.80    5.90
   3   2 -17   36.80    6.10
  -3  -2 -17   41.90    4.80
  -3   2  17   43.00    5.20
  -3  -2 -17   31.00    2.80
  -3  -2 -17   37.80    3.50
  -3  -2 -17   30.50    4.00
  -3   2  16   66.89    6.10
  -3   2  16   50.09    6.00
  -3  -2 -16   49.90    3.50
   3   2 -16   55.19    7.30
  -3  -2 -16   62.49    4.00
  -3  -2 -16   61.79    5.30
  -3  -2 -16   43.60    4.50
   3  -2  16   51.19    6.50
  -3   2  15    1.30    2.70
  -3  -2 -15    5.00    1.80
  -3  -2 -15    8.70    3.00
  -3  -2 -15    2.00    1.90
   3  -2  15    3.70    3.10
  -3  -2 -15    2.00    1.20
   3   2 -14  173.98   10.80
  -3  -2 -14  148.29    5.30
  -3  -2 -14  146.59    6.00
   3  -2  14  162.68   10.60
  -3  -2 -14  149.99    7.20
  -3  -2 -14  147.69    7.40
  -3   2  14  137.49    9.20
  -3  -2 -13    2.50    1.90
  -3  -2 -13    2.60    1.40
  -3   2  13    2.30    2.20
  -3  -2 -13    3.90    1.40
   3  -2  13    2.30    2.80
  -3  -2 -13    5.70    2.40
  -3   2  12   74.49    6.60
  -3  -2 -12   84.69    5.00
   3   2 -12   74.99    7.30
  -3  -2 -12   74.99    3.30
   3  -2  12   81.39    7.50
  -3  -2 -12   67.79    4.80
  -3  -2 -11  177.48    6.80
   3   2 -11  183.18   10.00
  -3  -2 -11  185.18    4.80
   3  -2  11  182.78   10.80
  -3  -2 -11  188.48    7.60
  -3   2  11  175.68    9.50
   3   2 -10  171.98    9.70
  -3  -2 -10  159.98    7.90
  -3  -2 -10  155.88    4.20
   3  -2  10  149.69    9.60
  -3  -2 -10  164.38    6.20
  -3  -2 -10  158.98    6.80
  -3   2  10  169.78    9.10
   3   2  -9  203.48    9.90
  -3  -2  -9  195.78    8.60
  -3  -2  -9  196.28    4.60
   3  -2   9  219.58   11.20
  -3   2   9  183.88    9.30
  -3  -2  -9  205.28    7.50
  -3  -2  -9  212.08    6.60
   3   2  -8  107.79    7.50
  -3  -2  -8   96.29    5.90
  -3   2   8   88.59    6.50
   3  -2   8   94.29    7.50
  -3  -2  -8   92.79    3.30
  -3  -2  -8  101.99    4.30
  -3  -2  -8   89.49    4.90
   3   2  -7  327.47   11.90
  -3  -2  -7  321.97   10.40
   3  -2   7  330.77   13.40
  -3  -2  -7  316.17    6.20
  -3  -2  -7  314.27    9.00
  -3  -2  -7  320.77    7.00
  -3   2   7  321.27   11.90
  -3  -2  -6 1921.61   15.80
  -3   2   6 1981.00   26.80
  -3  -2  -6 1914.11   13.80
   3   2  -6 1977.30   27.10
  -3   2   6 2007.80   20.10
   3  -2   6 1957.00   31.80
  -3  -2  -6 1918.71   24.60
  -3  -2  -6 1910.11   21.90
  -3   2   6 1954.20   28.80
  -3  -2  -5  217.48    5.00
  -3   2   5  227.68    6.90
  -3  -2  -5  204.08    8.00
  -3  -2  -5  198.28    4.50
   3  -2   5  217.48   10.70
  -3   2   5  212.08    9.60
  -3   2   5  220.68    9.00
   3   2  -5  230.58    9.20
   3   2  -5  230.98    9.90
  -3  -2  -5  213.08    7.50
  -3   2   4  142.09    7.30
  -3  -2  -4  142.59    4.50
  -3   2   4  137.39    5.40
   3  -2   4  137.59    8.50
   3   2  -4  143.39    7.20
  -3   2   4  130.29    7.60
   3   2  -4  147.79    7.80
  -3  -2  -4  141.39    6.20
  -3   2   3  985.70   18.90
   3   2  -3 1029.90   17.40
  -3  -2  -3  994.80   12.40
  -3   2   3  950.20   14.20
   3  -2   3  976.10   21.90
   3   2  -3  968.10   11.20
  -3   2   3 1026.10   20.50
   3   2  -3 1038.10   19.60
  -3  -2  -3  985.10   16.30
  -3  -2  -2 2639.74   28.10
  -3   2   2 2695.73   31.20
   3   2  -2 2672.93   27.00
  -3  -2  -2 2523.75   21.50
  -3   2   2 2635.24   33.10
  -3   2   2 2617.84   23.50
   3  -2   2 2577.24   35.30
   3   2  -2 2671.63   19.30
   3   2  -2 2659.23   30.60
  -3  -2  -2 2566.44   26.90
  -3  -2  -1  642.24   14.40
  -3  -2  -1  631.34   11.40
  -3   2   1  591.24   11.60
  -3   2   1  614.84   16.30
  -3   2   1  645.74   15.40
   3   2  -1  603.04    9.70
   3  -2   1  603.44   17.30
   3   2  -1  607.34   14.30
  -3  -2  -1  604.24   13.60
  -3   2   0 2331.27   29.30
  -3  -2   0 2348.97   28.20
   3   2   0 2390.36   27.40
  -3  -2   0 2368.76   23.20
   3   2   0 2337.27   20.20
   3  -2   0 2378.46   34.10
  -3   2   0 2369.06   32.10
  -3  -2   0 2363.06   27.30
  -3   2  -1  608.54   15.20
  -3  -2   1  582.54   12.40
   3   2   1  637.54   12.00
  -3  -2   1  597.04    8.90
   3   2   1  618.84   11.00
   3  -2  -1  640.14   17.80
   3  -2  -1  618.34   15.80
  -3  -2   1  607.94   14.80
   3   2   1  647.24   14.00
  -3   2  -1  617.14   16.70
  -3  -2   1  606.74   14.40
  -3  -2   2 2669.93   31.50
  -3  -2   2 2564.34   27.10
   3   2   2 2556.14   23.60
  -3  -2   2 2637.64   17.40
   3   2   2 2630.54   23.60
   3  -2  -2 2600.44   36.10
  -3   2  -2 2641.74   31.70
   3  -2  -2 2617.84   32.70
  -3   2  -2 2629.94   34.50
   3   2   2 2607.54   27.50
  -3  -2   2 2613.24   30.80
   3  -2  -3 1020.30   22.80
   3   2   3  994.70   14.50
  -3  -2   3  984.60   17.50
   3   2   3 1021.90   15.50
  -3  -2   3  970.40   10.30
   3  -2  -3 1007.30   20.70
  -3   2  -3  982.50   19.60
  -3   2  -3 1017.00   22.00
   3   2   3 1040.60   17.30
  -3  -2   3 1005.00   20.00
  -3  -2   3 1009.90   19.70
  -3   2  -4  137.59    8.50
   3   2   4  136.99    6.40
  -3  -2   4  138.79    8.00
   3   2   4  132.19    5.40
  -3  -2   4  147.49    7.50
   3   2   4  138.19    6.20
  -3  -2   4  135.49    4.00
   3  -2  -4  126.19    7.50
   3  -2  -4  128.39    8.50
  -3  -2   4  131.59    7.70
  -3   2  -5  209.48   10.60
  -3  -2   5  215.08   10.00
   3   2   5  222.58    6.90
  -3  -2   5  210.88    9.20
   3  -2  -5  206.08    8.00
   3   2   5  221.58    8.20
  -3  -2   5  210.98    5.30
   3  -2  -5  205.28   10.70
   3  -2  -5  220.08   10.00
   3   2   5  206.88    7.80
  -3  -2   5  208.28    9.80
  -3  -2   6 1933.01   30.10
   3   2   6 1952.10   20.10
   3  -2  -6 1944.71   24.70
  -3  -2   6 1961.50   27.70
   3   2   6 1980.50   25.00
  -3  -2   6 1905.61   17.70
   3  -2  -6 1926.01   32.20
   3  -2  -6 1903.91   29.10
  -3   2  -6 1933.01   31.80
   3   2   6 1899.71   23.40
  -3  -2   6 1990.30   30.40
   3  -2  -7  341.97   12.80
  -3  -2   7  346.57   13.10
   3  -2  -7  320.27   10.30
   3   2   7  318.27   10.70
  -3  -2   7  318.17    7.90
  -3   2  -7  321.07   13.40
  -3  -2   8   97.09    4.80
  -3  -2   8   94.49    7.30
   3  -2  -8   99.89    6.00
   3   2   8   98.29    6.40
   3  -2  -8   97.09    7.10
  -3  -2   9  207.48   10.80
   3  -2  -9  196.38    8.40
   3   2   9  188.78    9.00
  -3  -2   9  210.28    7.50
   3  -2  -9  203.48   10.10
   3  -2 -10  151.78    9.00
   3  -2 -10  157.48    7.80
  -3  -2  10  145.99    9.40
  -3   2 -10  159.78    6.20
  -3  -2  10  157.98    7.00
   3   2  10  165.68    8.70
  -3  -2  11  171.18   10.40
  -3   2 -11  182.78    7.10
   3   2  11  172.08    9.40
   3  -2 -11  179.78   10.00
   3  -2 -12   67.59    6.60
  -3   2 -12   68.09    4.70
  -3  -2  12   85.39    7.70
   3   2  13    8.30    3.60
  -3   2 -13    0.90    1.50
  -3  -2  13    5.20    3.60
   3  -2 -13    4.80    2.80
   3  -2 -14  156.58   10.10
   3   2  14  170.18   10.10
  -3   2 -14  149.29    7.50
  -3  -2  14  157.38   10.70
  -3   2 -14  154.98   10.40
   3   2  15    4.20    2.80
  -3   2 -15    1.80    1.80
  -3   2 -15    0.60    3.20
  -3  -2  15    6.50    3.80
   3  -2 -15    0.90    2.70
   3  -2 -16   51.39    6.50
   3   2  16   51.49    6.00
  -3   2 -16   57.09    6.80
  -3  -2  16   45.70    6.30
   3  -2 -17   45.00    6.40
   3   2  17   34.80    5.50
  -3   2 -17   29.70    5.50
  -3  -2  17   40.30    6.40
   3   2  18  256.47   13.10
  -3  -2  18  273.87   15.20
   3  -2 -18  261.77   14.00
  -3   2 -18  272.47   14.50
  -3   2 -19    1.50    3.40
   3   2  19   -0.50    3.00
  -3  -2  19   12.60    5.00
   3  -2 -19   10.20    4.70
   3   2  20   75.09    7.80
  -3  -2  20   75.89    8.70
  -3   2 -20   60.89    7.60
   3  -2 -20   81.19    8.60
   3   2  21  108.49    9.30
  -3  -2  21  121.19   11.00
   3  -2 -21  130.59   10.90
  -3   2 -21  132.49   10.90
   3   2  22  135.49   10.50
   3  -2 -22  140.59   11.50
  -3  -2  22  145.89   12.10
  -3   2 -22  146.29   11.40
  -3   2 -23    2.50    4.00
  -3  -2  23   -1.80    3.30
   3   2  23   10.30    4.70
   3  -2 -23    7.10    4.50
   3   2  24   75.89    9.60
  -3  -2  24   67.49    9.00
   3  -2 -24   81.29    9.10
  -3   2 -24   65.09    8.40
   3   2  25   41.10    7.20
  -3   2 -25   26.30    6.10
  -3  -2  25   38.00    7.30
   3  -2 -25   46.00    7.50
   3   2  26   20.20    6.20
  -3  -2  26   18.90    6.10
  -3   2 -26   14.70    5.20
   3  -2 -26   20.60    5.80
   3  -2 -27   49.20    8.10
  -3  -2  27   60.99    9.20
   3   2  27   44.50    7.90
  -3   2 -27   44.80    7.60
  -3  -2  28   21.20    6.70
  -3   2 -28   21.50    6.00
   3  -2 -28   31.70    7.30
   3   2  28   23.90    6.60
   3   2  29   47.10    8.30
  -3   2 -29   39.90    7.70
  -3  -2  29   41.90    8.00
   3  -2 -29   60.79    9.40
  -3  -2  30   48.60    8.90
  -3   2 -30   48.40    8.20
   3   2  30   47.10    9.00
   3  -2 -30   50.89    8.80
   3  -2 -31   35.00    7.70
  -3   2 -31   36.80    7.70
   3   2  31   30.70    7.30
  -3  -2  31   27.10    7.10
  -3  -3 -30   13.00    5.20
   3   3 -30    6.40    5.20
   3  -3  30    9.10    5.60
   3   3 -29   67.49   10.20
   3  -3  29   77.09   10.80
  -3  -3 -29   65.09    8.60
   3   3 -28   28.40    7.80
  -3  -3 -28   31.30    6.30
   3  -3  28   33.00    7.20
   3   3 -27    7.00    6.20
   3  -3  27   10.10    5.40
  -3  -3 -27   17.10    5.10
   3   3 -26    4.90    4.90
  -3  -3 -26   11.50    4.50
   3  -3  26    8.90    5.20
   3   3 -25   48.10    8.70
  -3  -3 -25   44.50    6.50
   3  -3  25   44.20    7.80
   3  -3  24    1.20    3.30
   3   3 -24   -1.20    5.10
  -3  -3 -24    5.10    3.20
   3   3 -23   48.90    8.10
   3  -3  23   49.70    7.60
  -3  -3 -23   45.70    6.20
   3   3 -22   26.30    7.00
  -3   3  22   11.60    3.50
   3  -3  22   16.40    5.70
  -3  -3 -22   19.60    4.50
  -3   3  21   96.89    7.50
   3   3 -21   96.99    9.90
   3  -3  21   94.19    9.80
  -3  -3 -21   84.79    6.00
  -3  -3 -21   88.49    7.80
  -3  -3 -20  114.49    6.70
   3   3 -20  144.79   11.90
   3  -3  20  118.19   11.00
  -3  -3 -20  133.59    9.10
  -3   3  20  125.89    8.30
   3  -3  19   35.80    6.60
   3   3 -19   41.00    7.00
  -3   3  19   41.00    5.10
  -3  -3 -19   32.00    3.70
  -3  -3 -19   32.30    4.80
  -3   3  18   74.39    6.50
   3   3 -18   72.09    8.90
   3  -3  18   71.69    8.40
  -3  -3 -18   66.99    6.20
  -3  -3 -18   64.99    4.70
  -3   3  18   66.79    7.20
   3  -3  17   43.60    6.70
  -3  -3 -17   36.30    4.60
   3   3 -17   42.60    6.90
  -3   3  17   38.80    5.70
  -3  -3 -17   40.80    3.60
  -3  -3 -16   21.90    2.70
  -3  -3 -16   29.60    4.00
   3  -3  16   21.00    5.50
  -3   3  16   25.00    4.80
  -3  -3 -15  320.87    9.00
  -3  -3 -15  299.67    5.80
   3   3 -15  339.87   15.60
  -3  -3 -15  294.07    6.20
   3  -3  15  328.47   16.10
  -3  -3 -15  324.77   11.90
  -3   3  15  326.47   13.90
  -3  -3 -14   18.20    2.30
   3   3 -14   24.20    5.90
  -3   3  14   17.30    3.90
   3  -3  14   19.20    5.00
  -3  -3 -14   16.20    1.70
  -3  -3 -14   14.00    1.60
  -3  -3 -14   23.10    3.50
  -3  -3 -13   70.39    3.50
   3   3 -13   85.49    7.90
  -3   3  13   69.29    6.40
   3  -3  13   76.49    7.90
  -3  -3 -13   77.89    5.60
  -3  -3 -13   73.69    4.10
  -3  -3 -12  169.28    5.70
   3   3 -12  163.88   10.30
   3  -3  12  170.88   11.10
  -3  -3 -12  167.88    7.80
  -3  -3 -12  166.38    5.90
  -3   3  12  167.28    9.50
  -3  -3 -11   45.50    3.30
   3   3 -11   50.99    6.60
  -3  -3 -11   41.90    4.00
   3  -3  11   37.40    5.60
  -3  -3 -11   43.50    3.00
  -3   3  11   44.20    5.00
  -3  -3 -10  102.99    5.00
   3   3 -10  107.49    8.20
   3  -3  10   97.79    8.40
  -3  -3 -10  108.19    5.90
  -3  -3 -10  106.19    4.60
  -3   3  10  112.79    7.70
  -3  -3  -9   55.09    3.90
  -3   3   9   66.19    4.90
   3   3  -9   65.39    6.40
   3  -3   9   51.19    6.30
  -3  -3  -9   54.99    4.20
  -3  -3  -9   52.99    3.30
  -3   3   9   53.89    5.40
  -3   3   8   29.50    4.10
  -3   3   8   36.80    3.90
  -3  -3  -8   25.00    2.90
  -3  -3  -8   29.10    3.00
   3  -3   8   25.80    4.70
  -3  -3  -8   30.20    2.60
  -3   3   7   35.20    3.70
  -3   3   7   34.20    4.40
  -3  -3  -7   31.70    3.00
  -3  -3  -7   33.70    3.50
   3   3  -7   36.90    5.10
  -3  -3  -7   28.90    4.10
   3  -3   7   30.80    4.90
  -3  -3  -7   31.10    2.70
  -3  -3  -6  448.76    9.90
  -3  -3  -6  456.75   11.80
  -3   3   6  462.55   12.20
   3   3  -6  474.05   13.90
  -3   3   6  438.86   14.10
   3  -3   6  432.36   16.20
  -3  -3  -6  459.45   10.10
  -3  -3  -5  558.64   13.40
   3   3  -5  585.94   14.90
  -3   3   5  556.04   13.40
  -3  -3  -5  535.55    7.20
   3  -3   5  568.74   18.30
  -3   3   5  578.64   16.10
  -3  -3  -5  571.94   11.70
  -3  -3  -4   55.39    4.80
  -3   3   4   56.19    4.60
   3   3  -4   55.49    4.90
  -3  -3  -4   49.50    2.70
  -3  -3  -4   48.10    3.70
  -3   3   4   51.99    5.30
   3  -3   4   45.50    5.70
   3   3  -4   47.90    4.80
  -3  -3  -3  235.58    9.30
   3   3  -3  246.58    9.10
   3   3  -3  262.67   10.30
  -3   3   3  251.87    9.30
  -3   3   3  230.98   10.50
  -3  -3  -3  245.58    6.40
   3  -3   3  258.07   12.40
  -3  -3  -3  239.98    8.20
  -3  -3  -2  338.37   11.40
   3   3  -2  341.27   10.10
  -3   3   2  338.97   10.80
  -3   3   2  328.97   12.50
  -3  -3  -2  337.77    8.30
   3  -3   2  337.57   14.10
  -3  -3  -2  341.67   10.20
   3   3  -2  346.77   11.40
   3   3  -1  220.38    7.80
  -3   3   1  225.28    9.00
   3   3  -1  220.58    8.90
  -3  -3  -1  233.58    7.40
   3   3  -1  217.88    4.50
   3  -3   1  236.08   12.00
  -3   3   1  231.08   10.70
  -3  -3  -1  237.98    9.80
  -3  -3  -1  231.28    8.70
  -3  -3   0   87.59    6.30
   3   3   0   81.79    4.70
  -3  -3   0   83.99    4.90
   3   3   0   76.09    3.20
   3   3   0   80.09    5.20
   3  -3   0   95.69    7.90
  -3   3   0   79.59    6.50
  -3  -3   0   81.09    5.60
  -3  -3   1  225.08    9.30
   3   3   1  223.28    6.30
   3  -3  -1  243.78   12.30
  -3  -3   1  216.18   10.00
   3   3   1  225.38    6.90
   3  -3  -1  226.48    5.80
   3   3   1  238.08    9.40
  -3  -3   1  222.38    8.30
   3   3   1  228.88    6.10
  -3   3  -1  228.88   10.90
   3   3   1  231.88    8.50
  -3  -3   2  355.06   13.00
   3  -3  -2  337.27    7.90
   3   3   2  336.47   10.90
  -3  -3   2  338.07   10.60
   3  -3  -2  336.27   14.40
   3   3   2  345.37    8.10
   3   3   2  332.67    7.30
   3   3   2  332.27    9.80
  -3   3  -2  334.67   13.30
   3  -3  -2  330.87   13.40
   3   3   3  242.58    5.90
   3  -3  -3  262.07   12.00
   3  -3  -3  243.38    7.20
   3   3   3  253.87    9.40
  -3  -3   3  236.18    9.30
   3   3   3  237.18    8.10
   3   3   3  237.78    7.30
   3  -3  -3  237.78   12.20
  -3  -3   3  243.48   11.10
  -3   3  -3  235.38   11.50
   3   3   4   51.09    4.40
   3  -3  -4   51.39    5.70
   3  -3  -4   48.70    3.70
  -3  -3   4   53.69    4.90
   3   3   4   45.50    3.70
  -3  -3   4   40.30    5.00
   3   3   4   49.20    2.70
   3  -3  -4   54.19    6.30
  -3   3  -4   49.60    5.90
   3   3   4   52.99    3.90
   3  -3  -5  575.24   19.10
   3  -3  -5  579.24   12.60
  -3  -3   5  566.84   17.50
   3   3   5  565.74   13.60
  -3  -3   5  564.84   15.50
   3   3   5  574.74   12.80
   3  -3  -5  595.74   18.30
   3   3   5  556.64   11.80
  -3   3  -5  572.04   18.30
   3  -3  -6  447.16   17.30
   3   3   6  447.96   10.50
   3  -3  -6  437.76   11.50
   3   3   6  459.65   12.20
   3  -3  -6  472.35   16.40
  -3   3  -6  425.96   16.20
  -3  -3   6  452.95   16.10
   3   3   7   31.10    2.90
   3  -3  -7   37.10    5.20
   3   3   7   28.80    3.60
   3  -3  -7   29.80    4.00
  -3  -3   7   39.40    5.50
   3  -3  -7   38.50    3.80
   3  -3  -8   32.70    4.90
   3  -3  -8   25.20    3.40
   3  -3  -8   29.80    4.00
  -3  -3   8   30.10    1.60
  -3  -3   8   34.50    5.20
  -3  -3   8   27.60    1.80
   3  -3  -9   64.49    6.70
   3  -3  -9   55.49    4.90
  -3  -3   9   63.99    6.90
  -3   3  -9   50.09    2.70
  -3  -3   9   53.69    3.00
  -3   3 -10  109.99    9.10
  -3   3 -10  104.49    4.30
  -3  -3  10  112.19    8.80
  -3  -3  10  111.29    4.90
   3  -3 -10  106.09    8.40
  -3   3 -11   41.60    3.10
  -3  -3  11   50.69    6.70
   3   3  11   45.50    6.10
  -3   3 -11   47.90    6.50
   3  -3 -11   37.60    5.40
  -3   3 -12  170.78    6.60
   3   3  12  166.08   10.70
  -3  -3  12  156.58   10.90
   3  -3 -12  164.88   10.80
  -3   3 -12  162.78   11.10
   3   3  13   83.19    7.90
  -3  -3  13   81.09    8.40
  -3   3 -13   75.39    4.70
  -3   3 -13   87.59    8.70
   3  -3 -13   66.89    7.20
  -3   3 -14   17.40    5.20
  -3   3 -14   21.20    3.00
   3   3  14   19.20    4.80
   3  -3 -14   19.80    4.80
  -3  -3  14   26.50    5.50
  -3   3 -15  323.17   10.70
  -3  -3  15  322.97   16.50
   3   3  15  295.37   14.50
  -3   3 -15  346.57   16.70
   3  -3 -15  348.07   16.20
   3  -3 -16   22.50    5.10
   3   3  16   15.60    4.40
  -3   3 -16   26.00    3.50
  -3   3 -16   23.80    5.50
  -3  -3  16   27.10    5.80
   3   3  17   38.80    6.10
  -3   3 -17   38.20    6.60
  -3  -3  17   33.70    6.20
   3  -3 -17   45.20    6.60
   3   3  18   65.79    7.40
  -3   3 -18   66.59    8.30
  -3  -3  18   69.79    8.60
   3  -3 -18   71.09    8.10
  -3   3 -19   35.60    6.50
   3   3  19   33.60    6.00
  -3  -3  19   32.60    6.20
   3  -3 -19   34.50    6.50
   3   3  20  124.09   10.30
  -3  -3  20  113.79   11.10
  -3   3 -20  110.09   10.50
   3  -3 -20  129.99   11.30
   3  -3 -21   97.89   10.10
  -3  -3  21   96.19   10.40
   3   3  21   92.09    9.20
  -3   3 -21   89.69   10.00
   3  -3 -22   12.60    4.40
   3   3  22    8.40    3.70
  -3  -3  22    9.20    4.90
  -3   3 -22   11.60    5.10
  -3  -3  23   38.70    7.40
   3   3  23   55.99    7.80
  -3   3 -23   63.69    8.80
   3  -3 -23   50.49    7.70
   3   3  24    2.40    3.80
  -3  -3  24   -1.90    5.40
   3  -3 -24   -2.30    4.20
  -3   3 -24   -0.50    4.10
  -3  -3  25   34.50    7.10
  -3   3 -25   44.10    7.70
   3  -3 -25   39.30    7.70
  -3   3 -26   -3.10    5.50
  -3  -3  26    6.30    4.40
   3  -3 -26    3.40    4.70
   3  -3 -27    5.70    4.70
  -3  -3  27   11.50    4.10
  -3  -3  27    8.30    5.30
  -3   3 -27    1.10    4.80
  -3  -3  28   26.00    5.90
  -3   3 -28   11.90    6.00
   3  -3 -28   41.50    8.20
  -3  -3  28   30.80    7.50
   3  -3 -29   69.79   10.20
  -3  -3  29   57.69    7.90
   3   3  29   63.49    9.60
  -3   3 -29   48.90    8.80
  -3  -3  29   73.89   10.90
  -3   3 -30    9.60    5.10
   3   3  30    7.30    6.50
  -3  -3  30   16.80    6.70
   3  -3 -30   13.30    6.10
   3   4 -29   14.80    7.10
  -3  -4 -29    9.50    5.00
   3  -4  29   12.40    6.10
   3  -4  28   32.80    7.30
   3   4 -28   47.30    9.40
  -3  -4 -28   43.40    7.20
   3   4 -27   64.99   10.40
  -3  -4 -27   54.49    7.80
   3  -4  27   46.40    8.50
  -3  -4 -26    7.30    3.70
   3  -4  26    6.00    4.50
   3   4 -25   21.60    6.60
  -3  -4 -25   26.80    5.40
   3  -4  25   25.90    6.40
   3   4 -24    6.30    5.80
  -3  -4 -24   -1.60    3.10
   3  -4  24    2.60    4.20
   3   4 -23    6.70    5.70
   3  -4  23    0.30    3.40
  -3  -4 -23    1.90    2.90
   3   4 -22   45.20    8.00
   3  -4  22   42.50    7.40
  -3  -4 -22   34.60    5.60
  -3  -4 -21   53.59    6.70
   3   4 -21   72.89    9.50
   3  -4  21   61.39    8.60
   3   4 -20    8.50    5.80
  -3   4  20    4.10    3.00
  -3  -4 -20    2.20    2.60
   3  -4  20    3.20    3.90
  -3  -4 -19   40.70    5.50
  -3   4  19   33.10    5.20
   3   4 -19   62.59    8.80
   3  -4  19   52.09    7.70
  -3   4  18    1.40    2.80
   3   4 -18   12.90    6.10
  -3  -4 -18    4.30    2.90
   3  -4  18    2.00    3.80
   3  -4  17  180.18   12.90
  -3  -4 -17  172.08   10.30
   3   4 -17  172.48   12.70
  -3   4  17  176.08   10.80
  -3   4  16  231.68   12.00
   3   4 -16  258.37   14.70
   3  -4  16  252.27   15.20
  -3  -4 -16  229.58   11.50
  -3   4  15   31.80    4.90
   3  -4  15   45.00    7.30
  -3  -4 -15   37.50    5.00
  -3  -4 -14  380.46   14.00
  -3  -4 -14  351.76    6.40
   3   4 -14  390.76   16.90
   3  -4  14  405.86   18.40
  -3   4  14  385.06   14.80
  -3  -4 -13  188.88    9.70
  -3  -4 -13  176.38    5.70
   3   4 -13  188.18   11.90
   3  -4  13  175.98   12.30
  -3   4  13  187.08   10.20
  -3  -4 -12  108.79    5.00
  -3   4  12  137.19    8.10
   3   4 -12  123.79    9.70
   3  -4  12  121.29   10.10
  -3  -4 -12  116.79    7.50
  -3   4  12  107.29    7.80
  -3  -4 -11  206.58    7.40
  -3   4  11  224.98    9.80
   3   4 -11  234.68   12.50
   3  -4  11  210.78   12.90
  -3  -4 -11  212.68    9.70
  -3   4  11  217.78   10.70
  -3  -4 -10  428.26   11.10
  -3   4  10  456.65   13.90
   3  -4  10  448.46   18.30
  -3   4  10  456.45   15.20
  -3  -4 -10  422.26   13.30
   3   4 -10  485.85   16.80
  -3  -4  -9  115.29    6.10
  -3   4   9  126.39    7.60
   3   4  -9  124.59    8.90
  -3  -4  -9  104.79    6.60
   3  -4   9  125.49    9.90
  -3   4   9  113.99    7.70
  -3  -4  -8  181.28    8.00
   3   4  -8  217.48   10.80
  -3   4   8  195.68    9.40
   3  -4   8  199.18   12.10
  -3   4   8  196.38   10.00
  -3  -4  -8  198.88    8.70
  -3   4   7   12.10    3.20
   3   4  -7   28.10    5.10
  -3   4   7   15.10    3.30
  -3  -4  -7   23.20    3.20
   3  -4   7   17.30    4.70
  -3   4   6   97.49    7.30
  -3  -4  -6   98.59    6.30
   3   4  -6   95.59    7.20
  -3   4   6  100.59    6.80
   3  -4   6   88.69    8.20
  -3  -4  -5  159.48    8.20
   3   4  -5  160.58    8.70
  -3   4   5  162.88    8.60
   3  -4   5  149.49   10.50
  -3   4   5  158.08    9.10
  -3  -4  -4  277.07   10.90
   3   4  -4  278.37   10.60
  -3   4   4  283.37   11.50
  -3  -4  -4  266.87    7.00
   3  -4   4  279.27   14.00
  -3   4   4  282.37   12.00
   3   4  -3  327.07   11.00
  -3   4   3  352.66   12.90
   3  -4   3  336.47   15.30
  -3  -4  -3  317.97    8.60
  -3   4   3  305.37   12.60
  -3  -4  -3  324.67   12.20
  -3   4   2   97.59    7.50
  -3  -4  -2  104.69    7.40
   3   4  -2  106.89    6.30
  -3   4   2   91.49    6.90
  -3  -4  -2   95.69    5.20
   3  -4   2  112.59    9.20
   3   4  -2   98.99    6.50
  -3   4   1  777.32   20.50
  -3  -4  -1  779.82   19.50
   3   4  -1  763.62   15.20
  -3   4   1  754.22   19.00
  -3  -4  -1  749.62   15.00
   3  -4   1  733.63   22.50
   3   4  -1  741.83   16.80
  -3   4   0   42.40    5.50
  -3  -4   0   48.40    5.80
   3   4   0   47.70    4.10
   3   4   0   39.20    2.20
  -3  -4   0   40.40    4.00
   3   4   0   42.80    3.90
   3   4   0   46.30    4.30
   3  -4   0   46.30    6.60
   3   4   1  754.32   15.70
   3   4   1  758.62   14.90
  -3  -4   1  743.03   20.00
   3   4   1  769.72   13.50
   3   4   1  733.93   10.60
  -3  -4   1  722.53   16.40
   3  -4  -1  758.42   23.00
  -3   4  -1  757.02   21.00
  -3   4  -2   87.29    7.50
  -3  -4   2  106.59    8.10
   3   4   2   97.39    4.70
   3   4   2  103.19    5.70
   3   4   2   92.69    5.20
  -3  -4   2   90.09    6.20
   3  -4  -2   96.79    8.70
  -3  -4   3  313.97   13.80
   3   4   3  327.27    7.50
  -3  -4   3  291.77   11.40
   3  -4  -3  281.97   14.50
   3   4   3  334.67    9.40
  -3   4  -3  320.07   14.30
   3   4   3  316.77    9.40
   3   4   4  265.97    6.00
   3  -4  -4  276.27    9.50
  -3  -4   4  293.37   13.50
  -3  -4   4  271.37   11.40
   3   4   4  268.67    8.30
   3  -4  -4  286.87   14.50
  -3   4  -4  280.37   13.60
   3  -4  -4  268.57   13.60
   3   4   4  272.27    8.30
   3   4   5  148.99    6.00
   3   4   5  151.28    6.10
   3  -4  -5  162.08    7.70
  -3  -4   5  157.48   10.30
   3  -4  -5  141.39   10.40
   3  -4  -5  172.58   11.10
  -3   4  -5  152.18   10.30
   3   4   6   94.39    4.50
  -3  -4   6   98.89    8.50
   3   4   6   95.99    4.90
   3  -4  -6   80.39    8.60
   3  -4  -6   98.99    8.70
   3  -4  -6   93.39    6.10
   3   4   7   23.00    2.30
   3  -4  -7   20.30    3.20
  -3  -4   7   27.00    5.40
   3   4   7   21.00    2.60
   3  -4  -7   15.40    4.20
   3  -4  -8  203.88    9.60
  -3  -4   8  207.78   12.40
   3  -4  -8  205.58   12.30
  -3   4  -9  108.89    3.40
  -3  -4   9  126.69   10.10
   3  -4  -9  110.29    9.30
  -3   4  -9  112.69    9.90
   3  -4 -10  454.35   18.60
  -3   4 -10  449.36    7.90
   3   4  10  428.36   17.90
  -3  -4  10  462.65   19.20
   3   4  10  440.16   13.80
  -3   4 -10  450.05   19.10
   3   4  11  218.98   13.10
  -3  -4  11  233.18   14.10
   3   4  11  226.88   10.00
  -3  -4  11  206.18    5.20
  -3   4 -11  207.88    6.10
  -3   4 -11  218.68   13.80
   3  -4 -11  197.58   12.70
  -3   4 -12  123.99   10.60
  -3   4 -12  122.59    5.10
   3   4  12  109.29    9.60
  -3  -4  12  122.99   10.50
   3   4  12  118.69    7.70
  -3  -4  12  113.49    4.50
   3  -4 -12  122.19   10.20
   3  -4 -13  195.98   13.00
  -3   4 -13  192.38    6.90
   3   4  13  171.38   11.90
  -3  -4  13  192.88   13.40
  -3  -4  13  180.78    6.30
  -3   4 -13  192.68   13.20
  -3   4 -14  383.16   10.40
   3   4  14  370.06   17.30
  -3  -4  14  358.86   18.30
  -3  -4  14  370.16    9.60
  -3   4 -14  364.36   18.20
   3  -4 -14  394.56   18.40
   3   4  15   46.10    7.00
  -3  -4  15   40.70    7.20
  -3  -4  15   36.80    3.50
  -3   4 -15   33.60    6.80
   3  -4 -15   44.90    7.20
   3   4  16  245.68   14.40
  -3  -4  16  268.27   16.60
  -3  -4  16  240.48    8.90
  -3   4 -16  238.78   15.30
   3  -4 -16  242.18   15.10
   3   4  17  155.58   11.70
  -3  -4  17  155.78   13.00
  -3  -4  17  164.68    7.80
  -3   4 -17  168.78   13.30
   3  -4 -17  145.89   12.10
  -3  -4  18    1.40    2.00
  -3  -4  18    4.60    4.20
   3   4  18    4.70    4.20
  -3   4 -18    3.60    4.10
   3  -4 -18    0.80    4.20
   3  -4 -19   25.80    6.00
  -3  -4  19   35.10    7.40
   3   4  19   31.00    6.10
  -3   4 -19   50.49    8.00
  -3  -4  19   43.40    4.70
   3  -4 -20   -1.70    4.40
  -3   4 -20   -8.50    5.10
   3   4  20   -0.50    3.70
  -3  -4  20    1.40    2.30
  -3  -4  20   -0.60    4.00
   3  -4 -21   43.30    7.30
  -3   4 -21   66.29    9.00
   3   4  21   48.60    7.40
  -3  -4  21   63.59    6.00
  -3  -4  21   65.39    9.40
  -3   4 -22   36.80    7.30
   3  -4 -22   42.10    7.60
   3   4  22   41.80    7.10
  -3  -4  22   44.70    8.10
  -3  -4  22   37.30    4.90
   3   4  23    9.30    5.30
   3  -4 -23    5.40    4.30
  -3   4 -23   11.10    5.80
  -3  -4  23    2.20    2.40
  -3  -4  23    2.70    4.30
   3   4  24    6.70    4.90
  -3  -4  24    1.00    3.00
  -3  -4  24   -2.90    4.30
   3  -4 -24   -3.40    4.40
  -3   4 -24    1.30    4.70
  -3   4 -25   38.90    8.00
   3  -4 -25   23.30    6.70
   3   4  25   30.00    6.70
  -3  -4  25   28.40    7.20
   3  -4 -26    4.10    4.40
   3   4  26   13.50    5.10
  -3  -4  26   10.10    5.90
  -3   4 -26   16.20    5.80
   3  -4 -27   52.59    8.90
  -3   4 -27   35.70    7.60
  -3  -4  27   61.99   10.50
   3  -4 -28   21.90    6.70
  -3   4 -28   15.30    5.80
  -3  -4  28   23.40    6.90
  -3  -4  29   14.60    6.30
   3  -4 -29   10.80    5.90
   3  -5  27    0.70    4.50
   3   5 -27    5.30    6.20
  -3  -5 -26    4.10    3.60
   3  -5  26    4.30    4.30
   3   5 -25   38.70    8.60
  -3  -5 -25   22.30    5.40
   3  -5  25   31.40    7.10
   3   5 -24   32.90    7.10
  -3  -5 -24   42.20    6.90
   3  -5  24   39.50    7.60
   3   5 -23   11.40    6.60
  -3  -5 -23   -1.90    3.20
   3  -5  23    2.10    4.30
   3   5 -22   23.20    7.30
   3  -5  22   21.30    5.60
  -3  -5 -22   16.80    4.70
   3   5 -21   19.20    6.40
  -3  -5 -21   21.60    5.00
   3  -5  21   26.60    6.30
   3  -5  20   19.90    5.40
   3   5 -20   26.20    6.50
   3  -5  20   27.20    6.90
  -3  -5 -20   22.60    5.00
   3  -5  19   36.00    7.10
  -3   5  19   33.80    5.20
   3  -5  19   40.20    7.70
   3   5 -19   57.09    8.70
  -3  -5 -19   44.70    6.20
   3  -5  18   25.10    6.20
  -3   5  18   33.80    5.40
   3  -5  18   24.10    6.00
   3   5 -18   25.90    6.70
  -3  -5 -18   29.30    5.30
   3  -5  17   65.79    8.80
   3   5 -17   72.49    9.10
  -3  -5 -17   65.09    7.20
  -3   5  17   67.79    6.80
   3   5 -16  213.28   13.90
   3  -5  16  204.78   14.40
  -3  -5 -16  205.48   11.90
  -3   5  16  210.38   11.40
   3   5 -15  258.17   14.90
   3  -5  15  234.98   15.10
  -3  -5 -15  243.48   12.70
  -3   5  15  246.78   12.20
  -3   5  14   39.30    5.40
   3   5 -14   57.69    8.30
  -3   5  14   57.89    6.50
  -3  -5 -14   32.50    5.30
   3  -5  14   40.20    7.00
  -3   5  13  202.58   10.70
  -3   5  13  204.18   10.90
  -3  -5 -13  194.38    6.50
   3   5 -13  209.18   12.90
   3  -5  13  212.38   14.00
  -3  -5 -13  194.58   10.90
  -3   5  12   64.79    6.30
  -3  -5 -12   77.99    4.90
  -3   5  12   95.79    7.70
   3   5 -12   90.99    9.20
   3  -5  12   73.39    8.80
  -3  -5 -12   75.79    6.90
  -3  -5 -11  194.58    8.10
  -3   5  11  219.98   11.10
   3   5 -11  200.58   12.20
   3  -5  11  192.38   13.40
  -3  -5 -11  208.88   10.90
  -3   5  11  194.48   10.40
  -3  -5 -10  277.47   10.20
  -3   5  10  272.27   12.30
   3   5 -10  270.07   13.50
   3  -5  10  268.87   15.50
  -3  -5 -10  271.47   12.10
  -3   5  10  284.27   12.40
  -3   5   9  192.08   10.20
  -3  -5  -9  195.18    8.90
  -3   5   9  192.08   10.60
   3   5  -9  205.28   11.70
   3  -5   9  201.28   13.30
  -3  -5  -8   49.20    5.00
   3   5  -8   68.29    7.20
  -3   5   8   60.09    6.10
  -3   5   8   58.59    5.90
   3  -5   8   53.39    7.40
  -3   5   7  128.79    8.80
   3   5  -7  150.48    9.50
   3  -5   7  137.69   10.80
  -3  -5  -7  140.09    8.20
  -3   5   7  130.89    8.60
  -3  -5  -6  122.39    7.90
  -3   5   6  133.19    9.00
   3   5  -6  119.39    8.40
   3  -5   6  127.99   10.60
  -3   5   6  126.89    8.50
  -3   5   5   59.79    6.30
   3   5  -5   58.89    6.10
  -3  -5  -5   57.69    5.80
  -3   5   5   62.59    6.30
   3  -5   5   57.39    7.20
  -3   5   4  199.48   10.80
   3   5  -4  198.48    9.70
  -3   5   4  181.08   10.50
   3  -5   4  193.78   12.50
  -3  -5  -4  187.78   10.10
  -3   5   3   41.60    5.20
   3  -5   3   47.20    6.70
  -3  -5  -3   48.30    5.50
   3   5  -3   49.99    5.10
  -3   5   3   43.80    5.50
  -3  -5  -3   40.10    3.60
   3  -5   2    9.50    3.90
  -3   5   2   15.80    3.50
  -3  -5  -2   11.30    2.40
   3   5  -2   13.50    3.50
  -3   5   2   13.80    3.90
  -3  -5  -2   17.50    3.90
  -3   5   1   35.70    5.10
   3  -5   1   29.60    5.50
   3   5  -1   25.40    3.70
  -3  -5  -1   27.00    4.60
   3   5  -1   24.70    3.70
  -3   5   1   27.00    4.50
   3   5  -1   22.30    1.30
  -3  -5  -1   24.20    3.40
   3   5  -1   20.80    1.40
   3   5  -1   27.10    3.80
  -3   5   0   -0.30    2.50
   3  -5   0    0.10    3.20
   3   5   0    3.60    1.90
   3   5   0    4.10    2.50
  -3  -5   0    0.60    1.80
  -3  -5   0    2.30    2.60
   3   5   0    1.00    0.90
   3   5   0    0.50    1.50
  -3  -5   1   27.50    5.00
  -3  -5   1   24.10    3.70
  -3   5  -1   26.60    2.10
   3   5   1   35.40    3.80
   3   5   1   27.50    3.30
   3   5   1   26.30    3.60
   3   5   1   26.90    2.60
  -3   5  -1   24.60    4.70
  -3   5  -2   15.80    4.00
   3  -5  -2   14.70    4.30
   3   5   2   12.90    2.50
   3   5   2   14.20    2.20
  -3   5  -2   13.50    1.40
   3   5   2   20.10    2.90
  -3  -5   2   11.60    3.70
  -3  -5   2   19.10    3.60
   3   5   2   17.70    2.90
   3  -5  -3   58.59    7.60
  -3   5  -3   41.90    2.10
  -3  -5   3   51.59    6.60
   3   5   3   48.40    3.60
   3   5   3   38.00    5.20
   3   5   3   54.39    4.70
   3   5   3   42.30    3.70
  -3   5  -3   43.50    6.00
   3   5   4  184.28    5.90
  -3   5  -4  184.08   11.80
  -3   5  -4  178.28    3.80
  -3  -5   4  199.48   12.50
   3   5   4  190.28   10.90
   3  -5  -4  200.88   13.10
   3   5   4  189.48    8.50
   3   5   4  197.58    7.30
   3  -5  -5   49.40    7.20
   3   5   5   48.40    2.70
  -3  -5   5   57.49    7.40
   3   5   5   52.09    5.90
  -3   5  -5   46.80    6.60
   3   5   5   51.79    3.60
   3   5   5   47.60    4.30
  -3   5  -5   57.49    7.90
  -3   5  -6  126.19   10.80
  -3  -5   6  131.19   10.60
   3   5   6  133.29    9.10
   3   5   6  115.19    6.50
   3  -5  -6  115.29   10.10
   3   5   6  113.69    4.80
   3  -5  -7  141.69   11.20
   3   5   7  131.19    4.60
   3   5   7  139.89    7.00
  -3   5  -7  124.39    3.40
  -3  -5   7  138.59   11.10
   3   5   7  143.89    9.30
  -3   5  -7  138.59   11.50
  -3  -5   8   58.09    7.80
  -3   5  -8   62.99    8.40
   3   5   8   49.20    5.90
   3   5   8   61.49    4.80
   3  -5  -8   54.49    7.50
   3  -5  -9  209.98   13.90
  -3  -5   9  202.28   13.60
   3   5   9  179.28   10.20
   3   5   9  186.68    8.10
  -3   5  -9  201.58   13.80
  -3   5 -10  271.67    6.30
   3   5  10  293.77   16.00
  -3  -5  10  267.67   16.00
   3   5  10  268.47   12.30
  -3   5 -10  285.27   16.50
   3  -5 -10  295.77   16.50
   3  -5 -11  208.38   14.10
  -3   5 -11  213.88   14.60
   3   5  11  224.18   14.10
  -3  -5  11  202.58   14.30
   3   5  11  214.88   11.10
  -3  -5  12   85.39   10.00
   3   5  12   72.79    8.80
   3   5  12   90.79    7.50
   3  -5 -12   67.39    9.00
  -3   5 -12   79.69    9.30
  -3  -5  13  196.78   14.60
   3   5  13  213.28   11.00
   3   5  13  213.78   13.90
  -3  -5  13  181.38    5.50
  -3   5 -13  208.48   14.90
   3  -5 -13  192.98   13.90
   3   5  14   37.50    7.10
   3   5  14   50.19    6.30
  -3  -5  14   30.10    2.80
  -3  -5  14   32.90    6.80
   3  -5 -14   41.60    7.70
  -3   5 -14   43.40    8.10
   3   5  15  263.77   15.80
  -3  -5  15  269.67   17.60
  -3  -5  15  256.67    8.20
  -3   5 -15  266.97   16.70
   3  -5 -15  254.87   16.20
   3   5  16  227.78   14.80
  -3  -5  16  207.38   15.60
  -3  -5  16  207.58    8.00
  -3   5 -16  207.08   15.20
   3  -5 -16  215.48   15.20
  -3  -5  17   64.79    9.70
   3   5  17   64.89    8.60
  -3  -5  17   63.69    4.80
  -3   5 -17   81.89   10.10
   3  -5 -17   56.09    8.30
   3   5  18   30.80    6.70
  -3   5 -18   24.90    6.30
  -3  -5  18   24.70    6.90
   3  -5 -18   32.30    6.80
  -3  -5  19   38.80    7.70
   3   5  19   41.50    7.50
  -3   5 -19   34.60    7.20
   3  -5 -19   40.10    7.20
  -3  -5  20   25.20    6.80
  -3   5 -20   24.60    6.90
   3   5  20    7.30    4.60
   3  -5 -20   24.80    6.60
  -3   5 -21   24.50    6.90
   3   5  21   17.10    6.00
   3  -5 -21   23.70    6.60
  -3  -5  21   24.30    6.50
  -3   5 -22   22.10    6.80
   3   5  22   19.40    6.20
  -3  -5  22   21.60    6.90
   3  -5 -22   17.40    5.60
  -3   5 -23    2.00    4.60
   3   5  23    0.80    4.80
  -3  -5  23    2.50    5.10
   3  -5 -23   -1.30    4.60
   3   5  24   34.90    7.40
  -3  -5  24   48.20    9.50
   3  -5 -24   43.40    8.30
  -3   5 -24   39.70    8.40
   3  -5 -25   17.40    6.40
   3   5  25   26.80    6.30
  -3  -5  25   31.90    7.90
  -3   5 -25   20.00    6.50
   3  -5 -26    0.90    4.00
   3   5  26   12.00    5.50
  -3  -5  26    2.90    4.50
  -3   5 -26   10.20    4.90
   3   5  27   11.30    5.80
   3  -5 -27   -4.30    6.10
  -3   5 -27   13.80    6.30
  -3  -5  27    2.10    5.00
   3  -6  25   23.30    7.00
   3   6 -25   24.30    7.50
   3   6 -24    3.50    4.40
   3  -6  24   12.90    5.80
   3   6 -23   16.90    6.80
   3  -6  23    1.40    4.30
   3  -6  22   -2.40    4.20
   3  -6  22    4.10    3.70
   3   6 -22    3.50    6.00
  -3  -6 -22    3.30    3.50
   3  -6  21   40.90    8.00
   3  -6  21   36.40    7.70
  -3  -6 -21   32.10    6.10
  -3  -6 -20   83.59    9.20
   3   6 -20   82.79   10.60
   3  -6  20   82.99   10.90
   3  -6  20   83.29   10.50
   3  -6  19   12.90    5.30
   3   6 -19   14.30    6.60
  -3  -6 -19   11.80    4.30
   3  -6  19    6.60    3.90
   3  -6  18    8.50    4.90
   3   6 -18   21.30    6.60
  -3  -6 -18   16.00    4.70
   3  -6  18   15.80    5.30
  -3   6  17   17.20    3.90
   3  -6  17   23.90    6.50
   3  -6  17   28.30    6.80
   3   6 -17   23.90    6.00
  -3  -6 -17   19.20    4.60
  -3   6  16   47.80    5.60
   3   6 -16   59.49    8.60
  -3  -6 -16   46.20    6.50
   3  -6  16   44.80    7.50
  -3   6  15    1.00    2.60
   3   6 -15    4.40    5.00
  -3   6  15    4.10    3.70
  -3  -6 -15   -2.60    3.10
   3  -6  15   -2.70    4.30
   3   6 -14   48.40    7.30
  -3   6  14   45.40    6.20
  -3  -6 -14   36.10    5.80
   3  -6  14   33.60    6.90
  -3   6  14   45.00    5.70
  -3   6  13   20.00    4.10
   3   6 -13   29.40    6.50
  -3   6  13   30.70    5.60
  -3  -6 -13   18.00    4.50
   3  -6  13   20.70    5.40
  -3   6  12   84.49    8.10
  -3  -6 -12   77.89    5.40
   3   6 -12   90.69    9.40
  -3   6  12   90.29    7.60
   3  -6  12   84.39    9.50
  -3  -6 -12   73.69    7.50
  -3  -6 -11   60.19    5.20
   3   6 -11   70.49    8.00
  -3   6  11   63.19    7.10
   3  -6  11   68.89    8.90
  -3   6  11   59.39    6.30
  -3   6  10   33.40    4.70
   3   6 -10   44.90    7.00
  -3   6  10   23.40    5.00
  -3  -6 -10   35.00    4.30
   3  -6  10   27.50    6.10
  -3  -6  -9  281.37   11.90
  -3   6   9  251.57   13.50
   3   6  -9  274.27   13.90
  -3   6   9  270.07   12.60
   3  -6   9  269.77   16.30
  -3  -6  -8  224.38   11.10
  -3   6   8  228.48   12.80
   3   6  -8  215.48   12.20
   3  -6   8  218.68   14.60
  -3   6   8  211.08   11.20
  -3  -6  -7  291.87   12.90
  -3   6   7  295.97   14.40
   3   6  -7  276.27   13.20
   3  -6   7  302.27   17.10
  -3   6   7  289.07   13.10
   3  -6   6    1.20    4.00
  -3   6   6    8.20    3.40
   3   6  -6    7.80    4.40
  -3   6   6    9.90    4.40
  -3  -6  -6    4.80    3.10
  -3   6   5   34.60    5.20
   3   6  -5   31.80    5.10
  -3   6   5   30.00    5.50
   3  -6   5   22.00    5.60
  -3  -6  -5   31.20    5.00
  -3   6   4  158.08   10.30
  -3   6   4  177.78    7.90
  -3  -6  -4  174.58   10.90
  -3   6   4  169.78   11.20
   3   6  -4  169.98    9.50
   3  -6   4  153.08   12.40
  -3   6   3   63.39    6.80
  -3   6   3   67.59    4.80
  -3  -6  -3   65.09    7.10
  -3   6   3   68.49    7.50
   3   6  -3   74.79    6.60
   3  -6   3   75.99    9.00
  -3   6   2  148.59    6.70
  -3  -6  -2  154.28   10.70
  -3   6   2  143.59   10.60
   3   6  -2  151.18    8.60
   3  -6   2  133.09   11.30
  -3   6   2  148.59   10.20
  -3   6   1   62.59    4.20
  -3  -6  -1   72.79    7.70
   3   6  -1   63.89    5.70
  -3   6   1   59.19    7.30
  -3   6   1   68.29    7.20
   3   6  -1   52.29    2.70
   3  -6   1   73.19    8.80
  -3  -6  -1   61.69    5.60
  -3   6   0    1.40    3.10
  -3  -6   0    1.10    1.90
   3  -6   0    2.60    3.70
  -3   6   0    3.10    1.50
   3   6   0    5.50    2.90
  -3   6   0    2.00    3.80
   3   6   0    2.40    3.80
  -3  -6   0    4.80    3.40
   3   6   0    4.60    1.40
  -3   6  -1   65.29    4.00
  -3  -6   1   70.99    7.90
   3   6   1   57.79    5.00
   3   6   1   56.59    6.70
   3   6   1   60.19    4.20
   3  -6  -1   70.59    8.70
  -3   6  -1   59.69    7.10
   3   6   1   65.29    5.30
  -3   6  -2  157.58   11.20
  -3   6  -2  140.79    5.40
  -3  -6   2  141.29   11.10
   3   6   2  140.69    7.00
   3   6   2  148.39   10.80
   3   6   2  151.48    7.00
   3  -6  -2  156.68   12.40
   3   6   2  139.89    7.20
   3   6   3   67.29    5.20
   3  -6  -3   63.79    8.40
  -3   6  -3   69.79    3.70
  -3   6  -3   71.79    9.00
  -3  -6   3   63.99    7.90
   3   6   3   72.49    5.00
   3   6   3   58.59    7.20
  -3   6  -3   74.19    8.10
   3   6   3   62.59    4.60
  -3   6  -4  166.48    5.50
  -3  -6   4  164.18   12.20
   3  -6  -4  172.38   13.30
   3   6   4  172.28    6.70
   3   6   4  189.88   11.80
   3   6   4  160.88    8.20
  -3   6  -4  167.08   11.90
   3   6   4  169.68    7.00
  -3   6  -4  180.68   13.60
   3   6   5   29.40    4.00
  -3   6  -5   18.80    5.40
  -3   6  -5   27.70    2.30
   3   6   5   28.50    2.80
   3   6   5   25.40    5.10
  -3  -6   5   35.50    6.60
  -3   6  -5   24.20    5.60
   3   6   6    3.00    1.30
  -3   6  -6    0.30    0.90
   3   6   6    2.10    3.80
  -3   6  -6   -0.50    4.80
  -3  -6   6    3.80    4.30
  -3   6  -7  278.37    7.00
  -3  -6   7  294.97   17.10
   3   6   7  308.17   14.90
  -3   6  -7  274.77   16.90
  -3   6  -8  225.88   15.60
  -3  -6   8  224.38   15.40
   3   6   8  205.08   12.30
   3  -6  -8  204.58   14.80
  -3  -6   9  264.07   16.80
   3   6   9  256.27   13.40
  -3   6  -9  263.37   17.10
   3  -6  -9  270.27   16.80
   3  -6 -10   24.60    6.10
   3   6  10   44.50    7.80
  -3   6 -10   35.90    7.40
   3   6  10   34.40    6.00
  -3  -6  10   43.30    8.00
  -3  -6  11   52.49    8.40
  -3   6 -11   70.39    9.50
   3   6  11   58.89    8.40
   3   6  11   61.19    7.20
   3  -6 -11   57.39    8.60
  -3   6 -12   75.59    9.70
  -3  -6  12   82.99   10.30
   3   6  12   74.39    9.20
   3   6  12   81.69    7.80
   3  -6 -12   96.89   10.70
   3   6  13   28.60    6.90
   3   6  13   30.20    5.50
  -3  -6  13   26.00    6.70
   3  -6 -13   33.10    7.50
  -3   6 -13   29.90    7.00
  -3   6 -14   53.89    9.00
   3   6  14   45.30    7.50
   3   6  14   53.99    6.60
  -3  -6  14   39.60    7.80
   3  -6 -14   43.30    7.80
   3   6  15    2.60    4.00
   3   6  15    2.00    3.80
  -3   6 -15   -5.50    5.60
  -3  -6  15   -2.70    5.20
   3  -6 -15   -3.90    4.60
  -3  -6  16   36.80    8.10
   3   6  16   41.50    7.20
  -3   6 -16   43.40    7.90
   3  -6 -16   40.70    7.50
   3   6  17   29.80    6.80
  -3   6 -17   31.00    7.50
  -3  -6  17   28.10    7.00
   3  -6 -17   30.20    7.00
  -3  -6  18   21.90    7.00
   3   6  18   16.80    6.10
  -3   6 -18   10.60    5.10
   3  -6 -18   12.30    4.90
   3   6  19   19.00    6.20
  -3   6 -19   10.40    5.40
  -3  -6  19    7.50    5.30
   3  -6 -19   14.60    6.00
   3   6  20   88.59   10.60
  -3   6 -20   86.39   11.20
  -3  -6  20  100.69   12.90
   3  -6 -20   90.49   11.30
  -3  -6  21   44.00    8.80
  -3   6 -21   34.00    8.20
   3   6  21   37.00    7.60
   3  -6 -21   45.90    8.90
  -3   6 -22    9.50    5.90
   3  -6 -22    0.20    4.80
   3   6  22    4.90    4.40
  -3  -6  22    7.10    5.50
  -3   6 -23    2.60    4.10
   3   6  23    7.20    4.60
   3  -6 -23    0.90    3.90
  -3  -6  23   11.70    6.70
   3   6  24    5.20    5.40
  -3  -6  24   15.20    7.00
   3  -6 -24   10.00    5.40
  -3   6 -24   12.80    6.10
   3   6  25   11.70    5.90
   3  -6 -25   18.60    6.70
  -3  -6  25   14.40    6.60
  -3   6 -25   19.80    7.20
   3   7 -23   17.60    7.10
   3  -7  23    6.00    4.90
   3  -7  22   12.00    5.30
   3   7 -22   13.70    6.20
   3   7 -21   32.60    8.10
   3  -7  21   22.00    6.60
   3   7 -20   25.40    7.10
   3  -7  20   25.60    7.10
   3   7 -19   18.70    6.10
   3  -7  19   16.20    6.20
   3   7 -18   48.50    8.60
  -3  -7 -18   30.90    6.10
   3  -7  18   30.70    7.10
  -3  -7 -17    5.70    3.70
   3   7 -17   10.50    6.10
   3  -7  17    8.40    4.80
   3   7 -16   13.00    5.70
  -3   7  16   14.90    4.70
  -3  -7 -16    9.60    4.20
   3  -7  16    6.10    4.30
   3   7 -15   33.70    7.60
  -3   7  15   29.90    5.90
  -3  -7 -15   22.80    5.50
   3  -7  15   28.90    6.80
   3   7 -14   25.10    6.80
  -3   7  14   25.20    5.70
   3  -7  14   16.50    5.40
  -3   7  13    4.00    2.70
   3   7 -13    3.40    4.50
  -3   7  13    5.80    3.70
   3  -7  13    8.90    5.10
  -3   7  12   66.19    8.00
   3   7 -12   72.29    8.70
  -3   7  12   59.39    6.20
   3  -7  12   65.29    9.30
  -3   7  11    9.70    3.30
   3  -7  11   19.20    5.30
   3   7 -11   15.10    5.10
  -3   7  11   10.40    4.90
  -3   7  10   72.69    8.20
  -3  -7 -10   67.39    6.40
   3   7 -10   64.79    8.10
  -3   7  10   66.99    6.80
   3  -7  10   61.99    8.70
  -3   7   9   17.80    3.90
   3  -7   9   17.00    5.60
   3   7  -9   17.00    4.90
  -3   7   9    6.30    3.90
  -3  -7  -9   16.20    3.80
   3  -7   8   40.30    7.60
   3   7  -8   44.20    6.70
  -3   7   8   38.60    6.20
  -3   7   8   46.20    5.90
  -3  -7  -8   41.30    5.50
  -3  -7  -7  151.18   10.20
  -3   7   7  151.58   11.40
   3   7  -7  158.58   10.80
   3  -7   7  164.48   13.50
  -3   7   7  160.08   10.20
  -3   7   6   39.10    5.60
  -3   7   6   41.00    4.80
   3   7  -6   34.30    5.90
  -3   7   6   33.40    6.10
   3  -7   6   38.80    7.40
  -3  -7  -6   40.60    6.00
   3  -7   5  176.68   14.00
  -3   7   5  169.78    8.70
  -3  -7  -5  182.48   11.90
  -3   7   5  167.58   12.30
   3   7  -5  176.48   10.80
  -3   7   5  172.38   10.90
   3  -7   4   57.79    8.40
  -3   7   4   70.69    5.60
  -3  -7  -4   61.59    7.50
   3   7  -4   65.59    6.80
  -3   7   4   61.89    7.90
  -3   7   4   61.49    7.00
   3  -7   3   17.00    5.60
  -3   7   3   20.60    3.30
  -3   7   3   20.00    4.60
   3   7  -3   16.50    3.90
  -3   7   3   11.60    4.50
  -3  -7  -3   24.90    5.30
  -3   7   2    8.90    3.70
   3  -7   2    8.10    4.40
  -3   7   2   16.90    3.00
   3   7  -2   17.40    4.00
  -3   7   2   11.90    3.90
  -3  -7  -2   19.60    5.20
  -3   7   1   37.50    5.90
   3  -7   1   43.70    7.40
  -3   7   1   41.40    4.10
   3   7  -1   39.30    5.00
  -3   7   1   39.00    6.70
  -3  -7  -1   49.20    7.10
  -3   7   0   10.80    3.90
   3  -7   0   14.60    5.10
  -3   7   0   15.50    2.70
   3   7   0   17.00    3.70
  -3   7   0    7.10    4.40
   3   7   0   14.10    5.30
  -3  -7   0   19.30    5.20
  -3   7  -1   36.70    7.10
   3  -7  -1   36.80    7.30
  -3   7  -1   44.60    3.90
  -3  -7   1   50.69    7.40
   3   7   1   38.00    4.50
   3   7   1   43.30    6.90
  -3   7  -1   38.50    6.10
  -3   7  -2   11.70    4.40
  -3  -7   2   16.60    5.10
   3  -7  -2   14.00    4.90
  -3   7  -2   15.20    5.50
   3   7   2   11.60    3.00
   3   7   2    7.80    4.50
  -3   7  -3   16.60    4.90
  -3   7  -3   11.60    4.00
   3   7   3   18.90    3.20
   3   7   3   13.80    4.70
  -3  -7   3   17.10    5.30
  -3   7  -4   69.89    8.30
  -3  -7   4   70.79    9.10
   3   7   4   65.79    7.90
  -3   7  -4   57.89    8.50
  -3   7  -5  173.28   13.20
  -3  -7   5  169.88   13.70
   3   7   5  145.69   11.50
  -3   7  -5  162.38   13.70
   3   7   6   39.90    6.80
  -3  -7   6   43.30    8.10
  -3   7  -6   46.40    7.60
  -3   7  -6   35.40    7.40
  -3  -7   7  146.19   13.20
   3   7   7  154.48   11.60
  -3   7  -7  155.58   13.50
   3   7   8   45.10    6.90
  -3   7  -8   49.50    8.50
  -3  -7   8   41.90    7.90
  -3  -7   9   21.70    6.50
   3   7   9   21.70    5.70
  -3   7  -9   21.10    6.60
   3   7   9   15.10    4.90
  -3   7 -10   78.39   10.50
   3   7  10   72.19    9.50
   3   7  10   65.69    7.80
  -3  -7  10   66.79    9.40
   3  -7 -10   54.59    8.80
   3  -7 -11   13.30    5.00
   3   7  11    4.00    4.60
   3   7  11   16.90    5.20
  -3  -7  11   11.40    5.10
  -3   7 -11   15.40    6.50
   3   7  12   72.59    9.60
   3   7  12   67.39    7.90
  -3   7 -12   65.69   10.10
  -3  -7  12   57.39    9.40
   3  -7 -12   60.69    9.20
   3   7  13    7.10    4.70
   3   7  13    4.30    4.00
  -3  -7  13    3.90    3.90
  -3   7 -13    4.40    5.20
   3  -7 -13    6.20    4.60
  -3  -7  14   26.10    7.20
   3   7  14   23.50    6.70
   3   7  14   23.70    5.30
  -3   7 -14   16.10    6.40
   3  -7 -14   22.00    6.80
   3  -7 -15   28.20    7.10
   3   7  15   21.90    6.20
   3   7  15   32.50    6.30
  -3   7 -15   17.00    6.70
  -3  -7  15   29.60    7.80
   3   7  16    9.10    4.80
  -3  -7  16   14.50    5.90
   3   7  16   20.10    5.30
  -3   7 -16    6.10    5.20
   3  -7 -16    7.70    5.30
   3  -7 -17    4.00    4.80
   3   7  17    6.50    4.80
   3   7  17   16.40    5.50
  -3  -7  17   15.40    6.80
  -3   7 -17   -0.70    4.80
   3  -7 -18   40.00    8.40
   3   7  18   41.20    8.30
  -3   7 -18   52.69    9.50
  -3  -7  18   30.00    8.10
   3   7  19   19.20    6.70
  -3   7 -19    7.40    6.10
  -3  -7  19   14.10    6.30
   3  -7 -19   13.20    6.30
  -3   7 -20   38.70    8.00
   3   7  20   29.10    7.40
  -3  -7  20   19.80    7.20
   3  -7 -20   22.60    6.80
  -3  -7  21   13.90    6.10
  -3   7 -21   18.00    6.70
   3  -7 -21   19.70    6.50
   3   7  21   17.10    6.40
   3   7  22    5.10    4.80
  -3   7 -22    4.40    5.70
   3  -7 -22   17.60    6.70
  -3  -7  22   12.70    6.80
  -3   7 -23    6.60    5.00
   3   7  23    1.20    3.50
   3  -7 -23   11.50    6.00
  -3  -7  23    8.40    6.40
   3   8 -20    5.00    5.40
   3  -8  20   -1.00    4.10
   3   8 -19   43.00    8.90
   3  -8  19   32.10    7.70
   3   8 -18   64.99   10.00
   3  -8  18   44.20    8.80
   3   8 -17   12.20    5.70
  -3   8  17   12.40    5.30
   3  -8  17   -1.20    4.00
   3  -8  16   27.20    7.30
   3   8 -16   31.60    7.70
  -3   8  16   37.80    6.50
   3   8 -15   25.50    6.90
  -3   8  15   34.50    6.60
   3  -8  15   32.80    7.30
  -3   8  14   74.09    8.80
   3   8 -14   75.39    9.50
   3  -8  14   82.79   11.00
   3   8 -13   30.50    6.90
  -3   8  13   39.00    6.80
   3  -8  13   38.70    8.30
   3  -8  12    5.40    5.00
   3   8 -12   11.00    5.50
  -3   8  12    1.90    4.20
  -3   8  11  119.39   10.90
   3   8 -11  121.49   11.00
   3  -8  11  127.99   12.90
   3  -8  10   10.50    5.60
   3   8 -10    4.70    4.50
  -3   8  10    1.10    4.30
  -3   8   9   94.79   10.00
   3   8  -9   99.09    9.60
   3  -8   9   82.49   10.60
  -3  -8  -8   11.30    4.10
   3  -8   8   19.80    5.80
  -3   8   8   11.70    3.90
  -3   8   8   20.70    4.10
   3   8  -8   11.70    5.00
  -3   8   8   14.30    5.30
   3  -8   7   97.39   11.40
  -3   8   7  106.49    8.00
  -3  -8  -7   94.19    9.00
  -3   8   7   92.59   10.00
   3   8  -7   85.09    8.70
  -3   8   7   95.49    8.40
   3  -8   6   31.80    7.40
  -3   8   6   39.00    5.60
   3   8  -6   37.50    6.40
  -3   8   6   38.30    6.80
  -3  -8  -6   38.60    6.40
   3  -8   5   26.70    6.80
   3   8  -5   38.40    6.00
  -3   8   5   35.90    7.20
  -3   8   5   32.90    5.50
  -3  -8  -5   32.80    6.10
  -3  -8  -4   46.80    7.30
  -3   8   4   39.90    6.00
   3  -8   4   48.10    8.30
   3   8  -4   37.30    5.80
  -3   8   4   31.10    6.30
  -3   8   3    4.80    3.00
   3  -8   3    5.90    4.50
   3   8  -3   18.00    4.50
  -3   8   3    9.60    4.70
  -3  -8  -3   10.80    3.80
  -3   8   2   18.40    4.80
   3  -8   2   14.90    5.10
  -3   8   2   19.70    5.40
   3   8  -2   32.30    5.10
  -3   8   2   15.60    5.40
  -3  -8  -2   21.20    5.40
  -3   8   1   11.70    4.20
   3  -8   1    9.60    4.40
  -3   8   1   13.80    5.10
   3   8  -1    7.60    3.30
  -3   8   1    2.90    3.90
   3   8  -1    6.30    4.60
  -3  -8  -1   11.30    4.90
  -3   8   0    4.20    3.00
   3  -8   0    6.60    4.30
  -3   8   0    1.00    3.70
  -3   8   0   -6.60    4.70
   3   8   0   -1.50    4.60
  -3  -8   0    0.30    3.30
  -3   8  -1    3.60    3.50
   3  -8  -1    9.00    5.00
   3   8   1    3.60    4.00
  -3   8  -1    5.50    4.20
  -3  -8   1    8.80    4.40
  -3   8  -1   -0.90    4.90
  -3   8  -2   22.80    5.60
   3  -8  -2   23.70    6.40
   3   8   2   13.50    4.70
  -3   8  -2   10.70    5.30
  -3  -8   2   14.30    5.30
  -3   8  -3   12.60    4.60
  -3   8  -3    4.70    3.90
  -3  -8   3   17.00    5.60
   3   8   3   10.10    4.60
  -3   8  -4   52.89    8.90
   3   8   4   31.20    6.50
  -3  -8   4   45.50    8.00
  -3   8  -4   47.10    7.40
   3   8   5   38.60    7.30
  -3   8  -5   44.00    8.40
  -3   8  -5   33.00    6.70
  -3  -8   5   33.20    7.50
   3   8   6   39.10    7.00
  -3   8  -6   38.40    7.80
  -3  -8   6   45.00    8.00
  -3   8  -6   29.10    6.60
  -3  -8   7  102.79   12.00
   3   8   7   97.49   10.20
  -3   8  -7  101.09   11.90
  -3   8  -7   91.49   10.40
  -3   8  -8   29.30    7.90
   3   8   8   13.40    5.60
   3   8   8   17.60    5.90
  -3  -8   8   11.90    5.10
  -3   8  -9   94.59   11.80
   3   8   9   94.69   11.20
  -3  -8   9  105.99   12.30
   3   8   9   90.49    9.60
   3   8  10    8.80    6.40
   3   8  10    3.10    4.10
  -3   8 -10   11.50    6.10
  -3  -8  10    8.70    5.80
   3   8  11  118.39   12.40
  -3  -8  11  114.79   13.30
   3   8  11  117.99   11.00
  -3   8 -11  122.89   13.50
  -3  -8  12   -0.60    5.00
   3   8  12    7.40    5.80
   3   8  12   -3.00    4.60
  -3   8 -12    6.90    5.00
  -3   8 -13   45.10    9.10
   3   8  13   33.70    7.90
   3   8  13   28.80    6.60
   3  -8 -13   27.30    7.20
  -3  -8  13   30.50    8.40
   3   8  14   67.89   10.00
   3   8  14   75.69    9.00
  -3   8 -14   83.99   12.00
  -3  -8  14   78.69   11.60
   3  -8 -14   72.19   10.90
   3   8  15   33.70    8.20
   3   8  15   24.50    6.10
  -3   8 -15   18.10    6.80
  -3  -8  15   35.30    8.40
   3  -8 -15   25.70    7.50
   3   8  16   22.90    6.60
   3   8  16   27.90    6.20
  -3   8 -16   19.70    7.20
  -3  -8  16   29.40    8.60
   3  -8 -16   29.40    7.50
  -3  -8  17   -4.00    5.10
   3   8  17    9.70    5.40
  -3   8 -17   -1.90    4.70
   3   8  17    9.40    5.00
   3  -8 -17    3.00    5.20
  -3  -8  18   42.30    9.10
   3   8  18   45.00    8.90
  -3   8 -18   59.19   10.50
   3   8  18   70.39    8.60
   3  -8 -18   59.69   10.80
  -3   8 -19   46.60    9.40
   3   8  19   28.20    7.40
   3  -8 -19   38.80    9.00
  -3  -8  19   54.79   10.80
  -3   8 -20    0.10    5.40
   3   8  20    8.00    5.90
   3  -8 -20   -2.30    5.60
  -3  -8  20    0.30    4.80
   3  -9  15   38.50    8.50
   3   9 -15   60.39    9.60
  -3   9  15   48.20    8.00
   3  -9  14   14.60    6.10
   3   9 -14   17.20    6.00
  -3   9  14   20.80    6.10
   3   9 -13   12.20    5.50
  -3   9  13   16.60    5.70
   3  -9  13   12.40    5.50
   3  -9  12   19.80    6.90
   3   9 -12   15.80    5.40
  -3   9  12   15.80    5.40
   3   9 -11    3.00    4.90
  -3   9  11   -4.20    4.90
   3  -9  11    4.40    4.60
   3  -9  10   29.70    7.80
   3   9 -10   30.50    6.60
  -3   9  10   28.40    6.50
   3  -9   9   12.80    6.10
   3   9  -9    6.80    4.40
  -3   9   9   -3.00    5.00
   3  -9   8    2.00    4.30
   3   9  -8    8.60    4.60
  -3   9   8   14.50    5.50
   3  -9   7   -1.70    5.00
   3   9  -7    4.00    3.70
  -3   9   7   10.10    5.10
   3  -9   6    3.20    5.20
   3   9  -6   -2.50    3.40
  -3   9   6    4.50    4.50
  -3  -9  -6    1.10    3.40
   3  -9   5    7.20    5.30
   3   9  -5    4.30    3.30
  -3   9   5    3.20    4.30
  -3   9   5    7.00    5.10
  -3  -9  -5    7.40    4.30
  -3   9   4   13.50    5.10
  -3   9   4   19.10    4.60
   3  -9   4   22.20    6.50
  -3   9   4   20.40    5.80
  -3  -9  -4   22.30    5.70
  -3   9   3   24.70    5.20
   3  -9   3   14.70    5.90
  -3   9   3   13.80    4.90
  -3   9   3   12.10    5.20
   3   9  -3   10.10    5.30
  -3  -9  -3   22.00    5.60
  -3   9   2    3.30    4.10
   3  -9   2    6.00    4.20
  -3   9   2   13.40    4.60
  -3   9   2    1.80    4.10
   3   9  -2    6.00    5.00
  -3  -9  -2   11.50    4.70
  -3   9   1   -4.00    3.20
   3  -9   1    1.80    4.90
  -3   9   1    3.40    4.00
   3   9  -1   -3.90    5.70
  -3   9   1    6.00    4.30
  -3  -9  -1    1.30    3.70
  -3  -9   0   16.60    5.70
   3  -9   0   15.60    6.00
  -3   9   0   19.70    6.30
  -3   9   0   14.20    5.20
   3   9   0   15.90    6.10
  -3   9   0    7.30    3.80
  -3   9  -1    1.30    3.50
  -3  -9   1   12.10    5.10
  -3   9  -1    8.60    5.40
   3   9   1   -1.20    4.60
  -3   9  -1    0.30    4.50
  -3   9  -2    6.40    3.80
  -3  -9   2    9.00    5.00
   3   9   2   -1.30    5.00
  -3   9  -2    4.50    4.40
  -3   9  -2    4.00    4.70
  -3   9  -3   10.40    4.70
  -3  -9   3   15.70    6.10
   3   9   3   15.10    5.30
  -3   9  -3    4.80    4.60
  -3   9  -3   13.00    6.00
  -3   9  -4   19.20    5.50
   3   9   4   14.00    5.60
  -3   9  -4   21.60    6.90
  -3  -9   4   32.40    7.60
  -3   9  -5    5.80    4.70
   3   9   5   11.60    5.50
  -3  -9   5    3.10    4.40
  -3   9  -5    4.60    3.80
  -3  -9   6    1.70    4.60
  -3   9  -6    6.40    5.70
   3   9   6    1.10    4.60
  -3   9  -6   -1.20    4.00
  -3   9  -7    5.50    4.40
   3   9   7    5.50    4.90
   3   9   7    9.10    5.30
  -3  -9   7   10.90    5.90
  -3   9  -7    5.40    3.90
  -3   9  -8    4.30    5.50
   3   9   8    0.10    4.70
   3   9   8    6.40    5.00
  -3  -9   8    7.50    4.90
  -3   9  -8   -0.80    4.50
   3   9   9    6.20    5.10
   3   9   9   -5.90    6.10
  -3   9  -9    6.60    4.90
  -3  -9   9    8.50    5.30
  -3   9  -9    9.90    6.00
   3   9  10   36.60    7.90
   3   9  10   21.00    6.20
  -3   9 -10   38.30    8.80
  -3  -9  10   38.30    8.20
   3   9  11    0.50    3.90
   3   9  11   -4.50    5.20
  -3   9 -11    1.00    4.80
  -3  -9  11   -2.10    4.50
  -3  -9  12   17.50    6.60
   3   9  12   11.10    5.20
   3   9  12   10.10    4.30
  -3   9 -12   25.20    7.50
   3   9  13   14.40    6.40
   3   9  13   10.70    5.00
  -3   9 -13   12.80    6.60
  -3  -9  13    4.10    4.80
   3   9  14   12.10    6.40
   3   9  14   23.00    6.30
  -3   9 -14   15.20    7.30
  -3  -9  14    4.30    5.90
  -3  -9  15   59.39   11.30
   3   9  15   55.59    9.50
   3   9  15   57.89    8.50
  -3   9 -15   48.60    9.80
  -3  10   8    2.60    4.10
   3 -10   8   -1.50    4.50
  -3  10   8   -1.30    5.30
   3 -10   7   -4.20    5.10
  -3  10   7    0.00    3.30
  -3  10   7   10.30    5.60
  -3  10   6   19.30    6.10
   3 -10   6   15.30    6.00
  -3  10   6   15.80    6.00
   3 -10   5   30.10    7.80
  -3  10   5   32.10    7.40
  -3  10   5   13.30    5.50
   3  10  -5   14.00    6.50
  -3  10   4    4.30    4.60
  -3  10   4    6.00    4.80
   3  10  -4    5.10    5.50
   3 -10   4    5.70    5.80
   3 -10   3    0.10    4.40
  -3 -10  -3    2.60    3.80
  -3  10   3    3.00    3.70
  -3  10   3    2.80    4.70
   3  10  -3   -6.40    6.90
  -3  10   2    7.80    3.90
   3 -10   2    4.30    4.50
  -3  10   2    1.70    4.40
   3  10  -2    9.30    6.30
  -3 -10  -2    2.00    4.10
  -3 -10  -1   10.90    5.20
  -3  10   1   15.20    5.70
   3  10  -1   17.10    6.60
  -3  10   1   15.00    5.50
  -3  10   0   -0.50    4.80
   3  10   0    1.70    4.60
  -3  10   0    2.30    4.50
  -3 -10   0   -3.20    4.60
  -3  10  -1   11.20    4.50
  -3 -10   1   15.80    6.30
   3  10   1   14.40    6.00
  -3  10  -1    6.20    5.10
  -3  10  -1   11.00    5.50
  -3  10  -2    7.00    4.00
  -3  10  -2   10.50    6.20
   3  10   2   -2.50    5.30
  -3  10  -2   -9.10    5.80
  -3 -10   2    5.60    4.80
  -3  10  -3   -8.80    4.40
  -3  10  -3    6.70    5.00
   3  10   3   -0.20    5.20
  -3  10  -3   -5.50    5.30
  -3 -10   3    3.00    4.30
  -3  10  -4    5.70    4.80
   3  10   4    4.40    5.40
  -3  10  -4    8.90    4.90
  -3  10  -4    7.90    4.60
  -3 -10   4    3.70    4.50
  -3  10  -5   27.70    7.00
  -3  10  -5   25.10    7.40
   3  10   5   33.10    8.30
  -3  10  -5   19.50    6.00
  -3 -10   5   21.50    6.40
  -3  10  -6   10.80    4.80
  -3  10  -6    6.20    5.80
   3  10   6    9.40    5.10
   3  10   6   20.50    6.70
  -3 -10   6   14.60    6.70
  -3 -10   7    3.30    4.40
  -3  10  -7   -8.70    5.60
   3  10   7    3.70    6.00
   3  10   7    7.80    5.40
  -3  10  -7   -5.20    5.50
  -3  10  -8    6.30    4.50
   3  10   8    6.10    5.30
   3  10   8    5.20    4.70
  -3 -10   8    1.30    3.90
  -3  10  -8   10.50    6.40
  -4   0   0   76.19    5.90
   4   0   0   72.59    6.00
  -4   0   0   73.89    3.50
  -4   0   0   67.09    6.00
  -4   0  -1  935.31   19.20
  -4   0   1  924.61   19.10
   4   0   1  897.61   19.70
   4   0  -1  918.31   19.80
  -4   0  -1  904.61   11.60
   4   0  -1  887.81   14.50
  -4   0  -1  897.91   20.20
  -4   0   1  894.61   20.30
  -4   0  -2  107.09    6.80
  -4   0   2   94.19    6.30
   4   0   2  112.29    7.40
   4   0  -2  110.69    7.20
  -4   0  -2  104.79    4.10
   4   0  -2  113.89    5.40
  -4   0  -2  110.79    7.30
  -4   0   2  112.49    7.60
  -4   0  -3 1057.39   22.00
  -4   0  -3 1048.40   13.20
  -4   0  -3 1086.09   20.90
   4   0   3 1051.99   21.80
  -4   0   3 1090.89   21.20
   4   0  -3 1050.89   21.30
   4   0  -3 1040.30   16.70
  -4   0   3 1082.29   22.70
   4   0  -4  345.67   12.30
   4   0  -4  326.17    9.70
   4   0  -4  328.27    5.50
  -4   0  -4  336.97    5.60
  -4   0  -4  338.87   12.00
   4   0   4  342.67   12.70
  -4   0   4  335.67   11.90
  -4   0  -4  330.37    7.80
  -4   0  -4  349.27   12.90
  -4   0   4  327.67   12.80
   4   0  -5   41.60    4.70
   4   0  -5   44.60    2.30
  -4   0  -5   43.10    2.40
   4   0   5   40.10    4.70
  -4   0   5   38.00    4.40
   4   0  -5   39.40    3.70
  -4   0  -5   41.20    3.00
  -4   0  -5   42.40    4.80
  -4   0   5   40.10    4.90
   4   0  -6   36.00    4.30
  -4   0   6   33.30    4.70
   4   0  -6   36.90    2.40
  -4   0  -6   39.70    2.50
   4   0   6   37.10    4.90
  -4   0   6   37.20    4.40
   4   0  -6   33.60    3.50
  -4   0  -6   36.80    4.70
   4   0   7   63.39    4.90
   4   0   7   67.49    6.30
  -4   0   7   74.09    6.00
   4   0  -7   64.39    5.00
  -4   0  -7   57.89    5.70
  -4   0   7   65.09    6.30
  -4   0   8   18.90    3.40
  -4   0  -8   22.70    3.90
  -4   0   8   21.30    4.20
   4   0   8   23.20    3.30
   4   0  -8   21.10    3.10
   4   0   8   17.20    3.50
  -4   0  -9   -1.30    2.50
  -4   0   9    0.50    1.90
  -4   0  -9    1.60    2.10
  -4   0   9    3.00    3.20
   4   0   9    2.10    2.00
   4   0  -9    6.00    2.60
   4   0   9    3.40    2.90
   4   0 -10  644.84   16.30
   4   0  10  671.43   16.10
   4   0  10  699.43   20.10
  -4   0 -10  656.23   17.40
  -4   0 -10  677.13   19.20
  -4   0  10  627.34   19.80
   4   0 -11    4.40    2.90
  -4   0  11   20.60    4.80
  -4   0  11    9.00    3.90
   4   0  11   10.50    2.80
   4   0  11   11.60    3.70
  -4   0 -11    7.90    3.20
  -4   0 -11   11.90    3.10
  -4   0  12  191.28   10.70
   4   0  12  199.68   11.30
   4   0 -12  179.08    9.30
  -4   0 -12  171.78    9.20
  -4   0 -12  179.38   10.60
  -4   0  12  179.78   11.30
  -4   0 -13    2.80    2.50
  -4   0  13    4.60    3.70
  -4   0  13    7.10    3.80
   4   0 -13    9.10    3.70
   4   0  13   -1.90    2.70
  -4   0 -13    2.50    2.90
  -4   0 -14  302.87   14.00
  -4   0  14  292.27   13.60
   4   0  14  310.27   14.70
   4   0 -14  300.87   12.60
  -4   0  14  292.97   14.90
   4   0  15   30.90    5.60
  -4   0  15   30.60    5.80
  -4   0  15   29.30    5.60
   4   0 -15   47.30    5.90
  -4   0 -15   36.10    5.50
  -4   0  16  241.98   12.90
   4   0  16  242.88   13.80
   4   0 -16  256.07   12.40
  -4   0 -16  242.48   13.10
   4   0  17  190.78    9.90
  -4   0  17  202.58   12.10
   4   0  17  195.58   12.70
   4   0 -17  207.88   11.60
  -4   0 -17  186.58   11.80
   4   0  18  160.58    9.50
  -4   0  18  163.38   11.10
   4   0  18  170.18   12.10
   4   0 -18  172.78   10.80
  -4   0  19   90.09    8.70
   4   0  19   75.69    8.50
   4   0 -19  102.09    8.90
  -4   0  20   -3.00    4.20
   4   0  20    0.50    3.50
  -4   0 -20    3.60    2.90
   4   0  21   47.10    7.40
  -4   0 -21   59.89    6.60
  -4   0  21   46.50    6.90
   4   0 -21   63.39    7.70
   4   0 -22    4.50    4.00
  -4   0  22    0.50    3.10
  -4   0 -22   -6.40    4.40
   4   0  22   -4.90    4.30
  -4   0  23   -0.80    3.60
  -4   0 -23   -5.00    4.30
   4   0  23   -1.60    4.00
   4   0  24   29.20    6.30
   4   0 -24   43.40    7.00
  -4   0 -24   31.70    5.30
  -4   0  24   36.00    6.40
  -4   0  25   97.79   10.10
  -4   0 -25  100.69    8.90
   4   0  25   95.09   10.70
   4   0 -25  111.39   10.60
   4   0  26   27.30    6.60
  -4   0 -26   36.30    5.70
  -4   0  26   30.80    6.40
   4   0 -26   49.80    8.00
   4   0 -27   86.89   10.20
  -4   0  27   91.79   10.30
   4   0  27   77.49   10.20
   4   0  28   12.90    5.90
   4   0 -28   23.70    6.00
  -4   0  28   18.20    5.60
   4   0 -29    8.70    5.20
   4   0  29   -0.80    4.70
   4   0 -30    4.20    4.50
   4   0  30    8.80    5.80
   4   1 -30   46.80    8.10
   4  -1  30   33.50    7.80
   4  -1  29   15.10    5.90
   4  -1  28    5.20    4.60
  -4   1  27    8.40    3.70
   4  -1  27   -2.70    4.80
   4  -1  26   46.00    8.30
   4   1 -26   32.60    7.10
  -4   1  26   48.90    7.30
   4   1 -25   16.70    6.30
  -4   1  25   13.60    4.50
   4  -1  25    6.70    4.40
   4   1 -24   69.99    9.20
  -4   1  24   98.49    9.40
  -4  -1 -24   89.69    7.20
   4  -1  24   73.59    9.40
  -4  -1 -24   64.89    7.70
   4  -1  23   45.70    7.60
   4   1 -23   44.40    7.40
  -4   1  23   55.69    7.30
  -4  -1 -23   59.89    7.40
   4  -1  22    0.60    3.90
   4   1 -22   -4.10    5.50
  -4   1  22   -2.70    4.30
  -4  -1 -22    4.50    3.30
  -4   1  21   20.00    4.90
   4  -1  21   10.60    4.50
   4   1 -21   13.10    4.60
  -4  -1 -21   10.60    4.00
  -4   1  20   10.80    4.00
   4  -1  20    8.90    4.10
   4   1 -20    5.70    4.40
  -4  -1 -20   12.00    3.90
  -4   1  19   50.99    6.60
   4  -1  19   52.59    7.50
   4   1 -19   51.29    7.50
  -4  -1 -19   47.40    5.90
  -4   1  18   28.80    5.20
  -4  -1 -18   27.50    3.90
   4  -1  18   30.00    6.00
   4   1 -18   14.00    4.50
  -4  -1 -18   29.00    4.00
  -4  -1 -18   22.70    4.50
  -4   1  17   45.60    6.80
   4   1 -17   38.40    6.10
  -4  -1 -17   47.10    5.00
  -4   1  17   50.09    6.40
  -4  -1 -17   55.29    5.10
   4  -1  17   61.39    7.70
  -4  -1 -17   58.39    6.50
  -4   1  16  219.38   11.90
   4   1 -16  209.28   12.70
  -4  -1 -16  215.48   10.20
  -4  -1 -16  217.28    9.30
   4  -1  16  231.38   13.80
  -4  -1 -16  206.78   11.20
  -4   1  16  211.38   13.00
  -4   1  15  174.88   10.40
   4   1 -15  163.08   11.40
  -4  -1 -15  175.18    9.10
  -4  -1 -15  154.18    7.90
   4  -1  15  167.78   11.60
  -4  -1 -15  166.28    9.90
  -4   1  15  157.38   11.00
  -4  -1 -14   30.00    4.50
  -4   1  14   35.80    5.60
  -4  -1 -14   39.30    4.50
   4  -1  14   35.30    5.80
  -4  -1 -14   36.50    4.00
  -4  -1 -13    6.40    2.60
   4  -1  13    4.60    3.60
  -4   1  13    6.30    3.30
  -4  -1 -13    6.40    2.40
   4  -1  13    6.70    2.00
  -4  -1 -13    5.90    2.10
  -4  -1 -12   12.30    3.40
   4  -1  12   19.20    4.50
  -4   1  12   16.60    4.30
   4  -1  12   15.00    2.50
  -4  -1 -12   17.00    2.90
   4  -1  11  309.97    9.50
  -4  -1 -11  303.37   10.00
   4  -1  11  292.07   14.00
  -4  -1 -11  307.87   10.50
  -4  -1 -11  301.37   12.10
  -4   1  11  299.57   13.80
   4  -1  10  229.48    8.00
  -4  -1 -10  235.28    8.50
   4  -1  10  231.38   12.30
  -4   1  10  221.78   11.70
  -4  -1 -10  237.08    9.20
  -4  -1 -10  218.78   10.20
   4  -1   9  199.28    7.20
  -4  -1  -9  197.28    7.50
   4  -1   9  205.78   11.40
  -4  -1  -9  197.28    8.30
  -4  -1  -9  219.68   10.20
  -4   1   9  193.88   10.70
   4  -1   8  110.09    5.30
  -4  -1  -8  102.89    5.30
   4  -1   8   95.69    8.00
  -4  -1  -8   97.39    6.80
  -4   1   8  114.19    8.20
   4  -1   7   43.70    3.40
   4  -1   7   41.90    5.30
  -4  -1  -7   49.80    3.70
   4   1  -7   57.29    4.30
  -4  -1  -7   42.80    4.80
  -4   1   7   48.40    5.40
   4  -1   6  141.79    5.90
  -4  -1  -6  144.89    5.70
   4  -1   6  134.99    8.80
   4   1  -6  132.59    5.90
  -4  -1  -6  143.79    8.00
  -4   1   6  132.19    8.50
  -4   1   5   21.00    3.90
   4   1  -5   21.20    3.10
  -4   1   5   25.70    3.20
  -4  -1  -5   20.50    3.20
  -4  -1  -5   20.80    2.30
  -4  -1  -5   24.20    3.50
   4   1  -5   23.30    2.60
   4  -1   5   14.20    3.40
   4   1  -4  175.38    7.80
  -4  -1  -4  178.88    8.20
   4  -1   4  177.68    9.90
  -4   1   4  170.98    7.00
  -4   1   4  178.88    9.70
  -4  -1  -4  165.08    8.50
   4   1  -4  165.18    5.90
   4   1  -3  282.17    9.80
   4   1  -3  259.67    6.90
  -4  -1  -3  254.57    9.40
   4  -1   3  260.87   12.00
  -4   1   3  259.37    8.60
  -4  -1  -3  257.77   10.40
  -4   1   3  253.67   11.40
  -4   1   2   82.99    4.90
  -4  -1  -2   87.79    5.50
   4  -1   2   91.89    7.30
   4   1  -2   84.69    5.60
   4   1  -2   81.29    3.70
  -4   1   2   91.29    7.00
  -4  -1  -2   89.09    6.30
   4   1  -1  128.49    3.10
  -4  -1  -1  139.89    6.70
   4  -1   1  139.79    8.70
   4   1  -1  134.19    7.00
  -4   1   1  140.89    6.30
   4   1  -1  138.29    4.30
  -4   1   1  148.79    8.80
  -4  -1  -1  153.98    8.20
  -4  -1   0  225.08    8.80
  -4  -1   0  238.38    8.70
   4   1   0  225.78    9.00
   4  -1   0  238.88   11.30
  -4   1   0  237.88    8.20
  -4   1   0  228.38   10.70
  -4  -1   0  234.38   10.20
  -4  -1   1  122.49    6.90
  -4  -1   1  149.39    6.80
   4   1   1  150.78    7.50
   4  -1  -1  137.99    8.70
  -4   1  -1  146.39    8.80
  -4   1  -1  144.59    6.50
   4  -1  -1  144.39    7.20
  -4  -1   1  140.89    8.10
  -4  -1   2   81.79    5.80
  -4  -1   2   83.69    5.20
   4   1   2   82.89    5.80
   4  -1  -2   84.99    6.90
  -4   1  -2   81.39    5.00
   4  -1  -2   80.39    5.60
   4   1   2   81.29    6.30
  -4   1  -2   87.99    6.90
  -4  -1   2   86.69    6.60
  -4   1  -3  273.57    9.20
  -4  -1   3  269.07   10.20
   4   1   3  248.68   10.70
   4  -1  -3  254.97   11.70
  -4  -1   3  271.07    9.20
   4   1   3  259.07   10.10
   4  -1  -3  253.87    9.80
  -4  -1   3  270.67   11.40
  -4   1  -3  262.67   11.70
  -4   1  -4  150.08    9.00
   4   1   4  182.38    8.70
  -4  -1   4  163.38    7.30
   4  -1  -4  178.28    9.80
   4  -1  -4  174.48    8.30
  -4   1  -4  162.48    7.30
   4   1   4  163.18    8.70
  -4  -1   4  164.18    9.20
  -4  -1   5   22.40    2.90
  -4   1  -5   19.20    3.90
   4  -1  -5   17.90    3.70
  -4  -1   5   21.90    3.90
   4   1   5   18.70    3.30
   4  -1  -5   22.20    2.30
   4  -1  -5   18.70    3.20
   4   1   5   23.60    3.80
   4  -1  -6  129.19    8.50
   4  -1  -6  138.89    5.60
   4   1   6  151.98    8.30
  -4  -1   6  140.19    7.10
   4  -1  -6  137.29    7.70
   4   1   6  141.79    8.30
  -4   1  -6  145.29    9.20
  -4  -1   6  142.79    8.90
   4  -1  -7   44.00    4.70
   4  -1  -7   54.29    3.70
   4   1   7   55.19    5.50
  -4  -1   7   50.99    4.40
  -4   1  -7   46.50    5.60
  -4  -1   7   47.80    5.80
  -4  -1   7   52.79    6.00
  -4  -1   8  107.09    7.90
   4  -1  -8  107.99    5.30
   4   1   8  102.69    7.20
  -4  -1   8  111.79    6.70
   4  -1  -8   96.79    6.80
  -4   1  -8  103.09    8.10
  -4  -1   8  109.39    8.20
  -4  -1   9  194.98   11.20
  -4  -1   9  219.28   11.30
   4  -1  -9  192.38    7.40
   4   1   9  196.88   10.20
  -4  -1   9  203.08    9.30
   4  -1  -9  202.58    9.90
  -4   1  -9  197.78   11.20
  -4  -1  10  241.88   12.70
  -4  -1  10  246.58   12.20
   4  -1 -10  228.88    8.30
   4   1  10  230.68   11.20
  -4  -1  10  246.88   10.50
   4  -1 -10  238.38   10.90
  -4   1 -10  228.58   12.20
  -4  -1  11  319.77   14.00
   4  -1 -11  301.87    9.80
   4   1  11  306.77   13.20
  -4  -1  11  292.67   12.00
   4  -1 -11  311.87   12.70
  -4   1 -11  303.47   14.20
  -4  -1  11  296.37   14.30
  -4  -1  12   16.70    3.40
  -4  -1  12   10.90    3.80
   4  -1 -12   19.00    2.90
  -4  -1  12   19.60    4.60
   4  -1 -12   12.70    3.60
   4   1  12   20.80    4.20
  -4   1 -12   16.50    4.10
   4   1  13    5.50    2.80
  -4  -1  13    5.60    3.80
   4  -1 -13    8.70    2.80
  -4   1 -13    8.00    3.50
   4   1  14   31.70    5.20
   4   1  14   28.20    4.60
  -4  -1  14   27.40    5.10
   4  -1 -14   33.60    5.20
  -4   1 -14   35.50    5.80
  -4  -1  15  162.58   11.00
   4   1  15  153.18    9.40
   4   1  15  177.18   11.20
   4  -1 -15  169.08   10.60
  -4  -1  16  214.38   12.80
   4   1  16  202.68   12.40
  -4   1 -16  214.98   12.10
   4  -1 -16  220.88   12.40
   4   1  16  201.28   10.90
   4   1  17   42.60    5.70
  -4   1 -17   49.70    6.40
   4   1  17   55.79    7.20
  -4  -1  17   51.89    6.90
   4  -1 -17   64.99    7.30
   4   1  18   28.50    4.90
  -4   1 -18   28.80    5.10
  -4  -1  18   20.40    4.50
   4   1  18   26.50    5.60
   4  -1 -18   32.50    5.70
  -4   1 -19   42.60    6.20
   4   1  19   59.09    6.70
  -4  -1  19   59.99    7.60
   4  -1 -19   59.89    7.50
   4   1  19   53.89    7.30
   4  -1 -20   15.40    4.70
  -4   1 -20    7.90    3.70
   4   1  20   14.90    4.00
  -4  -1  20   18.10    5.30
   4   1  20   15.20    4.80
  -4   1 -21   22.50    5.30
   4   1  21   19.50    4.60
  -4  -1  21   17.90    5.10
   4   1  21   20.50    5.50
   4  -1 -21   25.30    5.70
   4  -1 -22   10.50    4.80
  -4  -1  22    3.40    3.00
   4   1  22    1.60    3.50
  -4   1 -22    9.10    4.30
   4  -1 -23   71.89    8.70
  -4   1 -23   55.49    7.40
  -4  -1  23   48.20    7.40
   4   1  23   49.90    7.50
  -4  -1  24  106.19   11.00
  -4   1 -24   74.19    8.20
   4   1  24   90.09   10.10
   4  -1 -24   93.89   10.10
  -4  -1  25   15.20    5.30
  -4   1 -25   15.70    5.10
   4   1  25   15.50    5.30
   4  -1 -25   25.10    6.30
  -4   1 -26   45.40    7.00
  -4  -1  26   52.69    8.40
   4   1  26   37.40    7.40
   4  -1 -26   53.59    8.10
   4   1  27    6.20    4.50
  -4   1 -27    0.10    4.20
  -4  -1  27   -0.30    3.50
  -4   1 -28    4.40    4.20
  -4  -1  28    6.10    4.40
   4   1  28   -0.90    4.70
   4  -1 -28   15.00    5.60
  -4   1 -29   23.40    5.90
  -4  -1  29   21.30    6.10
   4   1  29   27.80    7.10
   4  -1 -29   34.60    7.60
  -4  -1  30   38.50    7.90
   4   1  30   31.60    7.70
   4  -1 -30   38.90    7.80
   4  -2  29    9.40    5.60
   4   2 -29    2.20    4.80
  -4  -2 -28   54.89    7.50
   4  -2  28   44.40    8.50
   4   2 -28   44.30    8.70
  -4  -2 -27   23.30    5.30
   4  -2  27   13.30    5.70
   4   2 -27    4.10    4.90
   4  -2  26    6.30    4.80
  -4  -2 -26    7.20    3.90
   4   2 -26   -5.90    5.70
   4  -2  25   -0.90    3.30
  -4   2  25    2.50    3.30
  -4  -2 -25    7.80    4.00
   4   2 -25   -2.10    4.60
  -4   2  24   43.90    6.30
  -4  -2 -24   54.09    6.40
   4  -2  24   57.29    8.90
   4   2 -24   43.60    7.80
  -4   2  23   78.99    8.20
   4   2 -23   86.39   10.10
   4  -2  23   86.49   10.40
  -4  -2 -23  112.19    8.70
  -4  -2 -23   80.79    7.40
   4   2 -22   60.49    8.50
  -4   2  22   44.30    6.30
  -4  -2 -22   68.99    6.70
   4  -2  22   57.69    8.30
  -4  -2 -22   51.49    5.90
  -4  -2 -21   23.50    4.20
  -4  -2 -21   44.90    5.50
  -4   2  21   34.50    5.60
   4  -2  21   38.30    7.40
   4   2 -21   41.50    7.10
  -4   2  20   95.09    8.50
   4   2 -20   83.59    9.50
  -4  -2 -20   85.39    5.30
   4  -2  20   87.49   10.10
  -4  -2 -20   77.39    6.60
  -4  -2 -20   76.09    6.90
  -4   2  19   83.49    7.90
  -4  -2 -19   78.79    5.00
   4  -2  19   70.89    8.80
  -4  -2 -19   79.59    6.40
  -4  -2 -19   73.79    6.60
   4   2 -19   65.99    8.80
  -4  -2 -18   62.19    5.50
  -4   2  18   64.49    7.00
  -4   2  18   54.39    7.20
  -4  -2 -18   54.49    4.10
   4  -2  18   60.79    8.30
  -4  -2 -18   47.10    5.40
   4   2 -18   48.40    7.80
  -4   2  17  211.48   11.60
   4   2 -17  200.68   13.10
  -4  -2 -17  198.68    8.70
  -4  -2 -17  213.18    7.40
   4  -2  17  204.08   13.70
  -4  -2 -17  205.58    9.10
  -4  -2 -17  192.68    9.90
  -4   2  17  206.28   13.00
  -4  -2 -16   43.60    4.40
  -4   2  16   34.90    5.90
  -4  -2 -16   37.40    4.00
  -4  -2 -16   30.60    3.00
  -4  -2 -16   33.30    4.30
   4  -2  16   35.70    6.50
   4   2 -16   40.10    6.80
  -4  -2 -15   35.40    4.30
  -4   2  15   33.40    5.60
  -4  -2 -15   40.70    4.00
  -4  -2 -15   29.20    2.70
  -4  -2 -15   41.80    4.20
   4   2 -15   27.50    5.50
   4  -2  15   32.60    6.00
   4   2 -14  120.29    9.50
  -4  -2 -14  126.29    5.20
   4  -2  14  137.09   10.70
  -4  -2 -14  132.19    6.40
  -4  -2 -14  135.89    8.00
  -4   2  14  133.29    9.90
  -4  -2 -13   15.60    3.20
  -4   2  13   20.20    4.50
  -4  -2 -13   21.50    2.40
   4  -2  13   15.40    4.60
  -4  -2 -13   27.50    3.20
   4   2 -13   22.40    5.10
   4   2 -12  144.09    9.70
  -4  -2 -12  148.19    5.60
   4  -2  12  161.68   11.30
  -4  -2 -12  153.68    6.30
  -4  -2 -12  142.79    7.80
  -4   2  12  157.08   10.20
   4   2 -11  277.77   13.20
   4  -2  11  276.77   14.40
  -4  -2 -11  277.87    7.60
  -4  -2 -11  292.27    7.90
  -4  -2 -11  296.87   10.90
  -4   2  11  285.97   13.40
  -4  -2 -10   52.69    4.90
  -4  -2 -10   57.59    3.40
   4  -2  10   52.49    6.60
  -4  -2 -10   54.79    3.50
   4   2 -10   54.19    6.20
  -4  -2 -10   56.09    4.90
  -4   2  10   58.99    6.50
  -4   2   9   88.59    7.40
   4   2  -9   78.09    6.90
  -4  -2  -9   86.69    6.00
  -4  -2  -9   85.19    3.80
   4  -2   9   92.79    8.30
  -4  -2  -9   86.89    4.40
  -4  -2  -9   89.09    5.90
   4   2  -8  251.07   11.40
  -4  -2  -8  243.78    9.50
   4  -2   8  247.78   12.90
  -4  -2  -8  235.48    5.50
  -4  -2  -8  251.17    9.80
  -4   2   8  219.88   11.40
   4   2  -7  195.28   10.10
  -4  -2  -7  208.98    8.60
   4  -2   7  207.08   11.90
  -4  -2  -7  207.08    8.90
  -4   2   7  208.88   10.90
   4  -2   6  178.18    4.10
  -4  -2  -6  180.08    6.00
  -4  -2  -6  195.68    8.10
   4  -2   6  188.68   11.30
  -4  -2  -6  181.98    8.30
  -4   2   6  206.78   10.80
   4  -2   5   78.39    2.70
  -4  -2  -5   82.49    4.20
   4  -2   5   83.59    7.60
  -4   2   5   85.69    7.00
  -4  -2  -5   85.79    5.90
   4  -2   4   44.70    2.10
  -4  -2  -4   43.50    3.30
  -4   2   4   46.20    3.10
   4  -2   4   48.80    6.20
   4   2  -4   51.19    3.70
  -4   2   4   49.60    5.60
  -4  -2  -4   52.49    4.70
  -4  -2  -3  103.59    5.30
  -4   2   3  117.09    4.60
   4  -2   3  117.69    8.60
   4   2  -3  116.59    5.40
  -4   2   3  122.09    7.10
  -4   2   3  119.19    8.40
  -4  -2  -3  122.89    7.10
  -4  -2  -2 1327.47   18.70
  -4   2   2 1355.06   15.30
   4  -2   2 1350.96   28.60
   4   2  -2 1361.36   18.40
  -4   2   2 1329.37   23.00
  -4   2   2 1335.57   26.60
  -4  -2  -2 1350.66   23.00
  -4  -2  -1  537.35   12.50
  -4   2   1  533.95    9.90
   4   2  -1  517.45   10.80
  -4  -2  -1  555.64   11.90
   4   2  -1  529.85   11.80
   4  -2   1  524.55   18.00
  -4   2   1  537.35   14.80
  -4   2   1  535.85   17.00
  -4  -2  -1  550.34   15.00
  -4  -2   0  236.88    8.80
  -4   2   0  227.08    6.80
   4   2   0  234.78    7.00
  -4  -2   0  244.38    7.70
   4   2   0  232.38    8.10
   4  -2   0  239.28   12.30
  -4   2   0  235.48    9.90
  -4   2   0  246.68   11.80
  -4  -2   0  253.77   10.50
  -4  -2   1  552.64   15.90
  -4  -2   1  525.75   13.30
   4   2   1  538.55   10.20
  -4   2  -1  511.65   10.50
  -4  -2   1  534.95   10.80
   4   2   1  526.35   12.50
   4  -2  -1  550.34   18.40
  -4   2  -1  514.05   14.60
  -4   2  -1  523.95   17.10
   4   2   1  517.75   14.90
  -4  -2   1  523.75   15.30
  -4  -2   2 1379.26   25.20
  -4  -2   2 1350.16   21.90
   4   2   2 1343.37   15.60
  -4  -2   2 1329.47   16.80
   4   2   2 1360.46   20.50
   4  -2  -2 1348.27   28.70
  -4   2  -2 1348.67   23.90
   4  -2  -2 1371.96   25.50
  -4   2  -2 1360.66   27.80
   4   2   2 1321.07   23.60
  -4  -2   2 1294.37   24.60
  -4  -2   3  131.29    8.60
  -4  -2   3  120.89    7.30
   4   2   3  116.99    4.70
  -4   2  -3  112.39    7.10
  -4  -2   3  113.49    4.90
   4   2   3  119.19    6.40
   4  -2  -3  114.79    8.70
   4  -2  -3  100.09    7.50
  -4   2  -3  126.69    8.90
   4   2   3  111.79    7.00
  -4  -2   3  112.59    7.70
  -4   2  -4   49.10    5.90
  -4  -2   4   59.29    6.20
   4   2   4   52.89    3.30
  -4  -2   4   50.19    3.30
   4   2   4   50.09    4.60
   4  -2  -4   56.39    6.50
   4  -2  -4   47.40    5.20
  -4   2  -4   47.10    4.80
   4   2   4   44.50    4.50
  -4  -2   4   58.69    5.90
   4  -2  -5   89.29    7.00
  -4  -2   5   84.89    7.30
   4   2   5   81.69    5.80
  -4  -2   5   70.79    4.00
   4  -2  -5   90.19    7.80
   4   2   5   82.79    6.00
  -4   2  -5   68.49    6.70
  -4  -2   5   80.89    6.80
   4  -2  -6  195.68   10.20
   4  -2  -6  188.98   11.40
  -4  -2   6  197.18   10.70
   4  -2  -6  185.08    7.80
   4   2   6  183.28    8.70
  -4  -2   6  191.88    6.70
   4   2   6  179.68    8.80
  -4   2  -6  188.28   11.00
  -4  -2   6  184.38   10.40
  -4  -2   7  221.18   11.40
   4  -2  -7  209.78    8.60
   4   2   7  209.38    9.60
  -4  -2   7  223.58   11.70
  -4  -2   7  211.68    7.40
   4  -2  -7  216.68   12.10
   4  -2  -7  201.28   10.70
   4   2   7  201.98    9.30
  -4   2  -7  190.68   11.20
  -4  -2   8  228.98   12.00
   4  -2  -8  226.68    9.20
   4   2   8  249.68   10.80
  -4  -2   8  243.78    8.20
   4  -2  -8  235.78   11.60
  -4   2  -8  229.68   12.60
  -4  -2   8  230.28   12.10
  -4  -2   9   87.69    7.90
   4  -2  -9   96.29    6.20
   4   2   9   95.19    7.00
  -4  -2   9   86.19    5.40
   4  -2  -9   85.29    7.30
  -4   2  -9   96.79    8.50
  -4  -2   9   86.39    8.00
   4  -2 -10   52.49    4.80
  -4  -2  10   49.80    6.30
   4   2  10   55.79    5.70
  -4  -2  10   57.29    4.60
   4  -2 -10   55.79    6.20
  -4   2 -10   54.19    6.80
  -4  -2  11  284.57   14.10
   4   2  11  289.07   13.60
   4   2  11  290.97   12.60
  -4  -2  11  289.67   10.50
   4  -2 -11  286.47   13.50
  -4   2 -11  310.57   14.80
  -4   2 -11  277.07   14.40
  -4   2 -12  142.39   10.40
  -4  -2  12  143.59   10.40
   4   2  12  154.78   10.00
   4   2  12  138.69    9.10
  -4  -2  12  139.69    7.80
   4  -2 -12  159.58   10.20
  -4   2 -12  142.39   10.80
  -4  -2  13   21.60    3.50
   4   2  13   24.40    4.70
  -4   2 -13   17.80    4.60
  -4  -2  13    8.70    3.80
   4   2  13   27.60    4.60
   4  -2 -13   25.90    5.00
   4  -2 -14  139.09   10.00
  -4  -2  14  130.39   10.30
   4   2  14  128.29    9.30
   4   2  14  129.19    9.40
  -4   2 -14  124.99    9.90
  -4  -2  14  134.39    8.30
   4   2  15   31.30    5.20
  -4  -2  15   38.50    6.10
  -4  -2  15   41.60    5.20
   4  -2 -15   39.90    6.00
   4   2  15   47.10    6.10
  -4   2 -15   34.90    6.00
  -4   2 -16   38.90    6.30
   4   2  16   30.80    5.20
  -4  -2  16   42.50    6.80
   4   2  16   35.20    5.60
   4  -2 -16   40.90    6.60
   4   2  17  223.38   12.60
  -4  -2  17  222.28   14.10
   4   2  17  187.98   12.30
  -4   2 -17  213.28   13.30
   4  -2 -17  212.58   13.10
  -4  -2  18   68.69    8.30
   4   2  18   49.30    6.50
  -4   2 -18   59.59    7.60
   4   2  18   59.59    7.70
   4  -2 -18   58.89    7.60
   4   2  19   80.89    8.10
   4   2  19   80.29    8.60
  -4   2 -19   68.19    8.20
  -4  -2  19   57.09    8.00
   4  -2 -19   80.49    8.90
   4  -2 -20   73.39    8.70
   4   2  20   86.59    8.60
   4   2  20   78.29    8.70
  -4   2 -20   80.09    8.80
  -4  -2  20   60.89    8.30
  -4   2 -21   39.40    6.70
   4   2  21   22.50    5.20
   4  -2 -21   31.60    6.50
  -4  -2  21   29.40    6.10
   4   2  21   34.10    6.60
  -4   2 -22   47.40    7.20
   4   2  22   52.09    7.00
  -4  -2  22   54.69    8.20
   4   2  22   44.10    7.20
   4  -2 -22   60.79    8.50
   4   2  23   90.79    9.10
  -4  -2  23   96.79   10.80
  -4   2 -23  100.09   10.10
   4   2  23   85.99    9.70
   4  -2 -23   84.69    9.70
   4   2  24   49.60    7.60
  -4  -2  24   60.09    8.80
   4   2  24   35.70    7.20
   4  -2 -24   58.29    8.40
  -4   2 -24   45.70    7.30
   4  -2 -25    4.10    4.40
  -4  -2  25    1.50    3.90
   4   2  25    8.30    4.90
  -4   2 -25    3.50    3.90
   4  -2 -26    3.10    4.50
  -4  -2  26    1.30    4.10
  -4   2 -26   -1.00    4.00
   4   2  26   -2.60    4.10
  -4   2 -27    5.20    4.30
  -4  -2  27    4.10    4.80
   4   2  27   12.70    5.10
   4  -2 -27   18.20    6.10
  -4   2 -28   43.10    7.60
  -4  -2  28   47.50    8.50
   4   2  28   44.00    8.40
   4  -2 -28   52.69    8.70
  -4   2 -29    0.20    5.20
  -4  -2  29   -0.40    4.40
   4   2  29   -0.90    4.70
   4  -2 -29    9.10    5.20
   4  -3  29   17.90    6.50
   4   3 -29    3.60    5.70
   4  -3  28   17.10    6.60
   4   3 -28    7.30    5.20
   4  -3  27   16.80    5.90
   4   3 -27    2.40    5.50
   4  -3  26    5.40    4.60
   4   3 -26    1.70    4.90
  -4  -3 -25    9.30    3.90
   4  -3  25    5.00    4.00
   4   3 -25   -1.40    5.20
   4  -3  24    4.90    4.80
  -4  -3 -24    5.50    3.30
   4   3 -24    7.50    4.90
  -4   3  23   49.70    6.40
  -4  -3 -23   58.99    6.60
   4  -3  23   69.09    9.60
   4   3 -23   49.20    8.30
  -4   3  22   68.39    7.40
   4   3 -22   76.29    9.50
  -4  -3 -22   78.19    7.30
   4  -3  22   84.19   10.50
   4   3 -21    9.50    5.50
  -4   3  21    9.80    4.00
  -4  -3 -21    7.80    3.00
   4  -3  21   14.50    5.50
  -4  -3 -20  110.49    6.90
  -4   3  20  111.19    8.90
  -4  -3 -20  120.39    8.40
   4   3 -20  106.09   10.70
   4  -3  20  111.69   11.40
  -4   3  20  108.49   10.10
  -4  -3 -19    3.10    2.20
  -4   3  19    7.70    4.20
  -4   3  19    5.00    4.10
   4   3 -19   12.30    5.90
  -4  -3 -19    5.20    2.90
   4  -3  19    4.20    4.20
   4   3 -18  273.97   15.60
   4  -3  18  270.77   16.60
  -4  -3 -18  273.97   11.70
  -4  -3 -18  253.07    9.90
  -4   3  18  272.37   14.90
   4  -3  17    8.00    4.60
  -4  -3 -17    6.00    2.10
  -4   3  17    0.90    3.40
  -4  -3 -17    9.10    2.00
  -4  -3 -17    7.60    2.70
  -4  -3 -16  182.28    6.60
   4   3 -16  179.08   12.40
   4  -3  16  179.08   13.20
  -4  -3 -16  186.98    9.00
  -4  -3 -16  177.68    8.00
  -4   3  16  192.28   12.10
  -4  -3 -15  101.29    5.30
   4   3 -15   91.59    9.10
   4  -3  15   91.99    9.80
  -4  -3 -15   95.79    6.30
  -4  -3 -15   96.79    5.90
  -4   3  15   95.39    8.60
  -4  -3 -14  105.99    5.50
   4   3 -14   84.59    8.30
   4  -3  14   95.29    9.60
  -4  -3 -14  102.29    6.30
  -4  -3 -14   89.19    5.60
  -4   3  14   90.99    8.40
   4   3 -13    9.00    4.10
  -4  -3 -13    6.50    1.90
  -4   3  13    6.00    3.60
  -4  -3 -13   15.30    2.90
  -4  -3 -13    6.30    2.00
   4  -3  13    3.30    3.20
  -4  -3 -12   78.39    5.10
  -4  -3 -12   81.99    5.30
   4   3 -12   71.19    7.70
  -4   3  12   81.49    7.70
   4  -3  12   81.99    8.70
  -4  -3 -12   75.69    5.10
  -4  -3 -11  219.98    8.50
   4   3 -11  233.88   12.20
   4  -3  11  235.68   14.10
  -4  -3 -11  223.18    8.00
  -4  -3 -11  213.58    8.30
  -4   3  11  224.78   12.00
  -4   3  10   33.90    5.10
  -4  -3 -10   43.50    4.20
   4  -3  10   38.20    6.40
  -4  -3 -10   33.80    3.10
  -4  -3 -10   33.80    3.60
   4   3 -10   29.50    5.00
  -4  -3  -9   13.80    2.50
  -4   3   9   15.50    3.80
  -4  -3  -9   16.40    3.20
   4  -3   9    6.40    3.70
  -4  -3  -9   14.10    2.00
   4   3  -9    9.70    3.70
  -4   3   8   23.20    4.50
  -4  -3  -8   18.30    2.80
  -4  -3  -8   17.10    1.90
  -4  -3  -8   23.30    3.70
   4  -3   8   15.10    4.60
   4   3  -8   25.30    4.80
  -4  -3  -7  271.87   10.20
   4   3  -7  253.57   11.50
  -4   3   7  266.77    8.90
  -4  -3  -7  245.38    5.20
   4  -3   7  258.27   14.00
  -4   3   7  243.88   12.10
  -4  -3  -7  256.47    9.20
  -4  -3  -6  104.69    6.70
   4   3  -6  107.19    7.40
  -4   3   6   94.99    5.50
  -4  -3  -6  101.49    3.80
   4  -3   6  108.99    9.10
  -4   3   6  103.09    8.00
  -4  -3  -6   99.49    6.00
  -4   3   5   38.00    5.10
  -4  -3  -5   44.10    4.80
  -4   3   5   37.70    3.60
  -4  -3  -5   40.20    2.80
   4  -3   5   36.70    5.80
   4   3  -5   39.30    4.50
  -4  -3  -5   46.90    4.30
  -4  -3  -4  101.39    7.00
   4   3  -4  114.69    7.10
  -4   3   4  104.39    5.70
  -4  -3  -4  116.69    5.00
   4  -3   4   98.09    8.60
  -4   3   4  111.99    8.30
  -4  -3  -4  110.19    6.60
  -4  -3  -3  308.37   11.80
   4   3  -3  289.37   10.80
  -4   3   3  307.77    9.70
  -4  -3  -3  294.27    8.40
  -4   3   3  280.87   12.90
   4  -3   3  299.17   14.80
   4   3  -3  285.07    5.70
  -4  -3  -3  312.57   11.00
  -4  -3  -2  325.87   12.40
  -4   3   2  324.07   10.20
  -4  -3  -2  327.17    9.40
   4  -3   2  339.07   15.70
   4   3  -2  319.47    6.90
  -4   3   2  319.67   13.90
  -4  -3  -2  338.27   11.80
  -4  -3  -1  139.79    8.50
  -4   3   1  134.39    6.80
  -4  -3  -1  143.19    6.70
   4   3  -1  143.79    5.20
   4  -3   1  142.99   10.20
  -4   3   1  136.99    9.20
  -4  -3  -1  145.79    8.00
   4  -3   0   22.70    4.70
  -4   3   0   18.10    4.20
  -4  -3   0   18.70    3.30
   4  -3   0   16.10    1.50
  -4  -3   0   21.70    3.20
  -4   3   0   17.80    2.90
   4   3   0   13.00    2.40
  -4  -3   0   17.00    3.90
   4   3   0   14.70    1.50
   4   3   0   15.70    2.10
  -4   3  -1  143.69    9.60
  -4  -3   1  148.19    9.20
   4  -3  -1  145.49    4.70
   4   3   1  136.59    6.90
  -4  -3   1  141.69    7.20
   4   3   1  131.59    5.60
   4  -3  -1  146.99   10.40
   4   3   1  122.99    3.10
  -4  -3   1  143.49    8.40
   4   3   1  132.49    7.60
  -4  -3   2  333.97   13.60
   4  -3  -2  320.57    7.60
   4   3   2  332.47   10.40
  -4  -3   2  334.47   11.50
   4   3   2  322.67    9.30
   4  -3  -2  328.87   15.50
  -4   3  -2  334.87   14.70
   4   3   2  318.67   11.40
  -4  -3   2  347.97   13.20
   4  -3  -3  308.97   15.00
  -4  -3   3  311.77   13.40
   4  -3  -3  311.07    8.20
   4   3   3  303.77    9.80
  -4  -3   3  310.77   11.40
   4   3   3  300.27    9.30
   4  -3  -3  278.77   13.10
  -4   3  -3  305.87   14.20
   4   3   3  305.57   11.00
  -4  -3   3  323.17   13.10
   4  -3  -4  111.19    8.60
   4  -3  -4  106.39    5.20
  -4  -3   4  115.49    8.50
   4   3   4  109.29    5.90
   4   3   4  105.69    5.90
   4  -3  -4  123.39    9.80
   4   3   4  110.09    6.60
  -4   3  -4  107.29    8.70
  -4  -3   4  121.79    8.40
  -4   3  -5   37.20    5.50
   4  -3  -5   40.90    6.10
  -4  -3   5   35.50    5.00
   4  -3  -5   43.30    3.70
   4   3   5   37.80    3.70
  -4  -3   5   29.00    4.80
   4   3   5   37.40    3.90
   4  -3  -5   35.60    5.20
   4   3   5   38.60    4.10
   4  -3  -6  100.99    5.70
  -4  -3   6  110.39    8.70
   4   3   6   99.09    5.60
   4   3   6  103.19    6.40
   4  -3  -6  102.49    9.30
   4  -3  -6  107.89    8.50
  -4   3  -6  110.79    9.20
   4   3   6   96.39    6.10
   4  -3  -7  259.97    9.60
  -4  -3   7  269.57   13.50
   4   3   7  273.97    8.90
   4   3   7  264.97   10.40
  -4  -3   7  251.27    4.40
   4  -3  -7  259.67   14.30
   4  -3  -7  274.17   13.50
   4   3   7  262.87   10.10
  -4   3  -7  292.97   14.70
   4   3   8   18.80    3.50
   4  -3  -8   23.70    3.40
  -4   3  -8   23.50    5.30
   4  -3  -8   17.10    3.40
  -4  -3   8   12.60    4.00
   4  -3  -8   20.00    4.30
  -4  -3   8   17.40    1.50
  -4   3  -8   13.50    4.20
  -4  -3   9    5.50    4.00
  -4   3  -9   10.90    4.20
   4   3   9   17.60    3.80
   4  -3  -9   23.90    4.80
  -4  -3   9   11.50    1.50
  -4   3  -9   12.70    3.90
  -4   3 -10   27.00    5.20
   4   3  10   30.30    5.60
   4   3  10   39.10    4.90
  -4  -3  10   37.80    6.00
  -4  -3  10   31.60    2.70
  -4   3 -10   30.50    5.90
   4  -3 -10   31.20    5.20
  -4  -3  11  230.28   13.60
   4   3  11  226.18   13.10
   4   3  11  212.28   10.90
  -4  -3  11  221.98    7.40
   4  -3 -11  230.08   13.10
  -4   3 -11  223.18   13.70
  -4   3 -11  201.48   13.00
  -4  -3  12   74.09    4.90
  -4  -3  12   71.19    8.10
   4   3  12   88.39    8.60
   4   3  12   81.89    7.30
  -4   3 -12   80.49    8.90
   4  -3 -12   83.39    8.40
  -4  -3  13    9.20    2.30
   4  -3 -13    6.60    3.80
   4   3  13    5.00    4.10
  -4   3 -13    8.60    4.10
  -4  -3  13    9.80    4.60
   4   3  13    8.70    3.80
   4   3  14  101.19    9.10
  -4  -3  14  103.59   10.00
   4   3  14   99.49    8.30
  -4  -3  14   91.89    6.00
  -4   3 -14   89.99    9.30
   4  -3 -14   99.69    9.40
   4  -3 -15  106.99    9.90
   4   3  15   97.99    9.30
  -4  -3  15   96.39    9.80
   4   3  15  102.19    8.70
  -4   3 -15   94.89    9.50
  -4  -3  15   92.69    6.50
   4   3  16  163.18   11.70
  -4  -3  16  178.08   13.30
   4   3  16  173.98   11.70
  -4   3 -16  177.58   13.00
   4  -3 -16  168.18   12.30
  -4  -3  16  175.18    9.20
   4   3  17    9.30    4.80
  -4  -3  17    9.80    4.80
  -4   3 -17    6.00    4.40
   4   3  17   18.60    5.10
   4  -3 -17    7.60    4.30
   4   3  18  253.27   14.50
  -4  -3  18  272.37   16.90
   4   3  18  286.27   15.10
  -4   3 -18  268.67   16.20
   4  -3 -18  271.27   16.20
   4  -3 -19    4.30    4.60
   4   3  19    4.40    4.10
  -4   3 -19    7.50    4.70
  -4  -3  19    3.50    3.90
   4   3  19   14.70    5.20
   4   3  20  100.09    9.80
  -4  -3  20  115.99   11.70
   4   3  20  121.69   10.70
  -4   3 -20  123.99   11.50
   4  -3 -20  123.39   11.50
  -4   3 -21    9.20    4.80
   4   3  21    4.60    3.70
   4  -3 -21   14.90    5.00
  -4  -3  21    7.10    5.00
   4   3  21    8.40    4.70
   4  -3 -22   56.99    8.50
  -4   3 -22   69.39    9.10
   4   3  22   82.69    9.00
  -4  -3  22   69.69   10.00
   4   3  22   58.99    8.60
  -4   3 -23   61.39    8.70
   4   3  23   46.90    7.50
  -4  -3  23   54.99    9.10
   4   3  23   57.69    8.40
   4  -3 -23   50.39    8.30
   4   3  24    4.40    4.40
  -4   3 -24    6.90    4.50
  -4  -3  24   -1.90    4.40
   4   3  24    8.80    4.90
   4  -3 -24    2.70    4.00
   4   3  25    7.80    4.70
   4   3  25    4.70    4.60
  -4  -3  25    5.60    4.50
   4  -3 -25   -3.40    4.90
  -4   3 -25    5.80    4.60
   4   3  26   12.10    5.50
   4   3  26   12.90    5.30
   4  -3 -26   16.10    5.90
  -4  -3  26    5.90    5.00
  -4   3 -26   17.60    5.80
  -4  -3  27   10.40    4.90
   4   3  27   11.80    5.20
  -4   3 -27   16.50    6.10
   4  -3 -27   14.00    5.10
  -4   3 -28   -3.30    5.40
   4  -3 -28   -1.00    4.90
  -4  -3  28    7.20    5.70
   4   3  28   12.10    6.30
   4   3  29   15.70    5.90
  -4   3 -29   -0.30    5.20
  -4  -3  29    8.80    4.60
   4  -3 -29    1.40    4.10
   4   4 -27    7.00    6.10
   4  -4  27    1.10    5.20
   4   4 -26   10.30    6.30
   4  -4  26    3.70    3.90
   4   4 -25   14.40    6.00
   4  -4  25    4.40    4.40
   4   4 -24   10.70    5.90
   4  -4  24   13.50    5.90
   4   4 -23   -1.10    4.80
   4  -4  23    2.40    3.70
   4   4 -22    8.20    5.40
   4  -4  22    6.80    4.40
   4   4 -21   28.90    7.20
  -4  -4 -21   27.30    5.00
  -4   4  21   20.90    5.00
   4  -4  21   25.50    6.70
   4   4 -20  151.68   12.70
   4  -4  20  140.29   13.10
  -4  -4 -20  161.58   10.30
  -4   4  20  142.19   11.20
   4   4 -19   94.59   10.30
   4  -4  19   97.89   11.00
  -4  -4 -19  104.19    8.20
  -4   4  19   98.59    9.40
   4   4 -18   41.20    7.50
  -4   4  18   47.00    6.70
  -4  -4 -18   43.20    5.40
   4  -4  18   44.00    7.90
   4   4 -17   35.00    6.80
  -4   4  17   28.50    5.70
  -4  -4 -17   27.80    4.30
   4  -4  17   30.70    6.70
   4   4 -16   29.20    6.30
  -4   4  16   29.30    5.40
  -4  -4 -16   28.50    4.30
   4  -4  16   25.80    6.10
  -4  -4 -16   26.20    2.40
  -4  -4 -15  328.97    9.00
   4   4 -15  354.86   17.00
   4  -4  15  344.37   18.60
  -4  -4 -15  335.67   12.90
  -4  -4 -15  320.77    8.10
  -4   4  15  338.07   15.60
  -4  -4 -14  121.39    7.70
  -4  -4 -14  129.59    6.20
   4   4 -14  152.78   11.60
   4  -4  14  132.79   11.80
  -4  -4 -14  122.79    5.20
  -4   4  14  133.99    9.90
  -4  -4 -13  199.68    8.00
   4   4 -13  211.08   12.90
   4  -4  13  195.68   14.00
  -4  -4 -13  207.88    9.50
  -4  -4 -13  195.48    6.60
  -4   4  13  204.68   12.00
  -4   4  12  197.48   11.60
  -4  -4 -12  194.08    8.20
   4   4 -12  208.58   12.50
   4  -4  12  185.08   13.20
  -4  -4 -12  199.68    8.90
  -4  -4 -12  194.28    6.80
  -4  -4 -11  130.19    7.00
   4   4 -11  126.29    9.80
   4  -4  11  120.49   10.90
  -4  -4 -11  112.79    6.60
  -4   4  11  110.79    8.70
  -4  -4 -11  122.69    5.60
  -4  -4 -10  346.97   11.60
   4   4 -10  344.27   14.80
  -4   4  10  364.86   12.20
   4  -4  10  351.76   17.80
  -4  -4 -10  343.57   10.60
  -4   4  10  338.67   14.80
  -4  -4 -10  340.27    9.40
  -4  -4  -9   83.29    6.10
   4   4  -9   92.39    8.20
  -4   4   9   88.19    6.50
   4  -4   9   91.89    9.50
  -4   4   9   99.09    8.30
  -4  -4  -9   97.59    5.30
  -4  -4  -8  166.68    8.50
   4   4  -8  168.08   10.10
  -4   4   8  173.78    8.50
   4  -4   8  155.98   11.80
  -4   4   8  163.38   10.20
  -4  -4  -8  155.88    6.90
  -4   4   7   28.20    4.70
   4   4  -7   33.30    5.20
  -4   4   7   27.90    3.80
  -4  -4  -7   29.30    3.90
   4  -4   7   33.90    6.20
  -4  -4  -7   32.70    3.60
   4   4  -6   46.10    5.60
  -4   4   6   42.00    4.50
  -4  -4  -6   39.00    4.50
  -4  -4  -6   40.50    2.10
  -4   4   6   50.59    6.10
   4  -4   6   47.50    6.80
  -4  -4  -6   51.79    4.40
  -4  -4  -5  104.99    7.30
   4   4  -5  103.39    7.30
  -4   4   5   98.79    6.60
  -4  -4  -5  100.29    4.20
   4  -4   5  112.79    9.80
  -4  -4  -5  104.19    6.20
  -4   4   5  111.39    8.60
   4   4  -4   42.10    4.90
  -4   4   4   37.60    4.50
  -4  -4  -4   41.40    5.10
  -4  -4  -4   42.90    3.20
  -4   4   4   56.39    6.50
   4  -4   4   37.70    6.20
  -4  -4  -4   44.60    4.40
  -4  -4  -3  255.87   11.70
   4   4  -3  261.27   10.40
  -4   4   3  276.07   11.10
  -4  -4  -3  259.97    8.30
   4  -4   3  251.67   14.50
  -4   4   3  253.57   12.80
  -4  -4  -3  251.77   10.20
  -4  -4  -2   71.89    6.70
   4   4  -2   69.29    5.50
  -4   4   2   77.69    6.30
  -4  -4  -2   64.49    4.60
   4  -4   2   63.49    7.60
  -4   4   2   67.69    7.10
  -4  -4  -2   73.09    5.90
  -4  -4  -1  233.78   11.70
   4   4  -1  228.08    9.00
  -4   4   1  246.18   10.70
  -4   4   1  253.07   13.00
  -4  -4  -1  232.38    8.90
   4  -4   1  241.78   14.20
   4   4   0   51.79    4.30
  -4  -4   0   63.29    6.70
  -4   4   0   49.20    5.20
  -4  -4   0   57.79    4.90
   4   4   0   53.59    2.90
   4  -4   0   64.69    7.90
   4   4   0   52.69    3.70
  -4   4   0   61.79    6.90
  -4  -4   1  251.27   12.60
  -4  -4   1  243.18   10.00
   4   4   1  249.88    6.90
   4  -4  -1  241.38   14.30
   4   4   1  236.88    7.20
  -4   4  -1  240.18   13.00
  -4  -4   2   86.39    7.90
  -4  -4   2   78.99    6.20
   4   4   2   73.89    4.20
   4  -4  -2   66.79    8.00
   4   4   2   72.09    3.70
  -4   4  -2   74.69    7.70
   4   4   2   69.19    5.50
   4   4   3  260.57    6.50
  -4  -4   3  277.77   13.70
   4  -4  -3  273.87    8.50
   4   4   3  258.17    8.20
   4  -4  -3  266.17   15.00
  -4   4  -3  264.67   14.00
   4   4   3  255.77   10.00
  -4   4  -4   36.50    5.80
   4   4   4   39.80    4.10
   4  -4  -4   48.50    7.20
  -4  -4   4   45.70    6.20
   4  -4  -4   43.90    3.80
   4   4   4   41.20    3.70
   4   4   4   36.00    2.40
   4  -4  -4   44.80    6.50
   4  -4  -5   91.99    8.80
   4  -4  -5  100.39    6.00
  -4  -4   5  103.29    8.80
   4   4   5  105.39    6.00
   4  -4  -5  100.39    9.70
  -4   4  -5   97.09    8.90
   4   4   5   99.89    6.10
  -4   4  -6   42.60    6.50
   4  -4  -6   45.70    7.00
   4  -4  -6   42.90    4.20
   4   4   6   48.80    4.50
  -4  -4   6   52.49    6.90
   4  -4  -6   49.90    6.70
   4   4   6   42.70    4.00
   4  -4  -7   26.40    6.00
   4  -4  -7   29.90    3.80
  -4   4  -7   32.20    6.10
   4   4   7   31.80    4.20
  -4  -4   7   35.70    6.20
  -4   4  -7   21.50    4.80
   4  -4  -7   18.10    4.60
   4   4   7   28.60    3.40
  -4  -4   8  158.08   11.50
   4   4   8  172.28    8.80
   4  -4  -8  164.78   11.90
  -4   4  -8  146.09   11.70
   4   4   8  157.98    7.20
  -4   4  -8  147.89   11.40
  -4  -4   9   90.49    9.00
   4   4   9   87.79    6.80
  -4   4  -9   82.79    9.40
   4  -4  -9   78.59    8.70
  -4   4  -9   96.99    9.80
  -4  -4  10  346.57   17.60
   4   4  10  363.46   12.10
   4   4  10  345.67   13.40
   4  -4 -10  359.06   17.50
  -4   4 -10  323.37   17.50
  -4   4 -10  329.27   17.30
   4   4  11  127.49   11.00
  -4  -4  11  120.79   11.00
   4   4  11  134.69    8.90
   4  -4 -11  122.29   10.70
  -4   4 -11  136.29   11.80
   4   4  12  213.48   13.90
  -4  -4  12  202.58   14.10
   4   4  12  204.68   11.00
   4  -4 -12  196.18   13.60
  -4   4 -12  202.28   14.30
   4   4  13  209.18   13.80
  -4  -4  13  212.38   14.60
   4   4  13  201.98   11.50
  -4  -4  13  189.28    5.00
  -4  -4  13  192.78    5.70
  -4   4 -13  198.58   14.10
   4  -4 -13  203.18   14.00
   4   4  14  144.29   11.60
  -4  -4  14  140.99   12.20
  -4   4 -14  127.29   11.90
   4   4  14  144.59   10.10
  -4  -4  14  125.39    4.80
   4  -4 -14  123.99   11.40
   4   4  15  337.17   17.40
  -4  -4  15  365.46   19.60
   4   4  15  319.07   14.90
  -4  -4  15  313.27    8.30
  -4   4 -15  343.77   18.60
   4  -4 -15  330.17   18.00
   4   4  16   20.10    5.60
  -4  -4  16   23.70    2.80
  -4  -4  16   27.30    6.50
   4  -4 -16   35.90    7.30
  -4   4 -16   31.30    6.70
   4  -4 -17   31.80    6.80
   4   4  17   29.80    6.20
  -4  -4  17   28.70    6.70
  -4   4 -17   24.70    6.50
  -4  -4  17   24.00    3.00
   4   4  18   53.59    7.80
  -4   4 -18   51.89    8.10
  -4  -4  18   45.50    7.90
   4  -4 -18   49.99    8.30
   4   4  19  108.89   10.60
  -4  -4  19   97.39   11.40
   4   4  19   94.99    9.50
  -4   4 -19   98.19   11.00
   4  -4 -19  114.49   11.80
   4   4  20  153.48   12.50
  -4  -4  20  164.48   14.60
   4   4  20  148.29   11.80
  -4   4 -20  151.18   13.60
   4  -4 -20  132.09   12.70
   4   4  21   20.90    5.70
  -4   4 -21   19.50    5.90
   4   4  21   29.80    6.20
  -4  -4  21   11.80    5.60
   4  -4 -21   24.10    6.10
  -4   4 -22   11.30    5.30
   4   4  22   12.60    4.60
   4   4  22    7.10    4.20
  -4  -4  22    5.10    4.90
   4  -4 -22    1.20    4.60
  -4   4 -23    9.00    5.60
   4   4  23    2.80    3.20
   4   4  23    7.30    3.80
  -4  -4  23    3.00    4.20
   4  -4 -23    7.70    4.20
   4   4  24    9.70    4.40
   4   4  24   14.20    5.80
  -4  -4  24    7.80    4.90
  -4   4 -24    8.90    5.40
   4  -4 -24    8.10    5.10
   4  -4 -25   -3.70    5.20
   4   4  25    3.50    4.30
   4   4  25    1.80    4.90
  -4  -4  25    1.50    4.50
  -4   4 -25    0.80    4.50
   4  -4 -26    6.20    4.40
   4   4  26    6.00    4.40
   4   4  26    4.70    4.50
  -4  -4  26   14.70    5.90
  -4   4 -26    8.80    5.80
   4   4  27    8.50    5.50
   4   4  27    3.80    4.80
  -4  -4  27    1.30    4.90
   4  -4 -27    0.60    4.90
  -4   4 -27   14.60    6.20
   4   5 -26   10.20    6.20
   4  -5  26   -0.10    3.80
   4   5 -25   13.20    6.40
   4  -5  25   10.90    6.30
   4   5 -24   12.60    6.60
   4  -5  24   11.30    5.30
   4   5 -23   12.30    6.30
   4  -5  23    5.90    5.20
   4   5 -22   22.60    6.60
   4  -5  22   14.70    5.80
   4   5 -21   64.49    9.70
   4  -5  21   56.19    9.10
  -4   5  21   58.09    7.60
   4   5 -20   53.59    8.70
  -4   5  20   47.90    7.00
   4  -5  20   60.69    9.30
   4   5 -19   40.90    7.90
  -4   5  19   39.50    6.20
   4  -5  19   46.60    8.20
   4   5 -18   12.10    6.10
  -4   5  18    4.60    3.60
   4  -5  18    2.00    4.10
   4  -5  17   60.99    8.70
   4   5 -17   57.49    8.20
  -4   5  17   57.39    6.90
  -4   5  16    7.30    3.40
  -4  -5 -16    5.70    3.10
   4  -5  16    1.20    3.60
   4   5 -15   28.60    6.60
  -4   5  15   30.00    5.20
  -4  -5 -15   18.10    3.90
   4  -5  15   23.90    5.90
   4  -5  14  155.48   13.20
  -4  -5 -14  135.09    8.80
  -4   5  14  150.48   10.70
  -4   5  13   20.90    4.60
   4   5 -13   29.20    6.30
  -4  -5 -13   21.00    3.20
  -4  -5 -13   23.10    4.00
   4  -5  13   33.60    7.10
  -4  -5 -12  154.88    8.80
  -4  -5 -12  151.88    7.90
   4   5 -12  146.99   11.00
  -4   5  12  176.48    9.80
   4  -5  12  163.68   13.20
  -4   5  12  158.68   10.70
  -4  -5 -11   68.49    5.70
   4   5 -11   80.39    8.40
  -4   5  11   88.39    7.30
   4  -5  11   73.69    9.60
  -4   5  11   64.89    7.10
  -4  -5 -10  457.95   14.50
   4   5 -10  398.36   16.50
  -4   5  10  437.06   15.10
   4  -5  10  428.06   20.70
  -4   5  10  432.06   17.20
  -4  -5  -9   95.19    7.00
   4   5  -9  103.99    9.00
  -4   5   9   91.39    7.40
   4  -5   9   92.99   10.20
  -4   5   9   85.79    8.00
  -4  -5  -8  119.99    8.10
   4   5  -8  142.59    9.80
  -4   5   8  128.99    8.50
   4  -5   8  129.09   11.70
  -4   5   8  121.69    9.40
  -4  -5  -7  174.08    9.90
   4   5  -7  180.38   10.60
  -4   5   7  159.28    9.50
   4  -5   7  155.28   12.60
  -4   5   7  158.58   10.50
  -4  -5  -6  245.98   11.80
   4   5  -6  255.47   11.90
  -4   5   6  224.28   11.00
   4  -5   6  249.08   15.60
  -4   5   6  229.28   12.60
  -4   5   5   29.80    5.00
   4   5  -5   36.70    5.10
  -4   5   5   31.90    4.80
  -4  -5  -5   36.50    5.10
   4  -5   4   51.59    7.60
  -4  -5  -4   52.99    6.10
   4   5  -4   52.59    5.60
  -4   5   4   55.29    6.00
  -4  -5  -4   49.30    3.60
  -4   5   4   51.09    6.40
  -4  -5  -3  100.59    8.20
   4   5  -3  102.89    7.10
  -4   5   3   97.49    7.70
   4  -5   3   95.99    9.90
  -4  -5  -3  101.29    5.70
  -4   5   3  101.09    8.80
   4  -5   2   50.49    7.70
  -4   5   2   48.40    6.30
  -4  -5  -2   57.29    6.70
   4   5  -2   53.49    5.10
  -4   5   2   54.99    6.00
  -4  -5  -2   51.79    4.50
   4   5  -1   19.70    3.50
  -4   5   1   20.40    4.70
   4  -5   1   21.20    5.60
  -4   5   1   19.30    4.30
  -4  -5  -1   26.90    5.20
  -4  -5  -1   21.50    3.30
   4   5  -1   21.10    3.20
   4  -5   0   48.80    7.40
   4   5   0   53.79    4.60
  -4  -5   0   59.59    7.00
  -4   5   0   54.49    5.90
  -4  -5   0   56.89    5.30
   4   5   0   47.80    4.30
  -4   5   0   57.99    6.90
   4  -5  -1   21.70    5.50
   4   5   1   21.40    3.10
  -4  -5   1   16.70    3.30
   4   5   1   22.90    2.00
  -4   5  -1   21.20    5.00
  -4  -5   1   24.80    5.30
   4   5   1   22.00    3.00
   4  -5  -2   51.49    7.70
   4   5   2   54.79    4.00
  -4  -5   2   64.99    7.50
   4   5   2   54.19    6.20
   4   5   2   53.79    3.40
   4   5   2   48.30    4.10
  -4   5  -2   58.39    7.30
   4   5   2   46.70    4.60
  -4  -5   3   93.79    9.10
   4   5   3  102.49    8.00
   4   5   3   98.29    5.10
   4  -5  -3  108.59   10.40
   4   5   3   98.79    5.50
  -4   5  -3  100.79    9.30
   4   5   3   92.79    6.20
   4   5   4   52.29    3.90
   4  -5  -4   52.19    8.00
   4   5   4   47.30    5.70
   4   5   4   54.89    4.20
  -4  -5   4   54.69    7.20
   4   5   4   51.59    4.50
  -4   5  -4   41.40    6.50
  -4   5  -5   21.90    5.40
   4   5   5   23.90    3.10
   4  -5  -5   38.00    6.90
   4   5   5   34.10    5.10
  -4  -5   5   30.00    5.80
   4   5   5   28.20    2.90
   4   5   5   27.80    3.40
  -4  -5   6  235.58   14.60
   4   5   6  233.68   11.50
   4   5   6  249.68    9.60
   4   5   6  233.48    7.70
   4  -5  -6  256.17   16.10
   4  -5  -6  226.68   14.70
  -4   5  -6  248.18   15.90
  -4   5  -6  216.78   14.00
   4   5   6  227.68    8.60
   4  -5  -7  162.08    9.00
  -4  -5   7  164.38   12.60
   4   5   7  172.88    9.90
   4   5   7  174.68    8.50
   4  -5  -7  172.48   13.10
  -4   5  -7  173.98   13.50
  -4   5  -7  173.98   13.00
  -4  -5   8  131.79   11.50
   4   5   8  108.49    8.00
   4   5   8  111.79    7.40
   4  -5  -8  126.29   11.40
  -4   5  -8  127.59   11.50
  -4   5  -8  113.59   11.10
  -4  -5   9   81.79    9.60
   4   5   9   89.29    7.50
  -4   5  -9   92.79   10.30
   4  -5  -9   97.29   10.50
  -4   5  -9   85.49    9.80
  -4  -5  10  430.36   20.80
   4   5  10  439.66   15.30
   4  -5 -10  433.46   20.90
  -4   5 -10  487.55   22.70
  -4   5 -10  445.36   21.10
  -4  -5  11   92.39   10.70
   4   5  11   66.29    8.80
   4   5  11   78.69    7.20
  -4   5 -11   82.39   10.30
   4  -5 -11   64.49    8.70
   4   5  12  137.09   12.00
  -4  -5  12  143.99   12.80
   4   5  12  160.78    9.40
  -4   5 -12  158.18   13.50
   4  -5 -12  150.98   13.00
   4   5  13   18.20    5.60
  -4   5 -13   24.60    6.70
   4  -5 -13   22.80    6.40
  -4  -5  13   26.50    6.40
   4   5  14  147.69   12.60
  -4  -5  14  150.08   13.40
  -4   5 -14  157.38   13.70
   4  -5 -14  152.78   13.10
   4   5  15   20.20    5.50
  -4  -5  15   24.20    6.70
  -4   5 -15   28.70    6.70
   4  -5 -15   21.40    6.00
   4   5  16    6.00    4.70
  -4  -5  16    5.20    4.90
   4  -5 -16    8.30    5.00
  -4   5 -16    9.00    5.80
  -4   5 -17   58.09    9.30
   4   5  17   62.19    8.90
  -4  -5  17   48.80    8.40
   4  -5 -17   53.59    8.50
   4  -5 -18    0.40    4.30
   4   5  18    1.90    4.70
  -4   5 -18    0.70    5.10
  -4  -5  18    2.40    3.80
   4   5  19   39.30    7.50
  -4   5 -19   50.59    8.80
  -4  -5  19   26.90    6.80
   4  -5 -19   49.99    8.70
   4   5  20   38.90    7.60
  -4   5 -20   47.60    8.80
  -4  -5  20   37.60    7.60
   4  -5 -20   50.69    9.00
   4   5  21   53.79    8.20
  -4   5 -21   62.89   10.00
  -4  -5  21   46.10    8.80
   4  -5 -21   61.69    9.60
   4  -5 -22   11.80    6.10
  -4   5 -22   19.60    6.90
   4   5  22   10.20    5.00
  -4  -5  22    9.10    4.70
  -4   5 -23    8.20    5.90
   4   5  23    5.60    4.40
  -4  -5  23   10.60    5.40
   4  -5 -23   17.30    6.50
  -4   5 -24    2.00    5.00
   4   5  24   10.20    5.40
  -4  -5  24    9.90    4.80
   4  -5 -24    1.20    4.50
  -4   5 -25    0.40    4.70
   4   5  25   14.00    6.10
  -4  -5  25    3.00    4.50
   4  -5 -25    1.90    5.20
   4   5  26   -0.30    4.30
   4   5  26    6.70    5.10
  -4  -5  26    2.50    4.00
   4  -5 -26    0.40    5.30
  -4   5 -26    6.90    5.20
   4   6 -24    5.60    5.80
   4  -6  24    4.40    4.70
   4   6 -23    5.80    5.40
   4  -6  23   -4.30    5.40
   4   6 -22    2.50    4.90
   4  -6  22    1.30    4.40
   4   6 -21    4.50    5.50
   4  -6  21   -0.80    5.00
   4   6 -20    6.60    4.80
   4  -6  20   -0.10    4.80
   4   6 -19   14.20    6.40
   4  -6  19    5.80    4.90
   4   6 -18   13.10    5.80
  -4   6  18    8.50    3.50
   4  -6  18    4.40    4.90
  -4   6  17   18.90    4.40
   4   6 -17   32.90    7.10
   4  -6  17   22.00    6.50
   4  -6  16    4.10    4.70
  -4   6  16    8.50    3.60
   4   6 -16   13.90    6.10
  -4   6  15   20.00    4.60
   4   6 -15   29.50    6.20
   4  -6  15   18.40    5.40
  -4   6  14   13.30    4.10
   4   6 -14   15.40    5.40
  -4   6  14   13.50    4.20
   4  -6  14   11.10    5.70
   4   6 -13   72.09    8.80
  -4   6  13   63.69    6.90
   4  -6  13   50.09    8.40
  -4   6  13   57.39    6.90
  -4   6  12   30.10    5.10
   4   6 -12   41.10    6.90
  -4   6  12   32.40    5.30
  -4   6  11   15.40    4.10
   4   6 -11   17.80    5.50
  -4   6  11   13.70    4.00
  -4  -6 -11   19.80    3.70
   4  -6  11   10.60    4.90
  -4   6  10   19.40    4.40
   4   6 -10   33.50    6.50
  -4   6  10   25.80    5.10
  -4  -6 -10   17.60    3.50
   4  -6  10   17.80    5.70
  -4   6   9   -0.40    3.00
   4   6  -9    8.50    4.30
  -4   6   9    0.00    3.50
  -4  -6  -9    1.80    2.30
   4  -6   9   -2.30    4.00
  -4  -6  -8   98.49    8.00
   4   6  -8  107.39    9.00
  -4   6   8   88.19    8.00
   4  -6   8   86.39   10.30
  -4   6   8   78.29    7.90
  -4  -6  -7  173.78   10.90
   4   6  -7  177.58   10.90
  -4   6   7  164.58   10.80
   4  -6   7  175.78   14.20
  -4   6   7  167.08   11.30
  -4  -6  -6  141.09   10.00
   4   6  -6  154.48   10.10
  -4   6   6  162.78   10.80
   4  -6   6  130.29   12.30
  -4   6   6  164.28   11.20
   4  -6   5   45.00    7.60
  -4   6   5   52.19    6.70
   4   6  -5   57.99    6.50
  -4   6   5   47.10    6.30
  -4  -6  -5   49.50    6.40
   4  -6   4   39.50    7.40
  -4   6   4   32.40    5.80
   4   6  -4   43.20    5.60
  -4   6   4   34.80    5.70
  -4  -6  -4   37.90    5.90
  -4   6   3   49.99    6.60
   4  -6   3   59.29    8.50
  -4  -6  -3   62.59    7.40
   4   6  -3   63.39    6.40
  -4   6   3   58.39    6.90
   4  -6   2   74.19    9.30
  -4  -6  -2   72.19    8.00
   4   6  -2   65.29    6.00
  -4   6   2   77.89    7.90
  -4   6   2   61.79    7.40
  -4   6   1   10.20    4.00
   4  -6   1    1.20    3.80
   4   6  -1   16.70    3.70
  -4   6   1    7.60    3.40
   4   6  -1    3.10    4.00
  -4  -6  -1   10.80    3.80
  -4  -6  -1    7.20    2.40
  -4   6   0   19.00    5.20
   4   6   0   23.70    3.70
   4  -6   0   18.00    5.20
  -4  -6   0   18.40    3.50
  -4   6   0   10.10    4.00
   4   6   0   18.70    4.70
  -4  -6   0   22.00    5.20
  -4   6  -1    6.90    3.50
   4  -6  -1    8.20    4.30
   4   6   1    8.70    2.80
   4   6   1   10.30    4.10
  -4   6  -1    3.10    3.20
  -4  -6   1   13.60    4.70
   4   6   1   10.50    2.80
   4  -6  -2   63.19    8.80
   4   6   2   63.49    4.80
   4   6   2   59.99    7.20
  -4  -6   2   62.99    7.80
   4   6   2   69.69    5.70
  -4   6  -2   68.19    8.40
   4  -6  -3   60.19    8.80
   4   6   3   56.79    4.10
  -4  -6   3   73.29    8.60
   4   6   3   59.19    7.10
   4   6   3   60.59    4.00
   4   6   3   53.29    4.90
  -4   6  -3   71.89    8.70
  -4   6  -4   32.10    6.40
   4  -6  -4   39.90    7.70
   4   6   4   41.90    6.10
   4   6   4   30.10    3.30
  -4  -6   4   42.70    7.20
   4  -6  -5   44.90    8.00
   4   6   5   48.90    6.40
  -4  -6   5   57.69    8.20
   4   6   5   41.50    4.10
  -4   6  -5   41.70    7.80
  -4   6  -5   52.39    7.80
  -4   6  -6  148.59   12.40
  -4  -6   6  141.79   12.30
   4   6   6  155.88   10.60
  -4   6  -6  147.99   13.40
  -4  -6   7  194.58   14.60
   4   6   7  159.78   10.70
  -4   6  -7  164.28   14.00
  -4   6  -7  178.78   13.60
  -4   6  -8   92.99   10.80
  -4  -6   8  104.49   11.00
   4   6   8   97.59    8.40
   4  -6  -8   97.99   11.00
  -4   6  -8   90.99   10.00
  -4   6  -9   -0.90    4.70
   4   6   9   -1.60    3.80
  -4  -6   9   -0.50    4.10
   4  -6  -9    0.00    4.40
  -4   6  -9    3.40    3.90
   4   6  10   29.10    6.60
   4   6  10   30.50    5.30
  -4  -6  10   15.50    5.60
  -4   6 -10   26.40    7.00
   4  -6 -10   29.70    7.10
  -4   6 -10   24.20    6.10
   4   6  11   10.00    5.40
   4   6  11   16.50    4.50
  -4   6 -11   14.60    6.00
  -4  -6  11   13.40    5.10
   4  -6 -11   17.70    5.90
   4   6  12   23.00    6.20
  -4   6 -12   27.20    7.20
   4   6  12   33.10    5.40
  -4  -6  12   24.90    6.40
   4  -6 -12   19.00    6.20
  -4   6 -13   53.89    9.30
   4   6  13   46.60    7.90
   4   6  13   64.69    7.10
  -4  -6  13   45.80    8.50
   4  -6 -13   63.89    9.40
  -4   6 -14    4.00    4.90
   4   6  14    5.30    4.20
   4   6  14   15.20    4.40
  -4  -6  14    2.70    3.80
   4  -6 -14    7.20    4.80
   4   6  15   14.20    5.40
  -4  -6  15    5.60    4.60
   4  -6 -15   25.00    6.60
  -4   6 -15   17.00    6.60
   4   6  16    7.00    5.30
  -4  -6  16   -0.20    5.30
  -4   6 -16   11.70    6.20
   4  -6 -16    3.40    4.00
   4   6  17   13.70    5.40
  -4   6 -17   20.20    7.00
  -4  -6  17   26.60    7.10
   4  -6 -17   34.60    7.50
   4   6  18    8.60    5.00
  -4   6 -18    1.30    4.40
  -4  -6  18    7.10    4.30
   4  -6 -18    5.50    4.30
  -4  -6  19    2.90    5.00
   4   6  19    4.90    4.90
  -4   6 -19   -1.50    4.80
   4  -6 -19   -0.10    3.80
   4   6  20    9.60    5.70
  -4   6 -20   -5.20    4.60
  -4  -6  20   -6.60    5.80
   4  -6 -20   -0.70    4.30
  -4  -6  21   -2.10    5.50
   4  -6 -21    4.50    5.40
   4   6  21    4.80    5.10
  -4   6 -21    2.00    5.10
  -4   6 -22    2.30    5.00
   4   6  22   -0.30    5.10
  -4  -6  22    2.60    4.30
   4  -6 -22    0.70    5.30
  -4   6 -23    4.90    6.30
   4   6  23    2.40    4.70
  -4  -6  23   -0.10    4.00
   4  -6 -23    2.10    4.50
  -4  -6  24    5.20    5.50
  -4   6 -24    6.70    5.80
   4   6  24    5.20    5.00
   4  -6 -24   16.30    7.40
   4  -7  21    0.60    4.90
   4   7 -21   10.10    6.40
   4   7 -20   17.50    6.70
   4  -7  20    3.60    4.80
   4   7 -19   27.00    7.30
   4  -7  19   22.30    6.70
   4   7 -18   50.99    8.70
   4  -7  18   44.00    8.70
   4   7 -17   10.20    5.80
   4  -7  17    6.20    4.10
   4   7 -16   27.60    6.60
   4  -7  16    4.00    4.50
   4   7 -15   46.30    8.20
  -4   7  15   44.00    6.50
   4  -7  15   39.10    7.80
  -4   7  14    7.40    3.50
   4   7 -14   16.20    5.80
  -4   7  14    8.40    4.20
   4  -7  14    9.20    4.30
  -4   7  13   17.20    4.60
   4   7 -13   19.50    5.60
  -4   7  13   20.10    5.00
   4  -7  13   10.60    5.60
  -4   7  12    9.40    3.60
   4   7 -12   18.80    5.80
  -4   7  12   12.00    4.40
   4  -7  12   11.80    5.00
  -4   7  11    3.60    3.20
   4   7 -11    8.30    4.80
  -4   7  11   13.80    4.50
   4  -7  11    5.70    4.90
  -4   7  10   44.30    6.40
   4   7 -10   53.69    7.40
  -4   7  10   55.09    7.00
   4  -7  10   61.39    9.40
   4  -7   9   12.30    5.60
  -4   7   9    7.80    3.60
   4   7  -9   13.20    4.90
  -4   7   9    5.90    3.70
  -4  -7  -9   10.40    3.50
   4  -7   8    8.30    4.90
  -4   7   8   10.50    4.30
  -4  -7  -8    9.80    3.70
   4   7  -8   10.70    4.50
  -4   7   8    3.40    3.70
   4  -7   7   62.79    9.30
  -4   7   7   54.19    7.00
   4   7  -7   51.69    6.60
  -4   7   7   51.99    7.00
  -4  -7  -7   48.30    6.40
   4  -7   6    9.20    4.70
  -4   7   6    9.70    4.10
   4   7  -6   16.40    4.80
  -4   7   6    7.60    4.20
  -4  -7  -6    8.30    3.80
  -4  -7  -5   70.69    8.10
   4   7  -5   83.59    8.00
  -4   7   5   83.79    8.80
   4  -7   5   84.69   10.80
  -4   7   5   74.79    8.20
  -4  -7  -4  145.99   11.40
   4   7  -4  152.88    9.70
  -4   7   4  150.88   11.60
   4  -7   4  141.79   13.30
  -4   7   4  136.39   10.90
  -4   7   3    2.90    3.70
   4  -7   3   -1.50    4.20
   4   7  -3    4.70    3.70
  -4   7   3    0.60    3.50
  -4  -7  -3    3.70    3.90
  -4   7   2   28.00    5.40
   4  -7   2   33.00    7.10
   4   7  -2   35.00    5.10
  -4   7   2   30.10    5.80
   4   7  -2   25.10    5.90
  -4  -7  -2   40.50    6.80
  -4   7   1   12.60    4.60
   4  -7   1   13.70    6.10
   4   7  -1   14.00    3.70
  -4   7   1    2.10    3.70
   4   7  -1    1.60    4.40
  -4  -7  -1   17.40    5.10
  -4   7   0   26.30    5.50
   4  -7   0   34.00    7.20
   4   7   0   35.50    4.50
  -4   7   0   25.80    5.40
   4   7   0   23.30    5.50
  -4  -7   0   36.40    6.60
   4  -7  -1    5.20    4.80
   4   7   1    7.10    4.40
  -4   7  -1   13.00    4.80
  -4   7  -1    7.40    3.90
  -4  -7   1   12.50    5.00
  -4   7  -2   24.90    5.90
   4  -7  -2   41.00    8.00
   4   7   2   27.00    5.70
  -4   7  -2   39.20    6.70
  -4  -7   2   31.80    6.40
  -4   7  -3    1.70    3.80
   4  -7  -3    3.50    5.00
  -4  -7   3    2.80    4.00
   4   7   3   -0.60    3.70
  -4   7  -3    5.80    5.70
  -4  -7   4  141.59   12.80
   4   7   4  151.58   11.60
  -4   7  -4  146.39   13.70
   4  -7  -4  159.58   14.40
  -4   7  -4  135.59   12.00
  -4   7  -5   75.09   10.40
  -4  -7   5  101.49   11.30
   4   7   5   73.99    8.60
  -4   7  -5   82.69   10.00
  -4   7  -6    7.10    4.90
   4   7   6   10.90    4.60
  -4   7  -6    2.40    4.60
  -4  -7   6   13.00    5.40
  -4   7  -7   50.19    8.80
   4   7   7   56.19    7.50
  -4  -7   7   35.90    7.20
  -4   7  -7   48.00    7.90
  -4   7  -8    6.90    5.10
   4   7   8    7.80    4.10
  -4  -7   8    6.80    4.10
  -4   7  -8    2.40    4.10
   4   7   9    1.80    3.70
  -4   7  -9    5.90    5.40
  -4  -7   9    4.00    4.50
  -4   7  -9    7.20    4.90
   4   7  10   50.79    8.50
   4   7  10   59.39    7.40
  -4   7 -10   68.99   10.20
  -4  -7  10   54.49    9.20
  -4   7 -10   57.79    8.90
   4   7  11   11.10    5.20
  -4   7 -11    7.70    5.50
   4   7  11    7.40    4.10
  -4  -7  11    4.40    4.80
   4  -7 -11    5.20    3.90
  -4   7 -11    5.60    5.00
  -4   7 -12    3.40    5.40
   4   7  12   13.80    6.10
   4   7  12   12.60    4.60
  -4  -7  12    7.20    5.10
   4  -7 -12    6.40    5.00
  -4   7 -13   13.80    5.90
   4   7  13   21.90    6.80
   4   7  13   22.40    5.40
  -4  -7  13    9.70    5.70
   4  -7 -13    5.80    4.90
   4   7  14   19.00    7.00
   4   7  14   22.60    5.10
  -4  -7  14    8.80    5.30
   4  -7 -14   10.90    5.00
  -4   7 -14   12.30    6.20
   4   7  15   31.20    7.60
   4   7  15   38.50    6.50
  -4  -7  15   43.80    9.10
  -4   7 -15   40.20    8.80
   4  -7 -15   37.20    8.50
  -4  -7  16   15.30    6.80
  -4   7 -16    8.50    6.20
   4   7  16   14.60    6.50
   4  -7 -16    7.50    5.50
   4   7  17    4.80    5.50
  -4   7 -17    4.40    5.40
  -4  -7  17    3.90    4.60
   4  -7 -17    3.30    5.00
   4  -7 -18   55.39   10.20
   4   7  18   56.59    9.50
  -4   7 -18   42.20    8.70
  -4  -7  18   49.30   10.10
   4   7  19   22.20    7.50
  -4   7 -19   19.40    7.10
  -4  -7  19   13.10    6.60
   4  -7 -19   18.10    7.50
   4   7  20    7.50    5.00
  -4   7 -20    7.00    6.50
  -4  -7  20   16.20    7.30
   4  -7 -20    3.00    5.00
   4   7  21    7.20    4.70
  -4   7 -21    2.50    5.00
  -4  -7  21    1.60    5.20
   4  -7 -21    6.60    5.50
   4  -8  18   47.70    9.60
   4   8 -18   41.50    8.50
   4   8 -17   12.60    6.00
   4  -8  17    4.80    5.20
   4   8 -16   82.39   10.70
  -4   8  16   79.59    8.90
   4  -8  16   79.79   12.00
   4   8 -15   57.59    9.00
  -4   8  15   61.89    8.20
   4  -8  15   53.79    9.80
   4  -8  14   43.80    8.60
   4   8 -14   42.30    7.80
  -4   8  14   49.20    7.50
   4   8 -13    4.00    5.00
  -4   8  13    4.80    4.30
   4  -8  13    1.10    4.20
   4  -8  12   -2.40    4.60
   4   8 -12    7.30    5.00
  -4   8  12    0.70    3.70
   4  -8  11   12.20    5.50
   4   8 -11   13.90    5.30
  -4   8  11   17.00    5.00
   4  -8  10    3.70    4.40
   4   8 -10    2.30    4.00
  -4   8  10   -0.10    3.80
   4  -8   9   20.00    6.10
  -4   8   9   19.80    4.70
   4   8  -9   34.70    6.60
  -4   8   9   16.60    5.20
   4  -8   8    5.30    4.30
  -4   8   8    1.90    3.00
   4   8  -8    7.20    4.80
  -4   8   8   -5.00    4.80
   4  -8   7   19.60    6.80
  -4   8   7    3.90    3.40
   4   8  -7   23.90    5.70
  -4   8   7   15.00    5.30
  -4  -8  -7    8.00    4.00
   4  -8   6   -0.90    4.20
  -4   8   6   12.80    4.60
   4   8  -6   14.10    4.40
  -4   8   6   10.00    4.70
  -4  -8  -6    8.60    4.10
   4  -8   5   75.19   10.60
  -4  -8  -5   73.79    8.70
   4   8  -5   78.09    7.80
  -4   8   5   72.49    8.90
  -4   8   5   69.99    8.20
  -4   8   4   34.60    6.20
   4  -8   4   26.10    7.40
  -4   8   4   25.30    5.90
  -4  -8  -4   34.20    6.40
  -4   8   3    9.50    4.10
   4  -8   3    3.50    4.40
  -4   8   3   10.90    4.80
   4   8  -3    0.00    5.20
  -4   8   2    9.20    3.90
   4  -8   2    6.40    4.90
  -4   8   2    6.10    4.30
   4   8  -2    1.90    4.50
  -4  -8  -2    6.30    4.10
  -4   8   1   16.40    4.70
   4  -8   1   11.00    5.70
  -4   8   1   11.30    4.10
   4   8  -1   18.50    5.40
  -4  -8  -1   21.80    5.90
  -4  -8   0  122.99   12.20
  -4   8   0   98.39   10.60
   4   8   0  113.39   11.70
   4  -8   0  109.19   12.60
  -4   8   0  117.69   12.80
  -4   8   0  114.89   11.00
  -4   8  -1   20.10    5.80
   4  -8  -1   25.10    7.10
  -4   8  -1   24.80    7.20
   4   8   1   12.50    5.50
  -4   8  -1   11.40    5.10
  -4  -8   1   16.60    5.80
  -4   8  -2    9.30    5.10
   4  -8  -2    3.10    5.00
   4   8   2   -2.20    5.20
  -4   8  -2   12.90    5.10
  -4   8  -2    2.90    4.50
  -4  -8   2    6.60    4.50
  -4   8  -3   11.90    4.80
  -4   8  -3   16.10    6.60
   4  -8  -3    7.40    5.80
   4   8   3    4.60    4.20
  -4   8  -3    0.80    4.70
  -4  -8   3   12.60    5.50
  -4   8  -4   22.50    5.60
   4   8   4   22.10    5.80
  -4   8  -4   33.30    7.60
  -4  -8   4   31.10    7.00
  -4   8  -5   74.79    9.70
  -4   8  -5   67.99   10.20
   4   8   5   64.59    8.60
  -4  -8   5   76.89   10.40
  -4   8  -6    4.50    4.30
  -4   8  -6   12.60    6.70
   4   8   6    6.70    4.30
  -4  -8   6    4.40    4.60
  -4   8  -7    7.90    4.20
   4   8   7   14.20    4.70
  -4  -8   7    6.20    4.60
  -4   8  -7   15.50    6.50
   4   8   8   -4.20    4.60
  -4   8  -8    1.40    5.00
  -4  -8   8    5.50    4.90
  -4   8  -8    1.70    3.70
   4   8   9   21.10    6.70
  -4   8  -9   24.40    7.50
   4   8   9   14.90    5.20
  -4  -8   9   18.70    6.40
  -4   8  -9   16.20    6.20
  -4  -8  10    2.10    4.50
  -4   8 -10    4.40    5.40
   4   8  10   -0.30    5.40
   4   8  10    3.10    4.30
  -4   8 -10    7.10    4.90
  -4   8 -11   13.20    6.30
   4   8  11   14.10    6.70
   4   8  11   18.30    5.10
  -4  -8  11   25.10    7.20
  -4   8 -11   31.80    8.10
  -4   8 -12    0.60    4.90
   4   8  12   -1.20    5.30
   4   8  12    1.60    3.70
  -4  -8  12    1.60    4.70
  -4   8 -12    0.90    4.30
   4   8  13    0.00    4.70
   4   8  13    2.50    3.80
  -4  -8  13    4.40    5.80
  -4   8 -13   -0.30    5.10
  -4   8 -13    0.20    4.80
   4   8  14   46.90    8.50
   4   8  14   44.30    7.30
  -4  -8  14   39.60    9.10
  -4   8 -14   48.70    9.90
   4  -8 -14   44.50   10.00
   4   8  15   50.49    9.20
   4   8  15   63.79    8.20
  -4   8 -15   51.09   10.40
  -4  -8  15   56.39   10.90
   4  -8 -15   68.89   11.50
   4   8  16   90.79   11.70
   4   8  16   80.99    9.10
  -4   8 -16   79.99   11.70
  -4  -8  16   72.59   11.70
   4  -8 -16   87.39   12.80
   4   8  17   12.20    6.20
  -4   8 -17   23.70    7.90
  -4  -8  17    7.80    7.10
   4  -8 -17   19.70    8.10
   4   8  18   49.00    9.70
  -4   8 -18   42.30    9.80
  -4  -8  18   29.40    8.20
   4  -8 -18   59.39   11.20
   4   9 -12   20.20    6.60
   4  -9  12    9.10    5.10
  -4   9  12   13.80    5.80
   4  -9  11   13.00    6.40
   4   9 -11   19.90    6.50
  -4   9  11    7.10    5.00
   4  -9  10   -2.00    4.70
  -4   9  10    2.00    4.70
   4  -9   9   -1.30    4.80
  -4   9   9   -5.70    6.20
   4  -9   8   19.00    7.00
  -4   9   8    2.50    5.70
   4  -9   7   32.50    8.80
  -4   9   7   43.30    7.60
   4  -9   6   69.39   10.80
  -4   9   6   54.79    8.60
  -4   9   5    8.50    3.90
   4  -9   5   10.10    6.10
  -4   9   5    5.50    4.20
  -4   9   4   10.80    4.20
   4  -9   4    4.10    4.10
  -4   9   4    9.40    4.90
   4   9  -4    2.20    5.10
  -4  -9  -4    6.40    4.30
  -4   9   3   21.00    5.50
   4  -9   3   26.00    7.10
  -4   9   3   24.40    6.40
   4   9  -3   18.50    6.40
  -4  -9  -3   29.50    6.80
  -4   9   3   24.20    6.40
  -4   9   2    1.70    3.80
   4  -9   2   -0.80    4.80
  -4   9   2    4.30    4.50
  -4   9   2   -6.50    5.10
   4   9  -2   -1.60    4.70
  -4  -9  -2   -3.20    4.00
  -4   9   1   -0.10    3.00
   4  -9   1    1.00    5.00
  -4   9   1   -3.00    4.70
   4   9  -1   -1.60    5.20
  -4   9   1    5.30    4.70
  -4  -9  -1    5.10    4.50
  -4   9   0    7.30    4.00
   4  -9   0    9.00    5.80
  -4   9   0   -1.80    4.90
  -4   9   0   -8.70    6.20
   4   9   0   -2.40    5.40
  -4  -9   0    1.00    4.00
  -4   9  -1    1.20    3.00
   4  -9  -1   -0.50    4.40
   4   9   1   -3.10    4.50
  -4   9  -1   -1.10    4.30
  -4   9  -1   -6.10    5.20
  -4  -9   1    0.10    3.70
  -4   9  -2    3.00    3.60
  -4   9  -2    2.10    3.90
   4   9   2   -4.50    5.10
  -4   9  -2   -4.80    5.40
  -4  -9   2    4.60    4.60
  -4   9  -3   27.90    6.30
  -4   9  -3   19.10    6.80
   4   9   3   28.80    7.00
  -4   9  -3   25.40    6.70
  -4  -9   3   35.20    7.70
  -4   9  -4    8.40    5.20
  -4   9  -4    5.10    5.30
   4   9   4   13.40    5.90
  -4   9  -4    4.60    4.90
  -4  -9   4    8.00    4.80
  -4   9  -5    0.90    3.70
   4   9   5    4.90    5.00
  -4   9  -5   -2.40    5.20
  -4  -9   5    2.40    4.70
  -4   9  -6   51.79    8.80
   4   9   6   71.89    9.60
  -4   9  -6   67.79   11.00
  -4  -9   6   57.69   10.20
  -4   9  -7   34.60    7.80
  -4   9  -7   39.10    8.90
   4   9   7   36.70    7.10
  -4  -9   7   26.00    7.60
  -4   9  -8    3.60    4.50
  -4   9  -8   11.30    6.80
   4   9   8    0.40    5.60
   4   9   8    1.60    5.00
  -4  -9   8   14.80    6.50
  -4   9  -9    1.90    4.20
  -4   9  -9    0.60    5.00
   4   9   9   -0.70    5.00
   4   9   9   -2.60    5.30
  -4  -9   9   -0.70    4.90
  -4   9 -10    8.60    5.60
   4   9  10    4.10    4.20
   4   9  10   -1.40    5.00
  -4  -9  10   12.40    6.60
  -4   9 -10    2.50    4.30
   4   9  11   11.70    6.30
   4   9  11    9.90    5.60
  -4  -9  11   12.30    6.50
  -4   9 -11   19.20    7.60
  -4   9 -11    8.30    4.70
   4   9  12   24.20    7.80
   4   9  12   15.70    5.30
  -4  -9  12   21.20    7.40
  -4   9 -12   19.10    7.50
  -4   9 -12   10.60    5.60
  -5   0   0   -2.20    2.50
   5   0   0   -0.20    2.30
   5   0   1  508.15   16.90
   5   0  -1  514.25   16.80
  -5   0  -1  507.35    9.10
  -5   0  -1  506.65   17.20
  -5   0   1  524.15   17.50
   5   0  -2   10.30    3.40
  -5   0  -2    1.90    2.80
  -5   0   2    2.90    2.50
  -5   0  -2    8.60    1.50
   5   0  -2    9.40    2.30
   5   0   2    6.90    3.10
   5   0  -3   25.60    4.40
  -5   0  -3   24.30    4.20
  -5   0   3   23.50    4.50
  -5   0  -3   25.50    2.20
   5   0  -3   24.80    3.20
   5   0   3   30.00    4.70
  -5   0  -4   22.40    4.30
  -5   0   4   16.30    3.80
   5   0  -4   12.80    3.40
  -5   0  -4   11.70    1.60
   5   0  -4   14.00    2.50
   5   0   4   15.90    3.60
  -5   0  -5   32.50    4.80
   5   0  -5   31.10    4.60
  -5   0   5   29.50    5.00
   5   0  -5   36.70    2.00
  -5   0  -5   33.20    1.90
   5   0  -5   32.90    3.70
  -5   0  -5   39.50    2.90
   5   0   5   35.60    5.10
   5   0  -6  101.79    3.80
  -5   0  -6  101.59    3.80
   5   0   6  101.99    8.10
   5   0  -6  110.39    8.20
   5   0  -6   93.39    6.20
  -5   0  -6   99.49    4.80
  -5   0  -6  111.09    8.40
  -5   0   6  100.49    8.40
  -5   0  -7    1.20    2.60
  -5   0   7    3.60    2.90
   5   0  -7    3.50    2.60
   5   0  -7   -0.30    1.00
  -5   0  -7    1.20    1.00
   5   0  -7    2.50    1.80
  -5   0  -7   -1.20    1.20
   5   0   7    2.00    2.70
  -5   0  -8    3.60    2.80
  -5   0   8    4.30    2.80
   5   0   8    2.90    2.00
   5   0  -8    3.40    1.30
  -5   0  -8    4.90    1.40
   5   0  -8    1.00    2.00
   5   0   8    3.80    3.00
  -5   0   9   48.10    6.50
   5   0  -9   50.19    3.50
  -5   0  -9   53.89    3.60
   5   0   9   51.89    6.50
   5   0  -9   55.69    5.50
  -5   0  -9   44.70    6.00
   5   0 -10  530.85   16.10
   5   0 -10  528.45   11.20
  -5   0 -10  525.05   11.20
   5   0  10  575.44   20.10
  -5   0 -10  535.75   18.90
  -5   0  10  505.55   19.40
   5   0 -11  783.62   14.30
  -5   0 -11  797.12   14.60
   5   0  11  805.32   24.20
   5   0 -11  810.92   20.40
  -5   0 -11  778.52   22.80
  -5   0  11  775.92   24.40
  -5   0 -12   45.40    6.50
  -5   0  12   50.29    7.30
  -5   0  12   53.99    7.30
   5   0 -12   49.50    4.30
  -5   0 -12   45.00    4.10
   5   0  12   50.19    7.00
   5   0 -12   48.20    5.70
  -5   0 -13   49.60    6.80
  -5   0  13   61.19    7.80
  -5   0  13   57.29    7.70
   5   0  13   68.09    8.10
   5   0 -13   58.19    6.50
  -5   0  14  976.70   26.40
   5   0  14 1018.50   28.50
   5   0 -14  996.70   24.20
  -5   0 -14  997.60   26.90
  -5   0  14  972.10   28.70
  -5   0  15  269.27   14.50
   5   0  15  258.77   11.50
   5   0  15  250.67   14.80
   5   0 -15  256.97   12.80
  -5   0 -15  251.47   13.90
  -5   0  15  235.78   14.80
  -5   0  16   73.79    8.40
   5   0  16   71.59    6.50
   5   0  16   78.19    8.90
   5   0 -16   78.59    7.70
  -5   0 -16   73.69    8.20
  -5   0  16   65.89    8.60
  -5   0 -17   55.39    7.10
  -5   0  17   61.69    8.30
   5   0  17   50.69    5.80
  -5   0  17   61.29    7.70
   5   0  17   64.29    8.20
   5   0 -17   62.69    7.10
  -5   0 -18   28.10    5.50
   5   0 -18   38.30    6.00
   5   0  18   37.80    5.10
  -5   0 -18   29.00    4.70
  -5   0  18   25.40    5.80
   5   0  18   30.10    6.20
  -5   0 -19    0.20    2.70
   5   0 -19    1.50    3.10
   5   0  19    0.50    2.70
  -5   0 -19   -1.70    2.90
  -5   0  19   -1.70    3.90
   5   0  19    3.30    3.50
  -5   0 -20   54.69    7.40
  -5   0  20   53.29    7.70
  -5   0 -20   49.99    6.10
   5   0 -20   54.69    7.10
   5   0  20   54.49    8.20
  -5   0 -21    1.60    3.10
  -5   0  21   -5.10    4.50
   5   0  21   -2.10    4.10
   5   0 -21    3.60    3.60
  -5   0 -21    1.20    2.30
  -5   0 -22   -4.20    3.50
   5   0 -22    3.60    3.60
  -5   0  22   -3.40    4.90
   5   0  22   -1.90    4.20
  -5   0 -22   -0.40    2.30
  -5   0  23    2.40    3.50
   5   0 -23   14.80    4.90
   5   0  23    3.40    3.90
  -5   0 -23   13.30    3.90
  -5   0 -23   13.50    4.60
  -5   0  24    5.10    4.40
   5   0  24   -1.10    4.40
  -5   0 -24    7.80    4.20
   5   0 -25    7.00    4.40
  -5   0  25    1.10    3.30
   5   0  25   -2.30    4.50
  -5   0 -25    5.10    4.40
  -5   0  26    9.60    5.10
   5   0 -26   16.40    5.40
   5   0  26    3.50    5.00
  -5   0 -26    9.00    4.70
   5   0  27   40.70    8.60
  -5   0  27   38.10    7.40
   5   0 -27   39.40    7.60
  -5   0 -27   39.50    7.60
   5   0 -28   30.80    7.30
  -5   0  28   27.90    6.60
   5   0  28   23.30    7.30
  -5   0 -28   28.90    6.80
   5   1 -28   10.20    5.50
   5  -1  28    5.20    5.50
  -5   1  27   38.50    7.40
   5   1 -27   37.30    6.90
   5  -1  27   15.60    5.70
  -5   1  26   24.20    6.10
   5   1 -26   30.70    6.80
   5  -1  26   22.00    7.10
  -5  -1 -25   52.89    7.40
  -5   1  25   48.20    7.50
   5   1 -25   68.49    8.80
   5  -1  25   70.09    9.80
  -5  -1 -24   31.10    5.90
  -5   1  24   32.10    6.30
   5   1 -24   48.20    7.50
   5  -1  24   39.60    7.60
  -5  -1 -23   -0.10    3.10
   5   1 -23    8.70    4.30
   5  -1  23   -0.20    3.90
  -5  -1 -22   12.60    4.10
  -5   1  22   16.70    5.30
   5   1 -22   28.20    6.10
   5  -1  22   29.30    6.90
  -5  -1 -21   18.40    4.60
  -5   1  21   17.90    5.30
   5   1 -21   24.00    5.20
   5  -1  21   20.00    5.70
  -5   1  20   19.00    5.40
   5   1 -20   23.60    5.40
   5  -1  20   20.70    6.20
  -5  -1 -20    9.90    3.90
  -5  -1 -19   17.20    4.20
  -5   1  19   15.60    4.90
   5   1 -19   18.20    4.50
   5  -1  19   14.20    5.60
  -5  -1 -18    5.10    3.00
  -5   1  18   10.00    4.20
  -5   1  18   11.30    4.80
   5   1 -18   17.50    4.70
   5  -1  18    7.40    4.10
  -5   1  17   54.19    7.40
  -5   1  17   53.69    7.80
   5   1 -17   61.19    7.00
   5  -1  17   59.49    8.20
  -5  -1 -17   54.29    6.60
   5   1 -16  300.47   13.40
  -5   1  16  306.67   15.20
   5  -1  16  305.17   16.90
  -5  -1 -16  311.57   12.00
  -5  -1 -16  302.07   14.30
  -5   1  16  310.07   16.90
  -5   1  15  226.78   13.10
   5  -1  15  181.48   13.10
  -5  -1 -15  176.28    9.20
   5   1 -15  220.78   11.30
  -5  -1 -15  228.68   12.40
  -5   1  15  188.68   13.10
  -5   1  14   50.09    7.20
  -5  -1 -14   54.39    5.30
   5   1 -14   58.69    6.20
   5  -1  14   50.09    7.20
  -5  -1 -14   54.39    6.40
   5  -1  13  167.28    7.80
   5  -1  13  178.88   12.60
   5   1 -13  173.58    9.60
  -5  -1 -13  173.38    9.00
  -5  -1 -13  169.68   10.40
  -5   1  13  186.58   12.50
  -5  -1 -12  183.58    9.30
   5  -1  12  177.08    7.90
   5  -1  12  200.88   13.10
   5   1 -12  171.88    9.20
  -5  -1 -12  182.68   10.70
  -5   1  12  180.48   12.10
   5  -1  11  138.39    6.90
  -5  -1 -11  131.49    6.90
   5  -1  11  133.69   10.70
  -5  -1 -11  152.48    8.50
   5   1 -11  138.79    8.10
  -5  -1 -11  143.29    9.50
  -5   1  11  137.89   10.40
  -5  -1 -10   18.80    4.10
  -5   1  10   13.90    4.40
   5  -1  10   14.10    2.60
  -5  -1 -10   14.90    2.70
  -5  -1 -10   15.30    3.30
   5   1 -10   19.60    3.40
   5  -1  10   17.90    4.70
   5  -1   9  214.98    8.30
  -5  -1  -9  216.88    8.10
   5  -1   9  189.78   12.10
   5   1  -9  219.88    9.40
  -5  -1  -9  221.18   11.30
  -5   1   9  213.88   12.40
  -5  -1  -8    4.70    2.70
  -5   1   8    2.40    3.40
   5  -1   8    3.30    1.80
  -5  -1  -8    6.60    1.80
   5   1  -8    6.30    2.20
  -5  -1  -8    4.70    1.00
   5  -1   8    1.80    3.10
  -5  -1  -7   39.70    5.10
  -5   1   7   42.80    6.00
   5  -1   7   47.10    4.10
  -5  -1  -7   47.50    3.50
   5   1  -7   46.90    4.30
   5  -1   7   40.80    6.00
  -5  -1  -6  293.37    7.90
   5  -1   6  305.97   14.70
   5   1  -6  290.37    9.60
   5   1  -6  288.07   11.50
  -5  -1  -6  303.97   13.00
  -5   1   6  296.77   14.10
  -5  -1  -5   42.00    5.00
  -5   1   5   35.90    5.30
   5   1  -5   43.40    3.70
   5   1  -5   40.00    4.60
   5  -1   5   42.20    5.90
  -5   1   4  197.08    7.90
   5  -1   4  178.88   11.10
   5   1  -4  177.88    9.10
   5   1  -4  178.88    6.90
  -5  -1  -4  204.68   10.70
  -5   1   4  177.78   10.80
   5  -1   3  255.07   13.10
   5   1  -3  252.57   10.70
  -5   1   3  252.67    8.90
   5   1  -3  244.68    7.50
  -5  -1  -3  242.18   11.60
  -5   1   3  248.38   12.60
   5  -1   2  118.49    9.00
   5   1  -2  106.39    7.20
  -5   1   2  108.39    5.90
  -5   1   2  111.19    8.60
  -5  -1  -2  105.99    7.90
   5   1  -2  106.89    4.70
  -5  -1  -1   85.59    6.20
   5  -1   1   94.49    8.10
   5   1  -1   89.39    6.70
  -5   1   1   81.49    5.10
  -5   1   1   89.69    7.80
  -5  -1  -1   81.59    7.10
  -5   1   0  434.56   16.50
  -5  -1   0  432.16   13.40
   5   1   0  431.16   14.30
   5  -1   0  422.56   16.80
  -5   1   0  421.86   11.30
  -5  -1   0  428.26   15.60
  -5  -1   1   88.69    6.10
   5   1   1   85.79    6.70
   5  -1  -1   80.79    7.50
  -5   1  -1   93.09    5.40
  -5   1  -1   86.79    7.70
  -5  -1   1   86.09    7.50
  -5  -1   2  110.59    6.90
   5   1   2  108.89    7.60
   5  -1  -2  106.09    8.60
  -5   1  -2  105.59    5.90
   5  -1  -2  103.09    6.80
  -5   1  -2  106.69    8.60
  -5  -1   2  114.89    8.50
  -5  -1   3  248.38   10.20
   5   1   3  259.67   11.50
   5  -1  -3  251.67   12.90
  -5   1  -3  246.78    9.00
   5  -1  -3  246.48   10.50
  -5   1  -3  264.57   13.00
  -5  -1   3  235.98   12.00
  -5   1  -4  173.48   10.70
  -5  -1   4  188.58    9.00
   5   1   4  182.28   10.00
   5  -1  -4  182.38   11.20
  -5   1  -4  170.38    7.70
   5  -1  -4  172.28    9.00
  -5  -1   4  172.38   10.50
   5  -1  -5   34.90    5.50
  -5  -1   5   44.10    4.60
  -5   1  -5   42.00    4.00
   5  -1  -5   37.70    4.60
   5   1   5   34.70    4.70
  -5   1  -5   45.70    5.80
  -5  -1   5   55.49    6.50
   5  -1  -6  287.77    7.80
   5   1   6  305.57   13.10
  -5  -1   6  276.47   11.20
   5  -1  -6  304.47   14.40
   5  -1  -6  301.97   12.20
  -5   1  -6  274.87   10.20
  -5   1  -6  306.77   14.40
  -5  -1   6  293.67   14.00
   5  -1  -7   42.70    5.70
  -5  -1   7   45.10    6.20
   5  -1  -7   38.40    3.20
  -5  -1   7   38.80    4.50
  -5   1  -7   40.60    4.20
   5  -1  -7   41.60    4.90
   5   1   7   34.30    5.10
  -5   1  -7   47.10    6.30
  -5   1  -8    4.50    3.40
  -5  -1   8    8.60    4.40
  -5  -1   8    1.60    3.40
   5  -1  -8    5.10    1.70
   5  -1  -8    1.70    2.40
   5   1   8   10.80    3.60
  -5  -1   8    6.60    2.50
  -5  -1   9  229.58   12.70
   5  -1  -9  219.28    8.10
   5   1   9  229.28   12.00
  -5  -1   9  220.98   10.50
   5  -1  -9  227.68   11.30
  -5   1  -9  211.28   12.50
  -5  -1   9  227.88   13.00
  -5   1 -10   13.60    4.20
  -5  -1  10   16.50    4.80
   5  -1 -10   17.00    2.60
  -5  -1  10   22.20    5.50
   5  -1 -10   11.80    3.50
   5   1  10   20.70    4.70
  -5  -1  10   16.10    3.60
  -5  -1  11  142.89   10.60
   5  -1 -11  140.19    7.00
   5   1  11  149.39   10.20
   5  -1 -11  147.59    9.60
  -5   1 -11  152.08   10.60
  -5   1 -11  162.28   11.40
  -5  -1  11  148.79   11.20
   5  -1 -12  186.58   10.90
  -5  -1  12  190.88   12.20
   5   1  12  179.48   10.50
   5  -1 -12  178.18    8.30
   5   1  12  170.68   11.20
  -5   1 -12  183.18   11.40
  -5   1 -12  178.78   11.90
  -5  -1  12  172.18   12.20
  -5  -1  13  173.98   11.90
   5   1  13  162.98   10.10
   5   1  13  186.98   11.90
   5  -1 -13  158.18   10.40
  -5   1 -13  179.48   11.60
  -5   1 -13  171.98   12.00
  -5  -1  13  176.48   12.70
  -5   1 -14   51.69    7.30
  -5  -1  14   56.89    7.80
   5   1  14   53.39    6.20
  -5   1 -14   53.09    7.00
  -5  -1  14   54.29    7.30
   5   1  14   63.59    7.60
   5  -1 -14   48.60    6.20
  -5  -1  15  190.88   12.90
   5   1  15  203.28   11.40
   5   1  15  206.88   13.00
  -5   1 -15  183.98   11.80
   5  -1 -15  206.78   12.30
  -5   1 -15  186.18   12.70
  -5  -1  16  300.17   16.20
   5   1  16  300.97   13.90
   5   1  16  308.07   16.10
  -5   1 -16  322.97   15.70
   5  -1 -16  314.17   15.40
  -5   1 -16  309.47   16.70
   5   1  17   58.89    6.70
  -5  -1  17   50.19    7.40
   5  -1 -17   62.39    7.60
  -5   1 -17   44.50    6.40
   5   1  17   48.40    7.00
  -5   1 -17   73.89    9.00
   5   1  18   10.80    3.70
  -5  -1  18    8.50    4.20
  -5   1 -18   10.00    3.50
   5  -1 -18   16.90    4.60
   5   1  18    5.10    3.50
  -5   1 -18    8.50    4.10
   5   1  19   22.40    4.70
  -5   1 -19   12.50    4.40
  -5  -1  19   11.90    4.20
   5  -1 -19   19.30    5.00
   5   1  19   10.00    4.60
  -5   1 -19   14.70    4.70
   5   1  20   11.20    3.60
  -5   1 -20    5.80    3.50
  -5  -1  20    9.90    4.20
   5   1  20    6.80    4.60
   5  -1 -20   13.30    4.30
  -5   1 -20   10.20    4.60
   5   1  21   11.10    4.40
   5  -1 -21   14.50    4.90
[truncated: 161,022 more chars]
