# Supplementary material for: Amycolachromones A–F, Isolated from a Streptomycin-Resistant Strain of the Deep-Sea Marine Actinomycete Amycolatopsis sp. WP1
Source: Mar Drugs. 2022 Feb 24;20(3):162. doi: 10.3390/md20030162 (PMC8949813; doi:10.3390/md20030162)
Supplement: Supplementary file 1 [file marinedrugs-20-00162-s001.zip › phem_6B-1/phem_6B-1/phem_6B-1/struct/tmp/.olex/temp/temp_5.fcf]

#
# h,k,l, Fc-squared, Fo-squared, sigma(Fo-squared), status flag
#
data_temp_5
_shelx_title ' temp_5_a.res in P2(1)2(1)2(1)'
_shelx_refln_list_code          4
_shelx_F_calc_maximum      209.95
_exptl_crystal_F_000       795.00
_reflns_d_resolution_high  0.8001

loop_
 _space_group_symop_operation_xyz
 'x, y, z'
 '-x+1/2, -y, z+1/2'
 '-x, y+1/2, -z+1/2'
 'x+1/2, -y+1/2, -z'

_cell_length_a     7.7760
_cell_length_b     8.6993
_cell_length_c    26.8196
_cell_angle_alpha  90.000
_cell_angle_beta   90.000
_cell_angle_gamma  90.000

_shelx_F_squared_multiplier     1.000

loop_
 _refln_index_h
 _refln_index_k
 _refln_index_l
 _refln_F_squared_calc
 _refln_F_squared_meas
 _refln_F_squared_sigma
 _refln_observed_status
   2   0   0      20361.10       4669.00        21.96 o
   4   0   0         86.43        127.29         4.28 o
   6   0   0        679.99       1151.71        26.61 o
   8   0   0         33.49         12.57         8.28 o
   1   1   0       1405.28       3735.68        23.78 o
   2   1   0        314.38        441.03         4.01 o
   3   1   0       4051.60       2645.15        14.92 o
   4   1   0       1214.59        405.66         6.18 o
   5   1   0        578.65        745.75        10.13 o
   6   1   0          9.05          4.17         1.87 o
   7   1   0        200.50        144.87         7.67 o
   8   1   0          2.04          6.38         3.43 o
   9   1   0          4.62          1.45         5.64 o
   0   2   0         63.06       2607.76        19.53 o
   1   2   0       1775.81       1430.53         8.12 o
   2   2   0       1184.76       4429.57        23.44 o
   3   2   0       4926.98       4110.26        16.44 o
   4   2   0         92.87        413.63         5.03 o
   5   2   0        194.39        397.01         6.70 o
   6   2   0          0.44         13.73         2.95 o
   7   2   0          6.55          3.37         3.12 o
   8   2   0         50.21         36.29         5.94 o
   9   2   0         67.87         46.07         5.81 o
   1   3   0        195.80       1570.64         9.72 o
   2   3   0         13.85         94.93         3.80 o
   3   3   0         11.98        141.75         3.09 o
   4   3   0         16.79         28.80         1.36 o
   5   3   0         10.69         34.20         1.73 o
   6   3   0          0.02          3.36         2.30 o
   7   3   0         25.72         36.50         7.04 o
   8   3   0         35.05         41.01         5.55 o
   9   3   0          8.31          9.70         4.13 o
   0   4   0         49.69         53.93         3.40 o
   1   4   0       9346.31       8307.38        37.55 o
   2   4   0       1376.94       1024.55         9.29 o
   3   4   0        101.63         74.48         2.38 o
   4   4   0        129.75         95.83         3.32 o
   5   4   0          0.55          0.17         1.11 o
   6   4   0         25.21         25.38         2.70 o
   7   4   0        277.15        273.68        11.26 o
   8   4   0        205.37        140.31         9.06 o
   9   4   0         12.43          8.03         4.52 o
   1   5   0        214.60        235.99         5.86 o
   2   5   0        212.63        196.09         3.97 o
   3   5   0          2.76          2.44         1.04 o
   4   5   0         48.42         93.68         3.67 o
   5   5   0          0.74         -1.35         2.18 o
   6   5   0          0.11         11.73         3.21 o
   7   5   0         24.17         10.75         6.44 o
   8   5   0         82.47         89.68         9.18 o
   0   6   0          6.01         15.09         4.25 o
   1   6   0          8.09          1.72         1.75 o
   2   6   0         15.08         11.67         1.66 o
   3   6   0          2.36          5.54         1.32 o
   4   6   0         20.82         33.63         2.85 o
   5   6   0        147.86        190.21         7.87 o
   6   6   0         17.68         24.90         3.90 o
   7   6   0          0.01          6.37         4.20 o
   8   6   0          0.03         -0.81         5.49 o
   1   7   0         37.38         66.95         4.67 o
   2   7   0         69.77         47.52         3.49 o
   3   7   0         57.08         25.42         2.63 o
   4   7   0         59.09         53.95         3.98 o
   5   7   0        124.04        182.53         8.83 o
   6   7   0          1.73          9.10         3.47 o
   7   7   0          0.41          5.86         4.50 o
   0   8   0         22.50          4.61         4.46 o
   1   8   0        180.48        145.33         5.46 o
   2   8   0          1.42          5.46         2.23 o
   3   8   0          3.90          1.74         2.68 o
   4   8   0        157.32        196.33         8.35 o
   5   8   0          0.01         -2.40         4.15 o
   6   8   0          6.54         12.57         4.16 o
   1   9   0         84.93         64.61         4.02 o
   2   9   0          9.44          4.61         2.88 o
   3   9   0          2.62         24.79         3.74 o
   4   9   0          4.17          2.01         3.96 o
   5   9   0          0.13         -2.73         3.29 o
   0  10   0         70.64         69.77         6.52 o
   1  10   0          1.06         -0.90         3.77 o
   2  10   0         27.95         32.94         5.43 o
   3  10   0          3.35          0.16         4.03 o
   2   0   1       2198.87       2816.01        10.73 o
   3   0   1        225.87        266.62         3.41 o
   4   0   1       2471.86       1579.02        10.48 o
   5   0   1        858.76        889.65        10.86 o
   6   0   1        103.87        205.66         8.29 o
   7   0   1         20.82         42.11         4.74 o
   8   0   1          1.81         12.99         3.96 o
   9   0   1         15.42          9.91         4.05 o
  -9   1   1          9.03         12.47         4.88 o
  -8   1   1          5.33         60.67         6.62 o
  -7   1   1         46.78         42.08         4.77 o
  -6   1   1         65.98        101.48         4.72 o
  -5   1   1         91.18        150.20         4.69 o
  -4   1   1        424.66        237.68         4.40 o
  -3   1   1         83.15        758.95         5.35 o
  -2   1   1       7330.47      12512.67        28.86 o
  -1   1   1      15059.97       4270.93        24.69 o
   1   1   1      15055.54       4329.90        26.10 o
   2   1   1       7330.40      12464.21        28.53 o
   3   1   1         82.91        753.70         7.06 o
   4   1   1        425.69        248.42         4.58 o
   5   1   1         91.45        153.15         4.73 o
   6   1   1         66.29        102.62         4.78 o
   7   1   1         46.53         41.98         4.51 o
   8   1   1          5.28         50.59         5.48 o
   9   1   1          8.98         14.20         4.79 o
  -9   2   1         31.34         25.27         5.28 o
  -8   2   1         40.11         38.31         5.84 o
  -7   2   1        133.14        153.40         7.80 o
  -6   2   1         39.02         56.52         4.51 o
  -5   2   1        589.47        708.23         8.66 o
  -4   2   1        630.44        933.15         7.43 o
  -3   2   1        885.91       1070.92         9.54 o
  -2   2   1        693.00       1053.15         7.18 o
  -1   2   1       3333.26       2669.98        12.39 o
   0   2   1        686.36         82.90         2.54 o
   1   2   1       3332.45       2672.75        12.09 o
   2   2   1        692.16       1063.91         5.26 o
   3   2   1        885.65       1070.44         8.13 o
   4   2   1        629.79        920.88         6.94 o
   5   2   1        589.50        704.49        12.28 o
   6   2   1         38.81         54.29         3.82 o
   7   2   1        133.68        146.53         7.74 o
   8   2   1         39.99         44.23         8.10 o
   9   2   1         31.54         21.21         4.98 o
  -9   3   1         41.16         35.00         5.59 o
  -8   3   1        154.85        142.97         8.94 o
  -7   3   1        111.24         74.20         9.00 o
  -6   3   1        157.48        212.63         3.96 o
  -5   3   1         14.22         16.12         1.50 o
  -4   3   1        126.79        246.41         4.80 o
  -3   3   1        462.02        392.81         4.52 o
  -2   3   1       5817.81       5044.93        16.72 o
  -1   3   1        715.30        950.94         6.59 o
   0   3   1       1082.93       1955.52        13.72 o
   1   3   1        714.43        948.43         7.56 o
   2   3   1       5818.72       5040.40        21.79 o
   3   3   1        460.82        396.12         4.12 o
   4   3   1        126.81        234.73         4.66 o
   5   3   1         14.11         15.02         1.44 o
   6   3   1        157.28        212.78         5.81 o
   7   3   1        110.80         82.38         6.59 o
   8   3   1        154.73        138.52         8.71 o
   9   3   1         41.28         37.26         5.60 o
  -9   4   1         35.54         32.32         5.48 o
  -8   4   1          9.76         13.77         4.48 o
  -7   4   1         39.55         78.89         8.25 o
  -6   4   1        159.82        139.02         5.14 o
  -5   4   1         18.93          7.53         1.34 o
  -4   4   1        554.54        413.77         7.65 o
  -3   4   1       1063.27       1319.43        11.73 o
  -2   4   1       1058.13       1117.17         8.05 o
  -1   4   1       1123.04        754.88         8.39 o
   0   4   1       2436.46       1419.06        11.83 o
   1   4   1       1123.55        740.26         6.91 o
   2   4   1       1058.08       1112.55         7.78 o
   3   4   1       1062.88       1304.10         9.55 o
   4   4   1        554.57        425.14         6.71 o
   5   4   1         18.89          7.13         1.81 o
   6   4   1        159.87        144.28         5.30 o
   7   4   1         39.45         82.84         6.84 o
   8   4   1          9.82         15.24         4.68 o
   9   4   1         35.57         42.81         6.09 o
  -8   5   1          2.49          6.70         4.92 o
  -7   5   1        134.00         60.03         7.19 o
  -6   5   1         79.11         49.08         4.62 o
  -5   5   1         81.86         37.43         5.39 o
  -4   5   1         80.70         37.12         2.63 o
  -3   5   1         28.18         41.01         2.11 o
  -2   5   1         41.93         18.41         1.71 o
  -1   5   1        428.05        333.16         7.38 o
   0   5   1          6.46          8.89         1.61 o
   1   5   1        427.72        327.96         6.93 o
   2   5   1         42.06         22.32         1.63 o
   3   5   1         28.16         47.92         1.98 o
   4   5   1         80.70         38.01         2.14 o
   5   5   1         81.98         43.67         4.67 o
   6   5   1         79.11         48.70         6.49 o
   7   5   1        133.79         71.28         8.06 o
   8   5   1          2.48          2.65         4.94 o
  -8   6   1         12.41          6.57         5.68 o
  -7   6   1          0.28          6.63         4.53 o
  -6   6   1         70.02         48.38         4.46 o
  -5   6   1        102.62         47.87         3.71 o
  -4   6   1         38.40         15.05         2.77 o
  -3   6   1         92.67        104.84         4.14 o
  -2   6   1        106.98        133.40         4.21 o
  -1   6   1         31.45         41.44         2.77 o
   0   6   1        199.98        269.32         7.69 o
   1   6   1         31.32         38.31         2.95 o
   2   6   1        106.96        133.11         3.81 o
   3   6   1         92.83        109.50         3.38 o
   4   6   1         38.35         15.04         2.26 o
   5   6   1        102.68         47.94         4.50 o
   6   6   1         69.97         49.65         7.74 o
   7   6   1          0.29          9.00         4.91 o
   8   6   1         12.38          7.96         4.63 o
  -7   7   1         10.18          7.43         4.45 o
  -6   7   1         12.09         41.32         5.20 o
  -5   7   1         44.49         48.85         4.71 o
  -4   7   1         52.58         17.60         4.39 o
  -3   7   1        110.57         72.12         4.01 o
  -2   7   1         19.42         38.87         2.96 o
  -1   7   1         27.06         82.29         3.86 o
   0   7   1        126.08         90.57         5.25 o
   1   7   1         27.10         81.92         5.10 o
   2   7   1         19.45         35.14         2.99 o
   3   7   1        110.35         72.86         3.72 o
   4   7   1         52.60         15.53         3.53 o
   5   7   1         44.34         57.22         5.12 o
   6   7   1         12.10         39.81         5.16 o
   7   7   1         10.14         -1.02         4.23 o
  -6   8   1         26.01         28.30         5.39 o
  -5   8   1         14.51          4.89         3.65 o
  -4   8   1         17.16         27.59         3.91 o
  -3   8   1         16.88         15.28         2.78 o
  -2   8   1         57.78         49.68         3.38 o
  -1   8   1         39.52         53.42         3.72 o
   0   8   1         16.98         18.89         3.26 o
   1   8   1         39.52         57.63         4.85 o
   2   8   1         57.79         47.19         3.75 o
   3   8   1         16.91          8.50         3.01 o
   4   8   1         17.20         31.60         4.23 o
   5   8   1         14.60          8.27         3.38 o
   6   8   1         25.92         33.79         5.40 o
  -5   9   1          0.66          1.24         3.23 o
  -4   9   1          0.02          1.88         3.04 o
  -3   9   1          9.04          1.24         2.91 o
  -2   9   1         22.58          7.24         2.95 o
  -1   9   1          2.98         14.22         2.52 o
   0   9   1         19.08         20.21         3.47 o
   1   9   1          2.97         14.24         2.64 o
   2   9   1         22.66          9.76         3.40 o
   3   9   1          9.00          6.52         4.19 o
   4   9   1          0.01         -2.13         2.84 o
   5   9   1          0.65          1.30         3.01 o
  -3  10   1          8.25         25.06         4.95 o
  -2  10   1          0.28         -3.27         5.63 o
  -1  10   1         15.61         14.69         4.22 o
   0  10   1         30.93         48.39         4.31 o
   1  10   1         15.59         12.71         4.34 o
   2  10   1          0.28         -0.68         4.30 o
   3  10   1          8.17         19.98         4.18 o
   2   0   2       2745.97       2914.10        23.14 o
   3   0   2         60.01        650.89         6.03 o
   4   0   2        227.87        188.00         3.77 o
   5   0   2          7.80         12.71         2.16 o
   6   0   2        115.56        156.65        10.34 o
   7   0   2         26.43         10.94         3.05 o
   8   0   2          4.82         25.96         4.37 o
   9   0   2         11.87          1.56         3.42 o
  -9   1   2         20.11         18.65         5.33 o
  -8   1   2         69.00         67.86         6.13 o
  -7   1   2         30.09         30.19         4.18 o
  -6   1   2         14.80         41.99         4.32 o
  -5   1   2        127.86        189.31         4.74 o
  -4   1   2         50.94        149.05         3.53 o
  -3   1   2       1055.86       1607.35         8.12 o
  -2   1   2       6501.80       7775.67        15.81 o
  -1   1   2       2527.73       1779.57        17.27 o
   1   1   2       2527.16       1763.51        10.17 o
   2   1   2       6501.87       7725.03        22.65 o
   3   1   2       1056.72       1630.59         8.44 o
   4   1   2         50.90        144.93         3.43 o
   5   1   2        128.29        187.68         4.84 o
   6   1   2         14.81         35.53         3.11 o
   7   1   2         30.16         41.80         7.12 o
   8   1   2         69.15         63.67         7.81 o
   9   1   2         20.03          6.08         4.71 o
  -9   2   2         77.65         80.43         8.53 o
  -8   2   2         37.64         85.33         8.15 o
  -7   2   2        172.42         97.30         6.33 o
  -6   2   2         86.65         88.98         6.48 o
  -5   2   2        851.87        977.59         9.50 o
  -4   2   2       1905.44       2345.84        13.57 o
  -3   2   2       5877.19       4573.79        25.56 o
  -2   2   2       1695.45        802.43        10.09 o
  -1   2   2        999.81       1744.14         8.72 o
   0   2   2         61.69         96.88         2.28 o
   1   2   2        999.30       1758.35         7.35 o
   2   2   2       1697.21        796.10         5.02 o
   3   2   2       5876.01       4558.06        14.15 o
   4   2   2       1905.23       2343.35        11.51 o
   5   2   2        852.51        999.46         7.94 o
   6   2   2         86.49         91.35         4.76 o
   7   2   2        172.37         90.62         5.67 o
   8   2   2         37.70         92.32         7.69 o
   9   2   2         77.70         87.73         7.85 o
  -9   3   2         86.19         75.15         7.63 o
  -8   3   2          1.58         16.41         4.20 o
  -7   3   2          9.83         11.33         4.21 o
  -6   3   2         52.27         56.61         2.93 o
  -5   3   2        119.52        129.53         4.08 o
  -4   3   2        255.55        567.41         6.84 o
  -3   3   2        642.95        591.20         6.62 o
  -2   3   2       1539.31       1579.51         8.81 o
  -1   3   2       1363.77       2314.36        18.00 o
   0   3   2       5567.79       6677.96        21.99 o
   1   3   2       1363.95       2308.71        10.87 o
   2   3   2       1539.93       1554.12        10.86 o
   3   3   2        643.43        588.57         5.52 o
   4   3   2        255.06        572.22         6.44 o
   5   3   2        119.89        130.02         4.04 o
   6   3   2         52.22         64.98         2.95 o
   7   3   2          9.72         10.22         4.33 o
   8   3   2          1.57         23.72         4.91 o
   9   3   2         86.07         84.37         7.74 o
  -9   4   2         42.00         44.80         6.29 o
  -8   4   2        130.33        166.57         9.69 o
  -7   4   2          8.61          4.99         3.56 o
  -6   4   2         35.74         70.51         4.53 o
  -5   4   2         58.87         89.51         4.01 o
  -4   4   2         21.77        121.45         3.96 o
  -3   4   2         97.14        174.96         4.43 o
  -2   4   2        336.63        882.39         9.47 o
  -1   4   2        925.50        923.03         7.74 o
   0   4   2        126.55          5.86         1.34 o
   1   4   2        927.07        904.44         8.96 o
   2   4   2        336.89        897.83         7.65 o
   3   4   2         97.16        168.13         4.05 o
   4   4   2         21.75        128.88         3.58 o
   5   4   2         59.06         91.47         3.40 o
   6   4   2         35.69         68.35         3.84 o
   7   4   2          8.57          5.86         3.65 o
   8   4   2        130.15        167.72         9.94 o
   9   4   2         41.91         42.36         6.50 o
  -8   5   2          7.34         13.65         4.14 o
  -7   5   2         18.75          7.26         3.84 o
  -6   5   2         14.32         28.44         3.81 o
  -5   5   2         31.20         48.66         4.17 o
  -4   5   2         45.71         92.12         4.11 o
  -3   5   2         10.01         23.63         2.38 o
  -2   5   2         91.87         59.05         2.42 o
  -1   5   2        838.21        670.87         8.19 o
   0   5   2        100.37        123.14         3.74 o
   1   5   2        837.77        676.79         8.55 o
   2   5   2         91.53         60.32         2.33 o
   3   5   2          9.94         26.53         1.48 o
   4   5   2         45.51         92.61         3.01 o
   5   5   2         31.18         43.15         3.96 o
   6   5   2         14.33         29.53         5.89 o
   7   5   2         18.67         11.79         4.35 o
   8   5   2          7.40         13.89         5.15 o
  -8   6   2          1.66          8.97         4.79 o
  -7   6   2         24.10         24.50         5.67 o
  -6   6   2         33.62         27.08         3.96 o
  -5   6   2        193.63        181.52         6.56 o
  -4   6   2        109.66        121.45         5.83 o
  -3   6   2        169.58        257.35         6.55 o
  -2   6   2        238.02        286.99         6.13 o
  -1   6   2        299.62        228.97         5.12 o
   0   6   2          8.27         47.76         3.63 o
   1   6   2        299.53        222.07         6.39 o
   2   6   2        237.31        283.58         5.67 o
   3   6   2        169.51        252.81         4.92 o
   4   6   2        109.42        113.20         4.71 o
   5   6   2        193.90        192.29        12.54 o
   6   6   2         33.56         27.53         3.69 o
   7   6   2         24.23         20.09         5.02 o
   8   6   2          1.65         12.35         5.28 o
  -7   7   2         13.57          8.49         4.61 o
  -6   7   2          1.46          0.23         3.48 o
  -5   7   2         17.66          9.28         3.34 o
  -4   7   2         56.24         56.28         4.19 o
  -3   7   2         18.94         25.39         3.25 o
  -2   7   2        106.77         87.40         4.19 o
  -1   7   2        152.82        149.70         4.60 o
   0   7   2          7.32         -0.03         2.49 o
   1   7   2        152.56        147.05         6.66 o
   2   7   2        106.58         91.15         4.25 o
   3   7   2         18.88         21.85         3.06 o
   4   7   2         56.28         56.98         5.09 o
   5   7   2         17.66          6.27         3.28 o
   6   7   2          1.47          2.24         3.13 o
   7   7   2         13.57          5.44         5.51 o
  -6   8   2         43.96         48.64         5.82 o
  -5   8   2         11.86         31.09         4.39 o
  -4   8   2         17.88         10.59         3.35 o
  -3   8   2         87.83         38.36         3.97 o
  -2   8   2         22.11         42.78         3.38 o
  -1   8   2          8.87         12.87         2.23 o
   0   8   2          7.09         33.53         3.92 o
   1   8   2          8.91          9.30         3.32 o
   2   8   2         22.13         41.21         3.51 o
   3   8   2         88.06         30.06         4.40 o
   4   8   2         17.94          9.45         3.47 o
   5   8   2         11.85         37.54         4.57 o
   6   8   2         43.96         47.26         6.09 o
  -5   9   2          0.12          8.18         3.41 o
  -4   9   2          1.99         -1.52         3.14 o
  -3   9   2         15.99         11.86         3.14 o
  -2   9   2         25.97         27.46         3.29 o
  -1   9   2          3.62          3.04         2.47 o
   0   9   2          2.98          7.36         2.52 o
   1   9   2          3.65          3.96         3.29 o
   2   9   2         26.03         29.45         4.16 o
   3   9   2         15.92          8.05         3.51 o
   4   9   2          2.01          0.92         3.40 o
   5   9   2          0.12          5.51         3.38 o
  -3  10   2          4.90          8.34         3.48 o
  -2  10   2          7.62         -2.70         3.99 o
  -1  10   2          6.58          0.82         3.76 o
   0  10   2          8.44         17.80         3.71 o
   1  10   2          6.62          3.37         3.90 o
   2  10   2          7.66          6.27         4.17 o
   3  10   2          4.95          4.57         5.59 o
   1   0   3         38.74         48.29         2.83 o
   2   0   3       3614.66       3213.25        20.65 o
   3   0   3       1922.22       1560.71         6.53 o
   4   0   3       1949.74       1847.15        11.71 o
   5   0   3         24.43         44.52         2.45 o
   6   0   3          3.32          1.07         1.35 o
   7   0   3          1.45          4.17         2.79 o
   8   0   3         12.45         29.55         4.78 o
   9   0   3         39.13         48.93         6.93 o
  -9   1   3          9.39          6.02         4.78 o
  -8   1   3         36.35         43.25         4.98 o
  -7   1   3        271.21        179.99         8.45 o
  -6   1   3         16.32         18.20         2.36 o
  -5   1   3        418.63        433.52         7.19 o
  -4   1   3        444.38        455.54         6.16 o
  -3   1   3        834.40        992.43         7.99 o
  -2   1   3       4022.53       3178.27        11.22 o
  -1   1   3       1623.21       2280.06         8.85 o
   0   1   3       4426.22       2678.79        18.34 o
   1   1   3       1624.43       2275.53        10.85 o
   2   1   3       4022.96       3186.70        11.55 o
   3   1   3        834.59        979.09         6.89 o
   4   1   3        445.43        459.18         6.00 o
   5   1   3        418.07        435.64         7.27 o
   6   1   3         16.27         22.69         2.67 o
   7   1   3        271.10        171.51         8.47 o
   8   1   3         36.49         49.02         5.29 o
   9   1   3          9.38          2.04         4.08 o
  -9   2   3         68.16         59.39         8.22 o
  -8   2   3         57.95         67.87         7.36 o
  -7   2   3          2.95         11.38         3.21 o
  -6   2   3         43.77         34.06         2.52 o
  -5   2   3        145.18        202.53         5.42 o
  -4   2   3         68.34        202.33         4.06 o
  -3   2   3       2606.86       1723.80        14.57 o
  -2   2   3        785.62        871.42         7.71 o
  -1   2   3       2391.75       3325.07        23.91 o
   0   2   3         78.61        126.68         2.12 o
   1   2   3       2391.49       3303.05        26.20 o
   2   2   3        786.21        882.58         6.12 o
   3   2   3       2603.89       1741.57         9.60 o
   4   2   3         68.42        202.38         3.53 o
   5   2   3        144.88        197.85         5.12 o
   6   2   3         43.61         32.92         4.13 o
   7   2   3          3.01         11.48         3.26 o
   8   2   3         57.84         53.58         5.86 o
   9   2   3         67.89         60.78         7.68 o
  -9   3   3         13.55         28.40         6.99 o
  -8   3   3         36.18         39.29         5.44 o
  -7   3   3         26.83         81.13         6.43 o
  -6   3   3        221.79        329.59         9.90 o
  -5   3   3        850.89        614.95        10.10 o
  -4   3   3        620.26        513.73         6.45 o
  -3   3   3        266.81        428.45         5.53 o
  -2   3   3       1274.12       2196.91        13.60 o
  -1   3   3        509.84        796.37         6.56 o
   0   3   3          3.72        459.10         5.19 o
   1   3   3        509.11        800.91         8.35 o
   2   3   3       1274.31       2163.70        12.20 o
   3   3   3        266.74        422.45         4.76 o
   4   3   3        619.82        533.89         6.18 o
   5   3   3        849.99        607.14         8.16 o
   6   3   3        222.07        341.01         7.71 o
   7   3   3         26.88         74.80         5.31 o
   8   3   3         36.16         40.79         5.61 o
   9   3   3         13.43         25.91         5.42 o
  -8   4   3         38.70         55.35         6.19 o
  -7   4   3          6.79          4.68         3.40 o
  -6   4   3         54.05         25.89         3.01 o
  -5   4   3        103.06        123.11         4.49 o
  -4   4   3        270.83        452.13         7.14 o
  -3   4   3        495.11        567.80         8.86 o
  -2   4   3        453.17        493.99         7.53 o
  -1   4   3        468.62        354.70         4.83 o
   0   4   3        991.82        947.06        12.86 o
   1   4   3        468.98        357.11         4.98 o
   2   4   3        453.52        496.36         6.22 o
   3   4   3        495.04        554.35         9.72 o
   4   4   3        270.74        459.78         6.27 o
   5   4   3        103.45        125.23         4.70 o
   6   4   3         53.93         25.65         2.80 o
   7   4   3          6.78          0.96         3.61 o
   8   4   3         38.58         39.82         5.97 o
  -8   5   3         61.85         66.05         7.07 o
  -7   5   3          5.37          3.08         4.21 o
  -6   5   3          5.99         28.63         3.17 o
  -5   5   3        364.63        564.02        11.56 o
  -4   5   3         62.03        174.95         5.37 o
  -3   5   3        271.25         77.61         3.55 o
  -2   5   3        385.51        294.10         5.17 o
  -1   5   3        101.09        258.30         5.14 o
   0   5   3         77.10        325.26         6.20 o
   1   5   3        100.97        256.01         5.78 o
   2   5   3        384.78        299.72         4.99 o
   3   5   3        270.86         79.01         3.89 o
   4   5   3         62.19        171.68         4.56 o
   5   5   3        364.45        580.56        10.97 o
   6   5   3          5.91         26.31         3.30 o
   7   5   3          5.40          0.09         4.80 o
   8   5   3         61.77         67.32        11.45 o
  -8   6   3         38.38         24.06         6.94 o
  -7   6   3          4.99         15.69         4.87 o
  -6   6   3         72.32        103.06         6.09 o
  -5   6   3          5.26         35.49         4.87 o
  -4   6   3         79.10        102.83         5.50 o
  -3   6   3         30.15        120.06         4.69 o
  -2   6   3        351.63        537.08         7.87 o
  -1   6   3        302.92        142.86         4.32 o
   0   6   3         13.44         71.51         3.94 o
   1   6   3        302.29        138.52         6.45 o
   2   6   3        351.77        527.08         8.30 o
   3   6   3         30.36        118.14         3.33 o
   4   6   3         78.85        104.58         3.73 o
   5   6   3          5.29         33.11         4.63 o
   6   6   3         72.50         90.83         5.85 o
   7   6   3          4.97          9.44         4.99 o
   8   6   3         38.46         33.43         6.55 o
  -7   7   3          6.53          4.56         4.39 o
  -6   7   3          6.88          0.31         3.42 o
  -5   7   3         46.40         36.41         4.12 o
  -4   7   3         18.64          3.72         2.94 o
  -3   7   3         57.24         33.25         3.07 o
  -2   7   3         40.67         79.51         4.79 o
  -1   7   3         26.07         34.86         3.02 o
   0   7   3        306.54        185.68         5.71 o
   1   7   3         25.94         30.76         3.77 o
   2   7   3         40.93         81.55         4.67 o
   3   7   3         57.07         28.55         3.28 o
   4   7   3         18.60          4.06         3.32 o
   5   7   3         46.35         35.31         4.33 o
   6   7   3          6.91          3.93         3.31 o
   7   7   3          6.55          5.52         4.41 o
  -6   8   3         10.74          8.49         4.64 o
  -5   8   3         16.26         41.92         4.76 o
  -4   8   3         14.73         10.76         4.25 o
  -3   8   3         34.67         17.23         3.20 o
  -2   8   3         61.43         54.68         3.68 o
  -1   8   3        162.95        235.14         6.65 o
   0   8   3         12.93         24.48         2.81 o
   1   8   3        163.10        223.16        12.62 o
   2   8   3         61.34         48.68         3.80 o
   3   8   3         34.66         18.41         3.98 o
   4   8   3         14.70         14.59         3.63 o
   5   8   3         16.24         40.75         4.49 o
   6   8   3         10.78         11.23         4.36 o
  -5   9   3          1.37          0.07         3.52 o
  -4   9   3         49.65         41.94         4.53 o
  -3   9   3         13.50         29.93         3.94 o
  -2   9   3         15.14         13.71         3.19 o
  -1   9   3         50.65         60.07         4.57 o
   0   9   3         70.46         81.30         5.27 o
   1   9   3         50.52         64.14         7.24 o
   2   9   3         15.11         19.05         4.33 o
   3   9   3         13.49         19.91         4.08 o
   4   9   3         49.57         48.36         5.34 o
   5   9   3          1.34          0.19         3.34 o
  -3  10   3          2.80          1.85         3.42 o
  -2  10   3         10.04         15.76         4.27 o
  -1  10   3          6.22          9.53         3.00 o
   0  10   3          1.24         18.95         3.96 o
   1  10   3          6.25          4.32         3.44 o
   2  10   3         10.05         16.83         3.87 o
   3  10   3          2.77         -1.74         4.32 o
   0   0   4      44079.07      17425.01        51.58 o
   1   0   4         81.61        276.45         4.51 o
   2   0   4       3999.12       8983.68        24.19 o
   3   0   4       1646.31       2318.14        13.02 o
   4   0   4        204.78        582.16         4.82 o
   5   0   4         34.01         24.89         2.09 o
   6   0   4        431.92        354.37         6.65 o
   7   0   4         13.81          9.53         3.28 o
   8   0   4          6.85         -0.03         3.24 o
   9   0   4          2.45         -1.29         4.26 o
  -9   1   4          4.46         11.35         4.65 o
  -8   1   4         64.17         97.87         7.09 o
  -7   1   4        111.62         93.08         6.62 o
  -6   1   4        114.19         62.74         3.77 o
  -5   1   4        373.08        324.30         7.86 o
  -4   1   4        442.36        299.71         5.14 o
  -3   1   4        608.88        920.13         7.53 o
  -2   1   4       1060.74       2096.67        12.66 o
  -1   1   4       1216.88       1602.68        11.72 o
   0   1   4        779.33        864.97         5.68 o
   1   1   4       1216.18       1635.44        12.67 o
   2   1   4       1060.24       2079.48        13.82 o
   3   1   4        608.57        897.57         7.40 o
   4   1   4        442.02        291.67         5.48 o
   5   1   4        372.87        308.81         6.27 o
   6   1   4        113.64         61.52         3.92 o
   7   1   4        111.60         86.50         6.33 o
   8   1   4         64.11        112.29         7.56 o
   9   1   4          4.47          9.71         4.73 o
  -9   2   4          8.40         12.97         4.93 o
  -8   2   4         24.45         20.50         5.04 o
  -7   2   4        129.65        165.16         7.93 o
  -6   2   4         59.16        104.04         3.46 o
  -5   2   4        190.40        128.97         3.92 o
  -4   2   4        230.92         81.53         2.25 o
  -3   2   4        125.24        245.14         3.94 o
  -2   2   4         20.64        289.38         3.61 o
  -1   2   4        192.98        405.09         4.59 o
   0   2   4       1477.95       4579.48        20.93 o
   1   2   4        192.89        398.29         3.69 o
   2   2   4         21.18        280.11         3.50 o
   3   2   4        124.96        236.13         3.54 o
   4   2   4        230.34         89.24         2.55 o
   5   2   4        190.37        129.34         4.31 o
   6   2   4         58.96        108.73         3.48 o
   7   2   4        129.97        160.52         7.42 o
   8   2   4         24.40         31.75         5.63 o
   9   2   4          8.30         18.43         5.79 o
  -9   3   4         12.29          6.88         4.07 o
  -8   3   4         35.44         42.77         5.43 o
  -7   3   4         96.18        155.82         8.32 o
  -6   3   4        131.73        142.09         3.72 o
  -5   3   4         37.23         29.67         2.52 o
  -4   3   4        113.83        191.10         4.33 o
  -3   3   4        136.78         89.03         2.59 o
  -2   3   4         48.01          9.22         2.26 o
  -1   3   4       3637.08       3500.37        16.66 o
   0   3   4         52.29          7.21         1.00 o
   1   3   4       3636.28       3443.51        12.86 o
   2   3   4         48.05          9.23         1.25 o
   3   3   4        136.90         86.40         2.31 o
   4   3   4        113.95        192.99         4.08 o
   5   3   4         37.47         28.29         2.14 o
   6   3   4        131.73        157.63         5.58 o
   7   3   4         96.34        151.15         7.24 o
   8   3   4         35.56         50.95         6.03 o
   9   3   4         12.35          4.80         4.20 o
  -8   4   4        157.84        143.90         8.91 o
  -7   4   4        129.35        119.82         7.53 o
  -6   4   4         10.74          5.25         1.76 o
  -5   4   4        237.13        146.21         5.04 o
  -4   4   4        148.40         75.16         3.04 o
  -3   4   4        135.75        480.05         7.28 o
  -2   4   4        491.55        615.93         7.38 o
  -1   4   4        823.58        902.36         7.86 o
   0   4   4          8.35         21.47         1.41 o
   1   4   4        823.61        919.05         8.40 o
   2   4   4        491.54        606.57         6.34 o
   3   4   4        135.66        475.18         5.61 o
   4   4   4        148.13         70.26         2.57 o
   5   4   4        237.05        144.71         5.33 o
   6   4   4         10.76          2.19         2.03 o
   7   4   4        129.13        124.67         8.14 o
   8   4   4        157.85        141.92         9.26 o
  -8   5   4         17.54         37.50         6.06 o
  -7   5   4         48.22         35.50         4.61 o
  -6   5   4          7.73          6.71         2.48 o
  -5   5   4         37.49         45.44         3.81 o
  -4   5   4        131.69         89.91         3.84 o
  -3   5   4        339.08        335.20         8.26 o
  -2   5   4        391.12        549.97         8.22 o
  -1   5   4        490.90        696.53         8.22 o
   0   5   4       1869.48       2874.58        15.53 o
   1   5   4        490.62        711.83         9.41 o
   2   5   4        391.04        572.79         6.65 o
   3   5   4        339.18        323.34         4.94 o
   4   5   4        131.32         89.93         3.41 o
   5   5   4         37.53         46.53         4.41 o
   6   5   4          7.76          6.52         2.47 o
   7   5   4         48.13         47.25         6.81 o
   8   5   4         17.47         37.82         6.89 o
  -8   6   4         12.29         32.18         6.18 o
  -7   6   4          3.16          1.86         3.91 o
  -6   6   4          9.27          3.48         3.22 o
  -5   6   4         56.14         54.69         4.35 o
  -4   6   4         99.46         65.99         4.67 o
  -3   6   4        131.73        295.20         7.15 o
  -2   6   4        170.79        268.22         5.31 o
  -1   6   4        182.63        250.01         5.52 o
   0   6   4        171.65        159.63         4.59 o
   1   6   4        182.61        251.74         8.49 o
   2   6   4        170.42        262.28         6.01 o
   3   6   4        131.27        295.96         4.98 o
   4   6   4         99.64         61.44         4.71 o
   5   6   4         55.88         47.66         5.81 o
   6   6   4          9.28          6.80         3.12 o
   7   6   4          3.15          4.70         4.36 o
   8   6   4         12.32         26.15         7.88 o
  -7   7   4          4.74          4.98         4.41 o
  -6   7   4          4.44          2.81         3.23 o
  -5   7   4         35.34         21.29         3.94 o
  -4   7   4        191.23        255.10         8.73 o
  -3   7   4         75.98        112.50         4.99 o
  -2   7   4         46.11         55.04         3.53 o
  -1   7   4        119.55        110.67         4.35 o
   0   7   4         58.44        103.53         4.11 o
   1   7   4        119.18        112.23         6.34 o
   2   7   4         46.46         51.20         4.58 o
   3   7   4         75.97        115.63         7.33 o
   4   7   4        190.93        255.76         9.96 o
   5   7   4         35.39         16.85         3.64 o
   6   7   4          4.48         -1.99         3.64 o
   7   7   4          4.75          1.42         4.74 o
  -6   8   4         15.51         17.87         4.86 o
  -5   8   4          7.50          8.63         3.30 o
  -4   8   4         58.04         53.69         5.58 o
  -3   8   4         53.01         70.30         5.12 o
  -2   8   4         46.70         65.81         4.01 o
  -1   8   4        176.85         83.25         4.23 o
   0   8   4        113.11         71.80         4.11 o
   1   8   4        176.79         88.04         6.28 o
   2   8   4         46.63         61.70         7.10 o
   3   8   4         53.04         76.80         6.58 o
   4   8   4         58.13         46.91         5.53 o
   5   8   4          7.53          3.73         3.30 o
   6   8   4         15.51         20.86         5.67 o
  -5   9   4         12.47         13.59         6.01 o
  -4   9   4         10.83         11.58         3.48 o
  -3   9   4         24.73         33.98         4.23 o
  -2   9   4          7.75         10.61         3.43 o
  -1   9   4         10.34         21.38         3.14 o
   0   9   4          0.70          3.11         3.18 o
   1   9   4         10.38         19.11         4.22 o
   2   9   4          7.74         19.53         4.80 o
   3   9   4         24.61         38.01         5.42 o
   4   9   4         10.86         13.49         4.04 o
   5   9   4         12.46         14.04         3.99 o
  -3  10   4          5.86          9.15         4.45 o
  -2  10   4         26.07         21.66         4.38 o
  -1  10   4          1.33          6.10         3.16 o
   0  10   4         50.59         23.85         4.68 o
   1  10   4          1.32         -1.46         3.56 o
   2  10   4         26.09         20.68         4.34 o
   3  10   4          5.89         10.68         3.75 o
   1   0   5         20.94         38.89         1.72 o
   2   0   5        894.15        490.64         6.10 o
   3   0   5       1123.77        864.86        11.40 o
   4   0   5         12.21         73.43         1.98 o
   5   0   5         31.77         61.01         1.86 o
   6   0   5        123.42         45.71         2.69 o
   7   0   5         87.40         38.09         3.98 o
   8   0   5         22.08         18.99         3.96 o
   9   0   5          9.74          2.44         4.30 o
  -9   1   5          0.79         14.70         5.89 o
  -8   1   5         46.93         22.08         5.12 o
  -7   1   5         63.58         81.93         4.70 o
  -6   1   5          8.24          7.99         2.21 o
  -5   1   5         25.47         71.89         3.68 o
  -4   1   5         45.70         38.12         1.87 o
  -3   1   5        172.80        827.74         8.74 o
  -2   1   5        713.63       1179.24         8.01 o
  -1   1   5       1085.07       1686.72        10.87 o
   0   1   5          0.03        833.19         6.28 o
   1   1   5       1084.00       1691.46        10.70 o
   2   1   5        714.21       1163.52        10.08 o
   3   1   5        172.54        848.55         6.88 o
   4   1   5         45.73         36.58         1.98 o
   5   1   5         25.61         73.16         3.86 o
   6   1   5          8.25          8.82         2.04 o
   7   1   5         63.43         84.95         5.35 o
   8   1   5         46.91         26.06         4.58 o
   9   1   5          0.79         17.41         4.94 o
  -9   2   5          9.62          4.21         7.14 o
  -8   2   5         81.34         57.74         7.70 o
  -7   2   5        282.27        189.69         8.44 o
  -6   2   5        754.85        694.79         9.28 o
  -5   2   5        981.07       1164.52        11.99 o
  -4   2   5        230.66        141.38         3.42 o
  -3   2   5        274.12        373.44         5.16 o
  -2   2   5       1839.16        839.73         6.81 o
  -1   2   5       3392.42       3512.72        13.64 o
   0   2   5        592.52       1309.04         8.41 o
   1   2   5       3395.60       3473.64        12.58 o
   2   2   5       1839.88        821.50         5.83 o
   3   2   5        273.93        371.14         4.31 o
   4   2   5        230.75        138.77         4.28 o
   5   2   5        980.35       1204.39        12.77 o
   6   2   5        754.34        711.43        11.14 o
   7   2   5        282.36        196.31         8.18 o
   8   2   5         81.41         67.16         5.54 o
   9   2   5          9.63          6.13         4.22 o
  -9   3   5         39.24         76.02         7.18 o
  -8   3   5         25.14         20.27         4.21 o
  -7   3   5          1.36         10.20         4.58 o
  -6   3   5        502.63        492.00         8.22 o
  -5   3   5        422.87        370.01         6.75 o
  -4   3   5         39.43         70.92         2.69 o
  -3   3   5        494.03        969.88        10.44 o
  -2   3   5        241.82         71.70         3.23 o
  -1   3   5       1016.73        676.85         5.59 o
   0   3   5        367.06        418.71         4.29 o
   1   3   5       1015.90        683.77         5.27 o
   2   3   5        241.35         66.32         2.17 o
   3   3   5        493.60        995.07         8.59 o
   4   3   5         39.52         66.25         2.59 o
   5   3   5        423.98        366.03         5.39 o
   6   3   5        502.44        489.61        10.69 o
   7   3   5          1.36          4.81         2.71 o
   8   3   5         24.99         27.67         5.01 o
   9   3   5         39.05         76.61         7.67 o
  -8   4   5         45.71         49.06         5.87 o
  -7   4   5         31.03         41.03         4.93 o
  -6   4   5        113.20        138.15         5.65 o
  -5   4   5        236.30        224.10         5.58 o
  -4   4   5        230.91        180.21         4.26 o
  -3   4   5        195.35        276.80         6.96 o
  -2   4   5        425.68        604.93         7.44 o
  -1   4   5       1372.19       1799.15        10.90 o
   0   4   5         89.94        409.12         4.87 o
   1   4   5       1371.07       1783.60         9.58 o
   2   4   5        426.21        605.12         6.06 o
   3   4   5        195.08        268.62         5.33 o
   4   4   5        231.12        175.36         4.81 o
   5   4   5        236.14        215.95         6.23 o
   6   4   5        112.95        137.63         7.17 o
   7   4   5         30.94         40.27         5.38 o
   8   4   5         45.64         43.37         5.88 o
  -8   5   5         55.03         63.74         7.84 o
  -7   5   5         22.45         11.99         3.57 o
  -6   5   5         21.91         19.87         2.83 o
  -5   5   5         15.29         33.47         4.06 o
  -4   5   5         27.68         59.06         4.35 o
  -3   5   5         69.29        103.43         4.90 o
  -2   5   5         58.30         13.03         1.32 o
  -1   5   5        120.07        136.02         3.56 o
   0   5   5        143.30         26.40         1.94 o
   1   5   5        120.13        139.46         4.13 o
   2   5   5         58.33         13.99         1.41 o
   3   5   5         69.26         87.53         2.85 o
   4   5   5         27.57         49.26         2.90 o
   5   5   5         15.31         42.68         3.62 o
   6   5   5         21.78         23.01         4.07 o
   7   5   5         22.46         21.69         5.83 o
   8   5   5         55.21         73.37         9.05 o
  -7   6   5         17.29         23.05         6.16 o
  -6   6   5        134.83         93.48         6.40 o
  -5   6   5        318.68        266.16         8.65 o
  -4   6   5         80.11         88.83         5.19 o
  -3   6   5         86.34         53.55         4.10 o
  -2   6   5         56.03         32.95         3.17 o
  -1   6   5        398.16        223.38         6.30 o
   0   6   5        785.82       1014.13        11.00 o
   1   6   5        398.44        225.25         6.83 o
   2   6   5         56.06         34.93         2.80 o
   3   6   5         86.74         48.49         2.55 o
   4   6   5         80.33         81.24         4.54 o
   5   6   5        318.50        261.92        10.62 o
   6   6   5        134.73         91.75         6.22 o
   7   6   5         17.24         23.46         6.06 o
  -7   7   5          3.31          6.05         4.27 o
  -6   7   5          1.61          2.19         3.66 o
  -5   7   5         40.11         35.24         3.99 o
  -4   7   5        128.29        138.22         6.72 o
  -3   7   5        172.83        302.85         7.87 o
  -2   7   5        317.82        258.44         6.89 o
  -1   7   5         46.12         32.24         3.02 o
   0   7   5        186.75        272.16         6.34 o
   1   7   5         46.19         36.20         3.23 o
   2   7   5        317.60        249.44         8.84 o
   3   7   5        173.22        282.63        11.26 o
   4   7   5        128.58        144.61         8.97 o
   5   7   5         40.03         39.12         4.80 o
   6   7   5          1.62          4.59         4.66 o
   7   7   5          3.30         -0.36         4.47 o
  -6   8   5          6.94         10.49         6.20 o
  -5   8   5         23.83         26.53         5.41 o
  -4   8   5         78.43        129.06         6.78 o
  -3   8   5         51.27         59.06         4.86 o
  -2   8   5         25.37          9.28         2.41 o
  -1   8   5        173.24        174.89         5.71 o
   0   8   5         71.89         50.64         3.81 o
   1   8   5        173.02        171.32         7.75 o
   2   8   5         25.37          8.67         4.47 o
   3   8   5         51.19         64.70         6.45 o
   4   8   5         78.37        123.52         8.40 o
   5   8   5         23.81         34.26         5.56 o
   6   8   5          6.92          5.21         4.43 o
  -5   9   5          9.90         13.65         4.34 o
  -4   9   5          1.84         13.62         4.51 o
  -3   9   5         20.67          9.82         3.33 o
  -2   9   5          3.54         14.80         3.82 o
  -1   9   5         41.26         61.20         4.36 o
   0   9   5          9.78         23.51         3.73 o
   1   9   5         41.35         41.54         5.45 o
   2   9   5          3.56         15.73         6.26 o
   3   9   5         20.67         10.35         3.90 o
   4   9   5          1.88          2.53         3.94 o
   5   9   5          9.89         14.68         4.12 o
  -3  10   5         47.98         39.58         8.78 o
  -2  10   5         12.51         16.71         5.08 o
  -1  10   5         10.69         18.54         4.33 o
   0  10   5          9.10          2.57         3.99 o
   1  10   5         10.66         15.96         4.33 o
   2  10   5         12.48         16.63         3.90 o
   3  10   5         47.92         44.01         5.37 o
   0   0   6        755.99       1175.46        12.38 o
   1   0   6        673.17       1165.86         7.99 o
   2   0   6       1757.35       2534.79        20.93 o
   3   0   6         56.24       1226.16        10.20 o
   4   0   6        119.63         64.47         2.16 o
   5   0   6         11.04        177.10         3.38 o
   6   0   6          8.98          8.46         2.68 o
   7   0   6         22.90         77.27         4.92 o
   8   0   6         13.49         11.37         3.35 o
   9   0   6         56.70         38.97         6.64 o
  -9   1   6          3.75          7.18         4.85 o
  -8   1   6         87.50         89.01         8.01 o
  -7   1   6        135.67         43.64         3.71 o
  -6   1   6         89.09        166.39         5.98 o
  -5   1   6        263.23        513.73         7.79 o
  -4   1   6        103.66        242.67         4.82 o
  -3   1   6       1437.82       1526.21        10.62 o
  -2   1   6        242.81        811.15         8.22 o
  -1   1   6       2307.36       1870.87        13.59 o
   0   1   6        301.46          9.63         1.21 o
   1   1   6       2307.52       1867.07         8.83 o
   2   1   6        242.55        808.86         7.04 o
   3   1   6       1437.62       1531.38        10.01 o
   4   1   6        103.48        245.27         4.73 o
   5   1   6        263.05        507.65         7.47 o
   6   1   6         89.14        177.20         5.86 o
   7   1   6        135.95         46.31         4.26 o
   8   1   6         87.74         87.48         6.97 o
   9   1   6          3.71          7.86         3.47 o
  -9   2   6          1.44          2.90         4.76 o
  -8   2   6         14.16         11.47         4.75 o
  -7   2   6        112.69        158.39         9.94 o
  -6   2   6         19.47          5.19         1.55 o
  -5   2   6        321.98        200.39         4.43 o
  -4   2   6        330.39        320.33         6.61 o
  -3   2   6       1948.28       3382.04        18.62 o
  -2   2   6        916.40       1697.18         9.06 o
  -1   2   6       2531.70        884.63         6.95 o
   0   2   6        101.26         11.88         0.75 o
   1   2   6       2530.95        881.43         6.67 o
   2   2   6        917.28       1701.73        10.06 o
   3   2   6       1948.19       3374.61        13.24 o
   4   2   6        330.21        327.87         5.29 o
   5   2   6        322.36        202.43         5.53 o
   6   2   6         19.47          7.12         2.33 o
   7   2   6        112.59        168.91         6.98 o
   8   2   6         14.13          5.95         4.28 o
   9   2   6          1.43          0.21         3.67 o
  -9   3   6         21.70         12.23         4.45 o
  -8   3   6          9.27         10.42         3.85 o
  -7   3   6        125.36        174.04        10.61 o
  -6   3   6        104.51        141.12         6.21 o
  -5   3   6         83.57         95.26         4.26 o
  -4   3   6         81.30        177.31         3.91 o
  -3   3   6        976.44        792.48         7.96 o
  -2   3   6        854.10        314.39         4.04 o
  -1   3   6        191.76        186.64         3.36 o
   0   3   6        584.78       1791.90         9.31 o
   1   3   6        191.46        185.94         3.08 o
   2   3   6        853.63        308.96         4.21 o
   3   3   6        977.12        782.38         8.93 o
   4   3   6         81.08        178.71         4.30 o
   5   3   6         83.36         87.67         3.11 o
   6   3   6        104.28        135.74         5.99 o
   7   3   6        125.11        168.05         7.77 o
   8   3   6          9.27          4.45         4.07 o
   9   3   6         21.63         13.34         4.74 o
  -8   4   6          9.62         18.45         4.24 o
  -7   4   6         85.44        107.60         7.16 o
  -6   4   6         46.75         37.85         4.36 o
  -5   4   6        171.04        227.88         5.10 o
  -4   4   6         50.27         75.84         3.15 o
  -3   4   6        241.15        168.88         5.52 o
  -2   4   6         96.27         94.27         2.95 o
  -1   4   6       1046.42        867.65         7.58 o
   0   4   6         45.77         56.83         1.96 o
   1   4   6       1047.87        869.35         8.44 o
   2   4   6         96.16         87.67         2.57 o
   3   4   6        241.28        164.59         4.38 o
   4   4   6         50.23         79.89         3.44 o
   5   4   6        171.12        236.13         6.74 o
   6   4   6         46.76         37.38         4.35 o
   7   4   6         85.27         96.91         8.82 o
   8   4   6          9.71         11.90         4.53 o
  -8   5   6         17.55         14.65         4.95 o
  -7   5   6         14.71         13.39         3.64 o
  -6   5   6         10.14          4.10         2.47 o
  -5   5   6          9.78         17.84         2.80 o
  -4   5   6        408.36        418.94         9.86 o
  -3   5   6        237.53        219.02         6.82 o
  -2   5   6        192.02        218.40         5.40 o
  -1   5   6        366.56        304.83         5.13 o
   0   5   6        131.26         83.65         2.78 o
   1   5   6        365.78        294.98         4.15 o
   2   5   6        192.61        203.74         5.51 o
   3   5   6        237.85        207.96         6.04 o
   4   5   6        407.79        411.04         6.54 o
   5   5   6          9.77         17.09         2.77 o
   6   5   6         10.07          5.10         3.48 o
   7   5   6         14.71         27.08         5.80 o
   8   5   6         17.54         17.06         7.07 o
  -7   6   6         10.75         12.15         4.79 o
  -6   6   6         11.04          7.37         2.95 o
  -5   6   6         28.88         34.90         3.66 o
  -4   6   6        187.28        265.10        10.11 o
  -3   6   6         10.60         10.92         2.92 o
  -2   6   6        967.08        803.46        11.35 o
  -1   6   6        143.24        160.42         4.41 o
   0   6   6         11.58          8.54         1.72 o
   1   6   6        142.84        159.90         4.06 o
   2   6   6        966.04        789.02        17.12 o
   3   6   6         10.56          2.68         1.32 o
   4   6   6        187.46        260.32        10.49 o
   5   6   6         28.92         40.43         5.18 o
   6   6   6         11.11          6.57         3.16 o
   7   6   6         10.84         19.06         5.60 o
  -7   7   6          3.52          5.99         6.03 o
  -6   7   6         40.74         19.83         4.75 o
  -5   7   6         12.90          2.90         2.86 o
  -4   7   6          9.86         17.80         3.33 o
  -3   7   6         87.33         66.85         4.14 o
  -2   7   6         45.11         43.74         3.22 o
  -1   7   6        256.25        192.10         5.93 o
   0   7   6        110.93        182.46         5.34 o
   1   7   6        256.34        180.35         5.10 o
   2   7   6         45.14         60.24         5.41 o
   3   7   6         87.34         72.20         6.47 o
   4   7   6          9.84         14.27         4.22 o
   5   7   6         12.82         -0.02         4.20 o
   6   7   6         40.58         20.32         4.28 o
   7   7   6          3.50         -0.24         4.96 o
  -6   8   6         10.50         12.97         4.54 o
  -5   8   6         98.09         52.40         5.60 o
  -4   8   6          3.61         15.42         3.55 o
  -3   8   6         34.70         65.45         5.02 o
  -2   8   6         67.58         81.30         4.40 o
  -1   8   6         17.06         25.82         2.75 o
   0   8   6         80.54         89.84         5.19 o
   1   8   6         17.14         27.09         3.80 o
   2   8   6         67.62         75.64         7.91 o
   3   8   6         34.66         66.29         6.35 o
   4   8   6          3.62         11.40         4.13 o
   5   8   6         97.90         62.33         6.56 o
   6   8   6         10.47          0.62         3.72 o
  -5   9   6          0.54         -0.07         5.86 o
  -4   9   6         74.00        106.81        12.72 o
  -3   9   6          4.26          2.09         3.42 o
  -2   9   6         62.36         42.80         3.98 o
  -1   9   6          0.86          4.21         2.38 o
   0   9   6         52.36         34.89         4.29 o
   1   9   6          0.88          4.97         3.65 o
   2   9   6         62.35         52.13         5.87 o
   3   9   6          4.32          2.90         4.02 o
   4   9   6         74.13        109.23         8.54 o
   5   9   6          0.53         -0.66         3.72 o
  -3  10   6         23.61         29.33         6.07 o
  -2  10   6          1.90          7.24         3.89 o
  -1  10   6         16.57         39.36         5.38 o
   0  10   6          0.06          1.09         3.89 o
   1  10   6         16.56         28.60         5.18 o
   2  10   6          1.89          2.90         3.41 o
   3  10   6         23.56         20.76         4.41 o
   1   0   7       2710.36       3437.07        13.93 o
   2   0   7       3051.76       1919.87        13.73 o
   3   0   7         78.13        287.32         5.15 o
   4   0   7        175.19        113.92         3.99 o
   5   0   7         44.41          1.82         0.93 o
   6   0   7         94.59        249.80         6.79 o
   7   0   7        134.89         26.33         3.45 o
   8   0   7          7.33         23.86         4.45 o
   9   0   7         12.08         34.34         9.16 o
  -9   1   7          2.27          7.39         4.35 o
  -8   1   7         25.39         26.01         5.68 o
  -7   1   7         11.35         21.06         3.42 o
  -6   1   7        182.66        100.27         3.32 o
  -5   1   7         21.12         79.08         3.24 o
  -4   1   7         62.61         83.76         3.52 o
  -3   1   7       1554.49       2519.35        14.86 o
  -2   1   7       1557.87       3002.69        19.63 o
  -1   1   7         41.06        113.31         2.38 o
   0   1   7        544.06       1551.31         7.28 o
   1   1   7         40.59        112.54         3.29 o
   2   1   7       1558.71       3051.86        15.19 o
   3   1   7       1553.77       2495.38        13.76 o
   4   1   7         62.16         88.66         3.22 o
   5   1   7         21.16         70.45         2.88 o
   6   1   7        182.94        100.45         5.45 o
   7   1   7         11.46         18.65         3.32 o
   8   1   7         25.55         31.69         4.58 o
   9   1   7          2.26          8.49         5.08 o
  -9   2   7         87.22        111.75        12.13 o
  -8   2   7        141.46        163.93        10.93 o
  -7   2   7         24.69         50.88         6.14 o
  -6   2   7        535.88        566.07        13.36 o
  -5   2   7        343.36        310.19         6.08 o
  -4   2   7        228.17        358.56         7.68 o
  -3   2   7         55.70        557.48         5.88 o
  -2   2   7        890.61       1116.64         7.77 o
  -1   2   7       1953.44       1597.00        10.65 o
   0   2   7        161.73        543.87         4.45 o
   1   2   7       1951.70       1593.08         8.00 o
   2   2   7        889.85       1138.05         8.21 o
   3   2   7         55.71        566.80         7.96 o
   4   2   7        228.64        365.25         5.72 o
   5   2   7        342.84        316.63         6.90 o
   6   2   7        535.03        566.00         9.97 o
   7   2   7         24.65         54.38         4.44 o
   8   2   7        141.44        174.39         8.56 o
   9   2   7         87.15        128.46         9.24 o
  -9   3   7          4.93          9.29         5.11 o
  -8   3   7         14.46         26.75         4.80 o
  -7   3   7         13.76          5.76         3.75 o
  -6   3   7        166.43        110.75         5.02 o
  -5   3   7        259.48        370.79         7.52 o
  -4   3   7        671.06        443.16         5.79 o
  -3   3   7         77.42         56.85         2.26 o
  -2   3   7        257.68        442.58         4.76 o
  -1   3   7         50.77        122.93         2.77 o
   0   3   7       2055.10       1052.74         7.53 o
   1   3   7         50.98        123.64         2.55 o
   2   3   7        257.55        459.72         5.04 o
   3   3   7         77.67         58.35         3.29 o
   4   3   7        672.15        455.09         5.76 o
   5   3   7        259.31        363.31         7.05 o
   6   3   7        166.37        104.56         5.48 o
   7   3   7         13.74          6.93         2.79 o
   8   3   7         14.39         30.80         5.39 o
   9   3   7          4.94          8.47         5.06 o
  -8   4   7         26.46         30.06         4.79 o
  -7   4   7         34.88         18.64         4.01 o
  -6   4   7         83.83        100.58         6.23 o
  -5   4   7        421.14        578.24         9.52 o
  -4   4   7         78.74         53.46         3.08 o
  -3   4   7         65.66         34.27         4.61 o
  -2   4   7         28.26         41.70         2.08 o
  -1   4   7         22.30         50.72         2.02 o
   0   4   7          0.58          0.88         0.96 o
   1   4   7         22.39         53.16         2.26 o
   2   4   7         28.36         36.97         1.98 o
   3   4   7         65.62         37.83         2.62 o
   4   4   7         78.88         50.00         2.88 o
   5   4   7        421.51        566.87        10.55 o
   6   4   7         83.87        102.19         7.81 o
   7   4   7         34.91         17.95         5.06 o
   8   4   7         26.44         26.76         6.33 o
  -8   5   7         39.27          9.38         4.75 o
  -7   5   7         57.80         58.37         7.07 o
  -6   5   7         32.04         29.30         3.19 o
  -5   5   7         82.47         72.43         4.58 o
  -4   5   7        326.40        290.30         8.35 o
  -3   5   7        225.53        239.84         7.06 o
  -2   5   7        458.65        462.24         7.73 o
  -1   5   7        230.26        309.97         4.95 o
   0   5   7        272.07        848.18         8.68 o
   1   5   7        230.62        317.31         6.06 o
   2   5   7        457.79        448.28         5.92 o
   3   5   7        225.17        228.67         5.43 o
   4   5   7        326.35        297.13         7.12 o
   5   5   7         82.50         79.20         4.36 o
   6   5   7         32.10         33.36         4.46 o
   7   5   7         57.92         78.92         8.68 o
   8   5   7         39.47         19.35         5.87 o
  -7   6   7         36.54         27.31         5.56 o
  -6   6   7         19.62         10.34         3.97 o
  -5   6   7          4.58         -2.33         2.61 o
  -4   6   7        362.93        299.03         8.92 o
  -3   6   7        462.86        505.64        10.85 o
  -2   6   7        945.40       1027.71        12.49 o
  -1   6   7        145.58        162.54         4.43 o
   0   6   7          6.76          2.43         1.55 o
   1   6   7        145.47        158.39         3.04 o
   2   6   7        945.93       1012.01        22.34 o
   3   6   7        462.95        495.64        12.58 o
   4   6   7        362.46        301.28        12.40 o
   5   6   7          4.57          1.08         3.53 o
   6   6   7         19.63         11.08         3.75 o
   7   6   7         36.45         39.27         7.11 o
  -7   7   7         10.26         19.36         6.52 o
  -6   7   7          0.40          4.77         4.31 o
  -5   7   7          6.24         -1.64         2.82 o
  -4   7   7         57.15         92.45         5.52 o
  -3   7   7        260.49        273.29         8.61 o
  -2   7   7         20.77         34.92         3.05 o
  -1   7   7        684.66        668.11        14.49 o
   0   7   7          1.05          1.95         1.85 o
   1   7   7        684.14        648.26        11.76 o
   2   7   7         20.70         35.08         6.09 o
   3   7   7        260.34        265.52        12.76 o
   4   7   7         57.10         84.33         6.78 o
   5   7   7          6.28         -3.72         3.72 o
   6   7   7          0.40         -3.90         3.90 o
   7   7   7         10.18         18.25         5.84 o
  -6   8   7         26.96         35.95         9.67 o
  -5   8   7          2.59         -2.34         4.12 o
  -4   8   7         23.92         22.80         5.84 o
  -3   8   7        117.34        167.37         6.45 o
  -2   8   7         27.87         40.53         3.39 o
  -1   8   7        125.48        141.05         5.80 o
   0   8   7         99.02         98.23         5.93 o
   1   8   7        125.47        140.31         8.54 o
   2   8   7         27.99         51.96         6.12 o
   3   8   7        117.44        170.59         9.61 o
   4   8   7         23.80         18.32         4.19 o
   5   8   7          2.59          2.84         5.28 o
   6   8   7         26.90         32.06         6.09 o
  -5   9   7          0.38         -6.28         8.02 o
  -4   9   7         54.34         68.70        10.02 o
  -3   9   7         14.94          7.12         4.88 o
  -2   9   7          4.23         11.10         2.64 o
  -1   9   7         64.97         92.23         5.06 o
   0   9   7        112.24         69.62         5.53 o
   1   9   7         64.97         80.56         6.95 o
   2   9   7          4.23         15.62         4.30 o
   3   9   7         14.90         12.20         3.69 o
   4   9   7         54.28         60.20         6.77 o
   5   9   7          0.38         -1.20         4.41 o
  -3  10   7         10.39          2.61         6.57 o
  -2  10   7          0.18         -2.52         4.73 o
  -1  10   7          3.49          8.99         3.59 o
   0  10   7         16.17         17.62         4.24 o
   1  10   7          3.45          4.30         4.80 o
   2  10   7          0.18         -0.29         4.20 o
   3  10   7         10.37          0.58         4.94 o
   0   0   8        794.85        859.30         9.71 o
   1   0   8        510.02        546.21         5.46 o
   2   0   8         27.64        200.73         3.70 o
   3   0   8       2614.09       2094.26        16.28 o
   4   0   8        108.41         36.43         2.50 o
   5   0   8          6.30          6.08         1.24 o
   6   0   8        136.39        196.37         5.68 o
   7   0   8         61.81          3.86         2.83 o
   8   0   8          9.81          2.70         4.62 o
   9   0   8          4.19         -1.01         4.18 o
  -9   1   8          6.04          5.29         4.57 o
  -8   1   8        116.74        179.61        11.28 o
  -7   1   8         11.70         15.12         3.24 o
  -6   1   8          5.35         36.91         2.33 o
  -5   1   8         23.94          8.04         1.19 o
  -4   1   8         63.61        182.69         5.78 o
  -3   1   8       1178.04        828.60         8.00 o
  -2   1   8        240.30         28.86         2.00 o
  -1   1   8       1560.01       1134.47         6.63 o
   0   1   8        906.03        214.39         3.21 o
   1   1   8       1559.12       1134.05         7.16 o
   2   1   8        240.03         26.89         1.70 o
   3   1   8       1176.76        841.90         7.55 o
   4   1   8         63.30        184.62         4.58 o
   5   1   8         24.08          9.14         1.86 o
   6   1   8          5.32         40.33         4.01 o
   7   1   8         11.66         23.98         4.56 o
   8   1   8        116.90        212.38        10.47 o
   9   1   8          5.98          5.98         4.15 o
  -9   2   8         15.74         17.18         6.06 o
  -8   2   8         79.46         80.47         8.05 o
  -7   2   8        122.52         93.11         7.79 o
  -6   2   8        524.11        519.84        10.30 o
  -5   2   8        172.93        396.99         8.14 o
  -4   2   8        358.65        418.55         7.55 o
  -3   2   8         23.68        166.39         3.70 o
  -2   2   8       1184.21       1120.70        10.79 o
  -1   2   8       1485.82       2093.40        13.72 o
   0   2   8       1416.06       1710.52         9.02 o
   1   2   8       1485.48       2072.83         9.83 o
   2   2   8       1182.02       1115.55         9.20 o
   3   2   8         23.80        170.00         4.76 o
   4   2   8        357.92        411.61         6.96 o
   5   2   8        172.75        406.42         9.36 o
   6   2   8        524.60        527.34         9.74 o
   7   2   8        122.57         93.23         5.55 o
   8   2   8         79.41         98.03         6.50 o
   9   2   8         15.79         20.39         5.87 o
  -9   3   8          4.93         17.84         4.87 o
  -8   3   8         68.77         60.21         6.20 o
  -7   3   8         28.63         61.02         5.55 o
  -6   3   8        136.05         95.58         4.80 o
  -5   3   8        197.43         80.65         3.74 o
  -4   3   8          7.80         33.95         2.77 o
  -3   3   8         13.86         51.60         2.35 o
  -2   3   8        379.45        502.40         6.52 o
  -1   3   8        515.28        277.90         4.36 o
   0   3   8        524.58        254.35         3.32 o
   1   3   8        515.81        288.11         3.28 o
   2   3   8        379.01        506.97         6.86 o
   3   3   8         13.79         50.94         2.06 o
   4   3   8          7.95         32.01         2.09 o
   5   3   8        197.22         78.84         3.72 o
   6   3   8        136.44         91.53         5.26 o
   7   3   8         28.57         53.11         4.48 o
   8   3   8         68.80         56.89         7.20 o
   9   3   8          4.99          9.36         5.32 o
  -8   4   8          3.42          8.38         3.64 o
  -7   4   8         38.49         22.22         4.22 o
  -6   4   8         54.89         58.77         5.03 o
  -5   4   8         20.37         79.62         4.35 o
  -4   4   8        336.80        285.78         6.35 o
  -3   4   8        412.53        342.96         6.81 o
  -2   4   8         77.86         69.91         2.58 o
  -1   4   8         87.35        431.24         5.93 o
   0   4   8          2.81          1.24         0.80 o
   1   4   8         87.63        436.34         6.69 o
   2   4   8         77.95         66.93         2.73 o
   3   4   8        413.26        357.98        11.26 o
   4   4   8        336.96        278.08         7.01 o
   5   4   8         20.46         68.56         5.34 o
   6   4   8         54.77         58.29         4.95 o
   7   4   8         38.70         21.33         6.41 o
   8   4   8          3.41         -7.54        23.18 o
  -8   5   8          9.28          9.94         7.23 o
  -7   5   8         20.17         23.63         6.35 o
  -6   5   8          6.18          8.98         2.76 o
  -5   5   8        196.50        272.94         8.22 o
  -4   5   8        249.68        223.33         7.23 o
  -3   5   8        127.86        100.18         4.78 o
  -2   5   8         89.32         77.15         3.24 o
  -1   5   8         72.69        132.94         3.32 o
   0   5   8         59.87         81.43         2.85 o
   1   5   8         72.79        133.68         4.04 o
   2   5   8         89.48         77.95         2.56 o
   3   5   8        127.86        100.57         5.02 o
   4   5   8        249.19        205.22         6.84 o
   5   5   8        196.49        261.89         8.76 o
   6   5   8          6.25         10.49         3.63 o
   7   5   8         20.10         45.26         8.58 o
   8   5   8          9.21          4.49         5.44 o
  -7   6   8          6.70         21.05         7.12 o
  -6   6   8         45.79         41.23         5.48 o
  -5   6   8         53.84         89.87         5.40 o
  -4   6   8         69.51        161.26         7.94 o
  -3   6   8        389.10        382.65         9.51 o
  -2   6   8        758.64        561.89         9.42 o
  -1   6   8         99.27         53.43         2.72 o
   0   6   8          5.95          8.18         1.53 o
   1   6   8         99.18         47.59         2.75 o
   2   6   8        758.46        554.45         8.61 o
   3   6   8        388.70        372.91        12.48 o
   4   6   8         69.56        168.83         7.85 o
   5   6   8         53.71         97.20         7.00 o
   6   6   8         45.67         43.32         5.11 o
   7   6   8          6.70          5.36         4.80 o
  -7   7   8          2.12          1.22         6.53 o
  -6   7   8         10.21         -1.08         9.24 o
  -5   7   8          5.54          5.70         2.81 o
  -4   7   8         31.10         14.65         3.23 o
  -3   7   8         47.75         73.90         4.88 o
  -2   7   8        256.56        143.32         5.20 o
  -1   7   8        257.17        190.59         5.76 o
   0   7   8        141.16        278.58         7.89 o
   1   7   8        256.81        197.87         6.55 o
   2   7   8        257.07        146.79         8.37 o
   3   7   8         47.66         79.25         7.73 o
   4   7   8         31.12         10.33         3.74 o
   5   7   8          5.47          0.31         3.35 o
   6   7   8         10.18          3.23         3.65 o
   7   7   8          2.11          2.84         5.15 o
  -6   8   8         13.15         16.88         6.48 o
  -5   8   8          8.95         12.68         4.89 o
  -4   8   8          8.73          4.12         3.92 o
  -3   8   8         34.14         27.00         3.24 o
  -2   8   8        193.87        242.54         7.98 o
  -1   8   8         39.31         86.35         4.71 o
   0   8   8         81.66         99.30         5.39 o
   1   8   8         39.21         87.79         6.25 o
   2   8   8        194.19        266.82        13.17 o
   3   8   8         34.31         30.58         5.43 o
   4   8   8          8.73          1.85         3.88 o
   5   8   8          8.86         11.69         5.56 o
   6   8   8         13.20         22.51         4.90 o
  -4   9   8         13.01         17.26        14.38 o
  -3   9   8          9.18         13.71         5.43 o
  -2   9   8         13.12          5.98         2.82 o
  -1   9   8         15.75         22.52         3.15 o
   0   9   8          1.46         -0.92         3.05 o
   1   9   8         15.80         23.36         4.68 o
   2   9   8         13.13         11.64         4.38 o
   3   9   8          9.13          5.87         3.81 o
   4   9   8         12.96          9.91         4.56 o
  -3  10   8          9.21          0.15         4.58 o
  -2  10   8          2.61         15.48         6.40 o
  -1  10   8          6.59          6.27         3.63 o
   0  10   8         23.47         19.34         4.41 o
   1  10   8          6.57         12.93         4.56 o
   2  10   8          2.61         10.74         4.84 o
   3  10   8          9.20          9.47         3.71 o
   1   0   9        435.69        188.36         3.45 o
   2   0   9         12.10          5.00         1.18 o
   3   0   9        908.61       1563.81        12.31 o
   4   0   9          4.40          3.53         1.54 o
   5   0   9        130.60         89.80         3.37 o
   6   0   9         47.37         32.97         3.19 o
   7   0   9         57.95         55.16         4.44 o
   8   0   9         79.02         65.99         7.13 o
   9   0   9          1.86          2.27         5.14 o
  -9   1   9          4.68          0.41         4.20 o
  -8   1   9         76.12         88.29         8.35 o
  -7   1   9        114.08        108.99         6.60 o
  -6   1   9        100.67        122.89         5.24 o
  -5   1   9        512.50        373.99         6.99 o
  -4   1   9        210.24        350.80         6.25 o
  -3   1   9        263.21        393.45         5.72 o
  -2   1   9       1358.66        981.68        11.75 o
  -1   1   9        738.10       1577.15         9.68 o
   0   1   9        138.88        187.79         3.30 o
   1   1   9        736.91       1578.90         8.91 o
   2   1   9       1357.78        973.70         9.07 o
   3   1   9        264.07        391.42         5.57 o
   4   1   9        210.18        348.74         6.43 o
   5   1   9        512.95        388.88         7.26 o
   6   1   9        100.68        126.74         6.82 o
   7   1   9        114.09        124.49         6.66 o
   8   1   9         76.24         80.19         5.35 o
   9   1   9          4.63          6.38         4.24 o
  -9   2   9         23.64         40.18        10.74 o
  -8   2   9         16.52         14.08         4.84 o
  -7   2   9        101.07        101.80         6.59 o
  -6   2   9        172.95        197.51         5.70 o
  -5   2   9         37.73         36.41         2.53 o
  -4   2   9         66.99        150.67         3.62 o
  -3   2   9        140.16        351.15         6.40 o
  -2   2   9       1332.70       1669.65        11.98 o
  -1   2   9       2586.26       2977.81        14.71 o
   0   2   9       1271.42       1757.18        10.28 o
   1   2   9       2586.97       2962.71        16.77 o
   2   2   9       1331.38       1657.43        13.20 o
   3   2   9        140.05        351.63         6.96 o
   4   2   9         66.98        157.91         4.58 o
   5   2   9         37.86         35.16         2.64 o
   6   2   9        173.39        190.39         7.68 o
   7   2   9        101.06        101.30         7.65 o
   8   2   9         16.55         14.58         3.61 o
   9   2   9         23.68         25.83         6.16 o
  -8   3   9          7.94         12.56         4.13 o
  -7   3   9         11.78          2.70         3.47 o
  -6   3   9        136.19        199.23         8.41 o
  -5   3   9        330.29        275.04         5.58 o
  -4   3   9         29.30         23.65         2.15 o
  -3   3   9         70.78         98.67         3.38 o
  -2   3   9         48.55        233.76         4.52 o
  -1   3   9        207.03        687.38        10.76 o
   0   3   9       1231.28        332.32         9.25 o
   1   3   9        207.10        697.50         6.51 o
   2   3   9         48.40        240.18         5.57 o
   3   3   9         70.64         94.42         4.53 o
   4   3   9         29.28         22.99         3.54 o
   5   3   9        331.33        293.77         7.03 o
   6   3   9        136.23        178.87         7.72 o
   7   3   9         11.79          1.83         2.93 o
   8   3   9          7.89          0.27         4.18 o
  -8   4   9         31.56         47.39         6.64 o
  -7   4   9          1.03          9.37         3.67 o
  -6   4   9        299.82        181.97         8.01 o
  -5   4   9         16.66         29.53         3.33 o
  -4   4   9        125.88        160.71         4.90 o
  -3   4   9        212.76        204.30         5.51 o
  -2   4   9        430.97        376.41         6.36 o
  -1   4   9        623.41        562.79         6.61 o
   0   4   9        185.66        326.48         4.88 o
   1   4   9        622.78        565.23         7.75 o
   2   4   9        430.37        379.63         6.90 o
   3   4   9        211.87        193.52         5.08 o
   4   4   9        125.58        152.43         6.64 o
   5   4   9         16.69         33.65         3.98 o
   6   4   9        299.86        186.10         8.10 o
   7   4   9          1.03         12.07         4.84 o
   8   4   9         31.58         44.30         9.32 o
  -8   5   9         14.85          1.23         4.99 o
  -7   5   9          0.23         -0.02         4.49 o
  -6   5   9          7.02         14.69         5.04 o
  -5   5   9         95.38         44.26         3.94 o
  -4   5   9        146.66        163.54         6.31 o
  -3   5   9        289.85        342.36         8.30 o
  -2   5   9         57.65        104.40         3.63 o
  -1   5   9         78.47        306.85         5.34 o
   0   5   9        513.56        915.70         8.65 o
   1   5   9         78.15        309.55         5.76 o
   2   5   9         57.79        103.29         4.11 o
   3   5   9        289.62        335.46         9.65 o
   4   5   9        146.51        155.63         7.27 o
   5   5   9         95.48         45.74         4.07 o
   6   5   9          6.99         19.83         4.45 o
   7   5   9          0.21         -1.88         4.42 o
   8   5   9         14.86          9.46         6.50 o
  -7   6   9          0.85          5.66         5.31 o
  -6   6   9          1.08         15.10         3.20 o
  -5   6   9         43.39         34.46         4.98 o
  -4   6   9         18.93          2.33         2.50 o
  -3   6   9        407.06        471.24        10.45 o
  -2   6   9        867.94       1057.90        12.60 o
  -1   6   9        161.03        145.12         3.98 o
   0   6   9        958.84        527.44         8.03 o
   1   6   9        161.20        144.37         4.71 o
   2   6   9        867.15       1032.71        16.19 o
   3   6   9        407.27        457.78        13.74 o
   4   6   9         18.92          0.20         3.23 o
   5   6   9         43.43         47.37         4.82 o
   6   6   9          1.06          7.05         3.82 o
   7   6   9          0.84          1.03         4.80 o
  -6   7   9          9.68         -3.70         5.23 o
  -5   7   9         21.47         11.87         3.32 o
  -4   7   9         19.40         16.65         3.15 o
  -3   7   9         22.84         26.31         3.33 o
  -2   7   9         90.32        115.83         4.72 o
  -1   7   9         70.75         76.05         3.91 o
   0   7   9        340.92        391.99        11.00 o
   1   7   9         70.81         71.40         4.25 o
   2   7   9         90.61        117.89         7.63 o
   3   7   9         22.92         34.44         5.05 o
   4   7   9         19.49          7.78         3.91 o
   5   7   9         21.41         17.38         3.93 o
   6   7   9          9.72          5.41         3.89 o
  -6   8   9          2.01          2.71         5.80 o
  -5   8   9         20.22         37.06         5.88 o
  -4   8   9         62.46         40.64         6.27 o
  -3   8   9        117.72        162.40        10.10 o
  -2   8   9         24.82         42.79         4.49 o
  -1   8   9        143.57        154.34         6.52 o
   0   8   9          6.34         43.25         3.91 o
   1   8   9        143.48        141.60         7.08 o
   2   8   9         24.65         46.79         5.94 o
   3   8   9        117.63        167.10         9.65 o
   4   8   9         62.36         32.73         4.88 o
   5   8   9         20.26         34.10         5.40 o
   6   8   9          2.01         -3.06         4.11 o
  -4   9   9          1.13         -5.61         6.61 o
  -3   9   9          1.65          8.97         7.17 o
  -2   9   9          1.20         20.93         3.47 o
  -1   9   9         30.43         30.96         3.90 o
   0   9   9          6.10         28.74         4.69 o
   1   9   9         30.48         21.76         4.77 o
   2   9   9          1.22         14.70         4.38 o
   3   9   9          1.64          9.19         4.22 o
   4   9   9          1.14         -0.34         3.77 o
  -2  10   9         26.25         10.20         4.65 o
  -1  10   9         14.48         19.50         4.40 o
   0  10   9          0.82         21.60         4.86 o
   1  10   9         14.44         10.28         4.38 o
   2  10   9         26.33         26.97         5.20 o
   0   0  10        434.57       1595.66        13.03 o
   1   0  10          3.40        373.72         5.05 o
   2   0  10       1212.41        760.85         7.08 o
   3   0  10         55.94        100.78         3.18 o
   4   0  10       1178.52       1154.70        15.53 o
   5   0  10        898.31        925.39        10.82 o
   6   0  10         27.85         50.12         4.59 o
   7   0  10        102.30         96.63         5.50 o
   8   0  10          0.42         -1.09         3.96 o
   9   0  10          2.51          3.45         3.59 o
  -9   1  10          4.72          0.21         4.09 o
  -8   1  10         33.26         20.65         5.22 o
  -7   1  10        226.82        271.79        10.03 o
  -6   1  10        115.49         62.47         4.03 o
  -5   1  10         66.76         28.25         2.21 o
  -4   1  10        321.72        400.86         6.85 o
  -3   1  10        529.19        811.51         8.76 o
  -2   1  10        959.85        579.85         8.76 o
  -1   1  10        590.13        258.42         3.58 o
   0   1  10        385.94        727.08         6.79 o
   1   1  10        588.39        264.25         4.47 o
   2   1  10        959.71        571.02         5.99 o
   3   1  10        528.79        808.57         8.16 o
   4   1  10        322.46        412.59         7.14 o
   5   1  10         66.72         29.22         2.50 o
   6   1  10        115.44         62.87         4.23 o
   7   1  10        226.68        298.99         8.98 o
   8   1  10         33.18         35.63         3.92 o
   9   1  10          4.69         -0.56         3.76 o
  -9   2  10         14.27         12.38         8.38 o
  -8   2  10         56.76         66.91         7.48 o
  -7   2  10        132.45         75.36         5.89 o
  -6   2  10         68.60         74.38         3.73 o
  -5   2  10        127.87         67.54         2.74 o
  -4   2  10        150.42         96.90         3.06 o
  -3   2  10         92.58        279.11         4.44 o
  -2   2  10        788.87        325.60         4.43 o
  -1   2  10       1171.13       1435.72        11.54 o
   0   2  10        393.51       2104.68        12.33 o
   1   2  10       1172.48       1436.79        10.92 o
   2   2  10        789.31        326.35         6.41 o
   3   2  10         92.56        274.38         5.52 o
   4   2  10        150.41         95.11         3.95 o
   5   2  10        127.98         74.00         3.26 o
   6   2  10         68.80         70.85         6.39 o
   7   2  10        132.44         74.19         4.94 o
   8   2  10         56.94         74.33         5.37 o
   9   2  10         14.33         12.72         5.48 o
  -8   3  10         77.12         82.94         6.85 o
  -7   3  10         96.94        115.61         7.14 o
  -6   3  10        146.89        235.00        10.74 o
  -5   3  10         79.30         82.18         4.06 o
  -4   3  10        161.06         62.25         2.99 o
  -3   3  10        358.82        184.65         4.33 o
  -2   3  10        519.20        646.52        10.21 o
  -1   3  10        134.63         75.25         3.50 o
   0   3  10       5068.27       4164.53        18.39 o
   1   3  10        134.48         80.87         3.53 o
   2   3  10        519.14        664.11        10.14 o
   3   3  10        359.36        188.36         4.74 o
   4   3  10        160.79         56.88         2.98 o
   5   3  10         79.25         79.62         3.86 o
   6   3  10        147.04        217.83         8.57 o
   7   3  10         97.08         96.86         6.29 o
   8   3  10         77.16         81.13         7.33 o
  -8   4  10          0.98         13.67         5.15 o
  -7   4  10        229.65        236.36         9.92 o
  -6   4  10        120.57        151.85         7.32 o
  -5   4  10        723.51        685.08        12.07 o
  -4   4  10        416.17        604.21         8.07 o
  -3   4  10        985.28        777.15        13.64 o
  -2   4  10        186.59        282.56         5.46 o
  -1   4  10        510.87        525.10         7.07 o
   0   4  10         40.63        341.94         6.33 o
   1   4  10        511.24        510.75         5.99 o
   2   4  10        186.42        291.74         6.49 o
   3   4  10        984.54        780.08         9.63 o
   4   4  10        416.71        606.18        10.91 o
   5   4  10        723.55        684.75        14.34 o
   6   4  10        120.66        152.80         7.51 o
   7   4  10        229.04        243.79        11.79 o
   8   4  10          0.99          6.20         6.51 o
  -8   5  10          6.69          2.49         6.19 o
  -7   5  10         34.26         22.28         5.04 o
  -6   5  10        157.64        143.70         9.97 o
  -5   5  10         17.71         47.99         3.97 o
  -4   5  10        862.18        755.69        12.80 o
  -3   5  10        216.80        478.93         8.80 o
  -2   5  10        611.15        549.99         7.86 o
  -1   5  10         24.27         55.86         2.93 o
   0   5  10         20.28         19.38         1.91 o
   1   5  10         24.19         49.30         2.79 o
   2   5  10        610.62        542.37         9.40 o
   3   5  10        216.50        480.96         8.70 o
   4   5  10        861.30        776.86        15.25 o
   5   5  10         17.74         44.32         3.93 o
   6   5  10        157.42        138.44         9.08 o
   7   5  10         34.28         30.25         5.91 o
   8   5  10          6.69         -3.73         4.84 o
  -7   6  10          2.45         10.78         6.27 o
  -6   6  10          0.36          0.51         3.81 o
  -5   6  10         44.51         58.40         4.49 o
  -4   6  10         11.65         38.95         4.68 o
  -3   6  10         72.16         58.16         5.06 o
  -2   6  10        136.38        199.08         5.35 o
  -1   6  10        208.45        175.72         5.38 o
   0   6  10        200.26         50.52         2.45 o
   1   6  10        209.04        174.32         4.77 o
   2   6  10        136.36        196.96         7.00 o
   3   6  10         72.11         63.70         5.38 o
   4   6  10         11.69         46.40         4.39 o
   5   6  10         44.43         58.51         5.31 o
   6   6  10          0.36          4.18         3.82 o
   7   6  10          2.45          2.15         4.82 o
  -6   7  10          7.32          2.12         4.03 o
  -5   7  10          2.52         12.82         3.68 o
  -4   7  10         86.26         92.11         6.39 o
  -3   7  10         49.56        116.90         5.83 o
  -2   7  10         30.72         43.40         3.10 o
  -1   7  10        155.42        210.26         6.54 o
   0   7  10        245.71        250.87         8.77 o
   1   7  10        155.47        201.96         6.27 o
   2   7  10         30.77         40.68         4.80 o
   3   7  10         49.77        117.59         7.07 o
   4   7  10         86.43        101.67         6.78 o
   5   7  10          2.55          6.31         3.87 o
   6   7  10          7.33          9.60         5.61 o
  -5   8  10         13.55         13.07         3.80 o
  -4   8  10         12.29          3.27         4.07 o
  -3   8  10          9.65          8.74         4.74 o
  -2   8  10         26.50         49.68         5.47 o
  -1   8  10         28.12         21.36         3.93 o
   0   8  10         44.14         70.67         4.71 o
   1   8  10         28.18         24.39         5.23 o
   2   8  10         26.53         46.58         5.80 o
   3   8  10          9.62         13.05         4.65 o
   4   8  10         12.15          5.75         3.77 o
   5   8  10         13.48          0.71         3.71 o
  -4   9  10         10.56          0.00         5.79 o
  -3   9  10         52.49         51.46         6.94 o
  -2   9  10         23.82         28.32         4.18 o
  -1   9  10         27.00         37.12         4.57 o
   0   9  10          2.95         20.41         4.70 o
   1   9  10         26.99         30.72         4.91 o
   2   9  10         23.75         19.32         4.67 o
   3   9  10         52.47         58.46         6.60 o
   4   9  10         10.57          8.17         3.84 o
  -2  10  10          8.56          6.80         5.85 o
  -1  10  10         13.74         15.14         5.84 o
   0  10  10         31.04         15.57         6.94 o
   1  10  10         13.79         20.12         5.22 o
   2  10  10          8.59          5.41         4.72 o
   1   0  11        276.64        428.72         4.95 o
   2   0  11        120.56        205.89         4.33 o
   3   0  11       2941.92       1783.53        13.87 o
   4   0  11        126.05         18.74         2.34 o
   5   0  11        776.70       1380.34        13.25 o
   6   0  11         63.53         27.05         3.31 o
   7   0  11         90.74        125.76         6.27 o
   8   0  11          0.01         -0.33         4.01 o
   9   0  11         20.44          7.73         4.22 o
  -9   1  11          2.06          2.50         4.18 o
  -8   1  11          9.28          0.28         5.16 o
  -7   1  11         49.72         73.82         5.74 o
  -6   1  11        250.93        320.81         8.38 o
  -5   1  11        180.56        242.82         5.51 o
  -4   1  11        905.82        529.68         8.01 o
  -3   1  11       1057.60        451.59         6.82 o
  -2   1  11       1817.47        593.30         6.86 o
  -1   1  11       2298.40       2471.11        11.27 o
   0   1  11       1809.00       3818.73        24.38 o
   1   1  11       2296.24       2454.49        12.51 o
   2   1  11       1818.25        603.24         8.94 o
   3   1  11       1057.61        444.52         7.61 o
   4   1  11        907.24        530.32         8.28 o
   5   1  11        180.48        257.41         6.39 o
   6   1  11        250.86        308.04         7.96 o
   7   1  11         49.87         69.51         4.84 o
   8   1  11          9.23          2.60         2.56 o
   9   1  11          2.05          8.45         4.65 o
  -9   2  11          6.74         12.16         4.78 o
  -8   2  11         25.58         28.74         5.95 o
  -7   2  11          6.43          5.59         2.87 o
  -6   2  11        115.60        148.89         5.90 o
  -5   2  11         25.75         75.90         4.84 o
  -4   2  11        644.03        497.55         7.24 o
  -3   2  11        209.04        318.91         5.21 o
  -2   2  11        815.70        424.45         5.67 o
  -1   2  11        744.39        956.95         9.13 o
   0   2  11       2365.64       3247.97        13.39 o
   1   2  11        746.45        953.01        10.40 o
   2   2  11        814.39        409.34         8.69 o
   3   2  11        208.71        309.85         7.76 o
   4   2  11        644.01        505.08         8.64 o
   5   2  11         25.74         77.03         3.37 o
   6   2  11        115.55        136.53         5.77 o
   7   2  11          6.47          2.73         2.51 o
   8   2  11         25.59         33.83         3.86 o
   9   2  11          6.79          5.91         4.83 o
  -8   3  11         75.10         61.84         6.22 o
  -7   3  11         59.78         72.00         5.87 o
  -6   3  11        170.92        277.03        11.64 o
  -5   3  11        182.89        207.86         8.76 o
  -4   3  11        152.47        388.26         6.96 o
  -3   3  11        135.66         76.57         2.90 o
  -2   3  11        247.54        161.46         5.53 o
  -1   3  11        542.90        692.72         8.93 o
   0   3  11         22.28          8.12         1.18 o
   1   3  11        542.96        692.23         8.67 o
   2   3  11        247.34        178.62         5.70 o
   3   3  11        135.92         75.75         3.79 o
   4   3  11        152.80        384.88         7.43 o
   5   3  11        183.22        233.46         6.20 o
   6   3  11        170.55        282.78         8.97 o
   7   3  11         59.86         64.11         5.02 o
   8   3  11         74.95         61.89         5.45 o
  -8   4  11          9.09         13.42         7.14 o
  -7   4  11         27.46         29.10         5.72 o
  -6   4  11        120.21        167.61         7.69 o
  -5   4  11         90.08        148.37         5.90 o
  -4   4  11        208.65        211.03         5.32 o
  -3   4  11        282.55        376.80         7.09 o
  -2   4  11         69.23         84.97         3.02 o
  -1   4  11        266.88        269.02         5.17 o
   0   4  11          3.63          1.65         1.23 o
   1   4  11        266.80        275.40         5.67 o
   2   4  11         68.95         94.02         3.99 o
   3   4  11        282.99        368.60         7.58 o
   4   4  11        208.76        224.76         8.21 o
   5   4  11         90.13        166.22         6.96 o
   6   4  11        120.32        169.94         7.34 o
   7   4  11         27.39         19.22         5.78 o
   8   4  11          9.08          3.01         3.72 o
  -8   5  11          0.66         17.99         7.13 o
  -7   5  11         40.45         46.49         8.36 o
  -6   5  11          5.63          3.99         3.55 o
  -5   5  11         85.23        131.07         6.95 o
  -4   5  11         83.84        130.84         6.41 o
  -3   5  11        557.35        351.44         7.55 o
  -2   5  11         13.65          8.65         2.15 o
  -1   5  11        211.88        381.40         6.62 o
   0   5  11         23.90         58.77         3.08 o
   1   5  11        211.04        376.64         6.23 o
   2   5  11         13.60          7.52         1.85 o
   3   5  11        557.45        371.66        10.46 o
   4   5  11         83.91        133.95         7.99 o
   5   5  11         85.28        136.59         5.68 o
   6   5  11          5.64         10.16         4.16 o
   7   5  11         40.57         40.76         5.16 o
   8   5  11          0.68          5.19         4.50 o
  -7   6  11          0.18          6.92         7.49 o
  -6   6  11         26.49         40.95         6.12 o
  -5   6  11         64.82         54.82         5.66 o
  -4   6  11         20.21         28.17         3.36 o
  -3   6  11         57.95        110.28         5.25 o
  -2   6  11        423.79        394.01         7.22 o
  -1   6  11        143.54         97.88         3.84 o
   0   6  11        371.28        588.89         8.43 o
   1   6  11        143.48         96.74         4.22 o
   2   6  11        424.48        401.77        10.19 o
   3   6  11         57.79        104.95         6.48 o
   4   6  11         20.25         25.36         4.12 o
   5   6  11         64.82         50.50         3.99 o
   6   6  11         26.53         46.10         5.65 o
   7   6  11          0.17         -1.68         4.11 o
  -6   7  11          7.65          1.46         4.30 o
  -5   7  11          8.02         18.85         4.04 o
  -4   7  11         22.30         13.09         3.62 o
  -3   7  11         16.45         23.20         3.83 o
  -2   7  11         21.95         14.04         2.37 o
  -1   7  11         15.39         28.48         3.82 o
   0   7  11         22.47         12.00         2.88 o
   1   7  11         15.25         28.06         3.33 o
   2   7  11         22.07         10.05         3.19 o
   3   7  11         16.44         20.82         4.04 o
   4   7  11         22.33         11.83         3.30 o
   5   7  11          7.99         15.99         4.07 o
   6   7  11          7.63         10.70         5.13 o
  -5   8  11          5.65          5.35         4.43 o
  -4   8  11         24.38         25.37         5.29 o
  -3   8  11        149.57        213.53        11.57 o
  -2   8  11         21.11         18.87         3.67 o
  -1   8  11         57.08         66.21         5.66 o
   0   8  11         50.75         94.60         6.05 o
   1   8  11         57.01         74.06         6.81 o
   2   8  11         21.15         17.54         4.55 o
   3   8  11        149.35        206.49        10.83 o
   4   8  11         24.43         35.60         5.53 o
   5   8  11          5.70          1.03         3.64 o
  -4   9  11         14.40         22.33         5.87 o
  -3   9  11          0.30          1.98         4.82 o
  -2   9  11         86.78        106.46         6.73 o
  -1   9  11         34.80         17.33         3.82 o
   0   9  11          0.78          8.53         4.08 o
   1   9  11         34.74         12.73         4.48 o
   2   9  11         86.81        111.39         8.40 o
   3   9  11          0.32         -1.97         3.94 o
   4   9  11         14.48         20.46         4.60 o
  -2  10  11          1.42          0.66         4.61 o
  -1  10  11          7.66         15.07         4.47 o
   0  10  11         78.36         50.86         6.16 o
   1  10  11          7.73         12.50         6.79 o
   2  10  11          1.42         -4.47         5.36 o
   0   0  12         72.42        316.54         5.88 o
   1   0  12        147.78        134.56         2.98 o
   2   0  12        256.47         12.44         1.61 o
   3   0  12       2248.40       1835.55        15.47 o
   4   0  12          4.73        318.69         7.32 o
   5   0  12         96.90         84.28         3.67 o
   6   0  12        270.10         69.76         4.70 o
   7   0  12          6.04         38.14         3.32 o
   8   0  12         17.63         92.56         6.46 o
   9   0  12          0.02          5.33         4.55 o
  -9   1  12         12.28         24.49         6.22 o
  -8   1  12         18.12         21.46         4.89 o
  -7   1  12         51.75         75.32         5.12 o
  -6   1  12         56.85         15.94         3.56 o
  -5   1  12        417.62        315.61         7.07 o
  -4   1  12        227.87         27.71         2.54 o
  -3   1  12       1846.41       2720.14        19.25 o
  -2   1  12        819.34       1443.44        12.75 o
  -1   1  12        818.47        625.81         5.99 o
   0   1  12        229.49        288.18         4.86 o
   1   1  12        818.90        628.68         7.64 o
   2   1  12        819.20       1442.63        11.76 o
   3   1  12       1848.40       2714.12        23.39 o
   4   1  12        227.54         29.92         2.43 o
   5   1  12        417.42        313.67         6.67 o
   6   1  12         56.70         15.87         2.66 o
   7   1  12         51.77         76.58         4.63 o
   8   1  12         18.05         22.13         3.13 o
   9   1  12         12.27         16.23         4.52 o
  -8   2  12        112.44         63.57         7.49 o
  -7   2  12         50.08        101.69         6.55 o
  -6   2  12        215.33        250.37         7.47 o
  -5   2  12         53.93         36.94         2.54 o
  -4   2  12        103.01        262.00         5.47 o
  -3   2  12         58.36        132.65         3.60 o
  -2   2  12       2198.14       1851.59        12.30 o
  -1   2  12        870.36       1087.99         9.61 o
   0   2  12       1153.16       1925.26        10.99 o
   1   2  12        870.49       1069.65        15.85 o
   2   2  12       2198.36       1854.61        19.74 o
   3   2  12         58.14        125.58         8.94 o
   4   2  12        102.56        253.69         6.36 o
   5   2  12         54.12         37.88         4.14 o
   6   2  12        214.73        251.95         7.65 o
   7   2  12         50.17        103.84         5.53 o
   8   2  12        112.66         55.86         4.70 o
  -8   3  12         17.35         29.09         4.81 o
  -7   3  12        251.89        223.93        11.60 o
  -6   3  12          4.49          5.88         3.69 o
  -5   3  12        429.71        616.86        11.41 o
  -4   3  12        293.23        136.91         4.36 o
  -3   3  12        153.59        292.26         5.39 o
  -2   3  12        329.67        252.45         5.05 o
  -1   3  12         24.10         53.68         2.33 o
   0   3  12         44.18         50.59         2.58 o
   1   3  12         24.27         54.95         2.69 o
   2   3  12        330.63        264.35         7.12 o
   3   3  12        153.49        289.40         7.31 o
   4   3  12        293.67        137.43         5.12 o
   5   3  12        430.10        637.27        12.55 o
   6   3  12          4.42          5.39         2.87 o
   7   3  12        251.71        227.36         8.70 o
   8   3  12         17.40         23.25         4.33 o
  -8   4  12         15.25          0.90        12.20 o
  -7   4  12         49.03         74.11         7.45 o
  -6   4  12        148.88        139.62         7.34 o
  -5   4  12        373.03        359.35         8.75 o
  -4   4  12        347.31        342.07         6.65 o
  -3   4  12        166.62        204.30         6.42 o
  -2   4  12         17.74         16.45         2.19 o
  -1   4  12         93.83         80.69         3.06 o
   0   4  12        297.22         48.64         2.06 o
   1   4  12         93.99         85.40         3.41 o
   2   4  12         17.69         14.56         3.12 o
   3   4  12        166.39        206.10         4.61 o
   4   4  12        347.29        355.56        10.27 o
   5   4  12        373.12        361.59        11.07 o
   6   4  12        148.63        143.14         7.00 o
   7   4  12         49.08         66.00         5.95 o
   8   4  12         15.32         10.32         3.88 o
  -7   5  12         12.04         14.70         6.32 o
  -6   5  12         71.21         73.56         7.35 o
  -5   5  12         43.49         32.67         4.23 o
  -4   5  12        226.46        276.36         6.99 o
  -3   5  12        179.52        138.21         6.94 o
  -2   5  12        398.80        412.85         6.82 o
  -1   5  12         41.57         61.02         2.93 o
   0   5  12          4.98          7.56         1.44 o
   1   5  12         41.27         56.51         2.31 o
   2   5  12        399.22        406.34         7.79 o
   3   5  12        179.43        140.92         6.86 o
   4   5  12        225.97        264.63         9.21 o
   5   5  12         43.60         25.45         3.72 o
   6   5  12         71.08         76.23         5.58 o
   7   5  12         12.03         10.13         4.22 o
  -7   6  12         10.58          9.90         6.67 o
  -6   6  12         14.33         11.80         7.78 o
  -5   6  12          7.41         10.63         3.51 o
  -4   6  12         54.00         59.12         5.65 o
  -3   6  12        123.59        143.98         5.33 o
  -2   6  12        122.40        173.64         4.84 o
  -1   6  12         75.52         57.55         3.36 o
   0   6  12        838.96        611.35        11.85 o
   1   6  12         75.54         56.32         3.40 o
   2   6  12        122.60        175.65         6.20 o
   3   6  12        123.48        143.32         7.30 o
   4   6  12         54.00         46.74         4.83 o
   5   6  12          7.51          0.45         2.58 o
   6   6  12         14.27         16.45         4.40 o
   7   6  12         10.58         10.78         4.83 o
  -6   7  12         41.77         64.71         7.29 o
  -5   7  12         10.87         24.55         4.43 o
  -4   7  12         21.24         21.90         3.91 o
  -3   7  12         93.35        113.17         6.76 o
  -2   7  12         29.43          7.62         4.65 o
  -1   7  12         34.33         16.73         3.16 o
   0   7  12         77.24         63.15         4.50 o
   1   7  12         34.42         11.65         3.78 o
   2   7  12         29.54          9.07         3.40 o
   3   7  12         93.62        113.71         7.13 o
   4   7  12         21.10         15.07         4.03 o
   5   7  12         10.80         12.55         3.56 o
   6   7  12         41.84         73.92         8.23 o
  -5   8  12         32.55         34.29         6.31 o
  -4   8  12          4.70          2.86         4.37 o
  -3   8  12          3.93          9.93         4.84 o
  -2   8  12         24.62         26.79         4.02 o
  -1   8  12        227.86        219.41         8.93 o
   0   8  12          1.03         31.09         5.17 o
   1   8  12        227.88        208.37        10.43 o
   2   8  12         24.54         32.80         5.09 o
   3   8  12          3.90          4.16         4.50 o
   4   8  12          4.71          1.38         3.49 o
   5   8  12         32.57         30.54         4.97 o
  -4   9  12         21.30         24.27         5.77 o
  -3   9  12         24.41         29.49         5.82 o
  -2   9  12          2.46          3.08         3.66 o
  -1   9  12         44.42         27.51         4.38 o
   0   9  12          2.13         -0.51         3.62 o
   1   9  12         44.43         22.17         4.83 o
   2   9  12          2.49          4.44         4.21 o
   3   9  12         24.44         26.17         5.41 o
   4   9  12         21.28         30.56         5.03 o
  -1  10  12         20.89         15.02         6.33 o
   0  10  12          7.84         30.81         5.44 o
   1  10  12         20.89         21.98         5.27 o
   1   0  13        188.22        314.25         4.96 o
   2   0  13        322.05        513.86         7.17 o
   3   0  13         72.12         21.48         2.60 o
   4   0  13         10.47          6.22         2.26 o
   5   0  13          0.23        102.43         5.69 o
   6   0  13        151.59         92.90         4.51 o
   7   0  13         29.72         36.33         3.41 o
   8   0  13          0.53         35.29         6.44 o
  -8   1  13          4.55          7.83         4.35 o
  -7   1  13         52.12         44.60         4.24 o
  -6   1  13        110.50        211.16         8.72 o
  -5   1  13        298.61        302.11         7.02 o
  -4   1  13        183.09         10.72         1.77 o
  -3   1  13        611.53        716.20         9.32 o
  -2   1  13        646.35       1531.40        13.16 o
  -1   1  13        854.94       1088.10         8.51 o
   0   1  13        169.44          2.69         1.40 o
   1   1  13        853.76       1082.07         8.65 o
   2   1  13        645.15       1510.82        19.82 o
   3   1  13        612.59        732.34        12.65 o
   4   1  13        183.01         12.21         2.74 o
   5   1  13        299.07        300.20         7.52 o
   6   1  13        110.41        194.47         6.60 o
   7   1  13         51.91         41.03         3.80 o
   8   1  13          4.52         11.61         2.88 o
  -8   2  13          6.49          1.98         3.82 o
  -7   2  13          5.81         28.28         4.01 o
  -6   2  13         36.09         67.10         4.22 o
  -5   2  13        142.06        180.95         5.28 o
  -4   2  13         78.69         37.83         2.68 o
  -3   2  13          7.59          5.58         1.30 o
  -2   2  13         90.99         18.92         2.16 o
  -1   2  13        440.74        313.49         6.72 o
   0   2  13         28.31        269.53         4.68 o
   1   2  13        440.22        307.24         7.08 o
   2   2  13         91.37         23.79         3.44 o
   3   2  13          7.66          6.69         2.45 o
   4   2  13         78.61         38.15         3.87 o
   5   2  13        141.88        175.16         5.82 o
   6   2  13         36.23         66.33         4.37 o
   7   2  13          5.81         19.03         3.12 o
   8   2  13          6.52          4.98         2.73 o
  -8   3  13         11.46          6.02         6.15 o
  -7   3  13         48.72         67.92         7.06 o
  -6   3  13        166.85        110.44         7.76 o
  -5   3  13         54.57         75.15         6.59 o
  -4   3  13         20.10         14.52         2.45 o
  -3   3  13         68.61        128.79         3.64 o
  -2   3  13        135.87         31.10         2.20 o
  -1   3  13         18.45          6.56         1.26 o
   0   3  13         22.39         82.93         3.99 o
   1   3  13         18.61          5.41         1.40 o
   2   3  13        136.14         31.14         2.65 o
   3   3  13         68.61        135.58         5.54 o
   4   3  13         20.14         14.25         2.48 o
   5   3  13         54.26         68.70         4.82 o
   6   3  13        166.59         97.61         5.63 o
   7   3  13         48.63         63.13         5.21 o
   8   3  13         11.43          7.05         3.63 o
  -8   4  13         69.44         70.76        11.02 o
  -7   4  13         36.19         44.10         8.42 o
  -6   4  13         63.92        104.09         7.80 o
  -5   4  13         35.35         30.94         3.16 o
  -4   4  13        427.28        350.23         6.70 o
  -3   4  13        199.06        316.22         6.85 o
  -2   4  13         44.63         51.32         3.79 o
  -1   4  13        181.19        239.74         4.99 o
   0   4  13        138.22        173.69         3.62 o
   1   4  13        181.02        236.87         4.95 o
   2   4  13         44.75         51.07         3.31 o
   3   4  13        198.57        325.55         6.56 o
   4   4  13        428.32        339.74         5.93 o
   5   4  13         35.36         34.40         4.45 o
   6   4  13         64.01        110.48         6.27 o
   7   4  13         36.11         41.77         4.59 o
   8   4  13         69.29         77.03         6.79 o
  -7   5  13          7.22          8.81         5.54 o
  -6   5  13         14.49          8.89         4.88 o
  -5   5  13        208.36        188.86        11.18 o
  -4   5  13         43.13         41.74         3.79 o
  -3   5  13        322.80        348.82         7.09 o
  -2   5  13        152.91        147.36         5.58 o
  -1   5  13        114.82        200.87         5.00 o
   0   5  13          0.16          4.59         1.43 o
   1   5  13        115.28        210.44         5.39 o
   2   5  13        152.54        140.08         4.86 o
   3   5  13        322.60        337.39         9.19 o
   4   5  13         43.02         40.26         5.43 o
   5   5  13        208.18        193.81         8.00 o
   6   5  13         14.52         15.39         3.51 o
   7   5  13          7.20         -2.22         3.97 o
  -7   6  13          4.98         -1.82         5.11 o
  -6   6  13         14.13          9.12         4.96 o
  -5   6  13         17.41         12.39         4.41 o
  -4   6  13         93.12        107.06         7.12 o
  -3   6  13         41.99         41.00         4.34 o
  -2   6  13         68.10        155.02         5.47 o
  -1   6  13        478.12        426.32         8.29 o
   0   6  13         11.26         31.34         3.53 o
   1   6  13        478.99        420.37         9.93 o
   2   6  13         68.13        154.23         5.96 o
   3   6  13         41.87         51.66         5.15 o
   4   6  13         93.33         98.48         6.76 o
   5   6  13         17.37         13.53         3.38 o
   6   6  13         14.16          9.99         3.76 o
   7   6  13          5.00          3.55         4.17 o
  -6   7  13          5.07          3.19         4.58 o
  -5   7  13         74.50         67.22         6.40 o
  -4   7  13         12.78         30.12         4.48 o
  -3   7  13          7.35          9.13         3.19 o
  -2   7  13        152.30        146.18         6.52 o
  -1   7  13         33.44         32.40         4.05 o
   0   7  13          0.00         -1.13         2.79 o
   1   7  13         33.49         31.95         3.64 o
   2   7  13        152.06        152.57         7.88 o
   3   7  13          7.29          8.92         3.43 o
   4   7  13         12.75         26.09         5.22 o
   5   7  13         74.41         54.23         5.17 o
   6   7  13          5.04          5.40         4.28 o
  -5   8  13         41.11         54.73         6.90 o
  -4   8  13          0.92          5.66         4.49 o
  -3   8  13         71.03         63.18         7.29 o
  -2   8  13         84.52        104.20         6.61 o
  -1   8  13         11.32          4.61         3.19 o
   0   8  13         31.15         96.74         6.24 o
   1   8  13         11.27         11.25         3.84 o
   2   8  13         84.42        111.11         8.08 o
   3   8  13         71.06         57.58         5.99 o
   4   8  13          0.91          2.32         3.66 o
   5   8  13         41.20         74.06         7.11 o
  -3   9  13         13.14         23.87         5.60 o
  -2   9  13          8.94         18.93         3.94 o
  -1   9  13          6.77          0.79         3.96 o
   0   9  13         35.78         23.39         4.59 o
   1   9  13          6.78          3.69         4.01 o
   2   9  13          8.93         18.24         4.91 o
   3   9  13         13.07         17.48         4.82 o
   0  10  13          9.04          4.85         4.40 o
   0   0  14         42.63         55.88         3.62 o
   1   0  14         12.99          3.81         2.32 o
   2   0  14        680.22       1151.11        13.04 o
   3   0  14         79.45        244.49         7.36 o
   4   0  14        393.03        522.65        10.82 o
   5   0  14       1232.63       1729.75        20.87 o
   6   0  14         13.01          2.36         2.51 o
   7   0  14        308.59        361.60         9.62 o
   8   0  14         30.37         50.09         6.06 o
  -8   1  14         22.00         35.66         6.05 o
  -7   1  14         12.79         44.54         4.96 o
  -6   1  14        153.25        195.35         9.61 o
  -5   1  14         49.18         94.33         4.94 o
  -4   1  14         20.06         62.23         3.69 o
  -3   1  14        107.02         87.95         5.31 o
  -2   1  14        116.12         77.87         3.36 o
  -1   1  14         60.51        183.80         4.19 o
   0   1  14        244.31        437.35         7.24 o
   1   1  14         60.34        167.38         4.44 o
   2   1  14        116.04         77.59         4.06 o
   3   1  14        106.75         85.47         5.40 o
   4   1  14         19.94         54.40         4.00 o
   5   1  14         49.21         94.70         4.60 o
   6   1  14        153.19        189.23         6.56 o
   7   1  14         12.79         40.53         3.73 o
   8   1  14         22.00         24.52         3.82 o
  -8   2  14         12.15          9.88         4.52 o
  -7   2  14         65.18         83.48         6.09 o
  -6   2  14         67.83         50.08         4.81 o
  -5   2  14        204.38        209.53         5.80 o
  -4   2  14        188.35        226.83         5.33 o
  -3   2  14        270.31        261.82         5.83 o
  -2   2  14        436.20        349.84         7.15 o
  -1   2  14        324.22        278.69         6.21 o
   0   2  14        475.99       1566.25        11.50 o
   1   2  14        324.45        270.59         9.60 o
   2   2  14        436.75        356.77         7.18 o
   3   2  14        270.37        273.30         7.41 o
   4   2  14        188.75        228.84         6.73 o
   5   2  14        203.91        214.57         6.53 o
   6   2  14         67.88         46.95         4.23 o
   7   2  14         64.98         82.48         4.99 o
   8   2  14         12.10          5.70         2.83 o
  -8   3  14         43.17         78.91        11.69 o
  -7   3  14         56.38         74.48         7.28 o
  -6   3  14          6.27          7.61         3.58 o
  -5   3  14        108.04        103.38         5.06 o
  -4   3  14        202.16        168.78         5.45 o
  -3   3  14         13.56         29.79         2.09 o
  -2   3  14        348.01        477.44         7.65 o
  -1   3  14         90.13        116.48         4.25 o
   0   3  14          6.24         10.64         1.71 o
   1   3  14         90.04        111.08         4.03 o
   2   3  14        348.20        485.47         7.09 o
   3   3  14         13.77         36.73         3.37 o
   4   3  14        202.50        168.68         5.90 o
   5   3  14        108.11        107.18         5.69 o
   6   3  14          6.32          1.38         2.66 o
   7   3  14         56.28         69.75         5.45 o
   8   3  14         43.16         68.50         7.42 o
  -8   4  14         20.89         25.73         8.16 o
  -7   4  14         61.14         64.50         9.50 o
  -6   4  14         82.35         81.15         9.92 o
  -5   4  14        173.37        190.04         6.39 o
  -4   4  14        535.94        224.24         6.19 o
  -3   4  14        492.87        640.28        18.85 o
  -2   4  14         23.45         98.82         4.97 o
  -1   4  14         29.74         23.39         2.33 o
   0   4  14         62.05         65.01         2.86 o
   1   4  14         29.73         23.38         2.02 o
   2   4  14         23.39         91.14         4.72 o
   3   4  14        492.80        653.09         9.68 o
   4   4  14        535.53        228.68         6.91 o
   5   4  14        173.83        198.02         7.80 o
   6   4  14         82.35         86.24         5.83 o
   7   4  14         61.23         73.86         5.59 o
   8   4  14         20.84         15.64         4.32 o
  -7   5  14          3.94          0.70         5.05 o
  -6   5  14         58.05         34.21         5.99 o
  -5   5  14         30.66         34.42         7.23 o
  -4   5  14        255.87        252.36        10.70 o
  -3   5  14         56.44         79.12         8.54 o
  -2   5  14        164.41        205.16         6.52 o
  -1   5  14         42.40        175.69         4.72 o
   0   5  14        128.78         48.88         3.49 o
   1   5  14         42.35        174.64         4.52 o
   2   5  14        164.64        204.31         6.51 o
   3   5  14         56.49         63.40         4.80 o
   4   5  14        255.53        264.68        11.49 o
   5   5  14         30.77         34.95         4.05 o
   6   5  14         58.08         31.17         4.03 o
   7   5  14          3.96          3.09         3.50 o
  -7   6  14         12.31         10.08         5.82 o
  -6   6  14          4.86         10.15         4.66 o
  -5   6  14         16.01         24.93         5.11 o
  -4   6  14         15.05         23.28         4.09 o
  -3   6  14         70.97         73.76         4.90 o
  -2   6  14         10.64         11.27         2.68 o
  -1   6  14        386.05        326.03         7.35 o
   0   6  14         94.40         29.88         3.46 o
   1   6  14        385.87        338.50         9.10 o
   2   6  14         10.73         13.45         2.88 o
   3   6  14         71.34         83.80         5.94 o
   4   6  14         15.02         12.26         3.40 o
   5   6  14         15.95         26.04         3.87 o
   6   6  14          4.88          3.18         4.01 o
   7   6  14         12.33          6.23         4.08 o
  -6   7  14         13.24         13.42         4.95 o
  -5   7  14         11.84         18.77         4.20 o
  -4   7  14         32.36         16.97         3.70 o
  -3   7  14         43.82         39.31         5.92 o
  -2   7  14         15.86         23.54         3.59 o
  -1   7  14         12.01          7.28         3.42 o
   0   7  14         94.98        146.60         6.62 o
   1   7  14         11.87          6.12         4.97 o
   2   7  14         15.86         21.02         4.11 o
   3   7  14         43.89         39.28         4.96 o
   4   7  14         32.47         26.76         4.35 o
   5   7  14         11.86         14.86         4.78 o
   6   7  14         13.34         11.75         5.95 o
  -5   8  14         28.75         45.17         6.57 o
  -4   8  14         66.02         79.30         7.98 o
  -3   8  14        118.13        134.07         9.70 o
  -2   8  14         29.84         20.94         4.13 o
  -1   8  14          5.24          2.61         3.75 o
   0   8  14          1.26          3.02         2.76 o
   1   8  14          5.24          3.22         3.31 o
   2   8  14         29.88         15.24         4.06 o
   3   8  14        118.16        131.48         8.20 o
   4   8  14         65.90         78.23         6.84 o
   5   8  14         28.77         34.90         5.32 o
  -3   9  14         49.06         30.80         6.10 o
  -2   9  14          9.00          5.90         3.65 o
  -1   9  14          3.36         -2.15         3.42 o
   0   9  14          0.84          0.36         3.52 o
   1   9  14          3.37         -3.33         3.83 o
   2   9  14          8.94          5.34         4.41 o
   3   9  14         49.08         24.30         5.59 o
   1   0  15         27.60         37.30         2.77 o
   2   0  15          7.33         34.55         3.56 o
   3   0  15         25.52         86.07         4.66 o
   4   0  15         51.39         62.50         4.96 o
   5   0  15        532.91        444.07         9.63 o
   6   0  15        112.80        179.22         6.13 o
   7   0  15          6.24          4.13         2.25 o
   8   0  15         15.29         10.54         4.50 o
  -8   1  15         25.17         23.70         4.78 o
  -7   1  15          6.25         11.59         3.20 o
  -6   1  15        100.23         80.55         5.92 o
  -5   1  15        320.67        355.00        16.86 o
  -4   1  15        181.71        288.15         6.54 o
  -3   1  15          8.68         20.75         3.02 o
  -2   1  15        541.69        931.59        10.89 o
  -1   1  15       1142.64       1310.77        12.68 o
   0   1  15        232.79        141.08         4.39 o
   1   1  15       1142.85       1291.95        12.47 o
   2   1  15        540.31        915.68        18.01 o
   3   1  15          8.59         18.01         3.60 o
   4   1  15        182.20        287.43         9.13 o
   5   1  15        320.72        342.99         8.76 o
   6   1  15         99.81         67.80         4.30 o
   7   1  15          6.23          7.95         2.58 o
   8   1  15         25.16         26.93         4.04 o
  -8   2  15          5.70          4.23         4.88 o
  -7   2  15          7.70          6.41         3.06 o
  -6   2  15         30.48         33.76         4.18 o
  -5   2  15         91.10         72.12         3.64 o
  -4   2  15         77.82         60.67         3.05 o
  -3   2  15         38.21          5.97         1.57 o
  -2   2  15        105.16        265.98         6.09 o
  -1   2  15        113.22         63.05         4.66 o
   0   2  15         10.90          3.84         1.44 o
   1   2  15        112.61         67.80         3.90 o
   2   2  15        104.86        260.20         6.44 o
   3   2  15         38.10          4.44         2.03 o
   4   2  15         77.74         68.42         4.07 o
   5   2  15         90.97         68.67         4.56 o
   6   2  15         30.58         25.51         3.38 o
   7   2  15          7.61          3.61         2.74 o
   8   2  15          5.68          0.46         3.01 o
  -8   3  15        122.07        161.76        14.88 o
  -7   3  15        121.80        144.90        15.42 o
  -6   3  15         73.88         42.34         5.45 o
  -5   3  15         58.62         76.03         4.47 o
  -4   3  15        303.19        168.91         4.92 o
  -3   3  15        369.75        537.41        12.36 o
  -2   3  15        422.58        921.01        10.82 o
  -1   3  15         36.37        118.13         3.79 o
   0   3  15        554.14         52.01         3.05 o
   1   3  15         36.38        118.40         4.09 o
   2   3  15        422.15        929.74         9.87 o
   3   3  15        369.64        568.16        13.79 o
   4   3  15        302.99        170.54         6.16 o
   5   3  15         58.65         72.28         4.83 o
   6   3  15         73.73         40.42         4.15 o
   7   3  15        121.68        129.20         7.05 o
   8   3  15        121.70        143.22         7.70 o
  -7   4  15         28.85         68.06        11.59 o
  -6   4  15         43.82         30.77         7.08 o
  -5   4  15         38.70         34.79         4.03 o
  -4   4  15        490.17        577.25         8.30 o
  -3   4  15         49.24         64.77         5.56 o
  -2   4  15        103.09        109.25         5.30 o
  -1   4  15         29.87         54.19         4.18 o
   0   4  15        327.66        305.44         5.93 o
   1   4  15         29.86         58.75         2.86 o
   2   4  15        102.61        103.37         5.41 o
   3   4  15         49.08         68.68         4.33 o
   4   4  15        490.54        568.81        11.88 o
   5   4  15         38.62         44.79         4.46 o
   6   4  15         43.91         32.50         4.00 o
   7   4  15         28.98         64.56         5.26 o
  -7   5  15          9.12         22.27         9.41 o
  -6   5  15         40.07         75.01         7.85 o
  -5   5  15          5.17         -1.42         4.06 o
  -4   5  15         65.12         43.06         4.43 o
  -3   5  15        385.55        428.79        11.80 o
  -2   5  15        404.23        220.11         6.82 o
  -1   5  15         71.02         27.67         4.09 o
   0   5  15          8.58         42.79         3.07 o
   1   5  15         71.02         26.66         2.56 o
   2   5  15        404.46        226.10         6.99 o
   3   5  15        385.10        453.41        10.15 o
   4   5  15         64.94         41.13         5.37 o
   5   5  15          5.16         -2.86         2.94 o
   6   5  15         39.95         84.73         5.98 o
   7   5  15          9.11         15.67         4.03 o
  -6   6  15         22.06         11.88         4.46 o
  -5   6  15         17.83         31.94         5.75 o
  -4   6  15         49.92         39.52         5.66 o
  -3   6  15          5.25          1.12         2.69 o
  -2   6  15         66.61         93.67         4.93 o
  -1   6  15        140.47        121.33         5.89 o
   0   6  15        263.99        202.37         7.42 o
   1   6  15        140.32        121.20         5.92 o
   2   6  15         66.54         99.44         5.12 o
   3   6  15          5.21         -1.86         3.50 o
   4   6  15         50.12         26.20         5.58 o
   5   6  15         17.81         35.47         4.27 o
   6   6  15         22.10         30.45         5.07 o
  -6   7  15          4.46         -1.44         4.65 o
  -5   7  15          8.21         22.20         7.75 o
  -4   7  15         73.94         75.53         7.43 o
  -3   7  15         76.64         49.78         5.49 o
  -2   7  15         85.22         66.67         5.48 o
  -1   7  15        415.38        377.90        10.90 o
   0   7  15        254.07        230.94         8.32 o
   1   7  15        415.17        390.05        10.48 o
   2   7  15         85.39         78.53         6.70 o
   3   7  15         76.69         46.48         5.26 o
   4   7  15         74.12         66.56         6.17 o
   5   7  15          8.17         20.36         4.70 o
   6   7  15          4.44          0.50         4.19 o
  -4   8  15        100.06        101.82         8.98 o
  -3   8  15         48.92         54.86         6.96 o
  -2   8  15         44.52         60.42         5.40 o
  -1   8  15         53.74         19.29         3.65 o
   0   8  15          9.57         19.17         3.86 o
   1   8  15         53.71         20.04         4.17 o
   2   8  15         44.50         58.70         5.96 o
   3   8  15         48.92         47.97         5.64 o
   4   8  15         99.92        102.61         7.65 o
  -3   9  15         68.35         86.53         9.59 o
  -2   9  15          8.81         10.96         3.76 o
  -1   9  15         19.87         13.08         9.00 o
   0   9  15          2.17          3.91         4.39 o
   1   9  15         19.94         22.72         4.91 o
   2   9  15          8.81         12.75         4.68 o
   3   9  15         68.34         96.93         8.39 o
   0   0  16         44.96          0.23         2.03 o
   1   0  16        416.59        262.66         7.61 o
   2   0  16         32.31          6.75         1.85 o
   3   0  16          1.40          2.05         2.39 o
   4   0  16        157.38        429.29        11.35 o
   5   0  16         92.77        128.55         5.63 o
   6   0  16         21.44         51.85         3.76 o
   7   0  16          1.41          2.68         2.29 o
   8   0  16          0.02          2.46         3.80 o
  -8   1  16         21.21         19.39         4.65 o
  -7   1  16         17.98         20.75         3.58 o
  -6   1  16         60.01         87.85         5.62 o
  -5   1  16        472.24        533.54        10.28 o
  -4   1  16        161.60        375.87         7.53 o
  -3   1  16        131.25        104.50         6.01 o
  -2   1  16        357.48        489.38         8.15 o
  -1   1  16        276.20        412.68         7.33 o
   0   1  16         29.68          7.23         2.28 o
   1   1  16        276.07        405.31         7.99 o
   2   1  16        357.27        480.82         9.21 o
   3   1  16        131.44        106.54         5.66 o
   4   1  16        161.64        366.99         9.40 o
   5   1  16        472.67        538.93        11.09 o
   6   1  16         60.16         91.63         5.30 o
   7   1  16         18.08         20.62         3.10 o
   8   1  16         21.15         13.59         4.39 o
  -8   2  16         67.82         98.36        12.06 o
  -7   2  16         36.31         29.83         4.40 o
  -6   2  16         46.62         53.80         5.10 o
  -5   2  16         19.79         24.33         2.52 o
  -4   2  16        154.99         62.65         2.93 o
  -3   2  16         17.40         96.73         4.30 o
  -2   2  16        252.39        343.48        11.66 o
  -1   2  16         36.33         48.61         2.91 o
   0   2  16          2.54          1.67         1.10 o
   1   2  16         36.08         53.21         3.35 o
   2   2  16        252.22        322.13         7.79 o
   3   2  16         17.46         89.77         5.56 o
   4   2  16        155.21         64.99         4.68 o
   5   2  16         19.86         21.84         3.25 o
   6   2  16         46.37         46.08         4.47 o
   7   2  16         36.43         29.79         3.88 o
   8   2  16         67.99         83.83         5.93 o
  -8   3  16         15.76         23.83        10.02 o
  -7   3  16        109.89        102.68        16.20 o
  -6   3  16         19.72         48.11         5.70 o
  -5   3  16         14.82          3.85         2.15 o
  -4   3  16        183.56        318.23         6.59 o
  -3   3  16         35.34         42.63         3.32 o
  -2   3  16        125.49        102.88         5.97 o
  -1   3  16        388.68        440.69        10.69 o
   0   3  16        100.33        154.60         4.49 o
   1   3  16        388.62        443.15         7.92 o
   2   3  16        125.13         94.99         3.91 o
   3   3  16         35.16         41.34         3.60 o
   4   3  16        183.58        301.17         8.25 o
   5   3  16         14.81          6.85         2.74 o
   6   3  16         19.82         48.74         4.51 o
   7   3  16        109.94         92.44         6.10 o
   8   3  16         15.75         16.63         3.90 o
  -7   4  16         25.86         31.31         8.37 o
  -6   4  16         55.41         31.69         6.99 o
  -5   4  16         90.93         84.00         7.71 o
  -4   4  16         46.72         47.41         3.11 o
  -3   4  16        245.74        419.44        12.42 o
  -2   4  16        279.96        227.54         7.48 o
  -1   4  16         74.17        230.86         6.64 o
   0   4  16         16.58         22.73         2.42 o
   1   4  16         73.94        233.90         5.54 o
   2   4  16        280.11        216.98         7.54 o
   3   4  16        245.48        427.05        10.11 o
   4   4  16         46.94         45.45         4.29 o
   5   4  16         90.86         85.34         5.64 o
   6   4  16         55.58         37.00         4.27 o
   7   4  16         25.80         28.30         4.25 o
  -7   5  16         21.25         13.49         6.74 o
  -6   5  16          6.33          0.05         4.00 o
  -5   5  16         12.58          5.40         4.03 o
  -4   5  16         22.76          8.41         3.37 o
  -3   5  16        348.33        363.44        11.08 o
  -2   5  16        236.73        201.79         8.02 o
  -1   5  16         26.86         14.49         3.81 o
   0   5  16        132.30        280.72         8.95 o
   1   5  16         27.04         16.94         4.20 o
   2   5  16        236.61        206.96         7.64 o
   3   5  16        348.28        368.69         9.60 o
   4   5  16         22.72         12.25         4.40 o
   5   5  16         12.53          9.64         3.06 o
   6   5  16          6.29          5.57         3.17 o
   7   5  16         21.35         10.24         3.86 o
  -6   6  16         15.22         16.87         4.92 o
  -5   6  16         25.71         14.94         4.59 o
  -4   6  16          0.79         14.68         4.51 o
  -3   6  16         60.51         85.47         5.91 o
  -2   6  16         29.74         35.69         4.82 o
  -1   6  16         55.39         73.78         5.33 o
   0   6  16        874.97       1043.28        16.03 o
   1   6  16         55.46         71.66         4.83 o
   2   6  16         29.72         30.81         4.00 o
   3   6  16         60.58         71.13         6.67 o
   4   6  16          0.76          8.88         4.36 o
   5   6  16         25.79         22.03         3.92 o
   6   6  16         15.21         27.03         4.87 o
  -5   7  16         53.68         90.66        11.22 o
  -4   7  16          5.91         27.01        20.56 o
  -3   7  16         13.16         18.68         4.03 o
  -2   7  16         31.53         25.57         5.12 o
  -1   7  16         94.52        155.55         7.06 o
   0   7  16        134.29        284.94         9.16 o
   1   7  16         94.51        156.49         6.94 o
   2   7  16         31.53         32.00         4.66 o
   3   7  16         13.18         20.57         4.10 o
   4   7  16          5.90         19.57         5.39 o
   5   7  16         53.93         98.34         7.85 o
  -4   8  16         99.00        140.33        10.36 o
  -3   8  16         42.41         58.04         7.16 o
  -2   8  16         13.56          8.39         4.24 o
  -1   8  16         19.37         22.27         3.96 o
   0   8  16          9.58         10.90         3.13 o
   1   8  16         19.35         22.58         4.23 o
   2   8  16         13.70          9.68         4.02 o
   3   8  16         42.40         45.48         5.52 o
   4   8  16         98.78        143.72         8.70 o
  -2   9  16         56.56         53.93         7.50 o
  -1   9  16          0.68          7.56         4.63 o
   0   9  16          4.94          6.84         4.13 o
   1   9  16          0.68          2.26         3.59 o
   2   9  16         56.60         68.57         7.39 o
   1   0  17        585.31        379.68         9.35 o
   2   0  17         16.50         66.84         4.28 o
   3   0  17         21.01         57.94         4.31 o
   4   0  17        212.80        342.54         8.96 o
   5   0  17         36.17        102.28         5.12 o
   6   0  17        172.37        389.09         9.02 o
   7   0  17         86.93         25.24         4.11 o
   8   0  17         43.29         36.04         5.50 o
  -8   1  17          3.11          0.13         3.70 o
  -7   1  17          8.78          5.87         2.90 o
  -6   1  17         31.42         69.53         5.91 o
  -5   1  17        125.67         98.79         5.72 o
  -4   1  17         35.83         89.47         4.60 o
  -3   1  17        237.64        383.71         8.26 o
  -2   1  17         22.00         28.32         2.60 o
  -1   1  17        152.38         99.12         4.72 o
   0   1  17        181.72         23.13         2.82 o
   1   1  17        152.35         91.26         4.05 o
   2   1  17         22.08         26.83         3.54 o
   3   1  17        238.13        400.75        10.63 o
   4   1  17         35.97         92.00         5.16 o
   5   1  17        125.81         98.06         6.76 o
   6   1  17         31.46         65.16         4.69 o
   7   1  17          8.80          4.98         2.59 o
   8   1  17          3.11         -3.87         3.87 o
  -8   2  17          6.14         28.30         6.37 o
  -7   2  17         14.64         20.18         3.75 o
  -6   2  17         39.05         30.87         4.22 o
  -5   2  17        146.61        124.56         4.83 o
  -4   2  17        232.52        357.05         6.23 o
  -3   2  17         52.46         62.02         3.11 o
  -2   2  17        102.22         70.70         3.81 o
  -1   2  17        235.75         80.72         3.53 o
   0   2  17        372.91        262.34         5.59 o
   1   2  17        235.41         82.59         4.28 o
   2   2  17        101.91         64.10         3.99 o
   3   2  17         52.44         65.45         5.23 o
   4   2  17        232.61        369.43        10.16 o
   5   2  17        146.87        120.82         5.86 o
   6   2  17         39.09         24.65         3.51 o
   7   2  17         14.58         26.75         3.62 o
   8   2  17          6.18         25.73         4.05 o
  -7   3  17         30.38         23.74         7.12 o
  -6   3  17          8.40          5.18         5.48 o
  -5   3  17         27.08         90.14         5.34 o
  -4   3  17          9.03         12.00         2.02 o
  -3   3  17         48.47         69.83         3.91 o
  -2   3  17        143.90        138.01         5.45 o
  -1   3  17          6.10          7.66         1.82 o
   0   3  17        618.07        417.71         7.87 o
   1   3  17          6.10         11.36         1.87 o
   2   3  17        143.38        142.44         5.16 o
   3   3  17         48.48         68.36         5.54 o
   4   3  17          8.98         18.04         3.63 o
   5   3  17         27.11         85.21         5.44 o
   6   3  17          8.46          3.54         2.91 o
   7   3  17         30.39         26.48         3.88 o
  -7   4  17         63.00         93.45        19.51 o
  -6   4  17         19.13         25.70         5.36 o
  -5   4  17         61.14         85.71         8.06 o
  -4   4  17         47.94         52.12         4.86 o
  -3   4  17        302.03        304.90        10.03 o
  -2   4  17         98.83         62.18         5.27 o
  -1   4  17         40.24         42.26         2.19 o
   0   4  17         58.70        122.51         4.57 o
   1   4  17         40.27         39.98         2.68 o
   2   4  17         98.98         56.84         4.18 o
   3   4  17        301.33        278.33         8.49 o
   4   4  17         47.83         46.15         3.85 o
   5   4  17         61.02         89.27         5.79 o
   6   4  17         19.01         35.68         4.43 o
   7   4  17         62.96         98.70         6.62 o
  -7   5  17          0.37          9.99         6.32 o
  -6   5  17          2.04          7.89         4.50 o
  -5   5  17         45.91         39.02         5.93 o
  -4   5  17        113.72        101.83         7.87 o
  -3   5  17        141.24        117.75         6.79 o
  -2   5  17        315.55        267.41         8.60 o
  -1   5  17         32.76         32.38         4.85 o
   0   5  17         19.21         62.74         4.85 o
   1   5  17         32.82         31.70         3.59 o
   2   5  17        315.57        262.52         8.73 o
   3   5  17        141.18        113.99         5.75 o
   4   5  17        113.93         97.29         7.63 o
   5   5  17         45.82         32.74         4.22 o
   6   5  17          2.03          5.50         3.24 o
   7   5  17          0.38          7.06         3.83 o
  -6   6  17         20.81          2.42         5.15 o
  -5   6  17          6.71          4.43         4.05 o
  -4   6  17         32.72         41.65         6.53 o
  -3   6  17         22.06         37.54         4.04 o
  -2   6  17         62.96         74.31         6.38 o
  -1   6  17        347.96        407.75        10.30 o
   0   6  17         26.17         55.51         4.60 o
   1   6  17        348.42        412.47        10.30 o
   2   6  17         62.84         87.18         5.55 o
   3   6  17         22.09         51.88         6.15 o
   4   6  17         32.78         42.27         6.87 o
   5   6  17          6.71         11.63         3.59 o
   6   6  17         20.76         19.38         4.48 o
  -5   7  17         44.75         76.36        10.93 o
  -4   7  17          0.45         13.69         5.83 o
  -3   7  17          9.11         13.59         4.60 o
  -2   7  17         92.35         88.87         6.22 o
  -1   7  17        130.86         95.86         5.84 o
   0   7  17        115.08        145.65         6.87 o
   1   7  17        130.79        106.95         5.93 o
   2   7  17         92.41         93.16         6.63 o
   3   7  17          9.06         13.32         5.17 o
   4   7  17          0.46          7.10         4.43 o
   5   7  17         44.68         79.48         7.46 o
  -4   8  17         11.28         14.68         6.85 o
  -3   8  17          0.90         11.86         7.80 o
  -2   8  17          3.26          7.14         3.56 o
  -1   8  17         13.44          8.91         3.85 o
   0   8  17         72.38         72.49         7.14 o
   1   8  17         13.47         14.96         4.70 o
   2   8  17          3.29          4.57         3.85 o
   3   8  17          0.91          5.41         4.38 o
   4   8  17         11.30         26.82         6.28 o
  -2   9  17          1.07         -2.49         4.79 o
  -1   9  17         16.39         15.08         5.16 o
   0   9  17         12.42         34.00         5.49 o
   1   9  17         16.39         25.54         4.96 o
   2   9  17          1.08          6.43         4.23 o
   0   0  18          4.31         85.67         5.77 o
   1   0  18        116.82        908.17        13.16 o
   2   0  18         34.43         13.02         2.39 o
   3   0  18          0.08         92.39         6.50 o
   4   0  18        158.05        289.82         9.37 o
   5   0  18        185.17         56.07         3.89 o
   6   0  18          0.92         14.70         2.67 o
   7   0  18         12.25         36.19         4.47 o
   8   0  18         33.95         68.14         7.09 o
  -8   1  18          1.04          0.59         3.90 o
  -7   1  18          1.26         10.08         3.50 o
  -6   1  18         14.92         13.88         3.36 o
  -5   1  18         39.99         17.40         3.10 o
  -4   1  18        103.50         45.90         3.37 o
  -3   1  18        125.38         37.88         3.13 o
  -2   1  18         77.01        149.66         4.64 o
  -1   1  18        287.33        226.32         5.78 o
   0   1  18         15.59          2.86         2.34 o
   1   1  18        288.51        217.27         6.53 o
   2   1  18         77.04        141.16         7.07 o
   3   1  18        125.46         43.66         3.87 o
   4   1  18        103.52         47.80         3.98 o
   5   1  18         40.04         17.35         2.76 o
   6   1  18         14.94          5.57         2.46 o
   7   1  18          1.27         16.73         3.11 o
   8   1  18          1.04         -1.40         4.56 o
  -8   2  18         41.56         45.74         7.09 o
  -7   2  18         14.11          3.64         2.77 o
  -6   2  18         62.87        122.64         6.65 o
  -5   2  18         33.00          7.80         2.77 o
  -4   2  18        137.27         97.77         3.98 o
  -3   2  18        288.03        464.55         8.24 o
  -2   2  18         37.37         69.49         4.72 o
  -1   2  18        205.17         60.20         3.36 o
   0   2  18        122.51        286.02         6.06 o
   1   2  18        204.59         59.94         6.79 o
   2   2  18         37.59         61.84         4.68 o
   3   2  18        288.27        462.84        12.32 o
   4   2  18        137.36        102.63         5.82 o
   5   2  18         33.13          5.69         2.69 o
   6   2  18         62.82        111.88         6.08 o
   7   2  18         14.20          5.01         3.26 o
   8   2  18         41.51         42.59         5.15 o
  -7   3  18         15.81         14.38         6.28 o
  -6   3  18        174.76        154.85        13.40 o
  -5   3  18         24.78         21.33         3.74 o
  -4   3  18        319.90        464.44        10.10 o
  -3   3  18        129.86        119.68         4.64 o
  -2   3  18         10.04          4.09         2.17 o
  -1   3  18         24.15         17.31         3.01 o
   0   3  18         77.07        347.22         8.38 o
   1   3  18         24.04         17.95         2.10 o
   2   3  18         10.10          1.62         1.71 o
   3   3  18        129.89        118.93         7.02 o
   4   3  18        320.39        471.31        12.24 o
   5   3  18         24.81         28.39         3.77 o
   6   3  18        175.34        156.25         7.37 o
   7   3  18         15.91         13.40         3.38 o
  -7   4  18         35.81         20.64         7.51 o
  -6   4  18          7.87          2.30         6.28 o
  -5   4  18        102.65        137.55        11.58 o
  -4   4  18         58.16         76.64         5.80 o
  -3   4  18          2.01          7.14         3.47 o
  -2   4  18         16.19         31.91         4.12 o
  -1   4  18        139.73        170.17         4.24 o
   0   4  18         62.81        108.01         5.67 o
   1   4  18        139.81        179.22         6.03 o
   2   4  18         16.12         31.07         3.55 o
   3   4  18          1.98          4.76         2.52 o
   4   4  18         58.37         87.90         6.99 o
   5   4  18        102.80        140.50         7.09 o
   6   4  18          7.80         19.50         3.60 o
   7   4  18         36.03         35.67         4.53 o
  -6   5  18         11.48         36.19         6.19 o
  -5   5  18         12.91         17.70         4.95 o
  -4   5  18          1.49          9.53         4.51 o
  -3   5  18         72.66         49.80         4.56 o
  -2   5  18        179.69        162.59         8.47 o
  -1   5  18         90.77        110.40         7.01 o
   0   5  18         74.52         59.79         4.84 o
   1   5  18         90.70        101.37         5.88 o
   2   5  18        179.92        176.84         7.64 o
   3   5  18         72.59         49.67         5.81 o
   4   5  18          1.45          2.44         3.83 o
   5   5  18         12.89         23.17         3.75 o
   6   5  18         11.52         40.99         4.57 o
  -6   6  18          1.70          8.73         4.73 o
  -5   6  18         35.40         26.77         5.39 o
  -4   6  18         14.14         14.70         4.46 o
  -3   6  18         16.76         26.34         4.57 o
  -2   6  18         17.20         35.75         5.03 o
  -1   6  18         40.69         51.23         4.98 o
   0   6  18         23.32         71.76         5.64 o
   1   6  18         40.75         53.73         5.03 o
   2   6  18         17.13         32.36         5.17 o
   3   6  18         16.69         25.92         4.88 o
   4   6  18         14.14          9.66         3.90 o
   5   6  18         35.22         23.62         3.91 o
   6   6  18          1.68         11.08         4.50 o
  -5   7  18         42.19         32.46         9.41 o
  -4   7  18         64.95         83.22        10.72 o
  -3   7  18         18.46         63.35         9.55 o
  -2   7  18         52.72         42.30         5.57 o
  -1   7  18         53.37         76.19         5.38 o
   0   7  18         84.15         66.84         5.03 o
   1   7  18         53.52         71.43         5.95 o
   2   7  18         52.72         35.79         5.52 o
   3   7  18         18.55         72.51         7.43 o
   4   7  18         65.05         88.97         8.34 o
   5   7  18         42.21         48.22         6.34 o
  -4   8  18         67.18         77.44        11.09 o
  -3   8  18         77.69         96.32        18.12 o
  -2   8  18         19.80         24.15         4.92 o
  -1   8  18         20.89          8.85         3.61 o
   0   8  18         47.23         59.46         5.71 o
   1   8  18         20.83         11.27         3.73 o
   2   8  18         19.85         21.13         4.63 o
   3   8  18         77.87         99.88         7.78 o
   4   8  18         67.16         79.25         9.23 o
  -1   9  18         13.30         23.88         5.00 o
   0   9  18          7.20          9.84         3.89 o
   1   9  18         13.28         35.78         5.36 o
   1   0  19         88.85         57.20         4.48 o
   2   0  19          1.35          6.26         2.44 o
   3   0  19          7.77         21.91         3.37 o
   4   0  19         22.33        157.19        10.89 o
   5   0  19          1.81          0.59         2.17 o
   6   0  19         23.72          9.76         2.55 o
   7   0  19          0.01          2.25         3.69 o
   8   0  19         35.56         28.22         5.42 o
  -7   1  19          0.56         12.00         3.92 o
  -6   1  19         91.67        143.06         7.25 o
  -5   1  19         27.78         28.98         4.11 o
  -4   1  19         73.96         87.62         5.90 o
  -3   1  19        106.41         86.03         5.02 o
  -2   1  19        180.48        182.10         5.69 o
  -1   1  19         97.30        122.51         6.71 o
   0   1  19         22.06         29.38         4.30 o
   1   1  19         96.94        121.53         5.25 o
   2   1  19        181.09        173.07        18.46 o
   3   1  19        106.36         98.73         5.34 o
   4   1  19         74.12         96.13         5.45 o
   5   1  19         27.78         27.47         3.26 o
   6   1  19         91.84        146.68         6.63 o
   7   1  19          0.57          5.03         2.63 o
  -7   2  19          1.92          8.67         3.76 o
  -6   2  19         18.73         23.93         4.26 o
  -5   2  19        111.13        206.65         8.88 o
  -4   2  19        173.02        134.00         4.85 o
  -3   2  19         30.22          8.06         3.70 o
  -2   2  19         66.40        188.25         7.81 o
  -1   2  19        177.67        310.53         7.83 o
   0   2  19        339.63        467.82         7.93 o
   1   2  19        178.11        304.53        16.49 o
   2   2  19         66.63        173.33         6.34 o
   3   2  19         30.24          8.32         5.48 o
   4   2  19        172.74        129.27         7.36 o
   5   2  19        111.18        208.74         7.80 o
   6   2  19         18.70         16.23         3.28 o
   7   2  19          1.96          2.81         3.15 o
  -7   3  19         29.77         14.99         8.54 o
  -6   3  19         32.09         41.69         8.25 o
  -5   3  19        184.00        294.64        13.49 o
  -4   3  19          9.75          9.64         2.40 o
  -3   3  19        128.85         62.08         3.91 o
  -2   3  19         27.13         12.59         2.71 o
  -1   3  19         87.76         67.53         3.33 o
   0   3  19        164.47        213.08         6.89 o
   1   3  19         87.94         62.63         3.73 o
   2   3  19         26.99         10.53         2.78 o
   3   3  19        128.91         59.35         5.48 o
   4   3  19          9.75         11.37         3.45 o
   5   3  19        183.82        298.34         9.69 o
   6   3  19         32.07         45.85         4.58 o
   7   3  19         29.87         32.51         4.25 o
  -7   4  19         10.59         20.36         8.89 o
  -6   4  19        101.46        103.16         9.34 o
  -5   4  19         22.60         17.79         5.01 o
  -4   4  19        129.85        173.62         8.32 o
  -3   4  19         72.10         78.46        10.28 o
  -2   4  19         76.27        105.32         5.28 o
  -1   4  19        187.70        163.16         7.98 o
   0   4  19        135.42         82.74         4.08 o
   1   4  19        187.40        175.46         6.10 o
   2   4  19         76.06         97.97         5.56 o
   3   4  19         72.38         67.64         7.11 o
   4   4  19        130.05        178.95         8.39 o
   5   4  19         22.64         21.02         4.10 o
   6   4  19        101.38        131.33         7.35 o
   7   4  19         10.58         12.87         3.83 o
  -6   5  19          0.71         -0.54         5.46 o
  -5   5  19          4.63          3.38         3.92 o
  -4   5  19         44.77         73.12         7.31 o
  -3   5  19        110.77         72.72         5.84 o
  -2   5  19         15.34          1.56         3.32 o
  -1   5  19         47.33         62.93         5.76 o
   0   5  19         20.69         41.25         4.14 o
   1   5  19         47.26         71.10         5.21 o
   2   5  19         15.32          2.95         2.68 o
   3   5  19        110.87         67.74         6.44 o
   4   5  19         44.80         73.34         8.65 o
   5   5  19          4.64          1.41         2.99 o
   6   5  19          0.71          7.65         3.23 o
  -5   6  19         35.01         29.35         7.39 o
  -4   6  19          9.88         16.46         7.32 o
  -3   6  19          7.40         18.99         4.13 o
  -2   6  19         39.11         63.14         6.14 o
  -1   6  19        101.10        158.72         8.92 o
   0   6  19        233.52        252.98         9.93 o
   1   6  19        101.21        166.04         7.84 o
   2   6  19         39.21         59.93         6.51 o
   3   6  19          7.31         22.00         4.96 o
   4   6  19          9.85          2.47         3.95 o
   5   6  19         35.19         34.63         4.49 o
  -4   7  19         20.00         43.00         8.60 o
  -3   7  19          2.88         30.45         7.58 o
  -2   7  19         36.60         16.20         4.41 o
  -1   7  19         17.14         13.38         3.75 o
   0   7  19         33.42         42.43         4.83 o
   1   7  19         17.12         11.80         4.25 o
   2   7  19         36.79         19.83         4.73 o
   3   7  19          2.89         23.25         5.52 o
   4   7  19         20.04         31.46         6.23 o
  -3   8  19         77.53         65.45        10.15 o
  -2   8  19         85.61         77.75         8.32 o
  -1   8  19         11.45         13.68         5.18 o
   0   8  19          4.24          1.64         4.80 o
   1   8  19         11.41         20.24         4.81 o
   2   8  19         85.72         70.82         7.61 o
   3   8  19         77.54         73.01         8.65 o
   0   0  20         24.59         14.50         3.05 o
   1   0  20         11.90          4.29         2.42 o
   2   0  20        250.11        398.82        19.97 o
   3   0  20        594.31        404.89        13.47 o
   4   0  20         13.14          1.34         3.44 o
   5   0  20         33.36         92.68         5.60 o
   6   0  20          3.56          1.02         2.36 o
   7   0  20          7.89         -2.09         3.43 o
  -7   1  20         27.60         23.12         4.26 o
  -6   1  20         10.51         17.81         4.11 o
  -5   1  20         32.51         31.62         4.35 o
  -4   1  20         16.81         16.51         3.56 o
  -3   1  20        353.57        330.75         9.48 o
  -2   1  20         33.69         45.44         4.10 o
  -1   1  20        357.22        234.93         6.29 o
   0   1  20        768.09        594.94        15.67 o
   1   1  20        357.02        235.37        11.67 o
   2   1  20         33.55         34.76         4.68 o
   3   1  20        353.48        344.38        10.78 o
   4   1  20         16.72         24.54         3.42 o
   5   1  20         32.56         16.56         2.89 o
   6   1  20         10.53         12.20         3.16 o
   7   1  20         27.51         31.66         4.30 o
  -7   2  20         21.33         24.68         4.96 o
  -6   2  20         48.16         51.48         4.71 o
  -5   2  20         23.46         63.75         5.54 o
  -4   2  20        133.39        145.84         5.15 o
  -3   2  20         94.86        133.26         6.12 o
  -2   2  20        195.68        310.41         7.96 o
  -1   2  20        452.41        211.66        11.36 o
   0   2  20         23.61         51.45         4.27 o
   1   2  20        453.10        199.00         9.82 o
   2   2  20        195.82        298.48         9.31 o
   3   2  20         95.01        127.89         7.09 o
   4   2  20        133.43        133.51         6.71 o
   5   2  20         23.60         69.05         5.37 o
   6   2  20         48.26         51.70         4.62 o
   7   2  20         21.41         13.32         3.27 o
  -7   3  20         29.24         27.60         7.70 o
  -6   3  20          0.49          6.65         4.92 o
  -5   3  20          4.63          6.43         4.73 o
  -4   3  20        124.13        195.22         6.40 o
  -3   3  20        167.94        218.33         8.07 o
  -2   3  20        102.37         55.96         5.16 o
  -1   3  20          9.45         29.72         2.96 o
   0   3  20        111.01        138.49         5.87 o
   1   3  20          9.37         25.13         3.81 o
   2   3  20        102.58         57.24         5.03 o
   3   3  20        167.70        208.83         9.39 o
   4   3  20        124.31        203.54         8.55 o
   5   3  20          4.60         -1.51         3.08 o
   6   3  20          0.50          7.16         3.02 o
   7   3  20         29.42         15.06         3.82 o
  -6   4  20         27.55         37.93         9.79 o
  -5   4  20         24.22         38.24         6.10 o
  -4   4  20        254.05        262.36        10.16 o
  -3   4  20          8.54          6.84         2.93 o
  -2   4  20          3.96          4.88         2.36 o
  -1   4  20         18.12         87.48         6.41 o
   0   4  20          2.72         -2.21         2.94 o
   1   4  20         18.09         80.89         5.32 o
   2   4  20          3.97          4.04         2.57 o
   3   4  20          8.60         -2.19         2.71 o
   4   4  20        254.30        261.04        10.08 o
   5   4  20         24.04         36.65         4.82 o
   6   4  20         27.72         47.29         5.03 o
  -6   5  20          0.10          2.34         5.69 o
  -5   5  20          9.68         23.84         5.28 o
  -4   5  20         53.33         92.97         8.20 o
  -3   5  20         45.18         41.28         5.05 o
  -2   5  20          1.97          8.55         3.33 o
  -1   5  20        258.54        183.30         9.20 o
   0   5  20        255.67        179.61         7.87 o
   1   5  20        258.27        186.19         7.99 o
   2   5  20          2.00          6.82         2.72 o
   3   5  20         45.11         34.59         6.94 o
   4   5  20         53.53         75.86         7.12 o
   5   5  20          9.68         18.53         4.42 o
   6   5  20          0.10          3.67         4.05 o
  -5   6  20         47.33         35.36         8.00 o
  -4   6  20          0.52          5.66         5.91 o
  -3   6  20         87.16        144.99         8.92 o
  -2   6  20         77.61         85.79         8.82 o
  -1   6  20         89.13        121.17         8.09 o
   0   6  20         46.42         17.62         3.96 o
   1   6  20         89.36        124.54         7.12 o
   2   6  20         77.66         77.69         7.17 o
   3   6  20         87.41        158.85         9.94 o
   4   6  20          0.52         -1.63         5.21 o
   5   6  20         47.36         21.72         4.38 o
  -4   7  20         14.00         16.38        12.11 o
  -3   7  20         47.21         44.44         8.75 o
  -2   7  20          6.68          8.08         3.48 o
  -1   7  20         47.16         39.48         5.36 o
   0   7  20          0.06          6.74         3.21 o
   1   7  20         46.99         39.69         5.77 o
   2   7  20          6.68         13.94         4.90 o
   3   7  20         47.25         49.65         6.39 o
   4   7  20         13.96         13.61         4.98 o
  -3   8  20          2.68          2.77         5.69 o
  -2   8  20         46.69         49.52         6.41 o
  -1   8  20          2.98          1.53         3.28 o
   0   8  20          4.13          1.40         4.38 o
   1   8  20          3.01          2.90         4.78 o
   2   8  20         46.61         63.21        11.97 o
   3   8  20          2.66          2.41         4.69 o
   1   0  21        155.22         95.03         5.04 o
   2   0  21         83.79        175.87         6.47 o
   3   0  21        126.30         45.20         7.19 o
   4   0  21         28.26         96.09         7.47 o
   5   0  21          5.50          0.46         2.52 o
   6   0  21          3.65          8.46         3.38 o
   7   0  21          7.81         12.86         3.96 o
  -7   1  21         10.72         15.77         3.99 o
  -6   1  21         11.17         17.42         4.68 o
  -5   1  21         19.64         35.33         4.49 o
  -4   1  21         27.82         24.15         3.89 o
  -3   1  21        305.87        247.87        15.62 o
  -2   1  21         80.47         67.02         3.82 o
  -1   1  21         93.25         71.96         3.97 o
   0   1  21       2340.46       2338.91        23.40 o
   1   1  21         93.57         60.36         4.34 o
   2   1  21         80.66         56.41         5.76 o
   3   1  21        306.76        246.15         9.46 o
   4   1  21         27.73         36.91         4.05 o
   5   1  21         19.76         26.55         3.35 o
   6   1  21         11.28         14.02         3.07 o
   7   1  21         10.71         12.58         3.51 o
  -7   2  21         35.31         48.25        11.92 o
  -6   2  21         51.57         57.87         5.84 o
  -5   2  21         60.29         61.24         8.02 o
  -4   2  21         48.14         63.07         5.32 o
  -3   2  21        195.79        210.23         6.77 o
  -2   2  21        220.76        159.13         6.63 o
  -1   2  21        532.32        786.02        13.05 o
   0   2  21        286.39        146.30         5.00 o
   1   2  21        532.23        763.22        18.55 o
   2   2  21        220.80        152.74         9.06 o
   3   2  21        195.33        213.92         9.10 o
   4   2  21         48.37         54.85         4.78 o
   5   2  21         60.28         66.63         4.99 o
   6   2  21         51.59         53.70         4.73 o
   7   2  21         35.43         50.43         4.73 o
  -7   3  21         37.42         39.39         7.02 o
  -6   3  21         12.57          8.95         7.84 o
  -5   3  21          6.58         15.69         4.41 o
  -4   3  21         48.71         17.32         3.56 o
  -3   3  21         98.02        158.80         6.06 o
  -2   3  21         20.40         17.71         3.76 o
  -1   3  21        156.52        146.39         5.71 o
   0   3  21        258.75        408.98         9.92 o
   1   3  21        156.85        141.72         7.40 o
   2   3  21         20.26         19.26         3.32 o
   3   3  21         97.94        163.69         8.62 o
   4   3  21         48.46         14.93         3.54 o
   5   3  21          6.55          9.65         3.39 o
   6   3  21         12.49         17.34         5.53 o
   7   3  21         37.38         44.09         4.84 o
  -6   4  21          2.39         -5.34         6.56 o
  -5   4  21         30.54         21.65         5.44 o
  -4   4  21         21.33         44.45         5.00 o
  -3   4  21         77.55        106.97         8.05 o
  -2   4  21          7.68          7.17         3.35 o
  -1   4  21         90.64        111.85         7.10 o
   0   4  21         14.41         29.26         4.20 o
   1   4  21         90.55        112.58         6.23 o
   2   4  21          7.67          8.63         3.22 o
   3   4  21         77.58        101.71         7.84 o
   4   4  21         21.34         38.25         4.59 o
   5   4  21         30.56         17.79         4.48 o
   6   4  21          2.41          1.25         3.23 o
  -6   5  21         12.88          4.32         4.76 o
  -5   5  21         10.42         28.57         6.08 o
  -4   5  21         61.11        103.51         8.71 o
  -3   5  21         63.29         39.58         5.82 o
  -2   5  21          6.09          0.06         4.80 o
  -1   5  21        223.53        241.60        10.62 o
   0   5  21        198.69         67.79         6.05 o
   1   5  21        223.28        227.37         8.90 o
   2   5  21          6.07         -1.55         2.50 o
   3   5  21         63.34         39.22         5.64 o
   4   5  21         61.17         97.90         7.90 o
   5   5  21         10.34         27.43         5.13 o
   6   5  21         12.94          8.04         3.41 o
  -5   6  21          5.41         24.91         7.77 o
  -4   6  21          6.70          3.00         6.45 o
  -3   6  21         50.25         62.75         7.15 o
  -2   6  21         17.88         44.03         5.61 o
  -1   6  21          5.04          2.58         3.75 o
   0   6  21        209.34         93.71         7.23 o
   1   6  21          5.05          6.67         3.18 o
   2   6  21         17.96         44.08         5.85 o
   3   6  21         50.24         70.27         7.25 o
   4   6  21          6.70          4.10         4.59 o
   5   6  21          5.40         15.29         4.32 o
  -4   7  21          5.61          8.22         8.28 o
  -3   7  21         21.89         47.50         9.24 o
  -2   7  21         20.08         12.98         4.27 o
  -1   7  21         12.04         26.65         4.97 o
   0   7  21          0.55          1.92         3.33 o
   1   7  21         12.02         29.36         5.32 o
   2   7  21         20.14          9.62         4.11 o
   3   7  21         21.96         29.84         5.59 o
   4   7  21          5.61          7.84         4.42 o
  -2   8  21          6.14         15.45         4.56 o
  -1   8  21          6.47         -2.57         5.97 o
   0   8  21          0.05          1.59         3.97 o
   1   8  21          6.53          7.72         4.03 o
   2   8  21          6.15         12.53         4.89 o
   0   0  22        736.19        611.73        18.03 o
   1   0  22        510.24        678.15        14.10 o
   2   0  22        849.62        593.18        12.65 o
   3   0  22          3.53         24.75         4.01 o
   4   0  22          1.11         -2.21         4.10 o
   5   0  22         12.61         -1.84         2.61 o
   6   0  22         17.83         15.81         3.98 o
   7   0  22          0.09         13.01         3.97 o
  -7   1  22          4.40         11.16         5.90 o
  -6   1  22          4.76          4.66         3.37 o
  -5   1  22         61.71         37.69         7.09 o
  -4   1  22          7.74          0.26         3.52 o
  -3   1  22        335.19        172.78         9.62 o
  -2   1  22        346.21        287.31        12.60 o
  -1   1  22        722.46        813.48        15.79 o
   0   1  22        102.72        154.96         6.78 o
   1   1  22        722.92        802.96        13.72 o
   2   1  22        346.25        285.88        16.67 o
   3   1  22        335.58        186.85        13.91 o
   4   1  22          7.79          9.69         3.67 o
   5   1  22         61.54         39.98         3.95 o
   6   1  22          4.78         -1.26         2.54 o
   7   1  22          4.44          1.37         4.27 o
  -7   2  22         18.98         19.69         5.51 o
  -6   2  22         19.00         12.15         5.85 o
  -5   2  22         79.78        155.59         9.30 o
  -4   2  22         30.46         99.21         6.00 o
  -3   2  22        327.92        243.46         7.51 o
  -2   2  22        874.89        714.61        13.16 o
  -1   2  22        629.99        863.42        18.98 o
   0   2  22        696.05        672.92        11.00 o
   1   2  22        629.76        840.13        19.97 o
   2   2  22        874.31        692.51        18.49 o
   3   2  22        327.86        247.15         9.87 o
   4   2  22         30.43         90.13         5.88 o
   5   2  22         79.79        143.60         6.94 o
   6   2  22         19.05         25.92         3.85 o
   7   2  22         18.89         12.37         3.91 o
  -6   3  22        160.88        227.82        14.76 o
  -5   3  22         63.51         60.19        10.87 o
  -4   3  22        187.26        132.53         7.29 o
  -3   3  22         19.36         30.84         4.50 o
  -2   3  22         59.38         65.38         4.53 o
  -1   3  22        119.82        159.70         7.97 o
   0   3  22        442.47        517.08        13.85 o
   1   3  22        119.97        147.16         7.72 o
   2   3  22         59.33         58.97         4.76 o
   3   3  22         19.41         18.03         3.85 o
   4   3  22        187.25        119.12         7.01 o
   5   3  22         63.49         61.06         5.49 o
   6   3  22        161.05        236.92         9.50 o
  -6   4  22         34.66         15.03         5.70 o
  -5   4  22         27.23          5.87         4.57 o
  -4   4  22          2.17         12.95         5.94 o
  -3   4  22         96.80         69.47         6.79 o
  -2   4  22         61.81         37.60         4.77 o
  -1   4  22        245.54        206.12         9.38 o
   0   4  22          0.02          9.16         3.37 o
   1   4  22        245.40        218.33         8.53 o
   2   4  22         61.76         35.66         4.05 o
   3   4  22         96.82         69.64         5.19 o
   4   4  22          2.17         12.86         3.65 o
   5   4  22         27.24         10.78         4.06 o
   6   4  22         34.69         31.39         4.31 o
  -5   5  22         12.72         -2.73         4.72 o
  -4   5  22         14.88         32.51         7.59 o
  -3   5  22         30.56         34.71         5.63 o
  -2   5  22         18.07          9.65         3.71 o
  -1   5  22         76.61         91.21         6.97 o
   0   5  22          1.40          1.45         3.58 o
   1   5  22         76.63         94.07         7.91 o
   2   5  22         18.16          5.39         3.23 o
   3   5  22         30.50         34.84         5.50 o
   4   5  22         14.89         21.13         4.78 o
   5   5  22         12.78          4.45         3.49 o
  -5   6  22          3.38          9.23         6.58 o
  -4   6  22          1.23          3.25         5.71 o
  -3   6  22          0.45          3.74         3.56 o
  -2   6  22         19.54         50.86         5.90 o
  -1   6  22        121.26         78.84         6.97 o
   0   6  22          0.38          4.72         3.13 o
   1   6  22        120.99         83.71         6.18 o
   2   6  22         19.56         43.28         6.13 o
   3   6  22          0.47          8.98         4.40 o
   4   6  22          1.22          2.43         4.25 o
   5   6  22          3.38         12.16         4.24 o
  -3   7  22          9.52         22.28         7.02 o
  -2   7  22         34.38         34.77         5.42 o
  -1   7  22          6.90          6.64         3.91 o
   0   7  22          3.09         -2.06         3.69 o
   1   7  22          6.92          3.85         3.71 o
   2   7  22         34.38         37.59         6.74 o
   3   7  22          9.53         16.22         5.23 o
  -1   8  22          8.73         12.28         7.25 o
   0   8  22          0.92          7.86         4.95 o
   1   8  22          8.67         13.65         5.12 o
   1   0  23        376.24        440.23        11.12 o
   2   0  23       1012.38       1262.82        21.01 o
   3   0  23        208.85        238.00        10.09 o
   4   0  23          1.26         -3.96         3.96 o
   5   0  23          1.02         15.83         4.66 o
   6   0  23         60.53        112.15         7.88 o
   7   0  23          2.30          0.74         3.79 o
  -7   1  23         23.88         29.79         5.94 o
  -6   1  23         34.31         65.90         6.13 o
  -5   1  23          4.18          4.17         4.68 o
  -4   1  23         76.62         91.24         6.47 o
  -3   1  23         88.89        177.70        12.74 o
  -2   1  23        191.52        112.77         5.65 o
  -1   1  23        565.20        902.85        14.37 o
   0   1  23         22.81         17.70         3.41 o
   1   1  23        565.01        907.10        21.26 o
   2   1  23        191.74        116.65        12.18 o
   3   1  23         88.69        192.27        12.65 o
   4   1  23         76.92         98.66         7.93 o
   5   1  23          4.19          5.00         2.93 o
   6   1  23         34.10         58.43         4.86 o
   7   1  23         23.92         44.01         5.92 o
  -6   2  23         70.61         95.81        10.43 o
  -5   2  23         58.86         67.13         8.88 o
  -4   2  23         99.63        156.99         8.68 o
  -3   2  23         11.51         13.96         3.76 o
  -2   2  23         45.91         81.36         6.92 o
  -1   2  23        552.03        545.67        10.13 o
   0   2  23         26.03         15.01         4.09 o
   1   2  23        552.21        540.65        16.42 o
   2   2  23         45.74         54.98        10.11 o
   3   2  23         11.60          6.79         4.20 o
   4   2  23         99.30        159.78         7.66 o
   5   2  23         58.94         91.30         5.79 o
   6   2  23         70.61         84.87         5.88 o
  -6   3  23         21.45         47.67         8.75 o
  -5   3  23         25.94         49.89         7.57 o
  -4   3  23        151.69         98.18         7.34 o
  -3   3  23         43.69         83.27         7.20 o
  -2   3  23         15.96         21.02         4.00 o
  -1   3  23         21.31         12.63         3.83 o
   0   3  23         40.32         36.20         5.02 o
   1   3  23         21.23         13.93         5.76 o
   2   3  23         15.99         16.12         3.76 o
   3   3  23         43.54         91.99         7.67 o
   4   3  23        151.58         94.60         6.51 o
   5   3  23         26.11         34.09         4.61 o
   6   3  23         21.53         42.81         4.93 o
  -6   4  23         14.08         18.33         8.28 o
  -5   4  23         22.13          5.17         6.27 o
  -4   4  23          4.09          1.53         5.11 o
  -3   4  23          7.96          4.11         3.59 o
  -2   4  23         83.74        112.69         7.47 o
  -1   4  23         78.15         99.79         7.01 o
   0   4  23         56.63         23.64         4.53 o
   1   4  23         77.99         89.75         6.80 o
   2   4  23         83.82        132.20         6.93 o
   3   4  23          8.00          9.07         2.96 o
   4   4  23          4.18          9.84         3.12 o
   5   4  23         22.15          7.02         3.48 o
   6   4  23         14.12         13.21         3.81 o
  -5   5  23         34.05         39.72         7.98 o
  -4   5  23         17.40         15.32         6.99 o
  -3   5  23          3.51          4.06         5.56 o
  -2   5  23         15.78          9.79         3.60 o
  -1   5  23         57.61         33.87         4.91 o
   0   5  23        102.10         63.67         7.59 o
   1   5  23         57.55         24.27         6.91 o
   2   5  23         15.81          9.30         3.15 o
   3   5  23          3.48          1.68         4.15 o
   4   5  23         17.47         17.26         4.69 o
   5   5  23         34.07         43.96         5.24 o
  -4   6  23          5.11          1.31         8.80 o
  -3   6  23          4.27         12.90        13.51 o
  -2   6  23         19.09         14.35         4.14 o
  -1   6  23         17.49         27.40         4.78 o
   0   6  23         23.65         47.53         6.24 o
   1   6  23         17.55         25.95         4.11 o
   2   6  23         19.16         16.49         4.51 o
   3   6  23          4.24          8.40         3.95 o
   4   6  23          5.05          3.57         4.08 o
  -3   7  23          8.77         18.71        10.11 o
  -2   7  23          8.09         15.14         4.72 o
  -1   7  23          7.55         22.80         6.54 o
   0   7  23          2.98          0.43         3.75 o
   1   7  23          7.54         30.22         5.38 o
   2   7  23          8.10          9.60         4.53 o
   3   7  23          8.78         10.54         4.18 o
   0   0  24          5.13        317.34        13.74 o
   1   0  24         22.24         19.96         3.65 o
   2   0  24        504.55        269.10        10.09 o
   3   0  24        110.60        168.58         8.25 o
   4   0  24         11.09         61.15         5.36 o
   5   0  24          9.12          6.96         4.36 o
   6   0  24          5.17         25.55         4.79 o
  -6   1  24          2.36          6.30         4.66 o
  -5   1  24         45.06         65.63         6.19 o
  -4   1  24        109.53        141.66        10.63 o
  -3   1  24        491.35        478.35        13.36 o
  -2   1  24        142.91        149.77         6.44 o
  -1   1  24        160.28        192.39         7.15 o
   0   1  24       1055.27       1018.75        23.64 o
   1   1  24        160.33        180.34        10.60 o
   2   1  24        142.93        140.87         8.81 o
   3   1  24        490.97        489.50        15.44 o
   4   1  24        109.60        157.04         9.00 o
   5   1  24         45.20         50.65         5.12 o
   6   1  24          2.36          0.44         3.62 o
  -6   2  24          8.59         20.07         5.49 o
  -5   2  24         31.58         25.39         6.42 o
  -4   2  24         98.17         86.84         6.21 o
  -3   2  24        155.90        144.54         7.56 o
  -2   2  24         88.65        153.28         8.95 o
  -1   2  24         37.43         51.07         4.42 o
   0   2  24         79.29         15.19         3.44 o
   1   2  24         37.35         49.18         7.16 o
   2   2  24         88.75        151.86         9.67 o
   3   2  24        156.06        126.54         7.84 o
   4   2  24         98.38         87.48         6.55 o
   5   2  24         31.50         40.26         4.35 o
   6   2  24          8.57          9.86         3.27 o
  -6   3  24         19.82         14.22         5.71 o
  -5   3  24         14.58          0.05         5.71 o
  -4   3  24          3.73         10.27         4.14 o
  -3   3  24          4.89          3.70         3.65 o
  -2   3  24        219.82        203.19         9.35 o
  -1   3  24        193.57         75.44         6.20 o
   0   3  24          4.85         23.02         5.23 o
   1   3  24        193.58         74.34         6.07 o
   2   3  24        220.04        184.00         9.48 o
   3   3  24          4.88         -0.73         3.72 o
   4   3  24          3.72          7.05         3.44 o
   5   3  24         14.56          0.02         3.16 o
   6   3  24         19.79         15.09         3.92 o
  -5   4  24         21.97         18.64         7.45 o
  -4   4  24          9.90         21.09         7.27 o
  -3   4  24          4.02          2.83         3.99 o
  -2   4  24          6.43         10.85         3.89 o
  -1   4  24         98.28         89.51         6.93 o
   0   4  24        230.20        284.06        11.37 o
   1   4  24         98.07         85.58         6.74 o
   2   4  24          6.45          7.01         3.15 o
   3   4  24          4.05          0.76         3.16 o
   4   4  24          9.97         16.77         3.94 o
   5   4  24         21.87         12.99         3.76 o
  -5   5  24          3.97         -0.38         6.32 o
  -4   5  24          9.76         20.70         7.20 o
  -3   5  24         68.33         67.33         7.23 o
  -2   5  24         18.63         30.00         5.36 o
  -1   5  24        154.05        138.39         8.64 o
   0   5  24          4.33         -3.70         3.71 o
   1   5  24        153.90        120.25         8.00 o
   2   5  24         18.53         27.28         5.14 o
   3   5  24         68.42         71.99         7.23 o
   4   5  24          9.73          9.87         4.26 o
   5   5  24          3.95          5.04         3.72 o
  -4   6  24         18.61          8.60         6.36 o
  -3   6  24          3.13         13.17         8.19 o
  -2   6  24         16.04         10.89         3.99 o
  -1   6  24          2.91          2.27         3.46 o
   0   6  24          0.06         -1.90         3.93 o
   1   6  24          2.92         -1.11         4.18 o
   2   6  24         16.05          9.61         4.00 o
   3   6  24          3.14         18.23         5.12 o
   4   6  24         18.55         13.51         5.01 o
  -2   7  24         19.49         14.91        10.46 o
  -1   7  24          6.70         -1.46         3.73 o
   0   7  24          2.64          0.35         5.02 o
   1   7  24          6.67          9.27         5.73 o
   2   7  24         19.37         19.25         5.03 o
   1   0  25        516.05        565.80        12.96 o
   2   0  25        159.03        190.97         8.72 o
   3   0  25        113.34         91.92         7.04 o
   4   0  25        114.96        176.84         8.71 o
   5   0  25          1.13          4.57         3.52 o
   6   0  25          7.10          4.95         3.75 o
  -6   1  25         34.68         26.48         8.30 o
  -5   1  25         71.88        103.49         9.43 o
  -4   1  25         41.14         20.63         4.90 o
  -3   1  25         89.09        132.14         7.28 o
  -2   1  25        144.56        309.04         9.12 o
  -1   1  25         60.03         80.24         4.96 o
   0   1  25        286.65        182.23         9.56 o
   1   1  25         60.12         78.32         6.89 o
   2   1  25        144.47        308.27        12.72 o
   3   1  25         88.95        130.38         8.34 o
   4   1  25         41.26         31.44         4.75 o
   5   1  25         71.97         95.75         6.42 o
   6   1  25         34.73         33.12         5.04 o
  -6   2  25          0.17          3.94         6.14 o
  -5   2  25         46.81         58.46         8.27 o
  -4   2  25         13.21          3.21         3.35 o
  -3   2  25         46.55         77.69         9.52 o
  -2   2  25        248.32        321.07         9.40 o
  -1   2  25          2.08         29.90         3.68 o
   0   2  25        161.78        224.93         9.67 o
   1   2  25          2.11         31.86         5.46 o
   2   2  25        248.78        330.35        14.62 o
   3   2  25         46.57         66.64         6.06 o
   4   2  25         13.38          7.21         3.68 o
   5   2  25         47.09         68.52         5.72 o
   6   2  25          0.17         -1.00         2.96 o
  -5   3  25          9.44         -1.66         9.93 o
  -4   3  25          7.85          8.39         4.47 o
  -3   3  25         42.66         79.04         7.55 o
  -2   3  25         32.67         63.76         5.75 o
  -1   3  25         59.68         51.22         5.36 o
   0   3  25        152.65        229.32        10.14 o
   1   3  25         59.71         42.89         5.07 o
   2   3  25         32.55         64.59         5.97 o
   3   3  25         42.74         68.72         7.53 o
   4   3  25          7.97          7.29         3.63 o
   5   3  25          9.35         -0.28         3.36 o
  -5   4  25         25.84         36.25         8.31 o
  -4   4  25          8.95         15.04         8.71 o
  -3   4  25         13.45         44.02         6.10 o
  -2   4  25         12.37         34.31         5.23 o
  -1   4  25         49.78         49.11         6.83 o
   0   4  25        136.06        126.87         8.22 o
   1   4  25         49.63         43.31         7.32 o
   2   4  25         12.36         21.17         4.93 o
   3   4  25         13.43         53.07         6.18 o
   4   4  25          8.98          1.59         3.62 o
   5   4  25         25.76         26.45         5.62 o
  -4   5  25         10.92         20.98         7.82 o
  -3   5  25         37.52         51.86         7.41 o
  -2   5  25         61.16         60.29         6.40 o
  -1   5  25          5.73         11.29         3.99 o
   0   5  25         10.46         -0.39         3.56 o
   1   5  25          5.70          4.99         3.69 o
   2   5  25         61.04         46.21         5.99 o
   3   5  25         37.41         42.59         5.83 o
   4   5  25         10.92          7.52         4.38 o
  -3   6  25         23.98         41.43         8.92 o
  -2   6  25          5.76          4.09         3.65 o
  -1   6  25          8.21         21.53         4.82 o
   0   6  25         10.82         -1.75         3.65 o
   1   6  25          8.22         12.35         5.15 o
   2   6  25          5.74          7.97         4.56 o
   3   6  25         23.99         27.72         5.71 o
  -1   7  25          4.18          9.21         4.11 o
   0   7  25          1.81         -1.58         5.22 o
   1   7  25          4.19          7.50         4.57 o
   0   0  26        202.86        181.26        11.08 o
   1   0  26         10.03         70.10         6.53 o
   2   0  26         95.35         72.59         5.96 o
   3   0  26          5.10          2.73         3.78 o
   4   0  26          6.55         63.65         7.15 o
   5   0  26          1.70         16.57         4.38 o
   6   0  26          5.43          4.47         4.23 o
  -6   1  26         38.85         49.76         8.36 o
  -5   1  26         37.72         45.51         6.67 o
  -4   1  26         56.29         75.47         7.80 o
  -3   1  26         80.61        103.88         6.74 o
  -2   1  26        261.32        283.03        14.24 o
  -1   1  26        106.58        105.04         7.19 o
   0   1  26         14.26          7.36         4.14 o
   1   1  26        106.17         98.22         7.47 o
   2   1  26        260.99        262.86        11.98 o
   3   1  26         80.62        100.24         7.10 o
   4   1  26         56.36         82.78         6.68 o
   5   1  26         37.85         37.21         5.18 o
   6   1  26         39.00         41.99         5.77 o
  -5   2  26         16.49          9.58         9.06 o
  -4   2  26         15.43          5.78         6.61 o
  -3   2  26         30.07         25.77         5.13 o
  -2   2  26        141.50        172.04         7.25 o
  -1   2  26         38.52         43.96         4.21 o
   0   2  26         27.64         12.28         4.05 o
   1   2  26         38.45         44.14         6.13 o
   2   2  26        141.39        184.85        12.25 o
   3   2  26         30.09         32.39         5.04 o
   4   2  26         15.48          0.22         3.63 o
   5   2  26         16.39         29.12         5.10 o
  -5   3  26         13.68         15.74         6.65 o
  -4   3  26          3.01          6.29         5.84 o
  -3   3  26          5.72         14.84         4.87 o
  -2   3  26        161.81         93.27         6.99 o
  -1   3  26        101.89         74.78         6.46 o
   0   3  26        280.61        416.51        14.13 o
   1   3  26        102.10         78.68         6.74 o
   2   3  26        162.01         83.47         7.59 o
   3   3  26          5.73          4.46         4.83 o
   4   3  26          2.97         22.13         4.26 o
   5   3  26         13.71         14.27         3.95 o
  -4   4  26          8.58         10.85         5.78 o
  -3   4  26         10.08         11.70         4.98 o
  -2   4  26         53.43         85.29         8.32 o
  -1   4  26        247.43        206.51        10.28 o
   0   4  26          8.65         32.29         4.98 o
   1   4  26        247.48        206.60        10.27 o
   2   4  26         53.29         75.00         6.62 o
   3   4  26         10.10         18.41         4.52 o
   4   4  26          8.57         13.39         3.79 o
  -4   5  26          0.32          6.65         8.97 o
  -3   5  26          9.00          7.30         4.81 o
  -2   5  26         36.46         48.86         6.09 o
  -1   5  26         49.11         41.65         5.51 o
   0   5  26          0.02          1.85         3.44 o
   1   5  26         49.05         36.73         5.28 o
   2   5  26         36.39         18.11         5.20 o
   3   5  26          9.06         10.42         4.63 o
   4   5  26          0.31          5.38         3.65 o
  -2   6  26         29.42         27.63         5.19 o
  -1   6  26         15.24         13.16         4.08 o
   0   6  26         38.96         22.73         4.41 o
   1   6  26         15.15          2.23         5.46 o
   2   6  26         29.39         26.91         7.90 o
   1   0  27         19.68         46.16         5.47 o
   2   0  27        118.19        117.87         7.28 o
   3   0  27          0.16         -0.08         3.61 o
   4   0  27         96.31        149.45        10.30 o
   5   0  27         69.86         68.58         6.76 o
  -5   1  27         46.21         55.84        11.56 o
  -4   1  27          9.99          6.22         9.67 o
  -3   1  27         74.23         69.66         6.64 o
  -2   1  27         79.81        124.44         9.62 o
  -1   1  27         70.18         77.44         5.83 o
   0   1  27         95.70         54.50         5.92 o
   1   1  27         70.08         75.06        10.28 o
   2   1  27         79.86        136.23         9.74 o
   3   1  27         74.22         82.53         7.52 o
   4   1  27         10.08          3.07         4.02 o
   5   1  27         46.28         44.37         5.79 o
  -5   2  27          9.46         16.38        10.80 o
  -4   2  27         21.42         25.53         8.44 o
  -3   2  27         96.02         89.35         7.91 o
  -2   2  27          8.34         11.26         2.99 o
  -1   2  27         19.36         20.18         3.70 o
   0   2  27         14.59         45.56         6.62 o
   1   2  27         19.43         18.10         4.12 o
   2   2  27          8.39          7.70         5.21 o
   3   2  27         96.20         86.76         7.09 o
   4   2  27         21.36         16.40         5.43 o
   5   2  27          9.45         19.26         4.62 o
  -5   3  27          5.41          5.80        11.94 o
  -4   3  27         23.98         16.29        12.55 o
  -3   3  27         13.25         20.79         5.55 o
  -2   3  27         91.29         82.31         6.70 o
  -1   3  27        135.58        107.95         7.63 o
   0   3  27         35.14         24.30         4.56 o
   1   3  27        135.53        102.31         7.37 o
   2   3  27         91.69         81.06         6.68 o
   3   3  27         13.13         11.87         4.07 o
   4   3  27         23.98         22.67         4.59 o
   5   3  27          5.36          9.72         3.64 o
  -4   4  27          4.15          6.65         6.90 o
  -3   4  27         60.06         95.87         8.77 o
  -2   4  27          0.53          0.46         3.48 o
  -1   4  27         57.89         95.13         7.59 o
   0   4  27         19.43         14.10         4.96 o
   1   4  27         57.79         84.70         7.01 o
   2   4  27          0.52          4.10         4.07 o
   3   4  27         60.05         86.78        11.95 o
   4   4  27          4.17          9.22         4.04 o
  -3   5  27         10.48          4.59         6.35 o
  -2   5  27         63.03         70.49         7.91 o
  -1   5  27         52.00         45.19         6.24 o
   0   5  27         13.30         -0.94         3.76 o
   1   5  27         51.87         53.42         6.00 o
   2   5  27         63.14         67.15        12.50 o
   3   5  27         10.53          9.66         6.87 o
  -2   6  27         15.53         12.92         5.23 o
  -1   6  27         20.67          8.42         4.21 o
   0   6  27          0.28         -2.92         4.10 o
   1   6  27         20.64          2.81         5.38 o
   2   6  27         15.53          8.80         5.02 o
   0   0  28        414.71        218.69        19.00 o
   1   0  28         12.09          7.94         8.19 o
   2   0  28         24.95        147.46        12.17 o
   3   0  28         52.39         52.58         6.11 o
   4   0  28          0.79         32.64         5.86 o
   5   0  28         31.28         48.84         6.08 o
  -5   1  28          4.17         13.42         6.78 o
  -4   1  28          9.84          9.06         8.02 o
  -3   1  28          0.21         -5.32         6.00 o
  -2   1  28         13.52         15.16         4.76 o
  -1   1  28         12.85         14.56         4.51 o
   0   1  28         11.96          2.92         4.80 o
   1   1  28         12.80          3.24         3.88 o
   2   1  28         13.50          6.13         3.70 o
   3   1  28          0.20          3.80         3.68 o
   4   1  28          9.75         10.01         4.43 o
   5   1  28          4.16         -2.17         4.06 o
  -5   2  28          7.36         23.35        11.68 o
  -4   2  28         51.67         85.53         8.23 o
  -3   2  28         41.81         41.98         8.83 o
  -2   2  28        135.08         62.21         7.12 o
  -1   2  28          2.01          5.77         5.38 o
   0   2  28         19.37          9.23         3.64 o
   1   2  28          1.98          3.84         3.40 o
   2   2  28        134.96         72.69        11.09 o
   3   2  28         41.72         43.17         5.75 o
   4   2  28         51.61         81.59         7.20 o
   5   2  28          7.37         20.21         5.65 o
  -4   3  28         24.01         20.25         8.54 o
  -3   3  28         24.40         54.30         7.06 o
  -2   3  28          7.83          7.28         3.78 o
  -1   3  28          3.28         27.92         6.04 o
   0   3  28         13.25          6.30         3.85 o
   1   3  28          3.22         25.31         4.79 o
   2   3  28          7.84          5.10         3.73 o
   3   3  28         24.46         49.03         8.65 o
   4   3  28         24.00          5.71         5.94 o
  -3   4  28         22.15         71.74         7.84 o
  -2   4  28         48.91         60.05         8.07 o
  -1   4  28         84.78         68.56         6.92 o
   0   4  28        210.64        135.44         8.80 o
   1   4  28         84.65         62.55         6.56 o
   2   4  28         49.05         56.07         6.22 o
   3   4  28         22.07         35.05         6.45 o
  -2   5  28          9.06          2.81         4.04 o
  -1   5  28         20.55         10.23         4.23 o
   0   5  28          9.83         -2.09         4.20 o
   1   5  28         20.49          8.05         4.57 o
   2   5  28          9.05          6.75         7.88 o
   1   0  29         88.16        125.96        10.78 o
   2   0  29         58.10         76.06         7.47 o
   3   0  29          6.86         12.15         4.80 o
   4   0  29          0.34          6.47         8.28 o
  -4   1  29         50.74         26.31        10.28 o
  -3   1  29         33.39         23.08         9.67 o
  -2   1  29         14.74         39.59         5.83 o
  -1   1  29         88.48        126.26         8.83 o
   0   1  29          0.38         29.53         5.17 o
   1   1  29         88.43        138.12        10.00 o
   2   1  29         14.71         49.95         5.53 o
   3   1  29         33.39         32.13         4.79 o
   4   1  29         50.87         46.55         5.72 o
  -4   2  29         13.27          9.62         6.35 o
  -3   2  29         69.05         88.67         9.43 o
  -2   2  29         36.52         59.25         7.06 o
  -1   2  29         15.48         37.52         7.71 o
   0   2  29         10.00         12.93         4.38 o
   1   2  29         15.44         32.72         5.00 o
   2   2  29         36.54         72.21         7.81 o
   3   2  29         68.89         82.83         7.22 o
   4   2  29         13.36          3.18         4.22 o
  -4   3  29         20.28         17.92        12.46 o
  -3   3  29         67.98        120.98         9.79 o
  -2   3  29         48.70         24.28         6.49 o
  -1   3  29         32.07         56.50         6.15 o
   0   3  29          8.21          7.72         4.05 o
   1   3  29         32.28         50.00         5.81 o
   2   3  29         48.49         23.97         4.88 o
   3   3  29         67.97        108.73         7.25 o
   4   3  29         20.14         10.29         5.89 o
  -3   4  29          5.49         20.77         5.92 o
  -2   4  29          1.98          8.01         4.09 o
  -1   4  29        104.42        142.80        10.61 o
   0   4  29          0.69          4.21         3.78 o
   1   4  29        104.38        152.34         9.44 o
   2   4  29          1.97          3.35         3.64 o
   3   4  29          5.53         22.02         7.50 o
  -1   5  29         27.33         47.16         8.02 o
   0   5  29          8.85          5.23         3.85 o
   1   5  29         27.38         38.84         6.94 o
   0   0  30        129.63        129.46        15.68 o
   1   0  30         24.82         70.18         7.46 o
   2   0  30          8.79         11.14         6.71 o
   3   0  30         34.31          7.85         7.06 o
   4   0  30          0.53         10.82         6.20 o
  -4   1  30         80.90         71.46        11.59 o
  -3   1  30         16.54         24.20         7.51 o
  -2   1  30         49.67         18.12         4.57 o
  -1   1  30         26.68         39.64         6.08 o
   0   1  30         36.96         63.60         7.13 o
   1   1  30         26.64         61.94         8.75 o
   2   1  30         49.41         33.12         6.29 o
   3   1  30         16.51         31.80         6.12 o
   4   1  30         80.99         63.76         7.85 o
  -3   2  30         42.24         97.70        12.04 o
  -2   2  30         25.40         16.21         6.49 o
  -1   2  30          4.85         24.35         4.87 o
   0   2  30          2.02         13.98         7.84 o
   1   2  30          4.85         22.57         4.72 o
   2   2  30         25.43         27.81         6.10 o
   3   2  30         42.14         85.03         7.59 o
  -3   3  30         14.80         16.57         5.36 o
  -2   3  30         18.31          8.54         4.51 o
  -1   3  30         61.26         46.28         5.75 o
   0   3  30         29.27         11.57         4.28 o
   1   3  30         61.22         52.37         7.13 o
   2   3  30         18.35         12.60         3.88 o
   3   3  30         14.88         20.22         5.22 o
  -2   4  30         18.41         25.66         4.93 o
  -1   4  30         30.14         56.74         6.65 o
   0   4  30         14.33         29.63         6.19 o
   1   4  30         29.98         50.72         6.29 o
   2   4  30         18.47         23.79         6.00 o
   1   0  31         31.19         57.92        10.71 o
   2   0  31         27.58         18.27         5.42 o
   3   0  31         29.80         39.28         8.97 o
  -3   1  31         27.85          0.68         5.48 o
  -2   1  31          2.93          1.86         9.06 o
  -1   1  31         25.93         29.04         5.36 o
   0   1  31         10.02          3.30         5.58 o
   1   1  31         25.86         31.58         6.69 o
   2   1  31          2.95          8.15         4.45 o
   3   1  31         27.89          7.98         4.50 o
  -3   2  31         36.96         55.19         7.56 o
  -2   2  31         27.73         39.30         6.67 o
  -1   2  31          4.79          9.44         4.74 o
   0   2  31         57.09         52.10         7.09 o
   1   2  31          4.85         13.13         7.75 o
   2   2  31         27.76         48.29         9.15 o
   3   2  31         37.09         56.79         6.48 o
  -2   3  31         13.96         20.07         6.52 o
  -1   3  31         47.56         69.79        11.19 o
   0   3  31          0.03          6.49         4.22 o
   1   3  31         47.57         71.41         7.21 o
   2   3  31         13.90         24.85         4.95 o
   0   4  31        208.16        259.46        12.51 o
   0   0  32          6.08         16.38         8.19 o
   1   0  32          2.89         14.99         4.89 o
   2   0  32          6.39          7.63         5.85 o
  -2   1  32          2.81         -0.74         5.16 o
  -1   1  32         18.35          6.47         4.81 o
   0   1  32          5.88         13.06         5.58 o
   1   1  32         18.28         35.81         7.94 o
   2   1  32          2.81         14.12         5.15 o
  -2   2  32         10.20          6.31         4.69 o
  -1   2  32          1.14         10.18         6.30 o
   0   2  32         12.43          4.20         4.56 o
   1   2  32          1.13         11.93         6.63 o
   2   2  32         10.24         16.20         7.68 o
  -1   3  32         98.72        123.39        10.34 o
   0   3  32         15.72         24.79         5.89 o
   1   3  32         98.61        101.76         9.48 o
   1   0  33          3.74          9.40         4.25 o
  -1   1  33         15.85         13.05         6.53 o
   0   1  33          4.90          7.93         6.49 o
   1   1  33         15.89         40.76         8.11 o
                                                
