# Supplementary material for: Amycolachromones A–F, Isolated from a Streptomycin-Resistant Strain of the Deep-Sea Marine Actinomycete Amycolatopsis sp. WP1
Source: Mar Drugs. 2022 Feb 24;20(3):162. doi: 10.3390/md20030162 (PMC8949813; doi:10.3390/md20030162)
Supplement: Supplementary file 1 [file marinedrugs-20-00162-s001.zip › phem_6B-1/phem_6B-1/phem_6B-1/struct/tmp/.olex/temp/temp_5.ins]

TITL temp_5_a.res in P2(1)2(1)2(1)
REM Old TITL temp_5 in P2(1)2(1)2(1)
REM SHELXT solution in P2(1)2(1)2(1)
REM R1 0.128, Rweak 0.032, Alpha 0.001, Orientation as input
REM Flack x = -0.477 ( 0.354 ) from Parsons' quotients
REM Formula found by SHELXT: C18 O9
CELL 0.71073 7.776 8.6993 26.8196 90 90 90
ZERR 4 0.0003 0.0004 0.0011 0 0 0
LATT -1
SYMM 0.5-X,-Y,0.5+Z
SYMM -X,0.5+Y,0.5-Z
SYMM 0.5+X,0.5-Y,-Z
SFAC C H O
UNIT 53 53 53

L.S. 4
PLAN  20
BOND $H
list 4
fmap 2
ACTA 
WGHT 0.2 0
FVAR 0.75752
REM <olex2.extras>
REM <HklSrc "%.\\temp_5.hkl">
REM </olex2.extras>

O001  3     0.36173  0.58346  0.56257  11.00000  0.04232  0.05273  0.02089 =
 -0.00548  0.00769  0.00101 
O002  3     0.55233  0.73769  0.63393  11.00000  0.02878  0.04777  0.03980 =
 -0.00511  0.00113 -0.00265 
AFIX 147
H002  2     0.56746  0.72288  0.60406  11.00000 -1.50000 
AFIX 0
O003  3     0.09508  0.80195  0.55185  11.00000  0.03876  0.05127  0.04479 =
 0.00301 -0.00761  0.00894 
AFIX 147
H003  2     0.04313  0.71995  0.55250  11.00000 -1.50000 
AFIX 0
O004  3     0.53339  0.45008  0.70071  11.00000  0.10035  0.04524  0.03468 =
 -0.00678 -0.01086  0.02649 
O005  3     0.05219  0.47700  0.58211  11.00000  0.04294  0.07380  0.05649 =
 -0.02148  0.00829 -0.01490 
O006  3     0.60056  0.17550  0.66375  11.00000  0.08429  0.04106  0.04805 =
 0.00579 -0.01295  0.01301 
AFIX 147
H006  2     0.52398  0.18343  0.68461  11.00000 -1.50000 
AFIX 0
O007  3     0.30988  0.67924  0.73466  11.00000  0.06707  0.06097  0.02660 =
 -0.01693  0.00049  0.01928 
O008  3     0.06261  0.55265  0.66173  11.00000  0.04856  0.08513  0.03750 =
 -0.00151  0.01607 -0.00960 
C00B  1     0.42820  0.44087  0.56988  11.00000  0.02262  0.04101  0.03362 =
 -0.00042 -0.00205  0.00717 
C00C  1     0.54506  0.23412  0.61945  11.00000  0.04278  0.04090  0.04481 =
 -0.00842 -0.00662 -0.00080 
C00D  1     0.40141  0.64837  0.65099  11.00000  0.04056  0.03549  0.02273 =
 0.00162 -0.00577  0.00435 
C00E  1     0.27899  0.64614  0.60456  11.00000  0.03186  0.04515  0.01693 =
 -0.00637  0.00723  0.00500 
C00F  1     0.47360  0.48528  0.65976  11.00000  0.02847  0.03492  0.02909 =
 0.00996  0.00014 -0.00641 
C00G  1     0.12141  0.54534  0.61821  11.00000  0.03302  0.05865  0.03701 =
 0.00816 -0.00522 -0.00703 
C00H  1     0.47778  0.38595  0.61728  11.00000  0.03453  0.04352  0.03170 =
 0.00099  0.00118  0.00030 
C00I  1     0.21752  0.80561  0.59123  11.00000  0.04022  0.07609  0.02537 =
 0.02218 -0.01108 -0.01166 
AFIX 13
H00I  2     0.31679  0.86616  0.58023  11.00000 -1.20000 
AFIX 0
C00J  1     0.31523  0.73495  0.69615  11.00000  0.04044  0.04012  0.02376 =
 0.00092 -0.00165 -0.00342 
C00K  1     0.56812  0.14412  0.57713  11.00000  0.08158  0.05131  0.04147 =
 -0.00803  0.00565  0.01428 
AFIX 43
H00K  2     0.61297  0.04526  0.57938  11.00000 -1.20000 
AFIX 0
C00L  1     0.45383  0.35048  0.52713  11.00000  0.06774  0.06648  0.03788 =
 0.00413 -0.01099  0.01204 
AFIX 43
H00L  2     0.42426  0.38882  0.49591  11.00000 -1.20000 
AFIX 0
C00M  1     0.52195  0.20675  0.53129  11.00000  0.04638  0.05270  0.07148 =
 -0.03650 -0.01082  0.00908 
AFIX 43
H00M  2     0.53810  0.14860  0.50257  11.00000 -1.20000 
AFIX 0
C00N  1     0.13454  0.88780  0.63628  11.00000  0.02688  0.04625  0.06962 =
 -0.01033 -0.01353  0.01674 
AFIX 13
H00N  2     0.02930  0.83205  0.64506  11.00000 -1.20000 
AFIX 0
C00O  1     0.25456  0.88350  0.68136  11.00000  0.05192  0.03166  0.04717 =
 -0.00752 -0.00206  0.00560 
AFIX 23
H00a  2     0.35355  0.94760  0.67414  11.00000 -1.20000 
H00b  2     0.19495  0.92924  0.70945  11.00000 -1.20000 
AFIX 0
C00P  1     0.08427  1.05460  0.62343  11.00000  0.10074  0.03032  0.09806 =
 0.00027  0.00325  0.01742 
AFIX 137
H00c  2     0.17440  1.10133  0.60424  11.00000 -1.50000 
H00d  2     0.06740  1.11174  0.65366  11.00000 -1.50000 
H00e  2    -0.02030  1.05457  0.60441  11.00000 -1.50000 
AFIX 0
C00Q  1    -0.10620  0.40643  0.59153  11.00000  0.03597  0.09809  0.10835 =
 0.03371 -0.01570 -0.02085 
AFIX 137
H00f  2    -0.17457  0.40740  0.56172  11.00000 -1.50000 
H00g  2    -0.16526  0.46134  0.61743  11.00000 -1.50000 
H00h  2    -0.08747  0.30214  0.60189  11.00000 -1.50000 
AFIX 0
HKLF 4

END
