# Supplementary material for: Amycolachromones A–F, Isolated from a Streptomycin-Resistant Strain of the Deep-Sea Marine Actinomycete Amycolatopsis sp. WP1
Source: Mar Drugs. 2022 Feb 24;20(3):162. doi: 10.3390/md20030162 (PMC8949813; doi:10.3390/md20030162)
Supplement: Supplementary file 1 [file marinedrugs-20-00162-s001.zip › phem_6B-1/phem_6B-1/phem_6B-1/struct/tmp/.olex/temp/temp_5.lst]

 +++++++++++++++++++++++++++++++++++++++++++++++++++++++++++++++++++
 +  SHELXL -  CRYSTAL STRUCTURE REFINEMENT  -   MULTI-CPU VERSION  +
 +  Copyright(C) George M. Sheldrick 1993-2014     Version 2014/7  +
 +  temp_5                     started at 15:32:43 on 15-Sep-2017  +
 +++++++++++++++++++++++++++++++++++++++++++++++++++++++++++++++++++

 Command line parameters: temp_5 -a50000 -b3000 -c624 -t4

 -a sets the approximate maximum number of atoms including hydrogens.
 -b sets the maximum number of full-matrix parameters (leave unchanged for
 CGLS). For example -b9000 allows refinement of 1000 anisotropic atoms or
 3000 with BLOC 1. For a 32-bit version, -b times the square root of the
 number of threads should not exceed about 65500. -c sets the reflection
 buffer size. This depends on the CPU cache size but will rarely need
 changing. -t sets the number of threads, otherwise the multi-CPU version
 sets this equal to the number of available CPUs. For optimal performance
 on systems with hyperthreading, usually the hyperthreading should be
 switched off or -t used to halve the number of threads; e.g. -t4 rather
 than -t8 for an Intel i7 processor.

 Running  4 threads on  4 processors

 TITL temp_5_a.res in P2(1)2(1)2(1)
 REM Old TITL temp_5 in P2(1)2(1)2(1)
 REM SHELXT solution in P2(1)2(1)2(1)
 REM R1 0.128, Rweak 0.032, Alpha 0.001, Orientation as input
 REM Flack x = -0.477 ( 0.354 ) from Parsons' quotients
 REM Formula found by SHELXT: C18 O9
 CELL 0.71073 7.776 8.6993 26.8196 90 90 90
 ZERR 4 0.0003 0.0004 0.0011 0 0 0
 LATT -1
 SYMM 0.5-X,-Y,0.5+Z
 SYMM -X,0.5+Y,0.5-Z
 SYMM 0.5+X,0.5-Y,-Z
 SFAC C H O
 UNIT 53 53 53

 V =     1814.23     F(000) =     795.0     Mu =   0.13 mm-1      Cell Wt =     1537.95    Rho =  1.408

  
 L.S. 4
 PLAN  20
 BOND $H
 list 4
 fmap 2
 ACTA
 WGHT 0.2 0
 FVAR 0.75752
 REM <olex2.extras>
 REM <HklSrc "%.\\temp_5.hkl">
 REM </olex2.extras>
  
 O001  3     0.36173  0.58346  0.56257  11.00000  0.04232  0.05273  0.02089 =
  -0.00548  0.00769  0.00101
 O002  3     0.55233  0.73769  0.63393  11.00000  0.02878  0.04777  0.03980 =
  -0.00511  0.00113 -0.00265
 AFIX 147
 H002  2     0.56746  0.72288  0.60406  11.00000 -1.50000
 AFIX 0
 O003  3     0.09508  0.80195  0.55185  11.00000  0.03876  0.05127  0.04479 =
  0.00301 -0.00761  0.00894
 AFIX 147
 H003  2     0.04313  0.71995  0.55250  11.00000 -1.50000
 AFIX 0
 O004  3     0.53339  0.45008  0.70071  11.00000  0.10035  0.04524  0.03468 =
  -0.00678 -0.01086  0.02649
 O005  3     0.05219  0.47700  0.58211  11.00000  0.04294  0.07380  0.05649 =
  -0.02148  0.00829 -0.01490
 O006  3     0.60056  0.17550  0.66375  11.00000  0.08429  0.04106  0.04805 =
  0.00579 -0.01295  0.01301
 AFIX 147
 H006  2     0.52398  0.18343  0.68461  11.00000 -1.50000
 AFIX 0
 O007  3     0.30988  0.67924  0.73466  11.00000  0.06707  0.06097  0.02660 =
  -0.01693  0.00049  0.01928
 O008  3     0.06261  0.55265  0.66173  11.00000  0.04856  0.08513  0.03750 =
  -0.00151  0.01607 -0.00960
 C00B  1     0.42820  0.44087  0.56988  11.00000  0.02262  0.04101  0.03362 =
  -0.00042 -0.00205  0.00717
 C00C  1     0.54506  0.23412  0.61945  11.00000  0.04278  0.04090  0.04481 =
  -0.00842 -0.00662 -0.00080
 C00D  1     0.40141  0.64837  0.65099  11.00000  0.04056  0.03549  0.02273 =
  0.00162 -0.00577  0.00435
 C00E  1     0.27899  0.64614  0.60456  11.00000  0.03186  0.04515  0.01693 =
  -0.00637  0.00723  0.00500
 C00F  1     0.47360  0.48528  0.65976  11.00000  0.02847  0.03492  0.02909 =
  0.00996  0.00014 -0.00641
 C00G  1     0.12141  0.54534  0.61821  11.00000  0.03302  0.05865  0.03701 =
  0.00816 -0.00522 -0.00703
 C00H  1     0.47778  0.38595  0.61728  11.00000  0.03453  0.04352  0.03170 =
  0.00099  0.00118  0.00030
 C00I  1     0.21752  0.80561  0.59123  11.00000  0.04022  0.07609  0.02537 =
  0.02218 -0.01108 -0.01166
 AFIX 13
 H00I  2     0.31679  0.86616  0.58023  11.00000 -1.20000
 AFIX 0
 C00J  1     0.31523  0.73495  0.69615  11.00000  0.04044  0.04012  0.02376 =
  0.00092 -0.00165 -0.00342
 C00K  1     0.56812  0.14412  0.57713  11.00000  0.08158  0.05131  0.04147 =
  -0.00803  0.00565  0.01428
 AFIX 43
 H00K  2     0.61297  0.04526  0.57938  11.00000 -1.20000
 AFIX 0
 C00L  1     0.45383  0.35048  0.52713  11.00000  0.06774  0.06648  0.03788 =
  0.00413 -0.01099  0.01204
 AFIX 43
 H00L  2     0.42426  0.38882  0.49591  11.00000 -1.20000
 AFIX 0
 C00M  1     0.52195  0.20675  0.53129  11.00000  0.04638  0.05270  0.07148 =
  -0.03650 -0.01082  0.00908
 AFIX 43
 H00M  2     0.53810  0.14860  0.50257  11.00000 -1.20000
 AFIX 0
 C00N  1     0.13454  0.88780  0.63628  11.00000  0.02688  0.04625  0.06962 =
  -0.01033 -0.01353  0.01674
 AFIX 13
 H00N  2     0.02930  0.83205  0.64506  11.00000 -1.20000
 AFIX 0
 C00O  1     0.25456  0.88350  0.68136  11.00000  0.05192  0.03166  0.04717 =
  -0.00752 -0.00206  0.00560
 AFIX 23
 H00a  2     0.35355  0.94760  0.67414  11.00000 -1.20000
 H00b  2     0.19495  0.92924  0.70945  11.00000 -1.20000
 AFIX 0
 C00P  1     0.08427  1.05460  0.62343  11.00000  0.10074  0.03032  0.09806 =
  0.00027  0.00325  0.01742
 AFIX 137
 H00c  2     0.17440  1.10133  0.60424  11.00000 -1.50000
 H00d  2     0.06740  1.11174  0.65366  11.00000 -1.50000
 H00e  2    -0.02030  1.05457  0.60441  11.00000 -1.50000
 AFIX 0
 C00Q  1    -0.10620  0.40643  0.59153  11.00000  0.03597  0.09809  0.10835 =
  0.03371 -0.01570 -0.02085
 AFIX 137
 H00f  2    -0.17457  0.40740  0.56172  11.00000 -1.50000
 H00g  2    -0.16526  0.46134  0.61743  11.00000 -1.50000
 H00h  2    -0.08747  0.30214  0.60189  11.00000 -1.50000
 AFIX 0
 HKLF 4


 Covalent radii and connectivity table for  temp_5_a.res in P2(1)2(1)2(1)                                              
 C    0.770
 H    0.320
 O    0.660

 O001 - C00B C00E
 O002 - C00D
 O003 - C00I
 O004 - C00F
 O005 - C00G C00Q
 O006 - C00C
 O007 - C00J
 O008 - C00G
 C00B - O001 C00L C00H
 C00C - O006 C00K C00H
 C00D - O002 C00F C00E C00J
 C00E - O001 C00I C00G C00D
 C00F - O004 C00H C00D
 C00G - O008 O005 C00E
 C00H - C00B C00C C00F
 C00I - O003 C00E C00N
 C00J - O007 C00O C00D
 C00K - C00C C00M
 C00L - C00M C00B
 C00M - C00L C00K
 C00N - C00O C00P C00I
 C00O - C00J C00N
 C00P - C00N
 C00Q - O005


   18627  Reflections read, of which    58  rejected

  -9 =< h =<  9,    -10 =< k =< 10,    -33 =< l =< 33,   Max. 2-theta =   52.74

       0  Systematic absence violations

       0  Inconsistent equivalents

    3709  Unique reflections, of which      0  suppressed

 R(int) = 0.0332     R(sigma) = 0.0272      Friedel opposites not merged

 Maximum memory for data reduction =     2119 /    36599


 Number of data for d > 0.800A (CIF: max) and d > 0.833A (CIF: full)
 (ignoring systematic absences):
 Unique reflections found (point group)       3709    3275
 Unique reflections possible (point group)    3714    3280
 Unique reflections found (Laue group)        2149    1911
 Unique reflections possible (Laue group)     2154    1916
 Unique Friedel pairs found                   1560    1364
 Unique Friedel pairs possible                1560    1364


 Default effective X-H and X-D distances for T =   20.0C 
 AFIX m =    1     2     3     4   4[N]  3[N]  15[B]  8[O]   9   9[N]   16
 d(X-H) =  0.98  0.97  0.96  0.93  0.86  0.89  1.10  0.82  0.93  0.86  0.93

 Note that these distances are chosen to give the best fit to the X-ray data
 and so avoid the introduction of systematic error.  The true internuclear
 distances are longer and do not vary with temperature!  The apparent
 variation with temperature is caused by libration.


   ** Cell contents from UNIT instruction and atom list do not agree **


 Unit-cell contents from UNIT instruction and atom list resp.

 C        53.00     64.00
 H        53.00     64.00
 O        53.00     32.00


 Least-squares cycle   1   Maximum vector length =  623   Memory required =     2725 /   328598

 wR2 = 0.5347 before cycle   1 for    3709 data and    222 /    222 parameters

 GooF = S =     2.560;     Restrained GooF =      2.560 for       0 restraints

 Weight = 1 / [ sigma^2(Fo^2) + ( 0.2000 * P )^2 +   0.00 * P ]   where  P = ( Max ( Fo^2, 0 ) + 2 * Fc^2 ) / 3


     N      value        esd    shift/esd  parameter

     1     0.75752     0.01320     0.000    OSF

 Mean shift/esd =   0.001  Maximum =    -0.008 for   z  O007     

 Max. shift = 0.000 A for H00E      Max. dU = 0.000 for C00P       


 Least-squares cycle   2   Maximum vector length =  623   Memory required =     2725 /   328598

 wR2 = 0.5347 before cycle   2 for    3709 data and    222 /    222 parameters

 GooF = S =     2.560;     Restrained GooF =      2.560 for       0 restraints

 Weight = 1 / [ sigma^2(Fo^2) + ( 0.2000 * P )^2 +   0.00 * P ]   where  P = ( Max ( Fo^2, 0 ) + 2 * Fc^2 ) / 3


     N      value        esd    shift/esd  parameter

     1     0.75752     0.01320     0.000    OSF

 Mean shift/esd =   0.000  Maximum =    -0.005 for   z  O004     

 Max. shift = 0.000 A for H00C      Max. dU = 0.000 for O004       


 Least-squares cycle   3   Maximum vector length =  623   Memory required =     2725 /   328598

 wR2 = 0.5347 before cycle   3 for    3709 data and    222 /    222 parameters

 GooF = S =     2.560;     Restrained GooF =      2.560 for       0 restraints

 Weight = 1 / [ sigma^2(Fo^2) + ( 0.2000 * P )^2 +   0.00 * P ]   where  P = ( Max ( Fo^2, 0 ) + 2 * Fc^2 ) / 3


     N      value        esd    shift/esd  parameter

     1     0.75752     0.01320     0.000    OSF

 Mean shift/esd =   0.000  Maximum =    -0.002 for   z  O004     

 Max. shift = 0.000 A for H002      Max. dU = 0.000 for C00K       


 Least-squares cycle   4   Maximum vector length =  623   Memory required =     2725 /   328598

 wR2 = 0.5347 before cycle   4 for    3709 data and    222 /    222 parameters

 GooF = S =     2.560;     Restrained GooF =      2.560 for       0 restraints

 Weight = 1 / [ sigma^2(Fo^2) + ( 0.2000 * P )^2 +   0.00 * P ]   where  P = ( Max ( Fo^2, 0 ) + 2 * Fc^2 ) / 3


     N      value        esd    shift/esd  parameter

     1     0.75752     0.01320     0.000    OSF

 Mean shift/esd =   0.000  Maximum =    -0.001 for   z  O004     

 Max. shift = 0.000 A for H00H      Max. dU = 0.000 for C00K       

 No correlation matrix elements larger than  0.500


 Idealized hydrogen atom generation before cycle   5

 Name     x       y       z    AFIX  d(X-H)  shift  Bonded to  Conformation determined by

 H002  0.5674  0.7229  0.6041  147   0.820   0.000   O002            C00D  H002  
 H003  0.0431  0.7200  0.5525  147   0.820   0.000   O003            C00I  H003  
 H006  0.5240  0.1834  0.6846  147   0.820   0.000   O006            C00C  H006  
 H00I  0.3168  0.8662  0.5802   13   0.980   0.000   C00I            O003  C00E  C00N  
 H00K  0.6130  0.0453  0.5794   43   0.930   0.000   C00K            C00C  C00M  
 H00L  0.4243  0.3888  0.4959   43   0.930   0.000   C00L            C00M  C00B  
 H00M  0.5381  0.1486  0.5026   43   0.930   0.000   C00M            C00L  C00K  
 H00N  0.0293  0.8321  0.6451   13   0.980   0.000   C00N            C00O  C00P  C00I  
 H00A  0.3535  0.9476  0.6741   23   0.970   0.000   C00O            C00J  C00N  
 H00B  0.1949  0.9292  0.7095   23   0.970   0.000   C00O            C00J  C00N  
 H00C  0.1744  1.1013  0.6042  137   0.960   0.000   C00P            C00N  H00C  
 H00D  0.0674  1.1117  0.6537  137   0.960   0.000   C00P            C00N  H00C  
 H00E -0.0203  1.0546  0.6044  137   0.960   0.000   C00P            C00N  H00C  
 H00F -0.1746  0.4074  0.5617  137   0.960   0.000   C00Q            O005  H00F  
 H00G -0.1653  0.4613  0.6174  137   0.960   0.000   C00Q            O005  H00F  
 H00H -0.0875  0.3021  0.6019  137   0.960   0.000   C00Q            O005  H00F  


  temp_5_a.res in P2(1)2(1)2(1)                                              

 ATOM           x         y         z          sof         U11       U22       U33       U23       U13       U12        Ueq

 O001        0.36173   0.58346   0.56257     1.00000     0.04232   0.05273   0.02089  -0.00548   0.00769   0.00101    0.03864
   0.01439   0.00112   0.00103   0.00027     0.00000     0.00426   0.00463   0.00361   0.00318   0.00315   0.00381    0.00199

 O002        0.55233   0.73769   0.63393     1.00000     0.02878   0.04777   0.03980  -0.00511   0.00113  -0.00265    0.03878
   0.01434   0.00107   0.00099   0.00033     0.00000     0.00361   0.00443   0.00431   0.00361   0.00323   0.00348    0.00197

 H002        0.56745   0.72289   0.60405     1.00000     0.05818
                                             0.00000     0.00000

 O003        0.09508   0.80195   0.55185     1.00000     0.03876   0.05127   0.04479   0.00301  -0.00761   0.00895    0.04494
   0.01558   0.00111   0.00108   0.00033     0.00000     0.00470   0.00495   0.00483   0.00405   0.00380   0.00403    0.00223

 H003        0.04312   0.71996   0.55250     1.00000     0.06741
                                             0.00000     0.00000

 O004        0.53339   0.45008   0.70071     1.00000     0.10035   0.04525   0.03468  -0.00678  -0.01087   0.02649    0.06009
   0.01977   0.00180   0.00113   0.00031     0.00000     0.00820   0.00486   0.00467   0.00368   0.00511   0.00562    0.00303

 O005        0.05219   0.47700   0.58211     1.00000     0.04294   0.07380   0.05649  -0.02148   0.00829  -0.01490    0.05774
   0.01684   0.00135   0.00132   0.00039     0.00000     0.00495   0.00633   0.00564   0.00517   0.00442   0.00486    0.00273

 O006        0.60056   0.17550   0.66375     1.00000     0.08429   0.04105   0.04805   0.00579  -0.01295   0.01300    0.05780
   0.01912   0.00160   0.00116   0.00037     0.00000     0.00770   0.00477   0.00536   0.00437   0.00510   0.00511    0.00286

 H006        0.52398   0.18342   0.68461     1.00000     0.08670
                                             0.00000     0.00000

 O007        0.30987   0.67924   0.73466     1.00000     0.06706   0.06097   0.02661  -0.01693   0.00049   0.01927    0.05155
   0.01718   0.00140   0.00114   0.00030     0.00000     0.00602   0.00554   0.00429   0.00398   0.00398   0.00489    0.00257

 O008        0.06261   0.55265   0.66172     1.00000     0.04856   0.08513   0.03750  -0.00151   0.01607  -0.00959    0.05706
   0.01861   0.00133   0.00139   0.00034     0.00000     0.00503   0.00726   0.00477   0.00476   0.00408   0.00530    0.00272

 C00B        0.42820   0.44087   0.56988     1.00000     0.02262   0.04101   0.03362  -0.00042  -0.00205   0.00717    0.03242
   0.01899   0.00132   0.00128   0.00041     0.00000     0.00441   0.00560   0.00533   0.00451   0.00382   0.00422    0.00230

 C00C        0.54506   0.23412   0.61946     1.00000     0.04278   0.04090   0.04481  -0.00842  -0.00662  -0.00080    0.04283
   0.02107   0.00171   0.00141   0.00050     0.00000     0.00613   0.00589   0.00666   0.00516   0.00553   0.00536    0.00276

 C00D        0.40141   0.64837   0.65099     1.00000     0.04055   0.03549   0.02273   0.00162  -0.00578   0.00434    0.03292
   0.01915   0.00146   0.00129   0.00038     0.00000     0.00570   0.00521   0.00458   0.00410   0.00427   0.00455    0.00237

 C00E        0.27899   0.64614   0.60456     1.00000     0.03185   0.04514   0.01693  -0.00637   0.00723   0.00500    0.03131
   0.01908   0.00137   0.00135   0.00035     0.00000     0.00507   0.00565   0.00434   0.00405   0.00389   0.00446    0.00233

 C00F        0.47360   0.48528   0.65976     1.00000     0.02847   0.03492   0.02910   0.00996   0.00014  -0.00641    0.03083
   0.01845   0.00135   0.00125   0.00039     0.00000     0.00470   0.00507   0.00483   0.00405   0.00389   0.00418    0.00223

 C00G        0.12141   0.54533   0.61821     1.00000     0.03302   0.05865   0.03701   0.00815  -0.00522  -0.00703    0.04289
   0.02188   0.00158   0.00159   0.00045     0.00000     0.00541   0.00719   0.00595   0.00573   0.00461   0.00543    0.00279

 C00H        0.47778   0.38595   0.61728     1.00000     0.03453   0.04352   0.03169   0.00099   0.00118   0.00030    0.03658
   0.02094   0.00150   0.00141   0.00043     0.00000     0.00525   0.00587   0.00557   0.00458   0.00447   0.00474    0.00249

 C00I        0.21752   0.80561   0.59123     1.00000     0.04022   0.07609   0.02537   0.02218  -0.01109  -0.01166    0.04723
   0.02252   0.00168   0.00175   0.00043     0.00000     0.00631   0.00890   0.00527   0.00546   0.00459   0.00630    0.00333

 H00I        0.31679   0.86616   0.58023     1.00000     0.05667
                                             0.00000     0.00000

 C00J        0.31524   0.73495   0.69614     1.00000     0.04044   0.04012   0.02376   0.00093  -0.00165  -0.00342    0.03477
   0.01936   0.00154   0.00133   0.00040     0.00000     0.00587   0.00578   0.00518   0.00441   0.00417   0.00475    0.00248

 C00K        0.56812   0.14412   0.57713     1.00000     0.08157   0.05131   0.04147  -0.00803   0.00564   0.01429    0.05812
   0.02948   0.00249   0.00177   0.00054     0.00000     0.01020   0.00712   0.00678   0.00600   0.00731   0.00747    0.00375

 H00K        0.61297   0.04526   0.57938     1.00000     0.06974
                                             0.00000     0.00000

 C00L        0.45383   0.35048   0.52713     1.00000     0.06774   0.06647   0.03788   0.00412  -0.01099   0.01204    0.05737
   0.02822   0.00234   0.00190   0.00052     0.00000     0.00897   0.00832   0.00646   0.00633   0.00659   0.00808    0.00366

 H00L        0.42425   0.38882   0.49591     1.00000     0.06884
                                             0.00000     0.00000

 C00M        0.52195   0.20675   0.53129     1.00000     0.04638   0.05270   0.07149  -0.03651  -0.01082   0.00908    0.05685
   0.02321   0.00196   0.00168   0.00062     0.00000     0.00720   0.00718   0.00952   0.00697   0.00662   0.00645    0.00392

 H00M        0.53810   0.14860   0.50257     1.00000     0.06823
                                             0.00000     0.00000

 C00N        0.13454   0.88780   0.63628     1.00000     0.02688   0.04625   0.06961  -0.01033  -0.01353   0.01674    0.04758
   0.02255   0.00156   0.00155   0.00055     0.00000     0.00509   0.00660   0.00893   0.00604   0.00546   0.00498    0.00328

 H00N        0.02930   0.83205   0.64506     1.00000     0.05709
                                             0.00000     0.00000

 C00O        0.25456   0.88350   0.68136     1.00000     0.05192   0.03167   0.04716  -0.00751  -0.00206   0.00560    0.04358
   0.02261   0.00186   0.00133   0.00049     0.00000     0.00675   0.00556   0.00685   0.00495   0.00592   0.00510    0.00287

 H00A        0.35354   0.94760   0.67414     1.00000     0.05230
                                             0.00000     0.00000

 H00B        0.19494   0.92924   0.70945     1.00000     0.05230
                                             0.00000     0.00000

 C00P        0.08427   1.05460   0.62344     1.00000     0.10074   0.03032   0.09806   0.00027   0.00325   0.01742    0.07637
   0.03681   0.00303   0.00152   0.00080     0.00000     0.01439   0.00633   0.01252   0.00770   0.01134   0.00802    0.00538

 H00C        0.17439   1.10133   0.60424     1.00000     0.11456
                                             0.00000     0.00000

 H00D        0.06740   1.11174   0.65366     1.00000     0.11456
                                             0.00000     0.00000

 H00E       -0.02030   1.05457   0.60441     1.00000     0.11456
                                             0.00000     0.00000

 C00Q       -0.10621   0.40644   0.59153     1.00000     0.03596   0.09808   0.10835   0.03370  -0.01569  -0.02085    0.08080
   0.03562   0.00203   0.00261   0.00084     0.00000     0.00723   0.01353   0.01454   0.01215   0.00820   0.00837    0.00607

 H00F       -0.17456   0.40739   0.56172     1.00000     0.12120
                                             0.00000     0.00000

 H00G       -0.16526   0.46135   0.61743     1.00000     0.12120
                                             0.00000     0.00000

 H00H       -0.08747   0.30215   0.60189     1.00000     0.12120
                                             0.00000     0.00000


 Final Structure Factor Calculation for  temp_5_a.res in P2(1)2(1)2(1)                                              

 Total number of l.s. parameters =   222  Maximum vector length =  623   Memory required =     2505 /    29288

 wR2 = 0.5347 before cycle   5 for    3709 data and      2 /    222 parameters

 GooF = S =     2.560;     Restrained GooF =      2.560 for       0 restraints

 Weight = 1 / [ sigma^2(Fo^2) + ( 0.2000 * P )^2 +   0.00 * P ]   where  P = ( Max ( Fo^2, 0 ) + 2 * Fc^2 ) / 3

 R1 =  0.2094 for    3144 Fo > 4sig(Fo)  and  0.2220 for all    3709 data
 wR2 =  0.5347,  GooF = S =   2.560,  Restrained GooF =    2.560  for all data

 Flack x =    0.009(999) by classical fit to all intensities
              0.535(271) from 1082 selected quotients (Parsons' method)

 ** Absolute structure cannot be determined reliably **

 Occupancy sum of asymmetric unit =    24.00 for non-hydrogen and    16.00 for H and D atoms


 Principal mean square atomic displacements U

   0.0537   0.0447   0.0175   O001  
   0.0506   0.0373   0.0284   O002  
   0.0560   0.0491   0.0297   O003  
   0.1131   0.0360   0.0312   O004  
   0.0940   0.0424   0.0369   O005  
   0.0908   0.0509   0.0317   O006  
   0.0856   0.0508   0.0182   O007  
   0.0881   0.0574   0.0257   O008  
   0.0436   0.0337   0.0199   C00B  
   0.0537   0.0428   0.0319   C00C  
   0.0440   0.0343   0.0205   C00D  
   0.0474   0.0344   0.0122   C00E  
   0.0441   0.0288   0.0196   C00F  
   0.0637   0.0357   0.0294   C00G  
   0.0436   0.0349   0.0312   C00H  
   0.0890   0.0375   0.0152   C00I  
   0.0439   0.0369   0.0236   C00J  
   0.0874   0.0533   0.0337   C00K  
   0.0799   0.0598   0.0324   C00L  
   0.1033   0.0429   0.0244   C00M  
   0.0804   0.0461   0.0163   C00N  
   0.0556   0.0473   0.0278   C00O  
   0.1061   0.0968   0.0262   C00P  
   0.1434   0.0698   0.0292   C00Q  

     0  atoms may be split and     0  atoms NPD


 Analysis of variance for reflections employed in refinement      K = Mean[Fo^2] / Mean[Fc^2]  for group


 Fc/Fc(max)       0.000    0.011    0.016    0.020    0.026    0.033    0.040    0.051    0.066    0.099    1.000

 Number in group       412.     391.     310.     402.     383.     333.     397.     349.     372.     360.

            GooF      2.621    2.163    2.525    2.992    2.346    2.904    2.634    2.581    2.428    2.283

             K        5.243    1.422    1.392    1.475    1.212    1.517    1.248    1.152    1.091    0.948


 Resolution(A)    0.80     0.83     0.86     0.90     0.95     1.01     1.08     1.19     1.37     1.71     inf

 Number in group       380.     362.     376.     373.     373.     366.     365.     372.     370.     372.

            GooF      1.381    1.530    1.853    1.819    2.170    2.389    2.180    2.912    3.467    4.344

             K        1.150    1.215    1.128    1.061    1.130    1.048    1.039    1.109    1.110    0.986

             R1       0.249    0.230    0.256    0.204    0.197    0.192    0.149    0.197    0.229    0.257


 ** Extinction (EXTI) or solvent water (SWAT) correction may be required **

 Recommended weighting scheme:  WGHT      0.2000      0.0000
 Note that in most cases convergence will be faster if fixed weights (e.g. the
 default WGHT 0.1) are retained until the refinement is virtually complete, and
 only then should the above recommended values be used.


 Most Disagreeable Reflections (* if suppressed or used for Rfree).
 Error/esd is calculated as sqrt(wD^2/<wD^2>) where w is given by the weight
 formula, D = Fo^2-Fc^2 and <> refers to the average over all reflections.

     h   k   l          Fo^2          Fc^2    Error/esd  Fc/Fc(max)  Resolution(A)

     0   1   5        833.19          0.03       6.01       0.001       4.57
     0   3   3        459.10          3.72       5.82       0.009       2.76
     1   0  10        373.72          3.40       5.77       0.009       2.54
     0   2   0       2607.76         63.06       5.59       0.038       4.35
     4   0  12        318.69          4.73       5.48       0.010       1.47
     3   0   6       1226.16         56.24       5.25       0.036       2.24
     5   0   6        177.10         11.04       4.88       0.016       1.47
     0   0  24        317.34          5.13       4.88       0.011       1.12
    -2   2   4        289.38         20.64       4.85       0.022       2.66
     2   2   4        280.11         21.18       4.79       0.022       2.66
     5   0  13        102.43          0.23       4.62       0.002       1.24
     3   0   2        650.89         60.01       4.60       0.037       2.54
     3   3   0        141.75         11.98       4.56       0.016       1.93
    -3   2   7        557.48         55.70       4.50       0.036       1.93
     3   2   7        566.80         55.71       4.49       0.036       1.93
    -3   1   1        758.95         83.15       4.40       0.043       2.47
     3   1   1        753.70         82.91       4.38       0.043       2.47
     0   2  13        269.53         28.31       4.37       0.025       1.86
     1   3   0       1570.64        195.80       4.22       0.067       2.72
     0   4  10        341.94         40.63       4.20       0.030       1.69
     3   0  18         92.39          0.08       4.15       0.001       1.29
     1   0  18        908.17        116.82       4.13       0.051       1.46
     2   0   8        200.73         27.64       3.99       0.025       2.54
    -3   2   8        166.39         23.68       3.91       0.023       1.85
     3   2   8        170.00         23.80       3.86       0.023       1.85
     0   0  18         85.67          4.31       3.84       0.010       1.49
     2   3   0         94.93         13.85       3.62       0.018       2.32
     4   0   5         73.43         12.21       3.62       0.017       1.83
     4   4   2        128.88         21.75       3.59       0.022       1.44
     0   2  10       2104.68        393.51       3.57       0.094       2.28
    -4   4   2        121.45         21.77       3.44       0.022       1.44
     3   1   5        848.55        172.54       3.41       0.063       2.25
     1   4   8        436.34         87.63       3.40       0.045       1.78
    -1   4   8        431.24         87.35       3.39       0.045       1.78
    -3   1   5        827.74        172.80       3.35       0.063       2.25
     2   3   9        240.18         48.40       3.34       0.033       1.83
    -2   3   9        233.76         48.55       3.31       0.033       1.83
    -3   2  16         96.73         17.40       3.27       0.020       1.34
     0   4   5        409.12         89.94       3.25       0.045       2.02
    -6   1   8         36.91          5.35       3.23       0.011       1.20
     4   2   0        413.63         92.87       3.21       0.046       1.77
     0   3  18        347.22         77.07       3.16       0.042       1.33
     0   0  12        316.54         72.42       3.14       0.041       2.23
     4   0  19        157.19         22.33       3.14       0.023       1.14
     0   5   3        325.26         77.10       3.07       0.042       1.71
     0   6   3         71.51         13.44       3.06       0.017       1.43
    -1   5  14        175.69         42.40       2.98       0.031       1.27
     1   5  14        174.64         42.35       2.98       0.031       1.27
     1   5   9        309.55         78.15       2.95       0.042       1.48
     0   1  13          2.69        169.44       2.94       0.062       2.01


 Bond lengths and angles

 O001 -      Distance       Angles
 C00B      1.3580 (0.0139) 
 C00E      1.4070 (0.0114)  114.36 (0.86)
               O001 -        C00B         

 O002 -      Distance       Angles
 C00D      1.4800 (0.0147) 
 H002      0.8200           109.47       
               O002 -        C00D         

 O003 -      Distance       Angles
 C00I      1.4224 (0.0140) 
 H003      0.8200           109.47       
               O003 -        C00I         

 O004 -      Distance       Angles
 C00F      1.2313 (0.0135) 
               O004 -       

 O005 -      Distance       Angles
 C00G      1.2572 (0.0158) 
 C00Q      1.3991 (0.0190)  116.45 (1.33)
               O005 -        C00G         

 O006 -      Distance       Angles
 C00C      1.3630 (0.0166) 
 H006      0.8200           109.47       
               O006 -        C00C         

 O007 -      Distance       Angles
 C00J      1.1417 (0.0139) 
               O007 -       

 O008 -      Distance       Angles
 C00G      1.2550 (0.0155) 
               O008 -       

 C00B -      Distance       Angles
 O001      1.3580 (0.0139) 
 C00L      1.4045 (0.0184)  116.59 (1.00)
 C00H      1.4117 (0.0154)  122.89 (0.98) 120.46 (1.05)
               C00B -        O001          C00L         

 C00C -      Distance       Angles
 O006      1.3630 (0.0166) 
 C00K      1.3907 (0.0182)  117.39 (1.14)
 C00H      1.4218 (0.0174)  119.99 (1.09) 122.47 (1.23)
               C00C -        O006          C00K         

 C00D -      Distance       Angles
 O002      1.4800 (0.0146) 
 C00F      1.5438 (0.0151)  103.96 (0.82)
 C00E      1.5675 (0.0144)  104.03 (0.80) 109.29 (0.86)
 C00J      1.5757 (0.0155)  108.90 (0.88) 118.48 (0.88) 110.99 (0.85)
               C00D -        O002          C00F          C00E         

 C00E -      Distance       Angles
 O001      1.4070 (0.0114) 
 C00I      1.5102 (0.0183)  108.14 (0.91)
 C00G      1.5507 (0.0166)  109.34 (0.96) 108.98 (0.91)
 C00D      1.5675 (0.0144)  111.28 (0.85) 111.65 (0.88) 107.42 (0.84)
               C00E -        O001          C00I          C00G         

 C00F -      Distance       Angles
 O004      1.2313 (0.0136) 
 C00H      1.4303 (0.0167)  123.48 (1.03)
 C00D      1.5438 (0.0151)  120.11 (0.99) 116.24 (0.90)
               C00F -        O004          C00H         

 C00G -      Distance       Angles
 O008      1.2550 (0.0154) 
 O005      1.2572 (0.0158)  125.74 (1.20)
 C00E      1.5507 (0.0166)  118.60 (1.10) 115.08 (1.02)
               C00G -        O008          O005         

 C00H -      Distance       Angles
 C00B      1.4117 (0.0154) 
 C00C      1.4218 (0.0174)  116.87 (1.04)
 C00F      1.4303 (0.0167)  120.44 (1.04) 122.47 (1.04)
               C00H -        C00B          C00C         

 C00I -      Distance       Angles
 O003      1.4224 (0.0139) 
 C00E      1.5102 (0.0183)  111.54 (1.09)
 C00N      1.5450 (0.0199)  108.15 (1.06) 111.85 (0.91)
 H00I      0.9800           108.40        108.40        108.40       
               C00I -        O003          C00E          C00N         

 C00J -      Distance       Angles
 O007      1.1417 (0.0138) 
 C00O      1.4317 (0.0167)  128.44 (1.15)
 C00D      1.5757 (0.0155)  120.53 (1.07) 111.02 (0.95)
               C00J -        O007          C00O         

 C00K -      Distance       Angles
 C00C      1.3907 (0.0182) 
 C00M      1.3918 (0.0228)  117.86 (1.29)
 H00K      0.9300           121.07        121.07       
               C00K -        C00C          C00M         

 C00L -      Distance       Angles
 C00M      1.3625 (0.0214) 
 C00B      1.4045 (0.0185)  120.14 (1.22)
 H00L      0.9300           119.93        119.93       
               C00L -        C00M          C00B         

 C00M -      Distance       Angles
 C00L      1.3625 (0.0214) 
 C00K      1.3918 (0.0228)  122.13 (1.26)
 H00M      0.9300           118.93        118.93       
               C00M -        C00L          C00K         

 C00N -      Distance       Angles
 C00O      1.5279 (0.0177) 
 C00P      1.5417 (0.0187)  110.78 (1.23)
 C00I      1.5450 (0.0199)  110.63 (0.94) 111.52 (1.36)
 H00N      0.9800           107.92        107.92        107.92       
               C00N -        C00O          C00P          C00I         

 C00O -      Distance       Angles
 C00J      1.4317 (0.0167) 
 C00N      1.5279 (0.0177)  116.27 (1.01)
 H00A      0.9700           108.22        108.22       
 H00B      0.9700           108.22        108.22        107.36       
               C00O -        C00J          C00N          H00A         

 C00P -      Distance       Angles
 C00N      1.5417 (0.0186) 
 H00C      0.9600           109.47       
 H00D      0.9600           109.47        109.47       
 H00E      0.9600           109.47        109.47        109.47       
               C00P -        C00N          H00C          H00D         

 C00Q -      Distance       Angles
 O005      1.3991 (0.0189) 
 H00F      0.9600           109.47       
 H00G      0.9600           109.47        109.47       
 H00H      0.9600           109.47        109.47        109.47       
               C00Q -        O005          H00F          H00G         


 FMAP and GRID set by program

 FMAP   2   3  30
 GRID    -0.926  -2  -2     0.926   2   2

 R1 =  0.2343 for   2149 unique reflections after merging for Fourier


 Electron density synthesis with coefficients Fo-Fc

 Highest peak    3.76  at  0.7772  0.1410  0.2088  [  2.63 A from O002 ]
 Deepest hole   -0.76  at  0.2365  0.0999  0.1280  [  1.03 A from C00N ]

 Mean =    0.00,   Rms deviation from mean =    0.28,   Highest memory used =     2353 /    18507


 Fourier peaks appended to .res file

              x       y       z       sof     U      Peak   Distances to nearest atoms (including eq.)

 Q1    1   0.7228  0.8590  0.7088   1.00000  0.05    3.76   2.63 O002  2.94 H00N  3.11 H00A  3.15 O006
 Q2    1   0.7304  0.7717  0.5394   1.00000  0.05    3.74   2.19 H002  2.50 H003  2.74 O003  2.77 H00K
 Q3    1   0.1900  1.2746  0.7551   1.00000  0.05    2.52   3.21 H00D  3.21 H00N  3.24 H00B  3.31 H006
 Q4    1   0.2258  0.7874  0.5378   1.00000  0.05    0.95   1.09 O003  1.44 C00I  1.51 H00I  1.59 H003
 Q5    1   0.2281  1.1245  0.7390   1.00000  0.05    0.84   1.89 H00B  2.52 H00A  2.61 H00D  2.61 C00O
 Q6    1   0.1798  0.6331  0.7528   1.00000  0.05    0.82   1.19 O007  2.05 C00J  2.70 O008  2.83 H00B
 Q7    1   0.7025  0.7265  0.7131   1.00000  0.05    0.76   2.43 O002  2.76 O004  2.95 C00D  3.05 C00J
 Q8    1   0.5659  0.3207  0.4899   1.00000  0.05    0.75   1.26 H00L  1.35 C00L  1.53 C00M  1.55 H00M
 Q9    1   0.2480  0.2485  0.5055   1.00000  0.05    0.73   1.85 H00L  1.87 H00M  1.92 C00L  2.05 C00M
 Q10   1   0.2864  0.3713  0.5181   1.00000  0.05    0.72   1.24 H00L  1.34 C00L  1.87 C00B  2.02 H00M
 Q11   1   0.0670  0.3338  0.6814   1.00000  0.05    0.64   1.98 O008  2.07 H00D  2.46 H00H  2.54 C00G
 Q12   1   0.2502  0.4845  0.5220   1.00000  0.05    0.64   1.64 O001  1.74 H00L  1.93 C00B  1.97 C00L
 Q13   1   0.4083  0.3353  0.7414   1.00000  0.05    0.61   1.77 O004  2.21 H006  2.60 C00F  2.66 O007
 Q14   1   0.1511  0.3697  0.6690   1.00000  0.05    0.61   1.74 O008  2.06 C00G  2.37 H00D  2.62 O005
 Q15   1   0.3406  0.5041  0.7772   1.00000  0.05    0.59   1.92 O007  2.14 H006  2.22 O006  2.58 O004
 Q16   1   0.2916  0.6559  0.5374   1.00000  0.05    0.59   1.07 O001  1.81 C00E  2.02 O003  2.03 C00I
 Q17   1   0.7812  0.7309  0.6526   1.00000  0.05    0.59   1.85 O002  2.11 H002  2.13 H00N  2.56 H00G
 Q18   1   0.4460  0.7673  0.5358   1.00000  0.05    0.57   1.78 H00I  1.87 O001  2.10 H002  2.34 C00I
 Q19   1   0.1397  0.9801  0.5683   1.00000  0.05    0.56   1.45 H00C  1.65 O003  1.67 C00P  1.70 H00E
 Q20   1   0.3867  0.4440  0.7209   1.00000  0.05    0.55   1.26 O004  1.81 C00F  2.16 O007  2.59 C00D

 Shortest distances between peaks (including symmetry equivalents)

     11  14  0.80     10  12  1.03     13  20  1.11      9  10  1.16      1   7  1.17      4  16  1.25      3   7  1.26
      1   3  1.39      1  15  1.40      3   5  1.41      8   9  1.54     16  18  1.54     12  16  1.58     15  20  1.64
      5   7  1.65      1  13  1.69      4  18  1.72      7  17  1.74      7  13  1.77      6  15  1.80      3  13  1.82
     13  15  1.83      1  17  1.93      4  19  1.98      9  12  2.10      2   4  2.13      1  20  2.20      2  16  2.21
      2  18  2.21      3  11  2.26      5  13  2.31      3  20  2.31      8  10  2.34      3  15  2.39     14  20  2.39
      8  19  2.40      8  10  2.40      7  15  2.45      6  20  2.45      3  14  2.47      1   5  2.50      3  17  2.51
     10  16  2.53      8   9  2.58      2  18  2.64      4  12  2.68      7  20  2.68      2  12  2.69      5  11  2.70
      1   6  2.71     13  14  2.80     11  20  2.87      5  14  2.90     12  18  2.92      8  12  2.97      4  18  2.98


 Time profile in seconds
 -----------------------

      0.00: Read and process instructions
      0.00: Fit rigid groups
      0.00: Interpret restraints etc.
      0.00: Generate connectivity array
      0.00: Analyse DFIX and DANG restraints
      0.00: Analyse SAME and SADI restraints
      0.00: Generate CHIV restraints
      0.00: Check if bonds in residues restrained
      0.00: Generate DELU and RIGU restraints
      0.00: Generate SIMU restraints
      0.00: Generate ISOR restraints
      0.00: Generate NCSY restraints
      0.00: Analyse other restraints etc.
      0.04: Read intensity data, sort/merge etc.
      0.00: Set up constraints
      0.00: OSF, H-atoms from difference map
      0.01: Set up l.s. refinement
      0.00: Generate idealized H-atoms
      0.05: Structure factors and derivatives
      0.02: Sum l.s. matrices
      0.00: Generate and apply antibumping restraints
      0.00: Apply other restraints
      0.14: Solve l.s. equations
      0.00: Generate HTAB table
      0.04: Other dependent quantities, CIF, tables
      0.00: Analysis of variance
      0.01: Merge reflections for Fourier and .fcf
      0.00: Fourier summations
      0.00: Peaksearch
      0.00: Analyse peaklist

 ** WARNING: These times are only approximate for multiple threads.
             To get better estimates run with -t1 **

 +++++++++++++++++++++++++++++++++++++++++++++++++++++++++++++++++++++++++++++
 +  temp_5        finished at 15:32:43   Total elapsed time:      0.31 secs  +
 +++++++++++++++++++++++++++++++++++++++++++++++++++++++++++++++++++++++++++++
