# Supplementary material for: Amycolachromones A–F, Isolated from a Streptomycin-Resistant Strain of the Deep-Sea Marine Actinomycete Amycolatopsis sp. WP1
Source: Mar Drugs. 2022 Feb 24;20(3):162. doi: 10.3390/md20030162 (PMC8949813; doi:10.3390/md20030162)
Supplement: Supplementary file 1 [file marinedrugs-20-00162-s001.zip › phem_6B-1/phem_6B-1/phem_6B-1/struct/tmp/.olex/temp_1.hist]

ccopy_reg
_reconstructor
p1
(cHistory
HistoryTree
p2
c__builtin__
object
p3
NtRp4
(dp5
S'_active_child_node'
p6
I67
sS'name'
p7
Vtemp_1
p8
sS'_full_index'
p9
(dp10
S'95b2530bedfcaa245d3626d2ec30b820'
p11
g1
(cHistory
Node
p12
g3
NtRp13
(dp14
S'is_solution'
p15
I00
sS'_active_child_node'
p16
I95
sS'name'
p17
g11
sS'link_table'
p18
(lp19
g4
ag1
(g12
g3
NtRp20
(dp21
S'is_solution'
p22
I01
sg6
Nsg7
S'193840163048129a989f992892b9ef8d'
p23
sS'_children'
p24
(lp25
sS'res'
p26
S'x\xda]\xd0O\x0b\x820\x18\x06\xf0\xfb`\xdf\xe19\x16\xea\xd8\xd46=\x8a)J\xd3\xc2\x16\xa4\x97N\x1d:\x14\x1d\xfa\xfe\xb4\xf9\xa7@\xd8x\x9f\xfd\xf6\xbe0fj\xa3\xf1\xb9?\xdf7\x81\xc7\x0b\xa7p#\xb6\xcb\x06%y\xa158S\x82\xab\x08\x80bJInC\xc2d\x9aZ\t%KD*\x81\x943\xce\xf9\xbaR2\x14]g\xfb#\xc9\x9cb\xd4h\t\xf1\x1c\x84Xd])\xd1\x991\x08\x04%\xe7\xbei,\xee\x82\xab\x8f\xa0\xf7]\xf4\x86\x99\x9d\xb9\xf3\xc4\xc1\xf0\xef\xf6\xa6\x1b70r\x99\xe5\xc8Q\xa1\xc5\x91\x92K[\x1b\xfb\xb4\xdf\xa2\xc4tEIIu\xd0%bJ\x8avo\xff\xe0\x0b\xcc78\xb8'
p27
sS'link_table'
p28
g19
sS'label'
p29
S'Solution 1'
p30
sS'lst'
p31
NsS'program'
p32
S'Unknown'
p33
sS'wR2'
p34
NsS'hkl'
p35
S'aba788c06af88f7263f1fbbbacc999ff'
p36
sS'_primary_parent_node'
p37
I0
sS'method'
p38
g33
sS'R1'
p39
Nsbag1
(g12
g3
NtRp40
(dp41
g22
I01
sg6
Nsg7
S'627d94f79d9d088b6aea0cba277acfa0'
p42
sg24
(lp43
sg26
S'x\xdau\x95[o\x9aG\x10\x86\xef\x91\xf8\x0fsQ\xa9\x89b\xbe\xee\xcc\x9e+\xf5\x82\x10\xa8\xdd`p0\x95\x12\xdfD\xb4qT+\x18\x1c\x8c\xd5\xf6\xdfwvf\xbf\xc4\xde\xa4\x92\x91g\x97}f\xde9\xec\xb2>[\xcf\xe1x}{\xf7\x1e\xdfo\xba\xc3\xf5=\xdc\xec\xe0\x82\x9e\xe1\xf3\xfe3\x1c\xac\xa6\xe7\xb0\xdc~\x80\xf5\xd7\xb3\xdf9\xa5\xe7.O\xa7\xf3\xb7k\xb8\xdfo\x1f\x8e7\xfb\xdd\xffx[!\x98\x0e\xc9\x9f\x00\xac\xfe\xbe\xde|\xe2\x95\xb1\x86W\xe3\xed\xdd_\x9b\xb22\xc8\xab\xe5\xe1\xe6zw\xdc\x88\xa3MQv\xf7pT\x07\xb3\xed\xe6\xcfO\xf0\x0f\xfc\x02#\xd3YL\xf0\x8c!\x1b"<\x87\x8f\x87\xfd-\\l\x0e\xf7\xfb\xdd\xfd\x8f\xf0\xf9a\x7f,N\xee+\xb7?\xdc>l7\xf0q\xff\xb0\xfb\x00\x7f\xfc[\xf5\xfe\x0c0\xc1\x08\x0b\x82e*\x99L\xa6\xf39\xb0\xc7\x88&Z\x00\x88]\x8c\xc1\xb0\x91\xba\x903\xefP\xe8\x12\xe6\xc0;\xb9\x885\xdf\x1a\xc3\xc1\xd5t\xb5\xe2\xa5\ru_\xb6mo\xb8j B\xbf\xf5\xad1\x1c\xcc\xc7\xeb5\x8cp8\xb8|w~\x0e\xf8\x13\x8d\xde\x9e\xc0\xe8\xddI1_\\\xd5\xed\xb2W\xd6\xba=\xba\xfaz\xfa\x85~S\x00\xd9\x9e\x8d\'0\x81SX\xc0r8\xf8}q\xb6fy_\xfe8Zw\xd9\x01r\xd8\x97\xcb\xc5+\xf8\xe1\x94w\xce.\xd7\xc0\xdf\xcc\xce\xc7\x17@\xc3\xc1\xc5|\xbc\x00\xe2\x13K\x96\x0e\xe0@\xea\x8e\x19\x8b\xe1\x13y+F\xb0\x14\x01\xb1\xe4P\xd2)\xed\r&H\x01m\x16\x98*\xec\xbd1Yjm}\xf6\xc5\x08\xd6Y\xd3\xc2\xce\nL$\xb0\xad\xb0\xc9I\x03&C\x9e\xd4\x1dr\x7f\x9e\xc0\xce\x91\xc2\xe8\x05v}d\x8b$\x86\xf3\xd6K\xe4hLp\r\x1cs\xd6\x01\x08\x02\xfb>\xb2\xa7\xa4pLNsN\x963|\x02{B\'p\xb0\x02\x87>r\xce(\x011\xba \xc9\x87\xc0"\x1a\xd8P~\x0c\xc7\xbe\xda&k\xb5C\x0c)\xd6\xcaQ\x13\xd9e\xa9vdU\x02\xa7^v\xb0V\x02zW%\x84`\x126\x91-\xa9l\xc7\x91\x17\xd2\x1e\xc90\x92\xb5Z\xed\xe0Uvd\xb6-X\xe6\xdb\x08\x10\xba\xec\x05\x1eW\x98,\xa5\xa4^\xb2zq<\x11\xcd\x90x\xa4 pd\xd9\x13c^\x02H\xaa\x8e\xa2\xd7j\xdb\xac\xadb\x01\xce\xb6CbQ\xe02$\x0cO*\xec\x9d\xb3U\x02F\xcd\x99\x8c\xf5\r\x9c\xd0(\x8c\x02\xbf\xea#\x1b\x9f\xb4\xda.F\x99\xb0\xe0\x0b\xf3\x14\xa6\x94\x05\xc6 \xf0\xb4\xc2\x14St\n\xdb\xdag\xe3]\x1bYD\x15\xd8\x0b<\xeb#s[\x83\x18)ZS[\x15\x9bVQ&\x95\x8dN\xe0_+\x8cd4U\xefRV\x98\x9f+\xd7\x16\xac\xa8+\xb0\x16\xec\xf4K\xe4`\x04\xb6\xc9RP8"\xb69c\xcd\xd9\x08|\xd6\xe7\x8c\xc9\'\xbd\x92\xae^I\x9e\xc5\xd4\xc0\xb1\x8c0\xf8.g\x81\x7f\xab\xb0\xc5:\xdb\xd1\x12i\xb5s\xf1\xd2\xf69?\x86_\xf7}\x0e^\xd5\xa2\xf3F\xefY\xcc\x8e\xda[%\xaf\xb6\xe7\xa7]\xe0y\x9f\xb3\'/\x97\xc9\xba\x88r\x94\x9d\xe5f<]*\xa2\x18\x0e\xda\xe7\xf3>2\xd67\x80\x0c\xb9\xfa\xb6\x10\x8bl\x1e\x83r[\x19\xf6V\xe0E\xdf*\xeb\xbc\x18)%\xd4Q\xb3>6\xb29#\xf3\x18^\xf6\xd5\xe6{L\x15\x0e\n\'\xc2\xf6\x01\xccY\x0b\xe6\xb4`\x17\x156\x89\xfb\xc06k\x0b\xea%\x10a3\xdb\\T\x95mtH\xde\x14\x98\x7ft\x11\x83V\xdb\xb1\xa5\xa3\x96\xa9}z\xf9U+\x13\xe6\xf8;\x81W5r2\xa8u\x8a\x11\xf5bG\x1e\xf7fH\x92M\n;\x9e\xed\xd3\xd7\xf3\x19\xf0\xff)\xff.\r\x07\xff\x01\x81\xce\xa7\x8d'
p44
sg28
g19
sg29
S'Solution 2'
p45
sg31
Nsg32
VShelXT
p46
sg34
Nsg35
S'bb681ef604572af52cf4f60f289b88ff'
p47
sg37
I0
sg38
VIntrinsic Phasing
p48
sg39
Nsbag1
(g12
g3
NtRp49
(dp50
g22
I01
sg6
I4
sg7
S'8203264b0eb2772534ecf03651d11d12'
p51
sg24
(lp52
I4
asg26
S'x\xda\xadV\xcb\x8e[7\x0c\xdd\x1b\xf0?\x08\xe8r\xe2\x0b\x8a\xa4(j9\x9dz\x90\xa0\xf6\xbc\xe2\x02I6]\xcd\xa2\x8b>\xd0\xce\xff\xa3\x14y\xad[4\xca.\xb6\x01i$\x1d\xf1ux4\x97\x0f\x97Sz{\xfd\xfd\xaf_s\xfa\xed\x8f\xf4\x84\xb9\x7f\xd3\x0f\xb9\xa5\xfd\xee\xe5xN\xe9\xef\xd7\x7f^\xdf\xd2\xdb\x9f\xff\xdb\xbb;\x9eN\t\x96\x9a\xa1R\xaaK\xad\x92t\x91\xd6(\xa1,\x9a\x9b\xa4\x06\xebo\xbf\xfbr|yI$v\x1e\x00(\x06\xf6!\xe7\x04\xfe\xdd\xefN\xb7\x97K:d\x9b}\xfc|>\xdbn9|zw\xf8\xfc\xce&7_\xfe\xb3z\xf3\xa9/\xd9\xc6a\xac\x1e|\xe9\xc6\xcf\xc6\xea\xfd\xed]\xbaK\xef\xd3Cz\xb4?\x7fy\xf8p\xe9\xf6\xc7o\xbf\xeb\x06\x97\x8fKb\x9b\xfc\xf8\xf8\xf0\x93\r\xf7\xe7\xdb\xa7\x846y:\xdd>$\x848u~<\x1dSJ\xdd\xaf\xe7\x9c|f^4\xae\xda\xc7J\xa5\xf61\x13\x97\x94s\x0f\xcc>}\x05\x8a\x1dm\xba4G\xe2\x86\x94\x8a}\xe4\x02~\x03\xf6T|\x8d\xd4\xba`\xf7\xf3\x99Vd6\x1b\xd2\xfa~\xb1\xf4\xfa9\xa1:A\xd6\xb6h\xe9H\x1eHj\xca}_!K\x9c\xc36AJ[\xc0\xbd-\x03\xc9\x04\xeema\xf1sY\xec\x86\t\x92\x97\xd6Y\xf1,\x9b\xb7\x8d|_j)\x1e\'1\xce\x90\xb4p\xed\xc8\xba\xd9d\xf1\xccpm\x9e[P\x9a\xe5\xb6\xe8R\xdc[\xddr\x0b\x14\xd5\xa8R\xc2[;1A\x1a_\xdd\xdb6lB\x8d\x9c2U\x8e\xdc\xb6\x99\xb7%\xaf\xdef\x18H\x8c:\x92\x8a\xfb\x90\xb3\xd2\x04\xc9lusd\x1eH\xa2\x88S\xad\x85\xdc[\x98"\xb3\xb1\xcc\x918\xea\xa9\xackU"^4\x7f\xbeF\x12--l\xd2\x15\x89\x1c\xf1\xe9\xd5\xa6\xd27\x90\x1c\xc82\x90\xda<C\x9a\xb33\x02\xda\x94\xb7\xd4m8RFU\n\xd3\xca\x00\toaf\x13\xdb\xd2"\xb7upHs\x8d.\x03\xb7\x9d\x1b\xcf\xd8\x87\xd5\x98\xedH\x1d\xb9m\xcdm\x1b\x01\xa2*e\x9a[\xd3*t&\xf4\xea\xafq"\xb9-a\r$\xf0\xacW\x10W\x0e!\\\xe3\xac\xb5xfT\xc2[\x846c\x1f\xf6\xec;rc\xc2\xaa&$\xe07\x01\xd6:G\x92w6nL\x10\xd4\xa8g\x8b\xfe\xa42\x8b3\xab1\xda\x91\x83\t\x9c\xbb\x0e\xd9\xc9\xb2\xf2\x16\xa7j\x02\xc5\xbcs$\x8fz\xd6\x86k5\xbc\xae@<\xab\'\xf0\x15Y\x06\x12%X\xc7\x1a\xe7j\x9bu6\xe4EB5\xe5\xea\xad\xe4P0\x86\xa6\xc1\xbeYU\x92\xe6E\xc3f\xbd\xda\x14\x8d\x1e\xa9\x1a\xda\x87<E\xcaUo\xb1\x8dzj\xa8\x88\x99\xa2\xb5\xb3\'\x8cOl\xd9w\xde\xd2\xd0\x04\x13K\xf5\xdc*\x97U\xc1d\x8e,\xde\xd94\x98@\x10:[\x99\xc2&\xca\xcc[R\xebCG\x0e&\x80\xc6KT \xfa\x14Pe\x8e\x0c\xd5$\xba\xc6\xa9\x1a\xefJ\xd5U=\x05a\x86\xac\x8b?\xe6\xcf\xc4\xa3?\xab\xac\xcc\xd7\x15i\x8a6EJ\xbce\x9b\x9a\x00H\xd8\x0c\xe6\x1b\xf9\xa6q\x9ajFn\x07\x13LI\xe3=\xd1`D\xc6\xd9\xcb\xebH\xda\x9eo\xf4&\x1f\x14\xae\xc2\x91\xe6\x8a\xf1\xc40\xc87\xc4\xacm\x97x\xadP\xc7%\x99=o\x94kt\xad=y\xb3*\x9b\n\xf7\xe8\xdf\xff|\xbaO\xfe&\x7f\x9f\xcf~w\xb4\x7f[l\xf8\x17m\x08\xb5\xba'
p53
sg28
g19
sg29
S'Solution 3'
p54
sg31
Nsg32
VShelXS
p55
sg34
Nsg35
S'bb681ef604572af52cf4f60f289b88ff'
p56
sg37
I0
sg38
VDirect Methods
p57
sg39
Nsbag1
(g12
g3
NtRp58
(dp59
g22
I00
sg6
I5
sg7
S'c3c121a2b404d6bd165d669fcf4fb9b4'
p60
sg24
(lp61
I5
asg26
S'x\xda}VkoZG\x10\xfd\x8e\xc4\x7f\x18\xa5\xaa\x94\xc8\xe6f\xdf\x0f\xa9D\xa2\xd4\xc4Q1\xd8\x98\xb6I\x14\xc9\xba\xb1\xafm\x14\x0c\x16\x90&\xfd\xf7\x9d\xd9\x07\xdc8\x9b\x80%\xaegwf\xcf\x9c\x993{\xbb\x1d\xc0\xcf\xaeyx\xbc\xe2\xd5\xa6\xd9\xc2\xf5\xa6\xa9w\xcd\r|\xfc\x0f.OO\xc6o\xc7=\xc1\xb8zi\xbb\x9dng\xfef>N{a\xb1\x82s\xc1\xe9\x0b\xbfp\xdf\xed\xccN\xce\x00\xfd\x9b\x1d\xec\xd6\xdf\xae\x0cO\xc6c`\x95\xe5\xccJ\xb0\x95\xb5\x06\\e\xbc\x97 L\xe5\xb87\xe0Y\xfc\xebv\xde\x9f\xccf \rng\x8c\xc9\xf8\xa3\xc2\x0f\xe7\xc0\xe8\xdb\xed\x8c\x07\xf39\xf4x\xb7s\xf9\xee\xec\x0c\xd7t\xef\xedq\xef\xdd1>\x1c\xbd?\x18\x8f\xde\x92\x05\xed\xbdl\xec\x05\xcbQ\xd8\x19\x8c\xa3\xc1\x10\x86p\n\x13\x98v;\x7fM\xde\xcc\xe9\xe4\xfc\xd7\xed\x00\x1eU]V \xba\x9d\xf3\xf1`\x02\xc0\xf1\xf0\xdf\xa7\x93?\xba\x9d\xd1\xd9\xe0\x9c\xec\x83\xe1|\x10S\xffm\xbdl\xbe\x8a\xaa\xf9\xba\xdb\xd4\xdbW\xc9v\xfaiy\xb9\xb9\x86g\xbfV\x1f>$\x8a\xef?-\x9f\xe5\xe5\x97O|\xf0\xc0\x7f^\x9f\xce\xa9 \xac\xe2\x8c>x\xd4\xdf\x83\x19\xc4\x0f\xab\x8ccNv;S6\x18\x00\xa8h\xf3\x9a3-\xe2\xb3\x95F\x0b\x9d\x02H\xa5\x1d\xa3g\xce\xab\x10,\xda\x994^a\x0c\xde\x8ea\x9c\xb3<>+\xe5\xa5\x91\xf1Y`\x11\xb8/\xc4P\xd2\x13\x0e\xb1\x8f\xc1\xf1<\'\x85\x89\xeb\xdaI\xcbS<f\xa4`\xba\x84C\x18\xa4p*[1\x14cZ&\xfc\x8eI\xe5\xf3^-,WE\x1c\x029\x9a\xaav\x0c\xcc\x9b%\xfc\x1a#p\x9b\xf80\x9c\x9b\x12\x1f\xca)\xec\xd2\xa9n\xe7\xe2\x90\x8f\xe4g\xacu\x19\x87@H\xa6\x8c#\xe4b\xda8\x94\xd1*\xf1\xa1\xac\xd6{>\x9c\xd0\xbe\xc8)\x02\xc4\x18\xb6]\x17\xc6\x9cM\xb9p\xab\xf1\x9f\x9c\x8bb\xb2\x98\x8b\xa4\x18\xc3\xd0\x1f<\xe2`\xc6#\xd5\t\x87\xb4\xca\xe6\xbd\x06\xd32\xa5\xba0I\xaa\xe5\xed\x18B:\xef\xe2\xbatZ\xab\x94\x0b\'Re!\x86\xf0\x84c\x12p\xc8\x1c\xc3\t\x93{\xcc9l\xcf\x14C{\'\x8a\xfd\xa1\x1cr:\xe1\xad\x18\xd2bYT\xae\xadMg\x13\x0e\xcf\xbd,\xf3\x81\xfd1\x11\xad\x18\x02\x0b\x93\xfb\xc39RO\x8a\xe1\x10I\x89Sm8\xeae"\xdb1\x9c\x16|\xdf\xa7F\xb3\x84\x89y\xaeX\xb1.Lh\xe4T\xec9%\xddb\x82v\xdfW\\\xe5\xda\n\xe6]\x91S\xebq*MT\x0b\x07G\xe6\xb8\xcb\xda\x17\xd6\xe5\xba`p[\xaa\xadR\xa4\x97\x89n\xd7\xc5[\x93\xfb\xd4`w\xe4Y\xc2QE\xf1\xf9\xfb^\xa7\x18\xa6\xcd\x87`\x96e\xbd(\xa1]\xae\x0b3,\xf6\xcd\xd3\xdaj\x8d1\x86\xb2\xc5\x07\xca\xcc\x8a\x14\xc3\x19\xa9\x8c\xc83\xc8\xf1\xa8\x9d\xefz\xcc\xe2\xad4T\xed>U\x8e+\x9f\xfaTk\'\\\xdeklq\x06)\xc5\xa8.\xba\x15C\x1a#\x8d\xcb\xfda\x93\x1f\xcdS\x1ad\xa5\\\x9c"\x1c\xa6][kX\xc6\xc1=\xa6\xc5\xf73O\xe8r\x9fJ\xec\xb1\xa1m\xc7\x90\x98`\x8e\xa1p\xe0&>\x98uJ\x15k\x8b\xfca]\xec\xbe.\xc8\xa91^\xe7\xfe0\x9e\x1bs\xc0\xacKsL[\xed\xba\x9d\xd3?\xc7#P\xe1B\xa2\x8b\xeagW\xfe\x8cC?f\x89<\xdd\xae7\x14G"\\\x18\xad\xe1\x15\xa8\xed\xe2\xee\xf9h\xfd\x02\xa0^\xdd\xc4b\xe2\xe8\xa0m\xf5r\x19\xb6Z\xe6\xe1\xa6\xde\xd5\xe9$\xfcx\x0b\x8f\xf5\xa6~hv\xcdf\x8b\xaf\x14\xb7\x8b\x15\xbe\x8e|\xde.Vw\xe9\x1a\xa4\xf7\x0c\xbc2\x17\xab\xdd6`<\x99\xfc\x01\xf8\x13\x16\x0fWh\xba\xbfX~\x0eY\xd2[\x0c\x1dt\xba\xb8\xbb\xc7 p\xb3\xb8\xbdm6\xcd\xea\xba\x81\xc7\xa6\xfe\x84\x80*-\xdd1\xc0M\xd3<\xd2\x86{\xbc\xa3\xa1G\xd5\xe0h\xe5=L\xe8\xa1\x86e\xf3o\xb3\x0c\x07\xd0\xd5q\x11;\'N}N=\x82\xa4jm\xa3\x9a\x85o\xb3L\x1c\x87\xc4q~\xa1\xa78x\xe2\x941a6r!\xe3,\xa1\xee\xfd\xdeS\xe0\xe4@O\x99=Qq\xde\xc8\xa4 \x11A)\xff\x03O\x14\xdd\x85:xb\x7f\x843Q5,\xf5\x85(y\xa2\xc2q\x9c_\xe8\x96\xa76!?\xcbH+\xe4i\xfdO<M\xcbSJ\x1b5\x1e\xcf\xc4\x97\x03U\xf6\xe48\xee.\xec\xc1\xd3q\x11=\x15\xbd\x0b0\x9a:\xe6\x07\x9e(\x84\x0bw\xe0\x96K\x16\xf2\xd4\xc2\xc7}\xe1\xec\x92\'#\xb4\xfep\xa6\xe7R\xc4\x1b\x9c\xc7zzS\xac\ni\x9e:\x81\x1d:Ack\x87z\xca\xb8\xcf\xd3\x84,zrjK\x00j\xcc\xf9}\x83:C\x85<\xd4\xbb\xc5z\x05\x1f\x9b\xe5\xfa\x0b|\xa9\xb7P\xdf\xdc\xc4\xd7\xf2ixkL\x0e\xd9/\xe8\xb0%\xc3\x82\x06I\x82O\x14\xc8\x9dAJ\xa3\xfeb\x9c\xd5\xcb\xfa\xc7\xf2\xa3\xc5o\xb4\x07?\xd3\x12\xb5\xf8qAH\xd9\xef\xac\xa9Wpy\xbf\xb8\xddQ\x0f\x8bc8\xab\xbf\xa6\xff{\x02\xe9r\xd5\x81\x96\xa3\xa3#\x98\xd7\x1f?/\xeb\r\x8c\x17\xdb\x1d\xa1Y\xdf\xc2,\xc0{hV;x\xd3"\rw\x1fx\xb9\xa2D\xfb)\xf3\x96\xf9n\xb7g,[\xbf\xcc\xae0\xe1`Vx\x83f\xf3\xeb\xe9t\x84FYyR{\xb4\x05\x9cW\x0f\x88\xb8\x9f\xd0>Y\xa1\xe4\xfa!\xb1\xfd\x99\xcd\xed\xb2\xb9&\x80\xdb\x84)\xd0_Z\x0e\xd8\xa8\x84y\xf1\xfcP\x92>\x95a\xcf=\xb1\xda\xff\x96\xd7s"\xbf\x9f&L4\x8d\x96\xf55\xd9P\x8d\xcf\xf5\x8bH\xeb\xff\xce\x90\xd16'
p62
sg28
g19
sg29
Nsg31
Nsg32
VShelXL
p63
sg34
Nsg35
S'bb681ef604572af52cf4f60f289b88ff'
p64
sg37
I3
sg38
VLeast Squares
p65
sg39
F0.1905
sbag1
(g12
g3
NtRp66
(dp67
g22
I00
sg6
Nsg7
S'3e2ca3c24ee0fe918bf7429063f2651b'
p68
sg24
(lp69
sg26
S'x\xda}Wko\x1aG\x14\xfd\x8e\xc4\x7f\xb8JU)\x91\xcdf\xde\x0f\xa9\x8eD\xa9\x89\xa3b06m\x93(\x92\xb5\xb1\xd762\x06\x0bH\x93\xfe\xfb\xde;\x0f\xd88\xe3\x80%V\xb3s\xdf\xe7\x9c\x19w;\x80\x9fm\xf3\xf0x\xc9\xabu\xb3\x81\xabuSo\x9bk\xf8\xfc\x1f\\\x9c\x1c\x8f\xde\x8fz\x82q\xf5\xdav;\xdd\xce\xec\xddl\x94\xf6\xc2|\tg\x82\xd3\x17~\xe1\xbe\xdb9?>\x05\xb4o\xb6\xb0]}\xfffp<\x1a\x01\xab,gV\x82\xad\xac5\xe0*\xe3\xbd\x04a*\xc7\xbd\x01\xcf\xe2_\xb7\xf3\xf1\xf8\xfc\x1c\xa4\xc1\xed\x8c1\x19\x7fT\xf8\xe1\x1c\x18}\xbb\x9dQ\x7f6\x83\x1e\xefv.>\x9c\x9e\xe2;\xdd{\x7f\xd8\xfbp\x88\x0f\x07\x1f\xf7\x8b\x07\xefi\x05\xd7{y\xb1\x17V\x0e\xc2\xce\xb08\xec\x0f`\x00\'0\x86\t\x0c\xbb\x9d\xbf\xc6\xeff\x14{\xf7\x87!\x00\xc3U\x17\x15\x88n\xe7l\xd4\x1f\x03pL\xe0\xf7\xc9\xf8\x8fngx\xda?\xa3\xf5\xfe`\xd6\x8f\xe5\xff\xb6Z4\xdfD\xd5|\xdb\xae\xeb\xcd\x9b\xb4vr\xbf\xb8X_\xc1\x8b_\xabO\x9fR\x9b\xef\xee\x17/\xf2\xeb\xd7Ol0\xe0?oOf4\x14VqF\x1f\x0c\xf5w\xff\x1c\xe2\x07\xfb\xc8\x8c\xc6\xb5\t\xeb\xf7\x01\x14.\xf5X\xe5\x95gB\xc7g+\x8d\xc1\xde\x86g.\x95\xd2\xb4\x078\xaf\x82\xb3\xe8\x83I\xe9\xb1\xba\to\xfb0\xce;\x1b\x9f\x95\xe6F\x98\xf8,\x18\xf3\\\x14|(m)\x0f\xb1\xf3\xc11\x9e\xe32\xc5\xd6Nj\x9e|3#\xa5*\xf9\x90\x82\xf2\x18\x86\xd2t\xf4\xa1\x10n\x92G;\xc7\xa4r>\xf9\xd0B\x86\xba\x9e\xfa\xd0\xd6\x19\xccC\xb5\xf2P\xd2p\x96|h\xe5\x9dv\xa9\x1f\x86\x19\xc7K\xb58\x8f\xa3\x9c\xe8v-\x9ea\t\xd1\xceX\xa3L\xf2\'$:,\xfa\xb0\x8e\xfaa\xday(\x9cV\xea\xa3\xb2F\xbb4#\xe6\x84\x0f9\xfd\xe0\x03i\x81>l{.L\xecbs\xab\x8d\xf2\xb9\x16e\x8a\xfdPF+d]\xc0\x07\x8fy0\xcb\xc4.\x0fiU\xee\x073\x1e\x07]\x9a\x0b\xa3Z\x06\xbc\xedCH!S\xfe\xd2I\x9c\\\xca\x83[\xa6Ky\x08g(\x8f0\xdb\x9d\x0f\xe4\xbbHy8m\xdc\xae\x16&M\t\xa7\xc2zKy\xb4|H\x14\x10\xad\xf3l\xad`*\xe7\xe1\x85-c\x9dH;\x0e8\x95\xd1\x87@V\xf0\xe4\xc39\xc7x\xe6\x8b\x13\xc2\x96\xfaa\xb8\xa3ZD+\x0f\xe1\x84R;\x9c\x1amS]\xc8\x16Y\xe4K\xccc v=\xc5\xd9j\xe58\xcb\xb8\x12\x08\x91\x94\x87@\xec\xf9\xa2\x0f\x81\xf8\x18\xc8V\x1e\xdc!zy\xe6>\xf72q\x98{\x1cs\t\xa7\x12q\x83>T{.\xde\x98\xac\x1fFaC\xd23G<\xfab\x1eL"o\xc7\xa6\xddS\x14\x8a\x8cM\xa3$f\x9a|0\xad\xb5-\xf9\x08|\x19\xc8\x16\xc6\x04B\xddf\x8c\x19\xa9M\x9a-\xaa\x84cE\x1f\x9cQ?T\x1b\xa7\nq\x97z\x80\n\xe4|\xe6\x1cN\xd6\x169\xa7\x8cC\x1f\xba\xe5C\xa2\xc4\xe6\xfc\x9d\xb3(\x8dYO\x8d(\xea\x98\xe2\n\xf5c`\xda\xb3u\xdce=%\r\xcd8E\xc7\x08\xb2\x92\x8e1\xd2\xf5\x81m\xfb \xf9cy\x16\x8a\xf9\xe4\x8fY\x04\x99)\xea\x98A-\x1c\xdb\xdd\\\x10\x13\xc8\x16\x9ej\xb1\x96\xb9\xcc\x1d&\xbd\xd0%|h.5\xf5\xa3\x85\x0f,O\xc6\x9e\xe2V\xa4\xedNOq\xe8\xae\xd4S\x8d\xd8\xa3~\xb4|\x18\xae\xa5Hv\x8a9\x95\xf5\x88!m\x8bsAM\xa0\xd9\xda6\xf719\x96\xea\x12XX\xc6\x9b\xd0(\x1f%\rBy\xc0\xb9\x9c\xfc9\x1a\x82\n\x87+\x1d\xba?\xbb\xc2\x9cs8\nG/\xca+\xdc\xac\xd6\xe4Gb\xeba\xb8\x827\xa06\xf3\xdb\x97\xc3\xd5+\x80zy\x1d\xb6I&\xc2\xb6z\xb1\x08[-\xf3p]o\xeb\x14\x89.\x0c\x1e\x1e\xebu\xfd\xd0l\x9b\xf5\x06\xafH7\xf3%^\xaf\xbel\xe6\xcb\xdbt\xa4\xd3\xbd\t\x8f\xff\xf9r\xbb\t9\x1e\x8f\xff\x00\xfc\t/\xf7\xd7\x81\x10\xcek\x11\x9fu\x15\xd8A\xb72\nt2\xbf\xbdC\'p=\xbf\xb9i\xd6\xcd\xf2\xaa\x81\xc7\xa6\xbe\xc7\xf0\x95\x12\xec\x10\xe0\xbai\x1ei\xc3\x1d\xde7\x02C\xb9\xc7U\xde\xc3\x82\x1ejX4\xff6\x8b\x10@\xa0\xdcN\xb3\xdc\x12b\xb4\xe5\xe1\x17!\x1eQ\xe3D\xbb\xcb4\xeb\xb0\xbb"\x02LE\xcb\x12\xb1\x16\xf8#p2\xd1R\x96-9\x8ey\x9a%\x8dT\x00\x07\x1bO\x19\x13b\xca\xa0\xcf?Z\x92~\xa2\xa5\xda[r+\\\xe4=2\x8cp\xe1\xf0\xdaX\xb4t\x08\xcf\xa9nYJ\xd4?:Q\xf0\x88\x8d\'#q\xb4di\x91`S\xb3\xb7TF\x05\x0b\xc3P\xb1\x89\x13x-z\xc6\x12%sj\xf7\x96x\x1a\x86:\x95\x88\xb1\x11\xab\xcf\xc5Da\x98\xba}o\xf1j\x12\xea\x0b7\x80\xa0\xf5\x86\xfd\xc4\xd2\xefcJ\x1f\xb3\xd4,v\x88\x1b\xa9\xca\x96\x86z\x1b\x0e\xa7T\'\xd24\xc4\xe41&RX?c)\x08\x96\x00\x04\xcc\xd9]\x83<C\x86<\xd4\xdb\xf9j\t\x9f\x9b\xc5\xea+|\xad7P__\xc7\x7f3&\xe1\x06\x9c\x0c\xb2]\xe0a\x8b\x86\x05\x0e\x12\x05\x9f0\x90;\x1a[\xe4_\xf4\xb3|]?O?z\xf9\x1d\xf7\xe0g\\\xa2\x16\x1c\xfeH$\x91\xedN\x9bz\t\x17w\xf3\x9b-\xe1K\x9aC8\xad\xbf\xa5\x05N\x9ag\xaa}_\x0e\x0e\x0e`V\x7f\xfe\xb2\xa8\xd70\x9ao\xb6\x94\xce\xea\x06\xceC~\x0f\xcdr\x0b\xefZ]\xc3\xdd\xfb\xc6\\R\xa5G\xa9\xf4\xd6\xf2\xedv\xd7\xb2\xbc\xfa\xf5\xfc\x12+\x0e\xcbx\xe3\xb7y\xf9\xedd2\xc4EQ\xe1\xa5%\xaf\x85</\x1f0\xe3\xa3\x94\xed\x937T\xddQ\xacl\x17\xb4\xb9Y4W\x94\xe1&%\x15\x06Pz\x1d\x92\xa3!\xe6\x97g\xfb\xa1\x1c\xd1 v\xdd\xa7\xbe\x1e}\xdf\xd93j\xffQ\xd2\x98\xb84\\\xd4W\xf7q\x9fx)_\xc5\xc6\xfe\x0f\xb9\x8d\xf8y'
p70
sg28
g19
sg29
Nsg31
Nsg32
VShelXL
p71
sg34
Nsg35
S'bb681ef604572af52cf4f60f289b88ff'
p72
sg37
I4
sg38
VLeast Squares
p73
sg39
F0.1164
sbag1
(g12
g3
NtRp74
(dp75
g15
I01
sg16
Nsg17
S'ca25cd7ff5c4de58aaf60d46ccb2c7e9'
p76
sg18
g19
sS'res'
p77
S'x\xdau\x95]o[7\x0c\x86\xef\r\xf8?\x10\xd8\x80\xb5hr&\xea\x8b\xd2\x80]\xb8\xae=gu\xec\xcc\xf1\x8067\x85\xb7\xa6XP\'N\xed\x18[\xff})RgY\x14\x0cI\x00J\xd1#\xbe\xfc\xd2Y\x9f\xad\xe7\xf0p}{\xff\x01?l\xba\xfd\xf5\x01n\xee\xe0\xc2\xbe\xc0\x97\xfd\xdfp\xb0\x9a\x9c\xc3r\xfb\x11\xd6\x8fg\xf5\x14\x96\x1f\xf8\x0e\xf3p\xa0\xa7.g\x93\xf9\xbb5\x1cv\xdb\xe3\xc3\xcd\xee\xee\x7f\xeeZ!\x98\x0em:\x01X\xfd}\xbd\xf9\xcc+\xe3\x1c\xafF\xdb\xfb\xbf6ee\x90W\xcb\xfd\xcd\xf5\xdd\xc3F.\xda\x14]\xf7\xc7\x07\xbd`\xba\xdd\xfc\xf9\x19\xfe\x81\x9f\xe1\xd4t6\'x\xc1\x90\xb3\x16^\xc2\xa7\xfd\xee\x16.6\xfb\xc3\xee\xee\xf0\x03|9\xee\x1e\xca%\x87\xca\xed\xf6\xb7\xc7\xed\x06>\xed\x8ew\x1f\xe1\x8f\xafU\xefO\x00c$XXX\x12LK,\xe3\xc9|\x0e|\'\xa1!\x07\x00\xd4\x11E\xc3F\xeab\xce\xbccc\x970G\xde\xc9E\xaeyn\x0c\x07W\x93\xd5\x8a\x97.\xd6}\xd9v\xbd\xe1\xab\x81\x08\xfd\xd6sc8\x98\x8f\xd6k8\xc5\xe1\xe0\xf2\xfd\xf99\xe0\x8f\xf6\xf4\xdd\t\x9c\xbe?)\xe6\xab\xab\xba]\xf6\xcaZ\xb7O\xaf\x1eO\xbf\xd2\xff\x14@\xb6\xa7\xa31\x8ca\x06\x0bX\x96H\x7f_\x9c\xadY\xe0\xe3/;\x9aw\x97\x1d \xbb~\xbd\\\xbc\x81\xefg\xbcsv\xb9\x868\x1cL\xcfG\x17`\x87\x83\x8b\xf9h\x01\x96O,Y>\x80/b\xa3K.\x15#$ob1\xbc\x8b\x19\x01\xb1\xc4QB*E\x8e\x1e%\x89\x8e\xf86c,@\x90\xa3\xc189A.`.\x86\x8b\x81\xe2S8\xc4\xa4\xb0\xb5\xe2\xd9U\xcf\xd9\xa0\xa7b$c\t\xe5:O\x94\x9e\xc2\xecA\xe1\xd2\xabK\xc9\xbe\xc0>\xa6\xca\x04Lb\xd8\x9c}\x0b\')\t7A\x128\xf41\xa7\x9c\x9c\x18\x14\xa2H\xb0\x91}7\xb2\xb1\x84\xc9pD\x81c\xef\xd9\x18\x92\x84!y+G\x9d\x0b\xaeI\x98\xcf%\x1d\x0c\x07\x95M}\xcc>F\xf1\xec)f\xb9\xc5#ah<\xdb\x14\xff\x0b\xa7\x1e\xe62h\xa9\x82I\xa4\x9e\x8b\x9fFvJ\x02\xfb0\x1c,\x8ca\x19\xe2\xd0\xf2\x1c\xc8-)\x06o4a\xd64\xa5\xf2\xbe\xcc\x08D\xd6)\xf0\xa8\xc2\xc4\xaa\xad\x18%\xcb"\xc1e\xdei<\xcbH\xc4\x8e\xd8\xf3\xd8\x98\xd7\x00R\x98\xc0\xc3\x98\xb5\xb1(h\xcc\xce\xc4\xc6\xb3\x0b^\xe1\xd2$\x0c\x8f+\xec\x83\x8f\xe2\xd0:$iOGEB\xd3\x9e\xd9*l\x04~Sa\xb2\xa6\xd6\xd9\xbb\xa4\xa5\xca\xde7\xb2m\xae\x9e1\t<\xe9egN\xa5\xc2\x1c\x80\xc0\xdc\x8b\xa6\xf1,\xa2\n\x1c\x05\x9e\xf60\xa7[\x87)\x05mO.U\xdb\x9e6\x97{\x0b\xac\t\xfb\xe5_\xd8\x05\x1d\xa6d\xb3\xd69\xb9\xe7\x9ec\x95\xed\x04\x9eU8Qv\xa16\t\xaa\xe7dBh\x13f\xbd\xc2(\xf0Y\x9f\xb0\x84\xc9\xeaH\x86\xaa\xdfd\xb4-\\e\x1b\xcd\xf6\xaf\x15\x8e=L,V\x13fBz\xe6Y:,t9\x0b\xfc\xb6\xafs\xc9\x8fL\x95\xf7\x1a<\x0fW+;\xe8\xa3\x1e\xf8-\x17x\xde\'\xcc\x93\x0e\x13\xbfBZgO\xce\xfa\xf61\x90:3\xec\x05>\xefc\xe6\x16\x138\xa5\x144\xdbH\xd4>\x06\xdc\xdd\x02\x07m\xcfE\x9fm~\xee\x82\xc2\xa4\xe3\xe5\xa2k\x1f@\xef\xe4\x83\xc3\xb0f{\xd9\xc7\x9cj\x9e\xac\xc1\xfa*D\xe2\x08\x9b\xc7\xa0Lk\x815\xdb\x17\x15\xce\x18\xf8\xd9\x07>\x1ar}\x0c(\xdb\x06\x8eV>W\x815\x08\xfc\x9b\xc0\xc8e\x0f\xc1jy\x03\x92\x1aE\xff\x13\x98\xb0\xbc\x8d\xe0y\x80\x05^U\xcf\xc8\x83!1\x13\xf1p\x8a~n\xf7\xe6\x19J\x9am\xdfy.\xd5\xec\xed|\n\xac`\xc2\xdf\xa5\xe1\xe0\x1b\xed\x86\xa8c'
p78
sS'_children'
p79
(lp80
sS'label'
p81
S'Solution 4'
p82
sS'lst'
p83
NsS'program'
p84
VShelXT
p85
sS'wR2'
p86
NsS'hkl'
p87
S'd16a0b61c71d0f2897997ae3b55dd6d6'
p88
sS'_primary_parent_node'
p89
I0
sS'method'
p90
VIntrinsic Phasing
p91
sS'R1'
p92
Nsbag1
(g12
g3
NtRp93
(dp94
g15
I01
sg16
Nsg17
S'6af4f96916085457e5a0bd396b215e5a'
p95
sg18
g19
sg77
S'x\xdam\x95Mk\x1bI\x10\x86\xef\x02\xfd\x87\x82\x1c\x1d\r\xf5\xd1\x1fU\xb9\x19E"&\xb2\xb2\xc8Z\xb0s\t9\x98e\x0fI\x96\xc4\xff\x9f\xad\xae\xee\xc9\xb2\x9e\xb1d\xa6]\xd3\xcf\xbc\xf5\xf1\xf6\xf8r\xb8\x87\xeb\xe5\t\xe2G\xfc\xf7xw\xbe=\xc1~\x0f\xca\x93\xb2\x07\xaew\xf7\x87~\x1b\x10\x1e\x0e\xfb\x87\xed\xe6\xe2\xd0\xf1\xe7\xd7\xbf\xbe=\x7f\x7f\xf9\xf5\x0e8\x03\x03\xf5\xf0vs\xbd\xbb\x9e\xe0\xe5\xf9\xdb?_\x08\xfe\xfe\x0e\x7f0\xb5\x0f\xbc!\xeb;\xe0\xe7\xf3\xaf\xe7\x17x\xf9\xf1\xff[\xfb\xc3\xe9\x048U\xc2*P\xa7Z\x0b\xe8T\xcc\x04\xb8LJV\xc0\xb0\x7f\xb7\x9b\xcf\x87\xcb\x05\xa4\xf8vD\x94~Iq!\xf2$\xfd\xb3\xdd\x9cn\xafW\xd8yV\x0fO\xf7\xf7~/\xef\x1e\xdf\xee\x9e\xde\xfa\xe2\xe6\xf3\x7f\xc1\x9b\xc7\x16\xf1\xf8n\x0e\xee"r\x13;#x\xbc\xdd\xc3\x1e>\xc0\x19>\xc1q\xbb\xf9\xf3|wm\xda\xbf\xbf\xd4\xd4\x11u\xbb\xf9\xe4\xfa\x00\tZ&l\x9eX[$K\xb5-\x18\xd1\x14h\xec\xf6\x80o\x053\xff3@n\xe0\xce\xf7WF\x0b\xb0`\t\x10+\x16Y\x804QW\x94Y1\xe7Z\xdb\x13X\x8aq\x8b\x90\xb0\xe6\x05\xe8eu0\rE\x92L\x1c\xd2\x9a|\x18!\x9dry\r*M\xda\xc1<\xc0\x94(\xe5^l\x1bO[(\xa7E\xaa\xea\x97\x14`\x19\xa0(\x17\x0c\xc5\xc4\xde\x93\xb6\x8f1\xd3k\xb0\xda\xa4\x16`\x9d\x9b\xc3"\xd1\x13\xa2H\xa3-\xaa\x95\x150S\x80:\xa7*\x9c(\x9e U\xbab\xe1\xbaT\xd4Ik\x806+&\xd2^\x1a\x91v\xe9\x82\\W\xc0\xec\xe0\x19\t\xdb)jS\xc8$\xa3X\x19\xa0\x9bxa\x80\xda\x9c\x1e \xc5\xf1k\x8a\xaa1>\xae>\xd2\xd1\x1c\x1f\xd6\n\x98\x02\xe4\xa1HF\xac\xb1\xa8\\\x03d\xc9\xbc\xa6\xd8\x9c\xe3\xa0\x0cP\xac\xd6H\x95\xad\xea\xf0R*\xcb\x1a\x93?0\xc04R\xf5\x9e\x9a\x05X\x95F\xf2k5\xf2d%\xc0<7G\xddk!M8\xda\xeb\xc9\x97\x150u\xc527\xc7\xb7E\x86\xe2\xd5R\x1fGa~\r\x96<\xd5\x0e\xd6Y\x91\xb1\x1b\x80\x92\x95P$?U\xb6\x022\x07\xa8sWQ1j\xa4,)\x0e\xa6?aE\x91\xc3\x00{$\xdf\x13B\x92\x9bPoo\xaf\x91dM\x91\xbd\x96\x062\x0e\x90\x94\x8d\xfaA\xd6\xdcA\xe3\xb20@\xf1\x83l\x01R\x03\xe3\xd8\x9a\xc4\xdc%\x0b\xf59\xfa\xe1X\x80Y}\xd0\x01\xf2PDIu\xcep\xbcs\xdcA\x8bT\xb3[\x0e\x03\x94\x01&L\xbd9\xb9\x94\xd1\x1cf[4\'\x97\xb0\x9c\x83iN\x95\xb1t\x8bZ\x1a\xce\x11\xae\x8bWG\xceS\xea\xcd\xc9C\x91\xc5zi\x94R\xa1\xfe\x04\xd6e\xaai\xd2\x1c`\x19\xa0\xbfM\xfb\xb1B\xc3n!4\x96\x85\xe5\x92\xa7*\x01\xd6y\x8e\xee\xbeh\x0e\xbb\x03\xbab8\xe1\x15(6q\tP\x07\xe8\xf3\x97QZn\xaf\x85\xe6U\x93Es8\xbbC\xb6\x9b\x0f\x1fOG\xf0\x03}8\xbf\xf7\xff\xa1\xff\x02\x9d1b\xb3'
p96
sg79
(lp97
sg81
S'Solution 5'
p98
sg83
Nsg84
VXM
p99
sg86
Nsg87
S'd16a0b61c71d0f2897997ae3b55dd6d6'
p100
sg89
I0
sg90
VDual Space
p101
sg92
Nsbag1
(g12
g3
NtRp102
(dp103
g15
I01
sg16
I9
sg17
S'14ff715a9441bff24a7357e815ef369d'
p104
sg18
g19
sg77
S'x\xda\xad\x96\xcbnc7\x0c\x86\xf7\x01\xf2\x0e\x02\xba\xccX\x10/\xa2\xa8e\x9a:\x98A\xed\xdc\xc6\x05ff\xd3U\x16]\xf4\x826\xef\x8fR\xe4\xb1\\4\xea\xae\xb6\x01\x1dH\xfa\x0eo\xbf(\x9f>\x9d\x0e\xe9\xed\xf5\xd7?~\x86\xf4\xcbo\xe9\ta|\xd3w\xd0\xd3\xf5\xd5\xcb\xfe\x98\xd2\x9f\xaf\x7f\xbd\xbe\xa5\xb7\xdf\xff\xb5v\xb7?\x1cR\xc9\rJ\xa3\xd4rk\x924K\xef\x94P\xb2B\x97\xd4\xcb\xf6\xbb\xbe\xfa\xb6\x7fyI$\xb6\xbf\x94B1\xb0\x0f\x00\xa9\xf8\xf7\xfa\xeap{:\xa5\x1d\xd8\xd3\xe7\xaf\xc7\xa3\xad\xd6\xdd\x97\x0f\xbb\xaf\x1f\xec\xe1\xe6\xdb?fo\xbe\x8c)[\xd8\xcd\xd9\x9dO\xdd\xf8\xde\x98\xbd\xbf\xbdKw\xe9czH\x8f\xe9\xde&~z\xf8t\x1a\x1e\xcc\x1f\x0c\x1fJQ[\x1b\xb6\xf3\xe7\x9c\xd8\x1e\xbe\x7f|\xf8\xc1\x86\xfb\xe3\xedSB{x:\xdc>$,\xb1\xeb\xf8x\xd8\xa7\x94\x86\x8b\xcf\x90\xfc\xc9\x1c\xea\xdct\x8c\x8dj\x1b#\x10\xd7\x04\xdb\xfb\xcb\x98)\xd5\xb6\xf6\x9e\xcb\xb0\xf0\x8c\x17R\x9a\x8f\\K\x1f#\x8e\xac\xbc\'\xb5\xe5Z\x07I\x1b\tfC\x9c\xa8\x96i\xdf\'\xd4\x16d\xeb\xb9\x0e\xdf\x9fy\x92\xd4\x95\xc7\xba\x16h\xb1\x0f\xfb\x82\x14\xf3\xd6\xc9:I\xa6\x82n\x93\xc5\xf7\x81\x80\xacH\xceJ\x83\x94\x8b\xb7\x9d|]\x9a\xc51\xe2$\xc6\x15I\x99\xdb \xdb\xc5&G\x9c\xdc\xba\xe7\xb8(\xadr[MznS/\xb9-V\xe4\xe1e\x93\x1a\xdeVX\x91&]\xafJ\x9f6K\x8b\x9c25\x8e\xdc\x9a\xa8\x17\xa4\xc5\xe5$\x94Ibq/I\xc53\x05\xa0+\x929W\x8f\x13`\x92DN\xb2\xdairo\xcb\x92\xc41\x0e\x12g=\x95u\xabJ\xa8\x0f\xcd\x9f\xf7$\xb1\xd9p\x92\xce$r\xc4\xa7g\x9bJK\x92rE\'y\x92\xda=C\n\xe0q\x96\xbe\xf4\x96\xac~A\xca\xacJe\xde\x14\x10U\xb1c\xb1"G\x1cN\xb6\xa9!\x85\xed\x94\xc5Y\x81\xce+\xf5a\xcb\x1a\xa4\xce\xdc\xf6\xee\xb6M\x00>B]zkmK\xba\x93}\xc6\x89\xe4\xb6\x845\xc8\xc2+o\x11\xcd+?\xd9\xe5\x1cgk\xd53\xa3r>\xd9}\xa5>\x84\xad*xQ\xc2\xd6MH\x8a\xbf\xa9`[\x9dl\xb4\x1d\xae!\xbc(A0\xaa\xa2\x11/P]\xc5\tjYwr*\x81\xa1\xa1\xdb\xae\xdb\xc9\xc6e7)|\x8e\x93g=[\xc7\xad\x1a\xae!\xd3\xf1*C\x85r\xf7\xdcb\x9d$\x8a+\x01Xc_\xeb\xabz\x16\xc8\xe2}\x08\xe5\xec\xad@t0.]B}u\xa1\xdb\xa4\xb0)\x01\xdb\xd9\xa6ht\x93\xa6\x10}\x88\x97\xa4\x88\xe9\xd4\xc9>\xeb\xa9q\xba:\x87M\x18>\xbc\'y\xec\xf4N={\x825K\xf5\xdcj(\xde:\x98\xac\xc9P\x1fM%P\x91\xb0\xcd\x14g\x05e\x91\xdbD\x9a5\xc8\xa9\x84\xa2\xd1\xdb+L\r\x955igh\x90t\x8eSU$\xe2\xddl\n.\xc9\x96\xbbk\x88fO\xb0>\xbb)_5H\xebhKr\xb3Y\'\xc9\x1cgD5\xfa\x10\xae\xee\xcfd\x1dl\xcb\xd0T\x82\xdf\x97\xeemk\xd1UZ\xff\x0fR.\xd7w\xb4\x87)\xc4&\xbc9\x8eq!r\x91u3\xf3\xff=\xdbK\xe2\x1c\xe8|\tD\x17&\x88\xfc\x15X\xdd\x19\x89)\xeb\xb83>\xfex\xb8O~\'\xff?\x9f\xeb\xab\xbd\xfdm\xb1\xe1ot\x1f\xb7\x97'
p105
sg79
(lp106
I9
asg81
S'Solution 6'
p107
sg83
Nsg84
VShelXS
p108
sg86
Nsg87
S'd16a0b61c71d0f2897997ae3b55dd6d6'
p109
sg89
I0
sg90
VDirect Methods
p110
sg92
Nsbag1
(g12
g3
NtRp111
(dp112
g15
I00
sg16
I10
sg17
S'e927e6da53c1feb7a103e4d11dd7e6fd'
p113
sg18
g19
sg77
S"x\xda}Vmo\x1aG\x10\xfe\x8e\xc4\x7f\x18\xa5\xaa\x94\xc8\x86\xec\xec\xfbJ%\x12uM\x1c\x15\x83\x8di\x9bD\x91\xac\x8b9l\x14\x0c\x16\x90&\xfd\xf7\x9d\xb9\xdd\x85\x8b}\xce\x81t\xab\xd9\x9d\x99g\x9ey\xd9k\xb7\x80\x9e]y\xffp\x8d\xddM\xb9\x85\x9bMY\xec\xca\x19|\xfe\x0f\xae\xceN\x87\xef\x87\x1d)P\xbfv\xedV\xbb5}7\x1d\xa6\xb3\xb0X\xc1\x85D\xfe\xc1/\x18\xda\xad\xc9\xe99\x90~\xb9\x83\xdd\xfa\xc7\x9d\x93\xd3\xe1\x10D\xd7\xa1p\n\\\xd79\x0b\xbekCP m\xd7c\xb0\x10D\xfc\xb7[\x1fO'\x13P\x96\x8e\x0b!T|\xe9\xea\x85\x08\x82\x7f\xed\xd6\xb0?\x9dB\x07\xdb\xad\xab\x0f\xe7\xe7\xb4g:\xef\x8f;\x1f\x8eiq\xf4\xf1 <z\xcf\x12\x92w\xb2\xb0SI\x8e\xaa\x93\x95p\xd0?\x81\x138\x83\x11\x8ca\xd0n\xfd5z7e\xdf\xfb?\xb2w!|\xbb\x05\xe4\xb5{\xd5\x05\xd9n]\x0c\xfb#\x00$\x1c\xbf\x8fG\x7f\xb4[\x83\xf3\xfe\x05\xcb\xfb'\xd3~d\xe1\xb7\xf5\xb2\xfc.\xbb\xe5\xf7\xdd\xa6\xd8\xbeI\xb2\xb3/\xcb\xab\xcd\r\xbc\xf8\xb5\xfb\xe9Sb\xfb\xee\xcb\xf2E\xde~\xfdH\x87\x1c\xfe\xf3\xf6l\xca\xb9\x11]\xac`\x90\xab\xbf\xfb\x13\x88\x8f\xe8Z/\x1c!\x1b\x8b~\x1f@GY0(\x8c\x8ck\xa7\xacA\x9f\x0c(m\xbc\xe25\xa6\x98\xa2\\(\x1b4\xd9\xc0\xba\r\xeb\xbdNk\xad\x83\xf2\xc9\x9e\xa4|`h\xb0\xa1UPdC\xeem \xf9\xf3\nM\xdc'\xc7N\x84t\xd6*)\x1aqHK\xf1\x8dU\xcd\x86\x16\xc2(\x15\xf7\xbdPF$L\x14\xa0\x8b\xb6\x9f\xe0\x90lC\xd7m(\x8a\xc0%\x1c:\x08\x95\xd6h\x11\xadm\xb2\xe1\r\xdb0\xf5X\xbc\xf7!\xed[\xe7\xbcOqIE\xa6E#\x0e\xcb|\xd8:\x0em\x8dK\x1chg\x8cJ\x9c\nOqc\x93\r\xcb\x056v\xf5\xbcP!\x9a\xc4\x07:#B^[-ds^\x90\xca\xf2\xa4\xaa\x8f\xe8\x83\xf8\x0f\x02\x13\x07Z9B\x95\xf3\xe2C\x94?\xce\x8bP\xdc\xc0X\xb7!U\x10\t\xbf\xf2\xc6\xd8\xb4F&\xb5\x89\x0f\x198\x96Q\x85Ce\x1b\x1cx\xc2\xe1=\xea\xb4F\x13\xbc\xd4M8\xb4'NGX\xb3\xa1\x9c\xa7d\xe4\xdcR\x89\xe5Z\xc7\x80A7\xf3A3c$k6$%&\xc7BY\xd6!\xc7\xe2\tIS\x9d\x1a\x8b\xd4/#U\xb7\xe1\x8d\xc4\x90\xeb\xd4\xea\x9c\x17\x11P\xb9\xc6\xbc\x08i\x88S\xb9\xe7\x94\xfb\x96\x8a\xe9PW\xa8sn\xa5\x08\xa1)/\xd2\x05K8t\r\x07zi4\xe6\xde\xa7\x039\x162n\x9blh\xcd\xfd22\xf5\xbc\x04gs\x8dY\xe2\xd4\xd8\x9c\x17\xca@s\xcf\x19\xc6a\xeb|HA\x8a\xd9\x864.\xe7EX\xd1\x18\x8b2\x86\xebT\xd5\xf8\xa06s2\xad\xbdU\xd42y\x06y\x14\xbe\xb1\xc6\x1c\xd7\xa9\xae\xd7\xa9\xf64\x86R\x9d\x1a\xe3q\x7f\xd6\xba\xc6\x19\xa4)1d\xc3\xd4l(k\x13w\\\x1f\xce\xa9\xfd<\xb5J5\xd5\xba\xf2\x9a\xf88\xb1\xf5\xdc:+r^08\xe9\xf5~\xe6\xc98\x07\x9ep\xaa\xa8\xd6O\\\xdd\x06y\xcb\x9c\xa2\xa6\x81\x9b\xe7\xa9#\x7f\xcds\xccq\xbf\xb8}^\x88Sk\x83\xd3y\x1d\xd0\xd70\xbb\xa6\x19d\x1c\xe7\xe5\xec\xcf\xe1\x00tu!\xf1E\xf5\xb3\xdb\x7f\x82\xd0\x8bQ\xd2\xac\x9e\xaf7lG\x11\\\x18\xac\xe1\r\xe8\xed\xe2\xf6\xe5`\xfd\n\xa0X\xcdb2\x89\x16>V,\x97\xd5Q\xbe&f\xc5\xaeH\x9e\xe8\xa1zy(6\xc5}\xb9+7[\xfa\xba\x98/V\xf4e\xf2u\xbbX\xdd\xa6k\x90?9\xe8\xca\\\xacv\xdb\n\xe3\xe9\xe8\x0f\xa0W\xb5y\xb8B\xd3\xfd%\xf2\xba\x8a\x92?h\xd8\xd1\xd9\xe2\xf6\x8e\x8c\xc0l1\x9f\x97\x9bruS\xc2CY|!@]\xa3\xfc1\xc0\xac,\x1f\xf8\xc0\x1d\xdd\xd1\xd0\xa1l\xc8@R\xecP@\xf7\x05,\xcb\x7f\xcbe\xe5@\x13\x0f\x97\x91\xc98\xf5\xa9}\xabJ4\xc6\xc5n\xe69}`\x999\xae\x02\xa7\xf9E\x9a\xf2\xa0IS\xc6V\xb3\x11\xa5\x8a\xb3D\xba&MI\x93\x834U\xd6\xa4\x8e\x0bV\xa5\x0e\x92\x11\x94\x0e\xcfhR\xf3_\xea\x83&\xd5G\xe5\x93\xa61\xa6\xba\x90M\x9a\xd4\xe14F/MM\xd3\xd8*>G\xd7H\xd4t\xe1'\x9a\xb6\xa6\xa9\x94K=\x1eb\x8e\x8cn\xd6Dj\xabKw\xd0\xf4(#Z\x1a\x96\x95\xa6\x14\xf6\x19M*\xe2K\x7f\xe0\x16\x95\xa84\x8d\x0c\xf1\x9c\xe5\xdb\xa7IS0\xdap\xf0I\x03\x1d\xe3\r\x8e1\x9f\x81\xe3}\xaa\xc9=\xcf\x95 \x0e\x95`\x84\x8f\xf9T\xf1\\\x10\xee\x19M\xe4\xb2\x04\xe0\xc2\x9c\xde\x95\xd4g\xd4!\xf7\xc5n\xb1^\xc1\xe7r\xb9\xfe\x06\xdf\x8a-\x14\xb3Y\xfcB\x1fW_\x8dI!\xebU}Xk\xc3\x86\x1e\xe4\x16|\xd4\x81\xe8-\x15Y\xec\xbfhg\xf5\xbax\xbe\xfdx\xf3\x87\xde\x83\x9f\xf5\x12\x97\xf8\xf1\xd3FRY\xef\xbc,Vpu\xb7\x98\xef\xb8\x86%\x1e\xc3y\xf1=\t:\x92\xf8\n\xdd\x03/GGG0->\x7f]\x16\x1b\x18.\xb6;\x86\xb3\x9e\xc3\xa4\xc2w_\xaev\xf0\xae\xc6\x1a\x9d>\x10s\xcd\x91\xf6R\xe85\xf1\xednOY\x96~\x9b\\S\xc4\x95\x98\xee\xe6=\xd2\xb7\xe3\xf1\x80\x84\xaa\x1b\xb8\xdd\xa3\xac\xc2y}O\x88{\t\xed\xa3\x1d\x8e\xae\x17#\xdb;-\xe7\xcb\xf2\x86\x11n\x13\xa8*\x01M\xdb\x158Nb\xde\xbc8$\xa5\xc7\x89\xd8\xb3\xcf\xbc\xf6~d\xf6\x82\xe9\xef\xa5\x19\x13E\x83eq\xc32\xea\xc7\x97\xe6U\xe4\xf5\x7f,_\xd3\xd0"
p114
sg79
(lp115
I10
asg81
Nsg83
Nsg84
VShelXL
p116
sg86
Nsg87
S'd16a0b61c71d0f2897997ae3b55dd6d6'
p117
sg89
I8
sg90
VLeast Squares
p118
sg92
F0.19040000000000001
sbag1
(g12
g3
NtRp119
(dp120
g15
I00
sg16
Nsg17
S'c9454e71ae3ac01e3d30559c0d9cfa7c'
p121
sg18
g19
sg77
S'x\xda}Wko\x1aY\x0c\xfd\x8e\xc4\x7f\xb0\xbaZ\xa9U\xc2\xf4\xbe\x1f\xd2\xa6\x12\x9b\rM\xb5$\x04\xc2\xee\xb6U\xa5h\x9aL\x12\x14\x02\x11\xd0m\xf7\xdf\xaf}\x1f\xc3\xb4\xbd-Db\xe4\xb9\xb6\x8f\xedc\xfb\xa6\xdf\x03\xfc\xec\x9a\xc7\xa7+^m\x9a-\\o\x9az\xd7\xdc\xc0\xc7\xff\xe0\xf2\xf4d\xfcv<\x10\x8c\xab\x97\xb6\xdf\xeb\xf7\xe6o\xe6\xe3t\x16\x16+\xb8\x10\x9c\xbe\xf0\x0b\xf7\xfd\xde\xec\xe4\x0cP\xbf\xd9\xc1n\xfd\xf5\x9b\xe3\x93\xf1\x18Xe9\xb3\x12le\xad\x01W\x19\xef%\x08S9\xee\rx\x16\xff\xfa\xbd\xf7\'\xb3\x19H\x83\xc7\x19c2\xfe\xa8\xf0\xc390\xfa\xf6{\xe3\xe1|\x0e\x03\xde\xef]\xbe;;\xc3wz\xf0\xf6p\xf0\xee\x10\x1f\x0e\xde\xef\x85\x07oI\x82\xf2A\x16\x0e\x82\xe4 \x9c\x0c\xc2\xd1\xf0\x18\x8e\xe1\x14\xcea\x02\xa3~\xef\xaf\xf37s\xf2\xdd\xfeq\xf2\xce\x98\xeb\xf7\x00\xbdV\x97\x15\x88~\xefb<<\x07\xe0\x88\xe3\xf7\xc9\xf9\x1f\xfd\xde\xe8lxA\xf2\xe1\xf1|\x18\xb3\xf0\xdbz\xd9|\x11U\xf3e\xb7\xa9\xb7\xaf\x92\xec\xf4ay\xb9\xb9\x86g\xbfV\x1f>\xa4l\xdf?,\x9f\xe5\xd7/\xbf\xd1A\x87\xff\xbc>\x9dSmX\xc5\x03\x0ct\xf5\xf7p\x06\xf1\x83\xe9dF\xa3l\xc2\x86C\x00\x85\xa2\x01\xab\xbc\xf2L\xa4g+\x8dq.>s\xa9\x94\x16\xa4\xc7SL\xd1\x06\x93\xd2c\x1e\'\xbck\xc38\xefl|V\x9a\x1b\xe1\xe3\xb3`\xccc\r\xbe\xb7\xa1\xb4\xc5\xf0\'\xa2\xb5\xc1\xd1\x9fC\x97QO;\xa9\xb9\x8c\xcf\xccH\xa9\x8a8\x04\x15\x7f\x14B\xd3\xd1\x86B\xd6I\x16\xf5\x1c\x93\x18Y\xb2\xa1\x85\xf4\xb2`C[\x87$\x9d\xa8\x0e\x0e%\r\xf3\t\xbfV\xde\xe9\x14\x177\xcc\xb8\x12\x0e\xe5B>t7\x16\xcf\xb4\xd3Q\xcfX\xa3Lz\x16\x08\xc9\xba\x92\r\xeb\xa8.\xa6\x8bCY\xa6\x13\x0ee\x8d\xf69\x1fNx]\xb4\xe1=\xe5\xd4v\xeb\x82\x95m\xf1[mT\xae-B\xf2\xc5X\x8c\xd6\xd8|\x81\x1f<\xe2`\x96\t\x93\xec)i\x956\xb9.\x1e\x0b]\xaa\x0b\xa3X\x8ey\xd7\x86\x90\xf8\x8dz\xd2I\x99\x9f9\xc7\x18K\xfc\x10\xceH\xb4\x11j\xdb\xdap\xbc\xe5\x98\xd3\xe8\xbd\xad\x8b4\xa5\xda\n\xeb-\xe1\xe8\xd8\x908G\xb4\xcc\xb5\xb5\x82\xc9\x8c\xc3\x0b+\x8b\\\xa7\xa6=\x0f<\x95\xd1\x06fT\x89\xcc1\xe7\x18\xcf8\x9c\x10\xb6\x14\x8b\xe1N!\x0e\xd1\xc1!\x9cP\x8ag\x9e\x1a\x9d\xf9\x81\xdd"\x99/\xe3\xe0d\xa3\xcd)\xd6V+\xc7\\\xe6\x95P6\xc7"\x90{e\x1b\x82r*;8\xb8C\xe6\xf9\xdc\xfb\xdc\xab\\\x17\x8f\xb4)\xda@\xde\xa0\r\xd5\xad\x8b7&\xcf\x0f$\x18&$\xd9@>zS\xe4\x87\xa4\x9c\x9anNqPh\x91m ?\x12&\xce\xb4\xd6E\x1c\xd6\x12\x0e\xd9\xe1\x98\x10\xca\xd8\xc4\x0f$\x846)\x1f\xc2\xf3\x98\xa7\xeflp&(\x96.O\x95k{\x04\'\x90\xcb|C.\t\xabJ\xfd\x82M\x8a6t\xc7\x86\xc4\x11+\\\xe6\x87\x8d\xfd\x1e\xe6)\xa6\xa98\x0b\xb9"\x1c\xa6[[\xa4z\x9e\x1f\xed\x0c\x1d\x84\x99\x87$+\xcd1\xec~\xb4a\xbb6$\x0e&\x95k\xa1\x98O8\x98E\x92\x99\xe2\x1c3\x06\xebb\xdb\xba \'p\x1c\xf0\xc4uk\x993"\xe3\xf0B\xb3\x12\x0e.)\x16\xdd\xe1\x07\x86\'U\xaa3\xd3\xc6\xb53\x08\x8b\xeeJu\xd1J;\xcaG\xc7\x86\xe1\xba\x9d\x19\x8a9er,\xd8\xb6E\x1c8\x13\x88\xeb\xb6\xdb\xfb\x08\x8e\xa5|\x08\x1a\x03\x99\x1f\x1a\xd9R\xe2\x18\x8e\x07\xec\xdb\xd3?\xc7#Pa\xb9\xd2\xd2\xfd\xd9Mf\xc6\xe1(\xac^\x1c\xafp\xbb\xde\x90\x1d\x89\xa9\x87\xd1\x1a^\x81\xda.\xee\x9e\x8f\xd6/\x00\xea\xd5M8&\x99\x08\xc7\xea\xe52\x1c\xb5\xd8\xfa7\xf5\xaeN\x9e\xe8\xc2\xe0\xe1\xa9\xde\xd4\x8f\xcd\xae\xd9l\xf1\xa6t\xbbX\xe1-\xeb\xd3v\xb1\xbaK+\x9d\xaeO\xb8\xfe\x17\xab\xdd6`<9\xff\x03\xf0\'\xbc\xdc_\x07\x82;\x1f\xb79.K\xe46f\x8d.g\xe4\xe8tqw\x8fF\xe0fq{\xdbl\x9a\xd5u\x03OM\xfd\x80\xee+\x1ct\x87\x007M\xf3D\x07\xee\xf1\xbe\x11:4H\xf9\x00\x03z\xaca\xd9\xfc\xdb,\x83\x03\x81\xe3v\x9a\xc7-1F\xe3<\xa4_\xa4xd\r\xed\xcf}\x96\xa9\xd6\xe1tE\r0\x15\x1dM\xe4Z\xe8\x1f\x81\xcc\x89\x9a\xb2\xac\xc9\xb1\xcc\xd3<\xd2h\n\x18\xad\xe2\x961\xc1\xa7d\xbc\xa8I\xf3\x135\xd5^\x93[\xe1b\xdf\xc7_\\7\xbc\xac\xe9\x90\x9eS\xdd\xd1\x94B\x87\x8d\x82+6nF\xea\xd1\x92\xa6\xc5\x06\x9b\x9a\xbd\xa62*h\xe0\x8d\x83\x85\x9e\xd0\x96\xfd@\x13\xc7\xff\xd4\xee5q\xc4\x84\xcc(\x11}\x0b\xf6C\x9f8\xa0\xa6n\x9f[\xbc\x9a\xd8\xa0i\xbc\x8c\xb3\xde\xb0\x9fh\xfa\xbdO\xe9q\xafP\x9cx!\x88\x9b\x97\xeek%MC\xb9\r\x83#\xc5)l\xf4\x89\x8b%\xdea0\xee\xb2\xa6 Z\x02\x101\xe7\xf7\r\xf6\x19v\xc8c\xbd[\xacW\xf0\xb1Y\xae?\xc3\xe7z\x0b\xf5\xcdM\xfcoc\x12n\xc0I!\xeb\x85>\xec\xb4a\xa1\x07\xa9\x05\xbf\xe9@\xee\xa8l\xb1\xff\xa2\x9d\xd5\xcb\xfa\xc7\xedG/\xbf\xea=\xf8Y/Q\n\x0e\x0b\x8d\x94\xf5\xce\x9az\x05\x97\xf7\x8b\xdb\x1d\xf1K\xeaC8\xab\xbf$\x01\x0f3\xaf\xda\xe7\xe5\xe0\xe0\x00\xe6\xf5\xc7O\xcbz\x03\xe3\xc5vGp\xd6\xb70\x0b\xf8\x1e\x9b\xd5\x0e\xdet\xb2\x86\xa7\xf7\x89\xb9\xa2H\x8fR\xe8\x1d\xf1\xdd\xaeMY\x96~\x9e]a\xc4A\x8c\xfb\xd8f\xf1\xeb\xc9d\x84BQ\x85\x1b|\x94\x05\x9cW\x8f\x88\xf8(\xa1\xfd\xe6\rEw\x14#k\x9d6\xb7\xcb\xe6\x9a\x10n\x13\xa8P\x80\xd2\xeb\x00\x8e\x8a\x98_^\xec\x8brD\x85h\xb3Oy=\xfa:\xb3\x17\x94\xfe\xa34c\xa2h\xb4\xac\xaf\x1f\xe29\xf1\\\xbe\x88\x89\xfd\x1f\xca\n\xf9\xbe'
p122
sg79
(lp123
sg81
Nsg83
Nsg84
VShelXL
p124
sg86
Nsg87
S'd16a0b61c71d0f2897997ae3b55dd6d6'
p125
sg89
I9
sg90
VLeast Squares
p126
sg92
F0.1164
sbag1
(g12
g3
NtRp127
(dp128
g15
I01
sg16
I12
sg17
S'd3fce88a2d837cd8c1e64ade6bc82c9f'
p129
sg18
g19
sg77
S'x\xdau\x95]o[7\x0c\x86\xef\r\xf8?\x10\xd8\x80\xb5hr&\xea\x8b\xd2\x80]\xb8\xae=gu\xec\xcc\xf1\x8067\x85\xb7\xa6XP\'N\xed\x18[\xff})RgY\x14\x0cm\x01\x1eU\x8f\xf8\xf2\xd3\xeb\xb3\xf5\x1c\x1e\xaeo\xef?\xe0\x87M\xb7\xbf>\xc0\xcd\x1d\\\xd8\x17\xf8\xb2\xff7\x1c\xac&\xe7\xb0\xdc~\x84\xf5\xe3]\xbd\x85\xe5\x0f|\x87y8\xd0[\x97\xb3\xc9\xfc\xdd\x1a\x0e\xbb\xed\xf1\xe1fw\xf7?o\xad\x10L\x876\x9d\x00\xac\xfe\xbe\xde|\xe6/\xe3\x1c\x7f\x8d\xb6\xf7\x7fm\xca\x97A\xfeZ\xeeo\xae\xef\x1e6\xf2\xd0\xa6\xe8\xba?>\xe8\x03\xd3\xed\xe6\xcf\xcf\xf0\x0f\xfc\x0c\xa7\xa6\xb39\xc1\x0b\x86\x9c\xb5\xf0\x12>\xedw\xb7p\xb1\xd9\x1fvw\x87\x1f\xe0\xcbq\xf7P\x1e9Tn\xb7\xbf=n7\xf0iw\xbc\xfb\x08\x7f|\xadz\x7f\x02\x18#\xc1\xc2\xc2\x92`Zb\x19O\xe6s\xe07\t\r9\x00\xa0\x8e(\x1a6R\x17s\xe6\x13\x1b\xbb\x849\xf2I.r\xcdsc8\xb8\x9a\xacV\xfc\xe9b=\x97c\xd7\x1b\xbe\x1a\x88\xd0\x1f=7\x86\x83\xf9h\xbd\x86S\x1c\x0e.\xdf\x9f\x9f\x03\xfehO\xdf\x9d\xc0\xe9\xfb\x93b\xbe\xba\xaa\xc7\xe5\xac|\xeb\xf1\xe9\xd5\xe3\xedW\xfa?\x05\x90\xe3\xe9h\x0cc\x98\xc1\x02\x96%\xd2\xdf\x17gk\x16\xf8\xf8\x17\x8bWc\x12;\xee.;@V\xf0z\xb9x\x03\xdf\xcf\xf8\xe4\xecr\rq8\x98\x9e\x8f.\xc0\x0e\x07\x17\xf3\xd1\x02,\xdfXr\x14\x00\xbeh\x8e.\xb9T\x8c\x90\xbc\x89\xc5\xf0.f\x04\xac\x0fK\\.z\x94\\:\xe2\xd7\x8c\xb1\x00A\xae\x06\xe3\xe4\x06\xb9\x80\xb9\x18.\x06\x8aO\xe1\x10\x93\xc2\xd6\x8agW=g\x83\x9e\x8a\x91\x8c%\x94\xe7<Qz\n\xb3\x07\x85K\xcb.\xa5\x08\x02\xfb\x98*\x130\x89as\xf6-\x9c\xa42\xdc\x0bI\xe0\xd0\xc7\x9crrbP\x88"\xc1F\xf6\xdd\xc8\xc6\x12&\xc3\x11\x05\x8e\xbdgcH\x12\x86\xe4\xad\\u.\xb8&a>\x97t0\x1cT6\xf51\xfb\x18\xc5\xb3\xa7\x98\xe5\x15\x8f\x84\xa1\xf1lS\xfc/\x9cz\x98\xcb\xa0\xa5\n&\x91z.~\x1a\xd9)\t\xec\xc3p\xb00\x86e\x88C\xcb\xe3 \xaf\xa4\x18\xbc\xd1\x84Y\xd3\x94\xca\xfb2*\x10Y\xa7\xc0\xa3\n\x13\xab\xb6b\x94,\x8b\x04\x97\xf9\xa4\xf1,\x93\x11;b\xcfcc^\x03Ha\x02\xcfd\xd6\xc6\xa2\xa01;\x13\x1b\xcf.x\x85K\x930<\xae\xb0\x0f>\x8aC\xeb\x90\xa4=\x1d\x15\tM{f\xab\xb0\x11\xf8M\x85\xc9\x9aZg\xef\x92\x96*{\xdf\xc8\xb6\xb9z\xc6$\xf0\xa4\x97\x9d9\x95\ns\x00\x02s/\x9a\xc6\xb3\x88*p\x14x\xda\xc3\x9cn\x1d\xa6\x14\xb4=\xb9Tm{\xda\\\xde-\xb0&\xec\x97\x7fa\x17t\x98\x92\xcdZ\xe7\xe4\x9e{\x8eU\xb6\x13xV\xe1D\xd9\x85\xda$\xa8\x9e\x93\t\xa1M\x98\xf5\n\xa3\xc0g}\xc2\x12&\xab#\x19\xaa~\x93\xd1\xb6p\x95m4\xdb\xbfV8\xf60\xb1XM\x98\t\xe9\x99g\xe9\xb0\xd0\xe5,\xf0\xdb\xbe\xce%?2U\xdek\xf0<\\\xad\xec\xa0\xbb=\xf0J\x17x\xde\'\xcc\x93\x0e\x13o!\xad\xb3\'g}\xbb\x0c\xa4\xce\x0c{\x81\xcf\xfb\x98\xb9\xc5\x04N)\x05\xcd6\x12\xb5\xcb\x80\xbb[\xe0\xa0\xed\xb9\xe8\xb3\xcd\xeb.(L:^.\xbav\x01z\'\xbf;\x0ck\xb6\x97}\xcc\xa9\xe6\xc9\x1a\xac[!\x12G\xd8,\x832\xad\x05\xd6l_T8c\xe0\xed_\xd6\x7f\xc8u\x19P\xb6\r\x1c\xad\xfcj\x05\xd6 \xf0o\x02#\x97=\x04\xab\xe5\rHj\x14\xfdO`\xc2\xb2\x1b\xc1\xf3\x00\x0b\xbc\xaa\x9e\x91\x07Cb&\xe2\xe1\x14\xfd\xdc\xee\xcd\x1aJ\x9am\xdfy.\xd5\xec\xed|\n\xac`\xc2\xbfK\xc3\xc17.\xdf\xa9\xb9'
p130
sg79
(lp131
I12
asg81
S'Solution 7'
p132
sg83
Nsg84
VShelXT
p133
sg86
Nsg87
S'e3e98fbd555e3b17c83423ad94828bd9'
p134
sg89
I0
sg90
VIntrinsic Phasing
p135
sg92
Nsbag1
(g12
g3
NtRp136
(dp137
g15
I00
sg16
I13
sg17
S'2545834d9b676b8ccfa8a0f61bb50596'
p138
sg18
g19
sg77
S'x\xda\x8dWkO\x1bG\x14\xfdn\xc9\xff\xe1*mU\x10\xb63\xefGUG"\x04c\x1a\x83\xc1\xb8m\x12EB\x1bX\x83\xc5\xfaQ\xdb\x14\xfa\xef{\xe7\xb5\xeb\xc0\xba\xaa\r\xf2\xec\x9d\xb9g\xce}\xcel\xb3\x01\xf8\xd9\xe4\xb3\xe55\xed\xac\xf25\xdc\xac\xf2l\x93\xdf\xc2\xb7\x7f\xe0\xaa\x7f<\xf84h3B\xc5[\xddl4\x1b\xe3\xd3\xf1 \xae\xbd\xce\xfc\xea\xe9\x1c.\xd8\x1e\xddO\xff\xcd\xc6\xe8\xf8\x0c\x86\xc5-l\xad\r\xab\xa8\xfb\xc2\x0f\xd4\x865\x1e|\x0c\xebE\xf1\xb8\x99.\xe6;\x90F\x14H\x872\xd3\x82\xd1S\x9e=\xe0\x03\xe1\xbc\x05\x87\xc5\xf2>s\x0f\x84\xb6`\xb8\x9a\xe6\xf3M\xe6Q2Gi\xf9\xb8\t\xda\xbd"\xbby\x80g\xe8B\x9bt\x985\xb0\x87:\x9c1\xd8\x87\xc9j1\x83\x8bl\xb5^\xcc\xd7?\xc3_\x8f\x8b\x8d\x03YG\xbd\xc5j\xf6Xd0Y<\xce+O\x8c\x7f\x81#\xaa\xe1\x9c\xc1PC\xaf\xd98:\x1e\x0c\x10OS\xa29\xe8\x8e\xd6\nLGY\xcb\x81\xa9\x8e\xa1V\x81%\xe1\xaf\xd9\xf8r<\x1a\x01W\x9e2\xe1\xe1G\x04\x03\xd0B\xf7m6\x06\x87\xe31\xb4i\xb3q\xf5\xf9\xec\x0c\xe7d\xfbS\xab\xfd\xb9\x85\x83\x83/Q\x88\x12\xf7\xe8\x85\xed/\xd5\xca\x03/\xc7\xc5^\xd8;<\x82#\xe8\xc39\x0c\x1d\xcf\xdf\xcfO\xc7n\xef\xf2\x8f\xba\xdd\t1\xcd\x06\xe0\xae\x9d\xab\x0e\xb0f\xe3bpx\x0e@\x91\xc7\xfb\xe1\xf9\x07\xf8\xb1\xdfl\x14\xd3\xf5\x06D\xb31\x99eK\xb7$\xbb\xd9d\xc1A\xbf.\x8a\xfc\x99u\xf2\xe7\xcd*[\xbf\x8b\xb2\xfeCq\xb5\xba\x817?u\xbe~\x8d\tu\xffP\xbcI\xd3o_\xe8\xe0\xde\x7f\x9e\xf4\xc7.\xfd0\xc4\x9eQ\xb3\xd1\xfb\xe3p\x04\xe1\x83\x9e%\\`\xde\r\xd1I\x00"\xc8\x14\xd7\xca\xca0\x96\x863n\xc3XpM\x88\x97\xd3h^\x90\x13\xce\xa8\xf1\x18\xbc\xc4\xb0\x84Z\x12\xf5\x0c\x11T%\x0ca\x84\x125\x18\x82+\xe91D\x89!4a\x86TzV\x871\xb3V)]\x8b\xc1\x99\xc7\x90\x95-F1\x11\xe7\x95\x96\x15\x86\x92\x94\xb0:\x0c+\xb8\xc7P\x15\x0f\xc2\xb5\x89c\xaa\x15\xd14\x8c9\x97\x9e\xeek\x0c\xc5\xac\xc7\xd0\x95?\x04fm\xb2E\x1b\xac\xb08F\xcf\x98:[$3\xd4c\x98\n\x83K!"\x7f\x89\xf4\xb1\x18"\x0fCE-\x0f\x1d}jK\x0c\xa6\x95 \x91?\xba\x86k\x9b|J\x85\xad\xf3\x87T\x16y\x1c\x11\xf2\x1e\xa7\xe2\xde\xda\xb5\xab\x94\x13\xd2P\x9d\xc6\x94\xc8:\x1e\xe8(\xe11\x8eJ\x0c!\x95\xb4\x91?\xc3y\x13\xf3\r\t\x19[\x9bc\xc6u5\xc4\xf8Pb \r)L\x8c\xad\x10\x94%\x0c+4\xe35\x18\x0c\xc1=\xc6qe\x8b\xd5F\xc9\x84\xa1i\x8a\x8b\x0bm\xc8\xdf\x97<\xa8\t\xfe\xe8U\x18Lb\x99D\xbb\x0c\xc6\x88\xa4\xb8X\xc3\xebb\xcb\x14c\x1e\xe3d\x0b\x03qc,8b\xd0\x14[\x83Ou\xfe\xc0V\x1bx\xf4K\x0cc\x88)\xebVH,\x93\x84\x91\xb0_\xc5\x85\x13\x8fqZ\xf9\xd4\x08-Y\xaa[\x85\xe5\x90j\xc0\xd8\xda\x9a\xe3X\x02\x1e\xe3\xb7\x12C9\x8c\xc8_s&R\xedp\xa2D\xa8\x81\x97\x18\xca\x06\x7f|\xac\xf2\x83\x0b\xc6bl\xa9`R\xc5\xb1`\xc4\xea\xda\xba\x15"`\x0c*\x9f\n\xaaY\xaaU\x89\xc5P\xf6\x15\xe7\xe1\xda\xda\xd7\xd2c\x9cU\xfe@\\\xcd\x93\x7f\xb5\x15\xc9\x16j\x18\xad\x8b\x8b\xe4*\xc4\xe5\xbc\x8a\x0b\xb6 [\xc6\x087OqQ\x82\xe9\xba<\x15\x92r\x8f1\xac\xfc\xa1\x05K9\xc6\xb0\xe1\x96\xfdC\xe9\xd8K^\xf2\x10\xd1\x96\x8b\x12\xc3R$\xe7\xfdH\xdd\xbcIx\xd8\xdd\x94\xa9\xcb\x0f\xa5d\xc8\x8f\xcb\x88A;\x94bG-\xfb\xa2\x96\xc9.\x1c\x13V\x17\x17m\xb9\xf6\x18\xa3\x92\x07\xb5\x8c\n\x9e\xf2\x8d\xd84fX\x04\xb4\xce\x16\xac\x01\xcc\xb1\xfe\xc7A\xcf\x1d\x95\x10\x0e\xbb\xffsI\xc2\xabM7t\x18\xec\xb1\x93\xc5\xca\xe1q\xd7+{\x0bx\x07b=\xbd\xdb\xeb-\xf6\x012\xbc\x82x\x02<,\xcb\x8a\xc2/\xd5\xd8\x02n\xb3t";b\xd8;\x97\xd9*\x9b\xe5\x9b|\xb5\x86U>\x99\xce\xf1"\xf7\xb8\x9e\xce\xef\xe2\x91\x8a\xc25\x1e\xbfS\x7f\xd3A\xae\xc7x\xd2\xe3\x8f\x9f\xac\x8e\xe3\x10\xc7`!\x84\xbb\n\x01w\xffs\x1b\xf5\xa7w\xf7\x08\x02\xb7\xd3\xc9$_\xe5\xf3\x9b\x1c\x96\xeef\x06\x12\xef<\xb2\x05p\x9b\xe7K\xb7\xe0\x1e\xcf{w\xef2\xdc\xa2\x94\xb6\xd1\xa0Y\x06E\xfew^\xf8\r\x0c\x86\xef2D.v]\xd7W\\U\x1a\x132\xd0\xf5\x96\xca\xdb.o\xdcj\xb7\x0fj\xb2JS+mB\xcf\x15\xd2\xd7\x16w\'\xe9kM\x81\x9d\t5y\xa5iY\x98\x97D\x8bxj\xda:M\x97[\xa8)\xb64\x95\xd6a/\xaa\xc3Yik\xd9\xba=PSnira\xc2\xad\x81\xd3\xa0)wi:\x0f\xa9\xa4\x89\x1c\xf0\xae\x12\xef\x1e4\xb0uY]\xa7i\xf08\xba\xd4\xdb\xbeu5\xe4n\x08\xdaFM\xbaCS\xa1\xa6\xa94\xb1\xb5\xeap\x17#&\xa4!\xd1;4\xb1-\\\xda\xad=\xb9\xf4>5\xd2\xa8\xd8Qv\xd8\xa9\x1d[J*\x0f\xc9\x18\x15kH<\xab\xf4nM\x97\xbe.1\xc7\xf79V\x1aV\xc8,\xbc\n|\xcb\x8b\xc5\x13<\xe1\x1bAv{\x1b^h\x86\xfe\x06\x1a\x15\x92\x9e\xaf\xc3\xad2\xac\xa9AW\x82/*\x90b\xe3\xd4\xb1\xfe\x02\xce\xfcm\xb6\xbb\xfc\xdc\xe4w\xb5\x07\xffUK.\xc5[\xaf\x0bI$\xbd\xb3<\x9b\xc3\xd5\xfdt\xb2\xf1\xa7\x07V\xddY\xf6\x1c\x05\x0c\x13Ku*\xb7\x1c\x1c\x1c\xc08\xfb\x86\xaf3+\x18\xe0\x85\xde\xb1YL`\xe4\xe9\xcd\xf0\x9d\x07N\xb7\x9c\x86\xab+\xbf\\;C\xbb\xd1\xf2-\xf1\xdd\xa6\xf4X\x92>\x8d\xae\xd1`/\x96\xc6\xd5g\x10\x9f\x0c\x87=\x14\nl\xef\xe5RO\xf3z\x96\xb9\xd72O\xf6\xc5\x84\xb3\xad\x1b\xec*\xf7\xcc\'E~\xe3\x08\xae#\'\xef\xfe\xbai\xcf\xcd\x850M^T!\xe9\xba0\x94\xbew^\xed~\xef\xd7\x0b\xe7\xfcn\xec0A\x14^!\xbd]{|?\xb8\xf5_\xd7\x94 \xb5'
p139
sg79
(lp140
I13
asg81
Nsg83
Nsg84
VShelXL
p141
sg86
Nsg87
S'e3e98fbd555e3b17c83423ad94828bd9'
p142
sg89
I11
sg90
VLeast Squares
p143
sg92
F0.2387
sbag1
(g12
g3
NtRp144
(dp145
g15
I00
sg16
I14
sg17
S'e65f623649915bef7106ab63cd8ea0ed'
p146
sg18
g19
sg77
S'x\xda\x8dWmO\x1bG\x10\xfe~\xd2\xfd\x87Q\xda\xaa \xc0\xd9\xf7\x97\xaaD\xa2\x04\xc74\x06\x83q\xdb$\x8a\x84.p\x06\x8b\xb3MmS\xe8\xbf\xef\xec\xdb\x1dI6Q\r\x88\xf3\xec\xce\xb33\xcf<\xb3\xbbW\x16\x80\x9fM=\xbf\xbf\xa4\xbdU\xbd\x86\xabU]m\xeak\xf8\xf4/\\\x0c\x8e\x86\xef\x86{\x8cP\xf1R\x97EYL\x8e\'\xc38\xf7\xb2\xf2\xb3g\x0b8c[t;\xfd\x95\xc5\xf8\xe8\x04F\xcd5<\x9b\x1bfQ\xf7\x03?P\x1b\xe6x\xf0\t\xac\x97\xcd\xc3f\xb6\\|\x03iL\x81\xf4(3\xbb0~\xac\xab;\xfcB8\xdf\x85\x83\xe6\xfe\xb6r_\x08\xdd\x85\xd1jV/6\x95G\xa9\\H\xf7\x0f\x9b\xe0\xddo\xaa\xab;x\x82}\xd8#=f\rl\xa1\x0fg\x0c\xb6a\xbaZ\xce\xe1\xacZ\xad\x97\x8b\xf5\xcf\xf0\xf7\xc3r\xe3@\xd6\xd1o\xb9\x9a?4\x15L\x97\x0f\x8b\x8e\x89\xc9/pH5\x9c2\x18i\xe8\x97\xc5\xe1\xd1p\x88x\x9a\x12\xcdA\xf7\xb4V`z\xcaZ\x0eL\xf5\x0c\xb5\n,\t\xbfe\xf1\xe1h<\x06\xae|\xc8\x84\x87\x7f"$\x80\x19\xba\x9f\xb2\x18\x1eL&\xb0G\xcb\xe2\xe2\xfd\xc9\t\x8e\xc9\xbdw\xbb{\xefw\xf1a\xe7C4\xa2\xc5}\xf5\xc6\xbd\x0f\xdd\xcc\x1do\xc7\xc9\xde\xd8?8\x84C\x18\xc0)\x8c\\\x9c\x7f\x9c\x1eO\xdc\xda\xed/u\xab\x13b\xca\x02p\xd5\xdeE\x0fXY\x9c\r\x0fN\x01(\xc6\xf1\xdb\xe8\xf45\xfc8(\x8bf\xb6\xde\x80(\x8b\xe9\xbc\xbawS\xaa\xabM\x15\x08\xfau\xd9\xd4O\xacW?mV\xd5\xfaU\xb4\r\xee\x9a\x8b\xd5\x15\xbc\xf8\xa9\xf7\xf1c\x14\xd4\xed]\xf3"\r\xbf\xfc\xc2\x07\xd7\xfe\xeb\xcd`\xe2\xe4\x87%\xf6\x11\x95E\xff\xcf\x831\x84\x0f2\xcb\x04\x95e1B\x92\x00D\xb0)\xae\xa5e\xe1Y\x1a\xc1\x88\x0c\xcf\x82kB\x89{\xa61\xbd`G\xb98\xfeG\x8e\xf5\x84a\tc,\xfa\x19"\xb4\xb6\x11C\x18\xa1L\x06CHi=\x86h1\x04\x16Z\xe9\xe4\xa7\x8d\x8c11k5\xe59\x0ca\x8c\xc7\x90].F\xf1\x14\x87\xd2\x92\x1b\x151\x94\xa4&\x97\x8b0\x9a{\x0c\xd5\xc5\x81\xf1\xdb\x18\x07\xd5J\xb2h\xe7\\\xe2\x929\x0c+\x98\xc7\xd0\x1d\x1f\x08a\xe28\xa6\xc2H\xca\x8bj\x92\x8d\x03\xe9\x08\xb9\x98\x0e\x83K\xc9y\xac\x8b\xa4R\xc8\x14\x87\xb6y>t\xcc\xc5\xb6\x18L+\x92x4\x8a\n\xdbrJ\t\xa7\xb98,\xc78\x0e\t\xf9\r\x87\xe2\xda\x9a\x1a\xab\x92&\xa4V\xed3\xee"2\xab\x0f)<\xc6a\x8b!\xa4nu\xc587:\xda1\x15cr\xb9p#\xb9\xc7x\xddbhF\xa9J\xb5\x15\x82%~\xb9E\x91euJ8\xf3\x18G].V\xebV\x1f\x02S\x89|`iI>\x0e\xe1z\x081\xfa\x1d\x06\xc3R$\x0e\x8ct[U\xac\x8b\xc5O\x06\x83i\x1a\xf8x\xf3\x0c\x83\xb5\xb9`\xaaF%\x8d\x19n\xa9\xcd\xe6\x12\xf9\x18\xb4\x18\xc6\x10K\x92>\x04\x8a0\xf1\x81\x1b\xa5\xce\xd5\x96K+=\xc6q\xc7\xa9\x116i\xcc\x10Ml\xaa\x17>\xb1l\x1c\x94S\x8f\xf1{\x8b\xa10~\x9e\xf08\':j\x9d\x13\x155\xfbUmU\xd0\xd8\xdbN\x1f\\\x08jb\xcf\t&y\xda\x83\x18\xc5\xc4sZWD{\x8ca\xc7\xa9 ,\xf5-\xb6\x8e0,\xf5\x1fWB\xe5\xb4\xceH\x88\xe3\xa4\xe3\x03\xc3\x10*\xf1\x8b\xdbb\xd2)5\xd8\xba9\x0c-B]N\xbb\xba(\xcaI\x8ba4I\xb5U\x82\xa9\xec\xfe\xa1l\xd0\xd8\xa8\xe3C\x0b\xaa\xe28#\x82\xabv\x8f\xc4\xfd\x83\xe5\xe2\xe0:\xe4r\xd6bX\x8cY\x06\xfeq\\`e\xda\x9e\xe3Y\x8d)\xac\xb9\xc78\x8f\x18\xb4G)6\x9a\xec4\xd1rJ\x14F\x98\xc10\x84\x86\xba\x8c\xdb8\xa8\xc5\xc5E\xd2\x1b\xb5&\xda\x99dZ\xe7j\x8bg\x90*\x8b\xc1\xdba\xdf\x1d\x95\x10\x0e\xbb\xffsI\xc2\xab\xcd~\xd8a\x8c\xc0\x9b\xc6\xca\xe1q\xcc\x00o\x1f\xf0\n\xc4zv\xb3\xd5_n\x03Tx\x05\xf1\x01\xa0\xf4\xdd\xb4\xaai\xfcT\xd4?\\W\xe9Dv\x81\xe11y_\xad\xaay\xbd\xa9WkX\xd5\xd3\xd9\x02/r\x0f\xeb\xd9\xe2&\x1e\xa9h\\\xe3\xf1;\xf37\x1d\x8c\xf5\x08Oz\xfc\xe7\x07\xbb\xe38\xd41d\x08\xe1\xaeB\xc0\xdd\xff\xdcB\x83\xd9\xcd-\x82\xc0\xf5l:\xadW\xf5\xe2\xaa\x86{w3\x03\x89g\x18\xde\xd3\xe0\xba\xae\xef\xdd\x84[<\xef\xdd\xbd\xcb0\x86V\xba\x87\t\xcd+h\xea\x7f\xea&l\xf6\xd8\xde\xe7\xa1*q\xd7uuv]iLP\xa0\xd3C\xc7\xb6\xd3\x8d\x9b\x8d\xeb\xa0x\xceY\xe7\xa9\x15^\xbd\xc2}\xc1\xff\x97\xdc\x9d\x00_{\xf2\x9e\x93\xee9\xef<\xad?g\xd1\x03\x8f\x92\xb0+:\x1d\x7f\xed\xe94\x89\x9e"y\xe2w\xcbY\xd0\xb8\x89\x9eng\xfa\xda\x13\xf3w\x9e\xf2\xd9\x9a(\xc6\x10%\r\x08\xd4\x9dsYO\x14\xd4\xb9\xea<\t\xb6\xa7\xcf\x93p\x12$\xe1N\xea\xac\'\xb6\xf9\xb9~\xc6-W4\xc4bX\xecn\x99\xf7t\x8dyn:Oc\xdd\x89\x8c\x13\xb5 \xc1\xd3\xa8\xefx\xda\x8e!\xca\x08\x8b\xdc\xfa\xaa0\xdc\xbd\xbf\xe3\xe9/oI\t\x81S\xaaeP\x02w\xbbm\xd6S:Y\x028aNnk\xec4\xec\x90yx\x15\xf8T7\xcbGx\xc47\x82\xea\xfa:\xbc\xd0\x8c\xfc\r4:$?\xdf\x87\xcf\xda0\xd3\x83\xae\x05\xbf\xe8@j\x14\xd3\xb1\xff\x02\xce\xe2e\xf5\xed\xf6s\x83\x9f\xf5\x1e|\xaf\x97\x9c\xc4w3\x8d\x94\xfcN\xeaj\x01\x17\xb7\xb3\xe9&\xdc\xfav\xe1\xa4zj\rR\xca^G\xcb\xce\xce\x0eL\xaaO\xf8:\xb3\x82!^\xe8]4\xcb)\x8c}xs|\xe7\x81\xe3g\xa4\xe1\xec\x8e\x97K\x97\xe8~\xcc\xfc\x99\xf9f\xd32\x96\xac\x8f\xe3KL\xd8\x9b\xf1|\x95\xc9\xfcf4\xea\xa3Q\xe0\xd1\xd2\x06\xef\xc3\xbc\x9cWOa\xb6\x94_\x0c\xb8\xdc\xf6C^\xed\x9a\xf5\xb4\xa9\xaf\\\x80\xeb\x18\x93\xa7?7\xeccs%L\x83g]I\xf6]\x19Z\xee\x1d\xab\xfb\x9f\xf3z\xe6\xc8\xdf\x8f;L0\x85WH\x1f\xe9\x16\xdf\x0e\xb4\xfe\x07\xc8\x91 \x85'
p147
sg79
(lp148
I14
asg81
Nsg83
Nsg84
VShelXL
p149
sg86
Nsg87
S'e3e98fbd555e3b17c83423ad94828bd9'
p150
sg89
I12
sg90
VLeast Squares
p151
sg92
F0.2384
sbag1
(g12
g3
NtRp152
(dp153
g15
I00
sg16
I15
sg17
S'a4392b2a44e96f1172540e96409455cd'
p154
sg18
g19
sg77
S'x\xda\x8dW\xfbO\x1bG\x10\xfe\xdd\x92\xff\x87Q\xda* lg\xdf\x8f\xaa\x8eD\x08\x8ei\x0c\x06\xe3\xb6I\x14\t]\xf0\x19,\xce\x8f\xda\xa6\xd0\xff\xbe\xb3\xaf;\x87\x1c\xa8\x18\xc4yv\xe7\xdb\x99o\x1e;\xd7l\x00\xfel\xf3\xf9\xea\x8av\xd6\xf9\x06\xae\xd7y\xb6\xcd\'\xf0\xed_\xb8\xec\x1f\x0f>\r\xda\x8cP\xf1F7\x1b\xcd\xc6\xf8d<\x88{\xaf2\xbf{\xb6\x80s\xb6G\xf7\xd3_\xb31:>\x85a1\x81\x9d\xbda\x17u\x1f\xf8\x89\xda\xb0\xc7\x83\x8fa\xb3,\xee\xb7\xb3\xe5\xe2\x19\xa4\x11\x05\xd2\xa1\xcc\xb4`\xf4\x90gw\xf8\x85p\xde\x82\xc3bu\x9b\xb9/\x84\xb6`\xb8\x9e\xe5\x8bm\xe6Q2g\xd2\xea~\x1b\xb4{Ev}\x07\x8f\xd0\x856\xe90k`\x0fu8c\xb0\x0f\xd3\xf5r\x0e\xe7\xd9z\xb3\\l^\xc3\xdf\xf7\xcb\xad\x03\xd9D\xbd\xe5z~_d0]\xde/*&\xc6\xbf\xc2\x11\xd5p\xc6`\xa8\xa1\xd7l\x1c\x1d\x0f\x06\x88\xa7)\xd1\x1ctGk\x05\xa6\xa3\xac\xe5\xc0T\xc7P\xab\xc0\x92\xf0\xdbl|9\x1e\x8d\x80+o2\xe1\xe1\x9f\x08\x0e\xa0\x87\xee\xd3l\x0c\x0e\xc7ch\xd3f\xe3\xf2\xf3\xe9)\xae\xc9\xf6\xa7V\xfbs\x0b\x1f\x0e\xbeD!J\xdcW/l\x7f\xa9v\x1ex9n\xf6\xc2\xde\xe1\x11\x1cA\x1f\xce`\xe8\xec\xfc\xe3\xecd\xec\xce.\x7f\xa9;\x9d\x10\xd3l\x00\x9e\xda\xb9\xec\x00k6\xce\x07\x87g\x00\x14\xedx7<{\x0f?\xf7\x9b\x8db\xb6\xd9\x82h6\xa6\xf3l\xe5\xb6d\xd7\xdb,\x10\xf4\xdb\xb2\xc8\x1fY\'\x7f\xdc\xae\xb3\xcd\xdb(\xeb\xdf\x15\x97\xebkx\xf5K\xe7\xeb\xd7\x98P\xb7w\xc5\xab\xb4\xfc\xe6\x89\x0e\x9e\xfd\xd7\x87\xfe\xd8\xa5\x1f\x86\xd8[\xd4l\xf4\xfe<\x1cA\xf8Af\x99!\x98-C$\t@\x04\x99\xe2Zs\x1e\x9e\xa5\x11\x8a\xc9\xf0,\xb8&\xd4?\xd3\xe8^\x90\x13.8\xf7\x18\xbc\xc4\xb0\x84)\x11\xd7\r\x11V\xeb\x88!\x0c\x0fzO0\x844\xd2c\x88\x12C(\xab\x8dIz\x18{\x1a\x9e\x99\xb5Z>\x83A=\x86\xac|1J\xb0x\xb6\xd2R\xb2\x88\xc7\x94d\x82\xd5a\xa0\xb5\x1eCUv\x10\xd4\x8b\x1cP\xadL\xf2\x85s\x89G\xd6`\xa0\xd8x\x0c]\xf1!\x8c\x90\x91S\xa1\x8d(9\xa5\x98\xdb\xa6\x0eCI\xe51L\x85\xc1\xa52,\xc6ER+J;0^\xba\xde\x17\xe61l\x89\xc1\xb4\xb4\xc2\xc6\xb8(JT\xe2\xc3\x12\xadT\r\x86"\x129="\xe4\x1d.\xc5\xb35eB\xa5\x9cPD\xd0\xf4L\x85\x16u\xf9\xc1U\xc08*1\x84\xd4R\xa7\xb3\xb9\xc0c\xa2/\xda\x1a^\x17\x17nL\xc0x_bhFU:[\tAi\xf4\x8b#\xd9\xa66O\x894\x1e\xe3\xb8\xf2\x05SI\xa6\\\x11\xda\xaa\xf8\x8c\xa1%\xc6\xd4\xe6\xba\xab!\xc4\xe8U\x18L"\xa9\xd1/\x83\xc1Ov\xe0VS\xc7\x07S\x96{\x8c\x0f;\x18\x8c\xca\x18[n\x141\xe53~x\xad/\xae\xcb#F\xbf\xc40X\xca2\xc6E\xbaB\xa3\t\x03\x89\xaa\xcb\x0f\xaeL\xe0\xe3\xa4\xe2\xd4\x08\xa3R~\xb8\x94HyJ,#\xb6\x0e\x83j\xe61~/1\xb0Bh\xcaMl$\x92%;\x88\x92\xfa\x99\xd8\x06\x8c\x8fU~paI\xcc\x0f*\x18I\xbdD\xe0\r\xc7\xeb\xe2"\x94\t\x9c\x0e*N\xb9\x95B\xa6xb\x94\xca\xfa\xe3\x82\xd6q\xea\x02\xe91N+>\x04&\x96I\xfc\nk"\xbf\x9c\xe2\x97\xda\xda\xb74`\x9cUqQ\x985*aX\xcaS\xae+\xec\x9bu5\x87\xbd.\xf82\xac\xf8\xd0\x82\x99\xe8\x0b\xc3\x06#m\xea\x91\x9a\x11]\xeb\x0b\ryz^b`\x04e\xe0\x11\xb7"9e\x1f\xd3\xd8g\xeb\xec\xd0\xa9^."\x06\xedP\xca\x99beNh\x9e\xec J\x13Z\x87am\xa8\xdbQi\x07\xb5X\xb92\xe5\x1b>\xa6\xde$\xf1"\xa9\xb3\xc3 S\xcdF\xff\xe3\xa0\xe7\xaeJ\x08\x97\xdd\xff\x19\x92p\xb4\xe9\x86\x0ec\x19N\x1ak\x87\x87MJ\xe0\xf4\x01oAlf7{\xbd\xe5>@\x86#\x887\x00\xdb\x89\xdb\x96\x15\x85\xdf\xaa1\xe5\'Y\xba\x91\x9da\xe8\xe3*[g\xf3|\x9b\xaf7\xb0\xce\xa7\xb3\x05\x0er\xf7\x9b\xd9\xe2&^\xa9(\xdc\xe0\xf5;\xf3\x93\x0e\xdaz\x8c7=\xfe\xf3\x8b\xd5u\x1c\xe2\x18<\x840\xab\x10p\xf3\x9f;\xa8?\xbb\xb9E\x10\x98\xcc\xa6\xd3|\x9d/\xaesX\xb9\xc9\x0cdG)\xd6\x02\x98\xe4\xf9\xcam\xb8\xc5\xfb\xde\xcd]\x86*\x94\xd26:4\xcf\xa0\xc8\xff\xc9\x8b\xd0\xec\x91\xae\x8b\x10\x95\xd8u\x19\tUil\xc8@\xd7/*\xb6]\xde\xb8\xdd\xee\x1c\xd4d\x95\xa6V8z\xf9\x9e+x\xac\xadZM\xdeq-\xe5\x82W\x9a\x16o8\xafA\x14\r\xb7\x95\xeb\xf5?j\xa2\xc0\x9d)*Mc]\xd5\xa0\\\xbb[\xdbY\xeb\xac\xfeQ\x13wb\xb9\\\xc8J\x93\xf8\x1e\x86\xd6\x12\xceC`\x89zAS%M\xdc`\x19\x0fue\xa2\xb5\\\xbc\xa0\xa9w\xfcT\xca\x04f\xa8\r7\xbb\xa5\xcfhb\xb3\xbb0;Q\xe1\xee\xd6A\xb9\xbf\x11}_\x90\xf5\x9a\x1a[\xfe\x85\xad\xac\xa5n\x02\xf6\xdcJ\xbf\x0f[\x04{A\x93\x92\x9dL\xb04\xcc3nrp~\xba.W\xabI]Z\x02\xb8\xc4\x1c\xdf\xe6XiX!\xf3\xf0*\xf0-/\x96\x0f\xf0\x80o\x04\xd9d\x12^h\x86~\x02\x8d\nI\xcf\xd7\xe1N\x19\xd6\xd4\xa0+\xc1\'\x15H\x8d\xc2\xd1-\xd4_\xc0Y\xbc\xc9\x9e/?\xb7\xf8]\xed\xc1K\xb5\xe4R\xbc\xf5c!\xb1\xa4w\x9ag\x0b\xb8\xbc\x9dM\xb7~t\xd6-8\xcd\x1eK\x01W\xce\xc7\xb4\xf7\xe0\xe0\x00\xc6\xd97|\x9dY\xc3\x00\x07zg\xcdr\n#o\xde\x1c\xdfy\xe0d\x874\xdc]\xf1r\xe5\x1c\xedF\xcfw\xc47\xdb\x92\xb1$}\x18]\xa1\xc3^\x8csn)\xfe0\x1c\xf6P(0}L\x92y3\xaf\xe6\xd9\xa3\xdf\x8d\xc6>Yp\xbeu\x83_\xe5\x99\xf9\xb4\xc8\xaf\x9d\x81\x9bh\x93\xa7\xbfn\xd9\xdb\xe6B\x98\x16\xcf\xab\x90t]\x18J\xee\x1d\xab\xdd\xefy=w\xe4wc\x87\t\xa2\xf0\n\xe9\xecQ{|?\xd0\xfa\x1f\x13X z'
p155
sg79
(lp156
I15
asg81
Nsg83
Nsg84
VShelXL
p157
sg86
Nsg87
S'e3e98fbd555e3b17c83423ad94828bd9'
p158
sg89
I13
sg90
VLeast Squares
p159
sg92
F0.2392
sbag1
(g12
g3
NtRp160
(dp161
g15
I00
sg16
I16
sg17
S'e901b203b146d34d27256a3862f41af0'
p162
sg18
g19
sg77
S'x\xda\x8dW\xfbO\x1bG\x10\xfe\xdd\x92\xff\x87Q\xda\xaa \xc0\xd9\xf7\xa3*\x91\x08\xc11\x8d\xc1`\xdc6\x89"\xa1\x0b\x9c\xc1\xc2\x0fj\x9bB\xff\xfb\xce\xec\xe3\xce\xa1GT\x1b\xe4\xbd\xdd\x9dog\xbey\xec\\\xbb\x05\xf8Y\x97\xb3\xfbK\xdeY\x96+\xb8Z\x96\xc5\xba\xbc\x86\xaf\xff\xc0E\xef\xa8\xff\xb1\xbf\'\x18W\xafm\xbb\xd5n\x8d\x8eG\xfd\xb4\xf7\xb2\x08\xbb\'s8\x13[|;\xff\xb7[\xc3\xa3\x13\x18L\xafaco\xdc\xc5\xe9\x0b?p\x1f\xf7\x04\xf0\x11\xac\x16\xd3\x87\xf5d1\x7f\x01i\xc8\x81u\xb8p\xbb0|,\x8b;|`R\xee\xc2\xc1\xf4\xfe\xb6\xa0\x07\xc6wa\xb0\x9c\x94\xf3u\x11P\nR\xe9\xfea\x1d\xa5\xbb\xd3\xe2\xea\x0e\x9e`\x1f\xf6XGx\x07[(#\x85\x80m\x18/\x1738+\x96\xab\xc5|\xf53\xfc\xf5\xb0X\x13\xc8*\xc9-\x96\xb3\x87i\x01\xe3\xc5\xc3\xbcfb\xf4\x0b\x1cr\x0b\xa7\x02\x06\x16\xba\xed\xd6\xe1Q\xbf\x8fx\x963+\xc1v\xac5\xe0:\xc6{\t\xc2t\x1c\xf7\x06<\x8b\x7f\xed\xd6\xe7\xa3\xe1\x10\xa4\t*3\x19\x7fT4\x00-\xa4o\xbb\xd5?\x18\x8d`\x8f\xb7[\x17\x9fNNpM\xef}\xdc\xdd\xfb\xb4\x8b\x83\x9d\xcfi\x12g\xe81L\xee}\xaew\xee\x84y\xdc\x1c&\xbb\x07\x87p\x08=8\x85\x01\xe9\xf9\xfb\xe9\xf1\x88\xce\xae\xfe8\x9d\xce\x98k\xb7\x00O\xed\\t@\xb4[g\xfd\x83S\x00\x8ez\xbc\x1d\x9c\xbe\x83\x1f{\xed\xd6t\xb2Z\x83j\xb7\xc6\xb3\xe2\x9e\xb6\x14W\xeb"\x12\xf4\xebbZ>\x89N\xf9\xb4^\x16\xab7i\xaew7\xbdX^\xc1\xab\x9f:_\xbe\xa4\x80\xba\xbd\x9b\xbe\xca\xcb\xaf\x9f\xc9\xe0\xd9\x7f\xbe\xef\x8d(\xfc\xd0\xc5A\xa3v\xab\xfb\xc7\xc1\x10\xe2\x07\x99E\x97a\xdc\r\x90$\x00\x15\xe7\x8c\xb4\x9e\xb38\xd6NY\x9b\xc6JZ\x86\x8e\xc5\x0fO\xe6\xc5y&\x95\x8e\x18\xb2\xc2\xf0L8)\xe3\xd81\xcd\xb4M\x18\xcaq\xab\x1b0\x94v"`\xa8\nC\x19\xaf}\x1e\x93\x1a<\x8e\x85\xf7\xd6\xf2&\x0c#y\xc0\xd0\xb5-\x0e\xad\xc9c\xab\rO:\t\xa3%o\xb2\x05\xcf\x89z\x98Z\x0f\xa6\x1dK\xfasTC\x8b8\x96Ry\xe7\x1a04\xf3\x11\xc3\xd6|(\xa7u\xd2_Y\xa7M\xc6\xe6\x1677a\x18\xeb\x03\x86\xab1\xa4FE\x92_\xb4\xe0\xdae=\xac\xe1\xb6\xc9\x16tA\xc0\xf0\x15\x86\xb0:\xe9\x8c~1\xcc\x19\x919eF5q\x8a\x8c\xa1o\x0f\x19{\x8bK\xe9lRY\xe4\x980\xc2\xba<\xe6\xf8\xd0\x14\x1f\xd2\xf2\x80qXa`\xc4\x98\xec\x17!\x91\x05\x9fl\xb1\xde5cxJ&\xc4xWaX\xc1\x9d\xd2\xc9\xb7J1\x9b\xfd\xe2\x95g\xaa\t\x83Y\x160\x8ej[\xbcU\xced\x0cW\xeb\xa1\xb1j\x98F[L\xb4\xa5[c\x08mU\x8a+t3\xe3\x19C!FS|\x08\xe3d\xc0x\xbf\x81!\x84JzHg\xb8Ry\x8c\xe1\xdb\xc4\x07&A\xe4\xa3Wa8\xc7Y\x8eoM\tSa\x08)\x9arNZ\xa1\x03\xc6q\xcd\xa9C:|\xce[\x8ba\x9bs\xc0\'\xfd\x9ec\x08\x1e\xf9\xf8\xad\xc20\x0eQ\x92\x1e\x96|\x9f\xf9`F\xeb&>\xa4\xa3\xdcG\x8c\x0fu|\xa0\x03X\xd2\x9fSxd~\x05\x97\x865\xe6\xad\x88|\xf4kN\xa5\x17\x92g\x7fjf\xab\xfc\x93\xa2\x11C\xa3c\x02\xc6I\xcd\x07\xf2\xc8m\xe6Wi\x9e}\x84\xa1\xe7\x1b\xf3\x05\xb3-`\x9c\xd6~\xd1\xde\x1b\x931\xbc\xa8\xea\x07\x06\xad4\x8dy\xcbU\xc0\x18\xd4|X%\xb2/\x04\xd3\x98\xd9\xb9F\xa2\xdd\x8d\xb6p\x15c\xec\xac\xc2\xf0X2L\x8c%\\\x97\xd6\xda\x1c\x1f\xd8}4\xd5 \xcbu\xcc\xfd\xf3\x84\xc1;\x9c\x0b\x9b\xe3\x14c\xc2\xe7\x1a\xaf\x98\xb1\xae\xc9\x16\xebu\xe4tX\xe9\xc1\xb1|{\x9b\xe3\r\xe3\'\xd7\x01tX#\x1fN2\xb4\xa5\xf7\xa1\xdf\xa5\xab\x12\xe2e\xf7\x7f\x9a$lm\xf6c\x85\xc1\xf3\xc6\x8b%\xe1I\xca\xad\xee\x02\xde\x80ZMn\xb6\xba\x8bm\x80\x02[\x90\xa0\x00\x9aF\xdb\x8a\xe94l\xc5B\x07\xd7E\xbe\x91I1\xbc\x83\xee\x8be1+\xd7\xe5r\x05\xcbr<\x99c#\xf7\xb0\x9a\xcco\xd2\x95\x8a\x93+\xbc~\'\xa1\xd3A]\x8f\xf0\xa6\xc7\x9f\xb0X_\xc7\xd1\x8f\xd1B\x88\xbd\n\x03\xea\xff\xe8\xa0\xde\xe4\xe6\x16A\xe0z2\x1e\x97\xcbr~U\xc2=uf\xa0\xb1Fa7\x06\xd7eyO\x1bn\xf1\xbe\xa7\xbe\xcb1\x8f\xb3|\x0f\r\x9a\x150-\xff.\xa7\xb1\xd8#]\xe7\xd1s\xa9\xea\n\x16\xb3\xd2\xb3\x18\x81\xdal\xb2MqC\xbb\xe9\x1c\x94\x14\xb5$Vk\x1bk.EJ\xc8-\xdb$)\xf1VAIYKzN\xf5\x04%\x98\x11\xf1\xb62\xbcI\x12\'HRmHJa\xe3\xddO\x11Gw\xa5n<\x93\xba\r\x94\xd4\xb5\xa4\xc3\x1b  Z\x11\xcf4do\x93$5?\xe7\xa6\x96d\x8e\xaa\x04\xda\x89MM\x0c\tf^\x90\xc4\x90<\xb7Y\x127x\xaa\xf5!#M\xb4S\xea\x17$\xb1`\x9e\xbb\r;\x8d\xd1\x91\xd3d/w\xfe;\x92\xbe>\x93s\xaa\x8b\xc4\xad\ng\x0bG\xb5\xa5Q\x92\x18\nM\x1d\xcf\xf7\xb6\x8a\xb5\xc9\xeaT\x8b^\xd0\x96\xda\x10\n_\n\xcc\xd1m\x89\x99\x86\x192\x8b\xaf\x02_\xcb\xe9\xe2\x11\x1e\xf1\x8d\xa0\xb8\xbe\x8e/4\x83\xd0\x81&\x81,\x17\xf2p#\r\x1br\x90R\xf0Y\x06rG\xedD\xcc\xbf\x883\x7f]\xbc\x9c~\xb4\xf8M\xee\xc1\xf7r\x89B|\xf7\xbf\x89\xc4\xb3\xdcIY\xcc\xe1\xe2v2^\x87\xaa\xbe\x0b\'\xc5S\xf5,\x8c\xe9\xd4\xac\xec\xec\xec\xc0\xa8\xf8\x8ao3K\xe8c?O\xca,\xc60\x0c\xda\xcd\xf0\x95\x07\x8e78\xc3\xdd5-\x97d\xe7~2|c\xfaf]\x11\x96g\x1f\x87\x97ho\x98\xc6.P\xe6\xe9\xf7\x83A\x17\'U\x07\xef\xa3<\x17\xd4\xbc\x9c\x15O\x11\xc4\x98g\x0bd\xda~0\xab:\xb2\x1cO\xcb+\xd2o\x95T\n\xe47-\x07\xd5\xc8\x81y\xf1\xacv\xc8>9\xa1b\x9e8\xdd\xff\x96\xd53\xa2~?\xd5\x978\x15_ \x83Y[r;\xb2\xfa/C< N'
p163
sg79
(lp164
I16
asg81
Nsg83
Nsg84
VShelXL
p165
sg86
Nsg87
S'e3e98fbd555e3b17c83423ad94828bd9'
p166
sg89
I14
sg90
VLeast Squares
p167
sg92
F0.2397
sbag1
(g12
g3
NtRp168
(dp169
g15
I00
sg16
I17
sg17
S'421e91820b186f611b4b867f6d911e64'
p170
sg18
g19
sg77
S'x\xda\x8dW\xfbO\x1bG\x10\xfe\xdd\x92\xff\x87Q\xda\xaa \xec\xcb\xbe\x1fU\x1d\x89\x10\x8ci\x0c\x06\xe3\xb6I\x14\t]\xe0\x0c\x16\xe7GmS\xe8\x7f\xdf\xd9\xd7\x9d\x93\x1cU\r\x88\xf3\xec\xcc\xb73\xdf<v\xaf\xdd\x02\xfcl\x8b\xf9\xea\x9af\xebb\x037\xeb"\xdf\x16\xb7\xf0\xe5\x1f\xb8\x1a\x1c\x0f?\x0c\xbb\x8cP\xf1Z\xb7[\xed\xd6\xe4t2\x8c\xba\xd7\xb9\xd7\x9e-\xe0\x82\xed\xd1\xfd\xf4\xd7n\x8d\x8f\xcf`T\xde\xc2\x8en\xd0\xa2\xee\x07~\xa06\xe8x\xf0\tl\x96\xe5\xe3v\xb6\\\xbc\x804\xa6@2\xcaL\x07\xc6OE\xfe\x80_\x08\xe7\x1d8,W\xf7\xb9\xfbBh\x07F\xebY\xb1\xd8\xe6\x1e%w.\xad\x1e\xb7\xc1\xba_\xe67\x0f\xf0\x0c=\xe8\x92\x8cY\x03{h\xc3\x19\x83}\x98\xae\x97s\xb8\xc8\xd7\x9b\xe5b\xf33\xfc\xf5\xb8\xdc:\x90M\xb4[\xae\xe7\x8fe\x0e\xd3\xe5\xe3\xa2fb\xf2\x0b\x1cQ\r\xe7\x0cF\x1a\xfa\xed\xd6\xd1\xf1p\x88x\x9a\x12\xcdAgZ+0\x99\xb2\x96\x03S\x99\xa1V\x81%\xe1\xb7\xdd\xfat<\x1e\x03W\xdee\xc2\xc3?\x11\x02\xc0\x08\xddO\xbb5<\x9cL\xa0K\xdb\xad\xab\x8fgg\xb8&\xbb\x1f:\xdd\x8f\x1d|8\xf8\x14\x85(q_\xbd\xb0\xfb\xa9\xd6<\xf0rT\xf6\xc2\xfe\xe1\x11\x1c\xc1\x00\xcea\xe4\xfc\xfc\xfd\xfct\xe2\xf6\xae~\xa9\xdb\x9d\x10\xd3n\x01\xee\x9a]e\xc0\xda\xad\x8b\xe1\xe19\x00E?\xde\x8e\xce\xdf\xc1\x8f\x83v\xab\x9cm\xb6 \xda\xad\xe9<_9\x95\xfcf\x9b\x07\x82~]\x96\xc53\xcb\x8a\xe7\xed:\xdf\xbc\x89\xb2\xc1Cy\xb5\xbe\x81W?e\x9f?\xc7\x82\xba\x7f(_\xa5\xe5\xd7\xdf\xd8\xe0\xde\x7f\x9e\x0c&\xae\xfc0\xc5\xde\xa3v\xab\xff\xc7\xe1\x18\xc2\x07\x99\xe5D#\x1d#$\t@\x04\x99\xe2\xc6Q\xe6\x9f\xa5\x11\x86D\xb9\xe0\x9a`b\xf1CcxAN\xb8\xd0\xccc\xf0\n\xc3\x12f\x99\n\xcf\x86H\x8aI\r\x18\xc2P\xa7\xf6\x1d\x86\x90Z{\x0cQa\x08e\x118\xd9i%Lxf\xd6j\xa3\x9a0P\xc5c\xc8:\x16\xa3x\x8aEi\xa9d\xd4eJr\xd5\xe8\x87\x96\xc1\x0fU\xfbA\xa4M\xebTk*c\\\x9c\x0b\xcbD\x03\x86\xa4\xc4z\x0c]\xf3!\x8c\x0c\xfb!\x1ez/d|\xa6\x9ah\xd2\x84\xa1\xac\xf2\x18\xa6\xc6\xe0R\xe8\xb8.%c\x94\'?4.4\xc5b\xa4\xf0\x18\xb6\xc2`Z\x11\x16\xf76\x8ah%\x13\xa7D\x9a&\x0cE\x8d\xc4>$\xe4-.\xc5\xbd\xd1e\xadRM(\xfcM\xcfTs\xdaT\x1f\\\x1b\x8fqTa\xb8t\xd3h\xc7\xb8`2\xe6\x99kk\xa4l\xc2\xb0\x8cy\x8cw\x15\x86f\xd4\x8a\xb8\xae\x84\xa04>s+,1M\x18\xc4\xd5\x18b\x1c\xd7\xb1X-8O\x18\x86\x93\xc4\xa9\xc4\x89\xac\x1bc\xe1\xc4c\xf4k\x0c&M\xaa1a\x845\xc9\x0fA(k\x8a\x85)C=\xc6\xc9\x0e\x06\xab\xea\x94\x1bES}p\xc3\x95m\xaaSl\x82\xe0\xc7\xa0\xc20\xd8Z\xa96%6L\xea\x17n\x98h\xf4\x83k\x11\xfc8\xad9\xc5~\xb7\t\x8f\x18\xa2R\xff\x11l\xe7&?8f\xcfc\xfcVa(tD%<\xcc\xbd\x8d\xb5\xc7\x89\x92\xac1/F+\x8f\xf1\xbe\xae\x0f\xec-\x139\xa0\xd8$4\xf9\xc1\xa8\xe0\xac\xb1oE\xc8\xed\xb0\xe6\x94[\xa2R.$&\xb4\xea?,\xd4&>$\xd3\xdcc\x9c\xd5|\x08a\xa9I\xfc\x8a:G\xd4\x08\xd5\xe4\x87"2\xf0q^\xe7EZ\xa3m\xc2\xb0\xcc$>p\n\xd0\xe6\xbe\xe5\x81\x8fQ\xcd\x87\xc6\xc8\xd3\xfc#R\xb3jF\xe2\x047\x8d3\x88\x85\xfa\xb8\xa80\xb0\x83\x88\x0e\xf3\n\xd7q\xfc\xa5Z7X\tM~h\xc6\x02\xa7\x97\x11\x83f\x14+\x9aU\xb3\x0b\xa7uU\x1f\xca6\xceumy\xc0\x18W~P\xab-3\xa9\xde\x18\xb6e\x8cK\n\x16x\xfa\x06\xc30\x85|\x0c\xde\x0f\xfb\xee\xa8\x84p\xd8\xfd\x9fK\x12^mza\xc2X\x8b7\x8d\xb5\xc3\xe3T\x08\xbc}\xc0\x1b\x10\x9b\xd9\xdd^\x7f\xb9\x0f\x90\xe3\x15$8\x10\xd4\xf2\xb2\xf4\xaa\x1a\'\xe7m\x9eNd\xe7\x18\x1e\x93\xab|\x9d\xcf\x8bm\xb1\xde\xc0\xba\x98\xce\x16x\x91{\xdc\xcc\x16w\xf1HE\xe1\x06\x8f\xdf\x99\xbf\xe9\xa0\xaf\xc7x\xd2\xe3?\xbfX\x1f\xc7!\x8f!B\x08w\x15\x02\xee\xfe\xe76\x1a\xcc\xee\xee\x11\x04ng\xd3i\xb1.\x167\x05\xac\xdc\xcd\x0cd\xa6\x98\xe8\x00\xdc\x16\xc5\xca)\xdc\xe3y\xef\xee]\xd8\xa7(\xa5]\x0ch\x9eCY\xfc]\x94a\xd8#]\x97!sq\xea2\x12\xba\xd2\x92P\x81n^\xd4l\xbb\xbaq\xdan\x1f\xb4d\xb5\xa5V\xaeB\xdc\xcc\x154\xf6\x96n\xb2\xe4\x99;..ymi\xa9\xb2\xde\xc2\xcf\x12wZ\xb9\xd9\xf0\xbd%\n0\xc9\x97b\xc7\x923\x1d\xce~\xcc\x98\xaf7i\x9a,\xddm\x03-emi\xac\x14\x1eQS\x1b\xe2t\xf1\xbeh\xa9jKb\xf0\xa2\xe9\xe2$\\\x86\x92 \xaa\xd9\xd2\xe0\xa8\xb8\xd4;\xde*\xc5\x033\x9c\x04o\xcd\x0b\xde\xba\xe1\x7fi\x92\xa5\xeb)\x1b8%\xc2{\xcb\x8c;\r_\xb4\xb4\xb5%\xb1T\xc4) \x02\xb7\xfc%o]\x9c\xfe\x80\xa4\xe9\xdcVa6EK\x7f#i\xb2\xd4\xd6\x95%\x80+\xcc\xc9}\x81\x9d\x86\x1d2\x0f\xaf\x02_\x8ar\xf9\x04O\xf8F\x90\xdf\xde\x86\x17\x9a\x91\xbf\x81F\x83d\xe7\xfbp\xa7\r\x1bz\xd0\xb5\xe07\x1dH\x8d\xc2\x02\x08\xfd\x17p\x16\xaf\xf3\x97\xdb\xcf-~\xd5{\xf0_\xbd\xe4J\xbc\xf3}#\xd1dwV\xe4\x0b\xb8\xba\x9fM\xb7\xe1\x86\xdb\x81\xb3\xfc\xb9\x12PC\xb2\x9a\x96\x83\x83\x03\x98\xe4_\xf0uf\rC\xbc\xd0;o\x96S\x18{\xf7\xe6\xf8\xce\x03\xa7;\xa4\xa1v\xcd\xcb\xb5\x0b\xb4\x17#\xdf\x11\xdfm+\xc6\x92\xf4i|\x8d\x01{\xb1\xd4\xb5\xf8d4\xea\xa3PdF\xc8$\xf3n^\xcf\xf3g\xafM]\xf2\xbfZp\xb1\xf5B\\\xd5\x9e\xc5\xb4,n\x9c\x83\x9b\xe8\x93\xa7\xbfi\xd9\xfb\xe6R\x98\x16/\xea\x94\xf4\\\x1a*\xee\x1d\xab\xbd\xafy\xbdp\xe4\xf7\xe2\x84\t\xa2\xf0\n\xe9\xe3\xda\xe3\xfb\x81\xd6\x7f\x01\xe4} +'
p171
sg79
(lp172
I17
asg81
Nsg83
Nsg84
VShelXL
p173
sg86
Nsg87
S'e3e98fbd555e3b17c83423ad94828bd9'
p174
sg89
I15
sg90
VLeast Squares
p175
sg92
F0.2399
sbag1
(g12
g3
NtRp176
(dp177
g15
I00
sg16
I18
sg17
S'af48c94536aa6e27cc3100a4fa9d6e23'
p178
sg18
g19
sg77
S'x\xda\x8dW\xfbO\x1bG\x10\xfe\xdd\x92\xff\x87Q\xda\xaa \x8c\xb3\xefGU"\x11\x82c\x1a\x83\xc1\xb8m\x12EB\x178\x83\xc5\xf9Q\xdb\x14\xfa\xdfw\xf6u\xe7\x90\xa5*\x0f\xf9<;\xf3\xed\xcc\xb73\xb3s\xed\x16\xe0\xcf\xa6\x9c-\xafhwU\xae\xe1zU\x16\x9b\xf2\x06\xbe\xfe\x03\x97\xfd\xe3\xc1\xc7\xc1>#T\xbc\xd6\xedV\xbb5>\x19\x0f\xa2\xeeU\xe1\xb5\xa7s8g;t7\xfd\xb7[\xa3\xe3S\x18V7\xb0\xa5\x1b\xb4\xa8\xfb\x85\x1f\xa8\r:\x1e|\x0c\xebE\xf5\xb0\x99.\xe6/ \x8d(\x90.e\xa6\x03\xa3\xc7\xb2\xb8\xc7/\x84\xf3\x0e\x1cV\xcb\xbb\xc2}!\xb4\x03\xc3\xd5\xb4\x9co\n\x8fR8\x97\x96\x0f\x9b`\xdd\xab\x8a\xeb{x\x82\x03\xd8\']f\r\xec\xa0\rg\x0cva\xb2Z\xcc\xe0\xbcX\xad\x17\xf3\xf5\xcf\xf0\xd7\xc3b\xe3@\xd6\xd1n\xb1\x9a=T\x05L\x16\x0f\xf3\x86\x89\xf1/pD5\x9c1\x18j\xe8\xb5[G\xc7\x83\x01\xe2iJ4\x07\xdd\xd5Z\x81\xe9*k90\xd55\xd4*\xb0$\xfc\xb5[\x9f\x8fG#\xe0\xca\xbbLx\xf8\x10!\x00\x8c\xd0\xfd\xb6[\x83\xc3\xf1\x18\xf6i\xbbu\xf9\xe9\xf4\x14\xd7\xe4\xfe\xc7\xce\xfe\xa7\x0e>\xec}\x8eB\x94\xb8\xaf^\xb8\xff\xb9\xd1\xdc\xf3rT\xf6\xc2\xde\xe1\x11\x1cA\x1f\xce`\xe8\xfc\xfc\xfd\xecd\xec\xf6\xae\xff\xa8\xdb\x9d\x10\xd3n\x01\xee\xda\xbd\xec\x02k\xb7\xce\x07\x87g\x00\x14\xfdx;<{\x07?\xf6\xdb\xadj\xba\xde\x80h\xb7&\xb3b\xe9T\x8a\xebM\x11\x08\xfauQ\x95O\xac[>mV\xc5\xfaM\x94\xf5\xef\xab\xcb\xd55\xbc\xfa\xa9\xfb\xe5KL\xa8\xbb\xfb\xeaUZ~\xfd\xcc\x06\xf7\xfe\xf3}\x7f\xec\xd2\x0f\x8f\xd8{\xd4n\xf5\xfe8\x1cA\xf8Af9\xa5\xb8\xed\x10I\x02\x10A\xa6\xb8!J\x85gi\x84\xb6\xf1YpM\xf0p\xf0\x87\xc6\xf0\x82\x9cpa\x02\x06\xaf1,aV\xd3\xf0l\x88\xa4\xcaF\x0c\x81\xd82\x83!\xa4\xe6\x1eC\xd4\x18BYA\xd2\xb3\xd0\x8aF]f\xad\xc6D\xcb`(\x190d\x13\x8bQ\xccD\xff\x95\x96*\xf9\xc4P\xd5\xe6b\x11Zh\x8f\xa1\x1a?\x88\xb4\xdcD\x12\xb5fL\x86g\x8eq\xeb\\,\x92R\xe91t\xc3\x870RF\x0c\xa1\x8d2\t\x9bjT\xcfah\x97\'\x88a\x1a\x0c\x8e>G\x1e\xa5d\x8c\xd0\xe4\x87\x96$\xcb\x87Q\xcac\xd8\x1a\x83iEd\\7\x8a\xe8\xc4/\xb3D*\x96\xc1P\x8c`79"\xe4-.\xc5\xbduc\'8\x12I\xd33\xd56\x87\xc1\xb9\x11\x1e\xe3\xa8\xc6\xc0\xe3\xd6<\xf2\xc8\xb8`6q\x8a\'kx\x0e\xc3\xb2\xe0\xc7\xbb\x1aC3\x8a\xca\xf1l\x85\xa0*\xf1a\x85%6\x87A\xb4\xf1\x18\xc7M,V\xf3t\x16J\x18\xae\xa2.\x97\x98\xea"\x1b\x0b\xa5\x1e\xa3\xd7`0iR~\x08#p\xf7\x88!\x08e9\x0c\xa6\\\xbd \xc6\xfb-\x0c\xc6\x13\x1f\xdc(*\x92\x1f\xe8\x92\xcc\xe5)\xb6Z\xed1\xfa5\x861\x94\x98\xb8.\xb1`\x04K\x18\x0c\x8b8\x17\x8b\x16\x81\x8f\x93\x86S\xf4\x9f\xc8T\xb7\x08\xc8R\rX\xf4:\x87\xc1"\xc6o5\x86\xc2\x13$6\xf5\x17nh:\x17\xac\xfc`\xf7\x1c\x03\xeb\xc1c|h\xf2\x83\x0b+\xe33\xc5\xa3\xb5\xc9\x0fF\xf3\xb1\x08,n\x8f1h8\xe5\xc6*\x9e\xceS\xd8\xba\x8fa\xd3\xe39?$\x8b\xf9q\xda\xf0!$\x115\xbf\x82\xb1\x98+\x9c\x1a!r\x18XS\xd2c\x9c5\xe7"1ME\xc2\xc0<N\x18\n\xab@d\xebV\x84\xb3\x1d6|\xe0i\x92\x18\x0b#\x12!S\x8f\xc4`X\xb6\x07\xc5\xba=\xaf1,\xe6\x98\x0c\xba\xb8\xce%5)?0\xf2\\\x1f\xd3\x89\x8f\x8b\x88A\xbbx[\x08\x9a\xce\x82\xa6\xfcv\xf9\xa1}\xcb\xfc\x1e\xc3\xb2\xc0\xc7\xa8\xf6\x83b\xfbf*\xe5\x1b^\xe2\x11\x8fI$;\xd7\x0b\r\x93\xd8\x0b\xfb\x1f\x06=wUB\xb8\xec\xfe\xcf\x90\x84\xa3\xcd\x81G\x16\x885Y\xac\x1c\x1e\xa7B\xe0\xf4\x01o@\xac\xa7\xb7;\xbd\xc5.@\x81#\x88w@\x06\xb5\xa2\xaa\xbc\xaa\xc64\xbe)\xd2\x8d\xec\x1cC\xff\x96\xc5\xaa\x98\x95\x9br\xb5\x86U9\x99\xceq\x90{XO\xe7\xb7\xf1JE\xe1\x1a\xaf\xdf\xa9\x9ft\xd0\xd7c\xbc\xe9\xf1\xc3/6\xd7q8\xc7\x10!\x84Y\x85\x80\x9b\xff\xdcF\xfd\xe9\xed\x1d\x82\xc0\xcdt2)W\xe5\xfc\xba\x84\xa5\x9b\xcc@v\x15\xc5i\x0cn\xcar\xe9\x14\xee\xf0\xbews\x97!\x16\xa5t\x1f\x03\x9a\x15P\x95\x7f\x97Uh\xf6H\xd7E`4v]\x1c\x0f}U\xe2\xcc\xe43\xd0\xf5\x96\x86m\x977N\xdb\xed\x83\x96\xac\xb1\xd4J\xeb\xd0s\x05\t\xb5e\xb3\x96\xbc\xebZ\xfd\x05o,-\xdep\xde\x82(\x1an+\xf7\xf9\xbd%\n\xb0\x80/Dci\xac\xbb1Q\xae\xa9\x0e\xde\xda\xac\xa5\xcbl\xb4\x94[{r\xa6\xc3\xd4 x\xc8T\x8f\x94\xb3\xc4\xc4\xbaP\x8d%1\xae"1N\x82C\x9cO\t\xa2\xf3\x96\x06G\x8d\x0b\x9d,]e\xd8\x18\xa7\xf4\x9f\xccH\xfe\x82\xa5\xe3\xd6ly\xab\x023\x92s\x1a\xbc5/\xed\xe9\xbc\xb5\xcd\x9e\xc4\xbaZ\x0c] p\xeb\xbc~\xd1\xd2\x0fP4\xdd\xdb:\xf4\xa6h\x89\xbd(o\xa9\xadKK\x00\x97\x98\xe3\xbb\x12+\r+d\x16^\x05\xbe\x96\xd5\xe2\x11\x1e\xf1\x8d\xa0\xb8\xb9\t/4C?\x81F\x83d\xe7\xebp\xab\x0c35\xe8J\xf0Y\x05R\x9c\xddt\xac\xbf\x803\x7f]\xbc\\~n\xf1\x9b\xda\x83\xff\xaa%\x97\xe2\x9d\xef\x0b\x89&\xbb\xd3\xb2\x98\xc3\xe5\xddt\xb2\xf1\xb7m\x07N\x8b\xa7\xfa;\xa5\xa6\xdb\xb0\xb2\xb7\xb7\x07\xe3\xe2+\xbe\xcd\xac`\x80\xf3\xbcsf1\x81\x91\xf7n\x86\xaf<p\xb2\xc5\x19j7\xb4\\\xb98\x0fb\xe0[\xe2\xdbMMX\x92>\x8e\xae0^/\x96\xda\xea$~?\x1c\xf6P(\xb0\xeex\x92y7\xaff\xc5\x93\xd7Fg\x9f-\xb8\xd0\x0e|X\xf5\x96\xe5\xa4*\xaf\x9d\x7f\xeb\xe8\x92\'?\xb7\xec]s\x07\x98\x16\xcf\x9b\x039p\x87P3\xef8=\xf8\x96\xd5sG\xfdA\xec/A\x14^ }X;|7\xb0\xfa/N\x8d\x1f\xb9'
p179
sg79
(lp180
I18
asg81
Nsg83
Nsg84
VShelXL
p181
sg86
Nsg87
S'e3e98fbd555e3b17c83423ad94828bd9'
p182
sg89
I16
sg90
VLeast Squares
p183
sg92
F0.23999999999999999
sbag1
(g12
g3
NtRp184
(dp185
g15
I00
sg16
I19
sg17
S'fdeeb615319fdb2a99bbcfb205346eaa'
p186
sg18
g19
sg77
S'x\xda\x8dW\xfbO\x1bG\x10\xfe\xdd\x92\xff\x87Q\xda\xaa \xec\xcb\xbe\x1fU\x1d\x89\x10\x1c\xd3\x18\x0c\xc6m\x93(\x12\xba\xc0\x19,\xce\x8f\xda\xa6\xd0\xff\xbe\xb3\xaf;\x87\x1cUy\xc8\xeb\xb9\x9dog\xbey\xec\\\xbb\x05\xf8\xb3-\xe6\xab+\x9a\xad\x8b\r\\\xaf\x8b|[\xdc\xc0\xd7\x7f\xe0rp<\xfc8\xec2B\xc5k\xddn\xb5[\x93\x93\xc90\xee\xbd\xca\xfd\xee\xd9\x02\xce\xd9\x1e\xddO\xff\xed\xd6\xf8\xf8\x14F\xe5\r\xec\xec\r\xbb\xa8\xfb\x85\x1f\xa8\r{<\xf8\x046\xcb\xf2a;[.^@\x1aS \x19e\xa6\x03\xe3\xc7"\xbf\xc7/\x84\xf3\x0e\x1c\x96\xab\xbb\xdc}!\xb4\x03\xa3\xf5\xacXls\x8f\x92;\x93V\x0f\xdb\xa0\xdd/\xf3\xeb{x\x82\x1etI\xc6\xac\x81=\xd4\xe1\x8c\xc1>L\xd7\xcb9\x9c\xe7\xeb\xcdr\xb1\xf9\x19\xfezXn\x1d\xc8&\xea-\xd7\xf3\x872\x87\xe9\xf2aQ31\xf9\x05\x8e\xa8\x863\x06#\r\xfdv\xeb\xe8x8D<M\x89\xe6\xa03\xad\x15\x98LY\xcb\x81\xa9\xccP\xab\xc0\x92\xf0\xd7n}>\x1e\x8f\x81+o2\xe1\xe1C\x04\x07\xd0C\xf7\xdbn\r\x0f\'\x13\xe8\xd2v\xeb\xf2\xd3\xe9)>\x93\xdd\x8f\x9d\xee\xa7\x0e.\x0e>G!J\xdcW/\xec~\xaew\x1ex9n\xf6\xc2\xfe\xe1\x11\x1c\xc1\x00\xce`\xe4\xec\xfc\xfd\xecd\xe2\xce\xae\xfe\xa8;\x9d\x10\xd3n\x01\x9e\x9a]f\xc0\xda\xad\xf3\xe1\xe1\x19\x00E;\xde\x8e\xce\xde\xc1\x8f\x83v\xab\x9cm\xb6 \xda\xad\xe9<_\xb9-\xf9\xf56\x0f\x04\xfd\xba,\x8b\'\x96\x15O\xdbu\xbey\x13e\x83\xfb\xf2r}\r\xaf~\xca\xbe|\x89\tuw_\xbeJ\x8f_?\xd3\xc1\xb3\xff|?\x98\xb8\xf4\xc3\x10{\x8b\xda\xad\xfe\x1f\x87c\x08?\xc8,\xa7\\\xb5[#$\t@\x04\x99\xe2\x86` \xfdZ\x1a\xa1u\\\x0b\xae\t\xb1nM\xa3{AN\xb80\xd6c\xf0\n\xc3\x12\xcc\x85\xa8g\x88d$a\x08C\x84l\xc0\x10R\x13\x8f!*\x0c\xa1,W*\xe9iidX3k\r\xd1M\x18Jr\x8f!k_\x8cb&b(-U\x85\xa1\xa4`\xa4\tC\x0b\xea1Tm\x07\x91V\xc55\xd5\x9a)\x1b\xd6\x1c\xfd\x16\xa2\x01CRj<\x86\xae\xf9\x10F\xca\x84\xa7\x8d\xb2:\xae\xa9&\xdc4ah\x16\xec05\x06\x97<aH\xc9\xa8\x92\xc9\x0e-L\x13\x860Zx\x0c[a0\xad\x88\x8ezF\x11\xa5X\xe2\x94H\xa1\x1a0\x14c\x98\x96G\x84\xbc\xc5G\xf1l\x8dz\xc9\x17\xae\xa4\xb1iM\ro\xe2\x94s\x97\x1f\x88qTa`\xb8\xb5Hgs\xc1Y\xdc\xcb\xb5\xc5\xd4i\xc2\xb0<\xd8\xf1\xae\xc2\xd0\x8c\xb9\xd2\x0e\xb1\x15\x18\xce\x84a\x85%M|p\xa2\xb5\xc78\xae}\xb1\x1a\xa3\x980\x0cf~\xc4\x90\x84\xdaF;8\xa1\x1e\xa3_c0L\xcd\xe4\x97\x11\x96\xc5\xd8rAhc\x8e1e\x84\xc7x\xbf\x83\x81,\xa4\xb3\x8d\xa2\x9c\xa75Wa\xfd\x1c\x03\xcb\xcbc\x0c*\x0cc(\xb1\x91S\x89\x05#*\x0c&IS\xcdq-\x89\xc78\xa99E\xfb\xa9Nuk(\xadj\xc0\xc6\xbc\x7f\x8e\xc1d\xe0\xf4\xb7\nC\x99\x9aG\x8d\xb1\xa7\xc9/\xa2\xb0\x994a`&z\x8c\x0fu~p\xe41\xfaB\x05U6\xc9\x19\x95\x947\xd6m\xc4\x18\xd6\x9cb\xda\xa5\xfc\xc0\xc2\xb1\x89\x1b\x81M\x8f4\xd6-3!\xc7Nk>\x04\x163I\xfc\n\x9az\t\xa6\xba`M\xbe(b\xa4\xc78\xab\xe3"\xadM\xfd\xcf\x18\x8b\xed+b(\xa1\xa8h\xac[\x19\xec\x18\xd5|`[J\x1c0\xecG\xbc\xea\x91\x9a7\xf6BI\t\xf7\x18\xe7\x15\x06\x12*\x03\xa7\xb8Ur\xc1\x92\x1d\x86(\xda\x94\x1f\xc8S\xc8\xd3\x8b\x88A3J\x19\x972\xf5.\xac\x91*?4\t\xf6=\xc7\xb04\xd4\xfe\xb8\xb2\x83Z\x8dT\xa6|C\xb7RO\xc6\x0e\xd4\xd8O\r\x13xG\r>\x0c\xfb\xee\xaa\x84p\xd9\xfd\x9f!\tG\x9b\x9eG\xc6J\xc4Ic\xed\xf0\xd0\'\x81\xd3\x07\xbc\x01\xb1\x99\xdd\xee\xf5\x97\xfb\x009\x8e \xde\x00I\xfc\xb6\xbc,\xfdV\xf4\tn\xf2t#;\xc3\x10g\x95\xaf\xf3y\xb1-\xd6\x1bX\x17\xd3\xd9\x02\x07\xb9\x87\xcdlq\x1b\xafT\x14n\xf0\xfa\x9d\xf9I\x07m=\xc6\x9b\x1e?\xfc\xc3\xfa:\x0eq\x0c\x1eB\x98U\x08\xb8\xf9\xcf\x1d4\x98\xdd\xde!\x08\xdc\xcc\xa6\xd3b],\xae\x0bX\xb9\xc9\x0cd\xa6\x08\xeb\x00\xdc\x14\xc5\xcam\xb8\xc3\xfb\xde\xcd]\x18@\x94\xd2.:4\xcf\xa1,\xfe.\xca\xd0\xec1\x05.BTb\xd7\xc5\xf1\xd0W%\xceL>\x03\xa5\xdee\xdb\xe5\x8d\xdb\xed\xceAMVkj\xe5*\xd7\xf5\\ABm\xd9FM\x9e\x19w&\xaf5\xb1\x9d\x04\r,\x8dp[\xb9\xcf\xef5Q\x80A\xbe\x10\xb5\xa6\xb1~\'\xe6\x10U\xc1Z\x97a\xdfk\xba\x9b\x115\xe5\xce\x99\x9c\xe905\xb8\x1e\xe82U\x9a\x174\x9d\x9f\xaa\xd6$xez?\xb19\x86\x94 \xbaY\xd3\xfb\xa9\x93\xa6\xab\x0cw\x0f:?\xa5\xe7\x98\x19\xc9_\xd0\xc4\xe2\xbe0;\xd6*\x159\xe5$X\xeb\xbaL\xa3\xa6\xb3\xd6\xd6g\x12\xdf\xdf|\x17`\x81[\xfe\x82\xb5\xda\xbaL u&peBo\x8a\x9a\xcaMe\x8d\x9a\xc6\xa5%\x80K\xcc\xc9]\x81\x95\x86\x152\x0f\xaf\x02_\x8br\xf9\x08\x8f\xf8F\x90\xdf\xdc\x84\x17\x9a\x91\x9f@\xa3B\xd2\xf3u\xb8S\x86\r5\xe8J\xf0Y\x05"\r\x18\xc6P\x7f\x01g\xf1:\x7f\xb9\xfc\xdc\xc3oj\x0f\xfe\xab\x96\\\x8aw\xbe/$\x9a\xf4N\x8b|\x01\x97w\xb3\xe9\xd6qA\xb1\xeaN\xf3\xa7Z\xa0uV\xd3rpp\x00\x93\xfc+\xbe\xce\xaca\x88\x03\xbd\xb3f9\x85\xb17o\x8e\xef<p\xb2C\x1a\xee\xaey\xb9r\x8e\xf6\xa2\xe7;\xe2\xdbm\xc5X\x92>\x8e\xaf\xd0a/\x96\xda\xaa$~?\x1a\xf5Q(2\xbc\x90\x92\xcc\x9by5\xcf\x9f\xfcn?\xf5|\xf3\xc0\xf9\xd6\x0b~Ug\x16\xd3\xb2\xb8v\x06n\xa2M\x9e\xfe\xa6\xc7\xde6\x17\xc2\xf4\xf0\xbc\x0eI\xcf\x85\xa1\xe2\xde\xb1\xda\xfb\x96\xd7sG~/v\x98 \n\xaf\x90\xde\xaf=\xbe\x1fh\xfd\x17k\x1d \x01'
p187
sg79
(lp188
I19
asg81
Nsg83
Nsg84
VShelXL
p189
sg86
Nsg87
S'e3e98fbd555e3b17c83423ad94828bd9'
p190
sg89
I17
sg90
VLeast Squares
p191
sg92
F0.24010000000000001
sbag1
(g12
g3
NtRp192
(dp193
g15
I00
sg16
I20
sg17
S'95ee9cec605e441c6a567fef4c33982e'
p194
sg18
g19
sg77
S'x\xda\x8dW\xfbO\x1bG\x10\xfe\xdd\x92\xff\x87Q\xda\xaa \xc0\xd9\xf7\xa3*\x91\x08\xc1\x98\xc6`0n\x9bD\x91\xd0\x05\xce`q\xb6\xa9m\n\xfd\xef;\xb3\x0f\x9f\x93\x1cUy\xc8\xe7\xd9\x9dog\xbey\xed\xb5[\x80?\xabr\xfap\xc5;\x8br\t\xd7\x8b\xb2X\x957\xf0\xe5\x1f\xb8\xec\x1d\xf5?\xf4\xf7\x04\xe3\xea\xb5m\xb7\xda\xad\xd1\xc9\xa8\x9f\xf6^\x15a\xf7d\x06\xe7b\x8bo\xe7\xffvkxt\n\x83\xea\x066\xf6\xc6]\x9c~\xe1\x07\xee\xe3\x9e\x00>\x82\xe5\xbcz\\M\xe6\xb3\x17\x90\x86\x1cX\x87\x0b\xb7\x0b\xc3\xa7\xb2\xb8\xc7/L\xca]8\xa8\x1e\xee\n\xfa\xc2\xf8.\x0c\x16\x93r\xb6*\x02JA&=<\xae\xa2v\xb7*\xae\xef\xe1\x19\xf6a\x8fu\x84w\xb0\x85:R\x08\xd8\x86\xf1b>\x85\xf3b\xb1\x9c\xcf\x96?\xc3_\x8f\xf3\x15\x81,\x93\xde|1}\xac\n\x18\xcf\x1fg5\x13\xa3_\xe0\x90[8\x130\xb0\xd0m\xb7\x0e\x8f\xfa}\xc4\xb3\x9cY\t\xb6c\xad\x01\xd71\xdeK\x10\xa6\xe3\xb87\xe0Y\xfck\xb7>\x1d\r\x87 M0\x99\xc9\xf8\xa1\xa2\x03\xe8!\xfd\xb6[\xfd\x83\xd1\x08\xf6x\xbbu\xf9\xf1\xf4\x14\xd7\xf4\xde\x87\xdd\xbd\x8f\xbb\xf8\xb0\xf3)\tQB_\x83p\xefS\xbds\'\xc8qs\x10v\x0f\x0e\xe1\x10zp\x06\x03\xb2\xf3\xf7\xb3\x93\x11\x9d\xbd\xfe\xe3t:c\xae\xdd\x02<\xb5s\xd9\x01\xd1n\x9d\xf7\x0f\xce\x008\xda\xf1vp\xf6\x0e~\xec\xb5[\xd5d\xb9\x02\xd5n\x8d\xa7\xc5\x03m)\xaeWE$\xe8\xd7yU>\x8bN\xf9\xbcZ\x14\xcb7I\xd6\xbb\xaf.\x17\xd7\xf0\xea\xa7\xce\xe7\xcf)\xa1\xee\xee\xabWy\xf9\xf57:x\xf6\x9f\xc7\xbd\x11\xa5\x1f\x868X\xd4nu\xff8\x18B\xfcAf%Wh\xe4\x00I\x02PQf\xa4\xe3<=k\xa7\xacI\xcfJZ\xc6\x04=\xf3\xe4^\x943\xa9\xbc\x0c\x18r\x8d\xe1\x99\xa0(\x85g\xc7\xb4\x90.a(\xc7\xa4m\xc0P\xda\xf8\x80\xa1\xd6\x18\xcax\xa9\xf2\xb3\xb2\xda$\x0cDv\\6a\x18\x1d\xed\xd0\xb5/\xce\xe0\xf6\xf4\x8c\x10^\'\x0c\xa3\x95l\xc4\xb0\xd2\x04\x0cS\xdb\xc1\xb4w\xc9\x17n\xed\x1aOJ\xe5\x84n\xc0\xd0\x9cGNm\xcd\x87rZ\x9b\x84g\x9d\xf1\x99\x0fn\x99dM\x18VD\x0cWcH-\x85Mq\xd1X\xea.\xdba\x95m\xe4\xd4\xd9\x88\xe1\xd7\x18\xc2\x1a\xe6\x13\x863\xcc\xc8\xcc\x87g\xba1.F\x90\x1d\x87\x8c\xbd\xc5\xa5t\xb6eF\xe9\x9c\x13\xc6\x88\xec\x97\xe4N\xab\xa6\xfc\x90\x9e\x07\x8c\xc35\x86\xd2\xd6\xca\xc4\xa3\x90\x18\x8a$\x97\xd6{n\x9a00\x17\x02\xc6\xbb5\x86\x15\x82\t\x91b\xab\x94\xc8vH\xaf<sM\x18\xcc\xea\x80qT\xfb\xe2\xad\x14<c8<>ah&XSl\xa5\xf0&`tk\x0c\xa11\xb8\xc9/\xa7<O6I\x85\x9d\xa7\tC`V\x06\x8c\xe3\r\x0c!e\x8a\x8bt\xa6\x8e\xad\x93\x867\xc5\x05[\xad\x0f\x18\xbd5\x86s\x9c\xe5\xbc\xd2X0*\xf3\x81Y\xdah\x87\xb4:\xc6\xe5\xa4\xe6\x14\xed\xcf9\xe6\x98K\xf6S\rxa|#\x1fF\x04\x8c\xdf\xd6\x18\xc69\xc53\x9e\x94\x8ee>0mLc\xff\xc0\xb4\t\x18\xef\xeb\xfc\xc0\xda\xcau\xc6\x157>\xd7\xa2\xe0Z\xba\xc6\xbaMv\xf4kN\xa5s.s\xaa\x95\xf7,\xd7\x9fd\x9e7\xd5\x9cHq9\xad\xf9P\x1a\x1bd\xe6\x17\r\xc9x\xdc)\xd1\x84aX\x8a\xcbY\x1d\x17\x8d\xadPd\x0c/Y\xea%\x12\xe9P\xbc\xb1n\x13\x1f\x83\x9a\x0f\xab\xb8K\xcf\x98\x98\x98\xb5\xb9G\xa23\x8d\xfd\x83\xf9h\xc7\xf9\x1a\xc3c\x85\xc4\xd8\xe2V-\xa5\xce\xb9\xee\x981M9F\xc1\x0b\x18\x17\t\x83w8\xc7<\xcd<r&\xb4\xc8\xf9a\xb9n\x8a\xad\xc5r\x0e\x18\xc3\xb5\x1d\xdc[\'U\xce7\x8e\x94$\xbf4F\xa6\xa9\x7f8\xa1\xf0n\xd4{\xdf\xef\xd2\xa8\x848\xec\xfe\xcf%\t\xaf6\xfb\x01\x19+\x11o\x1a\x0b\xc2\xc3\x81\xa7\xf0\xf6\x01o@-\'\xb7[\xdd\xf96@\x81W\x90`\x80fa[QUa\xab\xc5\xceyS\xe4\x89L\x86!\xceC\xb1(\xa6\xe5\xaa\\,aQ\x8e\'3\xbc\xc8=.\'\xb3\xdb4RQ\xb8\xc4\xf1;\t7\x1d\xb4\xf5\x08\'=~\x84\xc5z\x1c\xc78F\x0f!\xdeU\x18\xd0\xfd\x8f\x0e\xeaMn\xef\x10\x04n&\xe3q\xb9(g\xd7%<\xd0\xcd\x0c4\xf5\xab]\x80\x9b\xb2|\xa0\rw8\xef\xe9\xde\x85\x01D)\xdfC\x87\xa6\x05T\xe5\xdfe\x15\x9b=\x8e\xc3\x8b\x18\xb9\xd4u)g\xa9*\xa9\x16(\x03\xb5\xddd\x9b\xf2\x86v\xeb\x8e\xc1\x8b\xc2\x85\xa85\xad\xa1\tC=W\xb1X[\xbeQSv\x1c\x9d)kM\x8f\x13.h`i\xc4iE\x9f\xdfk\xa2\x00\x13\xe5B\xd5\x9a\xceS\xb7@\xb9\xa5\x89@\xd6R\xd5~\xafI\x93\x115\xf5\xc6\x99aN\xd2\xad\x81\xee\x0f\x94\xa9\xda\xbd\xa0I~\x9aZ\x939\x1b4p*\xbb\x98\x12\xcc6k\x06?m\xd6\xa4\xca\xa0<&?u\xe0X8-_\xd0\xc4Fu\xe16\xac5:j\x86\xca"k\x9dyA\x93\xac\xf5\xf5\x99\xd8\xc6X\xea\x02<r+_\xb0\xd6z\xca\x04Vg\x824>\xf6&+R/\xd2/h:JK\x00J\xcc\xd1]\x89\x95\x86\x152\x8d\xaf\x02_\xcaj\xfe\x04O\xf8FP\xdc\xdc\xc4\x17\x9aA\xb8\x81&\x85\xac\x17\xeap\xa3\x0c\x1bj\x90J\xf0\x9b\nD\x1a0\x8c\xb1\xfe"\xce\xecu\xf1r\xf9\xd1\xe2W\xb5\x07\xffUK\x94\xe2\xbb\xdf\x17\x12\xcfz\xa7e1\x83\xcb\xbb\xc9x\x15\xaa\x13\xdf\x8eN\x8b\xe7Z\xa0y\xa7\xa6egg\x07F\xc5\x17|\x9dY@\x1f/\xf4d\xcd|\x0c\xc3`\xde\x14\xdfy\xe0d\x834\xdc]\xf3rE\x8e\xee\'\xcf7\xc4\xb7\xab5cY\xfa4\xbcB\x87\x83X[\xba\x84D\xf1\xf1`\xd0E\xa1\xea\xe0t\xca\xb2`\xe6\xd5\xb4x\x0e\xbb\x99\xfev\x81|\xdb\x8f~\xad\xcf,\xc7UyM\x06.\x93M\x81\xfe\xa6\xe5`\x1b\x850/\x9e\xd7!\xd9\xa70\xac\xb9\'V\xf7\xbf\xe6\xf5\x9c\xc8\xdfO\x1d&\x8a\xe2+d\xf0kKnGZ\xff\x05\x03\x08 w'
p195
sg79
(lp196
I20
asg81
Nsg83
Nsg84
VShelXL
p197
sg86
Nsg87
S'e3e98fbd555e3b17c83423ad94828bd9'
p198
sg89
I18
sg90
VLeast Squares
p199
sg92
F0.24010000000000001
sbag1
(g12
g3
NtRp200
(dp201
g15
I00
sg16
I21
sg17
S'570f4513438dbb4b714bbf9fbe96378a'
p202
sg18
g19
sg77
S'x\xda\x8dWmO\x1bG\x10\xfen\xc9\xffa\x94\xb6*\x08s\xd9\xdd\xd9\xd7\xaaD"\x04\x07\x1a\x83\xc1\xb8m\x12EB\x178\x83\xc5\xd9\xa6\xb6)\xf4\xdfw\xf6\xe5\xee\x1crT\x85D\xacgw\x9e\x9dy\xe6e\xc7\xdd\x0e\xd0\xcf\xba\x98\xdd_\xf2lY\xac\xe0jY\xe4\xeb\xe2\x1a\xbe\xfe\x03\x17G\x87\x83\x8f\x83]\xc1\xb8|m\xba\x9dng|<\x1e\xa4\xb3\x97y8=\x9d\xc3\x99\xd8\xe2\xdb\xd5\xffngtx\x02\xc3\xf2\x1a6\xce\xc6S\xdc\xff\xc2\x0f\xdc\xc53\x01|\x0c\xabE\xf9\xb0\x9e.\xe6/ \x8d8\xb0\x8c\x0b\xdb\x83\xd1c\x91\xdf\xd1\x07\x86\xd8\x83\xfd\xf2\xfe6\xf7\x1f\x18\xef\xc1p9-\xe6\xeb<\xa0\xe4\xde\xa4\xfb\x87u\xd4\xee\x97\xf9\xd5\x1d<\xc1\x1e\xec\xb2L8\x0b[\xa4\x83B\xc06L\x96\x8b\x19\x9c\xe5\xcb\xd5b\xbe\xfa\x19\xfezX\xac=\xc8*\xe9-\x96\xb3\x872\x87\xc9\xe2a\xde01\xfe\x05\x0e\xb8\x81S\x01C\x03\xfdn\xe7\xe0p0 <\xc3\x99A0\x991\x1al\xa6\x9dC\x10:\xb3\xdcip,\xfe\xebv>\x1f\x8eF\x80:\x98\xcc0\xfe\x91\xd1\x01\xf2\xd0\xffv;\x83\xfd\xf1\x18vy\xb7s\xf1\xe9\xe4\x84\xf6\xd4\xee\xc7\xde\xee\xa7\x1e-v>\'!I\xfc\xc7 \xdc\xfd\xdc\x9c\xdc\tr:\x1c\x84\xfd\xfd\x038\x80a\xb7\xf3\xfb\xe9\xf1\x18\xb4\x05\x14\xdd\x0e\xd0\x05\xd9E\x06\xb4<\x1b\xec\x9f\x02p\xba\xf2\xed\xf0\xf4\x1d\xfcx\xd4\xed\x94\xd3\xd5\x1ad\xb73\x99\xe5\xf7\xfeH~\xb5\xce#\x17\xbf.\xca\xe2Id\xc5\xd3z\x99\xaf\xde$\xd9\xd1]y\xb1\xbc\x82W?e_\xbe\xa4\xdc\xb9\xbd+_U\xdb\xaf\x9f\xe9\xd0\xdd\x7f\xbe?\x1a\xfbL\xa3h2\xff\xd3\xed\xf4\xff\xd8\x1fA\xfc!\x12\x91+\xdd\xed\x0c\x89\x0f\x00\x11e\x1a-\x17\x18\xd7\xcaJ\xa3\x92\\"\x91\xac\xfd\x9a\xf3,\x80E9C\xe9"\x06\xd6\x18\x8e\t\xe7\xd2\xbeeJ\xe8\xb4\x96\xd22\x14-\x18Ri\x1b0d\x8d!\xb5C\xac\xd6d\x86RqM\xc8\x96\xf2\xa1\x05C+\x1e0T\xe3\x8b\xd5\xe4aZ\x1be<|\xc0\xd0JJ\xde\x86a\x10\x03\x86n\xec`\xba\xde\xe7\x86\x18sq\x8d(-\x97-\x18\x8as\x130L\xc3\x87\xb4J\xd9\x84g\xacv\xc9&\xc9\r\x13\xad\x18\x06e\xc0\xb0\r\x06*d\tC)\xc1b,\xbc\x1dF\x9aV_\xac\x8d|\xb8\x1aC\x18\xcd+>\xacf\x9a\xd7\x9c2\x85m\x18Z a\x1c0\xf6\x96\xb6\xd2\xdd\x86i\x94uN\xe8&?\xb8\xd5\xb6-?\xd0a\xc08\xa81\xa4""\xabX\xa0D\xac|1\xce\t\xd5\x86A\xde\x07\x8cw5\x86\x11\x82\x89\xc4\x87\x96R\xc8\x94\xb3\xe8\xa4cm\xf9\x81\xcc\xc8\x80q\xd8\xf8\xe2\x0c\xb2*W\xa4E\x93\xe4\xa8\x98h\x8d-\n\'\x02F\xbf\xc1\x10\xcaV\xb9)-\xdd\x9d\xce\xa2\xa4&\x83-\x18B[\x1b0\xdeo`\x08\xc4\x84\x81Vs!\xab5\xeaV_\xa8\x08b\\\x8ej\x0c\x8a6g\x15\x1e\x15\x8c\xac\xf2\xd4\n\x15s\xf6\xb9/FE\x8c\xe3\x86S\xb2\x1f\xb1\xaa[[\xe7\x8adN\xe8V\x0c\xaa\xa4\x80\xf1[\x8dA\xdeIa\xaa\xfeB\x11\xad\xe2\xc2\xb4T\xac\r\xc3*\x160>4\xf9A\xb5e\x93\x1e\x97\\\xbb\x84\'\x05W\xaa\xb5\xf6\x8d\x8e\xb1\x1d4\x9c\xa2\xb5\xa6\xe2QI"\xac\xaa?*\xa3\xd6\x9a\x13\xd6\x05\x8c\x93\x86\x0f\xa9\xb8\xd6\x15\xbf\x92\xabd\x07\xa5\xba\xe4m\xb9\xaeY\x8a\xcbi\x13\x17\xe5\x9c\xaa8\xb5\x0e\xab\x1e\x84Zj\xcdZ\xebVEN\x87\r\x1f\x86:EU/L\xb9\xaa\xf6\xa56\xc2\xb5\xfa\xc2\\\xc48\xab1\x9c\xa0\x10\xc6\xfeM\xfbX\xf7\x12\xb4\xcc\xb0\xb6\x9el\xd0\xbf\r\x84q\x9e0x\xc6\xe9e\x10U\xbds\xca\xc2:?\x0cwm|\x18\xc7c\\F\xb5\x1d\xdc\x99:\'\x8c\xe5\xd6\xa4\xb5P2\xc9\x9faX!).G\x1f\x06}\xffTB|\xec\xfe\xcf<DS\xcc^@\xa6J\xa4\xa1b\xe9\xf1\x90KI\x83\x06\xbc\x01\xb9\x9a\xdel\xf5\x17\xdb\x009M\x1b\xc1\x00JO\x7f,/\xcbp\xd4P\xe7\xbc\xce\xab\x17\xd9\x1bF8\xf7\xf92\x9f\x15\xebb\xb9\x82e1\x99\xceif{XM\xe77\xe9I%\xe1\x8a\x9e\xdfi\x18j\xc8\xd6Cz\xe9\xe9O\xd8l\x9e\xe3\x18\xc7\xe8!\xc4\xb1\x84\x81\x1f\xf5\xfcEG\xd3\x9b[\x02\x81\xeb\xe9dR,\x8b\xf9U\x01\xf7~\x08\x03E\xfd\x8a\xa60\xb8.\x8a{\x7f\xe0\x96\xde{?bQ\x00I\xcaw\xc9\xa1Y\x0ee\xf1wQ\xc6fOm\xf7<F.u]\x9a\x04CU:\x1e3\xd0\xe7s\xc3\xb6\xcf\x1b\x7f\xda\xdfC\x9a\xa2\xd14\xda\x98\xd8s%\x8b\xb5\xe5Z51\xb3\xd4\x1e\xcf\xb1\xd1t\xf4\xc2\x05\r\xca\xda\xf8Z\xf9\x9c\xff^\x93\x04\x94l\xe7\xb2\xd1\xb4Nc\x90\x1b\xdf\x85\xbc\xb5\xde\xea\xef5\xfd\xebJ\x9aj\xe3N\x14&N\r\x14\xeb\x90\xa9\xfe\xedm\xd5\xa4\xc6s\xae\x1bM\x16:\x06\xf9IM)\xa6\x043\xed\x9a\xd6sk*M_\x19\xd6&?E\xd0\xb4\xbe\xe6[5=Cv\xc3Z\x1d\x99\xf1%\x19\xad\xb5\xfa\x05Mo\xadk\xeed\x8e\xb9\xd4\x05b<\xa9\xdb\xb6k\x1a\x1fO\xce\x9aL@\xedbo2"\xf5"\xf5\x82\xa6\xf5i\t\xe0\x13s|[P\xa5Q\x85\xcc\xe2\xd4\xff\xb5(\x17\x8f\xf0H\xc3\x7f~}\x1d\xbf\xbb\x0c\xc3\x04\x9a\x14*\xbdP\x87\x1be\xd8R\x83\xbe\x04\x9fU \xd1@a\x8c\xf5\x17q\xe6\xaf\xf3\x97\xcb\xcfo~S{\xf0_\xb5\xe4S\xbc\xf7}!\xf1J\xef\xa4\xc8\xe7pq;\x9d\xacCu\xea\x1e\x9c\xe4O\x8d\x00e\xd6\xd0\xb2\xb3\xb3\x03\xe3\xfc+}sY\xc2\x80\x06zo\xcdb\x02\xa3`\xde\x8c\xbe\xde\xc0\xf1\x06it\xba\xe1\xe5\xd2;\xba\x97<\xdf\x10\xdf\xack\xc6*\xe9\xe3\xe8\x92\x1c\x0ebe|s\x8f\xe2\xf7\xc3a\x9f\x842\xa3\x07\xa9\x92\x053/g\xf9S8\xcd\xfc$\xf9\xcd\x86\xf7m/\xfaU\xdfYL\xca\xe2\xca\x1b\xb8J6\x05\xfa\xdb\xb6\x83m>\x84\xd5\xe6Y\x13\x92=\x1f\x86\x9a{\xcf\xea\xde\xb7\xbc\x9ey\xf2\xf7R\x87\x89\xa2\xf8m1\xf8\xb5\x85\xdb\x91\xd6\x7f\x01\xa8g\x1cJ'
p203
sg79
(lp204
I21
asg81
Nsg83
Nsg84
VShelXL
p205
sg86
Nsg87
S'e3e98fbd555e3b17c83423ad94828bd9'
p206
sg89
I19
sg90
VLeast Squares
p207
sg92
F0.24010000000000001
sbag1
(g12
g3
NtRp208
(dp209
g15
I00
sg16
I22
sg17
S'22fe4faab83d02571e12e7c048895fb0'
p210
sg18
g19
sg77
S'x\xda\x8dWmO\x1bG\x10\xfen\xc9\xffa\x94\xb6*\x08pvw\xf6\xb5*\x91(\xc1\x81\xc6`0n\x9bD\x91\xd0\x05\xce`q\xb6\xa9m\n\xfd\xf7\x9d}\xbb#\xe4\x88j@\xdc\xcd\xee<;\xf3\xcc<\xbb\xebn\x07\xe8\xb3.gw\x17\xbc\xb7,Wp\xb9,\x8buy\x05_\xfe\x85\xf3\xc3\x83\xc1\x87\xc1\x8e`\\\xbe6\xddN\xb73>\x1a\x0f\xd2\xdc\x8b"\xcc\x9e\xce\xe1Tl\xf0\xcd\xfc\xd7\xed\x8c\x0e\x8eaX]\xc1\x93\xb9q\x16\xf7?\xf0\x03wqN\x00\x1f\xc3jQ\xdd\xaf\xa7\x8b\xf9\x0bH#\x0e\xac\xc7\x85\xdd\x86\xd1CY\xdc\xd2\x0bC\xdc\x86\xbd\xea\xee\xa6\xf0/\x8co\xc3p9-\xe7\xeb"\xa0\x14>\xa4\xbb\xfbu\xf4\xeeW\xc5\xe5-<\xc2.\xec\xb0\x9ep\x166\xc8\x07\x85\x80M\x98,\x1738-\x96\xab\xc5|\xf53\xfc}\xbfX{\x90U\xf2[,g\xf7U\x01\x93\xc5\xfd\xbcab\xfc\x0b\xecs\x03\'\x02\x86\x06\xfa\xdd\xce\xfe\xc1`@x\x863\x83`z\xc6h\xb0=\xed\x1c\x82\xd0=\xcb\x9d\x06\xc7\xe2o\xb7\xf3\xe9`4\x02!C\xc8\x0c\xe3\xbf\xf8\xc6)C\xff\xd3\xed\x0c\xf6\xc6c\xd8\xe1\xdd\xce\xf9\xc7\xe3c\x1aS;\x1f\xb6w>n\xd3\xc3\xd6\xa7d$\x8b\x7f\r\xc6\x9dO\xcd\xcc\xad`\xa7\xc9\xc1\xd8\xdf\xdb\x87}\x18v;\x7f\x9c\x1c\x8dA[@\xd1\xed\x00-\xd0;\xef\x01=\x9e\x0e\xf6N\x008-\xf9\xdb\xf0\xe4-\xfcx\xd8\xedT\xd3\xd5\x1ad\xb73\x99\x15w~Jq\xb9."\x17\xbf.\xaa\xf2Q\xf4\xca\xc7\xf5\xb2X\xbdI\xb6\xc3\xdb\xea|y\t\xaf~\xea}\xfe\x9cz\xe7\xe6\xb6z\x95\x87_?\xf3\xa1\xb5\xffzw8\xf6\x9dF\xd5d\xfe\xd3\xed\xf4\xff\xdc\x1bA\xfc\x10\x89\xc85e>$>\x00D\xb4i\xb4\\\xb8\xf8\xac\xac4R\xc7g\x89Dr\x98\xc3y/\x80E;C\xe9\\\xc0\xc0\x1a\xc31*\xbb\x89\xcf\x96)a\xd2\xb3\x94\x96E\xecg\x18Ri\x1b0d\x8d!\xb5C\xa1\xb2\x9fQ9\x0e\xe1\x9c\xa5\x8en\xc1\xd0*\xe6\xa2\x9a\\\xacFL\xe3\xda(\xc3l\xc2\xd0\x8a \xdb0\x0c\xb2\x80\xa1\x9b8\x98f<\xc5\xc1\x8dALvDJF\xb7`(\xceM\xc00\r\x1f\xd2*\x9590Vgn$7L\xb06\x0c\x83\x91\x0f\xdb`\xa0\x12N\xa6\xba(\xc1L\x1d\x07\x95\xa85\x17k1`\xb8\x1aC\x18\xcd\x11S]4%\x86\x99S*R[.Z a\xec3\xf6\x1b\r\xa5\xb5\rYM\xdd\x13Z\xbb\xfc\xcc\xadi\xab-\xa2\x93\x01c\xbf\xc6\x90\x8a\x88L\xe3\x02%b\xaa\x0b\x1a\xd2qk\x8f9\xd4\x01\xe3m\x8da\x84`9\x17-\xa5P\x89\x1bZ\xcd\xb5\xd6\x05i\xc3\x08\x18\x07M.\xce\x08\xeb2\x86E\x9d\xec\xa8\x98h\xad\x0b\n\xc7\x03F\xbf\xc1\x10\xca\xaa\xac\x11+\xad\xcbu\x91\x8c\xb36>\x84\xb6.`\xbc{\x82!\x9a\xbe\xb2\x9a\x8b\x1c\x87E\xe5Z1\x88\xa7\x80qXcX\xcby\xae\xa7\xefnUc\x08\xd5\xaa\x174*\xe6r\xd4pj\xa5C\x97uK\x80\xb5\x06\x1cE\xdd\xca\x87\x8eu\xf9\xbd\xc6\xd0\xd6JTy\x7fA\x93{\x1d\x19U\xa95\x0e+#\xc6\xfb\xa6?H[&\x8ds/\x92\xf4,\x05W\x86\xb5\xeaV\xab\x801h8Ekso\xa2\x92.\xd7\xc5K\xdc\xb4\xe5B\xf2\x12\x01\xe3\xb8\xe1C*\x9e\xf7.J\x8b\xd7\x9crzi\xd3\x9cf\t\xe3\xa4\xa9\x0bUP\xdb\x8c\xe1\x90%nP\x93le\xabnU\xcce\xd8\xf0a$\xd7\xa9\xbf\x05-\xc2\xb2\xe64\xf5ok.,\xf5\xc7i\x8d\xe1\x84H{9MU(2\xbfhi+i\x8b\xc3\xd0\x86\x1f0\xce\x12\x06\xefQC`\xeeMI\xdd\x86\xf9\x99 \xa2\x16\x9fc8\x1e\xb5?\xaa\xe3\xe0\x8e\x8el\x96\xfb\x8d\xdb\xac9\x120\t\xb0\x05\x83\xfa\x97r9|?\xe8\xfb\xa3\x12\xe2a\xf7\x7f\xeeCt\x8b\xd9\r\xc8\xa4D\xbaT,=\x1er)\xe9\xa2\x01o@\xae\xa6\xd7\x1b\xfd\xc5&@A\xb7\x8d\x10\x80baZQUa\xaa!\x9a\xaf\x8a|"\xfb\xc0\x08\xe7\xaeX\x16\xb3r].W\xb0,\'\xd39\xdd\xd9\xeeW\xd3\xf9u:R\xc9\xb8\xa2\xe3w\x1a.5\x14\xeb\x01\x9d\xf4\xf4/\x0c6\xc7q\xacc\xcc\x10\xe2\xb5\x84\x81\xbf\xea\xf9\x85\x0e\xa7\xd77\x04\x02W\xd3\xc9\xa4\\\x96\xf3\xcb\x12\xee\xfc%\x0c\x14\xedWt\xf1\x82\xab\xb2\xbc\xf3\x13n\xe8\xbc\xf7W,* Y\xf9\x0e%4+\xa0*\xff)\xab\xb8\xd9\x13mg\xb1ri\xd7\xf5\xb5\xf3\xaat<v\xa0?\x93\x1a\xb6}\xdf\xf8\xd9~\x1d\xf2\x14\x8d\xa7\xd1^\x05~\xcf\x95,j\xcb\xb5zb\xcfR\xfb\x9fa\xe3\xe9\xb8\x89\x1eL\xb9xZ\xf9\xda\x7f\xeb\xe9{\x92<e\xe3i\x9d\xc6`7\xfe\xf4\xf5\xd1\xfa\xa8\xbf\xf5\xf4\xa7+y\xaa\'k\xa20\xf1\xd6@\xb5\x0e\x9d\xaa\xec\x0b\x9et\xd8\x9f\xe9\xc6\x93Y\x13<\x0cC\x17[\x82\x99vO\x7f\xb4\x9e\x99\xec\xe9\x95\xe1u\x18\xf2\x14\xc1\xd3*\xfc\x8e\xa7}\x12\xad\x8e\xcc\x90$]\x8c\xd6\xaa\x17<}\xb4\xaeY\x939\xe6\xd2.\xc0"\xb7\xf8B\xb4\xc6\xd7\x93\xb3\xa6\x13P\xbb\xb87\x19\x91\xf6\xa2\x17\xd64\xd6\xb7%\x80o\xcc\xf1MIJ#\x85\xcc\xe2\xad\xffKY-\x1e\xe0\x81.\xff\xc5\xd5U\xfc\xee2\x0c7\xd0\xe4\x90\xfd\x82\x0e\x9f\xc8\xb0E\x83^\x82\xcf\x14H;\x03\x951\xea/\xe2\xcc_\x17/\xcb\xcf\x0f~\xa5=\xf8\x9e\x96|\x8bo\x7f+$\x9e\xfd\x8e\xcbb\x0e\xe77\xd3\xc9:\xa8Sn\xc3q\xf1\xd8\x18\x84\xec5\xb4lmm\xc1\xb8\xf8B\xdf\\\x960\xa0\x0b\xbd\x8ff1\x81Q\x08oF_o\xe0\xe8\ti4\xbb\xe1\xe5\xc2\'\xba\x9b2\x7fb\xbe^\xd7\x8ce\xeb\xc3\xe8\x82\x12\x0efe\x9c\xca\xe6w\xc3a\x9f\x8c\xb2G\x07R\xb6\x850/f\xc5c\x98M\xc1>\x1b\xf0\xb9\xed\xc6\xbc\xea5\xcbIU^\xfa\x00W)\xa6@\x7f\xdbp\x88\xcd\x970\x0f\x9e6%\xd9\xf5e\xa8\xb9\xf7\xac\xee~\xcd\xeb\xa9\'\x7f7\xed0\xd1\x14\xbf-\x86\xbc6p3\xd2\xfa\x1f\xd2\xa0\x1cP'
p211
sg79
(lp212
I22
asg81
Nsg83
Nsg84
VShelXL
p213
sg86
Nsg87
S'e3e98fbd555e3b17c83423ad94828bd9'
p214
sg89
I20
sg90
VLeast Squares
p215
sg92
F0.24010000000000001
sbag1
(g12
g3
NtRp216
(dp217
g15
I00
sg16
I23
sg17
S'52df1f6e9b9ce22a899c61847a4b7111'
p218
sg18
g19
sg77
S'x\xda\x8dXkOc\xc9\x11\xfdn\xc9\xff\xa1\xb4I\x94\x19\x81=]\xfd\xee(\xac\xc4\xb20L\xd6`\x1eN\xb2;Z\t\xdd\x81\xeb\xc1\x1ac\x13\xdbdf\xff\xfdV\xbf\xbd\xf6%\x8a\x01\xd1\xee\xdb\xddu\xea\xd4\xb3o\xbf\x07\xf4\xd9\xb4O\xcfw8\\\xb5k\xb8_\xb5\xcd\xa6}\x80O\xbf\xc1\xed\xf9\xe9\xe8\xe7\xd1\x803\x94\xefL\xbf\xd7\xefM>LFi\xed]\x13V\xcf\x16p\xc5\xdf\xe0\xdb\xfc\xd7\xef\xdd\x9c^\xc0x\xfe\x00[k\xe3*\xf4?\xf0\'tqM8|\x02\xeb\xe5\xfce3[.^9\xe9\x06\x81\r\x91\xdbC\xb8\xf9\xda6_\xe8\x0b\x13\xe2\x10\x8e\xe7\xcf\x8f\x8d\xff\xc2\xf0\x10\xc6\xabY\xbb\xd84\xe1\x94\xc6Cz~\xd9\xc4\xddg\xf3\xe6\xfe\x0b|\x83#\x18\xb0!w\x16\xde\xd0\x1e\xc19\xbc\x85\xe9j\xf9\x04W\xcdj\xbd\\\xac\xff\n\xffyYn\xfc!\xeb\xb4o\xb9zz\x9970]\xbe,*\x13\x93\xbf\xc1\t\x1a\xb8\xe406p\xd6\xef\x9d\x9c\x8eFt\x9eAf\x04\x98\xa11\x1a\xecP;\'\x80\xeb\xa1E\xa7\xc1\xb1\xf8\xdb\xef}<\xbd\xb9\x01.\x03d&\xe2\xbf\xf8\rIC\xff\xd3\xef\x8d\x8e\'\x13\x18`\xbfw\xfb\xcb\xc5\x05=S\x83\x9f\x0f\x07\xbf\x1c\xd2\xe0\xe0c\x9a\xa4\x19\xff5L\x0e>\xd6\x95\x07a\x9e\x16\x87\xc9\xb3\xe3\x138\x81q\xbf\xf7\xcf\xcb\x0f\x13\xd0\x16\x04\xef\xf7\x80\x04\x0co\x87@\xc3\xab\xd1\xf1%\x00\x92\xc8\x1f\xc6\x97?\xc2\x9f\xcf\xfb\xbd\xf9l\xbd\x01\xd9\xefM\x9f\x9ag\xbf\xa4\xb9\xdf4\x91\x8b\xbf/\xe7\xed7>l\xbfmV\xcd\xfa\xfb4w\xfee~\xbb\xba\x87\xef\xfe2\xfc\xf5\xd7\xe4;\x8f_\xe6\xdf\xe5\xc7\xefv\xf6\x90\xec\x7f\xbf?\x9fxO#k2\xff\xe9\xf7\xce\xfeu|\x03\xf1C$J\x86\xa2\xdf\x1b\x13\x1f\x00<\xceia\x94`q\xac\xac\x14B\xc6\xb1\x14\xda)\xe7\xc7\x88\xc3pX\x9cg4\x9f\xb62i\x14\x87\xa3~\x0f\xa0\x88`\x1c\x85\xa5\xd1\xc0\xb3\xce%\xcbCad\x1eJ4\x01\x83(\x18\x9c\xdfe\xe2\xd82ie\x1aKi\x19\xaaN\x0c\xca\xa6\xa1B\xf2\xb8\x1d\x0cJ\xe9\x8c\x01\xe9\xe84\xcblE\xa6\xac\r\x18d\xc1 \xb5\x95\\e\xb9F\xb9\x84\x81;g\x98\xec\xc0\xa0%\x93\x05\x03\xb2]\x0c\x82\xdb\xbc\xd2\x8b\xcb\x82\x89\xec4\xe4BF\x0c\xaa\xda\xc2\x92c\xeb46\xd2b\x1asM&\xe2]\x18t\x86\xcc\x147{\x18\xb83.\x0bF^\x0c\xa0\x1d\xd6Y\x160\xe8\xca\x03\xd3\x98\x91\xa3\xb1\x98\xfd\x81\x1cC\xca.\x0c\x86\x9b\xcc\x83\xf4V\xdc\xe5\xc1\x88"M`\xb1\x05jW-\xc4\x03\x06S\xfdA1\xcd\xd2RiL\xb5\x0b\x1a\x11\xcd\xb9\x83A\x8a\x82\xc1\x12\xce]\x0cR\x9b,\x18\xb5\xcc\x9e\x83\xe8D&\x8ac\xe4\xc1V\x0cB\xb9,W)\xb4\xc83\x0f\x06\xb5\xe9\xc2\xa0D\x16b\x98\xc5}\x1e8\xab\x06(\x18x1 1\x12c\xd3\x15\x0c\xc4,\xaa\xa4\x98U\xae\x04\x1ewLt\xfb\xa4\xb1%.\x1c\xee\xf1@\x1a\x15\x0c\xdc\xa8\x02G\xaa\xe2\xa9FS\xcae\xec\x07::\xe9n\x98s\xd9\x16\xc2"\xd3y\x8c\n\xbb0\x08\xb4:S"\xf7\xe3\x82K\xae\x8b4a\xcbP\xea\x12"\x96\x05\x0c\'\x05\x83T\x96s\x97t\xa7\xb0\xd1\xe9\x04a\x9c\x91]\x18\x08\x19\x16\xb3\xf0\xbd\x1c%H\x8f,X\xe9\x12\x17\x9c\x15J\x98P\x01\xc3\x8f\x05\x83\xe1\xa8r\xc0kI\xb1\x9f8\x13N\x1a&:0p\xa1K\x9ed\x1d<8\xcb\x8b\xf2\xac\x0c%\xca\x12">.\x08\xc3i\xb5\x85#\xff7\x19\x83\x15,\xd1\'\xa4s\xd1\xa5vma\x8b\xa7IA(w0\xa0q%GIV\xc3\xb4\xec\'\xdc\xd1\x16g\x15\x03\'rs<Ze\x8c\xc8\x18(\xd3\xea.\x0cU;!\x84\xda\xe3\x81K[\xf3CqOg\x8akhk\x02\x86\xf7[\x18\x98\xc3,\xd7R\x050y,\xd0t\xe5(nK\xe6\x11\x82\xfco\x17\x83\x16\x85u\xb1e\x0bU\xf3\xa4p\x01\xc3y\xc1`\xc9%\xb3-\x14\xc5~\xce\x99\xc2\xf2\x94\xe6v\xf3\x03/d\x0b\xa7\xf7|R2Q\x8b\xa5+i\xdb\xea\x9a5\xb4\x0c\x18>T\x9f\xa4\xa7\x86\xe5\xbaiL6\xb6$z\xb8\xe8\xb4EI\x84J\xc9\xfd\xda\xad]\xaeN\x181\xa4\xa4Pr\x14\x85o\xc0\xf0\x8f\x82A[\xc7\xb3\xad\x0c\x15\x89\x9c\x80\x04\x15=\xa7:y\xb0\xaa\xea\xbc\xe7\x93B*\x93\xa5Q;\x921\xf0\x9a5(\xa2\x03\x86\x9fj~ \xe7\xcb\x18(\xf2C\n\r\xf3\x1ceg~\xd0\xc2\x9a\x92\xa3\xcc\x1e\x86\x90\xb7\x924SK\x07\xf2\x9c\xa3\xa8\x0e\xc5\xb8\x18U\x9f\x14\x8e\xa6\x93\xeeJ\x91\x9b\xe5\xfa%\xb8\xec\xf2\x07r\x19]\xf3\xf2\xbe?\x88\xaa1\x86\xc3\xa2\x13XWSE\xe4\xe1\xa2\xfa\x83\xa4l\xa6\xb3\x7f*\xa93\x1e\xf4]U\x17\x0fX2\xb0b\xfb}\x145\n\xa52\x18\'kr\x145Z"\x0f\x975.4\x92\xdd2\x06Jr\t/\xb5l\x89\x9f]\x7f\xa8\x06\x97J\xee\xf5\x0fJ\xbbZ\xb3j0 \x135Zb\xcd\x1aW\x7f "r\x1f\xc5\x99t:\xfb\x836\x9cw\xe7\xc9\x12\xf5Tj\xf6r\xb5\xb2Ec\x81\xba\xd8B\xaaR/\xb8\x8dqqU08\x8e.\xe5\x01ok\x96\x8b\x01\x95\x9e\xee\xd8\xb4\xb6\xf8\x83f\xfb>i\xb16\xb2"4\xc8\xd1\x1f0\x0f\xb9\xd4\xd1\x1f\xae\x13\x06\x1cR[\xaas\xcd"oqY\x0b\xe9\x1b\x85\xae\xde^\xc6\xf64\xf40V\xec\xe6I\xca\xfb(k\x95\xceC\xeaN32ND\x04\x0c7\x85\x07t\xd4\x99\xea\x9c\xaf\x98\xcb\xfd\x0c\xa7\x18\xe9\xe4A\x97\x88#\xa2\xd8^\xaeVF\x8b\xd2<\xb1\x02\xc7\xd9B\t5s\xfd\xde\xf9O\xa33\x7f\xd5\x82xY\xfa\x7f\xee\xd3t\x0b>\n\xc8\x082]JW^\x8a\xa0\x04B\x17U\xf8\x1e\xe4z\xf6\xf9\xcd\xd9\xf2-@C\xb7\xd5\xd8\x88\xb8\xb0\xac\x99\xcf\xc3Rj\x94\xe0\xa1\xc97:\xfa\xf8\x9c\xf5\xdc\xac\x9a\xa7v\xd3\xae\xd6\xb0j\xa7\xb3\x05\xdd\xf9_\xd6\xb3\xc5\xe7\xa4\x0fM\xae\xe9\xfa6\x0b\x97b\xc2zJ7EH\n\xd7\xeb\\\xf4\xe3\xc8P\xee\x18\xc0\xbf*\xf0\x82\xceg\x9f\x1f\xe9\x10x\x98M\xa7\xed\xaa]\xdc\xb7\xf0\xec/\xf1\xa0\xc8\xe6tq\x87\x87\xb6}\xf6\x0b\x1e\xe9\xbe\xe8\x192\xda\xd1,\x0eH\xa1\xa7\x06\xe6\xed\x7f\xdby\xbcd\x10]\xd7\xd1sR\xd7\xe5\xad\xed\xb3\xbaw\xcc\x10\xc1f\xdbZ\xde\x18~\xb5\x97C;y\xddi\xb4\x8d;\xb9\xef\x14Bn\xec\xdc)\xe8l\xda)\xeaN\xc7\xb4\n\x11c\xbcox\x99\xbe\x9e\xef\xef\xa4\x95^\xa6\xcc;\xc9\xd7)\xcec\xecc\xdc)|;\xde\xb5\xd3P)\xbfV[z\xa2Q\xb1\xc3\xd6I\xa6xE\xa6!\xe7\xbe\xd6[2\x91E\xfd\xe8\xf6\x15(\x0c\xd5\xbas\'\xa5\xa8k\xb3\xa5\xa7\x88;d\xe8s\xfc\xeb\x12\xfd\x1aZo\x15[w2\xab\xc2s\x13J9\xc9\x94\xfe\xea\xf3\xeaNW\xd1\xb2p\x97\xc0a\xac\xf2^\xa6yM\xa6\xb7J(\x81\x98rz\xd4S\x18-#\xb7\xea5=\x99wK\x00\xef\x98\x93\xc7\x96"\x8d"\xe4)\xbe5\xfa\xd4\xce\x97_\xe1k\xb3\x86\xe6\xe1!\xbe\xfb\x1a\x877\x18iC\xde\x17\xe2p+\x0c;b\xd0\x87\xe0N\x04\xd2\xad\x83\xda\xb1\x18\x7f\xf1\x9c\xc5\xbb\xe6\xf5\xf0\xf3\x0f\xff\x10{\xf0\xbfb\xc9\xbb\xf8\xe1~ \x99\xbc\xef\xa2m\x16p\xfb8\x9bn\x82\xff\xd0\xda\x8b\xe6[\x9a\x18\xf0!j6\xac\xbc\x1c\x1c\x1c\xc0\xa4\xf9\xf42oV0\x9a\xad7\x1e\xcer\n7\x01\xdfS\xbb\xd8\xc0\x87-\xd6hu%\xe6\xcekz\x94T\xdf\x9a\xfe\xbc)\x94\xe5\xd9\xaf7w\xa4q\x98V\x12u\x9e~?\x1e\x9f\xd1\xa4\x1c\xaa:\x17p\xde=5\xe1\x15^@\xbb\xf3\xc4kw\x145+B\xdb\xe9\xbc\xbd\xf7\x08\xd7\tT0@\xd7\xe3\x00\xce\x1b1?\xbc\xaaF9\xf2\x86(\xec{^\x8f\xfe\xc8\xec\x95\xa7\xff(\xe5\x988\x15\xdf7\x06\xc5\xde\x88\xb7\x91\xd7\xdf\x01g\xd7!\xb0'
p219
sg79
(lp220
I23
asg81
Nsg83
Nsg84
VShelXL
p221
sg86
Nsg87
S'e3e98fbd555e3b17c83423ad94828bd9'
p222
sg89
I21
sg90
VLeast Squares
p223
sg92
F0.2195
sbag1
(g12
g3
NtRp224
(dp225
g15
I00
sg16
I24
sg17
S'3396e2a6c1d8048034d5dd55f7d17c74'
p226
sg18
g19
sg77
S'x\xda\x8dXko\x1b7\x16\xfd.@\xff\xe1\xa2\xbb\x8b&\xb0\xad\xf0\xf2\xcd\xa2.\xe0\xbaV\x9cV\xb6\xfc\xd0\xee\xb6A\x01cb\x8fb!z\xb8\x92\xdc\xb8\xff~/\xc9!\xa9h\xa6\xc1\xca6Lq\xf88<\xf7\xdc\x07\xa7\xdf\x03\xfal\xeb\xc5\xd3\x1d\x0e\xd6\xf5\x06\xee\xd7u\xb5\xad\x1f\xe0\xc3_p{~6\xfaut\xc4\x19\xca7\xa6\xdf\xeb\xf7&\xef&\xa3f\xec]\x15F\xcf\x96p\xc5_\xe1\xeb\xf4\xd7\xef\xdd\x9c]\xc0x\xfe\x00;c\xe3(\xf4?\xf0\x0ftqLX|\x02\x9b\xd5\xfcy;[-\xfff\xa5\x1b\x046@n\x0f\xe1\xe6s]}\xa2/L\x88C8\x99?=V\xfe\x0b\xc3C\x18\xafg\xf5r[\x85U*\x0f\xe9\xe9y\x1bg\x0f\xe7\xd5\xfd\'x\x81c8b\x03\xee,\xbc\xa29\x82sx\r\xd3\xf5j\x01W\xd5z\xb3Zn\xbe\x85?\x9eW[\xbf\xc8\xa6\x99\xb7Z/\x9e\xe7\x15LW\xcf\xcb\xc2\xc4\xe4;8E\x03\x97\x1c\xc6\x06\x86\xfd\xde\xe9\xd9hD\xeb\x19dF\x80\x19\x18\xa3\xc1\x0e\xb4s\x02\xb8\x1eXt\x1a\x1c\x8b\xbf\xfd\xde\xfb\xb3\x9b\x1b\xe02@f"\xfe\x8b\xdf\x90N\xe8\x7f\xfa\xbd\xd1\xc9d\x02G\xd8\xef\xdd\xfevqA\xcf\xd4\xd1\xaf\x87G\xbf\x1dR\xe3\xe0}\xd3I=\xfek\xe8<z_F\x1e\x84~\x1a\x1c:\x87\'\xa7p\n\xe3~\xef\xdf\x97\xef&\xa0-\x08\xde\xef\x01m0\xb8\x1d\x005\xafF\'\x97\x00H[\xfe8\xbe\xfc\t\xfey\xde\xef\xcdg\x9b-\xc8~o\xba\xa8\x9e\xfc\x90\xea~[E.\xbe_\xcd\xeb\x17>\xa8_\xb6\xebj\xf3C\xd3w\xfei~\xbb\xbe\x87o\xfe5\xf8\xfd\xf7F;\x8f\x9f\xe6\xdf\xa4\xc7o\xf6\xe6\xd0\xde\xff}{>\xf1J#k2\xff\xe9\xf7\x86\xff9\xb9\x81\xf8!\x12\x15\x1a\xdd\xef\x8d\x89\x0f\x00\x1e\xfb\xb40\x8c\x8b\xd8VV8\xcdb[\n\xed0\x8cA\x1c\x84\xc5b?\x13\x96L\x10\x9b\xd2q\x05\xc7\xfd\x1e@\xde\x82qn\x1d\xb5\x8e<\xeb\xdc\xf1\xd4\x14\xd2\xe4\xa6\x90\x01\x83\xc8\x18\x1c\xe3\xcc\xca\xd8\xb6LJ\x970H\x8b\xdctb`\xaai*IJ\xdb\xc3\xa0\x8cU\xcdn(\xd3\xc2\x8c\x14\x94\x91\x99\x06\x83\xcc\x18\xa4\xb6\x8c\xeb\xb4\xaf\xc9{q\xe7\xb4\xe9\xe2\xc10\x83i?\xc1\xcc>\x06!D\xa2\x89\x8ej\xd3\xc6N%J\xc8S0`P\xc5\x16\xd6\x1a4M\xdbH\xc9\x9bCr\xad\xc8J]\x18$\xe3\x99\x07\xd6\xe2\x81[\xd4\xd9\x16\xa5iY\xb6\x05\n\x170\xe8\xc2\x03\xd3A\x1eAD\xc6\x18\xd5\xecEV\x93Lwa \x82\x92\x1e\x98j\xe9A\xa8\xb0B\xd8M\xb2d\x0b\x92\\\xeeu,j\xd2\x14=(&u3T\x1a-m\xd2\x03\x1a\xae\xbal!\x85\xb4M\xd3\x92i\xf71\x909M\x12\x81S\t-\n\x93\xe0peD\xc0`\x0b\x06\xa1D\xf2\x05\xa5\xd0\xc7\xb3\x86\x07\x83QR\xfb\x18\xd0\x8aD\x89\x96\xac\xc5\x835\xf9\xc46\x19\x96\xe2\x12s\xa9i\x94\n\x18\\\xc6\xc0\x8dT\xa6An\x95\xd3\xc9O\xb9c"hy\x1f\x83\xd6\xa5)T\x8b\x07e\xc3\nQ\x0f\x81\xe0\xe8\x0c:\t\x99iIz8e\xecGZ\xba9\xbbAgD\x8a\tV\x08Lm\x14\xbaK\x0f\xdceZ\xa5\xe6\xb6\xa5I-\xf3\xc69\xf0\x90\xe2,f=p\x1d0\x9cf\x0c\x92\x02S\xe2\x89\x0bIGklahl\x17\x0f\xca\xa9\xb4\xb2\xb4\n\xdb\xbe\xc9\x93\\(\xee\xe4\x18\xa5xvS\xe6\xd3\ta\xf8)c0\x1c\xd15mMzS\t\x83\xa3\xc8\xd1\xa5\x07\xce\xf3\xe9$\xb6}S\xa0+\xf1Ae\x03H\xeb\xb2\x8b8\x110\x9c\x15[8J|6a0.c\x90\xce\xc4\xfe}M\xf2D\x95o\xea}\x0chy\xdeM\x96X\x8d\xc5M\x85Oj\x84aX0p\x8a\xb8\xc9.Vi\xed\x12\x06&"?\xfb\xb1Z"\xe6X\xd0\x95/\\\x89\x0f&\x87m,\x16r\xc6\x04\x0cow0\x94\xe7\xc2J\'ej\x93Ll\xa7&u\xe2\x81L\xdf\xf2M\x1e\xf3Ed}\xc7\x19lV*\xcah\x8b\xf3\x8c\xc1\xda&\xd3y<\xa4\x06\x9e1p\xde\x997)\xa6a\t\x15\xba\x1d\x1fd\x0e\xd0R\'J\x90\xd9\xacI\xdb\xf8\xe6\xbb\xa2I\xear<\xe5M\x9f\xc0R\x0cw\x0c\xbbl\xc1\xadN\xa2\xd3\xa6\xad\x07A\xc6J\x1b\xc7\x03\xc5\xc3\xa7\x1c@!\x131`\xf89c\xd0\xd6\xd9\xa4I#\x84rI\x0f\xe4\x84LtiR\xe7\x08,\x9cm\xfb\x85d\xc9m8\xe6&\xd1\x93\xf5\xa01j\xf2\x97\x12\x1f\x84\xf4\xd1.\xe6,\x89.\xc7(\x8e\xb6\x13\x83v9!P}\xd0\xd2\x03\xe5\xff\x9c/\x18\xe6\xa6\x14)zr\n~\x01\xc3\xa8h\x92\x0e\x93\xfc\x86\xc0\xb8\xa4OiH&]\xb6PZ\xed\x84\xabv\xce\xd2Y.\xa4\xcf\x9c\xb0\xad\xb1\xc57c\x9c\xbc(z\x90J(\x9b\xf4I\x9aL\xb6 \x1a\xb0\x93\x07d6\xcb\x93\xb50\x18\xda.\xc7I\xe6J\x01W\xc2\xb6\x8aq\xf2\xb2\xf8\x05e\xa9\xf4\xdc:J.)o\xd2qc\xd1\xb6\xaf\x07\x83%Nj\xd3\xae\xe54\xffR\x88\x8dC\x9aR\xcbE\xbf\x18\x17=\x10\x11\xc9\xa3\xb9\xaf:R-A\x95\x9c\xed\xc4\x80\xae\xd8\xc2\xb6r\x16\x89:ED\xa1mN\xa1\xb24\xb9\x8a\x18\xae2\x06\xe7\xd5\x1bs\x93/\x10e\xb2&\x95\xaeNt\xe5M\xa7e"[\xb3v\xce\xa2\xd0\x96c\x94Q9Th\x95x \xe7\xb5\x01\xc3u\x83\x01\x07T]\xe8\xacC\xa4\x9c\x95\xea[_\xffv\xd60,\xc7Ik\xdc\xbe-\xd0P\xc6H\x1e\x80&%l\x81)\x070.Y\xd4\xc3M\xe6\x81\xbcQ\'o2\x16m\xb6\x8b\xf2\x9f\xce\xdc\xed\x1a= \x17\xae\xa3\xb6\xd7\xd9!U.dQ\t\xb5S]\xf5{\xe7\xbf\x8c\x86\xfe\xaa\x05\xf1\xb2\xf4\xff\xdc\xa7\xe9\x16|\x1c\x90!\xa9~\xbaZ\xfb]\x04\x12O\xc3\x15\xfc\x00r3\xfb\xf8j\xb8z\rP\xd1m5\x16"\x18\x86U\xf3y\x18j\xc8C\x1e\xaat\xa3\xa3\x0f\xa7\xfb\xc4S\xb5\xae\x16\xf5\xb6^o`]OgK\xba\xf3?of\xcb\x8f\xcdy\xa8sC\xd7\xb7Y\xb8\x14\x13\xd63\xba)Bs\xe0r\x9d\x8b:\x8e\x0c5\x15\x03\x03\xff\xaa\xc0ot>\xfb\xf8H\x8b\xc0\xc3l:\xad\xd7\xf5\xf2\xbe\x86\'\x7f\x89\x07E\xf5#]\xe9\xe1\xa1\xae\x9f\xfc\x80G\xba/z\x86\x8c4\xd4\x8bGt\xa0E\x05\xf3\xfa\xcfz\x1e/\x19d\xba\xeb\xa8\x9c\xa6\xeaB\x16\xa3\xba\xaf\xcd\x82\x07\xdb]kyc\xf8\xd1\xb4\x0f\t\xef\x9a\x97\x99F{+\xfb\x9a\xc9\xab,\xc4F\xdd5S\x0c4\x85\xf2kQf:\x0c{\xf8\x08\xdd\xec);g\xfa\xd8B3e\x9aIZ\x0f\xb9\xcb\xfb\xbe\xcf\xbe\xbeN\xe7\xb6{\xa6\xf1hU\x99\xe9\x8b\r\xff\x9f\x87@\xe4_]\xf8\xda\xbas&\x05\xdck\xbd\xbbgdF1\x15\xc6q\xeb\xbfw\xce$I^\x9b\x1dnQ`\xac\xea#CBs\xf7\x95\x99v\x87!\xa1\x03\xb7T\xf2\xe9\x88\xd6{Q\xe7LJ\xd5\xd7\xae\xcc\xa4\xc8\x1c\x991Z47\xba\xaf\xcd\xf4\xc6of\xb2P\'R?\x8bh\xb9\xf4>\xd85S;/K\x00/\xcc\xc9cM\x9eF\x1e\xb2\x88o\x8d>\xd4\xf3\xd5g\xf8\\m\xa0zx\x88\xef\xbe\xc6\xe1\rF3!\xcd\x0b~\xb8\xe3\x86\x1d>\xe8]p\xcf\x03\xa9\xa4\xe2\xa6\xf1\xbf\xb8\xce\xf2M\xf5\xf7\xee\xe7\x1f~\xe1{\xf05_\xf2\x12?l;\x92J\xf3.\xeaj\t\xb7\x8f\xb3\xe9\xd6\x87-\xc5\x0f\xe1\xa2z\xc9\x1dZ\x9bA\xa1\xe5\xe0\xe0\x00&\xd5\x87\xe7y\xb5\x86\xd1l\xb3\xf5hVS\xb8\t\xf0\x16\xf5r\x0b\xefvH\xa3\xd1\x85\x97;\x7f\xd0\xe3\xe6\xe4;\xdd\x1f\xb7\x99\xb1\xd4\xfb\xf9\xe6\x8e\x0e\x1c\xba\x15\x95\xc5\xa9\xfb\xedx<\xa4N\xe9\xdd$\xf5\x05\x98w\x8b\xea%\x8c&\xb0{\x0f\xfc\xd9\x8e\xe3\xb9\xf2\x9e\xf5t^\xdf{\x80\x9b\x06S\xa0\xbf\xebq\xc0\xe6M\x98\x1e^\x15\x93\x1c{3d\xee=\xab\xc7_\xf2z\xe5\xc9?n"L\xec\x8ao\x1b\xc3\xb9^\x89\xd7\x91\xd6\xff\x01Nl"^'
p227
sg79
(lp228
I24
asg81
Nsg83
Nsg84
VShelXL
p229
sg86
Nsg87
S'e3e98fbd555e3b17c83423ad94828bd9'
p230
sg89
I22
sg90
VLeast Squares
p231
sg92
F0.21870000000000001
sbag1
(g12
g3
NtRp232
(dp233
g15
I00
sg16
I25
sg17
S'fe926fb69cce2dd502a74cb1c0e7053e'
p234
sg18
g19
sg77
S'x\xda\x8dXko\x1b\xc7\x15\xfdN\x80\xff\xe1"m\x11\x1b\x92\xe8y\xcf\x9d\xa2\n\xe0(\x92\xe5\x86\x12\xf5`\xdb\xc4\x08 \xac\xa5\xa5E\x98"U\x92\xaa\xd5\x7f\xdf;o\x85\xbb\nJ\xdb\xf0pv\xee\xce\x99s\xcf}\x0c\x87\x03\xa0\xcf\xb6}x\xbc\xe1\xa3u\xbb\x81\xdbu\xdbl\xdb;\xf8\xfc_\xb8>=\x1e\xff2>\x10\x8c\xabwv8\x18\x0e\xa6\x1f\xa7\xe3\xb4\xf6\xa6\t\xab\xe7K\xb8\x10o\xf8\xdb\xfco8\xb8:>\x83\xc9\xe2\x0e^\xac\x8d\xab\xb8\xff\x03\x7f\xe2.\xae\t/\x9f\xc2f\xb5x\xda\xceW\xcbW\xdet\xc5\x81\x8d\xb8\xc0}\xb8\xfa\xd66_\xe9\x0b\x93r\x1f\xde/\x1e\xef\x1b\xff\x85\xf1}\x98\xac\xe7\xedr\xdb\x84\xb74\x1e\xd2\xe3\xd36Z\x9f,\x9a\xdb\xaf\xf0\x0c\x87p\xc0F\xc2!\xbc!\x1b)\x04\xbc\x85\xd9z\xf5\x00\x17\xcdz\xb3Zn\xbe\x87\x7f?\xad\xb6\xfe%\x9bd\xb7Z?<-\x1a\x98\xad\x9e\x96\x95\x89\xe9_\xe1\x88[8\x170\xb1p2\x1c\x1c\x1d\x8f\xc7\xf4>\xcb\x99\x95`G\xd6\x1a\xc0\x91qN\x820#\xe4\xce\x80c\xf1\xefp\xf0\xe9\xf8\xea\n\x84\n\x90\x99\x8c\xff\xc5o\x9cN\xe8\xff\x0c\x07\xe3\xf7\xd3)\x1c\xf0\xe1\xe0\xfa\xd7\xb33z\xa6\x0f~\xd9?\xf8u\x9f\x06{\x9f\xd2$\xcd\xf8\xafa\xf2\xe0S]\xb9\x17\xe6iq\x98<y\x7f\x04G0\x19\x0e\xfeq\xfeq\n\x06A\x8a\xe1\x00h\x83\xd1\xf5\x08hx1~\x7f\x0e\xc0i\xcb\x1f\'\xe7?\xc1\x9fO\x87\x83\xc5|\xb3\x055\x1c\xcc\x1e\x9aG\xbf\xa4\xb9\xdd6\x91\x8b\xbf\xad\x16\xed\xb3\x18\xb5\xcf\xdbu\xb3\xf9!\xcd\x9d~]\\\xafo\xe1\xbb\xbf\x8c~\xfb-i\xe7\xfe\xeb\xe2\xbb\xfc\xf8\xdd\x8e\r\xed\xfd\xaf\x0f\xa7S\xaf4\xf2&\xf3\x9f\xe1\xe0\xe4\x9f\xef\xaf ~\x88D\xad-\x0e\x07\x13\xe2\x03@\xc49#\x8d\x90,\x8e5J\x83\x18\xc7J\x1a\xc7\x8d\x1fs>\n/\x8b\xf3L"\x9a4TN;8\x1c\x0e\x00\xca\x16L(b\x1e\xbc\x14\x18\x13V\xe4\xa1DV\x86L\x06\x0c\xb2`pLp\xe7\xe2\x18\x99\x12:\x8d\x95B\x8e}\x18h\x8f\x04\x93i\xcd\xd5.\x06m]\xc6\xc0-\xcfh9W&c\xb0h\x02\x06U0(c\x9d\x90y_\x83&a\x10\xceY\x81=\x18\xacp:\xef\'\x8d\xdd\xc5 \xa5\xcd\x1b3f\n\x1c\xc6\xf3Pr\x1e1\xe8\xea\x0bt\x06m\x1a[%$O\x18\x8c\x96\x8e\xf5`@.m\xc6\xa0\x18v|aY9\xb1\xa8nA,C\xaeu\xc0`*\x0f\xcc\x08b4\x8a\xc8Z\xa9\xd2^R*\x89}<\xa0v\x19\x83t\xc6txPZ\xe5\xdd\x94\xcd+I&\xd5\x17.j\xd2V=h\xa6xz\xbf\xb2F`\xf6\x0by3r\xb2\xab\x07\xc9E\x86\x83\xba\xc3\x83\xaa"\x10\x81\xef\xa8\x07\xe5x!\xca\xf2\x80\x01+\x06\xa9l>\xbb\xd6\xccj\xcc<Xneo\\\xc8\x8c\xc1\xa2\xedb\xa0\xad\x8b\x03r\xc0\x91\x1e\x94\xcaC+\xa3\x1e\\\xc1 \xacr,Q\xe6iVy\xde1\xa5m\x0f\x06C\xca\xcfCE1\xb0\x1b\x17(\x8a/\x84)CS\x84\xcc\xd0RZ:b\xecGzu:\xbb\x15\x16\xb36$\nTy\xcc%\xeb\xe3A\xa0(\xf9\x81\xf0w4i\xaa\xfaX\r\x11\xc9\n;N\xb1\x80\xe1\xa8`P\x1a]\xf6\x95\x90\xaa\xe8AZ\xc7\x82\xba:<H-J\x8e2\xba\x1b\x9b\xa6\x08\xd1\x99\xea\x16\x83\x85\x1d)\x03\x86\x9f\n\x06+\xb8\xaf"16\x95\x94YQ\xd2)\xd3\x9b\x1f\x84PE\x9e\xdc\xb2\x0e\x06\x8e5?\xe82\xd49\xf6(ZD\xe4\xe1\xb8\xfa\x82\xe2+[\x19\x1f\x18\xc9o\x92\x0ei\xfb\xf2\x83\xd2Y\xb6\x84Atb\x93cI\x1f^\x1b\xc5-\x82\x17\x0cZ\x05\x0c\'\x15\x83P\x88\xd9/\xa8\x8d\xc9\xf9A1\xcd\xfa|!e\x91\x17\x95\x9a\xae\x1ed\xdd8\x1e>\xe4In\xb0\x84\x88\xcf\x93\x84\xe1\xc3\x0b\x0c\x9cc>;\xea\x82\x97B\x90\xf5\xe6I\xc9D\xa6URB\xef`@\xccaC\x9c\x94\xc3\xa3\xc0\x9a\'y\xc0pZ0 \n\xad\x13{\x9axVY\x93H\xe0\\\x0f\x06-d\xe6A\xf9\x8a\xbb\xab\x07\xe4\xac\xf2\x80\x85\x07[\xa2\xc5\xd9\xc8\xc3\xc7\xaaIT\xbe\x01Ju\xd3\x88\xec\x0bE,\xb0\xbe\xba)L\xc9\x93Vv\xeb\xa6d\xe1Da\xe3\xe8\xccx\xf8\x1coT\xbc\\\xcc\x0f\x7f/\x18\xa8f9\x950X)uN\xaf\xf4.\xa7\xfa\xf4@Y\xd7\xd6\x94\xd9\xe5A\xd8\x82\x969Y\x84\xa8\x8aR\x8d\xd1\x01\xc3\xcf5?\x90\xf8\xf2R\xae\xa8\xb4\xe4\xfe\x81\xda\n&\xfa\xf2\x833\xaa\xc0\x91\x1d=(\xfd2Ag\xc6\xb8\x0e\xf1v\x10xd\x180\x8c\xab&\x15i2\xbdTjeY\xc6@\xdd\x83\xee\xabY\xd4\x8a\x95\xfe\x01\xb1\xd3?(\xb4%+\xfbf:\xeb\xa1\xc6\xa6\x101G\x9dU=(\xea\xc8X\xd6\xa7.\xb9\x84rM\xe2g\x97\x07!s\xe6\xa1(\xea\xe4I\xcb\xec\x8b`(a\xaa\n;^\x1b\x01\xc3y\x8d\x0b#\xa9iHcG\xfc\xe5<I\x05\xc9\xf6\xf9B\x87\xaa\x9bj$\xef\xf8B\x9b\xc2\xbao\xdb\x8a&C\xbf\x98Z\xaa\x18\x9b\x93\xaa\x07+]\xaeY\xd4\xf7\x98\xdcGQ\x8f\'\x8d\xec\xed\x1fr\x181C(v1\x18\xceJ\xfap\xa1\x08\xc40U\xb5^`\x8c\x8b\x8b\x82\xc1\xd1\x85.b\xe0\xbeAT\xa6\xe4+:E_\\Py\xe7\x05\x03\xeb\xf8\x82DTX7\xb5\xa5\x92*\xbbE\x8a\x94\xa3.\x13\x06>\xe2\x9c\x0e\x9f\xeb5W\\\xe71\xb53\xae\xaffI\x93S\x1aUa\xbe\xabIj\x07u>\xb1@\xb4\xa5\x91e\xa5\x8f\xd2\xa9f]\x15\x1e\xb8\x93,\xb3gQ\xf2\xdc\xdbS\xf64\xfdqQ\xc8\xa6\x06\x83\x18\xdc\xd5\x83s5 \x8d)m\xbef%D4]~O\x7f\x1e\x9f\xf8\xab\x16\xc4\xcb\xd2\xffs\x9f\xa6[\xf0a@\xe6+\xf3l\xb5\xf6\xbbP\x92TtQ\x85\x1f@m\xe6_\xde\x9c\xac\xde\x024t[\x8d\x8d\x08\x0f\xcb\x9a\xc5",\xf5!\x7f\xd7\xe4\x1b\x1d}\x04U\xdc\xc7f\xdd<\xb4\xdbv\xbd\x81u;\x9b/\xe9\xce\xff\xb4\x99/\xbf\xa4\xf3\xd0\xe4\x86\xaeo\xf3p)&\xac\xc7tS\x84t\xe0z\x9d\x8b:\x8e\x0c\xa5\xb8c\xe0\x7f*\xf0\x1b\x9d\xce\xbf\xdc\xd3K\xe0n>\x9b\xb5\xebvy\xdb\xc2\xa3\xbf\xc4\x83&\x88b\x1f\xe0\xaem\x1f\xfd\x82{\xba/z\x86\xac\xb24\xcb\x0f\xe8@\x0f\r,\xda\xff\xb4\x8b\xe8\x10\xa2\xed2z$u]>\x87\xf9\xac\xeeK\xa2\x8f`\xef\xbb\xea-\xef\x0c\xbf\xda\xefC\x96\xa2ZZ\xe3\x15\xee{&\x15,uh\x01\xba\x96r\xa4\xa9\xa4]\xcaj\xe9\x82>\xb8\xcf\xd0\x98\xb2\x06\xf6YRn\xb1d\xa9\xb2%\xf7~\x0f\x96\xc2\xca\xb0\x8e\xea\x88\xed\xb7\xb4\xdeRWK\n\x12\x1e\xb3\x06\xd7\xb1\xc3\x17\xaf\xec\xe9\x0b\xf0\xa5yi\x89\xe1\xb9f\xbe\x8f"\n\x11\xf5+\x96T\xb2.\xed\x0bn\xb9\xef\x1f}W/\xd29\xc5kh)\xb1\\b\xb5D\x13\xd1\xd2\xf5R\xa5{\x99\xfa\x03KW-M\xb2\xa0\xb2,\xa2\xa5t\xfd\x96&(\x81Un]\xf4#\x95w\x9b\xfa\xcdW\xf64\xe8e\t\xe0\x859\xbdo)\xd2(B\x1e\xe2\xafF\x9f\xdb\xc5\xea\x1b|k6\xd0\xdc\xdd\xc5\xdf\xbe&\xe1\x17\x8cd\x90\xedB\x1c\xbe\x08\xc3\x9e\x18\xf4!\xb8\x13\x81\xb4\x9a(\x8c\xf1\x17\xdf\xb3|\xd7\xbc\x1e~\xfe\xe1\xefb\x0f\xfe(\x96\xbc\xc4\xf7\xbb\x81\xa4\xb3\xddY\xdb,\xe1\xfa~>\xdb\x86\xd4\xa9\xf7\xe1\xacy.\x13\xd4\'\x8e*-{{{0m>?-\x9a5\x8c\xe7\x9b\xadG\xb3\x9a\xc1U\x80\xf7\xd0.\xb7\xf0\xf1\x05i\xb4\xba\xf2r\xe3\x0fz\x98N\xfeb\xfa\xcb\xb60\x96g\xbf]\xdd\xd0\x81\xc3\xb4\x96\xb6,\xfe0\x99\x9c\xd0\xa4\xa2\xe0.K\x03\xcc\x9b\x87\xe69\xae\xd6v\xe7\x81?\xdba<W\xd9\xb3\x9d-\xda[\x0fp\x930\x05\xfa\xfb\x1e\x07l\xde\x85\xf9\xe1Eu\xc9\xa1wC\xe1\xde\xb3z\xf8{^/<\xf9\x87)\xc3\xc4\xa9\xf8k\xa3\xc7c\xde\xa8\xb7\x91\xd6\xff\x01E\xa1"6'
p235
sg79
(lp236
I25
asg81
Nsg83
Nsg84
VShelXL
p237
sg86
Nsg87
S'e3e98fbd555e3b17c83423ad94828bd9'
p238
sg89
I23
sg90
VLeast Squares
p239
sg92
F0.21859999999999999
sbag1
(g12
g3
NtRp240
(dp241
g15
I00
sg16
I26
sg17
S'925a1176bcc7037315c4c9c698d3e4e0'
p242
sg18
g19
sg77
S'x\xda\x8dXko[7\x12\xfd.@\xffa\xd0\xdd\xc5&\xb0\xadp\xf8fQ\x17p];\xceV\xb6\xfc\xd0\xf6\x11\x140n\xec\xabX\x88,y%y\xe3\xfe\xfb\x0e\xdf\xaat\xbdX%A(^\xce\x9d\xc3\x993\x87C\xf5{@\x9fu\xfb\xf8t\x8b\x83e\xbb\x82\xbbe\xdb\xac\xdb{\xf8\xf4\x07\xdc\x9c\x9d\x0c\x7f\x1d\x1ep\x86\xf2\x9d\xe9\xf7\xfa\xbd\xf1\x87\xf10\xad\xbdm\xc2\xea\xe9\x1c.\xf9\x1b|\x9b\xff\xf5{\xd7\'\xe70\x9a\xdd\xc3\xc6\xda\xb8\n\xfd\x1f\xf8\x1b\xba\xb8&\xbc|\x0c\xab\xc5\xecy=]\xcc_y\xd35\x02\x1b \xb7\xfbp\xfd\xb5m\xbe\xd0\x17&\xc4>\x1c\xcd\x9e\x1e\x1a\xff\x85\xe1>\x8c\x96\xd3v\xben\xc2[\x1a\x0f\xe9\xe9y\x1d\xadOg\xcd\xdd\x17x\x81C8`\x03\xee,\xbc!\x1b\xc19\xbc\x85\xc9r\xf1\x08\x97\xcdr\xb5\x98\xaf\xfe\t\xffy^\xac\xfdKV\xc9n\xb1||\x9e50Y<\xcfk$\xc6\xdf\xc21\x1a\xb8\xe002p\xda\xef\x1d\x9f\x0c\x87\xf4>\x83\xcc\x080\x03c4\xd8\x81vN\x00\xd7\x03\x8bN\x83c\xf1o\xbf\xf7\xf1\xe4\xfa\x1a\xb8\x0c\x90\x99\x88\xff\xc5oH;\xf4\x7f\xfa\xbd\xe1\xd1x\x0c\x07\xd8\xef\xdd\xfcv~N\xcf\xd4\xc1\xaf\xfb\x07\xbf\xed\xd3`\xefc\x9a\xa4\x19\xff5L\x1e|\xac+\xf7\xc2<-\x0e\x93\xa7G\xc7p\x0c\xa3~\xef\xdf\x17\x1f\xc6\xa0-\x08\xde\xef\x019\x18\xdc\x0c\x80\x86\x97\xc3\xa3\x0b\x00$\x97?\x8c.~\x84\xbf\x9f\xf5{\xb3\xe9j\r\xb2\xdf\x9b<6O~Is\xb7nb,\xbe[\xcc\xda\x17>h_\xd6\xcbf\xf5}\x9a;\xfb2\xbbY\xde\xc17\xff\x18\xfc\xfe{\xe2\xce\xc3\x97\xd97\xf9\xf1\xbb-\x1b\xf2\xfd\xcb\xfb\xb3\xb1g\x1ae\x93\xf9O\xbfw\xfa\xf3\xd15\xc4\x0f\x05QYN\x14\x1bQ<\x00x\x9c\xd3Bi\xae\xe2XY!\xa5\x8cc)\xb4\x93\xcc\x8f\x11\x07\xe1eq\x9e\t\xabt\x1aJg%\x1c\xf6{\x00\xc5\x05\xe3\xd28\x1a\x1d\xf8\xa8\xf3`\x14\x86\x92r\x9a\x86\x02u\xc0 \n\x06\xc78\xd7\x18\xc7\x96\x962\x970H\xcb\xb9\xe9\xc0 9\xb3i\xa8\x141b\x0b\x03M\xf1\xe4\riKi\x16Qa\xc6`l\xc4 \x0b\x06\xa9\x8d\x93\xc5\xaf.\x9b\xe4\xce\x19\x8b\x1d\x18\x8c\xd0"\xfb\x934\xbb\x85AH\x96\xc3D\x9e\xb3cdB\xa7\xa1@!\x03\x06Us\xe1\xe8q\xda\x986\x12E\x9a\xe7\x9a<\x88\x0e\x0cV\xbb\x12\x07\xe1v0p-K.\xd0\xe4\x900\xc7K.\xd0\xba\x80A\xd780-1\xbd\x14\x8d\xa1\x1c\xc6\xb1\x10R\x18\xd9\x81\xc11\'\x0b5(\xee\xdbq\x10\x01b\xf0\xa60\x1bQ\xc2\x0b\x1c\xad#\'M\xe5\x83"3\x93\xf0P.s\n\x89DLva\x90\x82\xe78X\xeb\xcc6\x06i\x84\xcb$\xf0\xca\x91\x86\xca\xe4!\xb7\xce\x06\x0c\xb6b\x10\x92\xdb\xe4W)\xf2\xa0s\x1c\x0cr\xd7U\x17\x1aM\xc6@\x91\xd8\xc1\xe0u9\xed\xd8\xe6\x82#>`\xa1\xa7\xc1\x18\x07W0p\xa3\xd0$\xe4V\x11\x11\xf3\xbc\xa3t\xf3\x0e\x0cZ\xf32TD\xac\xed\xba\xb0\xa5.\xa8NUI\x8b\xe59-\xe4\x82$\x97\xb1\x1f\xe8\xd5i\xefF\x08\x9e\xb9!,\xcf\xac\x96\x02\xb9\xee\xc2\xc0M.#&-\xda]N\xda\x82\x01\xb18\x16Z\x17z\n\x1d0\x1c\x17\x0cR9aS\xae\x88\x0cTo)\x17\xc6\xbaN>\xe8\xba%\xe9\x9c\xda\xad\xcd\x92*FQ\xcd\xb5\xc9y\t\tm"`\xf8\xb1`0\x9c\x95\xf8k)D\xaeM\xe1\x08]\x97>pQrA\x05\xb5\x8b\xa1T7\x99\x14\xf62\xb51\x14"`8\xa9\xb9p\x9av\x961\x98R#B:e\xba8)+\xd3(j;:\x89V\x97\x82\xd4BW8\x05\x99\x921\x17\xa7\x15\x03\x97\x91:>/V\x19\xa62\x06r\xd0\x15\x07\xc1]\x0e\xb60L\xef\x9e\x17\xba\xea\x03+\xb9 a*\x19\xb21\x17\xef70 7iL\xc7Q\xa1\x11\x91\x84EA\xdc\xc6\xc0,\x16=\x92\xbb:\xe9t\x89:\xaa\x12\x12\'Da\xaa\x8c\x18\xce\n\x06k\xb9\xc5\x142%\x95\xb46c\xe0$\x16\x1d\x18\xa8bE9\xbeh\xb8\xcd\x07[\xd9\xa7d9/x97\xe9\xe8P\x01\xc3\x87\xcaI+T\xd6FKe\x9cc&I\x94\xb9\xee\xe2$\x9dl\xf9\xf8\xd2\xb8\xcbI\x86\xb9\ni\xc3U*\xcaI\x86\x121`\xf8W\xc1\xa0I:3\x06b\xa4p\x99\x0fL\xb9\xce\xf3B\xa1V\x85\x0f\xc4\x98\x9d\xba\xd0\x99}\xd4>\x14"R\x91\x15\xa6\xba\x88\xe1\xa7\xaa\x0fA\x94\xd3\x99E\xb2]4\x8a\xa3\xc3\xae8h[\xf4A\xb1\xdd\\P:M\x87@+\x91\xdb\x19n\x12\'\x87\x95\x93\xe4Lf\x1e\x12!l9\xbf\xe8\x18\xe9\xeaaH\xa2\xb0\xea\xf2\x0e\x06\x92\xef\xb2c\xc1JZDU\r\xb4Q\xab\xcf+\x1f(\xbd\xc6f~*\x92\x8b\x84\x07\xa9QV]q\xe0y\x89\xf7\xb7\x93\x0bC\xfe\xb27kK1H\xc76\xba\x8a\x80\xe1\xa2\xd6\x05\xf5\x1cVg\x0c.\xd6\x90\xc7@\xf3\xba\xab\x9fT\xd4\xa5\xe4\xdc;\xb9sv\xab\r}`\x81h\xe9\xf8rU\xb6M\xc00\xaa|0\xd4\xac\xa4\xe8q22\xac\xf4x\x92w\xe9\x83T,c\xd0D\x8em\x0c\xd4\x81\xd8*\xa3%\x0e\x9a\x89\xda\xd3\xc68\\\x16\x0c\x8e"\xaeb\xcc}\xed\x8b,\x82\x82\xd8i\xba08\xc5K.\x1c\xa9\xf9\x16\x06kT\xc9\x85\xc0"WL\x95~R\xe8\xa8\x0fW\t\x03\x0e\x10YI\xb0D\nC\xe6$U\xbf\xeb:\xbb\x85\xcc\x14&\x1d\xdd\xa9M\xeaEP\x14oX\x8a\xa1\x16\x13W\xfe\x1aF\x18\xaeK\x1c\x90\xba\xcd\xdcKS\xd5\xc8\\\xd2\\)\xed\xbatR\x16)E\xea\xb0eG.\xf2JR\x8a\xda\xe6kQ\x94\xcb\xf3\xe1\xec\xa7\xe1\xa9\xbfjA\xbc,\xfd?\xf7i\xba\x05\x1f\x06d\xfe\xb4\x9e,\x96\xde\x8b \x1d\xa4\x8b*|\x0fr5\xfd\xfc\xe6t\xf1\x16\xa0\xa1\xdbjlD0,kf\xb3\xb0\xd4P\xe7v\xdf\xe4\x1b\x1d}\xe8R\x03O\xcd\xb2yl\xd7\xedr\x05\xcbv2\x9d\xd3\x9d\xffy5\x9d\x7fN\xfb\xa1\xc9\x15]\xdf\xa6\xe1RLXO\xe8\xa6\x08i\xc3\xf5:\x17y\x1c#\x94\xd2\xce\xc0\xffT\xe0\x1d\x9dM??\xd0K\xe0~:\x99\xb4\xcbv~\xd7\xc2\x93\xbf\xc4\x83\xa2\xd8\xd3\x95\x1e\xee\xdb\xf6\xc9/x\xa0\xfb\xa2\x8f\x90\x91~\x16\x0fhC\x8f\r\xcc\xda\xff\xb6\xb3\x98\x10j\x81\xaf"sR\xd7\xe5\xdba\xaf\xea\x96\xc5\n\xf6\xf5[\xb3\xe5\x89\xeaW+\xc2F\x96\xbcZ\x1a\xba>\xc5\x9eI\x86u*\x9c\n\xbb\x96\x82\x9e\x90\xa5\xa8\x96\x0e\xfd\xd1\x87^z\x92O\xdf\xeb\xedZ\x92\xb6xK\x99-\xd1\xeb\x80\x8e=\xb3\xa7\xb0\xff\x01\xc2\x98nKC\xf4\xb8R\xd5\x12YDK\'\x81\x0bo\xb0\xf65K*\xb0+\xbdi\xe9;0\xaf7\xe8\xe2\xdd@\xb0W,\x89\x8aW\xa6\xee\x93\xe8\x1a\xf7g\xb4J\xb7+\xf5\x8a%\t\xcb\x95\xdd\xc8J\xe8p\xfc}\xc0\x8b\xa1\x8f\x90\xf7\xddi\xe9\xb3\xe2\xaa\xa56*X:\xa9y\xf2\xf9Jlu`\x02\xab\xb1uq\x9f$12\xf5\x9b\xafY\x86_\xb0\x00<1\xc7\x0f-U\x1aU\xc8c\xfc\xd5\xe8S;[|\x85\xaf\xcd\n\x9a\xfb\xfb\xf8\xdb\xd7(\xfc\x82\x91\x0c\xb2]\xa8\xc3\x8d2\xec\xa8A_\x82[\x15H\n@\xd7\xdaX\x7f\xf1=\xf3w\xcd\xeb\xe5\xe7\x1f\xfe\xa5\xf6\xe0\x7f\xd5\x92\xa7\xf8\xfen!\xa9lw\xde6s\xb8y\x98N\xd6A\xa2\xe4>\x9c7/e\x82\xda\xaaA\r\xcb\xde\xde\x1e\x8c\x9bO\xcf\xb3f\t\xc3\xe9j\xed\xd1,&p\x1d\xe0=\xb6\xf35|\xd8\x08\x1a\xad\xaeq\xb9\xf5\x1b=L;\xdf\x98\xfe\xbc.\x11\xcb\xb3_\xafoi\xc3aZQ\xd6\xf2\xf4\xfb\xd1\xe8\x94&\xa5\xffi%\xcf\x05\x98\xb7\x8f\xcdKXM`\xb7\x1e\xf8\xbd\x1d\xc6}\x15\x9f\xedd\xd6\xdey\x80\xab\x84)\x84\xbf\xebq\xc0&B\xff\x1c\x1f^\xd6\x94\x1c\xfa4\x94\xd8\xfb\xa8\x1e\xfe5\xae\x97>\xf8\x87Ia\xe2T\xfc\xb5\xd1\xe3\xd1o\xe4\xdb\x18\xd6?\x01F\x16"='
p243
sg79
(lp244
I26
asg81
Nsg83
Nsg84
VShelXL
p245
sg86
Nsg87
S'e3e98fbd555e3b17c83423ad94828bd9'
p246
sg89
I24
sg90
VLeast Squares
p247
sg92
F0.2185
sbag1
(g12
g3
NtRp248
(dp249
g15
I00
sg16
I27
sg17
S'f153fe07a6167ef77a9805716d3119b7'
p250
sg18
g19
sg77
S'x\xda\x8dXkOcG\x12\xfdn\xc9\xff\xa1\x94\xdd\xd5\xce\x08\xf0t\xf5\xbb\xa3\x10\x89\x10\x18fc0\x0fo\x1e\xa3H\xe8\x0e\\\x0f\xd6\x18\x9b\xb5\xcd\x0e\xf9\xf7\xa9~;\xf6e\xb5&\xa3\xb4\xfbv\xdd>Uu\xea\xe5~\x0f\xe8\xb3n\x1f\x9fnq\xb0lWp\xb7l\x9bu{\x0f\x9f\xfe\x80\x9b\xb3\x93\xe1\xaf\xc3\x03\xceP\xbe3\xfd^\xbf7\xfe0\x1e\xa6\xb3\xb7M8=\x9d\xc3%\x7f\x83o\xf3\xbf~\xef\xfa\xe4\x1cF\xb3{\xd88\x1bO\xa1\xff\x83\xbf\xa1\x8bg\xc2\xcb\xc7\xb0Z\xcc\x9e\xd7\xd3\xc5\xfc\x957]#\xb0\x01r\xbb\x0f\xd7_\xdb\xe6\x0b}aB\xec\xc3\xd1\xec\xe9\xa1\xf1_\x18\xee\xc3h9m\xe7\xeb&\xbc\xa5\xf1\x90\x9e\x9e\xd7Q\xfat\xd6\xdc}\x81\x178\x84\x036\xe0\xce\xc2\x1b\x92\x11\x9c\xc3[\x98,\x17\x8fp\xd9,W\x8b\xf9\xea\x9f\xf0\x9f\xe7\xc5\xda\xbfd\x95\xe4\x16\xcb\xc7\xe7Y\x03\x93\xc5\xf3\xbcZb\xfc-\x1c\xa3\x81\x0b\x0e#\x03\xa7\xfd\xde\xf1\xc9pH\xef3\xc8\x8c\x0030F\x83\x1dh\xe7\x04p=\xb0\xe848\x16\xff\xeb\xf7>\x9e\\_\x03\x97\x012\x13\xf1\x7f\xf1\x1b\x92\x86\xfe\xaf\xdf\x1b\x1e\x8d\xc7p\x80\xfd\xde\xcdo\xe7\xe7\xf4L\x1d\xfc\xba\x7f\xf0\xdb>-\xf6>\xa6M\xda\xf1_\xc3\xe6\xc1\xc7zr/\xec\xd3\xe1\xb0yzt\x0c\xc70\xea\xf7\xfe}\xf1a\x0c\xda\x82\xe0\xfd\x1e\xd0\x05\x83\x9b\x01\xd0\xf2rxt\x01\x80t\xe5\x0f\xa3\x8b\x1f\xe1\xefg\xfd\xdel\xbaZ\x83\xec\xf7&\x8f\xcd\x93?\xd2\xdc\xad\x9bh\x8b\xef\x16\xb3\xf6\x85\x0f\xda\x97\xf5\xb2Y}\x9f\xf6\xce\xbe\xccn\x96w\xf0\xcd?\x06\xbf\xff\x9e\xb8\xf3\xf0e\xf6M~\xfcnK\x86\xee\xfe\xe5\xfd\xd9\xd83\x8d\xbc\xc9\xfc\xa7\xdf;\xfd\xf9\xe8\x1a\xe2\x87\x8c\xa8\x9c \xcdGd\x0f\x00\x1e\xf7\xb4P\nU\\++\xd0\x98\xb8\x96B;)\xfd\x1aq\x10^\x16\xf7\x99\xb0:\x1da\xd2Y\x03\x87\xfd\x1e@\xb9\x82q\x85\xfe\xe4A\xb0\xba4y)\xb9\xcaK\x81\x11\x83(\x18\x1c\xe3\xc2`\\[&\xe9D\xc2 -\xd7\xba\x03\x83D\x9b 3\xa5\xd5\x0e\x06ed\xbe\r\xad\xcbh\x11+\x06\xa3m\xc0 \x0b\x06\xa9\x8d\xb36\xdf\xab\xadJk\xee\x9cq]\x18\x8cD\x97\xef\x93\x82oc\x10\x92\xe5\xc7\x04\x82g8\xcc\xea\xb4\x14\xa8Y\xc0\xa0\xaa/\x1cs2\xc1\xd5F2\x95\xf6\xb9V\x92\x99\x0e\x0c\xd6j\x9b1\x08+w|\xa1\x85\xad\xbe\xc0\xbct\xd2\xe5%\x17"`\xd0\xd5\x0eLK\x99\xd6h\xb4\x11I\x0b!<#:08\xb4\xb2P\x83^\xb4m\x07\xe1\xca\xc5\x8a\xebl\x12\xce\n5\x94\xd3\x01\x83\xa9|P\x8ce\x07K\xa31\xfbB\xa2v\xba\x8b\x93R\x88\xcc\x07\xeb\x88\xdc[\x18\xe8\x1d\x19"%\x0c\xccK\xe5\xb2\x87(kE\x0c\xb6b\x10\x92\xd4Oq\xa1\x18\xc7b\x07\x83\x88]q\xa1J\\X\xa4\xd3\xdb\x18P\x17;X,vp./\xd1p\x130\xb8\x82\x81\x1b%d\xba\xd7jB\xc92\'\x89\xe2]\x18\xb4\xd6</\xa5\xde\xb1\x83\xb2\xa6X\x9d\xd7`P\xaa\x84\x08\xf3\xb1y\xcc\xd8\x0f\xf4\xea\xa4\xbb\x11\xca\x87j\xcc\t\x96\xf3\x92\x1f\x90\x0b\xde\x81\x81k\'\xb2\xce\x04z\x97\x93\xa6\\\x8c\x98\xd9\xcbD\xdd%B\x05\x0c\xc7\x05\x83TNf\x07\x13cmVR\x18k;c\x93\xee\xd8\xc8Q\x1d\xb1)m\xd1\x98\xe5\x80DbQ\xb1\x8ee\x01\xc3\x8f\x05\x83\xe1\xcce\x0cZ\x8a\x92\xaf\x84\x93\xcav\xdaA\x18W}\xafv0\xb0\x106\xe16\xf2}\xb6\x83t\x99\xa9L\xb3\x88\xe1\xa4\xfa\xc2\x91\x7fu\xc6@<L\x86&\x92(\xd6\xc5\x07iE\xb1\x03e\xe6m\x0c\xe8\x98*\xb7e\x85H\x9a\x178\x14"\x01\xc3i\xc5\xc0\x85s\xd9/V\x19\xa53\x86\xcc\xa3\xed\xb8\x10\x19\xa6w2\xee\xd6\x0b^\xe2B\xba\x92\'kR\xf1\xe9*`x\xbf\x81\x01UN|\xc2R\xc1\x91yM\xb5\xa5\xb3f\xa1\xa9p\xcc\x0e\x1f(\xc7\xf3\x92\xab\xa5\xab\xb1Y\xf8\x80<\xfa\xe2\xac`\xb0\x96[\x99\xeb\xa6T%\xdbS\x88\xb0\x18/[\x18\x94(I\x88*\xc7.\x1f\xac\xb45 s\tE^\xac\x83\x14\xbe\x01\xc3\x87\xcaI+XV\xccRJ\xe0\xd9/\xcc\xb1\xc8\xd5\x1dN\x96za\x0c\xea];\xe8\\\x19PXUSE\xb6\x0e\x92\xf1\x02\x86\x7f\x15\x0c\xda:\x9bs\xa3\x11\x82\xe7\xbc-|^\xc7N;\x14NR\x10\x89\xdd\xb80\x99\x93\x1b\xb5\x9bIUR\xa6Iq\xf1S\xcd\x0f\xde\xa9\t\x03J\xeer\xfd\x92\x94\xb5;}\xa1\x1df\x95\x14\xe2N\x8e\x92\xaa@$\xf6\xe9Z/r\xf6\xe4\x0ee\xc00\xac\x9c\x94\\\xda$%<!d\xae_\xc4\x93N>\x98R~\x94\xcfb\xdb\xb9\x1am\tHn\n\t$V\xa6\xaa\x98\xab\xcf+\x1f\xa449\xe9X\x8a\xcd\xdc\xd7\tj@\xb8\xed\xb2\x83\xe0\x05\x03\xfdmc\xd0Uy\xe6j\x19\x97\x9c\xd5<\x19\xedpQ\xe3B\x87N$ap:\xf3\x93\xd8\xef4\xeb\xb2\x83\xaa\xf9\xc1\x9a\x1d\x0cJ\xf0\x92\t\x18\xd6\xc6\x05uej\xcc\x0f\xa3\xca\x07#\xa4\xca\xf5\x82\xb2=\xb2\xd2\xe3I\xdde\x07j\xf8J\xdd\xa4\xea\xbcc\x87\xcd\xd0\x95%)hS"V\xd8\xe8\x8b\xcb\x82\xc1\xa1#`\xe1\xae\xa8D\xc9QT\x9a\xbb\xea\x85S\xa5\x15 \xa2\xd9m\x0c\xd6\x15W\x91\x1d\xf4.5\x84\xf2=\x0ca\xb8J\x18p@\xd4\x16\x98y\x88\x8a\xe5\xdaB\xcd\xa4\x95\xba3W3\x9d\xe7\x07\xa2\xfb\x16\x06\xf4\xbdy\xbeM\xb3|17\x86\xd7\x863\xfa\xe2\xba\xd8\x01\x1d\x15\x0c\x91\xf3\x95R\xb9\xb6p\xaa\x16\xa2\xab^H?B\xa6Pf\xbb\xbd=\xf9\xa2d#SF\r2v\xae\xa6\xa8\r\xd9\xe1\xec\xa7\xe1\xa9\x1f\xb5 \x0eK\xff\xcf<MS\xf0a@\xe6k\xcfd\xb1\xf4\xb7\x90\xf9$\r\xaa\xf0=\xc8\xd5\xf4\xf3\x9b\xd3\xc5[\x80\x86\xa6\xd5\xd0\x88PG\xed\x8f5\xb3Y8j\xa8\x04\xdc7y\xa2\xa3\x0f\xa7Z\xfd\xd4,\x9b\xc7v\xdd.W\xb0l\'\xd39\xcd\xfc\xcf\xab\xe9\xfcs\xd2\x876W4\xbeM\xc3PLXOhR\x84\xa4p\x1d\xe7"\x8f\xa3\x85\x12\x03\x18\xf8\x9f\n\xfcEg\xd3\xcf\x0f\xf4\x12\xb8\x9fN&\xed\xb2\x9d\xdf\xb5\xf0\xe4\x87xP\xe40\x1a\xdc\xe1\xbem\x9f\xfc\x81\x07\x9a\x17\xbd\x85\x8c\xa4A\x1f\xf0\x80\x14zl`\xd6\xfe\xb7\x9dE\x87Py\xb9\x8a\xccI]\x97o\x87}V\xf79\xc5G\xb0\xcf\xe7\xd5[\x9e\xa8\xfe\xb4\xbf\x87$y\x95\xa4\xe9J\xc7\x9eI\x04I%\xa8\xdeuH\n\xaa\xe4$)\xaa$\xf5~,D\x8c\xf6\x12\xfeN\xd5)I\xb9\xc5K\xca,\x89\xbeT\xda\xd43\x87s\x82{\xd4]\x92\x86\xda\xec+U%i&\xe3\x01%\xe3\x015\xb7>\x8fwJ*\x92\xd4\x9b\x92Q?\xca\xf1<\xce\x06\x02_\x91\xa41\xeb\xcaT=\xa9\x85\x8d65\xda\xa5\xe9\xea\x15=\r%\x96+\xbb\xe1\x15\xe6\xd1\xd1\x1b\x94\x88zj\xdfDwJR\x99\xbcrU\x92\xd9\xe4O\x86\xe1\x1c\x97~\xb6\xee\x92\xd4\xdeB!\xb6\x92mCt\x85\xd9\x87\xa7~S\xbe.\xe9\xe9\xeb\x899~h)\xd2(B\x1e\xe3\xafF\x9f\xda\xd9\xe2+|mV\xd0\xdc\xdf\xc7\xdf\xbeF\xe1\x17\x8c$\x90\xe5B\x1cn\x84aG\x0c\xfa\x10\xdc\x8a@$\x93\x9a\x14\x7f\xf1=\xf3w\xcd\xeb\xe1\xe7\x1f\xfe%\xf6\xe0\x7f\xc5\x92\xa7\xf8\xfen \xa9,w\xde6s\xb8y\x98N\xd61\x83\xed\xc3y\xf3R6(\x05\x0e\xaaY\xf6\xf6\xf6`\xdc|z\x9e5K\x18NWk\x8ff1\x81\xeb\x00\xef\xb1\x9d\xaf\xe1\xc3\x86\xd1\xe8t\xb5\xcb\xadW\xf40i\xbe\xb1\xfdy],\x96w\xbf^\xdf\x92\xc2a\xdb7\x9ey\xfb\xfdhtJ\x9br@\x9dB\xde\x0b0o\x1f\x9b\x97p\x9a\xc0n=\xf0\xba\x1dF\xbd\xca\x9d\xedd\xd6\xdey\x80\xab\x84)\x98\xbf\xebq\xc0\xe6]\x98\x1f^V\x97\x1cz7\x14\xdb{\xab\x1e\xfe\xd5\xae\x97\xde\xf8\x87)\xc3\xc4\xad\xf8k\xa3\xc7\xa3\xdf\xc8\xb7\xd1\xac\x7f\x02nH"\xb5'
p251
sg79
(lp252
I27
asg81
Nsg83
Nsg84
VShelXL
p253
sg86
Nsg87
S'e3e98fbd555e3b17c83423ad94828bd9'
p254
sg89
I25
sg90
VLeast Squares
p255
sg92
F0.21840000000000001
sbag1
(g12
g3
NtRp256
(dp257
g15
I00
sg16
I28
sg17
S'156d2a9242a74da50875aefb6941d005'
p258
sg18
g19
sg77
S'x\xda\x8dXkO[G\x10\xfdn\xc9\xffa\x94\xb6j"\xc0\xd9\xf7\xa3*\x91\x08\x81\x90\xc6`0n\x9bD\x91\xd0\r\\\x83\x15?\xa8m\x1a\xfa\xef;\xfbv|/UM"\xaf\xf7\xee\xe3\xec\xcc\x993\xb3\xb7\xdb\x01\xfc\xac\xeb\xd9\xfd\x15\xed-\xeb\x15\\/\xebj]\xdf\xc0\x97\x7f\xe0\xf2\xe4\xa8\xff\xa1\xbf\xc7\x08\x15/u\xb7\xd3\xed\x8c\xde\x8d\xfaq\xecU\xe5GO\xe6p\xce\x9e\xd3\x17\xe9\x7f\xb73<:\x85\xc1\xf4\x066\xc6\x86Q\xd4\xfd\xc1\x0f\xd4\x861~\xf1\x11\xac\x16\xd3\x87\xf5d1\x7fb\xa5!\x05\xd2\xa3\xcc\xec\xc2\xf0[]}\xc5\x1f\x84\xf3]8\x98\xde\xdfU\xee\x07\xa1\xbb0XN\xea\xf9\xba\xf2\xabT\x0e\xd2\xfd\xc3:\xcc>\x9eV\xd7_\xe1\x11\xf6a\x8f\xf4\x985\xf0\x1c\xe7p\xc6\xe0\x05\x8c\x97\x8b\x19\x9cW\xcb\xd5b\xbe\xfa\x19\xfezX\xac\xdd"\xab8o\xb1\x9c=L+\x18/\x1e\xe6\xc5\x12\xa3_\xe0\x90j8c0\xd0p\xdc\xed\x1c\x1e\xf5\xfb\xb8\x9e\xa6Ds\xd0=\xad\x15\x98\x9e\xb2\x96\x03S=C\xad\x02K\xc2\xbfn\xe7\xd3\xd1p\x08Lx\xc8\x84\x87\xaf\xf0\x8b\xe2\t\xdd_\xb7\xd3?\x18\x8d`\x8fv;\x97\x1fOO\xf1\x99\xdc\xfb\xb0\xbb\xf7q\x17\x1b;\x9fb\'\xf6\xb8\x9f\xbes\xefS\x19\xb9\xe3\xfbq\xb0\xef<>8\x84C\x18t;\xbf\x9f\xbd\x1b\x812\xc0Y\xb7\x03\xb8A\xef\xb2\x07\xd8<\xef\x1f\x9c\x01P\xdc\xf2\xf5\xe0\xec\r\xfcx\xd2\xedL\'\xab5\x88ng<\xab\xee\xdd\x90\xeaz]\x05[\xfc\xba\x98\xd6\x8f\xacW?\xae\x97\xd5\xeaU\xec;\xf9:\xbd\\^\xc3\xb3\x9fz\x9f?G\xee\xdc}\x9d>K\x8f_n\xcd\xc1\xbd\xff|{2rLCo\x12\xf7\xe9v\x8e\xff8\x18B\xf8\xa0\x11\xa5\xb5\xb8\xfd\x00\xed\x01\xc0B\x9f\xe2R\x92\xd8\x96\x86Y*B[pe\x85\xef\xa7\xb4\xe7\x17\x0b\xfd\x84\x1b\x13\x87\x13a\xad\x84\xfdn\x07 oA\x98d\x12[{\xc1\xea,5\x053\xa9\xc9,\xf7\x18x\xc6`\t\x13\xda\x84\xb6!\x1cAF\x0c\xc28>51\x08\xaa\xe2p"5o`\x90\x9a\xd9\xb8\x1b\xb5".\x86hH\xea%Zi\x8fAd\x0cB\x19\xa2h\xdaW\x19%C\x9bY\xab[1h!m\xdaO(\xbb\x8d\x81\x8b<\x12O\x97\xec@\xa9\xb7\xafkrj\x8d\xc7 \x8b/\xd0\xfa\t\xae\xd2\xdc\xea\xb8\x02SRP\xd2\x82\xc1X\xa3\x12\x06\xaeY\xc3\x17\x8a\xb3\xe2\x8b|x\xeb\xcf\x19|\xa1\x99\xc7\xa0\x8a\x1d\x88\x12JG\x12i%l\xb4\t\xe7\xc8\x08\xd5\x82\xc1R\xa3\xd3\x99\xb5\xd4\r;\xa0;\xd3n\x92\xabl\x12\x921H\x158\xa9\x0b\x1f\x90X<:XhEl\xdc\xc0\xb9\xbd\x9d\x0f\x9c\xd3l\x12\xda\xc0\x80\xe4J\xae\xa2\x96\xa7IT\xb1D"Nd\xb0\x83)\x18\xb8@g\xc5\xb8\x90\xc4?\nvpR\xd4\x16\x1723\xcdPd\xf36\x06\xaa\xb3/L\n8\xf4\x85\xe1\t\x8e\x16\x81\x936c`Z\x8a4\xd4("\xadM\x9c$\x8a\xb4\xc5\xa6\xd24\xad\xac8F\xd1v\\\x18[<O\x8b\x03D\xc6@\xa8D\xc9%\xe45.\x1d\xcf\xae\xb9\xd2\x89\x1b\xdc8]\x8fm\x1a\x96\xd8\xc6\xc0\x14K\xbe\x10\xce[\rNjQ8)\x93\x1d\xb8\xe6\x99\x9eN3\x11\xc3a\xc6\x80\x91\x96\x83\x8dq\xc4\x13\xdb\\\x1b\xa3\xdb8\x89\xe1[4J\x89fl*[N\xacRl\xa2\x9bK\\\x08\x8f\xe1M\xc6\xa0\x191"\xae\xaf\x04\x17,a@h\x1e{\xc3\x0e\x82\xc9\xec{A\x1b\x18\x88H\x1bc\xf8%\x07`g\xa6\x86\x92\xd4c8*\xbe\xb0J\x12\x9d0\xa8Le.\xac\xe0\xb2-.\x0cI\x9c\xc40lh\x14\x8d\n\xefw\xb396I\xca\x01\x0e\x18\xf3\x18\x8e\x0b\x06\xc6\xb5H~1R\xcb\x8c\x81\xc4\x00\xd8\x8e\x0b.d\xd6\x07L\xd4\x8d|!tN\x12\x9af\x9d\xcc\x02O,\xb1\x1e\xc3\xdb\r\x0c\xd4\xd0d\x7f#I\xda\x00\xe9\x19d\xae\x81\x81qVt\xb9\xc5\x17$\x13\x91\xa6$\x80\xd4\xe0\x99\x93\xa8\x99\x1e\xc3I\xc6\x80Y\xd0\xf0\xe8\x0b)$\'*a\xc0\x9a\xa4\r\x03\n\xb4(Z\xd0\xb0\x037\xaa\xe8d\xc9\x17,\xcb6E\x17y\x0c\xef\n\'\r\xf2\x94\xa4\xbc)\xa5I\x9a\x896\x93mq\x81fH\xa7\xd3\x1a\xa3~\xdb\x17Au\xfdnAQC0\xb0\x9cB9\rv\xf8-c@E\xd6)_k\x9c\x94\x12\x12J\xaa\x15m:)K\\pe\x9a\xf9\x82\x14\x816I\x80]\\\xe4l\xaaI\x88\x8b\xf7E\x1fP\x94S\xfd@\x05\xf7\x12\xea\xfb\x91\'\xba-_`i\x93\xeb\x07\x86\x9e\xdb\xd6j\x99\xcdDL2*2#\xeb\x03GKx\x0c\xfd\xc2I\x81\xb94\x9d\x1d\t\x91\xe2XhfD+\x1ft\xce\x9b\xd2\xcaf\r\xc3\x8a\x120\x9eJ*\xba\xa1\x0f\x94i\x8f\xe1\xb4\xf0A\x08\x9b\xf4\xd9\x18ix\xf4\x0bz\x85\xf1V\x9d\xe4\xa5\x86qv\xdf\xc2\x80\xee\x919\x18L\x96m\x9e\xe9\x89I/\xf8\xe2\xac\xc4\x85\x92(L\t\x03\nLls,%\xa4i\xb5\x03\xdb\xd0\x07\xdb\xb4\x03\xcb\xe2H6R\x87&Y\xb6y\xc8\x17\x83\xc2\x07\xccYI\x1f\x18\xc2\xe5<\xd5xZ\xd86N\n\x91B\x19\x13\xabi\xe4\x0b%tz\x8c\x94b\xa5\x88\xcc!\x82\x99\xcec8\xcf\x18,\xc5\xc2(\xf8\xdd\xc5>Mq\xca\xb1\xccl\xad\x1f\xac\xce\xe5\x08&\xfa\x06\']\xca\xcf\x01\x99\xbd\xe6\xf0$Nj\x1b\xecp\x111\xd0\x1eV\xbc<\xd7\xd2\x14\xd3|\xd6\x07mY\xbbN&_\xe0L\xb5\xcd\x07\x8c\xc7\\W\xe3nI\xb6\x99\xcaE(S*pr\x98\xed@-\xc3\xe3\'\xbdR\x99\xbfLJ\xadIkm\x9f2\x11\x16\xc3-\x9c\x14\xac\xe8\x03\xc9\xb9\xdb\x16>\x18\x8b\xbe8y\xdf?vW-\x08\x97\xa5\xffs\x9f\xc6[\xf0\xbeGF\xb1&\x1b/\x96n\x17\xf4\x9b\xc0\x8b*\xbc\x02\xb1\x9a\xdc>?^\xbc\x00\xa8\xf0\xb6\xea\x0b\x11t\xa9\x1bVM\xa7~\xa8F\xd9\xb9\xa9\xd2\x8d\x0e?\x0c\xf5\xe0\xbeZV\xb3z]/W\xb0\xac\xc7\x939\xde\xf9\x1fV\x93\xf9m<\x0fv\xae\xf0\xfa6\xf1\x97b\xc4z\x847E\x88\x07.\xd7\xb9\xc0\xe3`\xa1\x18\t\x04\xdc\xab\x02\xb7\xd1\xc9\xe4\xf6\x0e\x17\x81\x9b\xc9x\\/\xeb\xf9u\r\xf7\xee\x12\x0f\xb2G\x95\xdd\x05\xb8\xa9\xeb{7\xe0\x0e\xef\x8b\xceB\x18\x03\xd8K\xf7\xf0@\xb3\n\xa6\xf5\xdf\xf548\x04\xaf#\x17\x819\xb1\xear<u\xaa\xee\xea-\x17\xc1\x8e\xef\xc5[\x8e\xa8n4\xee\x83N\xbf`e\xa6VN4]\xcd\xc4\xfd\xb7\xe4xOl\x99\xc9{\xae\xec\xbe\xe0e\xa6\xf5%!u\nm\xc2\x9eN3\x9a3Q[P\x80/D\x9aI]\xaa\xb4\xb1f\x96~&3\xa4}\xa6vhe\x99\x89\xd2F=J\xe2\xf2\x1c\xae\xe0%\xbfu&\x16\xc7\x17js\xa6 Q\xe3E\xb8\x1b\xb82\xa3u\xa6C\xab\xcb9\x8d\xbf{\xb8\nV\xd3x\xbbRO\xcc\xc4\xa0\xbe0\x1b^\x89h\x8dd:X\x88>\x81\xd6\x95\x0b\x17v\xc3B6X\x88\xf3\xb0\x82\xab\x1a\x9f\x98\xe9,\xe4/\x9c4^h\x88\x0cX\xc27\xf37\xc4\xa7f:\xfa:b\x8e\xeej\x8c4\x8c\x90Yxk\xf4\xa5\x9e.\xbe\xc1\xb7j\x05\xd5\xcdMx\xf75\xf0o0\xe2\x844\xcf\xc7\xe1F\x18\xb6\xc4\xa0\x0b\xc1\xad\x08\xc4\xc2\x03\r\x12\xe2/\xac3\x7fY=\x1d~\xee\xe1w\xb1\x07\xff\x15K\x8e\xe2\xbb\xcd@\x92i\xdei]\xcd\xe1\xf2n2^\x87\x9b\xe0.\x9cV\x8f\xb9\x83J\xdd+f\xd9\xd9\xd9\x81Q\xf5\xe5aZ-\xa1?Y\xad\x1d\x9a\xc5\x18\x86\x1e\xde\xac\x9e\xaf\xe1\xdd\x86\xd1pt\xb1\xcb\x95;\xe8~<\xf9F\xf7\xed:[,\xf5~\x1b^\xe1\x81}7\xde\xbas\xf7\xdb\xc1\xe0\x18;EO\xb8\xcbf\xe8\xf30\xaff\xd5\xa3\x1f\x8d`\xb7\x1e\xb8\xb3\xed\x87s\xe5=\xeb\xf1\xb4\xbev\x00W\x11\x937\x7f\xdbc\x8f\xcd\xb90=</.\xd9wn\xc8\xb6wV\xdd\xff\xde\xae\xe7\xce\xf8\xfbQaBWx\xdb\xe8\xf0\xa8\xe7\xe2E0\xeb\xbfb\xfb"\xc0'
p259
sg79
(lp260
I28
asg81
Nsg83
Nsg84
VShelXL
p261
sg86
Nsg87
S'e3e98fbd555e3b17c83423ad94828bd9'
p262
sg89
I26
sg90
VLeast Squares
p263
sg92
F0.21829999999999999
sbag1
(g12
g3
NtRp264
(dp265
g15
I00
sg16
I29
sg17
S'71d61b6720c0cf6ef4f96373152a9f13'
p266
sg18
g19
sg77
S'x\xda\x8dXko[\xc7\x11\xfdN\x80\xffa\x90\xb6\xa8\rI\xf4\xce\xbe\xb7\xa8\x028\x8ad\xb9\xa1D=\xd861\x02\x08\xd7\xd2\xa5E\x98"U\x92\xaa\x95\x7f\x9f\xd9\xb7\xc2{U\x94\xb6\xe1\xe5\xde\x9d\xbbg\xcf\xcc\x9c\x99\xe5p\x00\xf4\xd9\xb6\x0f\x8f78Z\xb7\x1b\xb8]\xb7\xcd\xb6\xbd\x83\xcf\xbf\xc1\xf5\xe9\xf1\xf8\xe7\xf1\x01g(\xdf\x99\xe1`8\x98~\x9c\x8e\xd3\xda\x9b&\xac\x9e/\xe1\x82\xbf\xc1\xb7\xf9\xdfppu|\x06\x93\xc5\x1d\xbcX\x1bW\xa1\xff\x03\x7fB\x17\xd7\x84\x97Oa\xb3Z<m\xe7\xab\xe5+o\xbaB`#\xe4v\x1f\xae\xbe\xb5\xcdW\xfa\xc2\x84\xd8\x87\xf7\x8b\xc7\xfb\xc6\x7fa\xb8\x0f\x93\xf5\xbc]n\x9b\xf0\x96\xc6Cz|\xdaF\xeb\x93Es\xfb\x15\x9e\xe1\x10\x0e\xd8\x88;\x0bo\xc8Fp\x0eoa\xb6^=\xc0E\xb3\xde\xac\x96\x9b\xbf\xc2\x7f\x9eV[\xff\x92M\xb2[\xad\x1f\x9e\x16\r\xccVO\xcb\xca\xc4\xf4op\x84\x06\xce9L\x0c\x9c\x0c\x07G\xc7\xe31\xbd\xcf 3\x02\xcc\xc8\x18\rv\xa4\x9d\x13\xc0\xf5\xc8\xa2\xd3\xe0X\xfc;\x1c|:\xbe\xba\x02.\x03d&\xe2\x7f\xf1\x1b\xd2\t\xfd\x9f\xe1`\xfc~:\x85\x03\x1c\x0e\xae\x7f9;\xa3g\xea\xe0\xe7\xfd\x83_\xf6i\xb0\xf7)M\xd2\x8c\xff\x1a&\x0f>\xd5\x95{a\x9e\x16\x87\xc9\x93\xf7Gp\x04\x93\xe1\xe0\x9f\xe7\x1f\xa7\xa0-\x08>\x1c\x00m0\xba\x1e\x01\r/\xc6\xef\xcf\x01\x90\xb6\xfcar\xfe#\xfc\xf9t8X\xcc7[\x90\xc3\xc1\xec\xa1y\xf4K\x9a\xdbm\x13\xb9\xf8\xfbj\xd1>\xf3Q\xfb\xbc]7\x9b\xef\xd3\xdc\xe9\xd7\xc5\xf5\xfa\x16\xbe\xfb\xcb\xe8\xd7_S\xec\xdc\x7f]|\x97\x1f\xbf\xdb\xb1\xa1\xbd\xff\xfd\xe1t\xea#\x8d\xbc\xc9\xfcg88\xf9\xd7\xfb+\x88\x1f"Q3a\x87\x83\t\xf1\x01\xc0\xe3\x9c\x16J1\x13\xc7\xcarm1\x8e\xa5\xd0N\x861\xe2(\xbc,\xce3\xe1\xcaP1\xa6\xe0p8\x00([0\xae\x84\x7f|\x10\xc8\xb7*\x0f%7y\xc8\x8d\t\x18D\xc1\xe0\xc8J\xcb8\xb6\xb4\x81\x15\t\x83\xb4B\xf0\x1e\x0c\x12\x89\xef\x84\xc12\xb7\x8bA\x19\x94i7t6\xafDd\x05\x83\xb1\x180\xc8\x82A\xd2\xc9\xa5\xcb\xfbjk\xd3^\xdc9\xe3\xfa0\x18\x99a2b\x90\xedb\x10"\x1c>D\x1f\xb7.\xc3A\x81i(\xb8\x10\x01\x83\xaa\xbephu\xf2\x856D\xb4N\x18\xb4\x92\xd8\xe7\x0bZQ0\x08e;\xbe\xd0\x95ud\x19\x03s\xc1(\x0c\x05S\x01\x83\xae<0\xad0a@\xa3\xe9\xf8q,\x04E\x84\xec\xc3\x80\xaa\x84\x86\xc1N<\x08\xf2U\xdeM\xc9\x8c\x96\xfcR\x90)\x15}aj<Hge:\xbb\xf4A\x9bb\xc3\xbb]\x9a\xbex\x10"\x85-\xb3\x8e,w0H\x8by%ZW\xe2A+\x97A\xa2\xcf\x15\xc2`+\x06AL\xe4\xbc <\x0c3\x0f\x86\x9c\xd8\x97\x17\x8a\xe7\xd7Y\xce\xbb\x18\xd0\x94\xbc0.\x1b1gL\x86c\x94\x0b\x18\\\xc1\xc0\x8d\x12&\xbd\xd4jf\x8d\xca1\xc9\xa2gw1h\x93i\xa3\xc0 \xd6v\xf3\xc2\xd5 \xe0\xac\xe4\xa6\xca\xfcR\x900\xf2\xc5\x11c?\xd0\xab\xd3\xd9\x8d\xb0\xdcdM\xb0Rf_\x08\x8c>\xdc\xc5@\xa9\\\xdc\xe2\xb8\xeb\xc6\xa4\xd9\x89\xc9\xc0\x03\xb1Z\xc2\x13e\xc0pT0HENM\x18(k\x14O\xfc\x08cm`\xb5\xc3\x83CY0H\xdb\x8dI\xab\xcb\x89y\xe6\x01u\xd5\x07.m\xc0\xf0c\xc1`8+\xe4j)\xa4K\xbe\x10N*\xdd\x17\x0f\\V\x1e\x10;\xbe\x10,\x9c"\xf1P\xf2B\x8a\xa2\x1a\xda\x89\x80\xe1\xb8\xfa\x8227\x8b\x8e&F\xb2V\x13\x1a\xf2L_^\x98\x1a\xe2\x8eV\xef` \x07\x96@\xac\x92\xc9\x82$%\x0c\x9a\x05\x0c\'\x15\x03\x17*g\x93\xb4\xa4\xb4,c\xa08\xea\xcd\x0ba\xb2/(\x92d\xb7^\xe8\xc2\x83\x94U\'e\t\r\xeb\xeb\x05a\xf8\xf0\x02\x03uK)\x1e\xe8\xe0.\x17\x03"\x07y_<\x08nl\xf1=Es\xc7\x17XNL\x9aWBC\x95la\x86\x07\x0c\xa7\x05\x83\xb5\xdc\n\x9b\xf5A\xf1\xa2\x0f\xd4\x93\xc8>\x0cJhU\xe2Avu\x92\x84\xab$$\xda\xcc\x03\xafC\n\x88\x80\xe1c\x8dI\xe2\xd3\x89\\7\x95\xcc5TRa\x88\x07\xde\x8dI\xee\xb2N\x1a#:\x1aEO\xeb\xc6\xc6\x96d\xc0\xec\x0b\xa4\x8a\x120\xfc\xa3`\xd0\xd6\x99\xac\t\x86d8\xf7\x12TY\x9c\xe8\xc3@0\x8b/\xa8\xc8\xf5\xf8\x02\x8b"\xd6z!k\xa4j\x17\xe3\xe1\xa7\xaa\x0fTl\xb3\x15J\xda9\xf7\x0f\xc4\x9e\xc2^}\xd0<\xc3\xe1\xae\x83A*&K\xf4\x15\x0c\xa8]Vp\xc1RL\x8ekLJR\xe5\xac\tt\xc6,@\xd2p\xdb\xab\x0f\xaa\xa4/\xd3\xc4qG\xab\xa9?(\xfd\x03\xcb%\x94j-\x96HeQ\x1f\xcej<\x10\xf0\xdc\x10X\xab\\N<\x81\x96\x8b\xdezAM^\xe9\xe5\xb0\x83A[\xc6K\xf3\xa4Tm\xe0j\xff\xe0\xa2N\x9e\xd7\xbc\xd0u_k\x1d\xe6\xf8\xa4\xe6\xc1\xa9^\x1e\x1c+\xf1\xe0\x1d\xbe\xcbCm/\x08aI\x11\xe4\xa2\xc8\xb6\x8a\x18&5\x1e\x0c\x95\xcd\\/(\xe3s\r%\xc9T\xd8\xab\x93\xb2\xd4n\xcd\\\x97\x07U\xe4\x83\xd4\xa3\x14*+K\x8ah\x16u\xf2\xa2`\xa0T\xa2\xca\x10\xf6\xf2\xced&\xf3@\x89\xaa\xfb\xfaI\xeazU\xc1\xd0\xd5I\x87\xbal,K\x16\xb3\xdam\x0b\xa7T\xc0p\x990\xe0\x88:^%3\'\xa8L.H\x92:\x90\xe8\xf8]\x9dD\xad\xf3\xfdA\xe1\xae/\xd0\xa2\x95e7\x91e\x9b\xab\xcc\xb5/\xeeQ\xa3\xae\n\x0f\xe8\xd0\x18\x9e\xf5\xca`\xa9\xe3J\xa56\xa8\xd3\xdbg9A\x9f;\x1d_\xc8\x9a\x90\xae\xe6\x85s\x99\x1d\xaa\xd3\x84\xe1\xf4\xa7\xf1\x89\xbfjA\xbc,\xfd?\xf7i\xba\x05\x1f\x06dH5v\xb6Z\xfb]\x84\x07s\xb2\x82\xefAn\xe6_\xde\x9c\xac\xde\x024t[\r\x8d\x08\xc9\xbc_\xd6,\x16a\xa9\xa1n\xe6\xae\xc97:\xfa\xf8.\xf0\xb1Y7\x0f\xed\xb6]o`\xdd\xce\xe6K\xba\xf3?m\xe6\xcb/\xe9<4\xb9\xa1\xeb\xdb<\\\x8a\t\xeb1\xdd\x14!\x1d\xb8^\xe7b\x1cG\x86\xa2\xdbi\xec\x7f*\xf0\x1b\x9d\xce\xbf\xdc\xd3K\xe0n>\x9b\xb5\xebvy\xdb\xc2\xa3\xbf\xc4\x83\x1aQG\xb3\x0fp\xd7\xb6\x8f~\xc1=\xdd\x17=Ctq\xa1Y<\xa0\x03=4\xb0h\xff\xdb.\xa2CH\xd2.c\xe4\xa4\xae\xcbk\xb9Wu\x1f\xfd>\x83}\xdcVo\xf9\xe4\xf4\xab\xfd>d\xc9\xab\xa5\xd1\xfe\xc2\xe3{&\x11,\x95\xf0\xddR\xd7R\x8c|\xeb\x7f)\xaa\xa5C_k\xd0+\xb4\x8c{\xfa\x1a\xdc\xb5$m!\xf1\xbb\x94\xd9\x92\x16\x84\x9bU\xe8\x99\xc3\xde\x82[\xdeo\xe9\xa5\xfbRUKd6X*\xe65\x85\xde`\xfd\x95\xb1\xd7\x92\x02\xeaR\xbf\xb4\x94\x984^\xc7\xbb\x81\xc7\xd0k\xe9\xd1\x9azN\x1b\xfaw\xdf\xc1\x1a\x99nW\xba\xdf\xd2\x17\xfdK\xfb\xc2+\xcc\x04K\xab|\xe3\xea\x19\xc2W\xd0j\x92\xc5K\xf7\x82!\x97,\x845\xa9k\x94\xafX\x86H`eOfY`\xc6\xa4u<\x94\xf0\xd7,}\xf8\xfa\xc0\x9c\xde\xb7\x94i\x94!\x0f\xf1W\xa3\xcf\xedb\xf5\r\xbe5\x1bh\xee\xee\xe2o_\x93\xf0\x0bF2\xc8v!\x0f_\xa4aO\x0e\xfa\x14\xdc\xc9@\x0c\x94\xc6\xfc\x8b\xefY\xbek^O?\xff\xf0\x0f\xb9\x07\xff+\x97|\x88\xefw\x13Ie\xbb\xb3\xb6Y\xc2\xf5\xfd|\xb6\x8dm\xd4>\x9c5\xcfe\x02\x85?c^\xbb\xb7\xb7\x07\xd3\xe6\xf3\xd3\xa2Y\xc3x\xbe\xd9z4\xab\x19\\\x05x\x0f\xedr\x0b\x1f_\x90F\xab+/7\xfe\xa0\x87\xe9\xe4/\xa6\xbfl\x0bcy\xf6\xdb\xd5\r\x1d8LS\xe3Y\xa6?L&\'4)GR\x9a<\x17`\xde<4\xcfa5\x86\x9f\xb1^>\xf0g;\x8c\xe7*{\xb6\xb3E{\xeb\x01n\x12\xa6@\x7f\xdf\xe3\x80\xcd\xbb0?\xbc\xa8.9\xf4n(\xdc{V\x0f\xff\xc8\xeb\x85\'\xff0)L\x9c\x8a\xbf6z<\xe6\x8d|\x1bi\xfd\x1dh="\x8b'
p267
sg79
(lp268
I29
asg81
Nsg83
Nsg84
VShelXL
p269
sg86
Nsg87
S'e3e98fbd555e3b17c83423ad94828bd9'
p270
sg89
I27
sg90
VLeast Squares
p271
sg92
F0.21829999999999999
sbag1
(g12
g3
NtRp272
(dp273
g15
I00
sg16
I30
sg17
S'de7044cc77f04644ec013854461985dc'
p274
sg18
g19
sg77
S'x\xda\x8dXkO#G\x16\xfdn\xc9\xff\xe1*\xbb\xab\xcc\x08\xf0T\xd5\xad\xe7j\x89D\x08\x0c\xb31\x18\x8c\xb3\x9b\x8c"\xa1\x1eh\x0f\xd6\xf8Al\x93a\xff\xfd\xdez\xb6\xe3n\xa2\x18\x10\xe5\xeaz\x9c:\xf7\xdcGu\xbf\x07\xf4\xd9\xd6\x8b\xa7;>X\xd7\x1b\xb8_\xd7\xd5\xb6~\x80O\xff\x83\xdb\x8b\xb3\xe1\xcf\xc3#\xc1\xb8|g\xfa\xbd~o\xf2a2Lc\xef\xaa0z\xb6\x84k\xf1\x86\xbf\xcd\x7f\xfd\xde\xf8\xec\x12F\xf3\x07\xd8\x19\x1bGq\xff\x03\x7f\xe3.\x8e\t\x8bO`\xb3\x9a?og\xab\xe5++\x8d9\xb0\x01\x17\xf6\x10\xc6_\xeb\xea\x0b}a\x88\x87p2\x7fz\xac\xfc\x17\xc6\x0fa\xb4\x9e\xd5\xcbm\x15V\xa9<\xa4\xa7\xe7m\x9c}>\xaf\xee\xbf\xc0\x0b\x1c\xc3\x11\x1b\x08g\xe1\r\xcdA!\xe0-L\xd7\xab\x05\\W\xeb\xcdj\xb9\xf9\x16~{^m\xfd"\x9b4o\xb5^<\xcf+\x98\xae\x9e\x97\r\x13\x93\x7f\xc2)7p%`d\xe0\xbc\xdf;=\x1b\x0ei=\xc3\x99A0\x03c4\xd8\x81v\x0eA\xe8\x81\xe5N\x83c\xf1\xb7\xdf\xfbx6\x1e\x83\x90\x012\xc3\xf8/~\xe3tB\xff\xd3\xef\rO&\x138\xe2\xfd\xde\xed/\x97\x97\xf4L\x1d\xfd|x\xf4\xcb!5\x0e>\xa6N\xea\xf1_C\xe7\xd1\xc7f\xe4A\xe8\xa7\xc1\xa1\xf3\xfc\xe4\x14Na\xd4\xef\xfdt\xf5a\x02\xda\x02\x8a~\x0fh\x83\xc1\xed\x00\xa8y=<\xb9\x02\xe0\xb4\xe5\xf7\xa3\xab\x1f\xe0\xef\x17\xfd\xde|\xb6\xd9\x82\xec\xf7\xa6\x8b\xea\xc9\x0f\xa9\xee\xb7U\xe4\xe2_\xaby\xfd"\x06\xf5\xcbv]m\xbeK}\x17_\xe6\xb7\xeb{\xf8\xe6\x1f\x83_\x7fM\xday\xfc2\xff&?~\xb77\x87\xf6\xfe\xef\xfb\x8b\x89W\x1aY\x93\xf9O\xbfw\xfe\x9f\x931\xc4\x0f\x91\xa8\x99\xd6\xfd\xde\x88\xf8\x00\x10\xb1O\xa3R\\\xc6\xb6\xb2B\x12\xa1\xa1-Q;\xc9}\x9b\xf3AX,\xf63t"7\x15\xe3\n\x8e\xfb=\x80\xb2\x05\x13J8j\x1d\x05\xf25\xe6\xa6\x1427E\xc2\x80\x05\x83\xa3>\xe4\xb1mi\x03\x87\t\x83\xb4\xa8e\x07\x06\xc9\xad\xc8\x18\xac1\xfb\x18\x94\t#\xfdn\x82\x058\xbe\x97s\xd2U\xc2`\x99\x08\x18d\xc1 \xb5\x15B\xe6}\xb5\x0bc\xc1\x0b\xda\x99\xb8\xd9\x1e\x06S\xa8bJ\t\xdc\xc7\x80H\x92\x88M\x86"\xf3\xc0\xb9\xcc\xc8Ph\x160\xa8\xc6\x16N\x08\x96\xce\xae\rZ\x93\xf6\x12ZI\xce:08^\x9a\ne\x0b\x83\xd0\r\xeb\x9c\xe9\xdctJ\xe5&"\x0f\x18t\xc3\x03\xd3\xca&\xe4\xdch\x9eO\x81\xb4\xbe\xee\xc4\xc0\n\x0ftd\xd1\xe2Ab\x11\x81\x92\xd9\x16\x8c;\xd9\xf4\x9a\x80\xc14z\x90\xc4y\xdaW\x1a\xe52\x0f\x92\xd0t\xf2@{$\xda\x98u\x96\xedc\x906[\x96\xf1B*\xa3\xc5\xb2\x85\x90#\x06\x0c\xb6\xc1\x80\x92\xc94\x94pkf2\x0f\x86\x0b\xd3\xe5\x17*K\x86Y\x92s\x0b\x03\xd7\xd9\xf2\xcc\x98<\x929\xa32\x1c\xa3\xa3&]\xc1 \x8c\xc2\xec\x9bVs\xced\xd6$\xd3\xb2\x0b\x83&\x83\xe5\xa6p-\x0c\xca\x89\xe2\x01\x82\x15\x11\xa8B\x1e\xc1!\xdf<e\xec{Z:\x9d\xdd\xa0\xd3\x99\x7f\xb4Je\xbb \xe7\x91\xbf=\x0cB\xf1\xbc\x9ctJ\xb65iY\xa3IY\\\xc4\x94^\'"\x86\xd3\x82A*\'\xb3\xc3\x0b2\xb5M2BR\x89\xe9\x8aQ\xda\xa1(\x18\xb0\x15\xa3P\xb1L\x13g!\xf0\x04\xdf\xd4;\xecp\x1e0\xfcP0\x18A\xb13\xb5\xb5D\x959A\'\x95\xc2.\x1e\xa4\xcd\xa7\x93\xa4\xca\x16\x86\x10|\x12\x0f\x98E@2)M\x93x8kl\xe1\xb4h0h\xad2\x0ftH\xd9\x85A\x1a\xeeJ\xd86-=pW<\xc0\xefV\xc2\xb6(z\xd0\x16\x03\x86\xf3\x06\x03\x19 /*\xad\xd2Y\x0f\xe4.Jta@\x8a\xe7\xb9i\x15k\xe7\x0b#\x9a$\xe1J\x9c\xc4\x1cT\x98U6`x\xbf\x83A\x90\xb1\xd2\xbeVZW\xda^\x94\x9d\x18X\xc1 \xdb\x18\x90\x95\xf8\xe0\x03D\x91\x86\xb1\x85\x12%\x02\x86\x8b\x82\xc1Za\x15\xe6\xf8\xa0(\xb9d\x0c\xdcE\x1b\xeea\xa0\x00]\xf4\xe0k\xb4}\x0c\x8e\x97\xdd\xa4\xcdM\x1aX\x9a\x94M\x03\x86\x0f\x8d&\xad@^\xf2&mPb8\x05e\xd7\xa5Ia\xb2\xf0\x8da\xad\xbcIq\xc5\x94\x8d\x915\xa1\xa2\xa4P\x82\x130\xfc\xbb`\xd0\xd6\xe9\xcc\xbf!\x9eU\xd2/\xb5\x1cv\xf9&\x05S^\xf2\x85\xe6\x1d~\xa1K\x80v\xac\xf8\x85m4\xe9"\x0f?6\xf1\x81BB.J\xb8Dfs\rCp\x83\xac\xdb\xf1!\xbb\x0e\xb1\xa6[\xf1\x81\xea\x8e\xe2\x85)\xe1\x84\x00\xcd\xb3\x8b\x10\xebQ\x0f\xc3F\x93r\xe7\xec\x8a\xaa\x89\x8c\xcd\x08k\xbbj\x18e\xca\x914yA+V\xa3\x11\x8d&s\xa8\xe0\xaa\x046\x0f-`\xb8l\xf4@:\xcc\xc9\xd8R\xc2\x10Y\x93D\x03v\xf2\x80\r\x0f\xbe\x10\xd9\xc3\xe0k\x90\xc6\xf2\x8d\x1ev\x94\x8a\x91\x87\xab\xc6/\xb4\x16\xa2\xf8\x88u.\x89\x9e\n9\x8a\x94]\x18\x98\xce~AI\xa0U?(*W\n\x0f\xba\x89Q\xa6(\xd5\x98\x88a\xd4\xe8\x81r\x96\xcc\xf5\x1by|\x96\x91\xd4Fu\xfa\xa6\x94X\xf2&\xa7"`\x9f\x07\xadM\xa94J-\xc7\\S\xd9\x18\xa6\x02\x86\xeb\x82\x81\xdcYG\x03so\xcc\x12a\x90\x1c\x95w\xc5I\xe7J6\xd4T\xd5\xeecpB\xe6DEv)\xf5\x83f\xd9\x162\xeb\xe1&a\xe0\x03\xee/M\xb2\xd4N\xc4o\x8e\x0f\xc6u\xd6\xb4\xc8\x8b\x1b\x91U\xf6\xe3$\xa9\xa8T\xd0\x92a\xae\x1f\x84\xca\xb5\x91O\xee\xd1\x16\xe3\xc2\x83\x8f\x86Yd\xc6R\x8d\x93D/\xa8\x92`\xa2\xb3\xb6o\\\x99\xd2Z\xcb\x162G]J_\x0eK\x99\xcfJSx[\\\xfc8<\xf7W-\x88\x97\xa5\xbfr\x9f\xa6[\xf0q@\xe6/\x17\xd3\xd5\xda\xefB\xe5\x97\xa4\x8b*|\x07r3\xfb\xfc\xe6|\xf5\x16\xa0\xa2\xdbj,D\\\x18V\xcd\xe7a\xa8\xa10\xf9P\xe5\x1b\x1d}\x04\xc5\x9e\xa7j]-\xeam\xbd\xde\xc0\xba\x9e\xce\x96t\xe7\x7f\xde\xcc\x96\x9f\xd3y\xa8sC\xd7\xb7Y\xb8\x14\x13\xd63\xba)B:ps\x9d\x8b:\x8e\x0c%\xdfg\xe0_\x15\xf8\x8d.f\x9f\x1fi\x11x\x98M\xa7\xf5\xba^\xde\xd7\xf0\xe4/\xf1\xa0\x06\\\x89C\x80\x87\xba~\xf2\x03\x1e\xe9\xbe\xe8\x192\xd2P/?\xa2\x03-*\x98\xd7\xbf\xd7\xf3h\x10*\xc3o\xa2rR\xd5\xe5\xed\xea\xa3\xba\xcf\x83\xde\x83}\xcem\xac\xe5\x9d\xd3\x8f\xf6\xfb\xd0L\xd1\xcc4\xdaWh\xbef\xc20S\xa1\x8fJ\xed\x998P$\xd9\x1blf:.D\xf0\x18\xed\x93D\xd8\x93u\xcd\xa4\xd8BI\xe0F\xe6\x994\x80\xfb\xc8\xe8kf\x1dg\n\xef}]3\x8d?\xa7jf\x92\xc3c@\x19\xea\x1eZ\xc1\xfa\xf4\xdb9\x93\x04u\xa3wgJ\x9eb\xbc\x8ew\x03|\x05\xad\xf1hMsN\xab)\xe2\x87\n\xd6\xa8t\xbb2\xdd35%\xdc\x1b\xbbsN\'\xe2\xf9\xd0a\xaa\xfd\xd4\x9f\xcct;\xf6dq/\xab|,\xf2\xdc\xf2W\xce\xa9\x83\x12X\x99\xc9\x82\xa7\xfa\xfb\xa9\x0b\x8a\x10t?~}\xa6\x97\xaf\x17\xe6\xe4\xb1&O#\x0fY\xc4\xb7F\x9f\xea\xf9\xea+|\xad6P=<\xc4w_\xa3\xf0\x06#M\xc8\xf3\x82\x1f\xee\xb8a\x87\x0fz\x17\xdc\xf3@\n\xb7T\xbeG\xff\x8b\xeb,\xdfU\xaf\xbb\x9f\x7f\xf8\x07\xdf\x83?\xf3%/\xf1\xc3\xb6#\xa9<\xef\xb2\xae\x96p\xfb8\x9bnc\xe5\x7f\x08\x97\xd5K\xe9\xe0\xcc\x9f1\x8f=88\x80I\xf5\xe9y^\xada8\xdbl=\x9a\xd5\x14\xc6\x01\xde\xa2^n\xe1\xc3\x0ei4\xba\xe1\xe5\xce\x1f\xf48\x9d|\xa7\xfb\xf3\xb60\x96{\xbf\x8e\xef\xe8\xc0\xa1\x9b*\x1c\xcc\xdd\xefG\xa3s\xea\x94\x03\xe9/\xdd\xb1/\xc0\xbc[T/a4gb\xef\x81?\xdbq<W\xd9\xb3\x9e\xce\xeb{\x0fp\x930\x05\xfa\xbb\x1e\x07l\xde\x84\xf9\xe1uc\x92co\x86\xc2\xbdg\xf5\xf8\x8f\xbc^{\xf2\x8fS\x84\x89]\xf1m\xa3\xc7c\xde\xe0\xdbH\xeb\xff\x01n~!\xe1'
p275
sg79
(lp276
I30
asg81
Nsg83
Nsg84
VShelXL
p277
sg86
Nsg87
S'e3e98fbd555e3b17c83423ad94828bd9'
p278
sg89
I28
sg90
VLeast Squares
p279
sg92
F0.21820000000000001
sbag1
(g12
g3
NtRp280
(dp281
g15
I00
sg16
I31
sg17
S'8c965657805159bc04d68252748c673f'
p282
sg18
g19
sg77
S'x\xda\x8dXmo\x1b\xc7\x11\xfeN\x80\xffa\x90\xb6\x88\rI\xf4\xce\xbeoQ\x05P\x14\xd1rC\x89\x12\xc5\xb6\x89\x11@8KG\x8b0_T\x92\xaa\xd5\x7f\xdf\xd9\xd7cx\xe7\xa0\xb4\r\x1f\xf7vv\x9fy\xe6\x99\xd9Y\xf6{@\x9f]\xbd|\xbe\xc7\xc1\xa6\xde\xc2\xc3\xa6\xaev\xf5#|\xfa/\xdc]^\x8c~\x19\x9dp\x86\xf2\x9d\xe9\xf7\xfa\xbd\xe9\x87\xe9(\xcd\xbd\xaf\xc2\xec\xf9\nn\xf8\x1b|\x9b\xff\xf5{\x93\x8b+\x18/\x1eaon\x9c\x85\xfe\x0f\xfc\t]\x9c\x13\x16\x9f\xc2v\xbdx\xd9\xcd\xd7\xabo\xac4A`\x03\xe4\xf6\x18&_\xeb\xea\x0b}aB\x1c\xc3\xd9\xe2\xf9\xa9\xf2_\x18\x1e\xc3x3\xafW\xbb*\xacRyH\xcf/\xbbh=\\T\x0f_\xe0\x15N\xe1\x84\r\xb8\xb3\xf0\x86l\x04\xe7\xf0\x16f\x9b\xf5\x12n\xaa\xcdv\xbd\xda~\x0f\xff~Y\xef\xfc"\xdbd\xb7\xde,_\x16\x15\xcc\xd6/\xab\x86\x89\xe9_\xe1\x1c\r\\s\x18\x1b\x18\xf6{\xe7\x17\xa3\x11\xadg\x90\x19\x01f`\x8c\x06;\xd0\xce\t\xe0z`\xd1ip,\xfe\xed\xf7>^L&\xc0e\x80\xccD\xfc/~C\xf2\xd0\xff\xe9\xf7Fg\xd3)\x9c`\xbfw\xf7\xeb\xd5\x15\xbdS\'\xbf\x1c\x9f\xfczL\x0fG\x1f\xd3 \x8d\xf8\xafa\xf0\xe4c3\xf3(\x8c\xd3\xe408<;\x87s\x18\xf7{\xff\xb8\xfe0\x05mA\xf0~\x0fh\x83\xc1\xdd\x00\xe8\xf1ftv\r\x80\xb4\xe5\x8f\xe3\xeb\x9f\xe0\xcf\x97\xfd\xdeb\xbe\xdd\x81\xec\xf7f\xcb\xea\xd9O\xa9\x1evU\xe4\xe2o\xebE\xfd\xca\x07\xf5\xebnSm\x7fHc\x97_\x16w\x9b\x07\xf8\xee/\x83\xdf~K\xday\xfa\xb2\xf8.\xbf~w`C{\xff\xeb\xfd\xe5\xd4+\x8d\xa2\xc9\xfc\xa7\xdf\x1b\xfe\xf3l\x02\xf1C$jfH\x18c\xe2\x03\x80\xc71-\x94\xe2:>+\xcb\x852\xf1Y\n\xed$\xfag\xc4AX,\x8e3\xe1\x84M\x8f\x8aQ\x94O\xfb=\x80\xb2\x05\xe3\x8a\x02\x00^\n\x9e|\x9d\x1f%g\xf9\x91k\x0c\x18D\xc1\xe0h\xcc\xaa\xf8l\x99\xf4\xd1\x8a\x18\xa4\x15Nv`\xa0\xd5d\xc6\xe0\x84>\xc4\xa0\xe2j~7\xcet\x9e\x89(L\xc6`\xb9\n\x18d\xc1 \xb5\xe5\xc6\xe5}\xb5\xcbf\xdc9cx\x07\x06\xa3\xca\xa3R\x92\x1db\x10B%/\xc8S\x99\xe1 \x96G\xc1-\x0b\x18T\x13\x0b\xc7e\xe6_\x1ba\x95H\x184m\xa0;08\xca\x8a\x8cA\x08l\xc5Bs\x91=FV\xc2\xe2d\x19\x15\xd2\x06\x0c\xba\xe1\x81i\xadS,\x90\x04c\x936\x84\x90Bub W\xb3\xcfZ\xb9\x16\x0fR\xba\xbc\x9bR:S\x82\xae\xe8A%\x0c\xa6\xd1\x83t&\xfb.\x8dr,\tN\xa26Q\'\x87z\x10B\x178\xd8\xe2\x81d\xc4\xb3\x08\xac\xcc\x8c\xa1\xc1\x02\x1cU\xd4\x83m0\x08\xc9DZ_I\xa2\xccf\x1e\x0c\x06\xfeZy\xa1X\xc6`\xb9\xb5-\x0c(m\xf6\xd8\xe8\xbc1s\xc6\x168J\x07\x0c\xae`\xe0F\xf1\xec\x98\xd5T\xa0M\xd6$\x05\xa9K\x93\xda\xe8\xec\xa8\xe6\xa6\xa5I\xe5d\x11\x01\xc7\xbd\x00\xf0\x02G\x91&\xcf\x19\xfb\x91\x96N\xbe\x1b\xc9L\xceGa\xb5\xca:\x11\x88\xb6\x0b\x03\x97&3La\xec\xd0\xa4\xdd\xd3d\x93"!\xc7\xb2<\x03\x86\xf3\x82A*\xa70\xad\xcf\x85(y*\x8c\xb5\x91\xbfC\x1e\x1c\xb7\x05\x037-M*T\x99uV\x8a\x02j^"\x84&\xf2\xf0S\xc1`8S6\x85MSq\xcc\xda\xa1\x02\x95\xf8k\xf1\xe0\n\x06\xa6[z\xa0\xbaR<\xc6F\x0f\xc2\xb9\xfch\x14\x06\x0c\x17M,\x9c\xc6,_-\xb5RY\x93\xd2\t\xec\xd2$\x155S\xcav;\x16\xe8\nD:]K\xadf\xa2\x19e1\x16\xc3\x06\x03\x17h\xb2\x06\xac\xd2\xb9\x00Q\xba$V\x0f\xf3BbvI\xd8\xb6&\xb9\xb2X\x0e\t\x14\xa5N\xf2R*\xact\x01\xc3\xfb=\x0c\x9c\xe7\x1a%\xac\xb4<\xc7\xc2zQva\x10\xa2\x81\xd3\xc6 X\xa9\x0f\xc4I\xa9\x0f\xac\x89\x10\x95\xb6\x80\xe1\xb2`\xb0\x94\xe4\x99\x07%U\x94Q\xc0\x80\xd6u\xd5I\xe5[\xa2\xac\x07\xd7\xae\x93\xf1\xb4\x8d<\xe8\xc2\x03\xe7\x19\x032_\xa3\x08\xc3\x87F\x93\x96cN6\xcb\x88\x15\x99k\xb8C4]\x9a\xe4\xba\x1c_Z\xbb\xb6&Y\xd9\x8d\xbc(\xf2,*\xf1)\x1f0\xfc\xbd`\xd0\xe4\xadJ\xfb\x1a\xa2\x99g\x1e\xa8\xda\xf0N\x1e\x14k\xce\x0b\xd9\xe6!\x14\xc0\xb8\x9bV\xd9\x88\xd28\x1f\xe3\x94\xdc1/~n\xea\x83\xf0\xac\xa73\xcb\x17\xa6|vp\xb4q\xb5V}\x90\xa5\x87\xf1\xf2<\xac\xd52\xab\x8b2\xc0\x96Rax\xa6D\x90<\x03\x86Q\xa3I)x^_(i\xb2\x1e$Y\xb1\xae\xbcP\xc6\x158\x8c\xb7\xea\x83\x92\xe5t""ra\xc2\x92\xf3\xb4\x90\x8ayq\xd5\xe8A*\x91\x93\xcdZM\x8dV\xc2Ca\x13]\xb1\xd0\xa2\x08_\xf9&\xe0\x00\x83\xd6\xb64O\\5e\xdb\xa8\xa2T\x15y\xb8n\xf2BSu,9BY\x92k5\xc5\xba\x1b\x03:U\xf4\xd0\xaeQ\x8a\x04\x93=\x8e\x04\xa7\x84,J\xb5\xa9V\x8f\x1b=\xd0\x99\x95\x85\xce)\xe3u\xee\xeb45m]\xf5A\xcar\x04\xd21+Z<\x18\xa9K\xa7aXIH,\xf5\xc1\xb2\x88\xe1\xa6`p\xd4i$\x7f\xc9\t\xeeL\xa9\x0f\x94\xde]=\xadK\xedv\xd0\x83k\xc5\xc2q\xa7\x9b\xee\xb5\xe4\x85.\xa5B\xa2\x89\xb5\xfa6a\xc0\x01R\t\xcb\x01\xa6\xde\x89\x97\xde\x9e\xae\x01\xa6+\x16\x82\xe5\xa3\x95\x1aKu\xa8IR\x91\xe4e7\x9e\xcfM.\xcbi\xea\x0f\xf7\x80aRx@\x87\xe5L3tZg\x1e8)9\x9e\xe9\x87\xb1(\xe9\x8b\x14\xfb\xb6&eiq\xfc\x89\\\xda\xfc\xd2\xcepnI\x93\x97?\x8f\x86\xfe\xaa\x05\xf1\xb2\xf4\xff\xdc\xa7\xe9\x16|\x1a\x90\xf9\xbef\xb6\xde\xf8]\x04R\xc74\\\xc3\x0f \xb7\xf3\xcfo\x86\xeb\xb7\x00\x15\xddVc#\xe2\xc2\xb4j\xb1\x08S\r\x95\x9a\xc7*\xdf\xe8\xe8C\xd5\x16\x9e\xabM\xb5\xacw\xf5f\x0b\x9bz6_\xd1\x9d\xffe;_}N\xfe\xd0\xe0\x96\xaeo\xf3p)&\xac\x17tS\x84\xe4ps\x9d\x8b:\x8e\x0c\xa5\xdcg\xe0\x7f*\xf0\x1b]\xce??\xd1"\xf08\x9f\xcd\xeaM\xbdz\xa8\xe1\xd9_\xe2AQ-4\xc7\x00\x8fu\xfd\xec\'<\xd1}\xd13d\xa4\xa3Q<!\x87\x96\x15,\xea\xff\xd4\x8b\x18\x10\xd3\xef\xddF\xe5\xa4\xae\xcb\x9f\xed\xbe\xaa\xfb\x1e\xcbg\xb0g\xbe\x89\x96ON?\x9b\xf6\xa1\x83\xe9\x967\x96F;\x16{&\x11,\x95\xf0\xdam[\x8a\x81oqnEc\xe9\xd0\x9fa4Q\xdb\xbc\'vYRm!\xa1\xdd\xcalI\x13\xd0_C|\xcf\xecQ\xfa\x1f |\xed\xea\xb24$\x8f[\xd5Xb\xb8\xe3\x10J\x7f\x9b\xf5+X\xbfw\xa7%\t\xeaV\xef[\xfa\x94\r5^\xc7\xbb\x81o3:-=Z\xd3\xf8i\xc3\xcd\xccw\xb0&Y\xfa\xbe\xae\xcbR\xd3\xe5\xe8\xd6\xee\xf9\xe9\xd0D\x0bgR\xef\xa7\xfe\xc0\xd25{R\x91\xc2x\xcb\x8c\x96\xdcwB\xdd\x96A\t\xacX\xd2]T\xa5{\x99Jh\xdd7,\xb5\x97%\x80\x17\xe6\xf4\xa9\xa6L\xa3\x0cY\xc6_\x8d>\xd5\x8b\xf5W\xf8Zm\xa1z|\x8c\xbf}\x8d\xc3/\x18\xc9 \xdb\x85<\xdcK\xc3\x8e\x1c\xf4)x\x90\x81H\x94\x9a\x94\x7fq\x9d\xd5\xbb\xea\xdb\xe9\xe7_\xfe.\xf7\xe0\x8fr\xc9K\xfc\xb8\x9dH*\xdb]\xd5\xd5\n\xee\x9e\xe6\xb3]\xa8K\xc7pU\xbd6\xdf\x8d\x1d4\xac\x1c\x1d\x1d\xc1\xb4\xfa\xf4\xb2\xa860\x9aow\x1e\xccz\x06\x93\x80nY\xafv\xf0a\x8f3\x9a\xdd\xd0r\xef\xfd<M\x8e\xef\r\x7f\xde\x15\xc2\xf2\xe8\xd7\xc9=\xf9\x1b\x86\x95\xd0"\x0f\xbf\x1f\x8f\x874(\xfd/+y,\xc0\xbc_V\xafa6\x81=x\xe1]\x0bo\xca\xe2\x84uQ?x|\xdb\x04)\x90\xdf\xf5:@\xf3\x01\xcc/o\x9a\x80\x9c\xfa \x14\xe6=\xa7\xa7\xbfg\xf5\xc6S\x7f\x9a\xeaK\x1c\x8a\xbf5z8\xe6\x8dx\x1bY\xfd\x1f\x07\xd3"\x12'
p283
sg79
(lp284
I31
asg81
Nsg83
Nsg84
VShelXL
p285
sg86
Nsg87
S'e3e98fbd555e3b17c83423ad94828bd9'
p286
sg89
I29
sg90
VLeast Squares
p287
sg92
F0.21820000000000001
sbag1
(g12
g3
NtRp288
(dp289
g15
I00
sg16
I32
sg17
S'77d2748cf757d865a0ec180fd8141b03'
p290
sg18
g19
sg77
S'x\xda\x8dXkOc\xc9\x11\xfdn\xc9\xff\xa1\xb4I\x94\x19\x81=\xfd~Da%\x96\x85a\xb2\x06\x83q\x92\xdd\xd1J\xe8\x0e\\\x06k\xfc \xb6\xc9L\xfe}\xaa\x1f\xd5\xcd\xd8\x97(\x06D\xbboW\xf7\xa9\xaaS\x8f\xbe\xfd\x1e\xe0g\xdb.\x9en\xf9p\xddn\xe0n\xdd6\xdb\xf6\x1e>\xfd\x07n\xceOG\xbf\x8e\x06\x82q\xf5\xce\xf6{\xfd\xde\xf4\xc3t\x94\xd7\xde6q\xf5l\tW\xe2\r\x7fK\x7f\xfd\xde\xe4\xf4\x02\xc6\xf3{x\xb16\xad\xe2\xe1\x07\xfe\xc0}Z\x137\x9f\xc2f5\x7f\xde\xceV\xcbWv\x9ap`C.\xdc!L\xbe\xb6\xcd\x17\xfc\xc2\xa4<\x84\xe3\xf9\xd3c\x13\xbe0~\x08\xe3\xf5\xac]n\x9b\xb8K\x13 ==o\x93\xf4\xd9\xbc\xb9\xfb\x02\xdf\xe0\x08\x06l(\xbc\x837(#\x85\x80\xb7\xf0\xb0^-\xe0\xaaYoV\xcb\xcd\x9f\xe1_\xcf\xabm\xd8d\x93\xe5V\xeb\xc5\xf3\xbc\x81\x87\xd5\xf3\xb2Zb\xfa\x178\xe1\x16.\x05\x8c-\x9c\xf5{\'\xa7\xa3\x11\xeeg9\xb3\x12\xec\xd0Z\x03nh\xbc\x97 \xcc\xd0qo\xc0\xb3\xf4\xdb\xef}<\x9dL@\xa8\x08\x99\xc9\xf4/}\xe3\xa8a\xf8\xe9\xf7F\xc7\xd3)\x0cx\xbfw\xf3\xdb\xc5\x05>\xd3\x83_\x0f\x07\xbf\x1d\xe2\xe0\xe0c\x9e\xc4\x99\xf05N\x0e>\xd6\x95\x07q\x1e\x17\xc7\xc9\xb3\xe3\x138\x81q\xbf\xf7\xf7\xcb\x0fS0\x0e\xa4\xe8\xf7\x00\x0f\x18\xde\x0c\x01\x87W\xa3\xe3K\x00\x8eG\xfe4\xbe\xfc\x19\xfex\xde\xef\xcdg\x9b-\xa8~\xefa\xd1<\x85%\xcd\xdd\xb6I\xb6\xf8\xebj\xde~\x13\xc3\xf6\xdbv\xddl~\xccs\xe7_\xe67\xeb;\xf8\xe1O\xc3\xdf\x7f\xcf\xdcy\xfc2\xff\x81\x1e\xbf\xdb\x91\xc1\xb3\xff\xf9\xfe|\x1a\x98\x86\xded\xe1\xd3\xef\x9d\xfd\xe3x\x02\xe9\x83F4\xcc\xe1\xf1c\xb4\x07\x80HsFj\xadx\x1ak\'\x84\xcec%\x8dO\xf3\x9c\x0f\xe3fi\x9eI\xafU\x1ej&,\x1c\xf5{\x00\xe5\x08\x86\x1bx\x1c\r\x92\x0f\x14\r\x15\xfa4\x0f\x85a\x11\x83,\x18<\xee#\xf3\xfe\x8e)&\xf2\x01J9%d\x07\x06\x9c\x15\x84\xc1;\xb5\x8bA\x1b\xcb\xf2i\x82yB\xcb\xb9\xe1\x84\xc1\xe9\x84A\x15\x0c\xca8\xc9\r\x9dk\x19\x97i,\xbc\xb7Fu`\xb0\xca{:Ok\xb3\x8bAJ\x99wCM\xb5\xcb\x07s\xaeL\x1eJ\x0c\x95\x88AW_xat\xde\xdfX\xe9\x14a0\x1a\x8d\xd2\x81\xc13\xaf\t\x83DK\xed\xfa\xc2\x08A\x1asV|\xe1\x05\xc1\t\xc8"\x06S\xed\xc0\x0cj\x96I\x84\x84\x91\x19\x83\x94J\xea.\x0c\xce\x1b\xc2 \x8d\x12{vPF\xd2i\xda\x90\xd7\x18w\x85\x0f:\xfb\xc2V>(o\xc9\xc1\xcaj\xa7i\xcc\x8d\x8d\x9e\xdd\xe3\x83$\n\xa3I\xa4\xde\xc5\xa0\x9c$\x88\xdc\t\xf2\x1a\xb7e\x16=\xef#\x06W1HUt\xd7\xca\x0bo\xc9\x0e6\xf1h/.\x94\'\x87;\xc9\xf61pY\xacn)\xc8\xd0\x17N\x148JF\x0c\xbe`\x10\xb8\xd0\xb8\x1c\x17\x86+\xb2\x89\xf0\xe8\xa4.\x0c\xc6j\xc2`\x84\xf6{q\xe1u\x89M!Xu\x0b+p\x84\xc6\x94\xcb\xd8O\xb8u\xd6\xdd\xa2\xd5).\xa4\xb3B\xd2\x98s\xeb:0\x08\xa5\x8b[\xbc\xeb\xe0d\xf5<+\x11\xc4\xa4\xad\xf4\xd4>b8)\x18\x14\x02\'N\n)\xb9\xcb~\x93\xd69\xdfi\x07\xcfy\xc1 \xf6cSW\x120E\xf4D\xb7\x16d\\\xb2\x88\xe1\xe7\x82\xc1\nLw\xd9\x0e\x06\x93#))\xbd\xd2\xb2+.\x84f\x920`t\xee\xd9\xc1G-\xd2i\xa4\x10\xda\xc1\x95\xacaM\xb2\xc3i\xf5\x857L)\xc2`\x94\xcd\xf3H=\xe1|W\\\x18\xa3J\xda\xb6\xfb\xb9\x9a\x15\x88\x98\xce\x8a\x03X\xa5\xa7\xe5\t\xc3Y\xc5 $3\xc4\x01\xa7KHc\xb8h\xce:\xe3\xa2$B\xe9\x9c\xd9\xaf\x17\xbe\x10Qz_\xf2\xa4(\x9ct\xcaE\x0c\xef_`@\x16P<:e)\x01IL\xe1\xbc\x8b\x93\x98\xbc\x8a\x1d\x94\xdb\xb3\x83d\xd2\xd1i\x82\x95T\xc1Y\xc9\x9e,\xc7\xc5y\xc1\xe0\x9cp\xe4+\xad0a9\xc2\xc0\x9d\xeb\xe2\x83\x96L\x14>\xe0\xea]\x0c\xbeV\'\xa5\xe8`.$\xcd"Sm\xc4\xf0\xa1r\xd2\tf=\xd5M\xcd\xa9f)\xe6\xb9\xec\xaa\x9bX\xde\xc9\x17\xd6`\xc5\xdd\xe3$c\xc5\x01\xfa\x05=k\t\xd52b\xf8[\xc1`0\xffS\x9e\xb4R2Nv\xc0l\xd3Y\xbb1\xdd\xfbR/d\x87/\xa8\n\xe3@\x14"\xeab<\x86\'F\x0c\xbf\xd4\xfc \xd1\xeaT\xb301I\x9a\x17\xdcz\xd7\x99\x1f\n\'\xb52{vPJ\xbd\x88B[\xeb\x05\x85\x88\xe4"a\x18UN"\x08E\xbake-\xf9\xc2\x8a\x90\x81:\xec\xe0\x18ig\x90u{\xb9\xba\xa6Q\xc65\x1d\xccu\xa9\x17H\x13\x111\\T>(D\xa1\x88\x9fF\x92\xdf0c\x8a\x14/\xbbv\x10\xde\x95^\x8e\xef\xf5Q\x98=(?\xa0\xc2\x85\x9e\\U\xa6\xda\x94\'/k\\\x18c\xc8\xc1\x0eAP\x83\x82\xbd\x01\x16\x97.\x0c\x92\x99\xda?\xec\xc5\x05:\xbe\xe4(!J\x9ed\xbc\xc4\x05\xd6\x86\x88a\\\xf9`s\xb5\r\xf5"$\xa0\xd2\xe3\xd9\\\xa4w\xf3\xa4\xd2\xb4\xb3\xe1r\xafn\x1aW8\xa9\x14/\xbe`5\x83;\x97\xf2\xc3U\xc1\xe0\xd1\xe6<\xd9\x1c\x95\x10\x9e\xfc"]\xee\x85\xf7z\xb9\xdaW\x1b\xb4\xf6.\x06\x9f\xfa\xc9\xdc\xc0\x95\xbaiK\x8e\xc2\x9e8a\xb8\xce\x18\xf8\x90\x87\x8f.\xbd\x93"\xf3a\xfe\xf1\xba\xcb\x0e\x12S\x13\xdd\x1f\x9c\xdd\xadY\xa8Q\xe9\xe50\xb4Hy\xec\xc5M-\xee).&\xc5\x0e\xdcsa<\xe5+W*\x8e\xd0\xdau\xe6j\xc5y\xb6\x03\xd7\x01\xfd\xae/\x14uDLp\xc6K\x9b_\xf8\x80\xa5\x019y\xfe\xcb\xe8,\\\xb5 ]\x96\xfe\x9f\xfb4\xde\x82\x8f"2\xd4\x13/\xa5\xebp\x8a\xe4X8\xceV\xf0#\xa8\xcd\xec\xf3\x9b\xb3\xd5[\x80\x06o\xab\xa9\x11\xf1qY3\x9f\xc7\xa5\x16i\x7f\xdf\xd0\x8d\x0e?\x02\xed\xf2\xd4\xac\x9bE\xbbm\xd7\x1bX\xb7\x0f\xb3%\xde\xf9\x9f7\xb3\xe5\xe7\xac\x0fNn\xf0\xfa6\x8b\x97b\xc4z\x8a7E\xc8\n\xd7\xeb\\\xe2q\xb2P\xa6?\x83\xf0\xaa \x1ct>\xfb\xfc\x88\x9b\xc0\xfd\xec\xe1\xa1]\xb7\xcb\xbb\x16\x9e\xc2%\x1et\xc8\x85\x87\x00\xf7m\xfb\x14\x16<\xe2}1X\xc8j\x86\xb3|\x80\n-\x1a\x98\xb7\xffn\xe7\xc9!X^\xae\x13sr\xd7\x15Z\xf2\x90\xd5\xadM\x11\x1cj}\xf5V\x08\xce\xb0:\x9c\x83\x92\xa2Jb\xe7\xc2R\xcf\x14\xa2\x10s\xa3\x0cQ\xb7/)\x87\x1a/\xe2\xd7\xb2J\x06\xb2\xc4\x88\x89]\xe2\xebgbn\xc1Bt\xadH\x12\x17\xc4\x8a\x17z\xe6 \x11^@\x84\xe8\xec\x92\xb4\x06%u\x95\xe4,\xa1\xc5L\x13%\xb1\xae\xbbW$\xc3\x99\xe6\xa5d\xc8\x841\xc7\xebt7\x08\x81\xf9\xaa\xa4}\x81\xd6s\x9d\xbb&\x9e;\xb8W\xd0\x1al~\xae]\xb5\x903\x82\xa5\xde7{%V\x9dW%}\x95d.\x9de\xbc\x8f\x92B\x85\xbbT\xa7dd\x02+\x92\xc6\x06\xbd\xd2\xbd,\x9d\xa9_\x934\x81\x96\x00\x81\x98\xd3\xc7\x16#\r#d\x91\xde\x1a}j\xe7\xab\xaf\xf0\xb5\xd9@s\x7f\x9f\xde}\x8d\xe3\x1b\x8c,@r1\x0e_\x84aG\x0c\x86\x10\xdc\x89@\x8e\x86\xb19\xfe\xd2>\xcbw\xcd\xeb\xe1\x17\x1e~\x17{\xf0\xbfb)P\xfc\xb0#\x90H\xee\xa2m\x96p\xf38{\xd8\xa6F\xe1\x10.\x9aoyb\x10\xefe\xc3j\x97\x83\x83\x03\x986\x9f\x9e\xe7\xcd\x1aF\xb3\xcd6\xc0Y=\xc0$\xe2[\xb4\xcb-|xa5\\]\rs\x1b4=\xca\xaa\xbf\x98\xfe\xbc-&\xa3\xd9\xaf\x93[\xd48Nk\xac\xab4\xfd~<>\xc3I\x15\xde\xad\xd0\\\xc4y\xbbh\xf2+<\x16\xdc\xff\xdd\x93\xa0\xddQ\xd2\xac\x1c\xda>\xcc\xdb\xbb\x80p\x93AE\x07t=\x8e\xe0\x82\x13\xe9\xe1Uu\xcaQpD\xb1~\xb0\xeb\xd1\xf7\x96\xbd\n\xe6?\xca9&M\xa5\xf7\x8d\x01\x8f}#\xdf&\xbb\xfe\x17\x1b\xef"d'
p291
sg79
(lp292
I32
asg81
Nsg83
Nsg84
VShelXL
p293
sg86
Nsg87
S'e3e98fbd555e3b17c83423ad94828bd9'
p294
sg89
I30
sg90
VLeast Squares
p295
sg92
F0.21820000000000001
sbag1
(g12
g3
NtRp296
(dp297
g15
I00
sg16
I33
sg17
S'decfad2e5412bfe546d67ae7f8432c32'
p298
sg18
g19
sg77
S'x\xda\x8dX\xfbO[9\x16\xfe=R\xfe\x07kvW\xd3\nH}\xfc\xf6j\x19\x89a\xa0t&\x10\x08\xd9\xdd\x99j$t\x0b\x97\x125\x0f6\t\xdb\xce\x7f\xbf\xc7\x8fcg\x92\xdbj\x03\x08\xc7\xd7\x8f\xcf\xdf\xf9\xce\xc3\xb7\xdfc\xf8\xd9\xb4\xf3\xe7;\x18\xac\xda5\xbb_\xb5\xcd\xa6}`\x1f\xfe`\xb7\x17g\xc3_\x87G\x82\x83zc\xfb\xbd~o\xf2n2\xccc\xef\x9a8z\xba`\xd7\xe2\x15\xbc\xa6\xbf~o|v\xc9F\xb3\x07\xb656\x8d\x82\xf0\xc3\xfe\x02>\x8d\x89\x8bO\xd8z9{\xd9L\x97\x8b\xaf\xac4\x06\xc6\x07 \xdc!\x1b\x7fn\x9bO\xf8\x85Ky\xc8Nf\xcfOM\xf8\xc2\xe1\x90\x8dV\xd3v\xb1i\xe2*M\x80\xf4\xfc\xb2I\xb3\xcfg\xcd\xfd\'\xf6\x85\x1d\xb3#>\x10\xde\xb1W8G\n\xc1^\xb3\xc7\xd5r\xce\xae\x9b\xd5z\xb9X\x7f\xcf\xfe\xf3\xb2\xdc\x84E\xd6y\xder5\x7f\x995\xecq\xf9\xb2\xa8LL\xfe\xceN\xc1\xb2+\xc1F\x96\x9d\xf7{\xa7g\xc3!\xaeg\x81[\xc9\xec\xc0Z\xc3\xdc\xc0x/\x990\x03\x07\xde0\xcf\xd3o\xbf\xf7\xfel<fBE\xc8\\\xa6\x7f\xe9\x1b\xe0\t\xc3O\xbf7<\x99L\xd8\x11\xf4{\xb7\xbf]^\xe23}\xf4\xeb\xe1\xd1o\x87\xd88x\x9f;\xb1\'|\x8d\x9dG\xef\xeb\xc8\x83\xd8\x8f\x83c\xe7\xf9\xc9);e\xa3~\xef\x9fW\xef&\xcc8&E\xbf\xc7p\x83\xc1\xed\x80a\xf3zxr\xc5\x18\xe0\x96?\x8e\xae~b\x7f\xbd\xe8\xf7f\xd3\xf5\x86\xa9~\xefq\xde<\x87!\xcd\xfd\xa6I\\\xfcc9k\xbf\x88A\xfbe\xb3j\xd6?\xe4\xbe\x8bO\xb3\xdb\xd5=\xfb\xeeo\x83\xdf\x7f\xcf\xday\xfa4\xfb\x8e\x1e\xbf\xd9\x99\x83{\xff\xfb\xed\xc5$(\r\xad\xc9\xc3\xa7\xdf;\xff\xd7\xc9\x98\xa5\x0f\x92h\xb8\x93\xfd\xde\x08\xf9`L\xa4>#\xb56<\xb5\xb5\x13`|j+i\xbc\x82\xd0\x06\x18\xc4\xc5R?\x97\x9e\x86p\xcd%\xb0\xe3~\x8f\xb1\xb2\x05\x17\x1a\xc2\xcaG\x91|\xb4En*0\xd4\x14FD\x0c\xb2`\xf0\\XZ\xd4q\xc5\x05aP\x0e\x7f;0(\\#7M\xd8d\x07\x836\x9av\x13\x00\x84\x16\xc0y\xc2\xe0\xac\x8a\x18T\xc1\xa0\x8c\x93\xd2\xd2\xbe\x96\x1bHm\xe1\xbd\x8d\xab\xedb\xb0\xcak\xdaO[\xbe\x8bAJ\x91W\xc0\x93\x1a\x82\x03\xa0\xa8)%$\x1et\xb5\x85\x17.\xd0\x12\xdbV:\xa92\x06\xa3\xa5\xef\xe2\xc1s\xe3\x08\x83D\x86wmaD\xb1\x05\xf0b\x0b_-$\x8d\x8e\x18L\xe5\x01\x97$\x1e\xc0j\xef\xf3\x06R*\xa9l\x07\x06\xe7\xbc\xa53\x1b\xb4\xdc.\x0f\xcaZ\xdaM\x17\xe5ppE\x0fZ\'M\xda\xaa\x07\xe5-\x99MYm=\xb5\xc1\xd8\xa4\xd5]=\xc8Hk\xa2D\xeb]\x0c\xcaI\xa2\t\x1c\x90\xd5\xf0t\x8a@\x82u\x11\x83\xab\x18\xa4\xe2*\x0f\xd5\xca\x83\xb5\xc4\x83\xc5\xc1]~\xa1\x1c\xf1\xe0$\xb8=\x0c \x8a\xfa\xac\xa2I\xdc\xbb"O+|\xc4\xe0\x0b\x06a5@\xd6\x833\xa0\x95%Mrcu\x07\x06c\t27B\xef\xe9A{+\x8b\x17\xca\xd2\xd4N\x158\x1cmq\xca\xf9\x8f\xb8t>\xbbU\x82\xf6U\xd2Y[\xda\x00\x9d\x18\x84\x12D\xb6\xf2~?>\x18\x0f%>\x14\xe5pYU\x82\xfe\x161\x9c\x16\x0cJ{\xed\xc9\x17\xd0oxnK\xeb<\xef\xf2M\xe3\x9c)\x18\xc4\x9e-\xa4V\x14>\x00\x83\x18\xf9\xa6\xe1[\xc8D\xc4\xf0S\xc1`\x05\xaa\x8c\xfc\x14\x83\xa3\xcdDK\xaf\xb4\xe8\xe4As\xda\x04\x95\xb4\xcf\x83w\xbc\xd8\x82\x9c>\xf0@\xc0\xb9u\x101\x9cU[ \r\x1a\x08\x83\x91\xc4\x89\xc4C\x9a\xce8i\x94+a\xdb\xed\xc7\x07\xce\x8b\xe5\xad\xae\x87/\xc1\x15sn\xe2\xe1\xbcb\x10\xc2\x13\xb9\xcai-\x04a@&M\xa7_\xe8\x9a:8\xdf\xd7\x03/<H\xe7J\x9c\x84"\r\xa7U\xc4\xf0v\x1b\x83$\xbf\x91NY\xa0\x18\xe5d\x9e\xb7\x8b\x01\x93\\\xb1=\x9aeW\x0fhZ\xda\r\x13F\xc9\x17P)\x01\x171\\\x14\x0c\xce\t\xe7K|@\x03\x90\x1e\x1c8\xdb\x15\xa3\xb4p\xba\xe8A\xef\xc7I_=\x00\xd3\x1b\xf1 \x14\xc5jT=\x8f\x18\xdeUM:\x11\xd3G\xca\x9b\x1a\x87P\x0c\xf7)\xcf\xeciRh\xd2\x03\x86v\xb1\xaf\xc9b\x0b\x00\xe1J\xea\xb0\xbcP"\x12\x0f?\x17\x0c\xc6y#\xf3s+%\xa7\xb8-\xf1\x8c\xa2\x93\x07M!-\xe4\x0b\xbbo\x0bA\x9a\x04\xedK\xbe\xd0\xbc\xe8\xc1\xf8\xc4\xc3/5>H\xb4|^\x1f00\x91w+\x01\xd6w\xd50\x98hi9\x8c\xed{\x9aT5\x84!O\xb2\x04hI)\x14S\xb7\x8d\x18\x86U\x93\x98\x83\x08.\xc6\x17\xeb\x1c\xe5/\xe1\x95\xea\xe2\xa1f"\x13\x12\xf0n\xac\xc6\xa4U\x92\xa5\x925F\x15\x8f\xe5\x19\xc3e\xd5\x83\xc2\\\xaaH\x9f\xe8\xfb\x84\x07\x9c\x90]~\x81I\xa2\xd6rb\x0f\x831\xd5\x19d\x14x\xd2\x03\x94\xd4\xa1l\xd2\xc3U\xf5\x0b\x839\xba`p\x9aN!\r&\xd1.=\x18U\xdd\xd4\xec\xd7\x93\xaaT \xa1\x9c,\x94pM\x18\x04\xf10\xaaz\xb0*\\\x0cR\xbe@\xe7/\xb6\xc0\xfc\xe8DW\x9cTE\xe2!\xcd\xee\xf1\xe0lIiJ\xd7Z\xae\x86LoR\x8c\xba.\x18<\xb8\xacd\x88\xbe\xef)Nb\x85g\xbb4\xe9\xbd\x16\x15\xc3^\xce\xf2X\xaa\x95H\x00j+@\xe7^\x855t\xc4p\x931\xc0\x00\x03\x98 \xe4X;iMq\x9b[\x9fj\xec\xdd8\xc9)\x13\x01V&\xbb\xbe\x89*r\x84A\xc9\x12*\x84\xa0z1$\xf7d\x8bq\xe1\x01<\x00\xd5Y\xe8\x14\x9c\xf2\x97\xd0x\xdb\xe8\xccY@\xe1\x1c\xf9\xc5"e\xd7\x16\xe8P\xb4\x1b\x94\xfbE\x8e\x83\xb1\x89\x11\xbe\xdf\xbb\xf8ex\x1e\xaeZ,]\x96\xfe\x9f\xfb4\xde\x82\x8f#2<\'^JWa\x17\x8c%\n/\xaa\xec\x07\xa6\xd6\xd3\x8f\xaf\xce\x97\xaf\x19k\xf0\xb6\x1a\x0b\x11\xac\xe2\xc2\xb0f6\x8bC-Vn\x0f\r\xdd\xe8\xf0#\xd0\xa3\x9e\x9bU3o7\xedj\xcdV\xed\xe3t\x81w\xfe\x97\xf5t\xf11\x9f\x07;\xd7x}\x9b\xc6K1b=\xc3\x9b"\xcb\x07\xae\xd7\xb9\xa4\xe3\xc4P\x96?g\xe1UA\xd8\xe8b\xfa\xf1\t\x17a\x0f\xd3\xc7\xc7v\xd5.\xee[\xf6\x1c.\xf1L\x0f@\xfaC\xc6\x1e\xda\xf69\x0cx\xc2\xfbb`\x08\xaf3\xd8\x0bGx\xa0y\xc3f\xed\x7f\xdbY2\x08\x9a\xee&)\'W]!\xe6\x86\xa8nm\xf2\xe0P\x17Tk\x85\xa0\x11F\xe3>H\xf4\x8d\xa83m\xac\xf1B\xcd\x14\xean\x8c\x8d2x\xe3\xfeL9\xd0X\xe2\xdc\xc8:\x13\xaf&6z\x8c\t5\xc6\xd7\xf7\xc4\xd8\x82\x85\xea\x8d\xa2\x99\x10"\x94L5s\x98\x11^@\x04\xadv\xcd\x0cnr\xa3\xebL\x94z\x9c\x89\x110\xa2\x16.\xc4\x8b\xce\x99aO\xb3=S\xf1\x1c\xe3u\xba\x1b\x88o\xcd\xb4[h=\xc8\\5\xe5\xff\xdd\x0c\x85\xfc\x8a3]e\x08\xef\x01\xc9\x1a6[E*\xf7\x8d\x99\xbe\xce\xe4\x8eC\xbae\xfah\x15,\xeb\xe1+3\xa3\x12x\x99ilp\xb4t/K{\x86\x92\xaes\xa6\t\xb2d,\x08s\xf2\xd4\xa2\xa7\xa1\x87\xcc\xd3[\xa3\x0f\xedl\xf9\x99}n\xd6\xacyxH\xef\xbeF\xf1\rF\x9e@\xf3\xa2\x1fn\xb9a\x87\x0f\x06\x17\xdc\xf1@\xbcP\xa2t\x92\xff\xa5u\x16o\x9a\xaf\xbb_x\xf8\'\xdfc\xdf\xf2\xa5 \xf1\xc3}G24\xef\xb2m\x16\xec\xf6i\xfa\xb8Iu\xcb!\xbbl\xbe\xe4\x8e\xa3\x98\xeb\x07\x95\x97\x83\x83\x036i>\xbc\xcc\x9a\x15\x1bN\xd7\x9b\x00g\xf9\xc8\xc6\x11\xdf\xbc]l\xd8\xbb-\xd6pt%\xe6.\x9c\xf48\x1f}\xab\xfb\xe3\xa6PF\xbd\x9f\xc7wx\xe2\xd8\xade\xc8N\xa9\xfb\xedht\x8e\x9dj\x80%+\xf5E\x9cw\xf3&\xbf\xc2C\xb4;O\xc2\xe9\x8e\xd3\xc9\xca\xa6\xed\xe3\xac\xbd\x0f\x08\xd7\x19T4@\xd7\xe3\x08.\x18\x91\x1e^W\xa3\x1c\x07C\x14\xf6\x03\xaf\xc7\x7ff\xf6:\xd0\x7f\x9ccL\xeaJ\xef\x1b\x03\x1e\xfbJ\xbeN\xbc\xfe\x0f\xfe\xfe"\xc1'
p299
sg79
(lp300
I33
asg81
Nsg83
Nsg84
VShelXL
p301
sg86
Nsg87
S'e3e98fbd555e3b17c83423ad94828bd9'
p302
sg89
I31
sg90
VLeast Squares
p303
sg92
F0.21820000000000001
sbag1
(g12
g3
NtRp304
(dp305
g15
I00
sg16
I34
sg17
S'd111f79580badb37c4557625b8bbd142'
p306
sg18
g19
sg77
S'x\xda\x8dXkOcG\x12\xfdn\xc9\xff\xa1\x94\xddUf\x04\xf6t\xf5\xbb\xa3\x10\x89\x10\x18&1\x18\x8cw7\x19EBw\xe02Xclb\x9b\xcc\xe4\xdfo\xf5\x9b\xd8w\xd0\x1a\x10\xed\xbe\xfd8]uNU\xf5\xed\xf7\x80>\x9b\xf6\xe1\xf1\x1a\x87\xabv\r7\xab\xb6\xd9\xb4\xb7\xf0\xe1/\xb8:=\x1e\xfd:\x1ap\x86\xf2\x8d\xe9\xf7\xfa\xbd\xe9\xbb\xe9(\x8d\xbdn\xc2\xe8\xd9\x02.\xf8+|\x9d\xff\xfa\xbd\xc9\xf1\x19\x8c\xe7\xb7\xf0ll\x1c\x85\xfe\x07\xfe\x81.\x8e\t\x8bOa\xbd\x9c?mf\xcb\xc5WV\x9a \xb0!r\xbb\x0f\x93\xcfm\xf3\x89\xbe0!\xf6\xe1p\xfex\xdf\xf8/\x0c\xf7a\xbc\x9a\xb5\x8bM\x13Vi<\xa4\xc7\xa7M\x9c}2on>\xc1\x178\x80\x01\x1brg\xe1\x15\xcd\x11\x9c\xc3k\xb8[-\x1f\xe0\xa2Y\xad\x97\x8b\xf5\xb7\xf0\xc7\xd3r\xe3\x17Y\xa7y\xcb\xd5\xc3\xd3\xbc\x81\xbb\xe5\xd3\xa2Zb\xfa\x1d\x1c\xa1\x81s\x0ec\x03\'\xfd\xde\xd1\xf1hD\xeb\x19dF\x80\x19\x1a\xa3\xc1\x0e\xb5s\x02\xb8\x1eZt\x1a\x1c\x8b\xbf\xfd\xde\xfb\xe3\xc9\x04\xb8\x0c\x90\x99\x88\xff\xe27\xa4\x13\xfa\x9f~ot8\x9d\xc2\x00\xfb\xbd\xab\xdf\xce\xce\xe8\x99\x1a\xfc\xba?\xf8m\x9f\x1a{\xefS\'\xf5\xf8\xaf\xa1s\xf0\xbe\x8e\xdc\x0b\xfd48t\x9e\x1c\x1e\xc1\x11\x8c\xfb\xbd\x7f\x9f\xbf\x9b\x82\xb6 x\xbf\x07\xb4\xc1\xf0j\x08\xd4\xbc\x18\x1d\x9e\x03 m\xf9\xe3\xf8\xfc\'\xf8\xe7i\xbf7\x9f\xad7 \xfb\xbd\xbb\x87\xe6\xd1\x0fin6M\xb4\xc5\xf7\xcby\xfb\x85\x0f\xdb/\x9bU\xb3\xfe!\xf5\x9d~\x9a_\xadn\xe0\x9b\x7f\r\x7f\xff=q\xe7\xfe\xd3\xfc\x9b\xfc\xf8\xcd\xd6\x1c\xda\xfb\xbfoO\xa7\x9ei\xe4M\xe6?\xfd\xde\xc9\x7f\x0e\'\x10?dD\xcd\x0c\x11cL\xf6\x00\xe0\xb1O\x0b\xa5,\xc6\xb6\xb2\x1cY\xea\x97B;\x19\xfa\x11\x87a\xb1\xd8\xcf\x84\xb3i\x08SLH8\xe8\xf7\x00\xca\x16\x8c+f\xa85\x08\xc6\xc7\xd2\x94\xa8r\x93k\x1d0\x88\x82\xc11n\x99\x8am\xcb$\xe3&a\x90V\x1a\xde\x81Ar\xf2\x7flj\xa6\xcc6\x06\xa5\xa5H\xbbq\x94\xe9p\x0c9g\x19\x83u6`\x90\x05\x83\xd4V\xc8\xb2/\xd1\xcd\xc66w\xce(\xd6\x81\xc1Hk\xf3~\xca\x8am\x0cB\xb0\xb4\x1a\x9d\xd4\xe4\x8d\x11\xa5LM!\xb8\n\x18T\xf5\x85\xe3\x8e\xa7E\xb5\x11\x96\xcb\x84A+\x11\x0f\xbc\x85\xc11\xa13\x06\x81|\xc7\x17\x9ac>12Q\x0f_|AN\x0e\x18t\xb5\x03#\x14iQ4\xca\x99dh!\xa4\xe8\xe4\x83\xb5y8\xad\x86v\xc7\x0e\xd2\x15\x0c\xca\xa8l\x12\xb4\x05\x83R\xd1\x0e\xa6\xf2A:\x83iQihV\xc2 Q\x1b\xa5\xba\xf8 \x14\x16\x93h\xb7\x8dAZ\xe12\t\n\xd1\x88\x9c\xa6p\x1a-\x0f\x18l\xc5 \xc8\x12Y\x17\xd2\xb1\x0c]\x08\x83\xae\x0b\x03\xb1\'ob\x05\xdf\xc5@\xf4\xcb\'6"Ob\xce\xe9\x02\x07#\x06W0pb\x9eN|\xb0\x1a\xb5\xcc\xfdtH\xa3;0\x10idnr\xb5\xe3\x0b\xe5\xaa\xd5\xb9\xd4\xb9\xa91\x1b\x8f\x9c)(\xe42\xf6#-\x9d\xcen\xa4\xe0,\xc7\x04k\xd1\xe66\xa2\xe9\xe2$\x97X\xdcB\xda\xd9\xe5\xa4+\x1b3W\xf8 l\xd1\xa6\xb3.`8*\x18\xa4rZ&;q\x12\x96H\xfd\xc2X\xc7\xbb|\xa1\xadR\x05\x03Id\x9b\x93*3\x8ad\xa1\\\xd6f\x8c\x83\x11\x99\xd2\x01\xc3O\x05\x83\xe14-a\xd0>8f\x0cN\xaah\x93\x1d;\x14\xd7J\x12\xfb\x8e\x1d\x9c\xb1\xc5\x17\xd9\xa8^\x90\xa5i\x92\x1d\x8e\xab/\x9c\xb2\xba`\xd0\x82gNJ2CW\x8c\xa21E\x9b]\xbe\x08A8\xed\xa6j\xd86\xbc\xf4J\x1e0\x9cT\x0c\x9cbT"\xba\xb4JZ\x931P:\x90\x9d\xba\xc82"\x0c\xc4\xb4\x1d>\xb0b\x07a\x8a/\x10\x0b5\xac\x8e\x9c|\xfb\x1c\x83\xcc9BX\xa9\x8d\xcdm"e\x97/\x84\xd0\xaa\xf8\x1ewr\x96`2\xcb\x86|Q\xe2\x03\xe2\xb3L\x161\x9c\x16\x0c\x14\xf6\xac\x939>\x90\x19\n\x06\xb4\xba+g)n\xb0\xf0A\xee\xc4j\xf2\x0f\xab\xc92\'\t\xe4*\xab\x85\x02x\xc4\xf0\xaer\x92\xea\x1f\xc5J\xdetE\x9b\xcc\x11\x99\xbb8\xc9\x8b\x1d(\x90\xee\xe6n\xc7j\xa2b%T\xa0\xaa&a&`\xf8\xb9`\xd0\xd6\xe9\x1c]\ri3\xe7/A\xc2B\xd7e\x07\x85\xf2\xa5|\xc1J\x08\xa33\x14\xb7(VtA\xd2\x0b\x18~\xa9\xf1A\x08\x9b\x15\x8d\x14\x98J\x1e\xe7hl\x97\x1dt1U\x84\xb3\x1d\xabk\x08\xf3\n(\x01Z\xe4\xf8@4\x8b\xda\x1cUNRL\x90\xc9\x0eBQ.\xc81\xd3p\xa7\xbb\xb4I5\x03\xabqy7V+,\xdaD\x91s7j^z\xc9>\x01\xc3Y\xe5\x83T:\xc7jk\xb5\xb2\xa9\xed\xd3\x9b\xe8\xcc\x17\x1cM\xad\xe5v0\xe8\xea\x00\x14\xaa\x86m\xeb\nS-\x0b\x18\xce\xab.\xb4vLf\x0cV\xe6\x15\xc8:I/\xdb\x18(;W>\xec\xc4(*\x05t\xd1\xa6*M\xe6r6\xe5\xd4\x0c\x18\xc6\x95\x0f\xe44\x99\xd6\xa7\xb0-\xb2\xba)RH\xdde\x07\xd2o\xa68\xa5\xd9\x9d\xdc\xad\x9d(\xe9D\x96\xe2\x89.Z\xb2j\xd3\x06\x0c\x17\x05\x83#\xeaEN\xa2\xd7~\xe1\'%:\xd1\x99\xb3\x9c\x93\xc5$hw\xe2\xa4\x13\xb6F\x02\x8b5lgjHRN\xc0p\x990\xe0\x90"\x98\xcc5$\xd5N:\xe7\x0e\xe9sK\x97\x1d\x88\xaaI\x17\xa4t\xb7\xcd\x07$\xc6\xda\xb2\x9b-\x0e@U\xe6\x1b\x16\xed0)v@\x87,\xe7n\x12#\xcb\xb1\x84\xfb\xa2\xb9+>P\xa1\x94\xa5\xac\x90\xef\xf0A\xcb\x12F9\x8a\xe2\x00W\xdc\xc2\x85\xaf\'O\x7f\x19\x9d\xf8\xab\x16\xc4\xcb\xd2\xffs\x9f\xa6[\xf0A@Fj\xa1K\xe9\xca\xef"|\xbd~\xb2\x84\x1f@\xaeg\x1f_\x9d,_\x034t[\r\x85\x08\xf9\xcb\x0fk\xe6\xf30\xd4P\xe5v\xdb\xe4\x1b\x1d}(\xda\xc2c\xb3j\x1e\xdaM\xbbZ\xc3\xaa\xbd\x9b-\xe8\xce\xff\xb4\x9e->\xa6\xf3P\xe7\x9a\xaeo\xb3p)&\xac\xc7tS\x84t\xe0z\x9d\x8b<\x8e\x16J\xf4g\xe0_\x15\xf8\x8dNg\x1f\xefi\x11\xb8\x9d\xdd\xdd\xb5\xabvq\xd3\xc2\xa3\xbf\xc4\x83\x1a\xa2\xd0\xfb\x00\xb7m\xfb\xe8\x07\xdc\xd3}\xd1[\xc8h\xba\xce\x03\x0e\xe8@\x0f\r\xcc\xdb?\xdbyt\x08\x85\xf6\xcb\xc8\x9cTu\xf9\x92\xdcGuc\xa2\x82}^\xab\xde\xf2A\xc3\x8f\xa6}\xc8\xd0\x97\xbc\xce4\xa1:\xf25\x13\xc5\x14\x1f\x1b\x85g\xdb\xeeL1T\x14\xca/E\x9d\xe9\xd0\xd7\x16\x18*\xb8\x97\xf6\xa4\xd8Bd\xbf\x94y&\xfa\x08%c\xcd\xecg\xf8\x17\x10Vw\xcf4T\xda]\xaa:\x93\x98\x1e\xce\xa7\x18\x0f\xa8\xb9\xf59\xa3s\xa6\xdfS?\x9f)Y\x8a\xf12\xde\r\xf8K3\xcd3\xb4\xbe\x12\x8aU\x93N\x15\xdcW\xd0j\x12\xd4\xa5\xad\x16b\x96a\xbc+:\x17\xd0\x06=|u\xa6\xab3\xe9\x06\x11Q\x9a\xe4O!\xed\x0b3C\n\xc4t\x17E\x97\xeee6\xce\xf4\x8a\xef\x9c\xa9=-\x01<1\xa7\xf7-)\x8d\x14\xf2\x10\xdf\x1a}h\xe7\xcb\xcf\xf0\xb9YCs{\x1b\xdf}\x8d\xc3\x1b\x8c4!\xcf\x0b:|&\xc3\x0e\rz\tn)\xd0W]&\xe9/\xae\xb3x\xd3|]~\xfe\xe1\xdf\xb4\x07/i\xc9S|\xbfCHy\xdeY\xdb,\xe0\xea~v\xb7\x89\xb9r\x1f\xce\x9a/\xa9c\x10.\xe7\xc3j\x97\xbd\xbd=\x986\x1f\x9e\xe6\xcd\nF\xb3\xf5\xc6\xc3Y\xde\xc1$\xe0{h\x17\x1bx\xf7\xccj4\xba\x1a\xe6\xda\x9f\xf4 \x1d\xfdY\xf7\xc7M1Y\xee\xfd<\xb9\xa6\x13\x87nE\xd5o\xee~;\x1e\x9fP\xa7\xf4\xea\xce}\x01\xe7\xf5C\x93^\xe1\x11\xda\xad\'\xfet\x07\xf1de\xd3\xf6n\xde\xdex\x84\xeb\x04*8\xa0\xebq\x00\xe7\x9d\x98\x1f^T\xa7\x1cxG\x14\xeb{\xbb\x1e\xfc\xdd\xb2\x17\xde\xfc\x07)\xc6\xc4\xae\xf8\xbe\xd1\xe31\xaf\xc4\xebh\xd7\xff\x01\x86\xe5"\xe8'
p307
sg79
(lp308
I34
asg81
Nsg83
Nsg84
VShelXL
p309
sg86
Nsg87
S'e3e98fbd555e3b17c83423ad94828bd9'
p310
sg89
I32
sg90
VLeast Squares
p311
sg92
F0.21820000000000001
sbag1
(g12
g3
NtRp312
(dp313
g15
I00
sg16
I35
sg17
S'8b59d3bd6a37b5371704351d182bc29a'
p314
sg18
g19
sg77
S'x\xda\x8dX\xfbO\x1bI\x12\xfe\xdd\x92\xff\x87\xd2\xde\x9d6\x11\xe0t\xf5\xbbO\xc7J,\x0b!\xb7\x06\xf3\xf0\xde\xedF+\xa1\t\x0c\xc1\x8a\xb1Y\xdblr\xff\xfdU\xbf\x1df\x82\xd6\x80h\xf7tu}]\x8f\xaf\xaag8\x00\xfal\xda\x87\xc7k\x1c\xad\xda5\xdc\xac\xdaf\xd3\xde\xc2\x87\xff\xc1\xd5\xc9\xd1\xf8\xd7\xf1\x1eg(\xdf\x98\xe1`8\x98\xbe\x9b\x8e\xd3\xda\xeb&\xac\x9e-\xe0\x9c\xbf\xc2\xd7\xf9o8\xb8<:\x85\xc9\xfc\x16\xb6\xd6\xc6U\xe8\x7f\xe0o\xe8\xe2\x9a\xb0\xf9\x14\xd6\xcb\xf9\xd3f\xb6\\|c\xa7K\x046Bnw\xe1\xf2s\xdb|\xa2/L\x88]8\x98?\xde7\xfe\x0b\xc3]\x98\xacf\xedb\xd3\x84]\x1a\x0f\xe9\xf1i\x13\xa5\x8f\xe7\xcd\xcd\'\xf8\x02\xfb\xb0\xc7F\xdcYxE2\x82sx\rw\xab\xe5\x03\x9c7\xab\xf5r\xb1\xfe\x1e\xfexZn\xfc&\xeb$\xb7\\=<\xcd\x1b\xb8[>-\xaa%\xa6\xff\x84C4p\xc6ab\xe0x88<\x1a\x8fi?\x83\xcc\x080#c4\xd8\x91vN\x00\xd7#\x8bN\x83c\xf1w8x\x7fty\t\\\x06\xc8L\xc4\x7f\xf1\x1b\xd2\t\xfd\xcfp0>\x98Na\x0f\x87\x83\xab\xdfNO\xe9\x99\xda\xfbuw\xef\xb7]\x1a\xec\xbcO\x934\xe3\xbf\x86\xc9\xbd\xf7u\xe5N\x98\xa7\xc5a\xf2\xf8\xe0\x10\x0ea2\x1c\xfcr\xf6n\n\xda\x82\xe0\xc3\x01\x90\x82\xd1\xd5\x08hx>>8\x03@R\xf9\xe3\xe4\xec\'\xf8\xfb\xc9p0\x9f\xad7 \x87\x83\xbb\x87\xe6\xd1/in6M\xb4\xc5\xbf\x96\xf3\xf6\x0b\x1f\xb5_6\xabf\xfdC\x9a;\xf94\xbfZ\xdd\xc0w\xff\x18\xfd\xfe{\x8a\x9d\xfbO\xf3\xef\xf2\xe37\xcfdH\xf7\x7f\xdf\x9eL}\xa4\x917\x99\xff\x0c\x07\xc7\xff9\xb8\x84\xf8!#j2\xe2p0!{\x00\xf08\xa7\x85\xd2L\xc5\xb1\xb2\x9cI\x1d\xc7Rh\'\x99\x1f#\x8e\xc2fq\x9e\t\xe7\xd2r\xa6\x98\xd0\xb0?\x1c\x00\x14\x15\x8c\xab\xb0r/\x18\x1fy\x1eJ\xd4y\xc8\r\x06\x0c\xa2`p\x8c[\x91\xf4Z&\x19\xda\x84AZ\xe9d\x0f\x06)\xb8HC\xcd\xac|\x8eAi\x81I\x1bG\x8di\x16\tZ\xc6\xe08\x0b\x18d\xc1 \xb5\x15\x8ae\xbd\x06U\x9a\xe7\xce\x19\xa9z0\x18i\xf3\xceJ\x91I\x9ea\x10<"\xf7\xda\x84\xc9p\x10e6\x89\x10B\x07\x0c\xaa\xfa\xc2\t&\x92q\xb5\x11\x16\xd3!\xb9V\xc2\xba\x1e\x0c.x2b\x10\xccu|\xa1y91\xb2\xe2\x0bk\xcb\xacH\xbe\xd0\xd5\x0e\xcc0L\xbe@C\x07K\xa7\x10B\xd2o\x0f\x06KQ\x95\xcf\xac\xbb\x18\xc8\xa82kS6{\x8d\\\xac\xca\xac\x8av05\x1e\xa43%\x06\x8c2\xd9\x0e\x14DFao<(]LB\xa7{\x86AZ\xe1r\x10\x18g\xca\xd0f\x0f\t\xb42`\xb0\x15\x83 K\xa4\xa5JZgy\xb6\x83\xe1\xd8\x87AH\x93}a\x85\xe8\xd8A"\x96\x13\x1b\x9e\x850\x84`\x1cj\x17\xed\xe0\n\x06nT\x89\x07\xab\x91\x14\xe7\x98d\xda\xe8\x1e\x0c\xba,a\x9a\xebn^\xb8p\xf8\x98\x85\xca\xe5\xa1\x96Y\x88YM%\xe8\x90\xb1\x1fi\xebtv#E\xb6\x13\x8d\xac\xc2<F4}v\xe0\xc2\xe9\xc2\x0f\x14\x9e\xcfc\xd2l\xf1\x83+\xf1 Bh\xecE\x93\xf0\x80\xe1\xb0`\x90\xca\xe9\xbc)\xa7\xc4\xd2i,\x8cu\xb2/&\xb5-\xfc@\x04\xd2\xcdM\xa5\x8b\xd5\x99\xcev@\xa5K\x8a\xd0)\x02\x86\x9f\n\x06\xf2\x19\xcf1\xa0=9\xa6\x88\x12\xb4\x7f\xa0\xb9\x8e\x1d\xa4\xb5\x19\x03\x89v\xec\xe0L\xf5\x85(\x0e\x10\x85\xae\x98q*`8\xaa\xbep\xca8\x961\x90\x87sLJ\xc7E\x1fG\xd1\x1aS0\xb0.\x86\xba\x92\x19]\xd2\x94\xd9\x8aAa\xc0p\\1pnm\xae\x11VIe3\x06r7\x7f9/\x84\xe3\xddx\xd0\xb52l\xf3$\x16\xf6\xb4F\x06\x0co\xb71T\xbdVj\x999\xcaRP\xda>\x0c\xc2\xa8\xe2{\xde\x8d\x07&\xf3c*\x18\xd9k\x88\\\xd4J\xc6\x02\x86\x93\x82\xc1Z\xb2\x83\xcd\xfc@\x0c\x93}a\x89\xda\xfarS\xf1\xc2\x93\x14\x0f\xa6\xc3\x0f\x91\xcac\xb1d\x99*\x90W\x93P\x10\x05\x0c\xefjLR\xff\x83\xac\xd4\xcdRC%s\xa8\xfb\xec\xc0\xb9\xc9f5\x8a\xb3nL\xb2\xaa\xad\x124\x16~\xa0\xd9\x88\xe1\xdf\x05\x83\xb6\x94\x8e\xe9\xecF\x90%\x93.Al\xd3\xeb\x0b\xa52\x9d\xfb`\xe7=\xbe(\xb9\xa9L\xe1\x07\xc52\x83S\xc2\xc6\xdc\xfc\xb9\xf2\x83 bJK\x91\x88\xa9\xd4qN\x1c\xdf\xcb\x93\xae`PJt0HQk\xb7\xc9\x8e\xa5z\xc1m\xae\xdd\x98\xe2a\\cR\x8a\x92\x9bBI\x93\xb9B\x1a\xca\xf4>\x8eRV\x9a\xc2\xcb\xbaS/\x94\x92\xbc\x14K\x9eS\x04\xb7\xb8\x9a\x8c\x120\x9c\xd6x\x90\x8aN\x96\xe3S\xeb\x1cpT\xde\xb8\x10}v@S\xb9Zu\xe2AS#\x95\x0f_\t\x9aU\xcad\xd2\xb8\x80\xe1\xac\xe6\x856,\x9b\x8c\x12D\xe4r+\xb4\xb4\xfd5K)S\xfb\x87n^\xb8\x9c\xe9\x94\x9bZU\x93\xb8\xd2\xe1\xa9\xe8\x8bI\x8d\x07#\xb9IR\x9c\x92?7IR\x93\x85\xfazZ\xa9\xb6L\xd2\xed\'\xb5\xb3\x85F\x95\x10=\xb9I\x89\x110\x9c\x17\x0c\x0e\x8d\x89}5\xfa\xdc\xb7X8\x8a\xf2\xb8\xafn:\xc7U\xa9\xdd\xac\xe3\x0bj\xc6e\xd1&L\t\xcf\x82\x81z\xe2X7/\x12\x06\x1c\x11\x8b\x16\xe3\xfa\xdeI\xd7\x1e\xcf\xea\xbex\xe0.\xefL\xe4G\r\xfa\xd7\x18\x90\xfa\x9a\xa2-\x12pp\x00\xd3\xb6\x14w\x1e}qY\xec\x80\x8e\xa0\xeb\xccW\x96\xe5R\xc7\x95\xea\xe7I\x19\xa3\xdd\x8b*\xec\xd6,\xaa{9d9\x8a\xc2\x93\xce\x96\x8e\x9f\x18~88\xf9y|\xec\xafZ\x10/K\x7f\xe5>M\xb7\xe0\xfd\x80\x8c\xb2\x85.\xa5+\xafE \xb1\xd1\xf1\x12~\x00\xb9\x9e}|u\xbc|\r\xd0\xd0m54"Du~Y3\x9f\x87\xa5\x86(\xea\xb6\xc97:\xfap:\xc8c\xb3j\x1e\xdaM\xbbZ\xc3\xaa\xbd\x9b-\xe8\xce\xff\xb4\x9e->\xa6\xf3\xd0\xe4\x9a\xaeo\xb3p)&\xacGtS\x84t\xe0z\x9d\x8bq\x1c-\x94s\x1f\xfc\xab\x02\xaf\xe8d\xf6\xf1\x9e6\x81\xdb\xd9\xdd]\xbbj\x177-<\xfaK<\xa8\x11\n\xb9\x0bp\xdb\xb6\x8f~\xc1=\xdd\x17\xbd\x85\x8cV4\x8b{t\xa0\x87\x06\xe6\xed\x9f\xed<:\x84Z\xbf\x8b\x189\xa9\xeb\xf2-\xb9gucb\x06\xfb\xf8\xa9\xde\xf2\xa4\xe1W{=$\xc9\xab\xa4\t,\xe4{&a\x037\x86\x96\xb0+)F\xbe\xbd\xb8\x10U\x92x\x99\x85\x8c\xd1\xbe\xfc|[\'q\x8b\xd7)\xb3$z\x86\x92\xb1g\xf6\x12\xfe\x05\x84\xcf\xd9>ICm\xf6\x85\xaa\x92\x94\xbc\xe19\xb5/\xe1\x7f\xac\xeb\xbd\x92^\xa7\xde\x92d\xfe^\x118^\xc4\xbb\x017/H\x9a-\xb4\x8e\xb9\xd45\xd9\xd4\xc1\xe9~IM\xc4ra\xab\x85\xe8z\x13m\xcb\xe2\x7fN\xca_\x90tU\xd2\xfaj\x1b\xba\xe6\xe4OR\xfa\x82dh,0\xddEQ\xe6{Y\x94\xf4,\xda+\xa9}X\x02\xf8\xc0\x9c\xde\xb7\x94i\x94!\x0f\xf1\xad\xd1\x87v\xbe\xfc\x0c\x9f\x9b54\xb7\xb7\xf1\xdd\xd7$\xbc\xc1H\x02Y.\xe4\xe1V\x1a\xf6\xe4\xa0O\xc1g\x19\x88\xd6\xf7\xba1\xff\xe2>\x8b7\xcd\xb7\xd3\xcf?\xfc*\xf7\xe0\xa5\\\xf2!\xbe\xdbM$\x93\xe5N\xdbf\x01W\xf7\xb3\xbbM|\xd1\xb0\x0b\xa7\xcd\x974\xe19I\xe1\xa8\xdaegg\x07\xa6\xcd\x87\xa7y\xb3\x82\xf1l\xbd\xf1p\x96wp\x19\xf0=\xb4\x8b\r\xbc\xdb\xb2\x1a\xad\xae\x86\xb9\xf6\'\xddOG\xdf\x9a\xfe\xb8)&\xcb\xb3\x9f/\xaf\xe9\xc4aZ\t\xef\x968\xfdv29\xa6II\xd9\x8dy.\xe0\xbc~h\xd2+<\xd6y\xe2O\xb7\x1fOV\x94\xb6w\xf3\xf6\xc6#\\\'P\xc1\x01}\x8f\x038\xef\xc4\xfc\xf0\xbc:e\xdf;\xa2X\xdf\xdbu\xffk\xcb\x9e{\xf3\xef\'\x8e\x89S\xf1}\xa3\xc7c^\x89\xd7\xd1\xae\xff\x07%\x13!\xe6'
p315
sg79
(lp316
I35
asg81
Nsg83
Nsg84
VShelXL
p317
sg86
Nsg87
S'e3e98fbd555e3b17c83423ad94828bd9'
p318
sg89
I33
sg90
VLeast Squares
p319
sg92
F0.21820000000000001
sbag1
(g12
g3
NtRp320
(dp321
g15
I00
sg16
I36
sg17
S'f5f8213316ffd0f21c6d0d93c84197d4'
p322
sg18
g19
sg77
S'x\xda\x8dXio\x1b\xc9\x11\xfdN\x80\xff\xa1\xb0I\xb06$\xd1]}w\x10-\xa0\xd5\x8a\x96\xb3\x94(QL\xb2k, \x8c\xa5\xa1E\x98\x87BR\xb1\xf3\xefS}\x0e\xcd\x19\x1b\xa1$\xa8\xd9\xd3\xc7\xeb\xaaz\xaf\xaa\xa7\xdf\x03\xfa\xec\xea\xe5\xf3=\x0e6\xf5\x16\x1e6u\xb5\xab\x1f\xe1\xc3\x7f\xe1\xee\xf2b\xf4\xdb\xe8\x843\x94oL\xbf\xd7\xefM\xdfMGi\xec}\x15F\xcfWp\xc3_\xe1\xeb\xfc\xd7\xefM.\xae`\xbcx\x84\xbd\xb1q\x14\xfa\x1f\xf8\x13\xba8&,>\x85\xedz\xf1\xb2\x9b\xafW\xdfXi\x82\xc0\x06\xc8\xed1L>\xd7\xd5\'\xfa\xc2\x848\x86\xb3\xc5\xf3S\xe5\xbf0<\x86\xf1f^\xafvUX\xa5\xf2\x90\x9e_vq\xf6pQ=|\x82/p\n\'l\xc0\x9d\x85W4Gp\x0e\xafa\xb6Y/\xe1\xa6\xdal\xd7\xab\xed\x8f\xf0\xef\x97\xf5\xce/\xb2M\xf3\xd6\x9b\xe5\xcb\xa2\x82\xd9\xfae\xd5Xb\xfaW8G\x03\xd7\x1c\xc6\x06\x86\xfd\xde\xf9\xc5hD\xeb\x19dF\x80\x19\x18\xa3\xc1\x0e\xb4s\x02\xb8\x1eXt\x1a\x1c\x8b\xbf\xfd\xde\xfb\x8b\xc9\x04\xb8\x0c\x90\x99\x88\xff\xe27\xa4\x13\xfa\x9f~ot6\x9d\xc2\t\xf6{w\xbf_]\xd13u\xf2\xdb\xf1\xc9\xef\xc7\xd48z\x9f:\xa9\xc7\x7f\r\x9d\'\xef\x9b\x91G\xa1\x9f\x06\x87\xce\xe1\xd99\x9c\xc3\xb8\xdf\xfb\xc7\xf5\xbb)h\x0b\x82\xf7{@\x1b\x0c\xee\x06@\xcd\x9b\xd1\xd95\x00\xd2\x96?\x8f\xaf\x7f\x81?_\xf6{\x8b\xf9v\x07\xb2\xdf\x9b-\xabg?\xa4z\xd8U\xd1\x16\x7f[/\xea/|P\x7f\xd9m\xaa\xedO\xa9\xef\xf2\xd3\xe2n\xf3\x00?\xfce\xf0\xc7\x1f)v\x9e>-~\xc8\x8f\xdf\x1c\xcc\xa1\xbd\xff\xf5\xf6r\xea#\x8d\xbc\xc9\xfc\xa7\xdf\x1b\xfe\xf3l\x02\xf1CF\xd4LS\x88\x8d\xc9\x1e\x00<\xf6i\xa1\xb4`\xb1\xad,\xa7I\xb1-\x85v\xc2\xf96\xe2 ,\x16\xfb\x99dL\xa7\xa6b\xc2\xc0i\xbf\x07P\xb6`\\:E\xad\x93`|\xe6rS\xa2\xceMnt\xc0 \n\x06\xc7\xb8\xd5*\xb6\xad\xdf \xb5\xa5\xb4\nE\x17\x06\xa1rSS`\x1cbP\x9a8\x10w\xe3h\\\xeaEn\n\x1c\'y\xc0 \x0b\x06\xa9mYTJ\x83.\xb5\xb9sF\xb2\x0e\x0cF\x1aQ\xf6#\xc4\x07\x18\x04\xb725\xc9J\x19\x0e\xa2\xc8\x18\x84\x90*`P\x8d/\x9c@\x9e\x16\xd5F\xd8\xbc\x17\xd7JX\xdd\x81\xc1:\x9dO\xa7D\xdb\x0e\\c91\xb2\x8c\x81E[\x9fDd"`\xd0\x8d\x1d\x18Q-\xad\x8fF9\x99\xda\x04\x97\x8e\xd4\x85\x81\xc8\x98\xcf\xaci\x93C;\xa8\xc6\xf3*\x1b\x95\xe0\xd8\xa6W\xd9\x80\xc14\xf1 \x9d\x89{\x11\x1e\xa3\xb4\xcd\xd8P\x1b\xc5:\xe3Acj:f\xed!\x06iE\t\x02S0P3\x07\xb2@+\x03\x06\xdb`\x10\x92\xb9\xb4\xa8\x92\xd61\xccv0\x9c\xab\x0e\x0cB\xea\xecp+\xa4ka\xc0\x86\x0c\x063ZdMS[\x0c\x18\\\xc1\xc0\xe9\xb4\xde,\x81\x17\x1a\x8d\xb59&\x89\xc7]\x18\xb4\xc9\xc3\x99\xe6\x86\x1fb\xd0\xe1\x80\x99\x85<7u\t"f\x15\xc5\xc39c?\xd3\xd2\xe9\xecFJY4\xc1Z#s\x1bQw\xe9\x03O\xa1\x1a\xf4\x81\x08v\x18\x93\x865\xfa\x90\rL\x81hs/\x99D\x06\x0c\xe7\x05\x83T\xc4\xc1\xc4\x0b.\xe8\xf4\t\xaf0D\x00\xdei\x87\xe2e\x92#\xd3\x8e\xc9|\n\xda\xcdd\x93\xa0\x92\x85\xb1d\xf6\x80\xe1\x97\x82\xc1p\xd2\x92\xccS)\x0cKx\x84\x93\x8au\xf1\x82K\xdbH&o\xe9\x03w\xc6\x14_H^\xec\xa0\n\x06\xe3\\\xc0p\xd1\xf8\x82\xce\x826c\xd0<\x0b1\x85\x1b\x0f\x8a\xd7\xe2\x05\x8di0\xb0C\x0c\xe8\n\x03\x98\xd1%<IVJ\xaf\xe7&a\x186\x188\xa7 I~\xb1J\x8al\x07I\xee\xc6N^\x18\x9b\x9bN\xb0\xb6F\x05\xc5\x8bj\x14\x18\x14u\x12U\x89I\x1b}\xf1v\x1f\x83\xcc\xea*\xac\xd4y\xac\xb0\x14\x94\xa6\x0bC\x0c\xaf\xe8{\xd1\x8aI\xc1d\xd9\x8dc\x91\n\x0cy1g\xb2\x80\xe1\xb2`\xb0\x96[\xa3\xb2>\xc8\x12p\xc2b\xb2\xcf\x01\x06\xc5\xb3\xd9\xc8\x17\xd8\x8a\x07\x19\x95 \xda\xc1\x95\x98\xe4{\xbc\xe0\x91\x17\xef\x9a\x98\xa4\xbd\xb26R\xde49\x87z\xe52]\xf9\x827I\xc9H\xd7\xf6\x85+I\x02\x89C%ud-\xf6l\xe1\x01\xc3\xdf\x0b\x06\xedsPZ\xdf\x08Aj\x9e\xec@j\x8f]\xbcP\x8a\xed\xe5\x8b67Ya\x00*]\xc23q,\xc8\x95\x8bv\xf8\xb5\xd1\x07!\x1c&\xe3"\tS^AR\xf6\xb7\x9d:Y$\x84\xe0\xc8\xb6/\xc8\x89\x85\x01\xbc\xc01<\xfbB\xa0\xaf\xad\x08\xc3\xa8\x89I)\\\xe6&\x91\xd8\x98\xac\x99\x86J\xe2._(\xabK\xfd\xe0T\xcb\x17j\xef\xf0\xc8s \xa2V{\xd5U\xf4\xc5U\x13\x0f\x92\x84\xcd\xe6\xf8\xd4%\x87Rz\xe3\xa2+oj\x14\xaah\xb5n\xe5nM\xe7\xc8\x87\x97M\xea`\xaa0V\x9a\xe8\x8b\xeb\x86\x17\xda`f\x93\xb5\xd6\xdf\x03"\x06Mj\xd1\x95/\xb4\xce%\x0fq\xd3\xb5s\xb7kT\x99\x9b\xe2\x16\xd49}q\xba9\x05\x0c\xe3&\x1e([`\xae\x9d\xa8\x12\xd3\xa5\xc6\xa3\x07\xb2K\'\x15\xca\x927\xdb5\x0c\x89\xbd,#M\xf1\x85(\xf1@\xaa\x13\xedpS0\x10\x03U\xe4&z\xee\x1bc\xb2>\x10\x8f\xbb|\xe1\\\tq*_\xc5!\x06\xaaX\xcb\xc6hK\xbe0E\x1f\x88\x04\x11\xc3m\xc2\x80\x03RQ\x9d\xf7\xa5\xda\xc9foR\x8dg;\xe3\x81\xbb\\\x8e r\xca\r_c@\xaa\x90\xb3>H\xc5\x8bV\xbb\x92l\xb9\x11\xd1\x17\x93b\x07*\xa4m\xd6\x04c\x8d\xcb\xb9\x85S\xd9g:k{\xe4)\xf0\x91H\xdf\xd2jM\x1e\xc8\xbb\xa1(r\xe5\x9ax\x10\xbe\xb6\xbf\xfcu4\xf4W-\x88\x97\xa5\xff\xe7>M\xb7\xe0\xd3\x80\xcc\x9bw\xb6\xde\xf8]\x04R\xf4\r\xd7\xf0\x13\xc8\xed\xfc\xe3\xab\xe1\xfa5@E\xb7\xd5P\x88\x90\x1b\xfd\xb0j\xb1\x08C\ri\xcac\x95ot\xf4\xe1t\x90\xe7jS-\xeb]\xbd\xd9\xc2\xa6\x9e\xcdWt\xe7\x7f\xd9\xceW\x1f\xd3y\xa8sK\xd7\xb7y\xb8\x14\x13\xd6\x0b\xba)B:ps\x9d\x8bq\x1c-\x94\xeb\x13\xf0\xaf\n\xfcF\x97\xf3\x8fO\xb4\x08<\xceg\xb3zS\xaf\x1ejx\xf6\x97xP\x03\xb2\xcf1\xc0c]?\xfb\x01Ot_\xf4\x16\xa2LO\xbdxB\x07ZV\xb0\xa8\xffS/\xa2C(\xcd\xde\xc6\xc8IU\x97/&\xbd\xaa\x1b\x13\x19\xecm\xdcx\xcb\x8b\x86\x1f\xed\xf7\xa1\x99\xbc\x99I;`\xac\x99\x84\r\xda(|\x9d\xd1\x9e)\x06\x8a\xc2\xe5V43]\xc8\xb94P\xfbD\xf5\xed=I[\xfc\x9e2\xcf\xc4P\xce\xc7\x9aY\xc7\x99\x94\x9e\xbbg\xfa\xeb\xe7\xadjf"e\xd6p^\xba\xe9\x85\x15B^\xef\x9c\xe9\xf7\xd4{3\x99pI\xe3E\xbc\x1bp\xf3\x9d\x99f\x0fm \xbb\xaf\x9a\x90\xa5\nNw\xcf\xd4T\x80\xdd\xda\xc6B\xccF\xb4\x86\xc5\xff\\\x1a\xfe\x9d\x99\xae\x99i5s\xb1j66\xdd\xe8\xdcwf\x06\x01\xc5t\x17\x8d3\xfd\xbd,\xce\xf4\xb7\xb0\xce\x99\xe1\r\x16\x80\x0f\xcc\xe9SML#\x86,\xe3[\xa3\x0f\xf5b\xfd\x19>W[\xa8\x1e\x1f\xe3\xbb\xafqx\x83\x91&\xe4y\x81\x87{4\xec\xe0\xa0\xa7\xe0\x01\x03\xe9BI\xc6\x8f\xfc\x8b\xeb\xac\xdeT\xdf\xa6\x9f\x7f\xf8\x15\xf7\xe0{\\\xf2!~\xdc&\x92\xc9\xf3\xae\xeaj\x05wO\xf3\xd9.\x16\x8e\xc7pU}I\x1dA-\xcd\xa0\xb1\xcb\xd1\xd1\x11L\xab\x0f/\x8bj\x03\xa3\xf9v\xe7\xe1\xacg0\t\xf8\x96\xf5j\x07\xef\xf6\xacF\xa3\x1b\xc3\xdc\xfb\x93\x9e\xa6\xa3\xefu\x7f\xdc\x15\x93\xe5\xde\xcf\x93{:q\xe8V\xc4\xa2\xdc\xfdv<\x1eR\xa7$vc\xee\x0b8\xef\x97Uz\x85Gh\x0f\x9e\xf8\xd3\x9d\xc6\x93\x95M\xeb\xd9\xa2~\xf0\x08\xb7\tTp@\xd7\xe3\x00\xce;1?\xbci\x9cr\xea\x1dQ\xac\xef\xedz\xfa\xb5eo\xbc\xf9O\x93\xc6\xc4\xae\xf8\xbe\xd1\xe31\xaf\xc4\xebh\xd7\xff\x01%\xa2"W'
p323
sg79
(lp324
I36
asg81
Nsg83
Nsg84
VShelXL
p325
sg86
Nsg87
S'e3e98fbd555e3b17c83423ad94828bd9'
p326
sg89
I34
sg90
VLeast Squares
p327
sg92
F0.21820000000000001
sbag1
(g12
g3
NtRp328
(dp329
g15
I00
sg16
I37
sg17
S'd9a28cb6eeaba7eb88b53eb46f89feef'
p330
sg18
g19
sg77
S'x\xda\x8dX\xfbo\x13G\x10\xfe\xdd\x92\xff\x87\x11mUPb\xb3\xefG\xd5 \xa5!&\xb4N\x9c8\xee\x0b!EGr&\x16~\xa4\xb6S\xe8\x7f\xdf\xd9\xb7\xeb\xbb\xa0\x1a\x10{{;;\xdf\xce\xe3\x9b\xd9\xebv\x00\x7f\xdbz\xf1pC\xfb\xebz\x03\xb7\xeb\xba\xda\xd6w\xf0\xe1\x1f\xb8>;\x1d\xfe1\xec1B\xc5K\xdd\xedt;\x93\xb7\x93a\\{S\xf9\xd5\xb3%\\\xb2\xe7\xf4E\xfa\xd7\xed\x8cO\xcfa4\xbf\x83\x9d\xb5a\x15u\x7f\xe0\x1bj\xc3\x1a\xbf\xf9\x046\xab\xf9\xe3v\xb6Z>\xb1\xd3\x98\x02\xe9Sf\x0ea\xfc\xb9\xae>\xe1\x03\xe1\xfc\x10\x8e\xe7\x0f\xf7\x95{ \xf4\x10F\xebY\xbd\xdcV~\x97\xcaAzx\xdc\x06\xe9\xc1\xbc\xba\xfd\x04_\xe0\x08z\xa4\xcf\xac\x81\xe7(\xc3\x19\x83\x170]\xaf\x16pY\xad7\xab\xe5\xe6{\xf8\xebq\xb5u\x9bl\xa2\xdcj\xbdx\x9cW0]=.\x8b%&?\xc0\t\xd5p\xc1`\xa4a\xd0\xed\x9c\x9c\x0e\x87\xb8\x9f\xa6Ds\xd0}\xad\x15\x98\xbe\xb2\x96\x03S}C\xad\x02K\xc2\xdfn\xe7\xdd\xe9x\x0cLx\xc8\x84\x87\xff\xc2\x13\xc5\x13\xba?\xdd\xce\xf0x2\x81\x1e\xedv\xae\xff<?\xc7w\xb2\xf7\xc7a\xef\xcfC\x1c\x1c\xbc\x8b\x938\xe3\x1e\xfdd\xef]Yy\xe0\xe7q\xb1\x9f\x1c\x1c\x9f\xc0\t\x8c\xba\x9d_/\xdeN@\x19\xe0\xac\xdb\x01T\xd0\xbf\xee\x03\x0e/\x87\xc7\x17\x00\x14U\xfe4\xbax\r\xdf\x9eu;\xf3\xd9f\x0b\xa2\xdb\x99.\xaa\x07\xb7\xa4\xba\xddV\xc1\x16?\xae\xe6\xf5\x17\xd6\xaf\xbfl\xd7\xd5\xe6U\x9c;\xfb4\xbf^\xdf\xc2\xb3\xef\xfa\xef\xdf\xc7\xd8\xb9\xff4\x7f\x96^\xbf\xdc\x93A\xdd\xbf\xbf9\x9b\xb8HCo\x12\xf7\xebv\x06\xbf\x1d\x8f!\xfc\xd0\x88\x8a(<\xf9\x08\xed\x01\xc0\xc2\x9c\xe2RI\x15\xc6\x12\xed)M\x18\x0b\xae,\xf7cJ\xfb~\xb30O\x04\xa1q9\x91\x84k8\xeav\x00\xb2\n\xc2\x84u+{\xde\xf8D\xa5\xa1@\x9f\xc6!3\xc4c\xe0\x19\x83\xc59c\xc3\xd8\x10nM\xc2 \x8c\xe4\xb4\r\x03\xd7"\x0e\x15e\r\x0c\x12\'\xa36\x86\'\x8a\xb3\x94\x93\x8c\xc1F;\x88\x8cA(\xc3\x85Mz5cQ\x8cY\xab\xb9j\xc1\xa0\x85\x12E\x9f\xd8\xc7\xc0Y\x86H\xd0\x94Q1\xa5\\\xc6!\xe7\x92{\x0c\xb2\xf8\xc2r\x96\xf6W\x9a\xebd\x07\xa6$7\xa2\x05\x83\x89.r\x188n\xb4\xef\x0bU\xacN\x9d\xcf\xc3\xd0\xc8d\x1d\xf4\x9f\xf0\x18T\xb1\x03\xd1TG;P--\x8b\n8\x17.\xa7[0(\x91\x0e\xca\xa5m\xdaA\xfa\x1d\xbc6iu2\t5eV\x85x\xd0%\x1e\x84\xd5\x82G<\x1a\xe33*\x10TiIZ\xe3A\xa5\x98\xb4\xc46\xec \x0c\xb7)\x08\xb4\xc9\xf1`H\x1arj\x82/L\xc1\xc0E0\x99\xcb\x0ba\x0cS\xc9\x0e\x9aq\xdd\x82\x81\x8b\x94:\xc4p\x1c\xeec\xa0$y\x9eh\x92,\x86*22\xa5\x8c\xc7`3\x06\x0c!k\xa2^\xa3\xa8\x11*\xc5$Q\xba-\x1e\x94\xca\xd1\xae\x98\xa1\xfb\x18\x14\xd9\xcdB\x91\x86E\x88\x18\x81\xb4tB\xc8O\xb8u<\xbb\x16!\xa3=\'`\x9a\xaa4\xa6T\xb5\xe5\x05ZGg~ M~\xd0${\x9e\xa4\xa4\xc7@4\x89*(R\x88\xc7p\x921\x08\x0c\x1c\x13\xc7\x8c3\x93\x0c\x8d\x19bM\x1b?`\x98\xa4\x9d\x85\xc5\xe4k\xc4\xa4a\xd9\x01&\x99\x84\xca\xe4cW=\xb8\xc7\xf0:c\xd0\xae@\xc7M\x15\xf2\x0f\x89\xf1\xc9\xad\x90\xa4\xcd\x17Lh\x9e)\x93\xf1\x86\x1d\xac.\xbe\x904\xdbA\x98\xec\x0b\x12|qZ|aK.(\xa1\xa8\x8c~C\xe2b\xc4\xb6\xe5\x05\xae\xc9\x18x#\x1e\xa8+\xa3Q\x9b\xd69<\x89\xcdv\xd0Jz\x0c\x83\x82\x811\xc3R>\x1a\x89a\x9d0\xa0\xbbik^\xe4\x8c\xe3\x8e\xae\x1a\x1c\xc5s\xbd\xe0\xd2d\x9e\xcc\xc01\xa3\x89\xc7\xf0f\x17\x83$)\x1f\rFG\xc2`0([s\x93\xe7#q\x84\xdc\x88\x07"\xb26\xc6\x92\xd0\x0eW;\x9bx\x0cg\x19\x032\x82IA&\xb1`H\x960`\x9e\xb6\xf9B\xb2\xecZ\xe1\x8a\xdf>? \x1fe;\xd8\xc4\xd5X\xb3H\xc9\x8b\x10\x0foKL\xa2.\xc5R\xdd\x14:\xe9\x12\xc4"\xa1\xb5\xc5$\xcb\x0e\xf7\xe5\xab\x11\x93\xb9H [\xe5"As\xc1\xc7Y\xed1\xfc\x9c1(cuz\xaf9\'*\xda\x04\xcb\x91\xa5m\xfd\x83\x94\x85v\x15i\xd6\x0b\xa22Ac]Mn\x91$\xe7\x85\xb2\xcac\xf8\xa5\xf0\x03\xfaWD;P$\xa6\xdc\xc30\xa4\xfbV\x9e\xb4\x19\x83\x94\xd8\xfd\xec\xfb\x82\xab\xacMS\x9dK\x07K\x94\xc9\x91\xb9<\x86a\x89I\x81\x19\x96\xe2P\x96x\xc0V\xc2\xda\xb6\x98\x94&\x95Y\xb4T37\xa5\xb4\xf9\xf0\xc1\x01\xbdX$JL\x06_\x9c\x97x\x10R\xe7>\xca(\x9d\xf3\x82\x1a\xc6\xda0(b3\x06\xacJ\x8dz!y.T\xa2\xa4)\xe1\x19\x83p5\x0b1\\\x94\xbcP:\x07\xba\xc1$\x91\x89\'\x950\x82\xb5\xd6,\xb3\xd3?4\xec\x80\xd4\x96\x8b\x04\xd3\x99\x98\xa8\xcd\x1d\x1e\x12\xad\xc70*\xf1\x80\xddC\xae\x95\xd8\x89e\xbe\xc2\xaa\xd9\x1a\x93B\xb2R7i\xa3fa\xc9*\x8c\x9a\xcb8\xe5\x9e\xe0\xfd\x90\xf1\xc0\x93\x97\x19\x83\xa5\x1a\x13\xd2\xebr\xb9\x8f\x0f\x89\x1f\x1c\xed\xb6`\xb0&\xe7\xa6r\x88\xf70X\xc1s\x10\x14\x8e"\xda&8x\xe4P\xb3\xae"\x06\xdaG\x16\xcd1\x80\xbd\x93e\xa5\xc7\xc3\xe2\xd2\xc6\x0f\xb9\rG\xf23\xfb\xf1\x80\x9c\xa2S#\x8b\xcdN\xeei-\xa3\xb9\xb8\xc7\xfea\x9c\xed@-\x16\x11\x9b\xf8J\xe7<eR\x1a\xd3\xea\x0b4f\x14E\x92o\xc6\xa4\xc84\x8aW]\x911\x88\xe4\x0b\x86$\xd4\xed\x9c\xfd2\x1c\xb8\xab\x16\x84\xcb\xd2\xff\xb9O\xe3-\xf8\xc8#s\xdc9]\xad\x9d\x16N\xb1\xb9\x1d\xac\xe0\x15\x88\xcd\xec\xe3\xf3\xc1\xea\x05@\x85\xb7U\xdf\x88\x08\xe2\x97U\xf3\xb9_\xaa\xb1\x04\xdfU\xe9F\x87?\x86\xfd\xc4C\xb5\xae\x16\xf5\xb6^o`]OgK\xbc\xf3?nf\xcb\x8f\xf1<8\xb9\xc1\xeb\xdb\xcc_\x8a\x11\xeb)\xde\x14!\x1e\xb8\\\xe7B\x1c\x07\x0b\xc5\xfe\x84\x80\xfbT\xe0\x14\x9d\xcd>\xde\xe3&p7\x9bN\xebu\xbd\xbc\xad\xe1\xc1]\xe2A\xe2\x95\xde\x1e\x02\xdc\xd5\xf5\x83[p\x8f\xf7Eg!\xad\x19\xce\xd2\x1e\x1ehQ\xc1\xbc\xfe\xbb\x9e\x07\x87`\x1a]\x85\xc8\x89]\x97k\xc9\x1d\xab\xbb\xb4s\x19\xecjM\xf1\x96#\r\xb7\x1a\xf5`\xe0]\xb1"\x89\x0eg\xa1grL\x81\xdc\xe8\xcboS\x92\xf7%\xba\xea\x8a\x17IK\xdd}\x0f\x17zRxZ\'r\x8b\xd3)\x92$u\xf4lC\xcf\xac\xb8\x97d.\xba\xda$5\x96\x8f+Y$\xa9\xef\xcc\xf1\xbc\xd6\xfas2\xe3Z\xa1VI\xa7S\xedH\x92p>w]\x0cw\x03\xa6\xbe"\xa9w\xd0Z\x12l*(\x8d\x1d\xdc\x13\x92\n\x0b\xcd\x95)\x16">sqG\x7f\x81F\xb4\xa8\xfc\tI\xa4\xe6+[$\x8d\n\xfe\xc4\xfe\xdc\xc4\x1b\x9d\xfd\x8a\xa4o\xech\xbc\x8b\x12\x91\xeeeA\xd2\xdd\xc2Z%\xfd\x17,\x00\x17\x98\x93\xfb\x1a3\r3d\x11\xbe\x1a}\xa8\xe7\xab\xcf\xf0\xb9\xda@uw\x17\xbe}\x8d\xfc\x17\x8c(\x90\xe4|\x1e\xee\xa4aK\x0e\xba\x14\xdc\xcb@\xd7\t\xe9\x98\x7fa\x9f\xe5\xcb\xea\xe9\xf4s/\xff\x93{\xf0\xb5\\r!~\xd8\x92HI\xee\xbc\xae\x96p}?\x9bn}\xad<\x84\xf3\xeaK|\xf6d)\xfa\xc5,\x07\x07\x070\xa9><\xce\xab5\x0cg\x9b\xadC\xb3\x9a\xc2\xd8\xc3[\xd4\xcb-\xbc\xdd1\x1a\xae.v\xb9q\x07=\x8a\'\xdf\x99\xfe\xb8\xcd\x16K\xb3\x9f\xc77x`?-\xb9\xca@\xdf\x8cF\x03\x9c\x14\x98\xdc,\xcdy\x9c7\x8b*~\xc1C\xb4{o\xdc\xe1\x8e\xfc\xc1\xb2\xcez:\xafo\x1d\xc0M\xc4\xe4\xcd\xdf\xf6\xdacs.L//\x8bK\x8e\x9c\x1b\xb2\xed\x9dU\x8f\xfek\xd7Kg\xfc\xa3\xc80a*|mtp\xf4s\xfe"\x98\xf5_\xc1\x03"\x97'
p331
sg79
(lp332
I37
asg81
Nsg83
Nsg84
VShelXL
p333
sg86
Nsg87
S'e3e98fbd555e3b17c83423ad94828bd9'
p334
sg89
I35
sg90
VLeast Squares
p335
sg92
F0.21829999999999999
sbag1
(g12
g3
NtRp336
(dp337
g15
I00
sg16
I38
sg17
S'215181cb86d5dda644093e74c4e6cb8f'
p338
sg18
g19
sg77
S'x\xda\x8dXmo\x1b\xc7\x11\xfeN\x80\xffa\x90\xb6\x88\rI\xf4\xee\xce\xbe\x16U\x00E\x91,\'\x94\xa8\x17\xb6M\x8c\x00\xc2Y:Y\x84)R%\xa9\xda\xf9\xf7\x9d}gxg\xa3\x94\x04-\xf7vv\x9e\x99yfv\xf6\x86\x03\xa0\xcf\xa6}z\xbe\xe5\xa3U\xbb\x86\xbbU\xdbl\xda{\xf8\xf0\x07\xdc\x9c\x9d\x8c\x7f\x1d\x1f\x08\xc6\xe5\x1b3\x1c\x0c\x07\xd3w\xd3qZ{\xdb\x84\xd5\xb3\x05\\\x8aW\xfcu\xfe\x1b\x0e\xaeO\xcea2\xbf\x87\xad\xb5q\x15\xf7?\xf0\x17\xee\xe2\x9a\xb0\xf9\x14\xd6\xcb\xf9\xcbf\xb6\\|e\xa7k\x0el\xc4\x85\xdd\x87\xeb\xcfm\xf3\x89\xbe0\xc4}8\x9a??6\xfe\x0b\xe3\xfb0Y\xcd\xda\xc5\xa6\t\xbb4\x1e\xd2\xf3\xcb&J\x9f\xce\x9b\xbbO\xf0\x05\x0e\xe1\x80\x8d\x84\xb3\xf0\x8adP\x08x\r\x0f\xab\xe5\x13\\6\xab\xf5r\xb1\xfe\x1e\xfe\xf3\xb2\xdc\xf8M\xd6In\xb9zz\x997\xf0\xb0|YTOL\xff\x0e\xc7\xdc\xc0\x85\x80\x89\x81\xd3\xe1\xe0\xf8d<\xa6\xfd\x0cg\x06\xc1\x8c\x8c\xd1`G\xda9\x04\xa1G\x96;\r\x8e\xc5\xdf\xe1\xe0\xfd\xc9\xf55\x08\x19 3\x8c\xff\xe27N\x16\xfa\x9f\xe1`|4\x9d\xc2\x01\x1f\x0en~;?\xa7g\xea\xe0\xd7\xfd\x83\xdf\xf6i\xb0\xf7>M\xd2\x8c\xff\x1a&\x0f\xde\xd7\x95{a\x9e\x16\x87\xc9\xd3\xa3c8\x86\xc9p\xf0\xcf\x8bwS\xd0\x16P\x0c\x07@\nF7#\xa0\xe1\xe5\xf8\xe8\x02\x80\x93\xca\x1f\'\x17?\xc1_\xcf\x86\x83\xf9l\xbd\x019\x1c<<5\xcf~Is\xb7i\xa2/\xfe\xb1\x9c\xb7_\xc4\xa8\xfd\xb2Y5\xeb\x1f\xd2\xdc\xd9\xa7\xf9\xcd\xea\x0e\xbe\xfb\xdb\xe8\xf7\xdf\x13w\x1e?\xcd\xbf\xcb\x8f\xdf\xec\xc8\x90\xee\x7f\xbf=\x9bz\xa6Q4\x99\xff\x0c\x07\xa7\xff:\xba\x86\xf8!\'j\xa6\x88b\x13\xf2\x07\x80\x88s\x1a\x95\xb6,\x8e\x15\xf9\x93\xdc\x17\xc6\x12\xb5C\xed\xc7\x9c\x8f\xc2fq\x9eI&t\x1a*\x86\x06\x0e\x87\x03\x80\xa2\x82\ti\x15\x8d\x0e\x82\xf3)\x08i()\xa6i(\xac\n\x18\xb0`pL8\x9e\xf6\xb7\x0c\x9dI\xf3\x92\xf6\x92\xa6\x0f\x03\xba\x04\x93i.\xd5.\x06Ev&mB\xe4\x8d\x19G\xe4\x19\x8336`\x90\x05\x83\xd4\x16\xa5\xcdz\x8dP\xc9H\xe1\x9cA\xd9\x83\xc1H\xa5\x8a>b\xfb\x0e\x06\x14:\xbb\x89a\x18z\xc5\x9c\x17\x0c\x88*bP5\x16\xaeJi\x83\x9e\xeb\x11\x83Vhy\x0f\x06\xeb8\xcf\x18\x90\x8c\xd9\x8d\x85\xe6Y1\xe3A(\x0c\xad,C42`\xd0\xd5\x0f\x8clO\xfbs\xa3\x1cwq\x8c(\x91\xab>\x0c\xcaeC\xc9\xa2\x0e\x1fP\xa1\xcb\xdat\xe0CLHk\xf3\xac\xd2<`0\x95\x0f\xd2\x91\xe6\x84\xc7(\x8dILrm\xa4\xeb\xe5\x83\xc9C\xc7\x9c\xdb\xc5 \xa3\xc5\x81\x04\xc6\xb8<\xb4<\x93\x08i\x1c0\xd8\x8a\x01%\xcf\xd4Q\xd2\x1ae\xb3\x1f\x8c\x88<\xd9\xc1\x80Re\xeb,\xea\x8e\x1f\xe4V\x00\xb43\x19CM&\xae\x95\x0e\x18\\\xc1 \xc8\xda\x9c\x0bVs\xeb\n\'\x996}|\xd0D\xe2<\xa4E\xbb\x184\x13%7E\xc8\xa0049\xc6d?"\x95\\\xc6~\xa4\xad\x93\xed\xc4\xf3\xe2\x7f$\xc2\xa9<\xe6\\c\x0f\x06Qc\xa1\xc8\xbe\x0e\'\r\x17\xa5>X[R\xa4\xf0\x81\x93\'\x03\x86\xe3\x82A*g3\xd1\x05\n\xcb\x13\x1e4\xd6\xb9\xbeXP\xf2\x14j\x90h\x97\x93\xb6\x90\x80\x15?pU\x92\xc9\x932`\xf8\xa9`0\x82"\x93\xf4j\xcf\xb7\xc4\x1d\xaaD*\xea\xdd\xf5\x83,\x05\x80J&v\xfc\xe0L\xad\x88\xaa\x04\x80\xb2\xac\xc4\x82\xa9\x80\xe1\xa4\xc6\xc2)\x95\x0b\x9f\x96\x9a\xb3\x9c\x9b\x92\xd2\xb4\xcf\x0f~M\xc1 ;~ \xa1\xa28\xe6E*\x15XgY\xc0pZ1\x08a\xf3\xfeT\x9e\xd1\xb1\x8c\x81\xf5\xfb\x81\xc0\x95\xa1\xeb\xd6j\xa1\xb1\x10\x11\x15\x96:\xc9s\x8a0\xaaq\x01\xc3\xdbm\x0cJ$\x1e\xa2\x95J\x9b<\xc6$\xd7\xc1\xc0L\x89\xbd\xd4\x1d>0\x99+\x81?0\xb2wx\xad\x93\x84"`8+\x18\xac\x15V\x8a\\\x1f\xa4\xe1\x05\x03\'D=\x18\x94\x90\xaa\xf8\xc1uj5q\xa4\xfa\xa1\x1c\xa1t\\\x88\x92\x17"\xc6\xe2]\xe5\xa4\xd7e\xf2\xb9)uV \xc9g\xd6\xf4\xe6&\x13\xe5\xf8\x92\xa2\xcb\xc9r`\x13\x07\xb6\xf8\xa0J\xb6\xc8\xc8\xc9\x9f\x0b\x06m\x9d\xc9z\r"\xb3i\x1e\x19\x9d\x1d}\x9cT\xaa\x86\x85\nR7\x16\xa6hS\xaa\x90@\xb1R*\xa8z\x06\x0c\xbf\xd4\xfa\x80\xe8r\xb2q*L:\x9fe\x82\x1b+\xfa\xea\x83+~PJwc\x81\xaa\x9c\xdd\xa6\xf6\x0fF\xe4X\x90\x991\x16\xe3\xcaI)\xe3\xd9\xeem\xa7\xae\x05s,\xa8\x14\xb1\xbe>\x8ajPN3\xf2\x14v{\x98\\i}\xf7ZH\xa0k\x9a2.\x02\x86\xf3\xca\x07I\x1d\\\xe6\x83\xd5Vf<\xdc\n\xd1\x87A3]z\x18\xca\xf5\xcey\xa1D\x86\xc8\xa5\xac\x8aE\xa9\\RG\x0c\x175/\xa8\xf6\xa2\xcb\x18\xa8\xa1\xcc\xb5ZK+d\x7f\xad\xb6\xb5.w\xea\x03\x95\xb6B\x02Q\xcen&\xb8+\x1d\x9e\x8d\xb99\xa9|0tR\xa5\xfd\x85?\xdcs/A\xed\x03\xeb\xe3\x03\x1dq\xaa\x9c\x9b\xd8\xe1$\x1dY\xa2TT\xcc\xc6sY\xba+.\\\xe4\xc3e\xc1@\xb01\xf6o\xdc\xe7\xbe\xe1\xa5^Q\x10\xfb\xcengs\xeax\x0c\x1d>P\xe9\xe4E\x9b\xda:$r\xd5 \xd2\xc6:y\x950\xf0\x11UQ:\xb0K\xef\xe4\\\xed\xf1\x8c\xe9\xcbMas\xbbA\xc5O\xed\xfa\x81\x8a\r\xcb\x16S\xb1)\x9c\xb4\xb97\xa2\x00\xa9\xc8\x87\xeb\xe2\x07N\xbdJ\xf6\xbf\xb1\xa6\xf60t\x94\xb1\xde\xde\x9e\xf3\x9c\xca\x8a\xaab\x87\x93\x12s\xad\x16\x9c\x97\xb3\xdb\x89\xec\x1dAm\xeapp\xf6\xcb\xf8\xd4_\xb5 ^\x96\xfe\x9f\xfb4\xdd\x82\x0f\x032NM\xd4\xc3r\xe5\xb5 \xf1\x9e.\xaa\xf0\x03\xc8\xf5\xec\xe3\xab\xd3\xe5k\x80\x86n\xab\xa1\x11!p~Y3\x9f\x87\xa5\x86\x8e\xe3\xfb&\xdf\xe8\xe8\xe3s\xee\xb9Y5O\xed\xa6]\xada\xd5>\xcc\x16t\xe7\x7fY\xcf\x16\x1f\x93=4\xb9\xa6\xeb\xdb,\\\x8a\t\xeb\t\xdd\x14!\x19\\\xafs\x91\xc7\xd1C\xa9?a\xe0_\x15xEg\xb3\x8f\x8f\xb4\t\xdc\xcf\x1e\x1e\xdaU\xbb\xb8k\xe1\xd9_\xe2A\xd1\x95\xde\xec\x03\xdc\xb7\xed\xb3_\xf0H\xf7E\xef!c\x14\xcd\xf2\x032\xe8\xa9\x81y\xfb\xdfv\x1e\x03Be\xf5*2\'u]>>\xbe\xaa{\x1e\xfb\x0c\xf6u\xb5F\xcb\x17\r\xbf\x9a\xf4P\xd3x%\xaa\xa4\xd1\x9ei\xbeg\xf2\xa9M\xb5\x11}\xd4\xbb\x928R\x946WX%]\xa8\xa1\xb4\x90\x8a\xd7\xb7tRm\xf1:e\x96\xe4\x9e\x86,\xf6\xcc\xbe+\xf5/ |G\xd9\'i\xa8\xb5\xbbRU\x92\xda\xfc`\xa7tN\x85\x1d\xac?\x81z%\xbdN\xbd%\xc9\xa2}2\x9c\x0c\xfen \xf47$\xcd\x16Z\xc7T\xec\x9a8\xa6\x0e\xee+\x92\x9a\x8a\xdb\x95\xad\x1e\xa2\x8c\x8f\xbe\r\x97WB+\xcdW<\xa4\xe9zy\xe5\xaa\xa4\xd5Ig\xc8\xfdp\xa3s\xdf\x90\x0c\xe7\x1eOw\xd1\xf8\xdc\xdf\xcb\xa2\xa4\xbf!\xf6J\x867X\x00\x9e\x98\xd3\xc7\x962\x8d2\xe4)\xbe5\xfa\xd0\xce\x97\x9f\xe1s\xb3\x86\xe6\xfe>\xbe\xfb\x9a\x847\x18I \xcb\x85<\xdcJ\xc3\x9e\x1c\xf4)\xb8\x93\x81\xdcj:\x96b\xfe\xc5}\x16o\x9a\xaf\xa7\x9f\x7f\xf8\xa7\xdc\x83o\xe5\x92\xa7\xf8~7\x91l\x96;o\x9b\x05\xdc<\xce\x1e6\xb1c\xdd\x87\xf3\xe6K\x9a\x08\xfd\x82\x1bU\xbf\xec\xed\xed\xc1\xb4\xf9\xf02oV0\x9e\xad7\x1e\xce\xf2\x01\xae\x03\xbe\xa7v\xb1\x81w[^\xa3\xd5\xd51\xb7\xde\xd2\xc3d\xfa\xd6\xf4\xc7MqY\x9e\xfd|}K\x16\x87i\x85>,q\xfa\xeddrJ\x93\x92\xb2[\xe4\xb9\x80\xf3\xf6\xa9I\xaf\xf0\x08\xed\xce\x13o\xdda\xb4\xac(m\x1f\xe6\xed\x9dG\xb8N\xa0B\x00\xfa\x1e\x07p>\x88\xf9\xe1e\r\xca\xa1\x0fD\xf1\xbe\xf7\xeb\xe1\x9f={\xe9\xdd\x7f\x98jL\x9c\x8a\xef\x1b=\x1e\xf3\n_G\xbf\xfe\x0f\xfe\xc4"e'
p339
sg79
(lp340
I38
asg81
Nsg83
Nsg84
VShelXL
p341
sg86
Nsg87
S'e3e98fbd555e3b17c83423ad94828bd9'
p342
sg89
I36
sg90
VLeast Squares
p343
sg92
F0.21829999999999999
sbag1
(g12
g3
NtRp344
(dp345
g15
I00
sg16
I39
sg17
S'0adceb0a045c590d2a60d22a1fa0c3d0'
p346
sg18
g19
sg77
S'x\xda\x8dX\xfbo\x1b\xc7\x11\xfe\x9d\x00\xff\x87A\xda"6$\xd1;\xfb\xde\xa2\n\xa0(\x92\xe5\x84\x12\xf5`\xdb\xc4\x08 \x9c\xa5\x93E\x98\x0f\x95\xa4j\xe7\xbf\xef\xec\x9b\xd6]\x8cR\x12\xb4\xdc\xdb\xd9\xf9v\xf6\x9b\xd7\r\x07@\x9fm\xbbx\xba\xc5\xd1\xba\xdd\xc0\xdd\xbam\xb6\xed=|\xf8\x03n\xceN\xc6\xbf\x8e\x0f8C\xf9\xc6\x0c\x07\xc3\xc1\xf4\xddt\x9c\xd6\xde6a\xf5l\t\x97\xfc\x15\xbe\xce\x7f\xc3\xc1\xf5\xc99L\xe6\xf7\xb0\xb36\xaeB\xff\x03\x7fA\x17\xd7\x84\xcd\xa7\xb0Y\xcd\x9f\xb7\xb3\xd5\xf2Ov\xbaF`#\xe4v\x1f\xae?\xb7\xcd\'\xfa\xc2\x84\xd8\x87\xa3\xf9\xd3c\xe3\xbf0\xdc\x87\xc9z\xd6.\xb7M\xd8\xa5\xf1\x90\x9e\x9e\xb7Q\xfat\xde\xdc}\x82/p\x08\x07l\xc4\x9d\x85W$#8\x87\xd7\xf0\xb0^-\xe0\xb2YoV\xcb\xcd\xf7\xf0\x9f\xe7\xd5\xd6o\xb2Ir\xab\xf5\xe2y\xde\xc0\xc3\xeayY-1\xfd;\x1c\xa3\x81\x0b\x0e\x13\x03\xa7\xc3\xc1\xf1\xc9xL\xfb\x19dF\x80\x19\x19\xa3\xc1\x8e\xb4s\x02\xb8\x1eYt\x1a\x1c\x8b\xbf\xc3\xc1\xfb\x93\xebk\xe02@f"\xfe\x8b\xdf\x90N\xe8\x7f\x86\x83\xf1\xd1t\n\x078\x1c\xdc\xfcv~N\xcf\xd4\xc1\xaf\xfb\x07\xbf\xed\xd3`\xef}\x9a\xa4\x19\xff5L\x1e\xbc\xaf+\xf7\xc2<-\x0e\x93\xa7G\xc7p\x0c\x93\xe1\xe0\x9f\x17\xef\xa6\xa0-\x08>\x1c\x00)\x18\xdd\x8c\x80\x86\x97\xe3\xa3\x0b\x00$\x95?N.~\x82\xbf\x9e\r\x07\xf3\xd9f\x0br8xX4O~Is\xb7m\xa2-\xfe\xb1\x9a\xb7_\xf8\xa8\xfd\xb2]7\x9b\x1f\xd2\xdc\xd9\xa7\xf9\xcd\xfa\x0e\xbe\xfb\xdb\xe8\xf7\xdf\x13w\x1e?\xcd\xbf\xcb\x8f\xdf\xbc\x90!\xdd\xff~{6\xf5L\xa3\xdbd\xfe3\x1c\x9c\xfe\xeb\xe8\x1a\xe2\x87\x8c\xa8\x99"\xb5\x13\xb2\x07\x00\x8fsZ(CF\nce\xd1\xba4/\x85v"\xcc#\x8e\xc2fq\x9eI&\xd2r\xa6\x98\xd0p8\x1c\x00\x14\x15\x8cKK\x9b{*x\x992\x94t\xa7i\xc8\xad\r\x18D\xc1\xe0\x18w\xdc\xc5\xb1e\xc2)\x910H\xab\xb4\xe8\xc3 1\x0f5j\xf6\x12\x83\xd2a\xa5\xd7\xc69O\x9b1\x14Jf\x0c\xce\xc9\x80A\x16\x0cR[!U\xd6k\xb8\xd5q\xcc\x9d3\x02{0\x18)u\xd1G\xe8_`\x10\\\xd94$+e\xc5\x88\\\xa7\xa1\x10Z\x04\x0c\xaa\xde\x85\x13\x82\x9b46\xc2\xe8\x8cA+a\\\x0f\x06km\xc1 \xc8\xa0/\xefBc91\x16\x930\x1bl\x1d\x86\xc2\xa8\x80AW;\x90\x9fa\xb2\x03\x1a\xe5\x10\xe3X\x08)\x98\xed\xc3\xa0T\xe6\x83 \x02u\xec\xa0\xa4\xcd\xda4s\xd9$D\xb4<\xab4\x06\x0c\xa6\xf2A:c\xf2]\x18z\x9el"Q\x1b\xd9g\x07)L\xc6\xe0\x90\xf1\x97\x18\xa4\x95<\x93\xa0lL\x108f\x90h\\\xc0`+\x06!\x11\xd3\r\xd2\x11\xb43\xd9\x0e\x86\xab>\x0cB\xca|:KW\xd7\xc1\xc0\x9c.vpY1VgB-u\xc0\xe0\n\x06N\xa7\xd5il5:\xe12\'\x996\xac\x07\x83\xd6&\x1f\x94(\xd9\xe1\xa4f\xa28\xa4\xa7K\x1a\x1a\x99\xe5\x89\x1a\xc4\x87c\xc6~\xa4\xad\xd3\xd9\x8dT\xda\xe5\x98`\x9d(\xf1\x01Q\xf5\xf1\x81G\xb6\xc7\xf8@\xfc{\xc9I\x13\xd8\x15\xe3Ca/\x13\x85\x0f\xc8$\x0f\x18\x8e\x0b\x06\xa9\x9c\xcdv\xe2\xe4!&\x89\x91S\x90\xd9\xfa\xec`X\xf6z\xe9\x1c\xefr2\xdf&9$\xe3Y1-\xcdp\x98\xd1\x01\xc3O\x05\x83\xe1\x14-\xb2\x9f\x12\xdfr\xcc\x14\x8e\xee\xdd\xf4\xd9A\xea\x1a2y\xd77\x9d)~\xc1u\xb5\x83(Q\xc32\x130\x9c\xd4\xbbp\xe4k\x981hf\x92\x02!]\xf4\xa7\x8e_h\xa6\n\x06\xd9\xe1\x03:\x9b\xed\xc0\x8c\xdd\t\x15\xc5\x0e\xc6\x88\x80\xe1\xb4b\xe0\xdc\xd8\xb4?\x85gaD\xc6@\nl\xaf_\xb8\x12\x1f\x9c\xc2n\x8c\x125\x1a\x95P\x81\xc5\xf7\xc8\x1f8\x06\x0cow1(\x99\xf5Z\xa9d\xf6MK\xa44\xbd\x18r\x08\xa1\xbb\xefb\x10\xe5f\xe9.8+\xd4\x90\xb2f2\x170\x9c\x15\x0c\xd6r\xcbu\x8e\x0f\x94=\n\x06\xb4\xb2/_(\x9e!\x93\x1d\xac\xea\xc6\x87\xdd\xa8\\\x9cA\xf0\x92:\x18F\x0c\xef*\'I\x97P9oJ\x9duQ\xacA\x87\xbd\xbe\x99\xc399}\x1f\'Y\xd5V\xe10\xa7j\xb8\x8a\xf1\xe1\xe7\x82A[\x8a\xd5\xc9zF\x08\x96C\x9b`\x94;\xfa8\xa9d\xd9N\xe8n\xac\xa6$S"\xa2Ry%\x85\x92\xc2I*\xfe\x02\x86_j|\x10d\xd1\xf4\x1c)0\xe9\xc4\x1d\xc9)\xdc\xf7a \xd0\x99^J\x99\x0e\x1f\xa4(WE>\xa6K\xea\xe09\x85\n\x02\x110\x8c+\'\xa5,\xd4\xa1\x9cgJ\xce2\x82a_\x1d\xa5\\\xd9YY\xa7\xba5\x8c\xa8\xc9\x92\x15>\xe8\x9a7\xc9>\x01\xc3y\xe5\x83TV\x88\xccOm\x0b\')\xd5q\xd5g\x07\x96\xe9C\x06\xb6\x1d>h\x85\xa5x\x92ZW\xc5eH\xbe\x170\\T\xbf\xa0\x14\xcde\xc6`1\xc73\xca\n\xb6\xb7~\xd0\xc6V\xdf\xb4\x9dZN\xba\x12\xc2\xa8r\xc42\x949}QB\x88v\x98T>Pm\x869\x87R\xce\xcb\x95\x98\xa4\xa2\xca\xf6\xe5\x0bY\xc2\t\xe5M\xd9\xc9\xdd\x06uI\'\x94bK\xbe(\xf5$\x12\x01\x03\x86\xcb\x82\xc1\x11]\\\xac]\xbd\xef\xef\xc4\x07\x16k\xc0\x97\x18(\x16\xb3\x8a\xa1c\x07\'u\xce\x9b\xd4\xa9\x95pe1\xa7/I\x85|\xc0p\x950\xe0\x88\xa2(%\xce\\;\x19\xe2T\xa9\xf1\x8c\xea\xc3\xc0\xadJ0)\xb9\xe3K>P`\x93\xd9\x03d\xaca\x02\x1c[\x92-\xa7\x0e#`\xb8.v@\xa2y\xf6\x05\xbai\x9b1p\xa5\x1c\xef\xad\xed\x91e\x0c\x8a\xf1\x8e_h\x89\xd9/8\xd6p\xe5j\xc5O\xfe6\x1c\x9c\xfd2>\xf5\xad\x16\xc4f\xe9\xff\xe9\xa7\xa9\x0b>\x0c\xc8\xc8[\xa8)]{-\xc2\xe7\x80\xd3\x15\xfc\x00r3\xfb\xf8\xeat\xf5\x1a\xa0\xa1n5\x14"d\x0c\xbf\xac\x99\xcf\xc3RC^z\xdf\xe4\x8e\x8e>\x9c\xee\xf9\xa9Y7\x8bv\xdb\xae7\xb0n\x1ffK\xea\xf9\x9f7\xb3\xe5\xc7t\x1e\x9a\xdcP\xfb6\x0bM1a=\xa1N\x11\xd2\x81k;\x17y\x1c-\x94\xea\x13\x06\xfeU\x81Wt6\xfb\xf8H\x9b\xc0\xfd\xec\xe1\xa1]\xb7\xcb\xbb\x16\x9e|\x13\x0f\x8aZz\xb9\x0fp\xdf\xb6O~\xc1#\xf5\x8b\xdeB\xc6P\xa3\x0fx@\x07Z40o\xff\xdb\xce\xe3\x85\x10}\xae"sR\xd5\xe5/\xc2Gu_oy\x0f\xf6\xb5h\xbd-\x1f4\xfcj\xaf\x87$y\x954\xdaw\x91\xbef\xf21\x8cb\xa3\xf0\xb5oWR\x8c\x14\xd1\xe5JTI\x87\xbe\xbeD\x1f\xa1\xe5\xb7tRl\xa1\xc2\xe4JfI\x0c4\x8c5\xb3\x0e\xba\x05\xf7\x91\xb2O\xd2\x97vW\xaaJb\x08\xaft^\xe7\x13\x13\xed`}\x8b\xd0+\xe9u\xea\x1d\x9d\xc1]|\\\xc1h!\xe1\xab\xd4^Io!\xb3#\x192\xad\xaf\x9a0\xfd\xef\xb7\x90\xef\tI\xd2V\x0bQY\x18m\x1b\x1aGB+}\x05\xd6+Im\xf6\x95\xab\x92V{?\xf5U\xb3\xaf<CG\xe7\xbe!\x19:\xec(\xa9C\xf7\xe3\xfb\xb2,I5T\xbf\xa4\xf6\xb4\x04\xf0\xc4\x9c>\xb6\xe4i\xe4!\x8b\xf8\xd6\xe8C;_}\x86\xcf\xcd\x06\x9a\xfb\xfb\xf8\xeek\x12\xde`$\x81,\x17\xfcp\xc7\r{|\xd0\xbb\xe0\x0b\x0fD\xab\xa9u\x8e\xfe\x17\xf7Y\xbei\xfe\xdc\xfd\xfc\xc3\xaf|\x0f\xbe\xe5K\x9e\xe2\xfb]G\xb2Y\xee\xbcm\x96p\xf38{\xd8\xc6\xa0\xbc\x0f\xe7\xcd\x974\x11\xea\x055\xaav\xd9\xdb\xdb\x83i\xf3\xe1y\xde\xaca<\xdbl=\x9c\xd5\x03\\\x07|\x8bv\xb9\x85w;V\xa3\xd5\xd50\xb7\xfe\xa4\x87\xe9\xe8;\xd3\x1f\xb7\xc5dy\xf6\xf3\xf5-\x9d8L+\xa1\x0b\xd2\xb7\x93\xc9)MJ\xf2n\x91\xe7\x02\xce\xdbE\x93^\xe1\x85\x1a\xef\xab\'\xfet\x87\xf1dEi\xfb0o\xef<\xc2M\x02\x15.\xa0\xefq\x00\xe7/1?\xbc\xac\x97r\xe8/\xa2X\xdf\xdb\xf5\xf0k\xcb^z\xf3\x1f\xa6\x18\x13\xa7\xe2\xfbF\x8f\xc7\xbc\x12\xaf\xa3]\xff\x07\xd6D"\xe5'
p347
sg79
(lp348
I39
asg81
Nsg83
Nsg84
VShelXL
p349
sg86
Nsg87
S'e3e98fbd555e3b17c83423ad94828bd9'
p350
sg89
I37
sg90
VLeast Squares
p351
sg92
F0.21820000000000001
sbag1
(g12
g3
NtRp352
(dp353
g15
I00
sg16
I40
sg17
S'140419d51c04d68ed7a0777f39b15cc6'
p354
sg18
g19
sg77
S'x\xda\x8dXkO[I\x12\xfdn\xc9\xff\xa14\xbb\xabI\x048\xfd~\xac\x96\x91\x18\x06\x87\xec\x18\x0c\xc6\xbb;\x13\x8d\x84n\xe0\x12\xac\xf8\xc1\xdaf\x93\xfd\xf7[\xd5Ob\xdfD\x0b\x89h\xf7\xed\xba}\xba\xea\xd4\xa9j\xf7{\x80?\xdbv\xf1t\xcb\x07\xebv\x03w\xeb\xb6\xd9\xb6\xf7\xf0\xe1\xbfps~6\xfamt$\x18Wol\xbf\xd7\xefM\xdfMGi\xedm\x13V\xcf\x96p%^\xf1\xd7\xf9\x7f\xbf79\xbb\x80\xf1\xfc\x1e^\xac\x8d\xab8\xfd\xc2\x9f\xb8\x8fk\xc2\xcb\xa7\xb0Y\xcd\x9f\xb7\xb3\xd5\xf2\x1bo\x9ap`\x03.\xdc!L>\xb7\xcd\'\xfc\xc0\xa4<\x84\x93\xf9\xd3cC\x1f\x18?\x84\xf1z\xd6.\xb7MxKC\x90\x9e\x9e\xb7\xd1z8o\xee>\xc1\x178\x86#6\x10\xde\xc1+\xb4\x91B\xc0kxX\xaf\x16p\xd5\xac7\xab\xe5\xe6G\xf8\xf7\xf3jK/\xd9$\xbb\xd5z\xf1<o\xe0a\xf5\xbc\xac\x9e\x98\xfe\x15N\xb9\x85K\x01c\x0b\xc3~\xef\xf4l4\xc2\xf7Y\xce\xac\x04;\xb0\xd6\x80\x1b\x18\xef%\x083p\xdc\x1b\xf0,\xfe\xeb\xf7\xde\x9fM& T\x80\xccd\xfc\x13?q<!\xfd\xf6{\xa3\x93\xe9\x14\x8ex\xbfw\xf3\xfb\xc5\x05>\xd3G\xbf\x1d\x1e\xfd~\x88\x83\x83\xf7i\x12g\xe8c\x98<z_W\x1e\x84y\\\x1c&\x87\'\xa7p\n\xe3~\xef\x1f\x97\xef\xa6`\x1cH\xd1\xef\x01n0\xb8\x19\x00\x0e\xafF\'\x97\x00\x1c\xb7\xfcy|\xf9\x0b\xfc\xf9\xbc\xdf\x9b\xcf6[P\xfd\xde\xc3\xa2y\xa2%\xcd\xdd\xb6\x89\xbe\xf8\xdbj\xde~\x11\x83\xf6\xcbv\xddl~Js\xe7\x9f\xe67\xeb;\xf8\xe1/\x83?\xfeH\xdcy\xfc4\xff!?~\xb3c\x83{\xff\xeb\xed\xf9\x94\x98\x86\xd1d\xf4\xd3\xef\r\xffy2\x81\xf8\x83N4L!1\xc6\xe8\x0f\x00\x11\xe7\x8c\xd4V\xe88\xd6\x8e;c\xe2XI\xe3%\xa71\xe7\x83\xf0\xb28\xcf\x14S<\r5\x93\x1a\x8e\xfb=\x80\xb2\x05\x13\xca\xba4LFG4T\x18\xd34\x14\x14\xaa1\x05(c\xf08\xa7\x12\x06\xc7\xa4\x976aPN[\xdd\x85Ae\xc8\xccp+v1h\xedM\xdaM\x08\xa9\xd2,\x97\xc8\xa08\x8b\xde\xb1\x01\x83*\x18\x94qR\xa9\xbc\xaf\x95<\x1dRxo\x85\xef\xc0`\x95\xcc\x07\xd5f\xdf\x0fRh\x91\xfd \x8d\xc8\x1bSv\xc6\xa1\x94\xc6\x04\x0c\xba\xc6\xc2Ki\xd3\xc1\x8c\xc5a\xf2\x830ZF\xaf\xee`p%\\LKt\xe8n,\x0c\xcf\x1b3\xe6}\x1eb\xd6\xe4\xa1\xb4\x11\x83\xa9~\xc0<3\xe9`\xdcjOa\xa2\xb1\x94J2\xd1\x85A\x87\xd7\x853S\xb4v\xfd\xa0u\x8e\x05\xc6*G\x8dq_\xa8\xa1\x8d\x08\x18l\xe5\x83\xf2\xd6\xa7\xf7+\xab\r\xcb\x9c\xe4\xc6\xaa.?(YH\xe79\x06u\x07\x83r\xaa\x90\xc0\xda\xcc^\xee\x84\xcd q:`p\x15\x83T\xbc\xe4\x85rF\x15?X\x11\x9d\xbe\x83\x01\xd9\x93c\xe1\xa4\xdb\xf3\x83b^\x16?\xb8\xbc\x12\xc1f{n\xa4\x0b\x18|\xc1 \xac\xf2:\xc1u\x86\xfb\xcc\r\xcc c\xba8i\x8c\xc9\xa43\x12\x0f\xb3\x83\xc1 \x13K\xe4y&"\xb3\xbad\xac\x13\x98\x9b\xa7\x8c\xfd\x8c\xafNg\xb7\xca0\x9e5\xc1\xf9\x92#\xf8\x02\xdd\x95\x9bBj_\xf4\x01\xb3~\x97\x93\xb6*\x01r\xa7\xa4\x88\xf3%7u\xc4pZ0(\xed\x9dN.\x13\x12\xbd\x92\x0e)\x91%Rt\xfa\xc1V\x0c\xfb|\x90\x86\x15>p\x8ay\xdcX\xb9\xaa\\^\x06\x0c\xbf\x14\x0c\x96{\xef\xd3s$\x83-y\x81\x1e\xf1\x9d~PZ\x97\xd8\x8b}\x9d\xf4\xd6\x15E\xb4U*\xa4,\xb1`.`8\xab\xb1\xf0Zy\x931`4\x13\x7f\xa5\xf2\xdcuj\xb5a\xa2`\xd0{\xb1\xe0\xbe\x06\xc0\xba\x02\x87\xd74\xb5\x94\x17\x88aX1\x08a3\xc9P\x9e\xd1\x95\x19\x03\xd6\x16\xdb\x99\x17\xbe\xa4\x99\xc7(\xeei\x94*y!C\x11\x88:YD\x05C\x11\xf9\xf0\xf6%\x06\x9dI&\x9d\xd2\x92\xe71\x92\xb2\x1b\x83pU\x8f\xf65\xaa\x964,\x18%!\xb9*.a<b8/\x18\x9c\x13\x8e\xf9\xac\x0f\xca\x14?`\r\x8d9\xbd\x83A\x8b,!\xe8\x07\xa4\xe7\x9e>\xc8\xea\x07\xab\xb2\x1f\xa4\xac5\x8b\x9a:\xc4\xf0\xaer\xd2U\rsL\xe9\x8c\x01\xb5\x86wsR\x16\xb7Z\xb5\xaf\x0f\xa8+\xfa\xc5n5Mm\x91+a\x02\x86\xbf\x17\x0c\xc6\xe1a\xd2s+%\xcf{I\xa6\xbd\xe8\xf4\x83\xf2\xac\xe6!\xdf\x8f\x85\xcf\x94E}\xc9i\x8ai\\\xf8\x80\xcd_\xc0\xf0k\xd5\x07$\x1fK\x9c\xe5(L6\xd7\x0b\x81\xba\xdeU/\x10\xb4*\xbd\x82\xdd\xcb\x0b%K\xd3\xc0l1\xe2\x96g>H\x94\xd2\x80aT9\x89=\x89\xcf\x9a\xa0U1\xc3V\x82\x89\xae\xdc\xd4\xbe\xc4B\xbb}>h\x93\xab?\x91/K&7\xbe\xaa\'\x8f\xb9yQ\xf9\xa0\xb4\xcb$\xc3\xd6\xc0g\xd2K\xa4\x89\xe8\xd4I\xc6\xaaN\xba=?\x18\x9d\xbdJ\xe2X\n6+\x92\x89\x8dX\xc4pY\xf3\x02Kt\xe6\x83s\x98"97\x8d\xb2\xbe\x13\x83\x93\xac\xf6\x0ff\xbfvg\xc5\xc3\xdctE\x1c\x85\xc9y\x81\xf5&b\x18W>X\xa5r\x8d\x10X\xe9\xf2\x06\x8a\x9a\xaaN\x9d\xd4\xb9\xcc2#\xf4^,H\xfb\x8b\xa2z\xfdu\xbd\x88i\xeab\xbd\xb8*\x18<\xf6\xa5\xc9\xe7\x94\xfb\xc6\x14\x8dB\x9fw\xf5\x0f\xde\x19Y0\xa8\xbdXxeM\xd9\x8d\x15j8\x9eg\xb1a\x8f~\xb8N\x18\xf8\x00\xbbM\x96\xf7\xc5\x06<\x96\xba\xd8\xe3Y\xd9\x95\x17\xc2\xe56\x1ck\x80\xd9\xd5I\x146\x93OL\x1dr\x86c\xb5,\xc5\xddD}\x98\x14?`\xa3W\xd2\xd8:\x1b\xf1R\\P\xc1;1\xa8"!\x1c\xfb\x87\xbd\xdamT\xa9\xdd\x82\xd5X8\xc7K\xc7\xefP\x1f\xce\x7f\x1d\r\xe9\xaa\x05\xf1\xb2\xf4\xff\xdc\xa7\xf1\x16|\x1c\x90a\xb6\xe0\xa5tM\xbbH\x8e\xfd\xcep\x05?\x81\xda\xcc>\xbe\x1a\xae^\x034x[\r\x8d\x08\xca<-k\xe6\xf3\xb0\xd4b.\xdd7\xf9F\x87?B\x18xj\xd6\xcd\xa2\xdd\xb6\xeb\r\xac\xdb\x87\xd9\x12\xef\xfc\xcf\x9b\xd9\xf2c:\x0fNn\xf0\xfa6\x0b\x97b\xc4z\x867EH\x07\xae\xd7\xb9\xc8\xe3\xe8\x96|\xb3\x02\xfa\xaa\x806:\x9f}|\xc4\x97\xc0\xfd\xec\xe1\xa1]\xb7\xcb\xbb\x16\x9e\xe8\x12\x0f\x1a\xaf\xf4x\x8b\x87\xfb\xb6}\xa2\x05\x8fx_$\x0fY\xc7p\x96\x1f\xe1\x81\x16\r\xcc\xdb\xff\xb4\xf3\x18\x10\xa4\xcfudN\xea\xba\x88f\xa4\xea\xc4<\xca`\xaa\xfb5Z$\x1a\xb4\x9a\xf6AKQ-\xad\xa1L\xc7\xbfB\xfa\xa0\x8d\x92\x18\xbfo)\x07\xd4\xea]\xcbj\xe99\xf5s\x9cTA}oO\xd4\x16L\xb8k\x95-9Q\x80\xc5\x9e\xd9\x84\xbd\xa5\xa0\x8e\xb2\xcb\x92\xae<\xd7\xbaZb\xaf\x11\x9e+\xef\xc3\x9e\xc2Q\xf9\xed\xb4\xa4=\xcd\x8b=CWJ\xba\xc2\xa3\x87B\xb5\xee\xb4$\x0f\xd9\x17\x96\x9e\xc5\xf3)\xea\xb5B\x07g\xba-\r\x92\xf9\xdaU\x0fa[\x18}\x1b.m\x88V\xd9o\xeci\xb0}\xbc\xf6\xd5\xd2\x99h)\xad\xf5\xe9F\xe7\xbfcINI\x96x\xd9P\xf1^F\xd5\x94,I.;-\xc37X\x00D\xcc\xe9c\x8b\x99\x86\x19\xb2\x88\xdf\x1a}h\xe7\xab\xcf\xf0\xb9\xd9@s\x7f\x1f\xbf\xfb\x1a\x87o0\x92A\xb6\x0by\xf8"\r;r\x90Rp\'\x03\xb93\xd8\n\xc5\xfc\x8b\xefY\xbei\xbe\x9d~\xf4\xf0\xab\xdc\x83\xef\xe5\x12Q\xfc\xb0#\x91\xb2\xddE\xdb,\xe1\xe6q\xf6\xb0\x8d=\xc3!\\4_\xd2D\xe8\x17\xf8\xa0\xfa\xe5\xe0\xe0\x00\xa6\xcd\x87\xe7y\xb3\x86\xd1l\xb3%8\xab\x07\x98\x04|\x8bv\xb9\x85w/\xbc\x86\xab\xabcn\xe9\xa4\xc7\xe9\xe8/\xa6?n\x8b\xcb\xf2\xec\xe7\xc9-\x9e8Lc\x93^\x90\xbe\x1d\x8f\x878\xa90\xbbe\x9e\x0b8o\x17M\xfa\n\x0f\xd1\xee<\xa1\xd3\x1d\xc7\x93\x95M\xdb\x87y{G\x087\tT\x08@\xd7\xe3\x00\x8e\x82\x98\x1f^\xd5\xa0\x1cS \x8a\xf7\xc9\xaf\xc7_{\xf6\x8a\xdc\x7f\x9c4&N\xc5\xef\x1b\t\x8f}%_G\xbf\xfe\x0f\xd0\xe4"\xd0'
p355
sg79
(lp356
I40
asg81
Nsg83
Nsg84
VShelXL
p357
sg86
Nsg87
S'e3e98fbd555e3b17c83423ad94828bd9'
p358
sg89
I38
sg90
VLeast Squares
p359
sg92
F0.21820000000000001
sbag1
(g12
g3
NtRp360
(dp361
g15
I00
sg16
I41
sg17
S'09eae122eb08c475e3472339ae002cac'
p362
sg18
g19
sg77
S'x\xda\x8dX\xfbo\x1b\xc7\x11\xfe\x9d\x00\xff\x87A\xda"6$\xd1;\xfb\xde\xa2\n\xe0(\x92\xe5\x84\x12\xf5`\xdb\xc4\x08 \x9c\xa5\x93E\x98"U\x92\xaa\x9d\xff\xbe\xb3o\x86w2J\xd9\xe0rog\xf7\xdby|3s\xc3\x01\xd0g\xd3>>\xdd\xe0h\xd5\xae\xe1v\xd56\x9b\xf6\x0e>\xfe\x01\xd7\xa7\xc7\xe3_\xc7\x07\x9c\xa1|c\x86\x83\xe1`\xfa~:Nko\x9a\xb0z\xb6\x80\x0b\xfe\n_\xe7\xff\xc3\xc1\xd5\xf1\x19L\xe6w\xb0\xb56\xaeB\xff\x07\x7fA\x17\xd7\x84\xcd\xa7\xb0^\xce\x9f7\xb3\xe5\xe2\x85\x9d\xae\x10\xd8\x08\xb9\xdd\x87\xab/m\xf3\x99~0!\xf6\xe1\xed\xfc\xe9\xa1\xf1?\x18\xee\xc3d5k\x17\x9b&\xec\xd2xHO\xcf\x9b(}2on?\xc3W8\x84\x036\xe2\xce\xc2+\x92\x11\x9c\xc3k\xb8_-\x1f\xe1\xa2Y\xad\x97\x8b\xf5\xf7\xf0\x9f\xe7\xe5\xc6o\xb2Nr\xcb\xd5\xe3\xf3\xbc\x81\xfb\xe5\xf3\xa2jb\xfaw8B\x03\xe7\x1c&\x06N\x86\x83\xa3\xe3\xf1\x98\xf63\xc8\x8c\x0032F\x83\x1di\xe7\x04p=\xb2\xe848\x16\xff\r\x07\x1f\x8e\xaf\xae\x80\xcb\x00\x99\x89\xf8\x15\x7f!\xdd\xd0\xff\r\x07\xe3\xb7\xd3)\x1c\xe0pp\xfd\xdb\xd9\x19=S\x07\xbf\xee\x1f\xfc\xb6O\x83\xbd\x0fi\x92f\xfc\xcf0y\xf0\xa1\xae\xdc\x0b\xf3\xb48L\x9e\xbc=\x82#\x98\x0c\x07\xff<\x7f?\x05mA\xf0\xe1\x00\xe8\x80\xd1\xf5\x08hx1~{\x0e\x80t\xe4\x8f\x93\xf3\x9f\xe0\xaf\xa7\xc3\xc1|\xb6\xde\x80\x1c\x0e\xee\x1f\x9b\'\xbf\xa4\xb9\xdd4Q\x17\xffX\xce\xdb\xaf|\xd4~\xdd\xac\x9a\xf5\x0fi\xee\xf4\xf3\xfczu\x0b\xdf\xfdm\xf4\xfb\xef\xc9w\x1e>\xcf\xbf\xcb\x8f\xdf\xec\xc8\xd0\xd9\xff~w:\xf5\x9eF\xd6d\xfe3\x1c\x9c\xfc\xeb\xed\x15\xc4\x0f)Q3I.6!}\x00\xf08\xa7\x852R\xc4\xb1\xb2h\xa5\x8cc)\xb4\xe3\xce\x8f\x11Ga\xb38\xcf$\x936\r\x15\x13\n\x0e\x87\x03\x80r\x04\xe3\x92,\x14\x87\xf4\xf1\x87\x1c\xf8\xa1D\x9d\x87\xdc\x89\x80A\x14\x0c\x8e\xe6T\xda\xd42\xe1x\x9a\x97\xd2*k\xfa0Ha\xd2P\xa3\x15\xbb\x18\x94r"\x9d\xc6\xb9Ti\x16\x85\xc34\x8b\x0cm\xc0 \x0b\x06\xa9\xad\x90,\x9fk\x84Hb\xdc9\xc3\xfb0\x90\xd6\xf2Pi\x92\xdc\xc1 \xb8,z\x10\xca\xe5\x83\x11M\x1a\n\xa1#\x06Um\xe1\x84D\x97\xc6F\x18\x99\xc6\\+a\xfa0X+\xb3\x1e\x94`\x1d=p\x8d\xf9\xc6\x8c\xb9\x8c\x81\xd9:+\x8c\x0e\x18t\xd5\x03]\x0c\x93-\xd0(\xeb\xd2X\x08\xc9\x9d\xee\xc3 m\xf6\x07\xa1\xb4\xeb\xe8A\xe9l\x0b\xa6y\x16bXlA\xda\xe3\x01\x83\xa9\xfe \x9deI{\xd2\x905\xf3\x18\xb5\x89\xce\xb7\xeb\x0f\xc2b\x1a:$\xa3\xee`\x90\xb6\xd8\x02\x8d\xce\x1a#\xc7\xe1\x19$\xdd4`\xb0\x15\x03\x99"\x1bX\x91\x1f:\x95\xf5@\xee {0\x08\x99C\x87Y\xe1:\xb6\x90\xcc\xb1\xa2\x07\x9b\x0f&\xb0\x05\x99\x16\x180\xb8\x82\x81\x0er\xf9\xb9%\xe51\x93}\x92i\xdd\xa7\x07\xadU\xde\x99v\xd3\xbb\x18(\xfc\xab\xe5\x8b#2cr\x88\x90k\x90\x1e\x8e\x18\xfb\x91\xb6Nw7Rs\x9b9\xc1:e\xf2\x18Qa\x0f\x06N\x16/\xfc\xc0;q\xc1\r\x16G$\xdf)!bK\x88\x90C\x04\x0cG\x05\x83T\xce\x9a\xb4?\x17\xb4C\x12\x13\xc6%\xfdu\xf5P9\n;\x1c%4\xe6\x95\x14\x90\xd9=Q\x1aW\xdc\x93\x99\x80\xe1\xa7\x82\x81`;\x9d\xe3\x94\xe8\x87%\xce\x14NJ\xc7\xfb\xf4 \x15\x16\xdb\x13\x83\xec\xea\xc1\x19[\x18\xd1\x98\xa2\x07^0X\xe6\x02\x86\xe3j\x0b\xa7dV\xae\x96\xba\xf8\x83\x90\x0e{}\xd2+\xae`\xd0\x1d\x9fDgE>\xcd\xd4\x80\xc4\x1a\xa6\xc6D\x0c\'\x15\x03\xe7&\'\x00\n\x0b\x91\xc7D\x9e\xb2\x97\x1f\x84bY\x0f\xc2\xe9\xae?hY2\x03QL\xe1\xc9\x8a\xc1\t\x1b0\xbc\xdb\xc6\xa0L\xd6\xbf%=g\x7f\xb0"\xf2k76K\xbe\x10D\'\x1d\x7f d\xf94\x9e\t\x980\xa8\x92\xbe\x98\xcf\xe3\x84\xe1\xb4`\xb0\x96\x9b\xcc\tJJ-t\xc6@\xbc\xd2\xa7\x07\xc5e\xa1\x1bgz\xf8A\x94\x80\xa4\xd4\x9b\xf5\xb0\xa5\x12\x82\x160\xbc\xaf>Ige\xb8\x96\x8c\xcd3O\x12\x0b\xf6\xda\x82\x82\'\xc7\xa6!ct}\x92\x99\x9a!\xeb\xe5m\x89\x16\x86\xd1\x1f~.\x184e\x88\x8c\x81\xb2&\x16\x9fd\xcaE\x1b\xee\xeaA\xdab\x0bM\xae\xd1\xb1\x85+\x06P\xaa\xb8\xa7\xc2\xea\x93,\xda\xe2\x97\xca\x0f\xe4|%g\x111eZ\x91\x1c\x13\xb7\xed\xf2\x83u\x05\x0e\x15=\x1d[\x08^\x0e\xd6\xae\xa6\x8e\x9a\xbb\xc9\x9a\x01\xc3\xb8\xfa$\xd5$:m*\x14U\x13\x19\x9b\x11\x8c\xf7q5\xd5(ehu\'g)]I\x01}\x8d\x10\xcdb|\xc9\x92}2\xda\xe2\xac\xfa\x83T\xa5 \xb0\x96\x90\xe7\xb8@\xcb9\xf6b\xb0\x95\xabm\'.\xb4*+1\x92\\<\x98\x15\xaa\x902\xfa\xe4y\x8d\x0bmT\xe6Ik-\xcb\tIhiLo\xce\xb2\xda\x95\xd84\xbc\x9b\xbb\x8b\xbb\x90\x1eE\x1df8\\\xd8\x98\xb3&\xd5\x1f\x0cUpi\xcc)\xd3\xb1R\xe3\x99\x94\x9c:<\xa9J=\xc9M\x87\xa3\x0c\x179QI\xc3K\x11\xa9\x8a?\xa0L\xb1yQ0\x10#c\xf4\x07\xf4\xb1\xbf\xc5\x0f\xde\xa7z08\xbb\x85Au\xf8\xc1\xc9\x9a!EN\xc8\x14\x9a<W\x152\xd4r\x84\xe12a\xc0\x11\xb1(\xe6:V\x12\x9e\x9c\x14\xa9\xc63\xd1\xc3w\xf9\xc1\xe6\x8b"\x81\xdf\xf5\x07\x8a\xabRWS\x95_}\xb2\xc4&%\xb2\x18\x17WE\x0fH)\xda\xc9\xccW\xe4\x02\xb9\xae&\x1eV\xbc\xb7\xbfpYT\xf9\x0c\xb7\xeb\x93\xb1R\x08\xa71[\x0c`u\xf1\x07\x021\x1c\x9c\xfe2>\xf1\xad\x16\xc4f\xe9\xff\xe9\xa7\xa9\x0b>\x0c\xc8(Z\xa8)]\xf9S\x04RQw\xb2\x84\x1f@\xaeg\x9f^\x9d,_\x034\xd4\xad\x86B\x84\x8a~\xbf\xac\x99\xcf\xc3RC\n\xbbkrGG\x1fNd\xfb\xd4\xac\x9a\xc7v\xd3\xae\xd6\xb0j\xefg\x0b\xea\xf9\x9f\xd7\xb3\xc5\xa7t\x1f\x9a\\S\xfb6\x0bM1a=\xa6N\x11\xd2\x85k;\x17\xfd8j(wV\xe0_\x15\xf8\x83Ng\x9f\x1eh\x13\xb8\x9b\xdd\xdf\xb7\xabvq\xdb\xc2\x93o\xe2AQKO\x8d;\xdc\xb5\xed\x93_\xf0@\xfd\xa2\xd7\x10e\r\x9a\xc5\x03\xba\xd0c\x03\xf3\xf6\xbf\xed<\x1a\x84\xd4v\x19=\'U]\x9e\xcb=\xab\xfb\x8e\xceG\xb0\xd7q\xb5\x96\'\r\xbf\xda\x9fC\x92\xbcJ\x1a\xed\xc9\x82\xbe\xb9\xcf\xab\xc4\x8d>\xd7\xf4H\x8a\x91"*\xbf\x14U\xd2\xa1\xaf\xc9\xd1\xb3\x82\xfc\xd6\x99\xc4-\xd4D^\xca,\x89\xde\x050\xd6\xcc:|S\x8c\xb8~I\x1f&\x97\xaaJR\t\x18\xd0J\xffR\xc1\xef`}-\xd5+\xe9\xcf\xd4[gZ\xa5"\xaf\xa0\x8a\xbd\x81\x10/Hz\r\x99-I\xc7D\xac\x9aP\xa7\nN\xf7Kj"\xf9K[5D\xc98\xea64m\x84V\x1a\xf1\rIW%\xad\xcf\xb6\xa1j6.ut/h\xc87\xa6\x97!\xa8\xa3\xa4\xd6\x0ec_\xe6\x19\xdcK*\xf6\x82dx\x83\x05\xe0\x1ds\xfa\xd0R\xa4Q\x84<\xc6\xb7F\x1f\xdb\xf9\xf2\x0b|i\xd6\xd0\xdc\xdd\xc5w_\x93\xf0\x06#\td\xb9\x10\x87[a\xd8\x13\x83>\x04w"\xd03\x80I\xf1\x17\xf7Y\xbci^\x0e?\xff\xf0O\xb1\x07\xdf\x8a%\xef\xe2\xfb=\x81\x94\xe5\xce\xdaf\x01\xd7\x0f\xb3\xfbM\xac\x19\xf6\xe1\xac\xf9\x9a&\x02\'\x99Q\xd5\xcb\xde\xde\x1eL\x9b\x8f\xcf\xf3f\x05\xe3\xd9z\xe3\xe1,\xef\xe1*\xe0{l\x17\x1bx\xbf\xa55Z]\x15s\xe3oz\x98\xae\xbe5\xfdiST\x96g\xbf\\\xdd\xd0\x8d\xc3\xb4\no\x1a\xe2\xf4\xbb\xc9\xe4\x84&%E\xb7\xccs\x01\xe7\xcdc\x93^\xe1\x11\xda\x9d\'\xfev\x87\xf1f\xe5\xd0\xf6~\xde\xdez\x84\xeb\x04*\x18\xa0\xefq\x00\xe7\x8d\x98\x1f^T\xa3\x1czC\x14\xed{\xbd\x1e\xfeY\xb3\x17^\xfd\x87\x89c\xe2T|\xdf\xe8\xf1\x98W\xe2u\xd4\xeb\xff\x00\xe15"\xc8'
p363
sg79
(lp364
I41
asg81
Nsg83
Nsg84
VShelXL
p365
sg86
Nsg87
S'e3e98fbd555e3b17c83423ad94828bd9'
p366
sg89
I39
sg90
VLeast Squares
p367
sg92
F0.21820000000000001
sbag1
(g12
g3
NtRp368
(dp369
g15
I00
sg16
I42
sg17
S'02affd1f03ec69d3b95e514451ba1edc'
p370
sg18
g19
sg77
S'x\xda\x8dXio\x1bG\x12\xfdN\x80\xff\xa1\x90\xddElH\xa2\xbb\xfa\xee \n\xa0(\x92\xe5\x84\x12%\x8a\xbb\x9b\x18\x01\x84\xb14\xb4\x08\xf3PH*v\xfe\xfdV\x9f\xc3pF\xc6R6\xd8\xec\xe9\xe3\xf5\xabWGO\xbf\x07\xf4\xd9\xd6\x8b\xa7;\x1c\xac\xeb\r\xdc\xaf\xebj[?\xc0\x87\xbf\xe0\xf6\xe2l\xf8\xeb\xf0\x883\x94oL\xbf\xd7\xefM\xdeM\x86i\xec]\x15F\xcf\x96p\xcd_\xe1\xeb\xfc\xbf\xdf\x1b\x9f]\xc2h\xfe\x00;c\xe3(\xf4\x7f\xf0\x0ftqLX|\x02\x9b\xd5\xfcy;[-_Xi\x8c\xc0\x06\xc8\xed!\x8c?\xd7\xd5\'\xfa\xc1\x848\x84\x93\xf9\xd3c\xe5\x7f0<\x84\xd1zV/\xb7UX\xa5\xf2\x90\x9e\x9e\xb7q\xf6\xf9\xbc\xba\xff\x04_\xe0\x18\x8e\xd8\x80;\x0b\xafh\x8e\xe0\x1c^\xc3t\xbdZ\xc0u\xb5\xde\xac\x96\x9bo\xe1\x8f\xe7\xd5\xd6/\xb2I\xf3V\xeb\xc5\xf3\xbc\x82\xe9\xeay\xd901\xf9\x0eN\xd1\xc0\x15\x87\x91\x81\xf3~\xef\xf4l8\xa4\xf5\x0c2#\xc0\x0c\x8c\xd1`\x07\xda9\x01\\\x0f,:\r\x8e\xc5\x7f\xfd\xde\xfb\xb3\xf1\x18\xb8\x0c\x90\x99\x88_\xf1\x17\xd2\t\xfd_\xbf7<\x99L\xe0\x08\xfb\xbd\xdb\xdf./\xe9\x99:\xfa\xf5\xf0\xe8\xb7Cj\x1c\xbcO\x9d\xd4\xe3\x7f\x86\xce\xa3\xf7\xcd\xc8\x83\xd0O\x83C\xe7\xf9\xc9)\x9c\xc2\xa8\xdf\xfb\xf7\xd5\xbb\th\x0b\x82\xf7{@\x1b\x0cn\x07@\xcd\xeb\xe1\xc9\x15\x00\xd2\x96?\x8e\xae~\x82\x7f^\xf4{\xf3\xd9f\x0b\xb2\xdf\x9b.\xaa\'?\xa4\xba\xdfV\x91\x8b\xefW\xf3\xfa\x0b\x1f\xd4_\xb6\xebj\xf3C\xea\xbb\xf84\xbf]\xdf\xc37\xff\x1a\xfc\xfe{\xd2\xce\xe3\xa7\xf97\xf9\xf1\x9b\xbd9\xb4\xf7\x7f\xdf^L\xbc\xd2\xc8\x9a\xcc\x7f\xfa\xbd\xf3\xff\x9c\x8c!~\x88D\xcd$m?">\x00x\xec\xd3BQwl+\x8b\x96\xab\xd8\x96B;n|\x1bq\x10\x16\x8b\xfdL2%SS1!\xe1\xb8\xdf\x03([0.M~\x1c\x8c\x00^\x15d\x06\xd4\xb9\xc9\x9d\n\x18D\xc1\xe0\xa8\xcf`l[&\x1c3\t\x83\xb4\x8a\xf4\xd4\x81A\xca4\x84it|\x1f\x83R\x8e\xa5\xdd8/hQ\xb2\x8c\x01\x19\xb7\x01\x83,\x18\xa4\xb6B\x94}\x8d\xc8\xd3\xb8s\x86\xeb\x0e\x0cFr\x91\xf7\xd3\xb2\xc5\x83\xe0\x123\x0fDq\xde\x181SB\xbb\xb1\x80A5\xb6pB\xaa\x84A\x1bA;$\x0cZ\t\xd3e\x0bkE\xdeD\t"t\xdf\x16\x9a\xb9\xcc:s\xa5i\xfd\xb1c\x93\x96\r\x18t\xc3\x03\x1d,\xeb\x01\x8d\xb2.\x1dR\x08\xc9\x1dva\x90:c\x10J\xab\x16\x0f\xcad[0\xcd\x8b40\xac\x15z\x95\xe6\x01\x83i\xf4 \x9d\xe5i}i\x925}\x1b\xb5\x91\x9d\x9a\x146\xdb\xc2!k\xd9BZi\xb3\x08\x8c.z\xb0Bg\x90h"\x06\xdb`\x10\x12E\x1a\xaaH\x87Y\x0fd6nY\x07\x06!\xa5(\x94P\xef>\x062V\xe1\xc1\x148Le\xf2Ps\x1d0\xb8\x82\x81\x1b\xe9\xb2\x06\xac\xe6$\x99\xacI\xa6u\x17\x0fZK\x95\x9b\x82\xb7\xf4\xe0\xdd\xbfX\x9e\x17\xdf46\xc3a\x16)2\x9e2\xf6#-\x9d\xceNrPY\x1b\xc2:\xads\x1bQv\xf9&\x17\xaa\xf8\x05E\x83\x96&\r/z`\xc5j\xde\xe9\x8boz=\x10\x86\xd3\x82AR\x14\xc8C\xb9\xe0\xda\xbad\x0b\xe3\x98\xb2\x9d<\x08\xf7\x15\x0cBc\xa6\x89\x1c2\x9b\x05\xa5)\x1e\x8b>\x81\x12\x86\x9f\n\x06\x83\xce\xf1\xb4\xa8\x96\xe4\xbb\x89\x13\xe1\xa4t]z\xe0M\x8c\x92L\xb4\xf4@\x11\xaf8$\xb7\xbc\xf0\xc0uc\x0b\x160\x9c5\xb6pJf\xbf\xd0\x9e\x94\xd4/\xa4C\xdd\x19\'\x95\xd3\x05\x03\x8d\xd8\xc3\x80\xae\xd9\xd88\x95\xe1`\xce\x01^\x1a\xd1\x16\xe7\r\x06\xce)8&\xbbX%2\xd1B2\x19\x96h\xf9\x85b\xd9\xca\xc2\xe9\x8e\x18%\x0b\x0fq\xb1\x18\'y\xb1\x85\x93*`x\xbb\x8bA\xd9D\xae\xb0R\xb1\xcc\x03\x85C\xb4\xdd\xbe\xa9\x9a\x18\xd5\xca\x17\x14:\x8b\x07p,\xbe\x89\xaa\xe4,\x96lqQ0X\xcb\x8d\xcdySR\x0c,x(\xae\xc8\x0e\x0c\x8agW\xf6<\xb8v|\x90\xc5/\x84.\x89J\x14v(gE[\xbck4I{\xa1\xccy\x93t\xe8r\x0cw\x18\xdb-\xdf\x14\x19\x83\x11V\xb75\xc9\x8a3\x84\xbc\x94\x0e_2:\x12\xa0\x80\xe1\xe7\x82\x81\x9c\xd1f\r\x18A\xfcg\xbf`\xca\xf1\xae|A\xc1\xb4\xe8A\x93\xe5\xf6m\x81,K\x16\x95*\xf2T\xc8\x8a&Y\x8cQ\xbf4\xf1\x81\xc4\x97\x0f\x86\x14\x98\\\xee\xe7hL\x97-\xb4-!O)\xdb\xcaY\xb4DITT\x05\x95\xd4\x81\x99\x12\xc1\xa4\x0e\x18\x86\x8d&\xa9&\xc1\xec\x0bJ\xea\x12\'\x8d`\xddzp\xb24\xadj\xf1\xa0\xb4+^\x88%a\x13\x86&z\xf2\xa8\xc9\xcbF\x0f2\xac\x94\xf4\x19\x8a\xe4\x88\x87\xca:\xce:1hS\xe2d\xbb\x8e"\xd7,\x96o\xbc\x98\xedH\x83\x98\x0f\x18\xae\x1a\xbf\xd0Fg\x1e\x88eV\xfcBK\xd3\x9d\xb3\x1c\xe3\xbb\xb5B+w\x1bW|\xd3\x16\xb3p\x97\x95JuV\xe4a\xd4\xe8\xc1\x90/$\xfe)k\xb2\x9cn%\x15URv\xc6I\x9d1hnZ\xbeI\x05`><-\x9d\xf3&\xaa\xa6)U\x8cQ\xd7\x05\x83\xf3\xa6\x8a\xe7\xf5\xbe\xaf\xb3\xa2\x84%\xd6\xba\xe2\xa4\xb3%oj\no\xfb\x18\x9c,\x05\x1c\x05\x85&I\xf0,\r_\x03\x05\x0c7\t\x03\x0e|\x14-1\x81\xf08Sj\xbc\xa8\xa3V|(\xe5?b\xbb\xa6E\x12W.d\xa5q\xe5\xf0\xba\xe4MnL\xe4a\\x@\xc7J\xf05\x96\x9e\'\x0c\x9c\xca:\xddi\x0b\x96\xadL\x9ak\xc7\x07-L><g%\x85\xa2\x95\xbaT\xfc\x9aj\xda\x8b_\x86\xe7\xfe\xaa\x05\xf1\xb2\xf4\xff\xdc\xa7\xe9\x16|\x1c\x90\x91\xb7\xd0\xa5t\xedw\xa1@ \xe9\xa2\n?\x80\xdc\xcc>\xbe:_\xbd\x06\xa8\xe8\xb6\x1a\n\x11\xf2_?\xac\x9a\xcf\xc3PC\x95\xdbC\x95ot\xf4!$\xf0T\xad\xabE\xbd\xad\xd7\x1bX\xd7\xd3\xd9\x92\xee\xfc\xcf\x9b\xd9\xf2c:\x0fun\xe8\xfa6\x0b\x97b\xc2zF7EH\x07n\xaesQ\xc7\x91\xa1\xec\x82\xe0_\x15\xf8\x8d.f\x1f\x1fi\x11x\x98M\xa7\xf5\xba^\xde\xd7\xf0\xe4/\xf1\xa0\xc8\x88\xee\x10\xe0\xa1\xae\x9f\xfc\x80G\xba/z\x86\x8c\xa5\xbb=\xe0\x11\x1dhQ\xc1\xbc\xfe\xb3\x9eG\x83\x10m7Q9\xa9\xea\xf2\xfa\xf5Q\xdd3\xee=\xd8;Ic-\x1f4\xfch\xda\x87\x12\xd3\rof\x9a\x104\xe9\x9b\xfb\xcc@\xb1Qxol\xcf\x14\x03E\xae{#\x9a\x99\x0e}\x1cG\x1f\xa1e\xdaSt\xcd\xa4\xd8Bb\xbf\x91y&z\t`\xac\x99u\xf8\x16\xdcW\x89]3\r\x85\xee\x1b\xd5\xcc\x8cw2:o\x88\x97\xb4\x82\xf59\xa3s\xa6\xdfS\xef\xeci\x95\x8cq\x05#Z!^@\xeb\xaf\x177fgf\x08z\xbejB\x9d*8\xdd=SS!zc\x1b\x86\xe8\xf6\x16\xcegX\xb4\x0e\xdd\xb7\xc5Wf\xbaf\xa6\xd5\xf19\xdd\xf9\\\xba\xd1\xbd\xc0\x90\xb6^\t\xac\xcc\xd4\xa1\xe2\xf6\xf72c\xe2L\xc5^\x98\x19\xde`\x01xaN\x1ek\xf24\xf2\x90E|k\xf4\xa1\x9e\xaf>\xc3\xe7j\x03\xd5\xc3C|\xf75\no0\xd2\x84</\xf8\xe1\x8e\x1bv\xf8\xa0w\xc1=\x0fD\xba \x99\xe4\x7fq\x9d\xe5\x9b\xeae\xf7\xf3\x0f\xff\xe6{\xf05_\xf2\x12?\xecp\xa4<\xef\xb2\xae\x96p\xfb8\x9bnc\xb1r\x08\x97\xd5\x97\xd4\x11b\x92\x184\xbc\x1c\x1c\x1c\xc0\xa4\xfa\xf0<\xaf\xd60\x9cm\xb6\x1e\xcej\n\xe3\x80oQ/\xb7\xf0n\x875\x1a\xdd\x10s\xe7Oz\x9c\x8e\xbe\xd3\xfdq[(\xcb\xbd\x9f\xc7wt\xe2\xd0\xad\x84.H\xdf\x8eF\xe7\xd4)\xc9\xbbe\xee\x0b8\xef\x16Uz\x85Gh\xf7\x9e\xf8\xd3\x1d\xc7\x93\x95M\xeb\xe9\xbc\xbe\xf7\x087\tT0@\xd7\xe3\x00\xce\x1b1?\xbcn\x8cr\xec\rQ\xd8\xf7\xbc\x1e\xff\x9d\xd9kO\xffq\x8a1\xb1+\xbeo\xf4x\xcc+\xf1:\xf2\xfa?\x1f\xd0"|'
p371
sg79
(lp372
I42
asg81
Nsg83
Nsg84
VShelXL
p373
sg86
Nsg87
S'e3e98fbd555e3b17c83423ad94828bd9'
p374
sg89
I40
sg90
VLeast Squares
p375
sg92
F0.21820000000000001
sbag1
(g12
g3
NtRp376
(dp377
g15
I00
sg16
I43
sg17
S'11a106be190719de909994a90cdcbfa4'
p378
sg18
g19
sg77
S'x\xda\x8dYmO[\xc9\x15\xfen\xc9\xffa\xb4m\xd5D\x803g\xde\xa7*+\xb1,\x8e\xd9\x18\x0c\x86\xb6\xd9h\xa5\xe8\x06.\xc1\x8a\xb1\xa9m\x9a\xf4\xdf\xf7\xcc\xcc=3\x8e\xef%\x05\x121\x8c\xe7\xe59\xcfy\x1f\xfa=\x86_\x9b\xfa\xe1\xf1#\x0cV\xf5\x9a\xdd\xac\xeajS\xdf\xb2O\xffeW\xa3\x93\xf1\xfb\xf1\x81\xe0\xa0\xde\xd8~\xaf\xdf\xbb>\xbd\x1e7k?Vq\xf5l\xc1.\xc4+xM\xff\xfb\xbd\xe9\xc9\x19\x9b\xcco\xd9\xd6\xda\xb4\n\xc27\xfb\x13\xf8\xb4&\x1e~\xcd\xd6\xcb\xf9\xd3f\xb6\\<s\xd2\x14\x18\x1f\x80p\xfbl\xfa\xb5\xae\xbe\xe0/\\\xca}v4\x7f\xbc\xaf\xc2/\x1c\xf6\xd9d5\xab\x17\x9b*\x9eR\x05H\x8fO\x9b\xb4{8\xafn\xbe\xb0o\xec\x90\x1d\xf0\x81\xf0\x8e\xbd\xc2=R\x08\xf6\x9a\xdd\xad\x96\x0f\xec\xa2Z\xad\x97\x8b\xf5_\xd9\xbf\x9f\x96\x9bp\xc8\xba\xd9\xb7\\=<\xcd+v\xb7|Z\x14&\xae\xff\xc6\x8e\xc1\xb2s\xc1&\x96\r\xfb\xbd\xe3\x93\xf1\x18\xcf\xb3\xc0\xaddv`\xadan`\xbc\x97L\x98\x81\x03o\x98\xe7\xe9_\xbf\xf7\xe1d:eBE\xc8\\\xa6\x1f\xe97@\t\xc3w\xbf7>\xba\xbef\x07\xd0\xef]\xfd~v\x86\x9f\xe9\x83\xf7\xfb\x07\xbf\xef\xe3`\xefC3\x893\xe1\xd78y\xf0\xa1\xac\xdc\x8b\xf3\xb88N\x0e\x8f\x8e\xd91\x9b\xb0Q\xbf\xf7\x8f\xf3\xd3kf\x1c\x93\x82\xe1\xc1\x0c/\x19\\\r\x98\xe8\xf7.\xc6G\xe7\x8c\x01^\xfb\xcb\xe4\xfcW\xf6g\\;\x9f\xad7L\xf5{w\x0f\xd5cXR\xddl\xaa\xc4\xc7\xdf\x97\xf3\xfa\x9b\x18\xd4\xdf6\xabj\xfds37\xfa2\xbfZ\xdd\xb0\x9f\xfe2\xf8\xe3\x8f\xc6~\xee\xbf\xcc\x7f\xa2\x8f\xdf\xec\xec\xc1\xbb\xff\xf5vt\x1d\xac\r5\xca\xc3W\xbf7\xfc\xe7\xd1\x94\xa5/$R\x8b@\xd5\x049aL\xa49#\xb5\x93\x90\xc6\xda\t\t\xcd\xbc\x92\xc6J\x17\xc6\x00\x83xX\x9a\xe7JhOC\x8b\xc3\xc3~\x8f\xb1|\x05\x17B\x9bf\xc8\xb9\x08\x9b\x0e\xc2P\x982\xd4.b\x90\x19\x83\xe7\xc2\x9b\x06\x83\xe3:Xq\xc2\xa0\x9cMxv1(\'\x9b\xa1\xe1\x0ev1h!|s\x9b\xe0\x92\xe0\x80\xd1\x9208\x8b\xf4\x1f\rO\xdf3P\xe8x\xa3\x88\xa69\xd2;\xb0h:\x891\xa5\x8d!F\x94\x10f\x17\xcd\x01\x0ctb:\x9e\xc6X\xe2We\xd9\x94qVK:\xc1\n\xeb\xd2Xxo\x85\xee\x90\rg\x81\xe4\xb0\x08k\x97_\x0f\xb4\x92+N\xa4\x02Dda(\xc1\x8b\x88A\x17\x1d{\x81W7c\x8b \x9ay\x81\x8c\x80\xe9\xc0\xe0\xa4"\xd6P\x1b\xbc\x85A\x07\x03JLJ\x9eI5\xc2e\x1d\x83\x8d\x18L\xe1\x81#\x8a\xe6P\xb0Z\x91\x11II\xca\xdc\xc5 $\xd9\x99Tm;\x93\xc6[\xbaM\xf9\x8c\x01"\xf08D\xe4;:6Y\xc7\xd2\x01\xf0\xe6x\xa1\x0cr\xd6\xcc\x83\xb6\xc9\x12\xff\xbf\x8em\xb1_\xe5\x9dh,FY\xe5\x88<\x05\xc6B\xa7\x0fIO\xfcz!l\x87\xfd\x92\t\x80\xcf\xf6\x8b\x9cZ\x12^\x88\x84\xc1\x15\x0cR\x81j0he-\x18\xe2\xd7\x1a\xc5;0HA\x04\xa0\xba\xa1\xcd\xaf\x97:3\xa9\x1c\xc1\x01E\xfbqdc\xd0A\x18>\xc3\x10Vd5;\x03JZ2w\xe0\x9d\xa6\x86\xeeE0\x0c\x80nQa\x1d\xb92\xea9#2:;\x81\xe6rG\xcd\xbe\xa8Yk\x19\xc5\x88AF\x1b\x05\x84\xd2))_\xa0f\x14\xef\x98\xf3_p]\xc3\xacU@\xa1GI\x87\xc1\x81\xc6\x10\x95\xd1\x12O\xc8,\x1e:MK\xd3\xc2I\xf1\xbd\xe9F\x99d\x16:\x10\x1e1\x1cg\x0c\xe8\x0cB6\x9a\x16R\x1aA\xc2Z/\xc1vQls\xc8\xc0h\xa4Z\x9av\x9c\xac\x8d{G\x9e\x04h\xc64+\xbc\x8d\x18~\xcd\x18,\xda\xa5o\x885H\x84k.\x90\x1e\xf3F\'\x0f*\xdb\xb1\xf4\x18\'ZQ\xcd\x96\xfc\xc0m\x0ep:c\xf0ZE\x0c\'E\x17h\xa1d\xf1F\xa1\x90\xe4\xc3\xca\x1b\xa7;\xbd.\x1f\x87\xaakg.\x9eU\xc5-\xe4\x8by\x81\xe3\x84\'\xe3\x00\x19M\xed$\x9b\x1a^\nV\x12;`\x8c&\x13\xf4\x8awd\r\xb1kj(\xdb\xb0\xc8&\x84t\x149\x9d\xd6\xde\x92lh\xc5]\xb2\xc9\xbc\x04e\x13\xaa\x1d\xb1\xbd\xd8\xca\xbf\xa4cN:\x0c\xfc\x8a\x88\xe1\xed6\x06\xa5\x1d\xc5K\xf4\x17\xe2\xd7aL\xf1]\x18d6$\x19b`[\xc7\x14F\xd0\x13\x88_\xe0\xd9\xe4\x90`\x191\x8c2\x06\x87w)OQMY\x9e\xf1\x80\xd4]\xb6\xae\x8b\xf5\xa0\x8e[\x95\x81\x02i\x8a\x9de\'3%\xc88\xe3"\x86\xd3b\xeb\x0e4\xb9\xa6C!)\x02*\xee\x9b\xbc\xb1k\xeb\xdc\xe6\x90\x86\x99\xb4\xcdC\xc9QVe\x05\xa0\x9bf]p\xb7cg\xa7\xd9\xce\x8c\x83,\xa23\x12\x8d\x9ar\x8d\xf7\xce\xbd\xcc\xce~\xcb\xb2\xa1\xe0\x9cR\x91Ei\xe84\x89D\x9aN~s\xf8C\x93\x83\x16\xbfR\xf3\\ni\x93\xc3\x8a\xd3e\x08:bxW\xe2\x192\xca\x1b\x1a0ax2\r% \xe5\xf8v\x85D\xc5\x0c\xd7X=\xb4\xe3Y6.\xd4w\x86c\r\xd5\x0bh\xa6\x9a\x18Q\x89\xdfw[\x95\x817&\x17\xb8(\x0e\xa1\x01\xe7<\xbc\x8c\xdfq\xf1!\x85\xd5M\x8e\x04\xe8\xba\x9a\xaa\x04\xe1lWV6R\xe5\xea\xcf\xe9V\xe5\x85\x91 W^\xdcf?\xb6%3J\xc5wd\x1bg\xd9\xb4\xc1\xea\x9a"\x89\xd79-h,\xea[\x11\xf3\x19\xd9\xce\x8a_\x84DD\x96\xe8\\S\xcd\x86\x1a\xca9\xd3U\xb5c.\x17\xb9s\xf0\xad\xca\x16;\x11\x99\x95\x95Y\xe0\xe0r\x9d\x87\xd9\x9c\xd0\x88$\xdbQ\xf1\x0bDCU\xbb\xd7\x903\x83\xc4\xce\xc3</\xdb(fw\x99{\x0f,\xffr=\x85\xc9\x8c\x8a\x17n\xcd\x0bc\xf8y\x89]\x06\x1d\x84g~d\xae\xc8\xb0\x0c\xf1\xae\xb3\x1429?)\xd5\x8e]\xce\xe5\xf8)wSU\xecu@\xe8\x9d\xb8q^\xba\x1a\xeci(\xa9aP\x05\xc3\xb3Ub\xbcy\x99l\x93\xe2\xb3\xa8|h\xf4-\xb0H\xa5l\xa7\xd0wT\x97\xcf\xaaL,z\x94i\xe5\x7f\'rm\xab\x95\xb0Y nr\x88n\xf9\xec\xa4\xe4^l\x94\x8c\xa4\x08\x02\xc5\xcb\xd0\x10\x84}\x99l\x17Y6\x0f:e\t\x06!\xc0\x98\\WXg]\x97l\xbed3\x03\xae\xe5\xb3>e\xb0\xd4\xa9\xe4*\x08I\xa3\x8aG!\x83T\xc2\xcaT\xc2\x1e\x17\x9b\x04\xc9\x93\x1d\xc2\x00\x8bA\xa7s\x9c\xc2~\xe0\xf9Ne\x14\xab\xb5\xdc\xd1b+\xcf\x1b\x89\xb08\xa2\xaa\x15\x1dNZ\xf3\xa33\x86[\xf6\x83\xe5\xb9$VBh\xceY\xd0s\xfb\x82R\x1a9\xbel8\x0e\x92\x08C\x16\xa8@\x0b\x97sjhO\xbbj\x8b\x1c\xb8\x90\x04\x10;\x1c\x83\xc3\xec\xd7\xb0\xa9enC\x057\xb9y\xc2\x1eo\x87\xe3\xb7\x8dl\t\x8d\xcd\xde\x19z@\xd28F8\xf1#~F\xe5\x0c4[\xcar\xe8\xbd<\xf3#\xa5\xec\xca\xcb\xe5\x8c\xdf\xca\x19\xa1\x91$\x0f\xc3<H\xfe\x8e\xa7\xd9\xd4_\xbe\xa8]\x99fS\x06LYJP\x19\xa38\x95\xf4B\x1b\xd1:0\xd2lI+\x18A\xdb\xa5\x0b\xb6]:\x17\xf4N\xe7\xf4#\xc9\x94\x85\xf0X"\x8f\xde\x8d\x87\xe1\x9d\x8b\xa5\x97\xaa\x97<hN1\xdcEd\x80\xed\xcc\xddr\x15n\x91\xa1\xa1\x1d.\xd9\xcfL\xadg\x9f_\r\x97\xaf\x19\xab\x16\xb7q\x19\x86\xe4\xb8\xac\x9a\xcf\xe3R\x8b\xc5\xdcmE\xcfi,$\x08`\x8f\xd5\xaaz\xa87\xf5j\xcdV\xf5\xddlQ\xdf\xb2\xa7\xf5l\xf1\xb9\x91\x07\'\xd7\x9bU5\x8b\xaf\x92\x88\xf5\xe4\x1c]\xa6\x11\xb8\xbc\xa5\xa5\x10\x97\x18\xa2\x8e\x80\x85\xb7\xdap\xd1h\xf6\xf9\x1e\x0fa\xb7\xb3\xbb\xbbzU/nj\xf6\x18^Q\x99\xc2\x90o\xf6\x19\xbb\xad\xeb\xc7\xb0\xe0~9\xaf\x03C.\xbc\xb428@\x81\x1e*6\xaf\xffS\xcf\x93B0\xa6]&\xe7h\x9e\x8a\x82\xd3\x87\xa2,\x84\x89`\x96!\xc4\x16m\x05C\x0f\xab\xf1\x1e$\xfcR\xd0N\x0cn&\x94\xfa\xb83>;\x85\x90\x1c^h\xda;\xe5 \xde)\xcbNl\xbfE*\x07x\xfc\x895\x81\xed\xda\xc9\xd3\x9djk\'\x0f\xcf\x1c\xb1\xac\x81\xf4\xe8\x10\xda\xda\xae\x9d\xd6\xe0N]\xe4\xf4\x10vBH~\xbe\x91\xf3\xb9\x9d\xd8\x9f\\\x9a\xb2\xd3\xc5\xa0\x11\xcbD\xd5\xb4}\xcf\xa0\xb5\xe8\x19\x97\xb6\xec\xb41A\xa0\x9c2\x94\x84\xe1\x01(\xbcS>\xbb\xd3m\xdd\xa9\xadK\xc1\x97\xdb$gp\xf9\xae\x9d&0\xe4\xb7\xef\x94:5s\xa1\x0c\x08?\xed3hC\xffq\x19\xeb\x06h|\xd5\xe9\xf4X\x97\xee\xd6<\x84\xaa\xce\x9d*\x98%c\xc10\xaf\xefk\xf44\xf4\x90\x87\xf4l\xff\xa9\x9e/\xbf\xb2\xaf\xd5\x9aU\xb7\xb7\xe9\x8f\x0f\x93\xf8|\xdcl\xa0}\xd1\x0f\xb7\xdc\xb0\xc3\x07\x83\x0b\xeex `\xc1g\x1b\xffK\xe7,\xdeT\xcf\xbb_\xf8\xf0;\xdfc?\xf2\xa5`\xe2\xfbmG\x92\xb4\xef\xac\xae\x16\xec\xea~v\xb7\x89\x7f\xc9\xd0\xfb\xec\xac\xfa\xd6L\x84d\xef\xec\xa0\xf0\xb2\xb7\xb7\xc7\xae\xabOO\xf3j\xc5\xc6\xb3\xf5&\xc0Y\xde\xb1i\xc4\xf7P/6\xect\x8b5\\]\x88\xf9\x18$=lD\xdf\x9a\xfe\xbc\xc9\x94\xd1\xec\xd7\xe9G\x948Nc:\x124\xfdv2\x19\xe2\xa4\xc2\x94\xa7h.\xe2\xfc\xf8P\xc5\xbf\xa1D\xb4;\x9f\x04\xe9\x0e\x93d\xf9\xd2\xfan^\xdf\x04\x84\xeb\x06TT@\xd7\xc7\x11\\P"}xQ\x94r\x18\x14\x91\xd9\x0f\xbc\x1e~\xcf\xecE\xa0\xff\xb0\x891i*\xfd\xc1\'\xe0q\xaf\xe4\xeb\xc4\xeb\xff\x00\x84\x1a\x16\xdd'
p379
sg79
(lp380
I43
asg81
Nsg83
Nsg84
VShelXL
p381
sg86
Nsg87
S'e3e98fbd555e3b17c83423ad94828bd9'
p382
sg89
I41
sg90
VLeast Squares
p383
sg92
F0.21229999999999999
sbag1
(g12
g3
NtRp384
(dp385
g15
I00
sg16
I44
sg17
S'93a959f06a1393cb645d1df19d8c260b'
p386
sg18
g19
sg77
S'x\xda\x8dY\xfbO[\xc9\x15\xfe\xdd\x92\xff\x87\xd1\xb6U\x13\x05\xbcs\xe6\xcc\xb3*+\xb1,\xc4lx\x85\xd06\x1b\xad\x14\xdd\x84K\xb0blj\x9b&\xfd\xef{\xe6u\xae\xd7\xbeP \x11\xc3x\x1e\xdfy}\xe7\x9ca8\x10\xf4\xb5j\xef\xee?\xc2h\xd1.\xc5\xe7E\xdb\xac\xdak\xf1\xe9\xbf\xe2\xdd\xf8\xf0\xe4\xfd\xc9\xae\x92\xa0\x7ft\xc3\xc1ppu|uR\xd6~l\xd2\xea\xc9L\\\xa8\x17\xf0\xb2\xfe\x1f\x0e.\x0fO\xc5\xf9\xf4Z\xac\xad\xcd\xab ~\x8b?A\xc8k\xd2\xe1Wb9\x9f>\xac&\xf3\xd9#\']\x82\x90#P~G\\~k\x9b\xaf\xf4\x8bD\xdc\x11\xfb\xd3\xfb\xdb&\xfe"aG\x9c/&\xedl\xd5\xa4S\x9a\x08\xe9\xfea\x95w\x1fM\x9b\xcf_\xc5w\xb1\'v\xe5H\x05/^\xd0\x1eTJ\xbc\x147\x8b\xf9\x9d\xb8h\x16\xcb\xf9l\xf9W\xf1\xef\x87\xf9*\x1e\xb2,\xfb\xe6\x8b\xbb\x87i#n\xe6\x0f\xb3N\x13W\x7f\x13\x07\xe0\xc4\x99\x12\xe7N\x1c\r\x07\x07\x87\'\'t\x9e\x03\xe9P\xb8\x91sV\xf8\x91\r\x01\x85\xb2#\x0f\xc1\x8a \xf3\xbf\xe1\xe0\xc3\xe1\xe5\xa5P:A\x96\x98\x7f\xe4\xdf\x80$\x8c\xdf\xc3\xc1\xc9\xfe\xd5\x95\xd8\x85\xe1\xe0\xddo\xa7\xa7\xf4\x99\xd9}\xbf\xb3\xfb\xdb\x0e\r^}(\x934\x13\x7fM\x93\xbb\x1f\xba\x95\xaf\xd2<-N\x93G\xfb\x07\xe2@\x9c\x8b\xf1p\xf0\x8f\xb3\xe3+a\xbd@%\xe8`A\x97\x8c\xde\x8d\x84\x1a\x0e.N\xf6\xcf\x84\x00\xba\xf6\xe7\xf3\xb3_\xc4\x9fi\xedt\xb2\\\t=\x1c\xdc\xdc5\xf7qI\xf3y\xd5d}\xfc}>m\xbf\xabQ\xfb}\xb5h\x96?\x95\xb9\xf1\xd7\xe9\xbb\xc5g\xf1\xc3_F\xbf\xff^\xfc\xe7\xf6\xeb\xf4\x87\xfa\xf1\x8f\x1b{\xe8\xee\x7f\xbd\x1e_Eo#\x8b\xca\xf85\x1c\x1c\xfds\xffR\xe4/R\xa4\xd1q\xee\x9ct"\x84\xcas\x16\x8d\x07\x99\xc74\n\xda\xe7\xb1F\xeb,\xc41\xc0(\x1d\x96\xe7\xa5F\xc4:td\xf1\xbd\xe1@\x08\xbeB*%\xcb\t2Y@D\xcf\x90R!\xf0\xd0\x86\x84\x01\x19C\x90\xca\xa3\xcec/\x8d\xf4\xa6`\xd0\xdeY\xd3\x87\xc1\xc8\xb2\\Zeq\x13\x83Q\xd2\x96\xdb 8Wf\xc1:_g%\xe0p\xb0\x7ft\xfc^\x80\xa6\xc0\x1b\'4E\xac\x10\xa4\xb1e\xec,A\x93\x15\r\xe9Mm\xa0\xd9\x85\x91\xc9\x9aN\xa7\t\x91\xf5\xabY6m\xbd\xf3u\xac\x9d\xce:\x8d\xc1\x12\x8c\x93=\xb29pU6\xe3\xe8\xbeM\xfdze\xaa~1\xc9\x96\x04\x82\x84,\x0e1ID\x18Lg\xe3\xa0\x8c*\xf7Z\xa7=\x94\x13\x945J\x87\x1e\x0ct\x87\xaa\x18\x80t\xb9\x89\xc1\x98z\x9bD\xcdC\xedx\x08\xd6$\x0c\xb6\xd3\x83\xb4\xce\x14\x0c\xe0\x0c\xd6\xbb\x10\xb5\xee\xf53\x8f\xecHt\x87\xdc\xc4\x80\xce#_\xecm\xe7\\\xecg\xce\xc8\r\x1b[\xb61z\xe9\xa1 S\xda*(N\x82`"\xcb<\xcb\xc6\xae\xf3_\x1d\x82/\'\x90\x89\x83\xadcr9\xec\xf5_m\xeb0 \x19j\xcb\x7f3\x86\xe4\xbf5 )\xb2L\xb5<\x82\xcb\x18|\x87\x015\xd6\xa5F\x93\x10\xa1\xea\xd79\xd9gc\x12\x15\xd9\xdcz\x0b\x03\x86\xc4\nI\x93\x96\xbd\x01\xc0\xd5\xfd\xa0\x8cO\xa4C0\x02\xc3PNi(0\xbc\x05]!+:\x0e\xfb\xccl-\xab\xc2\xc6\xf4\xb5\xa9\n\xe7\x19\x864\xa1\x0e\rG5q\x81\xdd0s\xe8\xccl\xc0)&\x99\x80\xd5\x01\x95#\xa63\xcf03\x89w \xe5\xcf\xb4\xaeh\xd6E\x9bV\x86\xf46\xe8:\x96Ac\x8fx\n\x95\xe3H\xd2\xdbl\xe9-{\xb1\x02\xe0\xc0\xb6\xcc_\x10B\xc2p\xc0\x18\xb4\t\xb2ZAQ\xf8\xc8ji\x170\xd8>\x15{k\x988]\xd8\xb2\xb4\xd7|\xb1\xe7H\x02\x1b,\xab\x18\\\xc2\xf0\x0bcp\x10\xb0\xb2\x9a\xd5\xe8LY\x8b\x81X\xb2W\x0fZ3\x06\n\xd2-=\xacy\x9b\x02\xd3\xd9\xb6R\xa1\x0c\x16\x13\x86\xc3\xce\x16dO\x0c\x15\x83u\xae\xb8\x1d\xea\xe0\x94\xef\xcf\\\x8ee\x0e[\x18\xc8#\xf86\xa7\x98F\xa4G\xd6N\xf4\xf8\xec\x1c1\x7f\x8c\x13\x9a\xf2)E=\x93\xa6\x03\xf0\xaa\xa21\xa4\x92\x9e\xac\xa16]\x8dd;\xeadS\xf4U\xed\xed\x8d\xd5\xd5\xc6D\xa3\xd8\xa7_\xca\xe2<\x0cz\x8b-\x95\x8d\xe9\xa0\xe8\xd7iN\x83\x86mL\xe1\x910\xbc^\xc7\x005\xcc\xc8G\x8c\xd7u\x1c9\xbb\x0f\xc3\x1ac{\xb7\x15\xca\xf4i])\x95dF!\x9efU\x87l\xe31c\xf0\x1e\x8d3\x95\xd5\xc8\xf3\x99\xbf\x01U\x9f\x1e\x8c2lc\xa2\xa2M\x0cZ\xf9\xb5\x92\xa4^\x0c\x1eU\x975L\xc2p\xdc\xf9:\xdf\x15\xab\x13\x94\x9a3Z\x00\xdf\xe7gJ\xb2\x9f\xd9\x98k\xb7\xf4`\x1c\xf3\x18G&y\x17G\xa1\x0b\xb8\xe1g\xc7\xecg\xd6\x93\xa9l%XJ\x14\x95\x81\xa8\xd2\xf1\xfay~\xf6+\xcbf}\x80\n\xc1!xY\xc6\x84\x11B\xbf~\x1d\'!J\xe2[\xb2\x11\xc9U\xc3\x9a\xae\x10,\xdc\x98d\xb3:ax\xd3\xf1\x19R\x8c\x94CA\xa3\xa9\xba\xd6D\x04\xe8{+$\x0eI\x83\xb8\xedg\x9e\x0bT\xe2\x95:\x04\x07\xd5\xf2\xd4\xa7\xe8\xaa\x11\x9d\xf5\xfbf\xad2\x08\xb2zz\xcc\xd3\xa1Z\x1b\xbc\xdd\xaa\xd7\x1e\xd1\xefI\x17C\xe4\xb3\xd5\xd5\x91\xaa&\xae\xae\x9d\xea\x8fc"\x11\xcf\xa9OoU\x7f\xc6*\xe6Id\x8e"=\xb1GQ\n\xd8\x90\xed\x84e3\xd6c\xcd\x1c\x18\x8c\n\xb5\xee\'N\xdeJ\xce\x8f\xc8v\xda\xc5\x05\x85\xa3\t5N\xbd\xab\xecIn\x14\xb0\x8f\x1fL`f\xd71-o\xc8Fy\x84k\x0b\xe78\x18\xa0\xab\xf3\xa8v\xadhT\x96m\xbf\x8b\x0b"\xa8\x9a\x8d\x83\x014UNe\x95\x0f\x8f\xca6N\xd9\x9d\xa3\x9b\xca\xe4\xc0\xf5\x94\xab\xb6\'Ey\x15\x9e\xa7\x9f\xb3\x8e\xbb\xa8l\xaa9\x94\xf4\x035;\xa0%m\xf7\xf9\xb55Av\x15\xefVWC\x19\x86\xd9\xdat9\xd2w~M\x84\xb4\xc1\x1bg]W\xe3\xa4\xf1\xd5Z\xc4\xd4\xba2\xbb\xd1>\xd7\xae\xff_\xb6\xf3.f\xc9\xf8\x15\x8d"\x13U\xa7\xa54,\xfb\xbbF\xab\xb8c\xf3\xb8U\x07\x05U;.\xda\xee\xaa\x8b+\xbdF\xd1:l\xf8\xf5y\x97{\x8dS\xb5\xaf\x02\nT\xc99\x99(\xca>O\xb6\x0b\x96-@\xd54D\x82\xb1\xb5:\xa2\x8e\xc3\xf5\xfa5q(\xf3\xbd\x82-\xbbQ\x85\xcf9\x07\xd7\xca\x1cN\xc3\x9a\x18\xad\x96\xb0\x98K\xd8\x83\xce\'\x011\xab\x0eF\x00VV\xa6\xa4\x0eF\x85\xc7\xbb\xd1q\xaa\xd6\xb8\xa3U\xe8T\x91(\x18\x19\x98\x914J\xf3\xd4\x19G\xeb\xfe\x03\xa5\xaaJY\x80\xbb\xe2\x98\xc0\x9f\xd31\x91\x8e\xdf\x16\x1dGI\x94\xab\xb5\x9b\xa6LQK_R\x85\xf1\xd8\xdf\xad\x14w\xa3V\xd7m\xe6u2\xb9\xac,a\xb4\xacm>\xd5/\xc0\x05P\xd7\r\x16\x1d\xbf.\xb2\x11\x1aJ\xa9\xb5\xab\xa6\x0c\x96\xdf*\xb2\xc5\xf1i\x1d\x8f\xbb3\xb4\xe7\xa7\x06\x8c\rX\xcd\x1bh\xac\xd3O\x9d\xf1kw\x06\xf5\xe9\xdc]\x04\xca\x94U\xc7T\xab\xd8\xe7\xb7+\x97\xec\xca\xc4\xc4\x1c\xe8$\x0b\x07\t]\xa3z)\x88\x8a\xfa\x82\x1b\x8c\t\xdb\x14\x8d\xfc6A\x05=\xa7\x1f\xc7\x0e\xae\x94\xa4\xf2i\xfc\xe6\xe4(\xbes\x89\xfcR\xf5\x9c\x07\xcdKJ\xe3\t\x19\xb5\x95\xe2f\xbe\x88\xb7 P\x99y4\x17?\t\xbd\x9c|yq4\x7f)D3\xbbN\xcb\xa8aH\xcb\x9a\xe94-\x8d=\xeeuS\x9f\xd3DL\x10 \xee\x9bEs\xd7\xae\xda\xc5R,\xda\x9b\xc9\xac\xbd\x16\x0f\xcb\xc9\xecK\x91\x87&\x97\xabE3I\xaf\x92\x84\xf5\xf0\x8cB\xa6\x08\xdc\xbd\xa5e\x8a\xcb\x1a\xaa\xcfZ"\xbe\xd5\xc6\x8b\xc6\x93/\xb7t\x88\xb8\x9e\xdc\xdc\xb4\x8bv\xf6\xb9\x15\xf7\xf1\x15Uh\xa2\x7f\xb7#\xc4u\xdb\xde\xc7\x05\xb7\xf3i\x1b5\xe4\r\xd2,\xec\x92@w\x8d\x98\xb6\xffi\xa7\xd9 \xc4iosp\x94\xa7\xa2\x98\xccbQ\x16sBL\x1a\xd1\x01:kEG\x8f\xab\xe9\x1e\xf2\xe6\xb7\xaa\xee$rK%\x0b\xedt\xb1\xbf\x8f\x94\x1cCc{\'R\x81O;\xb1\xdb\t\x90w\x98\xf4>H\xa0|\x8c\xb9\xed\x9d\xb1\x97\xa6\x9dzm\xa7\x8ci3\x955.?:\xc4\x10\xea\xdb\xe9\xa8:yk:9\x9d\xb5IN\xe2Y\x95\x1fc\xd4c;\x89#\xdf\xdan\xa7WQ#\xb1L\x8c\xf1\x9e\xda\xbe\xa7v\xbang\x80\xc8\xc2\x10\xdf\x1e2Z\x1b\xcb\x98\xde\x9dQN\xbfvgzwH\xedG\x91\xd3\xe0\x13;\xc3\xba\x9c\nr3\x076\xff\x8c\x91\xd4\xb7\xd3F{\xa64\x01\xa5h\x93\xae<\x05\xa8L\x06`\x1e\xd9\xa9\xa3[\n\x11\x1d\xf3\xea\xb6\xa5H\xa3\x08\xb9\xcb\xcf\xf6\x9f\xda\xe9\xfc\x9b\xf8\xd6,Es}\x9d\xff\xf8p\x9e\x9e\x8f\xcb\x86\xba/\xc5\xe1Z\x18\xf6\xc4`\x0c\xc1\x8d\x08\x84\xd8\x89\x94\xf8\xcb\xe7\xcc~l\x1e\x0f\xbf\xf8\xe1\x1fbO<\x15K\xd1\xc5wz\x02\xa9\xee;m\x9b\x99xw;\xb9Y\xe5\x8e`G\x9c6\xdfy\x02\xbd\x19ujy\xf5\xea\x95\xb8j>=L\x9b\x858\x99,W\x11\xcd\xfcF\\&xw\xedl%\x8e\xd7\x94F\xab;\xbd|\x8c\x82\xee\x15\xc9\xd7\xa6\xbf\xacXcu\xf6\xdb\xe5G\x128M\x1b\x8co\'y\xfa\xf5\xf9\xf9\x11Mj2!\xd6\xb9\x04\xf3\xe3]\xf3=\xad\xc6N\xaa\xf2A\x94m/\xcb\xc5w\xb67\xd3\xf6s\x04\xb8,\x98\x92\xfa\xfb>N\xd8\xa2\t\xeb\x87\x17\x9dI\xf6\xa2\x19X\xf7Q\xab{\x7f\xd4\xebET\xfe^a\x98<\x95\xff\xdc\x13\xf1\xb8\x17\xf82\xab\xf5\x7f0\xda\x16\x08'
p387
sg79
(lp388
I44
asg81
Nsg83
Nsg84
VShelXL
p389
sg86
Nsg87
S'e3e98fbd555e3b17c83423ad94828bd9'
p390
sg89
I42
sg90
VLeast Squares
p391
sg92
F0.21249999999999999
sbag1
(g12
g3
NtRp392
(dp393
g15
I00
sg16
I45
sg17
S'd3f44bff8ad4fef2e096cb510b8b393f'
p394
sg18
g19
sg77
S'x\xda\x8dYkO\x9bG\x16\xfen\xc9\xffa\xd4\xddU\x13\x05\x9c9s\x9f\xd5R\x89R\x1ch\x0c&\x84\xddM\xa3J\xd1\x1bx\tV\x8c\xcd\xdafC\xff}\xcf\xdc\xce8\xf6KeH\xc40\x9e\xcbs\x9es\x1f\xfa=\x86_\xab\xf6\xfe\xe1\x13\x0c\x16\xed\x92]/\xdaf\xd5\xde\xb0\xcf\x7f\xb0\xf7\'\xc7\xa3\x0f\xa3}\xc1A\xbd\xb6\xfd^\xbfwuz5\xcak?5q\xf5d\xc6.\xc4\x0bxY\xfe\xf7{\x97\xc7gl<\xbdakk\xd3*\x08\xdf\xeco\xe0\xd3\x9ax\xf8\x15[\xce\xa7\x8f\xab\xc9|\xf6\xccI\x97\xc0\xf8\x00\x84\xdbc\x97\xdf\xda\xe6+\xfe\xc2\xa5\xdcc\x87\xd3\x87\xbb&\xfc\xc2a\x8f\x8d\x17\x93v\xb6j\xe2)M\x80\xf4\xf0\xb8J\xbb\x87\xd3\xe6\xfa+{b\x07l\x9f\x0f\x84w\xec\x05\xee\x91B\xb0\x97\xecv1\xbfg\x17\xcdb9\x9f-\x7fd\xff{\x9c\xaf\xc2!\xcb\xbco\xbe\xb8\x7f\x9c6\xecv\xfe8\xabL\\\xfd\x93\x1d\x81e\xe7\x82\x8d-\x1b\xf6{G\xc7\xa3\x11\x9eg\x81[\xc9\xec\xc0Z\xc3\xdc\xc0x/\x990\x03\x07\xde0\xcf\xd3\xbf~\xef\xe3\xf1\xe5%\x13*B\xe62\xfdH\xbf\x01J\x18\xbe\xfb\xbd\xd1\xe1\xd5\x15\xdb\x87~\xef\xfdogg\xf8\x99\xde\xff\xb0\xb7\xff\xdb\x1e\x0e^}\xcc\x938\x13~\x8d\x93\xfb\x1f\xeb\xcaWq\x1e\x17\xc7\xc9\xe1\xe1\x11;bcv\xd2\xef\xfd\xfb\xfc\xf4\x8a\x19\xc7\xa4`x0\xc3K\x06\xef\x07L\xf4{\x17\xa3\xc3s\xc6\x00\xaf\xfdy|\xfe\x0b\xfb;\xae\x9dN\x96+\xa6\xfa\xbd\xdb\xfb\xe6!,i\xaeWM\xe2\xe3_\xf3i\xfb$\x06\xed\xd3j\xd1,\x7f\xcas\'_\xa7\xef\x17\xd7\xec\x87\x7f\x0c~\xff=\xdb\xcf\xdd\xd7\xe9\x0f\xe5\xe3\xd7\x1b{\xf0\xee\xff\xbe9\xb9\n\xd6\x86\x1a\xe5\xe1\xab\xdf\x1b\xfe\xe7\xf0\x92\xa5/$R+\x83 \xc7\xc8\tc"\xcd\x19\xa9\x9d\xe6i\xac\x1d8\x9f\xc7J\x1a\xc7\xe3\x18`\x10\x0fK\xf3\\I\xed\xcb\xd0!\xc5\x07\xfd\x1ect\x05\x17\xe0-\x8e\xf6\xa3\x02\xb8+C\xf0\xba\x0c\x85Q\x11\x83$\x0c\x9e\x0b\x17 \x85\xb1\xe3\x1a\x84\xcd\x18\x94\xb3\xd6va\xd0&o\xe5F\xe2\xec\x06\x06\rR\xe6\xdb\xc0K\x93g\xc1\x18^f\xb9E\x0c\x87\xc3\xd3\x0f\x0c\x14:\xdeID#3\x1a/\xf0\xd4\xcc\x18\xd2\xa3Da\xc4\x9b4\xbf\x86f\x1f\x06:1\x1dOc\xc1\xcc\xc6\xc1\xf2\x8al\xca\xa0\x0c\xb2\xc8c5\xa84\x16\xdek\xe1;d\xb3`\xa1\xc8\x81\xe3-~\xadpy\xc8\xa5#1\xb9\x87<\x94H_\xc4\xa0\xab\x8e\xbd\xd0\xba\x8c\xadrJg\x0cF\x8b\xc4\xfb\x06\x06\x97\x94\x181p\xa7\xb70hK\x8a\x95\x92\xd4\xad\xb8\'u\xab\xa4cSy\xe0\xc6\x98\x8c\x1c\xac\x16\x90/\x90\x12Y\x91]\x18\xf0\x93<\x94\xc8\xfc&\x06\xe94\xdd\x96HMp\xea\xd0i\xb9\xa1cC:\x96\x8e\x1b\x9fi\x16\xe8\x14:\x1b\x89\x04\xed\xb8\xd8M\xc7\xb6\xda/~\x0c\xc5o\xac\xe6&\x03W`,\xef\xd21\x8a\\\x86^\xa2\x066\xedW\xd2J\xf0\x85(.\x84+F/\x01\x12\xbf\xaeb@\x1e\x8bmie-I$\xd1\xfc\xba\xfc\x18\xcf(\x86\xe4\x04F\xafM~\xbd &\rY$\xee)J\x01\xc1]\x0c:\x08\xc3\x13\x0c4O\xf4\xb3\xec\xca\x06T\xf1S\xe1\x01\x8f\xe9\x80\x81.ECP~\x8b\n\x07\x86\xc2\t\xf9/z\x86,N\xa0\x94\xd9P\xb3\xafjF\xeb\x15\xd9\xd8\x11\x00.((\x9d\x00\xbe\x83\x9aQ\xbc#\xce\x7f\xc6u\x99Y\xab@\x14o\x96\xce\x14\x13U\x12\x15\xa9;\xc4\x13!\x19\x96\xa8d\xb6\xbd\xd9W\xf7\x11\xc2\x93c\xeb2\x0b8\x1b1\x1c\x11\x06\xa5\xd1&\xf2R!\xd1K\xf2XZ\xafL\x97\'\x99\x0c-\x06N\xc5\xb7=\xc9QDq\x86"\x8a#\xe0\x1c\xcd)b\xf8\x850X\xf0\xca\xe5C\x8d\x92\xb6X\xbf\xf4JI\xd1\xc5\x832\x84\x81\xfb-\x0c\xc2ISy\xb0t\xb1)\xfb\xb9\x0fY\x031\x1cW]\xa0X\x82\x17\x0c\x18\xd7JDQ>\xc7\xc8\xad\xccE\xc7I\xcf\xb7"\n8G\xb7\xd9\x1aF@\xa8\xcaN15\x062\x9a\xda1\x99\x9a\xf2F8b\x07\xddD\x15\x13DJ\xdc\xb6\xa9\x89MSC\xd9\x86U6!\x00\xb2^\x91\xe8\xca\xaf*qk\xd3\x9b\xb5\xae\xb2\xf9-o\x16\x06d\xcd\xbf\x9a\xb2\x862$\x9bs\x11\xc3\x9b\xef0\x14\xc7\x97\x0eM\xcb\x951\x1a]\x17\xbf\x12CJ\xb5\xa9\xed\x88\r\x14\xca\xb0J\xa00\xc2\x1dU\x06\xa8\xe4\x88\xe1\x8408\xb4\x8b\x12N\xb4\xc2\xb0Yt\xec\x00%\xee\xc0\xa0\x85\xa6 \x89j\xd8\xc4\x80\xc5\x0b\x10\x0fdr\x90*\xa08ky\xb2\xb3\xd3j\xeb\x0eU\xe1Ju"0\xad\x94\x8c\x86!Eu\xd9:\xe7\xc5\x93\x8d\xf5\xd0\xc1\x03\xddF\x02\x85\x04B\xfef\x8d\xd8\xb0\xb3S\xb23\xac\xcal\xa1\xd9\x19\xa1\x15\xe5\x1a\xacN\xd4nv\xf6+\xc9f\x9c\x17%\x94Z\t\xae\x8c%F+\xdd\xe5\xc7ZV~\xbbb\x89\xb2Tn\xa9\x9a5\xf8\x9alJG\x0cok<Cs\xf2\xf9^Ph\xe1\x85_4\x12\xdf\x15\xcfPE\x9a\xe08\xb5\x1d\xcf$\xdd&h\x88\x89\xbd\xd4\x0b\xd8\xa7\x94\xca\x80\xa9\xc4\xef\xdb\xb5\xca\x00\x0b\x0bIy\xda8\xe2\x17\xe7\xf5n\xfc\x8e\xaa\x0f\xa1\xcdR|\xc6\x1a\x8c*[+\xb4\xe9\xb2\x1d#J\xe9\x19\xaa?\xb9\x95\x0e\x8d\xa0\xaaG\t\xb2_\x05\xe4C*\xf8\xf1w\xb2\x8dH6m\x9cP\xc5\xa3\xbd\x96\x90i\xd4\x183\x0c\xec&\xdbY\xf5\x0bLDV\x14?uNP\r\xe5|\xaa>6m\xc79\xca\x01\x1d\x95\xad\xd1E\xf3\xe8\x904\xc41y,&\xb2\x82F$\xd9\x0e\xab_(\xed\xac+\xf5\x18H^"\x05\x12\xea\xe4\xb3\xb2\x9d\xc4\xec.\xa9\xf7\xc8EJ\xa8\xa74\xd7\xa5\\\xf0\x18\xa4v\xd4\xfdy\x8d]\x06\x19\xb6\xc4\x0f\xa7\x8a\xcc`\x96\xec\xe2\xc7hO\xf1Sm\xf3\xa3\xab\xd9\xf3\x14\xcesR*\xb5\x02\xa6\x0c\xb9\x117\xcekWcqS\xd1\x96\xc4\xee\xa3\xa0\xc1b\xd1\xf8\xddd\x1bW\x9fE\xe5\x17eb\x0ba\xa8\xc3\xc1\x82\xb73\xffc\xfa\xd0\xe4\xbe|\xcb\xae\xbd\'\xd9\xcc\x9a\xa3\x1aSt\x8fp\xcc\x86]\x8fk\xee\xd5\xd8W\xd9\x12A@\x97\xe2Za\x8bew\x94\xed\x82d\xf3\x18\xb9R\xfb\x03!\xc0\x98R\x07I\xeb\x8c\xef\xd2\x1b\x9a~u_\xb1\xd5-\xa1%Q1!\x1c5N\xca\x94Y\x85\rU)ae*a\x8f\xaaM\x02\xb64)R\x0c\x00\x0c\xf7\x8a:\x98\xed\xecSK\xd8\x93X\xad\xd5\x8e\xd6@\x91\x08\x9b\x95Rq#0\xd9\xa5\xfbz\xc6\xb0\x9ea|\n8\x91\x15\xa4\xb5p\x8c\xbd\xb4W;\x94\xd2\xc8\xf1\xbb\xccq\x90D\xd8b\x8d\xd8\xb6P\xe5\xa50\xf7\xf1\xeen\xc5g\x03\x01\xec}6s*`=_\xd8\xc4\x94@F#j\xf3\x84Q`\x83\xe37Y6D\xc3\x9d"\x7fP^y\xaa\xa8]\x96\xf39~N\xea\x19Xurj;01\x97H\x8f\x05\xe0V\xe3\xf3\xdd\x19\xbf\xd63\xbc\x10\xa5\xca\xc2\xe3$\xe5v\x8e\x1d\xb3\xdd\xb9]\xb9$S\x0e\xcf9%\x81!E\xe4\xf4\x98|\x84\xearS\xec\xaa\xcbVl\x84\xb7L\xd9\x08\xaa\xe2\x85\xe2\xf4\x9ab\x14y,\x02E\xa1\xde\x8e\x86\xe1\x9d\x8b\xa5\x97\xaa]\x1e4/Q\xa5\x11\x19\xa0\x03\xdd\xce\x17\xe1\x96h\xf8\xc39\xfb\x89\xa9\xe5\xe4\xcb\x8b\xe1\xfc%c\xcd\xec&.\xc3~2.k\xa6\xd3\xb84\xf4\xd97MyNc!A\x00{h\x16\xcd}\xbbj\x17K\xb6ho\'\xb3\xf6\x86=.\'\xb3/Y\x1e\x9c\\\xae\x16\xcd$\xbeJ"\xd6\xe3st\x99,p}KK!.1\x94".\x8e\xc3[m\xb8\xe8d\xf2\xe5\x0e\x0fa7\x93\xdb\xdbv\xd1\xce\xae[\xf6\x10^Q\x99\x1a8\xad\xf6\x18\xbbi\xdb\x87\xb0\xe0n>m\x03C\xd8`\xe1,\xec\xa3@\xf7\r\x9b\xb6\xffo\xa7I!\x18\xd3\xde%\xe7\xc8OE\xc1\xa9BQ\x16\x0c0$\x8d\xc0|\xd5V0\xf4\xb0:\xdc\x83;E\xd9\x89\xc1\xcd`\xf9\x1fv\xdaP\xa8\x86\x90\x1c\xccr{\xa7\x1ch\xc0\x9d\xb2\xee\x04\x08I.\x94\x03\xe1Q\x08A\xc5\xa4\xb7\xbd3\x84H\xdc\xa9\xd6v\xf2\xf0\x96\x10\xcb\x1a\x97\x1e\x1dB\x12\xe8\xdai1\x8a\xbf\xd3UN\x1b\x1f\x85\xf0\xce\xf8\xaa\x18\x1ec\x84|fg\xb8\xd3\xd4\x9d\xd8\xd8\xfbT&r\x9f\x1c7\xc4\xd6gw\xda\xb5\x9d\xd8\xc5\xa7\x10* \xa1\xd5\xcf\xdd\x89>\xf5\xce\xd5\x9d>\x96\xee\x10^-t\xd6\n\xfc\xc5N\xbf.\'\xa8\xd4\xcc\x85\xf7\x8c\xf0\xd3>s\xa7\xb1\xc1\x128\xed\xd4\x06\xc3|t\xb3|\x02\x0f\'t\xeeT\xc1,\x19\x0b\x86yu\xd7\xa2\xa7\xa1\x87\xdc\xa7g\xfb\xcf\xedt\xfe\x8d}k\x96\xac\xb9\xb9I\x7f|\x18\xc7\xe7\xe3\xbc\xa1\xec\x8b~\xb8\xe6\x86\x1d>\x18\\p\xc3\x03\x01;\x11\x9b\xfd/\x9d3{\xdd<\xef~\xe1\xc3\xef|\x8f\xfd\x95/\x05\x13\xdf\xebp\xa4\xb2\xef\xacmf\xec\xfd\xdd\xe4v\x95^T\xf6\xd8Y\xf3D\x13\xd8!\r*-\xaf^\xbdbW\xcd\xe7\xc7i\xb3`\xa3\xc9r\x15\xd0\xcco\xd9e\x84w\xdf\xceV\xect\x8d4\\]y\xf9\x14\x04=\xc8\x92\xafM\x7fY\x11ce\xf6\xdb\xe5\'\x148N\x87\x12\xb0L\xbf\x19\x8f\x878\xa9\x82\n\xcb\\\x84\xf9\xe9\xbeyJ\x87h\xb5\xf1A\x90\xed \xc9Ew\xb6\xb7\xd3\xf6:\x00\\fL\x91\xfe\xae\x8f#6\x19\x1fc\xd3\x87\x17U%\x07A\r\xc4}`\xf5\xe0{^/\x02\xf9\x079\xc2\xa4\xa9\xf4\xe7\x9e\x80\xc7\xbe\x90/\x13\xad\x7f\x02\xe4\xc9\x16*'
p395
sg79
(lp396
I45
asg81
Nsg83
Nsg84
VShelXL
p397
sg86
Nsg87
S'e3e98fbd555e3b17c83423ad94828bd9'
p398
sg89
I43
sg90
VLeast Squares
p399
sg92
F0.21249999999999999
sbag1
(g12
g3
NtRp400
(dp401
g15
I00
sg16
I46
sg17
S'4cadf7aaa415fe6b8dabb1dd23b45341'
p402
sg18
g19
sg77
S'x\xda\x8dYko[\xc7\x11\xfdN\x80\xffa\x91\xb6\xa8\rK\xf4\xce\xbe\xb7\xa8\x02(\x8ah*\xa6DIV[\xc7\x08`\\KW\x16a\x8aTI*v\xfe}g\x1f\xb3\xcb\x90W\xae\xe4\x18\xb9\xda\xbb\x8f3gf\xce\xcc^\xf7{\x0c\x7f\xd6\xed\xfd\xc3G\x18,\xdb\x15\xbb^\xb6\xcd\xba\xbda\x9f\xfe`\xefF\xc7\xe3\xf7\xe3}\xc1A\xbd\xb6\xfd^\xbfwur5\xces?6q\xf6t\xce\xce\xc5\x0bxI\x7f\xfb\xbd\xcb\xe3S6\x99\xdd\xb0\x8d\xb9i\x16\x84?\xec/\xe0\xd3\x9c\xb8\xf9\x15[-f\x8f\xeb\xe9b\xfe\xc4N\x97\xc0\xf8\x00\x84\xdbc\x97_\xdb\xe6\x0b\xfe\xc2\xa5\xdcc\x87\xb3\x87\xbb&\xfc\xc2a\x8fM\x96\xd3v\xben\xe2.M\x80\xf4\xf0\xb8N\xab\x87\xb3\xe6\xfa\x0b\xfb\xc6\x0e\xd8>\x1f\x08\xef\xd8\x0b\\#\x85`/\xd9\xedrq\xcf\xce\x9b\xe5j1_\xfd\x9d\xfd\xf7q\xb1\x0e\x9b\xac\xf2\xba\xc5\xf2\xfeq\xd6\xb0\xdb\xc5\xe3\xbc2q\xf5\x0fv\x04\x96\x9d\t6\xb1l\xd8\xef\x1d\x1d\x8f\xc7\xb8\x9f\x05n%\xb3\x03k\rs\x03\xe3\xbdd\xc2\x0c\x1cx\xc3<O\xff\xf5{\x1f\x8e//\x99P\x112\x97\xe9\x7f\xe97@\x0b\xc3\x9f~o|xu\xc5\xf6\xa1\xdf{\xf7\xeb\xe9)\xbe\xd3\xfb\xef\xf7\xf6\x7f\xdd\xc3\x87W\x1f\xf2 \x8e\x84_\xe3\xe0\xfe\x87:\xf3U\x1c\xc7\xc9qpxx\xc4\x8e\xd8\x84\x8d\xfa\xbd\x7f\x9d\x9d\\1\xe3\x98\x14\x0c7fx\xc8\xe0\xdd\x80\x89~\xef||x\xc6\x18\xe0\xb1?M\xce~f\x7f\xc5\xb9\xb3\xe9j\xcdT\xbfw{\xdf<\x84)\xcd\xf5\xbaI|\xfcs1k\xbf\x89A\xfbm\xbdlV?\xe6\xb1\xd1\x97\xd9\xbb\xe55\xfb\xe1o\x83\xdf~\xcb\xf1s\xf7e\xf6\x03\xbd~\xbd\xb5\x06\xcf\xfe\xcf\x9b\xd1U\x886\xf4(\x0f?\xfd\xde\xf0\xdf\x87\x97,\xfd \x91Zs<~\x82\x9c0&\xd2\x98\x91\xda\xa1\xdf\xe2\xb3v\xe0\x90\xe3\xf8\xac\xa4qB\x87g\x80A\xdc,\x8ds|a\xe9\xd1\x81`\x07\xfd\x1ec\xe5\x08.\x82[X\x08\x07\\\x02\x9c\x1e\xc1jz\x14FG\x0c\xb2`\xf0\\X\x0b\xe9\xd9q\r\xd6g\x0c\xcaY+\xba0\x98\xb0:>\x1a)\xe46\x06\xcd\x8d\xcb\xa7\x81/3\xc1(\x82\x03\xc0\xd1Y\x87\xc3\x93\xf7\x0c\x14&\xde(\xa2\xc9\x13\xbd\x17Rfd\xd6(L*b\xc4\x9bh\xd0&\x9a}\x18\xe8\xc4t\xdc\x8d\x850\x9b\x84\xc8#\xdb\x94AJ%\xd9c\xb5\xcd6\x08\xef5\xb7\x1d\xb6Yp\x86\xec\xb0`v\xf85:{\x0b1{"\x153D\xe5G\t "\x06]}\xec\x856\x99_c\x95\xd3:c0\xc8u\x17\xbf\x0et\xc1\xc0\xad\xdd\xc5\xc0\xe94<\xce\x97G\xeb\x8a\xbb\x95\x8c\x18L\xe5\x81\x9b\xcc\x1e\x06\xa7\xd5\xc5H)\xd1\xcb\xaa\x0b\x83Ty)\n\x92\xe3\xdb\x18\xa4\x17%\xb8\xb4,\xc1%e\x81\xe3\xb9\xde\xf2\xb1)>\xc6\r\xad!\x16\x94\x01M\xe3\xa0\x1d\xf7\xcf\xf3\xb1\xad\xf1\x8b\xafE\xe6\x17]\x8cj\x9a\x9f\xc1\x18\xd7\x99C\x8a\xc2\x9d{\x81\xd1\xbe\x1d\xbfRP\x8aa\xfc*b]P\x9er\xc9m\xf2\xb1\xab\x18\x90G\x8a\x0c\xad\xacU\x85_keW\x9cI^\xb6sBu\xf0+\x8b7\r\x05-&\x8e\x87\xfa\xa8\xa3\xe8 \x0c_`\x08+\xb8\xc8\xb3\x9d\x81\x02Ix@S;`\x18]`\x18\xc0 \xdd\xa6\xc2\xc5\xe4Ir\xa2\x8ao\xb5%\x82P\x8f\xdc\x96\x9b}u3\xea\x1d\xcfb\x82\x004\'4\x16M\x16\xcfp3\x9aw\xc4\xf9O8/3k\x15\'\xd7\xe1\xc1\xda\x92\xa7\x91M\xd5\xe5i!)0P\xd7\xcc\xaeZ\xfaHJ\xd2E\x12\x1d\x8cbU\xf4K(\x88\x18\x8e\n\x06\xa51\x9d\xf33*\x95\x84\x8cAZ\xaf\xa1\x0b\x83\xf1\x85-\xa5\x01:<]\x0eN\xd2\x90\x84\x13\xca\xa8\x0eU\x0c1\xfc\\0Xt>\xa9\x88\xc1\x8a\xe0\xf3Y\xd2+\x8c\xed.\x1e\x94\xd3\x84!t)\xdb<X\xc7+\x0f\xd5\xb7\xa6h\x9d7"b8\xae\xbe\xf0\xe8^I\x18\x8c\xf1\xe4t\xe5-tW\xae\xa2\xac\x12\xa3a\x1b\x03\xe4z\x17#\xde\xfb*e\x05\x83\xb3\x92\x82\x03d\x0c\xb5\xe3\x12j\n\x01:I\xec\x80\x03E!\xe8\x95\xd4\xbb\xa1&\xb6C\rm\x1bV\xdb\x84\xa8q\x86a\x06\x9el\xc3\xcc\x97]\xd9\xace1\x93\xefVDa\xaaZ\nmJ\xd5PPls)\xce\xdelb\x10\xf4^:e\x8a\xa28\xd4\xecNE\x91\xbc\xf2\xcbw\xe3\x0c\x8b\x02\x9d&\n\xd5(\x0b5\xc1\xbd\x8c\x18F\x05\x83s\xd8\x86XR5\xa5H\x17%\xf2\x9b\x92y\x0b\x83\x16\xaa`\xb0\xbb\xdd\t\x86\x80\xabqF\x07\x83\xd3\xb2j\x9d\x89\x18Nj\xac;\x00\xca\x10\x87\x91\xaa\x14U4\xac0]\x95\x0b\xbc\xf3\x94z(\xc4\x1d<\x00\x9d\xa6\x8a\xd7POI\xe8\xb1\x96\xfb\xad8;)qf\x1c7\x9c\xd81\xe8 N\xb5\xc6k/\x9e\x17g\xbf\x14\xdb\x8c\xc3$";\xb1\x94\xd3\xce\x12s\x1e:\xf9\xc5\x9aVCn\xa7r\xc9\xfa\x1a\xbd]:/^\x1e\xb1\x93O>~[\xf5\x0c\xbb-\x9b\xdf\x87E\x82\xf8\x15\xa0\x8c\xef\xd43-\n\x1c\xb9\x1bg\xd89\x14R])\xa4\x1a\xa8g\xc1:*\x88\x11\x95\xf8}\xbb\xd1\x198A\xfd\'\xd6iC9\xad0H\x94\x7f\x1e\xbf\xe3\x9aC\x9b1\xab\xb5pd\x9b\x15Zv\xf1k\n\x15\\\xa3\x9d;\xe5\xd0\xa8\xd2y\xa9"\x99 k\x03\xa4\xd5\xb6m\xe3b\x9b6\x0e\xc8\x13\xd8;*:U\x87\x1a`\x9eg\xdbi\xcd\x0b,D\x94\x0b\xce9O\x91\x88\x05\t\xb5\xb0+v\x9c,\xc4Z\xd8\xc9\x0bll\xa1J\xb1/.\xd4E\x8a\x8d/\xfa+\x92m\x875/T\xb8\xbdP?\x06\xc2\x93\xfe\n\xacO\xeeI\xdbF\xb1\xbaK\xcan\xe5%P?\x85\xde\xa2\xa6\xc6sg\xec\xf3\xf89\xab\xdaetA\xe1\x9c\xf5\x8e\xea\xb4\xc1\x18\xeb\xac\xd3\x06t\xc9#\xcewo5\xbed\x91\xa9\x851\xdd\xdeb\\\x83\xb4[\xbaqVo5\x96k\xaa\xd2N\x8a\xec\xa1\x10\x95*+\xec\xff\xb7mRs68?\xc7u\xf8z\xe15\xddv\x8cw\xdd76\x92\x19nQ7\xb7l\xc3B$\xc9tS;>,\xa8\xba\xd8\x06v+\xae\'\xb5\xf6b;H\xba\x83\xe2*\x8b&\xfaPG\x9fg\xdby\xb1\xcd\xa3\xec\xa4[0\x84V\xdcP\x1d\xc6\xeb\xcd.S\xb1}\xb6%g\r6\xe9\xdb~\xf3J\xb8z[\xaa\x89ZZ-\xc5\x81\xd0D\x0f\x8eb\xb7G1\x89\xa1\x9c\xfb\x87\x01\x80\x89\xd7\xba|\x83\x11\\>\xd9\xc2\x8eb\xb7Vo\xb4\x82\x93E\xc8\t\xf5\xf0\xe8\xfb\xdc\x9e>\xb5\xc7\xb0\xeea\xbcI\x16\x07VD\xb9=\xa9p\xf5\x94\xcfh\xa5\x91\xe3\x8b\xccq\xb0DX^nIx\x01\xb4TS\xad\xee\xe4X\n\xea\xa3\x01\xab\xf1N\xfcX\xcbI%\xb4\x94T^\xd1j\xbf\xd1\x00mq\xfc&\xdb\x86h\xf0\xb2)K\x87\xe5\xb9\x90\xc5\xe3\xce\x99\xef\xf13\xaa{(\xac\xfa\xb4\x876\xa6\xde\x12\x0c\x17\xfe{{\xfcR\xf7\xf0\x02o\x8c\x14\xbbV\xd4N\x03\xef\xe3\xfe\xd9\xd7\x95\xcb\x12\xca\x10TYQ\x1b\x83u\x8f>>h#\xba/\x85\x8e\xbe\x13`\xa8\xed\xb6\xe9\x06\\\xb9\x8dJm\xa9\xfc\xe8\xd2-#~\xbc\x8d\x8d\xde\x8e\x87\xe1;\x17K_\xaa\x9e\xf3A\xf3\x12\xcf\x8a\xc8@\x18v\xbbX\x86S\xb0QRl\xb8`?2\xb5\x9a~~1\\\xbcd\xac\x99\xdf\xc4i\x02{\x9d0\xad\x99\xcd\xe2\xd4\xe0\xff\x9b\x86>\xa7\xb1P \x80=4\xcb\xe6\xbe]\xb7\xcb\x15[\xb6\xb7\xd3y{\xc3\x1eW\xd3\xf9\xe7l\x0f\x0e\xae\xd6\xcbf\x1a\xbfJ"\xd6\xe33L\x99lp\xfd\x96\x96$.1\x94\x14\x17\x9f\xc3\xb7\xdap\xd0h\xfa\xf9\x0e7a7\xd3\xdb\xdbv\xd9\xce\xaf[\xf6\x10\xbe\xa225pJ\xed1v\xd3\xb6\x0fa\xc2\xddb\xd6\x06\x86PBp\x14\xf6\xd1\xa0\xfb\x86\xcd\xda\xdf\xdbYr\x08j\xdaEJ\x8e\xfc\xa9(\x94\x8e\xd0\x94\x05\xd1\x0eE#$\\\xf5V\x08\xf40;\x9c\x83+\x05\xadDq3\xa1\r\xc4\x9564\xb5A\x92\x83L\xec\xae\x94\x03\x8d\x1d\xff\x85\xac+\x01\x82KC;\x10\xda@\x04\x15o\x83\xbb+Q\x0c\xb0\xc7\xb8P\x1b+9\xd8\xdc\xd6\xd8\xf4\xd1!4\xcc]+-\xe6\xde\x85\xaev\xbax\x1b\x89\xcd\x1e\xa4\xf4\x0b\xe9\xdf\xb92\x9ci\xeaJ\x1bk \xa2\x95\xda\xa5\xcf8\xa1q\xec\\\x19\xec\xb4\x1bgj+\x93\x84\n\x95\xd0\xea\xa7VbN]\xb8\xba\xd2C(-\x10Ku\xf6\x8a\xfc\xceJ\xbf\x89\x16x\xba\xccA\xb2\xd7\xd9\'\xce4&D\x02/+u\xf0_\xfahi\xb2\x18\x98\'V\xea\x10\x96\x8c\x85\xc0\xbc\xbak1\xd30C\xee\xd3g\xfbO\xedl\xf1\x95}mV\xac\xb9\xb9I\xff\xf80\x89\x9f\x8f\xf3\x02Z\x17\xf3p#\r;r0\xa4\xe0V\x06\x02\xdeDl\xce\xbf\xb4\xcf\xfcu\xf3t\xfa\x85\x97\x7f\xca=\xf6\xbd\\\n!\xbe\xb7\x9bH\x96\xd6\x9d\xb6\xcd\x9c\xbd\xbb\x9b\xde\xae\xa3.\xed\xb1\xd3\xe6[\xf9\x1dl0\x91\xa6\xbez\xf5\x8a]5\x9f\x1eg\xcd\x92\x8d\xa7\xabu\x00\xb3\xb8e\x97\x11\xdd};_\xb3\x93\r\xcepv\xa5\xe5c\xb0\xf3 \x1b\xbe1\xfcy]\x08\xa3\xd1\xaf\x97\x1f\xd1\xde8\xac%\x94\xe17\x93\xc9\x10\x07\x15z\x90\xd3X\x84\xf9\xf1\xbe\xf9\x16g\x83\x15[/\x82i\x07\xd1\xacrd{;k\xaf\x03\xbeU\x86\x14\xc9\xefz\x1d\xa1\x05\x07\xd2\xcb\xf3\xea\x90\x83\xe0\x84\xc2|\xe0\xf4\xe0\xcf\xac\x9e\x07\xea\x0f\xb2\xbe\xa4\xa1\xf4\x8f=\x01\x8e}!_&V\xff\x07n\xa9\x15\xb6'
p403
sg79
(lp404
I46
asg81
Nsg83
Nsg84
VShelXL
p405
sg86
Nsg87
S'e3e98fbd555e3b17c83423ad94828bd9'
p406
sg89
I44
sg90
VLeast Squares
p407
sg92
F0.21260000000000001
sbag1
(g12
g3
NtRp408
(dp409
g15
I00
sg16
I47
sg17
S'8d945ee906b2cfb3eb27ad5215e19201'
p410
sg18
g19
sg77
S'x\xda\x8dYkO[I\x12\xfdn\xc9\xff\xa15\xbb\xabI\x14p\xba\xfa\xdd\xabe$\x86\xc11\x13\x83\x81\xb0\xbb\x99h\xa4\xe8\x06.\xc1\x8a\xb1Y\xdbl\xb2\xff~\xab\x1f\xd5\xed\xd8\x97\x08H\x94\xebv?NU\x9d:U}\xd3\xef1\xfcY\xb7\xf7\x0f\x1fa\xb0lW\xecz\xd96\xeb\xf6\x86}\xfa\x1f{7:\x1e\xbf\x1f\xef\x0b\x0e\xea\xb5\xed\xf7\xfa\xbd\xab\x93\xabq\x9e\xfb\xb1\x89\xb3\xa7sv.^\xc0K\xfa\xdb\xef]\x1e\x9f\xb2\xc9\xec\x86m\xccM\xb3 \xfc\xb2\xbf\x80Os\xe2\xe6Wl\xb5\x98=\xae\xa7\x8b\xf9\x13;]\x02\xe3\x03\x10n\x8f]~m\x9b/\xf8\x81K\xb9\xc7\x0eg\x0fwM\xf8\xc0a\x8fM\x96\xd3v\xben\xe2.M\x80\xf4\xf0\xb8N\xab\x87\xb3\xe6\xfa\x0b\xfb\xc6\x0e\xd8>\x1f\x08\xef\xd8\x0b\\#\x85`/\xd9\xedrq\xcf\xce\x9b\xe5j1_\xfd\xcc\xfe\xf3\xb8X\x87MVy\xddby\xff8k\xd8\xed\xe2q^=q\xf5wv\x04\x96\x9d\t6\xb1l\xd8\xef\x1d\x1d\x8f\xc7\xb8\x9f\x05n%\xb3\x03k\rs\x03\xe3\xbdd\xc2\x0c\x1cx\xc3<O\x7f\xfa\xbd\x0f\xc7\x97\x97L\xa8\x08\x99\xcb\xf4O\xfa\x04ha\xf8\xed\xf7\xc6\x87WWl\x1f\xfa\xbdw\x7f\x9c\x9e\xe2wz\xff\xfd\xde\xfe\x1f{\xf8\xf0\xeaC\x1e\xc4\x91\xf01\x0e\xee\x7f\xa83_\xc5q\x9c\x1c\x07\x87\x87G\xec\x88M\xd8\xa8\xdf\xfb\xe7\xd9\xc9\x153\x8eI\xc1pc\x86\x87\x0c\xde\r\x98\xe8\xf7\xce\xc7\x87g\x8c\x01\x1e\xfb\xeb\xe4\xec7\xf6W\x9c;\x9b\xae\xd6L\xf5{\xb7\xf7\xcdC\x98\xd2\\\xaf\x9b\xe4\x8f\x7f,f\xed71h\xbf\xad\x97\xcd\xea\x97<6\xfa2{\xb7\xbcf?\xfdm\xf0\xe7\x9f\x99?w_f?\xd1\xd7\xaf\xb7\xd6\xe0\xd9\xff~3\xba\nl\xc3\x88\xf2\xf0\xd3\xef\r\xffux\xc9\xd2\x0f:Rk\x89\xc7O\xd0\'\x8c\x894f\xa4\xf6\xd2\xa7g\xed\xc0\x99\xfc\xac\xa4q\xd2\x84g\x80A\xdc,\x8d\xf3\xf0\x05=:\x8c\xd6A\xbf\xc7X9\x82\x0b\xf0\x16\x9f\xf6c\x00\x80\xd3#\x18E\x8f\xc2\xf8\x88A\x16\x0c\x9e\x0b\xab\xf2\xa6\x8ek!\xf3YJ9\x1b\xd7\xed`0"\xc3\xe4F*\xbe\x8dA\xe3~\xf94p\x96f\x82\x11\x9aF\x01t\xbfw8<y\xcf@a\xe2\x8d"\x1a\x99\xd1x!mF\x86\xc7\xcb\xea\x11o\xf86\x9a}\x18\xe8\xe4\xe9\xb8\x1b\x0b4\x9b\x04\xe6\x91m\xca8\xab\x1d\xd9c\r\xe4\xdd\x84\xf7\xca\xcb\x0e\xdb,xMvX\xe4\xee\xb6\x7f\x8d\xa0\x99\\qG\x06\xa1\x1f\xf2\xa3\x04.#\x06]c\xec\x856y\x95AO\x9bl\xa90\x1a\x12\xb6-\x0c\x0e(\x04\xe8K\xab:0\x00ESrY\x1e\x8d(\xe1V.b0\xd5\x0f\xdch:\x17\xac\x06\xf2\xaa\x94\x18e\xdf\x85A\xaa\xbc\x14\x05\xc9\xee\xc4Xz\xed\xe94\xad\xca\xa3\xac\x8f^\x8a\xad\x18\x9b\x12c\xe9\x82\x8d\xd9\x0b\xca\x80\xce.\x97\xe8\x8fH\xdag\xc4\xd8V\xfe\xe2\xd7\x91q\xc1\xce\r\xdb\x14\x18c\xba\xfc\x8bD\xa0G/\xd0+\xdb\xfc\x95\x8a(\x00\xce\x1b\xf2\xba\xe4\x96\x8cG\xf3#\x06W1\xa0\x1f}\xdeT+kU\xf1\xaf\xb5\xb2+\x87$w\xb4\x9d\x13Z\xee\xfaW\x11\xb9\xb81\x14\t\x80\x02\x07\x1fU\x14\x1d\x84\xe1\x0b\x0c\x81\xf4%W8\x03J\x93\x93=\x00\xef\x92\x13\xa3)\xd7\xb8\t"\xb1\xed\n_\xf9\x85n+\x11w\xa6$\xc1N\x98}\r3\x06Ff4\x1e\xb8\x8b\x1bD\x94h2<#\xcch\xde\x11\xe7\xbf\xe2\xbc\xecY\xab\xb8T\xa4\x07NKb\xb7\xe4>qh\xcb<\x11\x8aa6\x05:\xbc\xccE\xd5\xc5\xa2i<hZNl\xa1t\xc4pT0(\xedQ<\xb2!R\x96gi\xbdV]\x18,\xee]\x88\xe7;"\xad\x89\x08\xdc\xe9r\xb0\xb7@\xa3Z\xf8\x88\xe1\xb7\x82!\x88\x94\xcb\xaa\x16$\x92D\x16Y\xa3tW\x98\x85"\x98\\\x81\xdc\xad\x1aV\xe9\xe2\x07\x8a\x12\xc6\xb6p\x83{\x03\x11\xc3q\x8d\x05R\x9e\xd8h\x941TAp\xd4r\xd9\x99u\\\x17\x9bAlc\x00\xeb%\x9df\x9c\xfd\xber%\xefXO\xe4\x00\x19\xa9v\\\xa8\x86P\x84\x93\xe4\x1d@\x82\x11\x05\xbd\x12\x1d\x8a"\xb6\xa9\x86\xb6\r\xabmB\xa0\xf1yg\x87u\xa0\xd8\x86\xad\x90\xed\xcafMr\x86UA\x89\x0e\xc5.\xba\x98\x98\x9f\xaa\x86\xf4\xd56\x1b1\xbc\xd9\xc4P\xb9\xe5\x94Q@\xcfRj\xde\x85!\xd5\x82\xec_\xbd\xc33\xa0:\x88\x18$\xcd\x04\xee\x0b2\xee\\\xc40*\x18\x1c\xf6 $SZa\x05&\x9dv\xa0:\xb9\xaeQ\xcd\xe9<\xbb\x8b!S \xf9A\x8a\xd2$\x14\xda\xa3\x1e%\x0c\'\x95\xebX\x11\x88g\x0e=iKE\xc3\xbe\xa5K\xdd1u\xc8Pc\xb5\xdd\xf5C\xad\x93\x8a\x17r\x81(\xecC\x91\xd9\xe2\xd9I\xe1\x99\xc1\x06\x89"\xe1\x0c\xda`\xa8\xd6\xa0\x00\xe9\xe7\xf1\xec\xf7b\x9bq^\x11q\xac\x84\x90\x15\xc9\xbfX\xf7\xbd\xe8\xf2/\x16\xcbB\xb9\xdd<\xc6jC\x06\x81\xe2Pb\xacK\xcfbE\xd2\xb3\xb7U\xcfP\xc3 [\x01\xa8\xe6\xc5\xbf\x02\xcbGWg\x80\xa0m\x85\xe3w08Qx\x06\xba\xc21&{\x1d\xef)\x86<\xa2\x92\x7f\xdfnt\x06\x0e\xa04\xb8\xaaF\x1bI"\xcc\xf3\xfc;\xae9\xa4\x94\x12\x8a\x94@\x97\x96\x06\x85M\x8b\xae<F\x11!\xc4\x1a\x1b\xf0\x9drh6j \x14\xfe&\xe5I\xa3v\xdb\xb6q\xb1\rw\xe4\x962\x08\x8b\x85\xa3~\x01\xf3\xf5\xb9\xb6\x9d\xd6\xbc\xc0\xe8\x90\xa0:\x871!\xad\x08=K\x97m\xda\x15\xfdU\x16vJ\xbd1E\xf8\xd1\xd7%\x19@\x16)6\xbe\xa0\x11\xc9\xb6\xc3\x9a\x17J\x97;\x84\xd7P\xb4\x18\x13DY\xf7\xa4m\xa3X\xdd%e\xb7*]\xa1\x97\xc8-jj|\x90\xc7\xe7\xf9\xe7\xacj\x97\xc1\x10+\xf2\x8f\xf5E?\r6\x0e\xd0\x15{\xa3\xaa\x94b\x83\xb3\x1d\xfb\r\x850\xbeP\xdc\x0b\xd2.\x01\xdan\xe9\xc6Y\xbd\xd5X$\x0f\xa9\x186\r\xb2\xb0R\x19\xf9L\xdb&5gC\xf03\x04\x81!2\xe5\xb6c\xbc\xf2\x9d76k\xca\x05Gm\xc7\x1e/\xf8\xa5\x07\xb1\xd8\xd1\x95D5\xa4\xd6X\x0fa\x8b\xd7\x93Z{5\x96[A\n\x02 \x08%\x12\xc1=\xb3\xf6\x9e\x17\xdb<JE\xea\xb4!\xb4\xe2\x96\x1b\xea\xaf\x9cq]\x9d4^\xf0j\xfaJ\xb7\x1d7\xafl\xbd-m\\Z<\x99\xa9\xb0\xf0Q\x0b+S\x0b{T9\t\xd8\xac\xa6\xdc\x1c\xe0\xad\xd5S+\x877\x98\xd4%v\xb7\xb0\xa3\xd8\xad\x95\x1b-\xde\xb8t\xb6\x08\xcb\x84,\xed\xb1\x12Z\xfdh\x8fa\xdd\xc3\xe0\x85\x95\xf6@b\x93\xc6*l\xeb\xddsnL\xe8\xe3\x8b\xec\xe3`\x89\xb0\xbc\xec\xa0\x1ci\xa4\nD\xe8\xea\xdd\xa4\xa0>\x1e\xef\xeeb;7\xc0\x1aC*\xa1%\xd4\x84\xa0.\x0c\xcb\xf6\x8e\x8f\xdfd\xdb\x10\r\xde\x80\x88\x9eRa\xae\xca\x12\xf1\xec\xef\xa7\xfc3\xaa{`\x83\xabJN\x19[\xea\x864\x18\xf5\x1f\xed\xf1{\xdd\xc3c!\xd4\xc4]l\xfa\xa8\xb6c\x1d\xdb\xe9h\x9f\xbe\xae\\\x16*\xa3\x12sJS\xebd\xb9\x0b\tmDw\x0b\xe7(\x0f\xb1I\xe1;/\x1f\x0c\xd0\x0e\xa1{*m\xa4\xd6\xaex\xdc`y\x1f\xbd\x1d\x0fY\xba\x1c\x867U\xcfy\xa1y\x89gEd!\xb8\xb7\x8be8E\x06\xa1\x18.\xd8/L\xad\xa6\x9f_\x0c\x17/\x19k\xe67q\x9a\xc0\xee$Lkf\xb38\xd5\xe2\xad\xef\xa6\xa1\xd7i,\x14\x08`\x0f\xcd\xb2\xb9o\xd7\xedr\xc5\x96\xed\xedt\xde\xde\xb0\xc7\xd5t\xfe9\xdb\x83\x83\xab\xf5\xb2\x99\xc6\xb7\x92\x88\xf5\xf8\x0cS&\x1b\\\xdf\xa5%\x89K\x1eJ\x8a\x8b\xcf\xe1]m8h4\xfd|\x87\x9b\xb0\x9b\xe9\xedm\xbbl\xe7\xd7-{\x08oQ\x99B\x91\xb5{\x8c\xdd\xb4\xedC\x98p\xb7\x98\xb5\xc1C\xce\x02\x8e\xc2>\x1at\xdf\xb0Y\xfb\xdfv\x96\x02\x82\x9av\x91\x92#\xbf*\xf2*5e\xe1R\x1f\x8aF F\x8dV z\x98\x8d\xe7\xa0\xa3/\x04\xadDq3\xa1q\xc3\x956\xd4\xd0 \xc9\x81:\xbb+\xe5@\xa3\xa2^\xc8\xba2\xc8Kj\x07x\xdcA8\xddy&\x8a\x01^\xb9/\xd4\xc6J\x1e\x1a\xb8\xd8\xd6\xd8\xf4\xd2A\xca\xee\x95\xe1\x96q\xa1\xab\x9dx\x0f\xd7\xb9\xd9\x83\x9c~\xf6\x89\x95\xe1LSW\xda\xf8j\x05\xd1Jm\xd3k\x1c\xa1\x7f\xb0\xd2n\x9c\x19_9\x04\t\x15:\xa1\r"\xd8\xb9\x12s\xea\xc2\xd5\x95\xe1%F\x14@\xa3]\x8e\xca\x8fV\xfaM\xb4\xdc\xa5\xcb\\\xf6\x94\xb3O\xa05&0\x81\x97\x95\xda`4\xd2KK\x9b\xc5\xc0<\xb1R\x07Z2\x16\x88yu\xd7b\xa6a\x86\xdc\xa7\xd7\xf6\x9f\xda\xd9\xe2+\xfb\xda\xacXss\x93\xfe\xf3a\x12_\x1f\xe7\x05\xb4.\xe6\xe1F\x1av\xe4`H\xc1\xad\x0cD\xa5\xc2\xc0\xa7\xfcK\xfb\xcc_7O\xa7_\xf8\xf2\xbb\xdcc?\xca\xa5@\xf1\xbd\x8eD\xa2u\xa7m3g\xef\xee\xa6\xb7\xeb\xd8:\xca=v\xda|+\x03xw\x1bT\xb7\xbcz\xf5\x8a]5\x9f\x1eg\xcd\x92\x8d\xa7\xabu@\xb3\xb8e\x97\x11\xde};_\xb3\x93\r\xa7\xe1\xec\xea\x97\x8f\xc1\xd0\x83l\xf9\xc6\xf0\xe7u\xf1\x18\x8d~\xbd\xfc\x88\x06\xc7a\xacFe\xf8\xcdd2\xc4A\x85!\xe44\x16a~\xbco\xbe\xc5\xd9\x08v\xeb\x8b`\xdbA\xb2\xab\x9c\xd9\xde\xce\xda\xeb\x00p\x951E\xf7w}\x1d\xb1\x85\x10\xd2\x97\xe75$\x07!\x0c\xc5\xf7\xc1\xab\x07\xdf\xfb\xf5<8\xff +L\x1aJ\xff\xdd\x13\xf0\xd8\x17\xf2er\xeb\xff\x01pF\x16\x9f'
p411
sg79
(lp412
I47
asg81
Nsg83
Nsg84
VShelXL
p413
sg86
Nsg87
S'e3e98fbd555e3b17c83423ad94828bd9'
p414
sg89
I45
sg90
VLeast Squares
p415
sg92
F0.21260000000000001
sbag1
(g12
g3
NtRp416
(dp417
g15
I00
sg16
I48
sg17
S'f8e5079bbb1753304252226c6cbe097b'
p418
sg18
g19
sg77
S'x\xda\x8dYko[\xb9\x11\xfd.@\xff\x81\xd8\xb6\xd8\x04\xb1\xb5\x1c\xbeY\xd4\x0bx\xbdV\xe4\x8dl9\x8e\xdbf\x83\x05\x82\x1b\xfb:\x16"K\xae$7\xe9\xbf\xef\xf01\xa4V\xba\x0e$\'\x08M\x91\xbcg\xce\x9cy\xf0\xa6\xdfc\xf8Y\xb7\x0f\x8f\x1fa\xb0lW\xecf\xd96\xeb\xf6\x96}\xfa\x1f{7:\x1d\xbf\x1f\x1f\n\x0e\xea\'\xdb\xef\xf5{\xd7g\xd7\xe3\xbc\xf6c\x13WO\xe7\xecR\xbc\x80\x97\xf4\xb7\xdf\xbb:=g\x93\xd9-\xdbX\x9bVA\xf8a\x7f\x01\x9f\xd6\xc4\xc3\xaf\xd9j1{ZO\x17\xf3gN\xba\x02\xc6\x07 \xdc\x01\xbb\xfa\xda6_\xf0\x17.\xe5\x01;\x9e=\xde7\xe1\x17\x0e\x07l\xb2\x9c\xb6\xf3u\x13Oi\x02\xa4\xc7\xa7u\xda=\x9c57_\xd87v\xc4\x0e\xf9@x\xc7^\xe0\x1e)\x04{\xc9\xee\x96\x8b\x07v\xd9,W\x8b\xf9\xeaG\xf6\x9f\xa7\xc5:\x1c\xb2\xca\xfb\x16\xcb\x87\xa7Y\xc3\xee\x16O\xf3\xca\xc4\xf5\xdf\xd9\tXv!\xd8\xc4\xb2a\xbfwr:\x1e\xe3y\x16\xb8\x95\xcc\x0e\xac5\xcc\r\x8c\xf7\x92\t3p\xe0\r\xf3<\xfd\xe9\xf7>\x9c^]1\xa1"d.\xd3?\xe97@\x0b\xc3O\xbf7>\xbe\xbef\x87\xd0\xef\xbd\xfb\xfd\xfc\x1c\xbf\xd3\x87\xef\x0f\x0e\x7f?\xc0\xc1\xab\x0fy\x12g\xc2\xafq\xf2\xf0C]\xf9*\xce\xe3\xe289<>a\'l\xc2F\xfd\xde?/\xce\xae\x99qL\n\x86\x073|\xc8\xe0\xdd\x80\x89~\xefr||\xc1\x18\xe0c\x7f\x99\\\xfc\xca\xfe\x8akg\xd3\xd5\x9a\xa9~\xef\xee\xa1y\x0cK\x9a\x9bu\x93\xf8\xf8\xc7b\xd6~\x13\x83\xf6\xdbz\xd9\xac~\xces\xa3/\xb3w\xcb\x1b\xf6\xc3\xdf\x06\x7f\xfc\x91\xf5s\xffe\xf6\x03}\xfd\xd3\xd6\x1e|\xf6\xbf_\x8f\xae\x83\xda\xd0\xa3<|\xfa\xbd\xe1\xbf\x8e\xafX\xfa \x91\x1a?\xfd\xde\x049aL\xa49#\xb5\xb7\x90\xc6\xda\x813y^I\xe3\xa4\x0fc\x80A<,\xcds\xfc\xc2\xd0\xd0\xa1\xde\x8e\xfa=\xc6\xca#\xb8\x00oqt\x18\x1d\xc0=\rA;\x1a\n+#\x06Y0\xf80\x9718\xae\x05\xe1Q\xcaYm\xba0\x18%\xf3\x10\xf1\x8bm\x0c\x1a\x1f\x92\x9f\x86\x06\xd1J0@\xc8\x00\x04\xba\xe1xx\xf6\x9e\x81\xc2\xc0\x1bE4y\xa1\xf7BZ\x9d\x193J\xc9\xc2\x887\xf1\xdcM4\x870\xd0\x89\xe9x\x1a\x0b2\x9b\x04\xe5\x91m\xca\xa0\r\x9e\xec\xb1Fg\xf2\x84\xf7\xca\xc9\x0e\xdb,xOvX\xeev\xf8\xcd\x18\x02\x93J\x00\x19\x84k\xf3Pr\xef#\x06]}\xec\x85\x8e\xfc\x87\xb1ER3\xbf\xc2h\xd0\xaa\x03\x83\x03\xd0\x85K\xabv1H(\xde\xf4\x9c\x86\xc1\x13\xc5\xdd&b0\x95\x07n\xb4\xc8\xb6\x83\xc5\xe7\xe6\xb1\x94Jy\xd1\x85A*\x1aJ\x89N\xdc\xc2 \xbdS\xf44]\xc5\xb5\x81\xc1+\xb3\xe5cS|,\x1dw*\xd3,\x94\x01\x9d\xcd\x95\xa8S\xee\xf7\xf3\xb1\xad\xfa\r\x82\xb3\xd9N\xb4\xcd\xe7\xd3\x14\x18\xd3\xad_TE\x1ez\xa1\xec\x8e~%\xe1A\xfdz \xd6%\x90\xe7%\x16\x8c\x88\xc1U\x0cRiP9\x8e\x95\xb5\xda\x12\xbf\xd6\x8a.\x0c\x92\xbbB\xb50j\x97\xdf\x88<2i*\x1c\xf0nc\x18\x93\xce$\x86y\x86\x81\xb1\xeb(?8\x03Js\x92;\x00t\xc1\xc0\xb3\x15\r\xc1\xec\x86\xb2\x97\xc5\xa1\\\x15\xd5iok\x10l\xbb\xd9W7+oT^\x89\x00\x04XB\xe9\x84\xd2{\xb8\x19\xcd;\xe1\xfc\x17\\\x97\x99\xb5\x8a\x83\xa4|\x80\x12\xa2L\x85Qg\xba"IH\x12=G\xf7\xec\xb2\xccU\t\x1fQV\xa2\xe0%\x056\xe2\x8c\x18N\n\x06\x85\x9c\xc8\xcc\x99\x90R8\xf2\xb4E\x97uf\x14Nv\xa3\xf0\\\x87\xa7-\xad\xc4\xa0\xa0H\xc2\x9e\xa4\xccj\x05\x11\xc3\xaf\x05\x03&)M*7\xa1"\xe4X\x92\x1e\xa5\xcd\xbbx\xd0\xe58\x05\xbb\x8a\x17V\xe8\xc2\x83.\x0fV\x96\x927\xd2\x9b0\x9cV_\xf8\xe0^\xc2`\x0c\xa5\xac0\xdb\x99Q\x94\x02Wl\x86\x9d\x8c\x02\xa1\xbf\xc8O3\xaeH\r\xa8\x16 ;\x8e\xa4\xc6@F\xa9\x9d\x16\xa9\xe1C\x85\xa3\xaa\x01P\xe3O{\xc5\xcd\xae\xd4\xc4\xb6\xd4\xd0\xb6a\xb5M\x08N>VN[\xc1\xc96L\xc7\xd0\x15\xcd\xaaT\r\xc51rw3v\xad\xbf\xaa\x94A.]\xb1\xcd&\x9d\xbd\xde\xc4PR0J\xddP\x85\x96\x0e\xe5\xd7\xd5\x19HYJ\x93\xf4b\x07\x83\x04S\x82V\xc8\x9aFx\xc9\xe3(\xbf\x88aT08\'\r\xf1\xaf\xb1\x14\xdb\x82\x01E\xd4\xa53-T\xf11\x8at\x1b\x03J\xa0\xeaL\xea\xd2$\xa82kB\x12A\x0cgU\xeb\x0e\xfbOO\xdd\t2\xc9\xa9\xa2y\xde\x99\xd2\xb0\x03"\x1e\xb0\xda\x8a]\x1el\xc9\xac\xd2\x15\x07\x80,\xb2\xb7Rn\xe9\xec\xac\xe8\xcc`\x83Du\x00\x9b5A\xc8\x14F\xa4\xd4\xfb\xe9\xec\xb7b\x9bq^Q\xfe\xc5\x16\xcc\x03U\xe5T\xf7;\xf8U\x94n\xb0\xd4\xca]\x1f\xcbB?`\xe1\xa1!\xa7\x0e\x88\x87\xf6&bxS\xf3\x19\xe60\x9e1\x00v[\x92*\xa9\xc0\xf2\xd1Y2\x9c)\x1d\x12f\xec\x1d\x0c\xae\xa4;L\x9f\xb4\x12O&\xd9c\xeb\x05\xc4\x88J\xfc\xbe\xd9\xe8\x0c\x1c\xaf\r\xae2\xc4\x0e\xe6\x0e\rr?~\xc75\x86\x14\x8a\x96bHk\xe9([`\xbe\x13]\xb9\xda\x08O)O\x07\xe5o\x97C#\x8bv\xb4T\xb5H\xb8Z\x19\xfd\x96m\xe3b\x9b\x0e\xe2\x11\x94\xa9\x11N\xe6I\x87x\x15\xfb\xd9v^\xe3BiG\x19\xd39\xcf%i\x07{\x16\xdb\x95\x7f5V]"\xd6\xc2\x8em\xc6\x14i\x81\xab\x89\x1f\xa0\xd8fj\xfe\x15\xc9\xb6\xe3\x1a\x17\xa8\x15\xaa\x06\x1e#\x84\x1e\x85\xf5Ws\xf7\xacm\xa3X\xdd%E7\xfa\xc5Q?\xa5\r/\xcdKH\xfd\xfb\xf1sQsWhx\x15\xf1c=\xa7\x1a\x89\xb9Xv\xe5pl\x16}\x89#\xbb\xdb\x15\x82\xdc\x88\xa2R\x94|\x91\x01\xb67z+o\\\xd4[\x8d\r\xc1\x92\xd1\xc8\xd0\x8e\x91*\xb1`\xefi\xdb\xa4\xc6,:\xdf\x13;\xa8?jg\xb1\x0c{\xd1yk\xb4\\\x96\x0b\x8e\xdb\xbe5\x02uO\xf1k#\xcbU\xc6P\x19\xc6\xe6Hn\xe9zRk/*\x8b\xee7\x80i\xd9S\xcc\xa2\x10\xf4\x9e9\xf1\xb2\xd8\xe61\xed\xa4:\x03\xa1\x15\xb7BQ\x7f\xe5\x8c\xeb\xbc\xa9X\n$\x0c_\xb5Ss\xbc\xaa7b\xc5\xe5F\xa0\xe6!\xb6\x94\x84\x06\x93f\xb4\xed\xa4j2\x90k\x13\x1a\x08\xb7\x93R\x01\x83X\x9fmaG\xb1[+7Z\x90\xc9\xf7\xb8\xd4c7\xe1\x8b\xef\xa1K\xd7\xf5\x8c\xe1\xa6~dj\x9f\x02+\x88\xc9P^D\'\xb9=Zi\xe4\xf8m\xe68X",Y\x12\xfaA_j*^\xf8\xbb\xea\xba\xcc\xfd::\x18\xf7n\xd7\x1d\xac\xa8\x96\x94\xa2\xd35)\x05\x04\xdd2\xc3\xb5y\x9b\xe3\xd7\xd96D\x837 jH\xb0\x80\x95\xfa\x81\x1ew\xfe\xbb\xfc\x8c\xea\x19\xd8\x80\x15\xa5`\xea\xa6\xdb%6\xc7\xf9n\xf8\xdc\x19\xbf\xd53\xbc\x00\xea!Q4@\xe7\xa1@\x94\x13{_W\xae\x8a\x941\x13sG\xe5\xdd\xe1\x1d\x85.\xfe\xda\x08\xd3\xd9\xc29\xba.a\x14\xaa\xdd\x14\r\xa5\x8b\x17\xc2\x97\xf2\xa3E)\xad`\xb0\x85\x1b\xbd\x19\x0f\xc3{.\x96\xdeT\xed\xf3B\xf3\nSBD\x16\x9c{\xb7X\x86\xa7\xc8pa\x1a.\xd8\xcfL\xad\xa6\x9f_\x0c\x17/\x19k\xe6\xb7q\x99\xc0\x0e?,kf\xb3\xb8\xd4bv\xbdm\xe8u\x1a\x0b\x05\x02\xd8c\xb3l\x1e\xdau\xbb\\\xb1e{7\x9d\xb7\xb7\xeci5\x9d\x7f\xce\xf6\xe0\xe4j\xbdl\xa6\xf1\xad$b=\xbd\xc0\x90\xc9\x06\xd7wi)\xc5%\x86R\xc6\xc5qxW\x1b\x1e4\x9a~\xbe\xc7C\xd8\xed\xf4\xee\xae]\xb6\xf3\x9b\x96=\x86\xb7\xa8La\x92\x85\x03\xc6n\xdb\xf61,\xb8_\xcc\xda\xc0\x10\xe6\n\x9c\x85C4\xe8\xa1a\xb3\xf6\xbf\xed,9\x04s\xda\xdb\x14\x1c\xf9UQ\xa074e!4B\xd10z\xd3[A\xe8aux\x0e\xee\x14\xb4\x13\x93[\xbc\xfc\xe0N\xabeJ\xc9!\xe7\xec\xee\x94\x03\x8d]\xd0[Yw\xe2\x05\x1dR;\xc0\xe3\tx\x9f\xe9|f(\x8e\xb8Sm\xec\x8c\x8dplklz\xe9 e\xf7N\x8b\xb1\xf7VW;\x9d\xd0*7{\x90\xc3\xcf>\xb3S\xe0NSwZ\x13\x8a\x0e\xa2\x95\xda\xa4\xd78\xe1\xfe\xfc\xecN\xbb\xf1LmEJ\xa1\xc2$\xb4\xcf\xd9i1\xa6\xde\xba\xba\xd3G\xfdCxka\xb2W\xd4wv\xfa\xbaS\x87\xd7v\xe9\xd5\xa3\xcd!\xfd\x0cZc\x82\x12\xf8\x86\x9d<\xedp\x99\xe3\xd8t=\xb73\xc87\x08\xf3\xfa\xbe\xc5H\xc3\x08yH\xaf\xed?\xb5\xb3\xc5W\xf6\xb5Y\xb1\xe6\xf66\xfd\xe7\xc3$\xbe>\xce\x1bh_\x8c\xc3\x8d0\xec\x88\xc1\x10\x82[\x11\x18^\x1b\xdb\x1c\x7f\xe9\x9c\xf9O\xcd\xf3\xe1\x17\xbe\xfcS\xec\xb1\xef\xc5R\x90\xf8AG \xd1\xbe\xf3\xb6\x99\xb3w\xf7\xd3\xbbu\xea\x87\x0e\xd8y\xf3\xadN\x187\xa8\xb4\xbcz\xf5\x8a]7\x9f\x9ef\xcd\x92\x8d\xa7\xabu@\xb3\xb8cW\x11\xdeC;_\xb3\xb3\r\xd2pu\xe5\xe5c0\xf4([\xbe1\xfdy]\x18\xa3\xd9\xafW\x1f\xd1\xe08\x8d\xd5H\xd3\xf4\xeb\xc9d\x88\x93\n\x9d\xcfi.\xc2\xfc\xf8\xd0|\x8b\xab\x11\xec\xd6\x17\xc1\xb6\xa3dWyf{7ko\x02\xc0U\xc6\x14\xe9\xef\xfa:b\x0b.\xa4//\xabK\x8e\x82\x1b\n\xf7\x81\xd5\xa3?\xf3z\x19\xc8?\xca\x19&M\xa5\xff\xee\tx\xec\x0b\xf92\xd1\xfa\x7f/\xdd\x16\x8e'
p419
sg79
(lp420
I48
asg81
Nsg83
Nsg84
VShelXL
p421
sg86
Nsg87
S'e3e98fbd555e3b17c83423ad94828bd9'
p422
sg89
I46
sg90
VLeast Squares
p423
sg92
F0.21260000000000001
sbag1
(g12
g3
NtRp424
(dp425
g15
I00
sg16
I49
sg17
S'541fd2cbc3a4953327c2eba153648da4'
p426
sg18
g19
sg77
S'x\xda\x8dYko[\xb9\x11\xfd.@\xff\x81\xd8\xb6\xd8\x04\xb1\x15\x0e\xdf,\xea\x05\xbc\x8e\x1d{#[~\xb5\xcd\x06\x0b\x187\xf6u,D\x96\\In\xdc\x7f\xdf\xe1cHE\xba\xf1ZN`\x8a\x97\xbc<3s\xe6pH\xf7{\x0c?\xcb\xf6\xfe\xe1\n\x06\xf3v\xc1\xae\xe7m\xb3lo\xd8\xe7\xff\xb1\x8b\xc3\xfd\xe1\xc7\xe1\xb6\xe0\xa0\xde\xda~\xaf\xdf\xbb<\xba\x1c\xe6\xb1WM\x1c=\x9e\xb2S\xf1\n^\xd3\xff~\xef|\xff\x98\x8d&7lel\x1a\x05\xe1\x87\xfd\x05|\x1a\x13_~\xc9\x16\xb3\xc9\xe3r<\x9b\xfe\xe0M\xe7\xc0\xf8\x00\x84\xdbb\xe7\xdf\xda\xe6+~\xe1Rn\xb1\xdd\xc9\xc3]\x13\xbep\xd8b\xa3\xf9\xb8\x9d.\x9b\xf8\x96&@zx\\\xa6\xd9\x07\x93\xe6\xfa+{b;l\x9b\x0f\x84w\xec\x15\xce\x91B\xb0\xd7\xecv>\xbbg\xa7\xcd|1\x9b.~f\xffy\x9c-\xc3K\x16y\xdel~\xff8i\xd8\xed\xecqZ=q\xf9w\xb6\x07\x96\x9d\x086\xb2\xec\xa0\xdf\xdb\xdb\x1f\x0e\xf1}\x16\xb8\x95\xcc\x0e\xac5\xcc\r\x8c\xf7\x92\t3p\xe0\r\xf3<\xfd\xeb\xf7>\xed\x9f\x9f3\xa1"d.\xd3\xaf\xf4\r\xd0\xc2\xf0\xd3\xef\rw//\xd96\xf4{\x17\xbf\x1f\x1f\xe33\xbd\xfdqk\xfb\xf7-l\xbc\xf9\x94;\xb1\'|\x8d\x9d\xdb\x9f\xea\xc87\xb1\x1f\x07\xc7\xce\x83\xdd=\xb6\xc7F\xec\xb0\xdf\xfb\xe7\xc9\xd1%3\x8eI\xc1\xf0\xc5\x0c\x17\x19\\\x0c\x98\xe8\xf7N\x87\xbb\'\x8c\x01.\xfb\xeb\xe8\xe4\x1d\xfb+\x8e\x9d\x8c\x17K\xa6\xfa\xbd\xdb\xfb\xe6!\x0ci\xae\x97M\xf2\xc7?f\x93\xf6I\x0c\xda\xa7\xe5\xbcY\xfc\x92\xfb\x0e\xbfN.\xe6\xd7\xec\xa7\xbf\r\xfe\xf8#\xf3\xe7\xee\xeb\xe4\'z\xfcvm\x0e\xae\xfd\xef\xf7\x87\x97\x81m\x18Q\x1e>\xfd\xde\xc1\xbfv\xcfY\xfa\xa0#\xb56H\x8e\x11\xfa\x841\x91\xfa\x8c\xd4\xde\xeb\xd4\xd6\x0e\x9c\xce\xfdJ\x1a\xa7xh\x03\x0c\xe2\xcbR?\xc7\x07\x8a\x9a\x0e#\xbd\xd3\xef1V\x96\xe0\x02\xbc\xc7\xd6v\x0c\x00/M\xd0\x8a\x9a\xc2\xda\x88A\x16\x0c\x1e\xfb\xc0\xa5\xb6\xe3Zr\xc2\xa0\x9c\xd5\xd0\x85\xc1\xa4nl\x1ai`\x1d\x83\xf2\x8e\x16F\x83d\xee\x05\x03\x92zA\xa2ov\x0f\x8e>2P\x88\xe60\xa2\xc9\x03\xbd\x17\xd2\xd9\xec1\xa34\xd7\xe4\x11\xaf\xbd]C\xb3\r\x03\x9d<\x1d\xdf\xc6\x02\xcdF\x81yd\x9b2h\x83\'{,:5\xb5\x85\xf7\xf8\xad\xc36+JS[|\xd1\xba\x7f5E\x0bW\x91@\x06qM\xb6I\xee\x93\x7fu\x8d\xb1\x17Zg\x8b\x8cE\xa7f<\x02\xdd\x18\xe3\xb2\x8e\xc1a\xc6\x11\x06n\xf5\x06\x06tz\x89\xa6#\x0c\\*[\xc2md\xc4`\xaa\x1f\xb8Q>\xaf\x0b\x18U\x95\xe3-\xa5R^va\x902\x0fAA\xd2n\x1d\x83\xf4\xde\xd1j\xda\xc8\x82Asjz-\xd7blJ\x8c\xa5\xe3N\xe7\x95\x842@\xac\x97\xa0]$\xed\x0bbl+\x7f\xf1\xb10\xd9N\xab\x05\xcf\xc0\x15\x18\x93\xec\\\xe7/\x1287\x91l\x1b1\xd6\xd2\x08"\xad#*r!\x81\x12\x0f\xc9c"\x06W1H\xa5enk\x85R\t\xe4_k\xc1w`\x90\xdc\xd2\x9b\x9d\xb0j\xd3\xbf\xa6\x04\x16#Gp\x04\x87\xda\x14QtF1\xcd\xf3\xd2!\x91E\xb6\xcd\x19P4Sx\x00!:`\x18\xad\xc8V\x0c\xc3F\x98\x91\xed\x05\x06W\x15\x11\xb9\x18;\xc5z\x98}\r\xb3\xf2\x82\xacD\x00\xda\x16\x94NHxA\x98\xd1\xbc=\xce\x7f\xc5q\xd9\xb3V\xc5\xe4Nz\xe0\x94.\xda\x80Y\xd7\xa5\x96B\n\xf2\x9d\x06i7\xbc\xccU\x91H!(\xbc\\\n\xca$\x10JF\x0c{\x05\x83\xd2^\x12}\x84\xc4\xa1y\x01i=\xca{\x97\xa2 \x8aB<\xdb\x91I\xb68\xd3\x95\x14\x16\x98\xce\xd4\xab\x95\x8f\x18\xde\x15\x0cH)\xed\xf3\xfb\r\xee\x08\xc4W\xe9\x91\xda]\x8a"4\x10\xdb\x14\xa0V\xad+\x8a\x85\x12[\xa1\xab\xc0Y\x02\xce\x91\x8e\x11\xc3~\x8d\x05R\xde\x1b\xc2`\xb4\xf3%\xe8\xc6\xe9\xce\xac\xa3$E\x9ba\x83\xf1\x80\xe2L\xab\x19[\xa5\xcc\x15\x0c\xce\x03\x91\x03d\xa4\xda~\xa1\x1a.*\x9c!\xef\x80\x95\xd9\x08\xdc^\xa57\x9bT\x13\xebTC\xdb\x0e\xaam\x02\xb3\x8b\xb8\xe5\x90\xb7\xe4_\xc5\xad\xea\xda\x11\xd1\xe8b&\xe6\xd4\xa6b\xab\xba\xff*]v\ri\x8amVE\x0c\xefW1\x14\x9e!\xd5\x8d(\xda\x89\x9a\xdd\xe5_)\xb9,\xfe\x95\x1b\x18$\xd4h\nUd\x04x\xd1q\xee\x92\x1f\x0e\x0b\x06\xe7\x90[\x9cTMI\xad\x08\x03n ]\xca\xaaE\xd1*i\xc5fe\xa0D\xe5\x99t\xa5HXQ\x16\x99\xb8~T\xb9\x8e\xbb\xa1\xb1T\x9d\x08S\xf2\x9f{\xce\xbb0\x80\xb7\xa5:\xb1\x92o\xfa\xc1\xe9\xb2]\xd5\xd4\x83\x9aoV\xb85\x9e\x1d\x15\x9e\x19\x87\x92Q\x04V\x94dQ\x98\x91B\xbe\x8cg\xbf\x15\xdb\x8c\xf3\x8a X\t\x1e(\xde\xb8\xef\x9b.=\xd3\x9a\x8a3\xdcj\x91=\xeb\xb6!\x07\xc8\x0bR\x97]\x83\x9b\x12y\x0b&b\xf8P\xf5\x0c5\x8cv6P\xd8\xa6\x8a\x01{u\x97\x9eav\xab\x02Gl\xee\\\xaen\x0e\x00e#U@J\x8b\xbb\xa7%\x8f\xa8\xe4\xdf\x0f+\x95\x81\xe3e\xf7E1\xa3\x0cQ\x185\x10/\xf3\xef\xb0\xe6\x90\xc2\x0f\xbdYkEe\x95\xb2\x02\xcb\x84.\xdbdu\xb5\xb1\x1b\xfc\xd5(2\xa5\xeaQ\x85\xbfi\xebH\xfc\x05\xb9f\xdb\xb0\xd8\xa6\x91<T\xf5`1\xabI\xeft\xd0C\xff2\xdb\x8ek^(\xed\xa8\x8as\xces\xd2I\xe4\xb7\xb7]{\x80\xb6\x85\x06\xca\xc2\xc6\x1e`\xac(\xa2\x80J[B\x18\t\x97ls\x82\xd0\x88d\xdbn\xcd\x0b\xa5\xcb\xa1\x00k\x06Ae\x93\xc4"W\xd8\x1f\xdav\x18wwI\xd9\xad\x0cAD\x01\xb3\xbc\xd4\xea(\xfd/\x8c\xfdI\xd5.\\\xd8\x14\x1d\xb3\xceQ\xc5k\xa4\xeb.\x85L\x11H\xac\xda6c_j\xe6\xa0\x10\xc5?\xbe(\xbb@\xb7\xad\xe9\xc6I=\xd5X$L^\xc9IQ\x1c\x8c\x92\x9aw\xce?\xb7mTs6\x04?{\x18KB\xf0\xc4kc<t\xd9\x86\x84w\xf5\x80\xb3\xae\x1b\xb8\txY\x1e\x171\x96 )\xf6X\xae\xf15^\x8f\xea\xde\xab\xad#\xd7A\x90\xe5\xb2\'\xeb\xac\xaa\x7fn\xdbi\xb1\rK\x83|Z\x82P\x8a[AL\xb2\x0e\xf3\xa7\xeb\xa4Rm3b\xf34\x8a \xcai)\x89AJ_OM\xc5\x83&\xa6\x12V\xa6\x12v\xafr\x12D:\xb7"\x1a\xac`\r\xd5\x18\xa8r\xa6K\x8ft\xe1\xf5\xbb\x95\x13-\xbaWe\x8bB\xe1V\x14I\xc13\xa7\x9d\xc3X\x91T\xfe\xd8tJ\n^\xc1\x13 E\x1cBy\xf8\x82R\x1a}|\x96}\x1c,\x11\xc6\x93\xcec\xddN\xa7S\x14H\x94\xa5\xae\xda\xa2\xec\xeb\x80\x87\xf7u\x1f\x83\xb5\x9c|\xacq\x0f*\tA\'\xa2pl\xb6k>~\x9fmC4x\x02\x92\xa5zt\x8e\xf6T\x8c8\x1e\xde\x9f\xf3\xcfa}\x87\xf2NQu\xa2QF\xca)\xc1p\x90\xcf\xbd\xe3\xb7\xfa\x0e/\x04\xb1M\x05\x87\x97J\x03\xf4\x8bN\xa5\xe9\xb8r^\xa8\x8c\x82\xc0\xe9\xb6\xc6:L\xa7L\x1e\x81\xfb\x88\xefJS\xac\xed2\x95\x01\x05uS\xa29\x89\x18\x9eV,\xe5&\xe8"\xd1\x02L0\xea\xc3\xf0 \xdcs\xb1tS\xf5\x92\x0b\xcds\x0ciD\x86\xc4`\xb7\xb3yX\x05\xcf\xbb\x8a\x1d\xcc\xd8/L-\xc6_^\x1d\xcc^3\xd6Lo\xe2\xb0\x00?\x0ck&\x938\xd4\xa2\x7fn\x1a\xbaNca\x83\x00\xf6\xd0\xcc\x9b\xfbv\xd9\xce\x17l\xde\xde\x8e\xa7\xed\r{\\\x8c\xa7_\xb2=\xd8\xb9X\xce\x9bq\xbc\x95D\xac\xfb\'\x982\xd9\xe0z\x97\x96$.y().\xb6\xc3]mX\xe8p\xfc\xe5\x0e_\xc2n\xc6\xb7\xb7\xed\xbc\x9d^\xb7\xec!\xdc\xa225\xc0C\xf5\x16c7m\xfb\x10\x06\xdc\xcd&m\xf0\x10\x96\xd9\xd8\x0b\xdbh\xd0}\xc3&\xed\x7f\xdbI\n\x08j\xdaYJ\x8e|U\xe4U*\xcaB]\x1f6\x8dP\x8a\xd7h\x05\xa2\x87\xd1\xb8N\x98)h&\x8a[L,\x9ci\xc3\x95P\x90\xe4\x90\xee\x9b3\xe5@\xe3i\xe6L\xd6\x99\x00F\xa4r\x80\xc7\xdf"&\xc2\xe6\xcc\xb09\xe2L\xb52\x93\x07\x89\x8be\x8dM\x97\x0eRv\xcf\x0cw\x7fg\xba\xda\xe9DF)\xc2\x010\xa6\x9f\xfd\xc1L\xdc\xfb\xcfL\x9diM(_\x10\xad\xd4&]\xe3\x88\xe7f\xda\x955\xe3=@\x90PB\xfb#;-\x92\xf9\xcc\xd5\x99\x1e\x02J\x88\xb7\x16\xcfE%\xcf\xf4u\xa66\xe8\xd3t\xf5\xe8rJ\x9b\xee\x99\xc6\x04&\xf0\x15;y\xf2\xad\xcb>v\xf6\x99\x99\x81\xbe\x81\x98\x97w-f\x1af\xc8}\xba\xb6\xff\xdcNf\xdf\xd8\xb7f\xc1\x9a\x9b\x9b\xf4\xc7\x87Q\xbc>\xce\x13h^\xcc\xc3\x954\xec\xc8\xc1\x90\x82k\x19\x08x\x12\xb19\xff\xd2{\xa6o\x9b\x1f\xa7_x\xf8]\xee\xb1\xe7r)P|\xab#\x91h\xdeq\xdbL\xd9\xc5\xdd\xf8v\x99J\xa3-v\xdc<\xd5\x0e%\x07\xd5-o\xde\xbca\x97\xcd\xe7\xc7I3g\xc3\xf1b\x19\xd0\xccn\xd9y\x84w\xdfN\x97\xech\xc5i8\xba\xfa\xe5*\x18\xba\x93-_\xe9\xfe\xb2,\x1e\xa3\xdeo\xe7Whp\xec\xd6\x124u\xbf\x1f\x8d\x0e\xb0Sa\xf09\xf5E\x98W\xf7\xcdS\x1c\xcdCi\xf3\xdd\x83`\xdbN\xb2\xab\xac\xd9\xdeN\xda\xeb\x00p\x911E\xf7w=\x8e\xd8B\x08\xe9\xe1i\r\xc9N\x08C\xf1}\xf0\xea\xce\xf7~=\r\xce\xdf\xc9\n\x93\xba\xd2\x9f{\x02\x1e\xfbJ\xbeNn\xfd?\xc1X\x16P'
p427
sg79
(lp428
I49
asg81
Nsg83
Nsg84
VShelXL
p429
sg86
Nsg87
S'e3e98fbd555e3b17c83423ad94828bd9'
p430
sg89
I47
sg90
VLeast Squares
p431
sg92
F0.21260000000000001
sbag1
(g12
g3
NtRp432
(dp433
g15
I00
sg16
I50
sg17
S'c4ebc632015f645aab47dc6e6c2feaf2'
p434
sg18
g19
sg77
S'x\xda\x8dYko[\xb9\x11\xfd.@\xff\x81\xd8\xb6\xd8\x04\xb6\x15\x0e\xdf,\xea\x05\xbc^+\xf2F\xb6\xfcj\x9b\r\x160n\xec\xebX\x88,\xb9\x92\xdc\xa4\xff\xbe\xc3K\x0e\xa9\xd5\xbd\xf6\xdaN \x8a\xcf\x9933g\x86t\xbf\xc7\xf0g]?<^\xc3`Y\xaf\xd8\xcd\xb2\xae\xd6\xf5-\xfb\xfc?v9:\x1a\x7f\x1c\xef\t\x0e\xea\x9d\xed\xf7\xfa\xbd\xab\xe3\xabq\x9a{]5\xb3\xa7sv&\xde\xc0[\xfa\xdf\xef]\x1c\x9d\xb0\xc9\xec\x96m\xcc\x8d\xb3 \xfc\xb2\xbf\x80\x8fs\x9a\xcd\xaf\xd8j1{ZO\x17\xf3gv\xba\x00\xc6\x07 \xdc.\xbb\xf8VW_\xf1\x0b\x97r\x97\x1d\xcc\x1e\xef\xab\xf0\x85\xc3.\x9b,\xa7\xf5|]5\xbbTA\xa4\xc7\xa7u\\=\x9cU7_\xd9w\xb6\xcf\xf6\xf8@x\xc7\xde\xe0\x1a)\x04{\xcb\xee\x96\x8b\x07vV-W\x8b\xf9\xeaG\xf6\x9f\xa7\xc5:l\xb2J\xeb\x16\xcb\x87\xa7Y\xc5\xee\x16O\xf3\x82\xc4\xd5\xdf\xd9!Xv*\xd8\xc4\xb2a\xbfwx4\x1e\xe3~\x16\xb8\x95\xcc\x0e\xac5\xcc\r\x8c\xf7\x92\t3p\xe0\r\xf3<\xfe\xeb\xf7>\x1d]\\0\xa1\x1a\x91\xb9\x8c\x1f\xf1\x1b\xa0\x86\xe1\xb7\xdf\x1b\x1f\\]\xb1=\xe8\xf7.\x7f;9\xc11\xbd\xf7qw\xef\xb7]l\xec|J\x9d\xd8\x13\xbe6\x9d{\x9f\xca\xcc\x9d\xa6\x1f\'7\x9d\xc3\x83Cv\xc8&l\xd4\xef\xfd\xf3\xf4\xf8\x8a\x19\xc7\xa4`\xb81\xc3C\x06\x97\x03&\xfa\xbd\xb3\xf1\xc1)c\x80\xc7\xfe<9\xfd\x85\xfd\x15\xe7\xce\xa6\xab5S\xfd\xde\xddC\xf5\x18\xa6T7\xeb*\xe2\xf1\x8f\xc5\xac\xfe.\x06\xf5\xf7\xf5\xb2Z\xfd\x94\xfaF_g\x97\xcb\x1b\xf6\xc3\xdf\x06\xbf\xff\x9e\xfc\xe7\xfe\xeb\xec\x07\x1a~\xb7\xb5\x06\xcf\xfe\xf7\xfb\xd1U\xf06\xb4(\x0f?\xfd\xde\xf0_\x07\x17,\xfe \x90Z[\xd7\xefM\x10\x13\xc6D\xec3\xd2pHm\xed\xc0)\x88m%\x8d\x93>\xb4\x01\x06\xcdf\xb1\x9f\xe3@n:!\xd9~\xbf\xc7X>\x82\x0b\x81\xe8\xb3\xe0\x0ea\x8d\xa3&h\xa0\xa6p\xd0\xc8 \xb3\x0c\x9e\x0b\xb4ql;\xae\xa5\x90I\x06\xe5\xac2]2\x18mR\x13\xe5w\xdb2(\xefD:\r\x15\xa2\x99`\x80d\x00\x90h\x86\x83\xe1\xf1G\x06\n\x03o\xd4H\x93N\xf5^(\xae\x13bF!d\x84\x88\xd7\x1e\xb6\xa4\xd9\x83\x81\x8eH7\xbb\xb1\xe0f\x93\xe0y\xa4\x9b2\xce\x12`JY\x1b\x86B[x\xaf\xac\xec\xd0\xcd\x82\xf7\xa9\xa9-\x17-|\x93\x0c\x01I%-)\xc45OM\xc9\xbdnd\xd0\xc5\xc6^h\x9d\xb40V9G2\x18\r\xdav\xc8\xe0\x80\xd3!\x9a[\xdf\x92\xc1\xc8lXa\x155\xa5\xca\x96\x07\x13\xfd\xcc\x14\x1c\xb8Q\x84$X\r\xe4gR*\xe5\xbbpp8\x92\x9aRj\xd5\xb2q\xb3y<M\x1bWd H\x10\x06\xbdec\x93m,\x1dw<I#\x94\x01\x95\xda\x120\x06\xe4\xebll\x8b\xff\xe2\xb0 =\xad\x16`S\x1b\x8cQ\xbc\xcb\x7f\xf1\xc8\xd4\xf4B\xb4t\xd3\xd2d\xa7uN\x13\xea\x12\x08\x10dZ\xd1\xc8\xe0\x8a\x0cRiru\x8d~f2\xbe\xd6B\x17\xbe\x92[\xda\xd9\t\xd7\xf23\xe9MF\xd2(I\xe2\xc4\xe8NM\xd3\x90\x0e\x8a\xe1\xb3\x18\x18\xc8\xd6\'1\x1c\xe2J\xc0\n\x0f t\x87\x18Fg3\x1b\xd0\xba\x05\x857"\xd3\x89\xe2Y"p9\x08\x04l\x99\xd9\x173+\xe7M\xda\x1e\x05p\x16HJ\'"\xe9\xfd\x89\x99Q\xbdC\xce\x7f\xc6y\tY\xab8\xcf\x0c\xe9Tf*\x8c:\xdb\xa5\x9e\x90R\x90* \xdb(\xf3\r^$\x17B/\x16\x99\xbf\x90\x8b\x1a\x19\x0e\xb3\x0cJ{\xe9\tn\xdc\x9e\x94\x92\xd6#at1\n\'1y`\xa0\xb6\xa5]>\xd8\xe5\xf0\x11Q\xb2\xa6W\x87HB\x19~\xc92 Ii\x9b\xcc\x8c\xde\x91\xe9Xzt\xed.\xc6\x16:k\xa70\xc6Z\x8cby\xc1\xc1\x14\x82\xb3Y2o"\x0eG\xc5\x16\xe8\xf2>\xcb`"\t4F\xf7\xc6\x89\xce\xa8\x93\x90u\x86\x96\xab\x81%WA\xff\xb2\x99\\\xc0\xf9\x8c\x8e\'Fa \x1bW;\xca\xae\x86\x87\n\nU\x0b`\x81\x10\t\xd6\xe2mW\x13\xdb\xae\x86\xba\r\x8bn\x98F\xc9\xc5\x95\xd3Vd\x87\xc6R\xa8++\xa3\xa7g|1\x85\xb4\x19[\xf9\x8co\xa6i\xe0Rg\xdd\xacldx\xbf)\x83$\xc6FW7\xc4j20s\x97\x9fIIi\x13\xf1Um_\x07k\xe94Q\x18\x05rVFJ\xb5\x8d\x0c\xa3,\x83s\xd2P\xa6\xd0h?\x95\xf9\x1b4\x87\x0e\x19\xb4\xc8n+m\x9bY\x95\x12\xa6\xe0\x90\xcb\x01W\xf2\x99\x91\xd1\xd7\x8f\x8b\xafc64\x82\xaa\x13\xcc\xbf\x94\xcd\xb9\xc7M:d\x00o3\xa5Y\x01m\x1c|\xd6X\x16\x07\x07\x99\xd1\xb1b\xdb\xcf\x8e\xb3\x9f\x19\x87e\x97\'\x82\xc5\xe4\x91s\x8d\xd7]\x99\xab\xcb\xcf~\xcd\xba\x19\xe7S\xf6E=\x83`\xc4%\x98\xf7#uo\xe3\xab!\x9b[\xcb6\x97\xc8L\xcc I4\xf4\xb3\x12Y\x16\xa2\x9f}(|\x86\x1c&\xa92\xc0\x10\xf5i.\x12\xbb\x8a\xeb\xb6S\x86\xcb;k\xad\xda\xf8\xba\\\xbc mdq\x14\xf7\xb9B\xe2T\xfd1\x15\xf1\xfd\xb0Q\x19`a`7\xf2t\xc6\xd7i0\xaf\xc3w\\bH)E\x95\x97\x0c\xc2z\xaa\x12\xd0O\xbb\xf052\'XmL\x0b_mD.\xb7\x90\x95s\x92(\x856\xba\xc4\x96n\xe3\xac\x1bR$\xd7\x9a\x98\x1aKB\x922\xf0\xa1}\x9dn\'%.P3"u\xe7<P\x1b]\xa0;\x17b\xf2\xcc\xc0"En\xeb\x86\x95\xa9\xcf\x11\xc4M6\xa1+\xba\x05~\x88\xd2\x88\xa8\xdbA\x89\x0b\xa5\ry/F\x82\xa0*Yb\x91\xab\xc4\xb3\xba\x8d\x9a\xec.)\xba\x95\xa1\xaa\xd0K,\xfcs\xf1\x82\xd4\xffJ\xdb\x9f\x16\xee2Z\x18K\xf8XG\xa1.\xb1z\x86.\x0e7\xc6\x95\x8a\x17\xb3\xe8\xb6\xedA\xf3\xc2\x10%1j\xaa\x150g\xf0-\xde8-\xb7\x1a\xcb51\x8c\x93\xa2H\xa3\xd1\x8c\xaf\xccO\x93\x12\xb3\xc1\xf8t\x8b@\x0eW\xf9\xb6c\xdaHE\x83g\xe1m\xbb\xe2\xc5\x1c`}\x1e\xf6D\xd1\xe8I\xe4\xe2B*\xbb\xe5\xd7\x93\x92{\xd1TV\x12\x83\xe0\xcdASN\xd6\x00\xfau\xba\x9de\xdd<(\x8c\xd4fU(\xc5\xad\xa0\x88\xb1.\x96\x05\xad\x9bJ \xf9dB,d\xb6\xed\xe6u\xbe\xa6!\x0c9\rkK\xbd\x8a\xe7\x98\xc5$\xd0\xe8vX|\x12\xcb\xe6\x98\xd2\x00a\xd2\xf9\x1e\x87,g\x8d~\xb6\x84\x1d5\xd5Z\xbe\xd1"\x99\xdb\xa4\x11\x16R9\xabk\x95\xee-\xcf\xed1\xdc\xf0\x1f,E5\xa1"\xb43\xc4\x8bT\xa5\xfdI)\x8d\x18\x9f\'\x8c\x83&\xc28\xb2\x1e\xd6\xed\x82v\xe3\xe1\x8d\xa2\xab\xb6\x10\xe4?\xe8+r\xfbF\x8a\x95E\xbe\xff\xe2\xe5)\x07\x04\x80,\xd7f\xb7\x85\xf1\xfb\xa4\x1bJ\x837\xa0\\\xc1bv\xa5\x1c\x86\x16wZ\xbe\x84\xcf\xa8\xec\xa10\xeb\x93\xa7h\x93+\xd3\xf0\\\xc2\xe1\xa5=~-{\xe0e\x90\xe2\x12\xb7\xe3T\xae*\x8e\x86\x7f\xfdu\xe5"\xbb221\xe60*c$\x10\x1d\xa1\xb6\xe92\xb9\r\xb3\xa33\x01/f-\n2\x9c\x8al\xf4\x9b\x92~\x94+\x88kL\xad\xa3\x0f\xe3ax\xe7b\xf1\xa5\xea5\x0f\x9a\x17\x98\x0e\x1a\xc9\xd01\xd8\xddb\x19NA\x11\x15\x1b.\xd8OL\xad\xa6_\xde\x0c\x17o\x19\xab\xe6\xb7\xcd4\x81UK\x98V\xcdf\xcdT\x8b\xd9\xfd\xb6\xa2\xe74\x16\x12\x04\xb0\xc7jY=\xd4\xebz\xb9b\xcb\xfan:\xafo\xd9\xd3j:\xff\x92\xf4\xc1\xce\xd5zYM\x9bWI\x94\xf5\xe8\x14C&)\\\xde\xd2"\xc5E\x84RF\xe2,\xbc\xd5\x86\x83F\xd3/\xf7\xb8\t\xbb\x9d\xde\xdd\xd5\xcbz~S\xb3\xc7\xf0\x8a\xca\xd4\xc0\t\xb5\xcb\xd8m]?\x86\t\xf7\x8bY\x1d\x10r6\xf4\xc2\x1e*\xf4P\xb1Y\xfd\xdfz\x16\r\x82\x9cv\x1e\xdd$=\x15\x852(\x14e\xa1\xdc\x0cI#\x04{\xb1Vp\xf40;\x9c\x83+\x05\xadDr3\xe1r\x88+mp\xdd@\xc9\xa1\xa2h\xaf\x94\x03\x8d\x17\xe7sYV\x02\x18\x11\xcb\x01\xde|\xe2}\xa6\xf3\xcc\x90\x1cq\xa5\xdaX\xc9\x03\xcd6e\x8d\x8d\x8f\x0eRv\xaf\x0c\x19\xfc\\\x17=1\xf0d*\xf6 \x85\x9f}fe\xd0\xd3\x94\x95\xd6\x04_Die\x08\xdd\xf0\x8c#^Zi7\xce\xd4VD\n%i\x9f\xd3\xd3\x06\x84\\Y\xe9\x9b\xcb\n\x84W\x0b\xf1\x92Up%F\xe3\xb9/+\xb5A\x12\x88O\x8f.\x85\xb4\xe9^iL\xf0\x04\xbe\xa1\'\x8f\xd8:0\xf1\xd3\xbe\xb02\xb8op\xcc\xab\xfb\x1a#\r#\xe4!>\xdb\x7f\xaeg\x8bo\xec[\xb5b\xd5\xedm\xfc\xe3\xc3\xa4y>N\x0bh]\x13\x87\x1ba\xd8\x11\x83!\x04\xb7"\x10\xf0&bS\xfc\xc5}\xe6\xef\xaa\xe7\xc3/\x0c\xfe!\xf6\xd8K\xb1\x14\\|\xb7#\x90h\xddI]\xcd\xd9\xe5\xfd\xf4n\x1d\x1f+v\xd9I\xf5=u\xc4r\x7fPp\xd9\xd9\xd9aW\xd5\xe7\xa7Y\xb5d\xe3\xe9j\x1d\xc4Y\xdc\xb1\x8bF\xbe\x87z\xbef\xc7\x1b\xa8\xe1\xec\x02\xccu\xd0t?\xa9\xbe\xd1\xfde\x9d!\xa3\xdeo\x17\xd7\xa8q\xd3\xad%h\xea~?\x99\x0c\xb1S\xa1\xf59\xf55r^?T\xe9o((\xed\xd6H\xd0n?j\x96\x0f\xad\xeff\xf5M\x90p\x95\x84j\x0c\xd05\xdc\x08\x17\x8cH\x83g\xc5(\xfb\xc1\x10\x19\xfd\x80\xeb\xfe\x1f\x91=\x0b\xf0\xef\'\x8e\x89]\xf1\x0f>A\x1e\xfbF\xbe\x8d\xb8\xfe\x1fc\x8f\x166'
p435
sg79
(lp436
I50
asg81
Nsg83
Nsg84
VShelXL
p437
sg86
Nsg87
S'e3e98fbd555e3b17c83423ad94828bd9'
p438
sg89
I48
sg90
VLeast Squares
p439
sg92
F0.21260000000000001
sbag1
(g12
g3
NtRp440
(dp441
g15
I00
sg16
I51
sg17
S'726a0ad944a796b859eb4a9b3881fb65'
p442
sg18
g19
sg77
S'x\xda\x8dY\xfbo\x1b7\x12\xfe]\x80\xfe\x07\xa2w\x87&\xb0\xad\x90\x1c>\x0f\xe7\x02\xaekEnd\xcb\x0f\xdd]\x1a\x14\x086\xf6:\x16"K>I\xbe\xa4\xff}\x87\x8f\xe1\xaa\xdau`9\x86).\x87\x9c\xd7\xf7\xcdp\xd3\xef1\xfcl\xea\x87\xc7\x8fb\xb0\xaa\xd7\xecfUW\x9b\xfa\x96}\xfa\x83]\x8fN\xc6\xef\xc7\x07\x92\x0b\xf5\xc6\xf6{\xfd\xde\xf4t:\xcek?Vq\xf5l\xc1.\xe4+\xf1\x9a~\xfb\xbd\xab\x9336\x99\xdf\xb2\xad\xb5i\x95\x08?\xeco\xc2\xa75q\xf3)[/\xe7O\x9b\xd9r\xf1\xccNW\x82\xf1\x81\x90n\x9f]}\xad\xab/\xf8\x85\x03\xec\xb3\xa3\xf9\xe3}\x15\xbep\xb1\xcf&\xabY\xbd\xd8Tq\x97*\xa8\xf4\xf8\xb4I\xd2\xc3yu\xf3\x85}c\x87\xec\x80\x0f\xa4w\xec\x15\xca\x80\x94\xec5\xbb[-\x1f\xd8E\xb5Z/\x17\xeb\x1f\xd9\xff\x9e\x96\x9b\xb0\xc9:\xcb-W\x0fO\xf3\x8a\xdd-\x9f\x16\x8d\'\xa6\xffd\xc7\xc2\xb2s\xc9&\x96\r\xfb\xbd\xe3\x93\xf1\x18\xf7\xb3\x82[`v`\xadan`\xbc\x07&\xcd\xc0\to\x98\xe7\xe9_\xbf\xf7\xe1\xe4\xea\x8aI\x15U\xe6\x90\xfe\xa4o\x02-\x0c?\xfd\xde\xf8h:e\x07\xa2\xdf\xbb\xfe\xed\xec\x0c\x9f\xe9\x83\xf7\xfb\x07\xbf\xed\xe3`\xefC\x9e\xc4\x99\xf05N\x1e|hV\xee\xc5y\\\x1c\'\x87G\xc7\xec\x98M\xd8\xa8\xdf\xfb\xf7\xf9\xe9\x94\x19\xc7@2\xdc\x98\xe1!\x83\xeb\x01\x93\xfd\xde\xc5\xf8\xe8\x9c1\x81\xc7\xfe<9\xff\x85\xfd\x1d\xd7\xceg\xeb\rS\xfd\xde\xddC\xf5\x18\x96T7\x9b*\xf9\xe3_\xcby\xfdM\x0e\xeao\x9bU\xb5\xfe)\xcf\x8d\xbe\xcc\xafW7\xec\x87\x7f\x0c~\xff=\xe7\xcf\xfd\x97\xf9\x0f\xf4\xf8\xcd\x8e\x0c\x9e\xfd\xdf\xb7\xa3i\xc86\x8c(\x0f\x9f~o\xf8\x9f\xa3+\x96>\xe8H\xa7\xa4\xee\xf7&\xe8\x13\xc6d\x9a3`\xb9\xf3i\xac\x1dp\x8ca\x1c+\xb0\x12 \x8c\x85\x18\xc4\xcd\xd2<W\xc2dQ\xae\xbd\xe2\xec\xb0\xdfc\xac\x1c\xc1\xa5\xe5&\x0f\xb9\xf2\x9a\x86\xc2:\x1aZ0Q\x07(:x\x0e\xca\xe5\xa5\x8e\xcbr\x80RN\xda.\x1d\x00\xe7I\x07\x8b\x9e\xdf\xd1Ay\x11\xa40%\x11XJ\xe4!\x07L\x88<\x0b\x80\xc1:\x1a\x9e\xbegB!\xf0FQ\x1b\xc8\xda8\xa7D\xf6\x88\xd5\xc2(E\xdap\xdd\xf2\xc8\x81\x18\xe8\xe4\xe9\xb8\x1b\x0bi6\t\x99G\xb6)\xe3\x1c\xd9\x1e\xec\xd1\xf9\x14\xe9\xbd\x14]\xb6Y\xe9\xc8\xbf\xb8\x1cvm\x03\xab\x8bS\x9d\x96d\x9b\xf3d\x1bh%\xa2\x0e\xba\x89\xb1\x97\xe8\xe1<\xb6\xc6i\x91u0\xca;\xd3\xa1\x03jLA\xd4\xdc\xa8V\x8c\x8d*16\x92\x0e\xc6\x139\r\xb5I16\x8d\x1f\xb8\xb5*\x9f+\xac\xd2.\x8f\x01\x94\xe5\xb2S\x07U\xc2\rF\xb4c\xac\x8a\xf1R\x96!\x1eSb,\xe5N\x8cM\x891\x18\r\x94\xa7\x12AA\xe6\x02\xaaf\xe5\xcbbl\x9b\xfc\r\xca\xe4\x8cQ\xd6\xa0\x7f\xf2X\x18H6\xb70\xe4h\xe8\x85n\xe5/\xe64\xa5\xb7\xc0-h\xe8K\xe41E\x12\x8e]\xa3\x03h\xae\xf2R\xad\xbc\'L\x03XH\xd9\xbc\x8b!\xe3\xe9\x10\xa7]\x0b\xc7J\x87\xcd\x93\'9\x05\x8e\x0bc<E^\n\xa4\xb2c\xce\x7f\xc6\xad\xf3\xb9H\x19\x04LD\x8b\xa2\x03\x14\xd2\x8a\xea\xca3t\x03\xe9`0?Z\xb9.\xac/\xe0\x95\xb2\xe1\x12\n\xb7\xc0 G\x1d\x8e\x8b\x0eJ+\xd0YG\x89\xde\xa7L\x05\x8b>\xe9\xc2\x9b\xd1B\x91\xcd\x00\xae\xa5\x037%\xd7\xb5\xa0\xe4\xc2J\xdb\xf8\xc1\xda\xa8\xc3/E\x07+\x91\xeer\xac\x8c\x92J\xe4\xb3\x00\xbd\x90\x92zG\x07$\x03W\xf0\x06-?HpP@\xc6I[\xc1\x8b\xf3\x10\xf4>\xeap\xd2\xc4\xc2+M\xb12Jk\x12\xc34\x01\xd5\xc9\xeb\xc8\x9a\xc5\x0f\xaa\x85y\x81IUN3\xba\xe1\xd4\xc2F\xdc\x1bB\x88\x80\x88\xb7\x93\x827L\x05g\xf3IX\xce\x15Q\x1c\x18\xae\x9dm\xe3M\xee\xe2\rm\x1b6\xb6I\xc1\x05\xed\xec\xb4/\xbb!C\x9b\xee\\W\x85S\xado\xfb\xd7\xf1\xe2_\xad\x8bm\xc6\x14\x14J\x0fQ\x87\xb7[:H\x03t\xaeS\xba\xc4\xd8I\x1f)\xb1\xa5\x83\xb5\xe4*\xd0\xb6\x9dgB\x9b\xc2g\xb6\x1c\xccK\xca\xa1\x94\x89:\x8c\x8a\x0e\xcea\xfeS\xedVMN\x86\xf2\x08]:(\x0f\xc5\x0f\xb8_\xbb\xb6\x88\x827\xc9\x8b:\xdem\xb9$\xe9p\xda\xe4:\x9eE\xf5\x04!\xa6\x08L\nY\x05\xbar\x1d@S\xae[\x07\xad\xfa&U\x13\x00\xcf\x8b:V\x17\x14"Vv\xf2\xec\xb4\xe4\x99qH\xe0y\xec\x90F\t\x01X\xd0M\x17\xafw\xe5\xd9\xaf\xc56\xac\x94N\x90m\x18 be\xe0\xe0}\x17\xafkK\x8d\x03W\xe8\x96\x96mZ\xab\xc2\x1a%\xb9\xb8s\x05Y\xda$\x1d\xde5|\x86\x04\xee\xf3\xfe"t y\x8c\xe1F\x84w\xd5M\xc1\xa9bhp\xad\\\x0f\xb4\\j\x8b+\xea(N\x9c*\x95S\xe4\x11\x95\xfc\xfb\xae\xa9\x9b\xd8\xb4\xd8b"\xda+\x8b\x7f\xb5q/\xf3\xef\xb8\xc1\x106G\xe40\xd0\xc2\x0b\xea\x93\xac\xe4\xb2\x0b\xc7X\xb2t\xa9\x17Xewm\xb3\xa5\xa4qcy)_[\xeci\xc5\x8em\xe3b\x9b\xc6\xae\x84\xb2\x17\x9c\xc3F)\xcf#R\x9c~\x99mg\r.\x94-\xdc\x88\r\xa5\xb3M\x87!\xa5\xed\xcc\x9d\xc2\xec\xc8\xd1~\xd76\xa4\x15U\xe8\nJ\x01l\xa8\x18Y\x15H\x1b\x99l;jp\x81\n\xc8\xac\x99\xd7\xd8T\x90\x9dRj\xff<.F\xb1\xba\x13\x9e\x84\xb0\x96zdi\xa4\xc8\xbe\x96\xce\x83xa\xec\xcf\x1b\xee\xc2\r\x1c\xed\xec\xbc\xd1\xc4\x9fF\t\xdb]\x9fJ\xfb\x83\xd9\xd6\xea\x07\r\'\xdd0\x99E\xe9\x15\xa4$\x1a\x13\xce\xed\xf2\xc6y\xd3\xf3\x1b\x07\x14{\x07\x1a\x8a\x7f\xb4\x06\xf9\xc2\xd8O\x1a\xccZk)\xf6\xa1\xf3\xf6\xe5.\xa0\xbd\xee\xb4M\x03\xd5^\xcb\xdb\xb5\x01\x9btS\xba\x15\xdb\x00\x95\xeb\xd2\x8eh\xbd\x93\xd7\x93\xa6\xf6\x9a\x06\xe8x\x1d\xd2\xbe\xd4d\xa5\xfc\x0b9\xf1\xa2\xd8\xe6\x85!l\x06\x821D6X\xde\x9c\xef\xec\xaf\x8c\x15\xe5\xbe(Z|\xef-\x94\x9baj1\x92m\xa5\xf3\xc3\x1b\x13\xc5M@\xea\xe3\x8f\xb7r\x12\xc5\xb36\x02+\x03u\x9f8)\xady\xb6\x8f\x1f\xc5n\xad\xc4\x1eL\xce8\xdc\x03J\x1b\x14F\xdc}o\x8fa\xde#>\xb6\xa9\xa5\x0f^\xc1\xa2]\xaa jb_p\x9f@\x1f_f\x1fGK,\xf5\xad\n\xab \xe1$\xd4\xd4\xce\xfb\x04`T\xe8\xdeo\xfcn\xdd\x11\xa04\xf5\xf2\xe0\x0c\xe5\x0f\xa4\xab[d\x14!\xc4\x8e\x8f\xdf6\xb6y-\x1d\xf9U\x08I5\x0ckAj\x88\x9f\xf5\xcf\xa8\xec\x81\xf7\x86r\xc3\xc7.\xd8\x13:\x14\x16R\xff\xdd=~m\xf6@\x0f+\xbaQ\xd8|\xc7\x8f\xb1\xb6\xb6U-\xba|<z7\x1e\x86\xd7/,\xbd@y\xc9{\xb6+\xe4\x99\x88bl\xaf\xd8\xddr\x15NA\xa2Pl\xb8d?1\xb5\x9e}~5\\\xbef\xacZ\xdc\xc6e\xe1\xe5GXV\xcd\xe7q\xa9E"\xbf\xad\xe8-\x0f~\xb0Ic\x8f\xd5\xaaz\xa87\xf5j\xcdV\xf5\xddlQ\xdf\xb2\xa7\xf5l\xf19\xc7\x0b\'\xd7\x9bU5\x8b/\xcbP\xd7\x93s\xcc\xd5\x1c\xd0\xe6\x15O\xe2\x96\x94\x01\xb9\xff\xe6,\xbcB\x0c\x07\x8df\x9f\xefq\x13v;\xbb\xbb\xabW\xf5\xe2\xa6f\x8f\xe1\xe5\x1eS\xc1[\xfb\x8c\xdd\xd6\xf5cXp\xbf\x9c\xd7\xc1WX\xd4qV\x1c\xa0A\x0f\x15\x9b\xd7\xff\xaf\xe7\xa9\xd1\xc1k\xc5e\xca\xb8|\xab\x0b\x18\x0f\xd5-\xf4\x0b\x81\xad\xf1f\xbe\xe5\xf7\x00\xf2\xb0\x1a\xcf\t\x92\xb2\x91\xc4v\x88\'\xde\xd7\x90\xde\x7f\x84r\xd7\x96\x04\xccr\x94\x04\x92D>\xb2!\xcb\xf0L\x1bP\x15\xf8\xec9I\x81\xcd\xe9\xa5j$\x85\x97.\xf5\xa8\xdc\xa5(\x86\x17&mI\x89\xb7d\x94\xd4\x8d\xb6V\xa9t\x96\x0b\xc0\n\x7fy\xa7\x9d8\x81p\xb94[\x92\x06\xd2\x99\x9e\x9b\xcc\xbe\xfc\x19\xc9`\xa7m\xb4E\xa0\xc7\xe7\x08*\x91\xeaj\xe8^\xdb\x92\xc8X\xe1L\xb7u&O\x1e\x02\xab\x93\xd6\xd6\x8bn\xc9P\x02/}#\x89|br\x1cS<!\xec\xd4)\x19<\x14/9I\xd2\xc8\x14G\xe4}\x9b|\x1b*m\xa7$\x0fi\xc9XH\xcc\xe9}\x8dHC\x84<\xa4\xb7\xc9\x9f\xea\xf9\xf2+\xfbZ\xadYu{\x9b\xde\x89O\xe2[\xcd,@r\x11\x87[0\xec\xc0`\x80\xe0\x0e\x02\x05\x92\x9d\xcd\xf8K\xfb,\xdeT\xcf\xc3/<\xfc\x0b\xf6\xd8\xf7\xb0\x14R|\xbf\r$Grgu\xb5`\xd7\xf7\xb3\xbbM\xe4M\xbd\xcf\xce\xaaoy"TY\x0f\x83\xc6/{{{lZ}z\x9aW+6\x9e\xad7A\x9d\xe5\x1d\xbb\x8a\xfa=\xd4\x8b\r;\xdd\xf2\x1a\xaen\x1c\xf31Xz\x98M\xdf\x9a\xfe\xbc).\xa3\xd9\xafW\x1f\xd1\xe28\x8d]_\x99~;\x99\x0cqR\x0f\x90\xdci.\xea\xf9\xf1\xa1\x8a\xaf\xf6\xa3\xb6;O\x82u\x87\xc9\xb2rh}7\xafo\x82\x86\xeb\xacT\x0c@\xd7\xe3\xa8\\\x08"=\xbch\x82r\x18\x02Q\xbc\x1f\xfcz\xf8W\xcf^\x04\xf7\x1ff\x8eIS\xe9\xff!\x82>\xea\x95z\x9d\xfc\xfa\'\x87\x0f\xda\xc6'
p443
sg79
(lp444
I51
asg81
Nsg83
Nsg84
VShelXL
p445
sg86
Nsg87
S'e3e98fbd555e3b17c83423ad94828bd9'
p446
sg89
I49
sg90
VLeast Squares
p447
sg92
F0.25419999999999998
sbag1
(g12
g3
NtRp448
(dp449
g15
I00
sg16
I52
sg17
S'287a1f051389a686fcf94ebd665546dc'
p450
sg18
g19
sg77
S'x\xda\x8dY\xfdO\x9b9\x12\xfe=R\xfe\x07k\xefN\xdb\xaa\x90\xf5\xf8\xdb\xa7c%\x96%\r\xdb@(\xe5\xee\xba\xd5J\xd5[x)QC\xc2%\xe1\xda\xfb\xefo\xfc16\xfb\xe6\xa5"\xb4\xaaql\xcf\xcc3\xf3\xcc\x8c\xdd\xe1\x80\xe1g\xdb\xde\xdd\x7f\x84\xd1\xba\xdd\xb0\xabu\xdbl\xdbk\xf6\xe9\x7f\xec\xdd\xe4x\xfa~\xba/8\xa8\x9f\xecp0\x1c\\\x9e\\N\xf3\xda\x8fM\\=_\xb2s\xf1\x02^\xd2\xdf\xe1\xe0\xe2\xf8\x94\xcd\x16\xd7\xec\xd1\xda\xb4\n\xc2\x0f\xfb\x0b\xf8\xb4&\x1e~\xc96\xab\xc5\xc3v\xbeZ>q\xd2\x050>\x02\xe1\xf6\xd8\xc5\xd7\xb6\xf9\x82\xbfp)\xf7\xd8\xe1\xe2\xfe\xb6\t\xbfp\xd8c\xb3\xf5\xbc]n\x9bxJ\x13T\xba\x7f\xd8\xa6\xdd\xe3Es\xf5\x85}c\x07l\x9f\x8f\x84w\xec\x05\xee\x91B\xb0\x97\xecf\xbd\xbac\xe7\xcdz\xb3Zn~d\xffyXm\xc3!\x9b\xbco\xb5\xbe{X4\xecf\xf5\xb0\xacH\\\xfe\x9d\x1d\x81eg\x82\xcd,\x1b\x0f\x07G\xc7\xd3)\x9eg\x81[\xc9\xec\xc8Z\xc3\xdc\xc8x/\x990#\x07\xde0\xcf\xd3\x9f\xe1\xe0\xc3\xf1\xc5\x05\x13*\xaa\xcce\xfa\'\xfd\x06ha\xf8\x19\x0e\xa6\x87\x97\x97l\x1f\x86\x83w\xbf\x9f\x9e\xe2wz\xff\xfd\xde\xfe\xef{8x\xf5!O\xe2L\xf85N\xee\x7f\xa8+_\xc5y\\\x1c\'\xc7\x87G\xec\x88\xcd\xd8d8\xf8\xe7\xd9\xc9%3\x8eI\xc1\xf0`\x86BF\xefFL\x0c\x07\xe7\xd3\xc33\xc6\x00\xc5\xfe2;\xfb\x95\xfd\x15\xd7.\xe6\x9b-S\xc3\xc1\xcd]s\x1f\x964W\xdb&\xe1\xf1\x8f\xd5\xa2\xfd&F\xed\xb7\xed\xba\xd9\xfc\x9c\xe7&_\x16\xef\xd6W\xec\x87\xbf\x8d\xfe\xf8#\xc7\xcf\xed\x97\xc5\x0f\xf4\xf5O\x9d=(\xfb\xdf\xaf\'\x97!\xda\xd0\xa3<|\x86\x83\xf1\xbf\x0e/X\xfa \x90\xceI3\x1c\xcc\x10\x13\xc6D\x9a3\xd2zi\xd2X;\t\x08a\x1c+i\xa5\xb6a\x0c0\x8a\x87\xa5y\xae\x84\xcdK\xb8\xb6N\xb1\x83\xe1\x80\xb1"\x82\x0b\x0f>\x0f\xb9\x16\x8e\x86\xd2\x00\r\xbdtQ\x07Yt\xf0\\rg\xd3\xd8q0\\g\x1d\x94\xf5I\x9f\x8e\x0eR\x97\xa1V\x82wu\xd0`\xc2\t\x18\x92\x1c\xb86y\x88Ad\xca\xacG\xba\x1d\x8eO\xde3P8\x9aDmd\xd6\xc6Y+\xb3\x89V\xa3\x91\x9c\xb4\xe1\xc2\xfa\x8e6\xfb0\xd2\t\xe9x\x1a\x0ba6\x0b\x91G\xb6)\xe3\xb5\xa6\xb1r\x05\x12\xe1=\xd7\xbe\xc76\x0b\x04\x05WN\xfa\xaem\n\x84.H\n2\x93\xbb\xb8)\x0c\xa5\xd22\xea\xa0\xab\x8f\xbd@\xc4\xf2\xd8\x1a\xb4/\xeb`\x94Q\xd0\xa3\x83SJ\x17,\x91u\x1d\x1d$\xa6\x08\xd2\xc1I\x12\xcc\x85(C\xab\x92\x0e\xa6\xe2\xc0\xad\xa1C\xc1*\xad2\xc2R*+{u0\x9cp\x90\n)\xdf\xf5\xb1\xd2P\x05\xd7aQ\x07\x94\xd7\x1d\x1f\x9b\xe2c\xa9\xd1\xb1\xe4\t\xe9\x95\xcf\xa2$8\xa3\xd5\xf3|lk\xfc\xe2~r\x9a\xb2VH\x8a\x180\x92\xf7q\x08%\x12\xbe\x9e\x9b]\xdb\xbc*\xc4\xf1\x86\xd8\x86\x87\x11 \xc2\x08\x15upU\x07ix\xe11\xaa+\x1d\xe1kA\xea>\x1e\x03-\xc7\xe01;<V\x9a\x0b\x02\xd5S\x00s\x01\xbcx^p\xcc%G\x9c\xff\x82Gg\xb9\x16\xbc\x06\xca\x1f\xde\x17\xe6H<\xa2\x0f\x87\xba\x9c\x1bL&\xbbq\xe6y\x89(a\x8b`C\xb3\x805 \xeapTtPZ\x08\xaf\xc9\xb3\xb2\x08\xc04\xe7|\x9f\x0e\xc8\x01\xf18\xb5u\xf3\x99\x85\xc27\x15S[\x14l\xaa\x87\xb8uQ\x87_\x8b\x0eV\x08i\xf2.\xa3\x84PY\x00\xba\xdd\xda\xdex\x00aJ\\\xcb\x9dx\x10\x18\xc0\xc5\xf8"\x188\x14_(\x9bp8\xae\xbe@Y\x0eH\x07\xad%\xe9\x80\x81\x0f\xbe7\x1e\x14\xf9\x02\xb3\x82\xe8\xea\x00\xba\xa4\xfd \x8d\xdc\x02\xaa\xcc\xa2_\x88! #\xdf\x8e\x0b\xdf\x94w\\fD\xb0\x9c\x0b\xe2\x1e\x06\xad\xf3b\x97o\xa2\xcb7\xb4m\\m\xc3F\xc7\xd2\xc9\xce\x08G\xa7)\xaex\xafm\\\x13T\x9a\xef\xda&\xac\xf0%\xcel\t9U\xf0\x05\xe9\x12\xbe\xaf\x1f\xe9 \x04\xe1+\x9d\xe6\x05_\'\x9c\xe9\xe7|I\xdc\xb1|uc\x1d\x95(I\xcc\x95b\xa9*\x0b\x91\xf4Q\x87I\xd1\xc19D2\xcb\xc5:\x08\x14\xf7\xa8\x83w}uS9\xaf\xaa\xbbw\xe2Lb}"i\xb2\x90\x0c!+\xe9Ue\x1dNj\xac;\x01D \xa4\x98\xa4\xca\xa9\xb8\xcb^\xee\xe2`\x80t\xb0^\xef\xc6\xba\x10%\xb8|\x1dZ\xe7k\xc5\x91\x9d8;)qf\x1c\xf7\x14\xc6Nk[2\x10b#\xf8\xf3\xe2\xec\xb7b\x9b\xc1:\xc8\xc9N\t\x9ag\x1d\xb0\xfeY-zl\xd3\xb6\xb49\xca\xc3N\xdd\x14:f\xcf\xe4M^\xf2z*_\x94a\xa2\x0eoj>\x93\xaa\xe4}\xc0\x18\xf29Q\xa0\xbb\xd1\xc0\xbe\xbai9\xe53\xad\xcdNNUB\x96\x04\xa2=\xad\xc4\x08WY3L0\x8a\x10Q\t\xdf7\xb5nz\xecgJYvVW|\x8d\xb3\xcf\xc3wZ9\xa4\x8c\xa5"\x8f\x9c\x00[j(X\xdf\x87\xaf\xb1V\xd7\xb4mwk\x96*\x06YS\x1a\x01aJ\xfcri:\xb6M\x8bm\x98\xe0\x04\x906\xd8\x06P\xbeB\xa7)\x80\xe7\xd9vZy\xa1\xacR\x92x\xfa\xe8d\xecMS\r\xed\xc6\x8e\x91\x85"B\xed\xd8\xe6Ei\x0b1\x12K{\x9bj{\xe2\xa6s\xa4\x8dH\xb6\x1dV^`\x87B\x91\x1c\x98`\xb2(\x89\x05]?\xed\xb7I\xac\xeed\x05f\x0c\xf2\x166\x94\x19\x13\xac\xb2\xd8{\xaag\xe6\xf0\xb3\x9a\xbb\x0cz\xb3\xe0\xe3\xb1K\xa1\x8a\x80\x9d\x87\xeb\xcd\xe1@5\x129\xb1\x93\xc3\x8d\xf6\xb5\x12\xa9\x92,\xc0\x93\xefA;\xd1\xc9\x1bg\xb5\xe77\x18\xbeY\x92\xc3v\x93l\xc3>\xd1\xa9g\xfa~V9\x8b\x89\xb0\xa0\x83QI\tOa\x93cE\x7f?H\xa5\x06\x1b\xc9\x9d\x9e\xdf{b=7ie$*h\x1a\x82\x97\xbe\x13\xd7\xb3Z{\r\xde\xe5\xb2$P\xda\xf3R\x93\x95\x12\xfay\xb6\x9d\x17\xdb0\xad\xe5>\x1e7i\xec\xaa\xa8\xe6\xe0\xed\xbc\xb7\xeeY]z<\x04\x13vl\x03\xd7\xe3,\xbch\x95\xa1\xf6\x94\xefA\xa6>\xfe\xa8\xc6\xa4@b$\xa9x\xe5u\xd6\x94<\x05\xda\x98\'\xfb\xf8I\xec\xd6\xc8\xf7Z\xe7;^8#\xd4u\xea&\x1c\xb7\xdf=c\x9c\xcf\x08_c\x98(B\x05c\x8d"!\x84\x1d<\xe3>\x81\x18\xbf\xcd\x18GK\x94\xa1\\\x884q\xbc\xd4TL\xb3}\xdc0Dn\xdc\xca\xbb=,`7Zn\x87\xb6\\\x90B\xb3T\n\x93\xb0\x1d\x8c_W\xdb\x90\r\x960\t=2q\x03I\xe3\xdd\xf7\xf0\x99\x943\x00\xabF\xa9\x15\xc1\xbb\xae\xdc\xa99\xa8\xef\x9d\xf1[=\xc3JO\xb5K\x85\xf4_\xba\x1d\r\xe29\xf7\xf2\xc9\x9b\xe98<\xbf\xb0\xf4\x80\xf2\x9cw\xb6\x0b\x8c\xd7\xc8b\x8dX\xdd\xac\xd6A\x8a\x0c=\xefx\xc5~fj3\xff\xfcb\xbcz\xc9X\xb3\xbc\x8e\xcb,\x92+,k\x16\x8b\xb8\xd4b\xcbp\xdd\xd0+\x0f~\xb0se\xf7\xcd\xba\xb9k\xb7\xedz\xc3\xd6\xed\xcd|\xd9^\xb3\x87\xcd|\xf99\xfb\x0b\'7\xdbu3\x8f\x8fe\xa8\xeb\xf1\x19\xc6jvh}\xe2I\xb9%E@\xcez\x9c\x85\'\xc4 h2\xff|\x8b\x87\xb0\xeb\xf9\xcdM\xbbn\x97W-\xbb\x0f\x8f{La\xfdQ{\x8c]\xb7\xed}Xp\xbbZ\xb4\x01+\xbc\xcf\xe0,\xec\xa3Aw\r[\xb4\xffm\x17\xc9\xdd\x18\x0coSTf\x7f\x05^\x86\xea\x16\x9a\x8c\x90\xad\xc3\x1bF\xc5=\x90<\xac\x0erp\xa7\xa8;\x85\rE+\xe4}\r\xe9\xfd#\\\xc7ww\xcaQ\x08\xc5\xb7\x92vb>\xb2!BP\xa6\r\xf5"\xf8>\xb4N};\x01/\xfcoU\xdd\t17\x84\x1e\x15x\xf2b\x88\xc1\xdd\x9d\x02\xbf\xc1\x9d\xbaj\x1b\x1e(r&\xb7\xe9\x96\x11\xec\xdd\xdd\x19\xd8\x8e;M\x95\xc9c~\xc5\xae\x01B\x11\n\xd5\xd1>\xb53 d\x1f\xc94!\xbaC\x17\xad\xc8N\xd7\xb73\xbcP\xe1N\xf7h\'\x97*\xe7`\x9e\xb5\xd6O\xec\x0c2}\xdd\xe9t\xd2V\x1a\x93N\x90\x92\xf7\xeft2D\x02\xaf2uxX\x8b\x0c\xd6\xe9-\xc9<\xb1\xd3\xfa\x10\x96\x8c\x85\xc0\xbc\xbcm\x91i\xc8\x90\xbb\xf4\x9a\xfc\xa9]\xac\xbe\xb2\xaf\xcd\x865\xd7\xd7\xe9M|\x16_5\xf3\x06\xda\x17y\xf8\x88\x86=\x1c\x0c\x14\xec0\x10\xf0nh3\xff\xd29\xcb\x9f\x9a\xa7\xe9\x17\xbe\xfc\x13\xf7\xd8\xf7\xb8\x14B|\xaf\x87H\xb4\xef\xb4m\x96\xec\xdd\xed\xfcf\x1bR\xb0v{\xec\xb4\xf9\x96\'0\xfdj\xa3F\x15\x97W\xaf^\xb1\xcb\xe6\xd3\xc3\xa2Y\xb3\xe9|\xb3\r\xea\xacn\xd8E\xd4\xef\xae]n\xd9\xc9#\xd4pu\x05\xe6c\xb0\xf4 \x9b\xfeh\xfa\xf3\xb6@F\xb3_/>\xa2\xc5qZ;[4}=\x9b\x8dqR\x87\xc6\x93\xe6\xa2\x9e\x1f\xef\x9a\xfc\xb4\x8f\xdav\xbe\t\xd6\x1d$\xcb\x8a\xd0\xf6f\xd1^\x05\r7Y\xa9\xe8\x80\xbe\xaf\xa3r\xc1\x89\xf4\xe5yu\xcaApDA?\xe0z\xf0gd\xcf\x03\xfc\x079\xc7\xa4\xa9\xf4\xff\x10A\x1f\xf5B\xbdL\xb8\xfe\x1f\xa7\xdd\xda6'
p451
sg79
(lp452
I52
asg81
Nsg83
Nsg84
VShelXL
p453
sg86
Nsg87
S'e3e98fbd555e3b17c83423ad94828bd9'
p454
sg89
I50
sg90
VLeast Squares
p455
sg92
F0.254
sbag1
(g12
g3
NtRp456
(dp457
g15
I00
sg16
I53
sg17
S'35e78a71406ab9f809fa6aac85b41a90'
p458
sg18
g19
sg77
S'x\xda\x8dYmO\x1bI\x12\xfen\xc9\xff\xa1\xb4w\xa7M\x048]\xfd\xde\xa7c%\x96\xc51\x1b\x83\t\xf8\xee\xb2\xd1Jh\x02C\xb0bl\xce6\x97\xec\xbf\xdf\xea\xe97\xafg\x820\x89\xd2\xb4\xbb\xba\xab\x9e\xaaz\xaa\xba\xd3\xef\x01}6\xf5\xc3\xe35\x0eV\xf5\x1anVu\xb5\xa9o\xe1\xd3\x1fp5:\x19\x7f\x18\x1fp\x86\xf2\x8d\xe9\xf7\xfa\xbd\xe9\xe9t\x1c\xd7^W\xcd\xea\xd9\x02.\xf8+|\x9d\xfe\xf6{\x97\'g0\x99\xdf\xc2\xd6\xda\xb0\n\xfd\x0f\xfc\r]X\xd3l>\x85\xf5r\xfe\xb4\x99-\x17\xdf\xd9\xe9\x12\x81\r\x90\xdb}\xb8\xfcZW_\xe8\x17&\xc4>\x1c\xcd\x1f\xef+\xff\x0b\xc3}\x98\xacf\xf5bS5\xbbT^\xa5\xc7\xa7M\x90\x1e\xce\xab\x9b/\xf0\r\x0e\xe1\x80\r\xb8\xb3\xf0\x8ad\x04\xe7\xf0\x1a\xeeV\xcb\x07\xb8\xa8V\xeb\xe5b\xfd#\xfc\xefi\xb9\xf1\x9b\xac\xa3\xdcr\xf5\xf04\xaf\xe0n\xf9\xb4(HL\xff\t\xc7h\xe0\x9c\xc3\xc4\xc0\xb0\xdf;>\x19\x8fi?\x83\xcc\x080\x03c4\xd8\x81vN\x00\xd7\x03\x8bN\x83c\xe1O\xbf\xf7\xf1\xe4\xf2\x12\xb8lTf"\xfc\x13~C\xb2\xd0\xff\xf4{\xe3\xa3\xe9\x14\x0e\xb0\xdf\xbb\xfa\xed\xec\x8c\xbeS\x07\x1f\xf6\x0f~\xdb\xa7\xc1\xde\xc78I3\xfe\xd7f\xf2\xe0cY\xb9\xd7\xcc\xd3\xe2frxt\x0c\xc70\x81Q\xbf\xf7\xef\xf3\xd3)h\x0b\x82\x03m\x0ct\xc8\xe0j\x00\xbc\xdf\xbb\x18\x1f\x9d\x03 \x1d\xfb\xf3\xe4\xfc\x17\xf8;\xad\x9d\xcf\xd6\x1b\x90\xfd\xde\xddC\xf5\xe8\x97T7\x9b*\xe0\xf1\xaf\xe5\xbc\xfe\xc6\x07\xf5\xb7\xcd\xaaZ\xff\x14\xe7F_\xe6W\xab\x1b\xf8\xe1\x1f\x83\xdf\x7f\x8f\xf1s\xffe\xfeC\xfa\xfa\xcd\x8e\x0c\x9d\xfd\xdf\xb7\xa3\xa9\x8f6\xf2(\xf3\x9f~o\xf8\x9f\xa3K\x08\x1f\x02\xd2:e\xfb\xbd\ta\x02\xc0\xc3\x9c\x16\x96+\x11\xc6\xcar\xc7Y\x18Ka$w~\x8c8h6\x0b\xf3LJ\x8c\xcb\x99RV\xc2a\xbf\x07\x90\x8f`\xdci\x1d\x87Lj\x97\x87\xcc\xc4!2i\x1a\x1dD\xd6\xc11nM\x94\xb2\x0c\x05\xed\x1at\x90\xc6"\xef\xd0A\x08e\x93\x0e\xe8pW\x07\x85\xc6\x9fv\xe0\x0f\xb6\xf4u\x1e\xaa4$3\xfb\xbd\xa3\xe1\xe9\x07@\xaf\xcd\xa8\xd1&\x9a\xe5\xac\x15\x1e\xa0\x061\x85Z\xab\x84\x88sA\xb3-m\x0ep\xa0\x02\xd2\xcdn\xe0\xc3l\xe2#/\xd9&\x8d7>\xd9c\xb5\x89\xbbQ\xb28\xa9:l3\xe80AmE\x0b_\xc9M\x82\x9f\xb9\x06\xdf`\x1b\xb28\x14\x12u\xa3\x83*>v\x82%\xc0\xb4\xd1V\xc6\x03\xb8&\x84\xb1C\x07+\xf3\x90\xf0\xe5\xbb:\x08n\xb2\x8f\x9d\xcaP+\xb6\x05u\xf0\xb1.80cY\xd4\x01\x8dTI\x1f!(J\xbau0)d\xc8\xdb-\x1d\x94\xf1 \x87\xd3\x84\xcc\x073\'\xe2\x10\x95\x94;>\xd6\xd9\xc7\x82\x8e\xb5\xc9\x13\xdc\n\x13\x11\x11\x1c-\xea\x97\xf9\xd8\x94\xf8\xa5\xaf\xd1%\x7f[\xc4\xe4o\xd4\xdcv\xf9X\x18\x97\x00\xb4\xce\xb6\xe37\x80\xda\xe0kL\xca!\x949\xe8\xb9\x14!\x8fm\xd1Ahfb\xde(\xe9l\xca7!\x0c\x13\xac+\x8f\t\x82\xa4\x03)\xd1\x8a3\n\xb4\x04\xaa\xc9\xc9\xeb\xb1J\x9aqK\x85\xe6\x98\xb1\x9fi\xebx.\xc5./\xd9\xa2\x13\xafH\xc1\x1c\xeb\xe2\x12\xa2\xf04\xd4\x96\xebV\x9c1\x91}l\x13)\x90\xbb\x05O>\xe6R5:\x1cg\x1d\xa4B\x81\x11\x13.(e#\xd0\x04\xb9\x95\xbaC\x07-m\xce7"\xaf\x16\x9f)\xa1\n\x9f\xe5\x83%\xca\xad\x90kt\xf8%\xeb`8\xd7,\x9e\xab%\xd7&\xc5\xba\xa3\xa0\xb3]\xf1@\x058\xf9^\xcb\xb6\x0e,\x87\x0b\x85NI\x7f\x965#\xa9F\x87\x93\xe2\x0b\xa7\x90\xa5\xfc\x97J\'1\xa1\xc8\xe2\xae|\x93\r\x07F\xde\xa1*\xb0\xa3\x03\xa5S&s%3\x91"f\x1d\x90\x89\x94!(\x9a|;\xc9\xf9F\x01)0\x9aH\xe5<\xd3\xb7\xd0\xc8Z\x0cO\xf9\xc6w\xf3\x8dl\x1b\x16\xdb\xa8\xd1I\xf8\x12\xa5\xf2D\x14B\xb28\xdf\xb2M\xf2R\x1b\xda\xf8j[*\x03f.\xa1\xe9d\xbc\x90\x01\xdf\xb7\xdb:\x98\xecW\xabx\n"*\xa7\xc6u\xe5\x9bp9\x93\x89\xf2\xda\xb1.\x0b\x9fq\xc9rpmQ\x9b\xd5\x8d\x0e\xa3\xac\x835\xd4\x0b\xa5\xda-\xa9\x8b\xcc\xfa\x08\xa6;}\x9c)\xd8\xd7\x91\x16\xefx.N\xa7\x11CguLaZ\x1dr\xfe\xb4\xc4\xbaE\xeb\xe2\xfe\xc6\x19\xe5\x92\xc7\x99\xe5\xa2K\x07\xa1s\x83`\x89\x84Z\xbe@S\xaa\x88\xc98\xe8\\\x14i_\xb3\x13g\xa79\xce\xb4e:u0\x96"V\xa6(A\xcf\xd1/\x8b\xb3_\xb3m\xda\n\xa2\xa5h\x9b\xc0\xcc\xaf\xc4Kq~\x97KX\nK*\x86\xed\xba\xc9U\xae\xd2L\xbaL\x82\xd4\x16dNU\x81\xcf\xde\x15>\x13*g\x0euF*\xd7\x19\xaaT\x9d\x9cjK\xc5P\xa6]7\xc9\xef\xb9\xa0\xd8B\xaf\xcc\xa4\xba\xc9\xa5\xd4\t\x11\x19\xf0}W\xea\xa6\xa3T\xe1\xb9\x8aI\xa72\xbeF\xbe\x10\xdfq\xc9!\xca\x03\x960\x95\x0eSoDM\x89\xe1\xaa\x93\xabU\n\x03j\xa4\xda\xbd\x91\x94\x99\x1cM\x93\xbc\rW\x0b\xcb3]\t\xbec\xdb8\xdb\xa6\x8c\xc74g\xb4\xc0\xa4%\xe5\x85\x16/\xb3\xed\xac\xe4\x05\xb55\xa9\xab\xa0\xdaE\x11\x13wF\x8d\xa2\xcb6\xa5\xad\xcd\xe5\x00[\xb69\xab1\xa7i\xa6\n\xa2\xd2\xdc\x02\xa2N\xfd\x0e\xf0`\xdbQ\xc9\x0bJ\x05aS\xb7\xc2y\xca\x11\xc1\x99j!]l\x1b5\xd5=\xeeaQf\xa6u[\x15\x8eS\xbfl^\x88\xcfy\xe1.\xf2\xbc\x93\t\x1f\xebR~\x0b\xf2qgn\t\x8b2\xfb\x99\x1a\xdf\x1d|\xb4u%\x98U.\x97\x98K\x15\xa5\x99\xdc\xe1\x8d\xf3\xd2\xf3km3o\x10\x0b\xda\\-\x95\x93\xe6e\xb6MJ\xce\x12\x0b\xa5\xbaH\x00g\xa4\xa4V\xc6u\xf6\x83\xae\xa4/\xea\xdd\xda\xebKd\xb9\x1d\xa8D\xd1\x9cY\x99\x87\xc2\xed\xc4\xf5\xa4\xd4^\xeapR%\xa3N8w\xde\x04\xbfR\xf2e\xb6]d\xdb\x1cj\x11:\x01\x12R\x12K\x7fe4\xca\xae\xfb\x8c\xcd|\xaf<\xe9\xed\xf8\xcd\xd2\x1d$9\x8b\xe5\xfb\x0c7<\x9b\xa9|\xaf\x1b\xfax\x11\xfa\xf8\xe3\x12\x93\x9c\xab \x8f\x04\x93\xe12\xf3\x94\xe0\x96\x7f\xb7\x8f\x1f5\xddZ\xf2=\xc1\x13\xf3\xdb\xef!\x92\xbaB\x12\x87\xb0\xe7\xf6\x18\xc6=\xd0w\xa2\x9a\xa7\xb1"\xa3\xb2\x1e\xf4Q/\xb8O\x10\xc6\xef#\xc6A\x8b|\x0f\xa7[vj\xbf%\xb5|\x9dwF\xe9R/\x8fTvv9\x1f\xd1\xb1D\x86\xc2\xf1D\xf4\x92\xa5Z\xed\xfbO\xb1\x83\xf1\xdbb\x9b\xb5<U\x1d\xba\x18\xbb\xc4\xf9\xbe\xa1\x91\xe29|Fy\x0f4\xcc\xbfME+\xc8\xa6\xfc\xca\xe0\xacr\xcf\xed\xf1\xeb\xd6\x1e\x9c\xa76Njj\x98x\xe2j\xba\xca\xbc\x04\xe3\xd1\xbb\xf1\xd0?\xbf@x@y\xc9;\xdb%\xf5HM\x16+a\xe0n\xb9\xf2\xa7\x08b\x12\x18.\xe1\'\x90\xeb\xd9\xe7W\xc3\xe5k\x80jq\xdb,#3\x9be\xd5|\xde,5T\xa2o\xab\xf4\xcaC\x1f\xea\\\xe1\xb1ZU\x0f\xf5\xa6^\xadaU\xdf\xcd\x16\xf5-<\xadg\x8b\xcf\xd1_4\xb9\xde\xac\xaaY\xf3XF\xba\x9e\x9cS\xacF\x87\x96\'\x9e\xc0-!\x02b\xf60\xf0O\x88\xfe\xa0\xd1\xec\xf3=m\x02\xb7\xb3\xbb\xbbzU/njx\xf4\x8f{ \x89\xad\xc5>\xc0m]?\xfa\x05\xf7\xcby\xed\xb1Beh\x16\x0f\xc8\xa0\x87\n\xe6\xf5\xff\xebyp7\xb5\x02\xefCT\xc6\x17\x0c\xcf\xd3\xbe\xba\xf9\xbb\x85gk\xef\xbd\x82\xbbOr\xbf\xda\x9fC\x92\xbcHr\xe3\x89\xcb\xf3\xbeb\xe1\xfd\xc3Gu[R\xd0}\x9c$E\x92$>2\xfe\xc1\x89\xce4\x86G\xdf\xabnI\xa4\xe6\xe9\xbd,\x92t\x1b5\xa1G\xf5\xf1\xef\xbd\xe8;\xad\xb6$\x1fp\n\x8b\xf7\xaaHRj4v*\xf4\xaf?\xbe\xc6\x99\xce3i\xc2k\xab\x8b\x9dF\x1a\x16\xdf\x01x\xac\x05\xf8\x8c\xa4\xd9\x92\x8c\xc8P\x89\x10\xd1N\xdd%\xe9+8I\xda-I\xe6\x19\xd9s\xb0\x8dg;\xf5\x1dI$IW$-q_\xf0\xa30\xe1\xb5\xc0\xd3C\x97\xa4\xf5\xda6\xedk<\xb3\xb9\x17\xfb\x88\x08Hq\xade\xb7\xa4q>,\x01|`N\xefk\xca4\xca\x90\x87\xf0\x9a\xfc\xa9\x9e/\xbf\xc2\xd7j\r\xd5\xedmx\x13\x9f4\xaf\x9aQ \xc95y\xb8\x95\x86\x1d9\xe8Sp\'\x03\xd1\xdf\rc\xfe\x85}\x16o\xaa\xef\xa7\x9f\xff\xf2/\xb9\x07\xcf\xe5\x92\x0f\xf1\xfdv"\xe9$wVW\x0b\xb8\xba\x9f\xddm\x9a\xf6\x8d\xb2\xee\xac\xfa\x16\'\x0e|\xf5U\x83\x82\xcb\xde\xde\x1eL\xabOO\xf3j\x05\xe3\xd9z\xe3\xd5Y\xde\xc1e\xa3\xdfC\xbd\xd8\xc0\xe9\x16j\xb4\xba\x00s\xed-=\x8c\xa6oM\x7f\xded\xc8\xd2\xec\xd7\xcbk\xb2\xb8\x99V\x94\x87i\xfa\xedd2\xa4IEU,/m\xf4\xbc~\xa8\xe2\xd3\xbetj\xe7\x1bo\xdda\xb0,\x1fZ\xdf\xcd\xeb\x1b\xaf\xe1:*\xd58\xa0\xeb\xebF9\xef\xc4\xf4\xe5Eq\xca\xa1wDF\xdf\xe3z\xf8Wd/<\xfc\x87\x91c\xc2T\xf8\x7f\x08\xaf\x8f|%_\x07\\\xff\x04\xdc\xae\xda\xb1'
p459
sg79
(lp460
I53
asg81
Nsg83
Nsg84
VShelXL
p461
sg86
Nsg87
S'e3e98fbd555e3b17c83423ad94828bd9'
p462
sg89
I51
sg90
VLeast Squares
p463
sg92
F0.25369999999999998
sbag1
(g12
g3
NtRp464
(dp465
g15
I00
sg16
I54
sg17
S'f1ee35966dd83a5451cdec6168323849'
p466
sg18
g19
sg77
S'x\xda\x8dYko[\xb9\x11\xfd.@\xff\x81\xd8\xb6h\x82\xd8Z\x0e\xdf,\xea\x05\xbc^+\xf2F\xb6\x1c\xc7m\xb3\xc1\x02\xc1\x8d}\x1d\x0b\x91%W\x92\x9b\xf4\xdfw\xf8\x18\xd2{u\x9dZN\x90k\x8a\x8f3g\xe6\xcc\xcce\x86\x03\x86\x9fm{w\xff\x11F\xebv\xc3\xae\xd6m\xb3m\xaf\xd9\xa7\xff\xb2w\x93\xe3\xe9\xfb\xe9\xbe\xe0\xa0~\xb4\xc3\xc1ppyr9\xcds?6q\xf6|\xc9\xce\xc5\x0bxI\x7f\x87\x83\x8b\xe3S6[\\\xb3Gs\xd3,\x08?\xecO\xe0\xd3\x9c\xb8\xf9%\xdb\xac\x16\x0f\xdb\xf9j\xf9\xc4N\x17\xc0\xf8\x08\x84\xdbc\x17_\xdb\xe6\x0b\xfe\xc2\xa5\xdcc\x87\x8b\xfb\xdb&\xfc\xc2a\x8f\xcd\xd6\xf3v\xb9m\xe2.M\x80t\xff\xb0M\xab\xc7\x8b\xe6\xea\x0b\xfb\xc6\x0e\xd8>\x1f\t\xef\xd8\x0b\\#\x85`/\xd9\xcdzu\xc7\xce\x9b\xf5f\xb5\xdc\xfc\x95\xfd\xfba\xb5\r\x9bl\xf2\xba\xd5\xfa\xeea\xd1\xb0\x9b\xd5\xc3\xb22q\xf97v\x04\x96\x9d\t6\xb3l<\x1c\x1c\x1dO\xa7\xb8\x9f\x05n%\xb3#k\rs#\xe3\xbdd\xc2\x8c\x1cx\xc3<O\x7f\x86\x83\x0f\xc7\x17\x17L\xa8\x08\x99\xcb\xf4O\xfa\r\xd0\xc2\xf03\x1cL\x0f//\xd9>\x0c\x07\xef~;=\xc5\xef\xf4\xfe\xfb\xbd\xfd\xdf\xf6\xf0\xe1\xd5\x87<\x88#\xe1\xd78\xb8\xff\xa1\xce|\x15\xc7qr\x1c\x1c\x1f\x1e\xb1#6c\x93\xe1\xe0\x1fg\'\x97\xcc8&\x05\xc3\x8d\x19\x1e2z7bb88\x9f\x1e\x9e1\x06x\xec\xcf\xb3\xb3_\xd8\x9fq\xeeb\xbe\xd925\x1c\xdc\xdc5\xf7aJs\xb5m\x12\x1f\x7f_-\xdaob\xd4~\xdb\xae\x9b\xcdOyl\xf2e\xf1n}\xc5~\xf8\xcb\xe8\xf7\xdfs\xfc\xdc~Y\xfc@_\xff\xd8Y\x83g\xff\xeb\xf5\xe42D\x1bz\x94\x87\xcfp0\xfe\xe7\xe1\x05K\x1f$\xd29\x8fa6CN\x18\x13i\xccH\'4\xa4g\xed\x84\xf1:=+i\x95\x89\xcf\x00\xa3\xb8Y\x1a\xe7J\xf9\xbc\x94k\x85\x9e>\x18\x0e\x18+Gp\xe1u\xde\x01\xdd`==*a\xf3#\x80\xf4\x11\x83,\x18<\x17\x0e=\x1c\x9f\x1dj\x81g<JY\x8bN\xde\xc5 \x85R\x84\x81\xe3y\x1d\x0c\x1a"\x86\xfdp\xb03\x96\x1e\xbd\x04z\xb4\x1e\xddp8>y\xcf@!#\x93\x88&#\xf0\xce\x19\x9f\xd1Z-\xa4V\xc4\x08~\xe3;h\xf6a\xa4\x13\xd3q7\x16\xc2l\x16"\x8flS\x96\x0bC\xcf\xaa\xee\x8cb\xf1\xa0zl\xb3\x82\x0e\xe4h\xbe\xea\xda\xa6\x84\x93D\xaa\x97\xb2\x18\x04d\xa6\x94VD\x0c\xba\xfa\xd8Kg\xf2\xfe\xc6\x1ac\xf3\x01\xc2(\xa9]\x0f\x06\xa7D\xe1\x17\xd03\x1d\x0cR:^0\xd8\xc2\xaf1.?\x027\x89\x07Sy\xe0\x8e\xfb\x1c\x0e`5:9=K\xa9t\xb2\xa8\x8b\x81K\xc2 \xbd0;>\xf6\x9e\x97\x83%E$\x17\xdc\x13\x06\xab\xba>6\xc5\xc7\x92K\xe0\x92\xd0\x08\x97X\x08h\xc0)x\x9e\x8fm\x8d_\xcde\x89Y\xeb,\x90\xcd`\x84\xef\xb3\r\xb5\x05d\xa6EV\xba\xb69Y4d\x8c!\xe1HC\x84\x08\xc9M\xc4\xe0*\x06\xf4\xa4\xc9Vh\xe5Q\xd4d\x91\xc9\x8a\xdc\xd1q\xd9\xce9kv\xe3\xcc\x13\x93\\iS\x0e.\xc2\xe3\n$\xa6h\xce\x7f\xc6\xad\xf3\xb9V\x08^\xd5bdy\xe6\x19[\x07\x03``\xe6G\x8c\xd1\x1d\x0c\x92+^\xc5\xebJZq%\xce0\xdbD\x0cG\x05\x83\xd2\xdc\x93/\x04\x06\xaa\xcd\xcf\x98\x8b\x1c\xf4\xf1`\xb40\x85\x12\xd8\xcdg\xd2\x17\xbd\xe9\xc8C:8jz?\x85\x9c\x89\x18~)\x18\x90\x06\xa3H{h<\xe9Mz\xe5\xb4\xed\x8b\x07N0\xb9\xb6fG\xf3X\xd7e5\x9e\xd0b\x12\x83\x82\xcc\xf2\x88\xe1\xb8\xfa\xc2kI\xbe0(1\xca;R\x87\x0c\xd3\x87\xc1S\xd8r\x858\xbb\x18@Cq\x80\xe1%\xbd\x02\xaf\xd2\x93\x9a\x14\x12"c\x12\xd1d\xdc\x18\x90%\xdc\xb0\x9ck\x8a"i\xb0\xb6\xdb]\xbd\x89\xae\xde\xd0\xb6q\xb5\r\tq\xa41\x87\x1a#\x1f+\x04\xd4o\x9b\xf6%\x9f\xe1\xec.\xbfF\xba\x1ag\x8f\x1c[j\x16\xd6\xa7\x88\xe1\xf5c\x0cZ\x91\xc6\x9c\x96\x8e08a\x05\xef\xd3[\xf5\xb1T\xb0\x83\x01\xc7J\xac\x83-\xd2\x13\x9eB\x0e?"b\x98\x14\x0c\x98;\x9c(\x9a\x07G\x85C:\x89E\xb6\x0f\x83\xb5U\xfe|\'\xd6\xa5\xa89U\xfbR[0}\x96L\xc0]\xc4pRc\xdd\x81\xa1\xdam\xbd-Y\x15g\n\xd9\x1b\xeb\xd6\x96\xbc\x03X\x95vb\xbd\x1ao\xb9\xa9\xb5\xa5V\x1c\xae:qvR\xe2\xcc`\xd5p\xd9+H\x87"d\n0\xa4\xd5\xf3\xe2\xec\xd7b\x9b\xc1<Ly\xd4J\x9e\xebu\xac\x1e\xb9\x8ews\t\xc8\xda\x97\xb8\x1d\r\t-\x8bp0G\x17e\xd9"i0*bxS\xf3\x99D\xb5\xe58\x04Lb\xd4\xab)\x01N\xf6\xd6nSj\x8b\tmM7\xaf#\x13%\xfb\xaaB5h\xf21\xb6VE\xc7*\xf1\xfb\xa6\xd6M\xef\xb0-$O\x1am|\xe1\xd7I\xf3<~\xa7UC\xcaHI;\xa3\x90]\xa9\xa1`9\xf4\xf1+(\xbc\xb0^\xec\xf6\x9e\xaa\x16*L\x8e\xa4c\xc0S\x8a\x99Rul\x9b\x16\xdb\xb4E\xaa\x05)H9\x99Y\xc7\xe2.S\x07\xf7\xffm;\xad\xbaP\xc6R\xbc8\xec)\xa8c\x92\x80\xca\xea\x8b\x1d\xe4\xb2\xf4;\x18\xc4\x1d\xdb0\xcf\x82/\xed\x97\x92\xa5\xd1*\x8dZx\xdf!4"\xd9vXu\x81M;w\xd4\xad`M#4"\x18\xf7\xa4m\x93X\xdd\xa93\xc7\x9c\xa22\'H\xbe6\xd4\xc9:\xfcF>\x8f\x9f\xb3\x9a\xbb\x0c\xb7\x9av\xc6\x8f\xa1\\\x8a\xc5J\x88\xbe\xbc\xe1\x80\xe2\x1ag\xd8\xae\xefQ\x905\x7f\xd6R\xc5\xcb((\xb0\x9d\xbcqV{~t\x96\xcc\'9\x89/>\x86\xaa\xa5vV?\xcf\xb6Y\xd5\xac\xc3\xaa\x96\xbd\x85\xdd\x81\xa0\xe2\x83\xfb:\xdb\xfb>\xe3-5|\x0e\xfb\xa6]\xdf\x93\xce\xb0\x95\x00*U\x82\x0b\xca&\x02;\xd8N\\\xcfj\xed5\xf8\x8e\x94\xa3\x04Ped\'Vy\x0b\xfcy\xb6\x9d\x17\xdb<`\x92Ky\'\xbe\x00Rn\xc2\xb4\xae{5k\xabmZ\xb9\x1d\xbf9\r5\x82K\xcb)j\xea\x17\xca\x03\xf5\xf12\xf5\xf1G5&\xb1\xe9\xc8\xdd-\xd2\xa4=\xb1\x8e\x91*@<\xd9\xc7Ob\xb7F\xbeWX\x0b\x15\xed\x81\xa5\x9c|\xaf\xac\xea\x8b\xeb\xba\xc78\xef\x01!\xba|\xea\xf8\x02+ Jg\x80oy\xcfz\x9f@\x8e\xdff\x8e\x03\n#\xa8\x97W\xb8\x9d,\xcfX\xfb\xfa\xb4\xa1\xcbKa0\xa0\xfb>\x8cr(\tC\x81\xa6\xf8\xc1w\xbf\xd2\x90hc:\x1c\xbf\xae\xb6\xa1T\xe9\xcdM\x86\n%\x8am\xdc}\x97\xe3I\xd9\x03\xb0\xbd\'M)<\xae\xd4\xe5\xb0\x89\xf9\xde\x1e\xbf\xd6=0\x9f\x96\xea\xa71\x9f\xd5\\-\xe09\x1cO\xdeL\xc7\xe1\xfa\x85\xa5\x0b\x94\xe7\xdc\xb3]`\x9f\x16U\xac1g\xdf\xac\xd6\xe1\x14\t\xd8\xbd\x8eW\xec\'\xa66\xf3\xcf/\xc6\xab\x97\x8c5\xcb\xeb8\xcd\xe2\xe1aZ\xb3X\xc4\xa9\x16_G\xaf\x1b\xba\xe5\xc1O\x88\xca\xfbf\xdd\xdc\xb5\xdbv\xbda\xeb\xf6f\xbel\xaf\xd9\xc3f\xbe\xfc\x9c\xfd\x85\x83\x9b\xed\xba\x99\xc7\xcb2\xc4z|\x86\xb1\x9a\x1dZ\xafxRnI\x11@\xf9\x9f\x85+\xc4p\xd0d\xfe\xf9\x167a\xd7\xf3\x9b\x9bv\xdd.\xafZv\x1f.\xf7\x98B\x88n\x8f\xb1\xeb\xb6\xbd\x0f\x13nW\x8b6p\x85\xcc\xe2(\xec\xa3Aw\r[\xb4\xffi\x17\xc9\xdd\x18\x16o\x13\xb7\xf9\x06#\xf4\xda\xa1\xba\x85B\x1c\xb2u\xe8\xcb*\xef!\x16\xc3l<\x07\x1b\xc5\xb7\xa2\xae\x146d\x8a\x90\xf75O\xf7\x1f\xa1\xbb\xde])\xd1*\\)i%\xe6#\x0b\xe9Lke\xcagaf\xdf\xca\x90\xe0\xdf\xaa\xba\x12\xbc\xe0ie\xe8\xa2\x83\x17C\xef\xb2\xbbR\x8cB\xc1|\xab\xebJ\xee\x13J|\xe9Q\xa9\xc6\xd9^\xb48\x10V\x9aj\xa7U\xe1\x8e(\xf40!\xed\x85Z\x10\xe2tw%\xe6\x1d\x8f+\xed\xa3\x95\xc6\x9a\xd4E+\x93\xedTO\xac\x0cg\xbaG+\xb9\xe1)\x07\xbb\xc4\x90\r\xcd{\xef\xca\xc0\xad\xaf+\x9d\xd2*\xf9Q\xdat[ \x9eX\xe9D\x88\x04^V\x1a\x0c\xa4\x94\x05B\xa3\x15\xb8}j\xa5\xf5!,\x19\x0b\x81yy\xdb\xa2\xd2P!w\xe96\xf9S\xbbX}e_\x9b\rk\xae\xaf\xd3\x9d\xf8,\xdej\xe6\x05\xb4.\xea\xf0\x91\x0c{4\x18$\xd8Q \xe0\xbb\xa1\xcd\xfaK\xfb,\x7fl\x9e\x96_\xf8\xf2\x0f\xdac\xdf\xd3R\x08\xf1\xbd]!iZw\xda6K\xf6\xeev~\xb3\x8dU\xd0\xee\xb1\xd3\xe6[\x1e\xc0\x89\xc8\xf8\xa8\xf2\xf2\xea\xd5+v\xd9|zX4k6\x9do\xb6\x01\xce\xea\x86]D|w\xedr\xcbN\x1e\xb1\x86\xb3+1\x1f\x83\xa5\x07\xd9\xf4G\xc3\x9f\xb7\x852\x1a\xfdz\xf1\x11-\x8e\xc3\xda\x19\xa0\xe1\xd7\xb3\xd9\x18\x07u\xb8b\xa2\xb1\x88\xf3\xe3]\x13\xaf\xf6#\xda\xce7\xc1\xba\x83dY9\xb4\xbdY\xb4W\x01\xe1&\x83\x8a\x0e\xe8\xfb:\x82\x0bN\xa4/\xcf\xabS\x0e\x82#\n\xfb\x81\xd7\x83?2{\x1e\xe8?\xc89&\r\xa5\xff\x87\x08x\xd4\x0b\xf52\xf1\xfa?)Y\xda\xad'
p467
sg79
(lp468
I54
asg81
Nsg83
Nsg84
VShelXL
p469
sg86
Nsg87
S'e3e98fbd555e3b17c83423ad94828bd9'
p470
sg89
I52
sg90
VLeast Squares
p471
sg92
F0.25369999999999998
sbag1
(g12
g3
NtRp472
(dp473
g15
I00
sg16
I55
sg17
S'57f9bae3010cc4f780f17115f521602d'
p474
sg18
g19
sg77
S'x\xda\x8dY\xfbO[\xc9\x15\xfe\xdd\x92\xff\x87\xa3m\xab&\x02\x9cy?\xaa\xb2\x12\xcb\xe2\x98\x8d\xc1\xbc\xdaf\xa3\x95\xa2\x1b\xb8\x04+\xc6\xa6\xb6i\xd2\xff\xbeg\x1eg\x86\xd8\x97\x14\x13\xc4\xf5\xdc93\xe7\xf5}\xe7\xcc\xa4\xdf\x03\xfc\xac\xdb\xfb\x87\x8f|\xb0lWp\xbdl\x9bu{\x03\x9f\xfe\x0b\x97\xa3\xa3\xf1\xfb\xf1\x9e`\\\xbd\xb1\xfd^\xbfwu|5\xces?6q\xf6t\x0eg\xe2\x15\x7fM\xbf\xfd\xde\xc5\xd1\tLf7\xf0dn\x9a\xc5\xc3\x0f\xfc\x89\xfb4\'.~\x05\xab\xc5\xecq=]\xcc\x9fY\xe9\x82\x03\x1bp\xe1v\xe1\xe2k\xdb|\xc1/L\xca]8\x98=\xdc5\xe1\x0b\xe3\xbb0YN\xdb\xf9\xba\x89\xab4A\xa5\x87\xc7u\x92\x1e\xce\x9a\xeb/\xf0\r\xf6a\x8f\r\x84w\xf0\ne\xa4\x10\xf0\x1an\x97\x8b{8k\x96\xab\xc5|\xf5W\xf8\xf7\xe3b\x1d\x16Ye\xb9\xc5\xf2\xfeq\xd6\xc0\xed\xe2q^=q\xf578\xe4\x16N\x05L,\x0c\xfb\xbd\xc3\xa3\xf1\x18\xd7\xb3\x9cY\tv`\xad\x0170\xdeK\x10f\xe0\xb87\xe0Y\xfa\xd7\xef}8\xba\xb8\x00\xa1\xa2\xcaL\xa6?\xe9\x1bG\x0b\xc3O\xbf7>\xb8\xba\x82=\xde\xef]\xfe~r\x82\xef\xf4\xde\xfb\xdd\xbd\xdfw\xf1a\xe7C\x1e\xc4\x91\xf05\x0e\xee}\xa83w\xe28N\x8e\x83\xc3\x83C8\x84\t\x8c\xfa\xbd\x7f\x9c\x1e_\x81q \x05\xe0\xc2\x80\x9b\x0c.\x07 \xfa\xbd\xb3\xf1\xc1)\x00\xc7m\x7f\x99\x9c\xfe\n\x7f\xc6\xb9\xb3\xe9j\r\xaa\xdf\xbb\xbdo\x1e\xc2\x94\xe6z\xdd$\x7f\xfc}1k\xbf\x89A\xfbm\xbdlV?\xe7\xb1\xd1\x97\xd9\xe5\xf2\x1a~\xfa\xcb\xe0\x8f?r\xfe\xdc}\x99\xfdD\xaf\xdfl\xc8\xe0\xde\xffz;\xba\n\xd9\x86\x11e\xe1\xd3\xef\r\xffyp\x01\xe9\x83\x8et^\xe1\xd8\x04}\x02 \xd2\x98\x91N\x18\x9d\x9e\xb5\x13V\x98\xf4\xac\xa4U.\xce\xe1|\x10\x17K\xe3Lia\xf3\xa3\x96Z\xc0~\xbf\x07P\xb6`\xc2kz\xcd$W\xf4\xa8d\xde\x0f\xc3aE\xd4A\x16\x1d<\x13\xce\xe4g\xc7\xb8\xa0\x15\x94\xb2\x8e\xb3\x0e\x1d$7\x86t\xc0\xf9\x9b:h\xae\xc3j{ac\xe75=z\xed\xe8\xd1r\xd9\xef\x1d\x0c\x8f\xdf\x03W\x08\xbcQ\xd4Ffm\x1c*\x93\xb5\xb1Z0-\xc8#\xde+\xb7\xa1\xcd\x1e\x1f\xe8\xe4\xe9\xb8\x1a@\xf2\xaf*\xb6)\x1b\xd4!{\x9c\xd6<=#X<\xf3\x1d\xb6Y\xa14\xb9\xdaZ\xbei\x9b\x12\x9eLgN\x1b2\xc882SJ\xce\xa3\x0e\xba\xc6\xd8+\xce\xf3\xfa\xc6\x1a\xedrX\x84\xc1\xb0\xa8\x0e\x1d\x9cR\xbe\xfa\xd2o\xea \x15E\x0b\x9dZ\xfdk\x1d\xf9\x97s\x91bl\xaa\x1f\x98\xf5&\xef\xcb\xd1\xad\xdc\xa5g\x89\x8bq\xdb\xa5\x83$\xb71\xe9\xac\xde\x8a\xb1W%\xc6\xf8L\xea\xa4\\\x8e:X/6blJ\x8c%\xa6\xb1\xcd\x9aqg\x0c\xa7q\x0c\x8b\x15/\x8b\xb1\xad\xf9\xab1#=\xc5\xdbyN6s#\xac\xee\xca_\xe3\xc96g\x1d\xdb\xb2\xcd)N\x06\x99\x92\xe9\\j\x12\x12\xc2\'\x1d\\\xd5AjK\xb9\xa5\x95\xb7\x86,\xc2\xbd\xa4\xe9\xc4\xb1\x92\xa4\x03\xa6\xe5v\x9eU\x0cIEBBZ] m\x91\xca\x0e\x19\xfb\x05\x97\xce\xfbZ!\x94+h\xd1\xaap\tn\xc1;t\xe0\xbe\x18j\x03Oo\xe6\x19\xd3\xaa\x80\xd7\x17\x97 \x04(\xc6\x92\xf9\xa8\xc3a\xd1Ai\x047\xe57*.\xf2^\xd2zk\xbb\xf8\xcchQ\xf0\xa6\x84\xdc\xe23\xe9\n\xdeR\x9a\xa4\x04\x8f\xeaD\xcd\x84J:\xfcZt@7\x18\x91\x9d\x8b\x10\x93,\xeb#\x91?\x9c\xec\xca\x07$\xc0\x12{c\xb7t\xe0\xa6z]\x14?\xd8\xc2\xa9\x88\x00\x13u8\xaa\xb1\xf0Z\xd2{\xa3\xb4\xf39?%\xfa\xa7\x93\xd7\xa5\xe3\xaer\xeaV> \xa5\xd6\x9c\x94\x05\xf3\xcc\xc9\xc2\xf6\x8c\xf0\x06\x81]GQ\x9b\xfcVyW\xdc\x8c\xe5\xbcxG\x1a$\xa6\x0eN\x15\x9bxC\xdb\x86\xd56\xc1Sf\x84\x95\x9dQ\x95K\xb07\xe8\xc4\x9b\xb7\xaa\xf0\x19>n\xfa\xd7\xc8\x12M_m\x13\xac\xd4,\xcc\x82\xa8\xc3\xdb\xa7: \xb2\xf2\xbeN+"\xedPN}\x17\xa7*^\n\xa3T|\x0b\xf3\xa8\xbb\xa5\x8d\xb9+\xd0S\xaa\xc4\x18Kk\xd4aTtp\x98\xd3\x86\x11\xe6\x91\xa8\x8b>\xc8\x9d\x9d\x98\xb7\xfaI\x19\xdf\x8a\xb1\x14\xb5B\x9a83\xa9\xc3\xaa:"\xc5\xe2\xb8\xe6\xba\xe3Zf\xc3\x90\xe1\xad%\xfc3\'\x18\xef\xcc3K\x80\xc2\x19z;\xd7\xab\x1fL\xa5x\xa3)\xcf8\x0bx\xfb.\xcf\x8eK\x9e\x19\xc7\x04e\x06\x06\x85\xfb\xc2\xc4X.^\x98g\xbf\x15\xdb\x8c\x93\x8a\x1cf%\xaac\xa8zH\xcb\xbb\xfck\x045\x0b\x98gr\x9bK4/\xb6\x95"\xcc\xb0\x97\xa1b\x8b\xc6\xa5<{W\xf9Lb\r\xc9\xd6q\x89\x14F\xbd\x04VP\xdd\x85cg%\x01\x15\xf9j+\xd7\x15\x97\xb4\x1b\xe6\xb7\xa81&NE:+\x1eQ\xc9\xbf\xefj\xdd\xc4\x16\xc8\xf2R\xc5\xb8g\xc5\xbf\xce\xca\x97\xf9w\\1\xa4r\x15\x0f++LZb\x0b\xf4\xae\xec\xc2\x10\xd2\x9c-\xf5\x82maHiB\x03\xf2\x12/EBYY\xcc\x14|\xc3\xb6q\xb1Mc\x88\xa9K\x92\x0e\xd7\xca[aq\x17\xde\xbe\xcc\xb6\x93\x8a\x0be\x94\xcb\xb1rN1\xca_D\xa6S]\xb9\xa3-%+\x02\xddm\xe2\x82c\xca\xf9B\x15\xba\xd8\xc6\\\xb1\x18\x1bU\xd2F$\xdb\x0e*.\x94+\xa5\xd6k!hW\x899`\x9f\xc7\xc5(V\xf7\xbc\x86\xc3\x06\x84\x10\xe0\xb1\xd0S{&\x9c\x8b\xed\xf3K\xfcsZ\xb9\xcb0\xcf\x8a\x7f\xb0\xe9"\xee2Jmu\xd9\x897\xa8)\xc78o\x9f;b\xffP\xf8\xb3\x94lfUI\x83\xd2\xf3\x13o\x9c\xd6\x9e\xdfX)\xc9\xce\xd0\x91\x12\xd25\x85\xe5\xff\xdb6\xa9\x98ux\x86\xc9z\x0bl\xcdK?h\x0c\x13\x9d\xbc\xccJ\xed\xc5\xd6\x8fo\xc5\x9e\x93w\xb0\xe6\x9bb\x90\xb7\x04_lt\xdcF^Oj\xed5\xc8EY3\xae|\xe2\xa0X\x93\x95\xdf\xd2\xe6\x19\xdb\xce\x8am\x1e\xcbL\xea-Q\x08[H\xaa\xffHM\x9au\x9d\xd5\x1c\xab\x9c\xa8\xb6\xf9\xe8I\x9b\x8f\xc5\x97\xca\x0f\xf6O\xb6\xf0\x91-g5\x99\xfa\xf8\xc3\x9a\x93\x98\x86)-8\xbaIsgk\xa7%\xfd\xb3}\xfc(vk\x14{\xec\x1f\xf2\t\x04\xd7\xf0JS7\x81\r.\x13?Zc\x98\xd7\xe0\x81\xc4y\xae\xfa\xf1\xc8$\t_\xdeI\xfb\x923#\xfa\xf8<\xfb8Z\xe2\x18\xe5R\xaa\xd4\xf9\xd93\xd3uf\xd4\x8ah\x00\xdb)\xbf\xd9?\xe2\x89\xdbR1\xc7\x03\x1f\x91\xa1\xaa\x87<\xe9\xbc\xdb\xf0\xf1\xdbj\x9bS\xa5\xf9F\x86\x14\xaa\xda\xc6~\xec\x9fQY\x83\x1bg\xa8+G\xa7J\xaaAxJ\xc8\xed\xc0sk\xfcV\xd7\xb0H\x9dTo\x90De\xe5j\xb9U-\xba|<z7\x1e\x86\xeb\x17H\x17(/\xb9g\xbb@,F\x14k\xe9\xe0v\xb1\x0c\xbbH\xae\x14\x0c\x17\xf03\xa8\xd5\xf4\xf3\xab\xe1\xe25@3\xbf\x89\xd3\x90\x85\xe2\xb4f6\x8bS-\x96\xd5\x9b\x86ny\xf0#\x90\x0b\x1e\x9aes\xdf\xae\xdb\xe5\n\x96\xed\xedt\xde\xde\xc0\xe3j:\xff\x9c\xe3\x85\x83\xab\xf5\xb2\x99\xc6\xcb2\xd4\xf5\xe8\x14s5\x07\xb4^\xf1$nI\x19\x90\xd1\xc3 \\!\x86\x8dF\xd3\xcfw\xb8\x08\xdcLoo\xdbe;\xbfn\xe1!\\\xee\x81\ng\xfe]\x80\x9b\xb6}\x08\x13\xee\x16\xb36\xf8\x8ak\x86\xa3|\x0f\r\xbao`\xd6\xfe\xa7\x9d\xa5p\xe3\xb1\xe2<ee\xbe\xc1\x08\x99\x10\xaa[\x88|`\xebPq\xab\xdfC.\x86\xd9a\x1f\x94\x14U\x12\x0f\xc2.\xf1~\xc8\xbap\xff\x11\x0e\xd0\xdb\x92r\x10\xee/\xcf%I"\x1fY\x1e\xf7\xb2\xf1\xfc\x16\xf8,\xcc\xec\x94\x0c{\xaa*\x89\xed\x1fK\x92\xa1~\x87(\xaaNI1\x08\x05\xf3\\WI\xe6M\xb4\x13\x19E\xa7\x1ag;\xb5\xc5\x01L\xa8sS\xed\xb4*\xed\x15\xefnb-\x08\x9e\xda\x96D\xdeA\xa0\x9d\xdb\'\x92xPO]t\xa8\xb2\xd1\xce\xe7$\xb1\xd0\x9f\xbb\'\x92\xcc\x98|\xc6M{\xc6\xbf\x9d\x92\x08\x83s_%\x9dR\x96\xaan:A\x89g\xf6t<d\x02+\x92F\xb8dg\xec\x99\x82o\x05\x7f^2\xa4oH\xcc\xab\xbb\x16\x91\x86\x08\xb9O\xb7\xc9\x9f\xda\xd9\xe2+|mV\xd0\xdc\xdc\xa4;\xf1I\xbc\xd5\xcc\x02$\x17q\xf8\x04\x86\x1d\x18\x0c\x10\xdc@ \xf6\x01XF\x12\xfe\xd2:\xf37\xcd\xf3\xf0\x0b/\xbf\xc3\x1e\xfc\x08K!\xc5w;\x80Dr\'m3\x87\xcb\xbb\xe9\xed:1\xec.\x9c4\xdf\xf2\xc0^\xe8\x03\xcd\xa0\xfaegg\x07\xae\x9aO\x8f\xb3f\t\xe3\xe9j\x1d\xd4Y\xdc\xc2E\xd4\xef\xbe\x9d\xaf\xe1\xf8\x89\xd7pvu\xcc\xc7`\xe9~6\xfd\xc9\xf0\xe7uq\x19\x8d~\xbd\xf8\x88\x16\xc7a\xed\xb4\xa7\xe1\xb7\x93\xc9\x10\x07u8\xfd\xd2X\xd4\xf3\xe3}\x93\xaf\xf6e\x80\xd6wo\x82u\xfb\xc9\xb2\xb2i{;k\xaf\x83\x86\xab\xacT\x0c@\xd7\xeb\xa8\\\x08"\xbd<\xabA\xd9\x0f\x81(\xde\x0f~\xdd\xff\xde\xb3g\xc1\xfd\xfb\x99c\xd2P\xfa\x7f\x88\xa0\x8fz\xa5^\'\xbf\xfe\x0f\xd7\x8a\xd9\xef'
p475
sg79
(lp476
I55
asg81
Nsg83
Nsg84
VShelXL
p477
sg86
Nsg87
S'e3e98fbd555e3b17c83423ad94828bd9'
p478
sg89
I53
sg90
VLeast Squares
p479
sg92
F0.25380000000000003
sbag1
(g12
g3
NtRp480
(dp481
g15
I00
sg16
I56
sg17
S'88adc9276e7824bb3f86f0d8c7717fde'
p482
sg18
g19
sg77
S'x\xda\x8dYkO[I\x12\xfdn\xc9\xff\xa14\xbb\xabM\x048\xfd~\xac\x96\x91\x18\x06\xc7L\x0c\x06\xe3\xdd\xcdD#\xa1\x1b\xb8\x0eV\xfc`m3a\xfe\xfdV\xbf=\xd7\x97,&Q\x9avWw\xd5\xa9S\x8f\xeet;\x80\x9fm\xbdx\xbc\xa5\xbdu\xbd\x81\xbbu]m\xeb{\xf8\xfc\x07\xdc\x0c\xce\x86\x1f\x87G\x8cP\xf1Nw;\xdd\xce\xe4|2\x8cko+\xbfz\xb6\x84+\xf6\x86\xbeM\x7f\xbb\x9d\xf1\xd9\x05\x8c\xe6\xf7\xb0\xb36\xac\xa2\xee\x07\xfeBmX\xe37\x9f\xc0f5\x7f\xda\xceV\xcb\x17v\x1aS =\xca\xcc!\x8c\xbf\xd5\xd5W\xfc\x85p~\x08\'\xf3\xc7\x87\xca\xfdB\xe8!\x8c\xd6\xb3z\xb9\xad\xfc.\x95S\xe9\xf1i\x1b\xa4\xfb\xf3\xea\xee+<\xc31\x1c\x91\x1e\xb3\x06\xde\xa0\x0cg\x0c\xde\xc2t\xbdZ\xc0U\xb5\xde\xac\x96\x9b\xbf\xc3\x7f\x9fV[\xb7\xc9&\xca\xad\xd6\x8b\xa7y\x05\xd3\xd5\xd3\xb2 1\xf9\x07\x9cR\r\x97\x0cF\x1a\xfa\xdd\xce\xe9\xd9p\x88\xfbiJ4\x07\xdd\xd3Z\x81\xe9)k90\xd53\xd4*\xb0$\xfc\xe9v>\x9d\x8d\xc7\xc0\x84W\x99\xf0\xf0O\xf8\x8d\xa2\x85\xee\xa7\xdb\x19\x9eL&pD\xbb\x9d\x9b_/.\xf0;y\xf4\xf1\xf0\xe8\xd7C\x1c\x1c|\x8a\x938\xe3~\xf5\x93G\x9f\xca\xca\x03?\x8f\x8b\xfdd\xff\xe4\x14Na\x04\x83n\xe7_\x97\xe7\x13P\x068\x03\xdc\x18\xf0\x90\xdeM\x0fX\xb7s5<\xb9\x04\xa0x\xecO\xa3\xcb\x9f\xe1\xaf\xb8v>\xdblAt;\xd3E\xf5\xe8\x96Tw\xdb*\xe0\xf1\xcf\xd5\xbc~f\xbd\xfay\xbb\xae6?\xc6\xb9\xc1\xd7\xf9\xcd\xfa\x0e~\xf8[\xef\xb7\xdf"\x7f\x1e\xbe\xce\x7fH_\xbfk\xc8\xe0\xd9\xffy?\x988\xb6\xa1G\x89\xfbt;\xfd\x7f\x9f\x8c!|\x10Hc\x95\xe9vF\x88\t\x00\x0bs\x8a\x1bNt\x18K\xc3\xb44a,\xb8\x16F\xb81\xa5=\xbfY\x98\'B\n\x1a\x87\x92\xa3\xd5\xc7\xdd\x0e@>\x820+e\x1c\x12fx\x1a\n&\xe2\x90R\xcb\xbc\x0e<\xeb`q\xa5\xb2alp\x01\x8b\x07\x08\xa1\r#-:p\xca\xd3!\xc2\x1a\xd2\xd4AR\xe1v;r\x07[J\xf2P\xcb4T\x9aw;\'\xfd\xf3\x8f@\x05\x06\xde\xc0k\x13\x95\xb5\xc6h\x13Q\xd0\x92QK\x12"\xd6\xb2&"G\xb4\'\x03\xd2~7p4\x1b9\xe6%\xdb\x84&\xca\xe8d\x8f\x11*\xee\x86\xc1b)m\xb1M3\x9d\xf0\x15Z\xc8\xa6m\x82Y\x9d@\xd5\xb6\x18$\x93\x99\x9cY\xe1u\x90\xc5\xc7V0\x16\xa5\x94V\xd2D\xf0\x98\xc2\xdd\xda|lP\xeb\x82\xa5n\xea\xc0E\xd6\x81\x12\xc6\x93\x0e&\xeb@\xa9\x92^\x07Up \xdaP\x15\xc9\xa9%O,\xe1\\(\xaa\xbf\xaf\x037L\xed\xf98\xa0\xe7\x0f\x962\xad$\x81\xcb^\x07Cu\xc3\xc7*\xfb\x98#\x8ded$5\x9a\xd3\xa4\r\xa2k\xd8\xeb|\xac\x0b\x7f%a:\xf9X[\x7f\x90\x1fS\xc5d\x1b\xbe\\\xe5 1\x1a=\xd0\xb4\xcd\x94\x18R\x8a%\xa83f\x841i\xbd\x0e\xa6\xe8\xc0\xa5R\x91\xb5RX\xa5T\xc2W\xd9`\xdd^\x1c\x9b\xac\x83\x91j\x9fg<\xe3\xcb\xb8M\x07\x0bRB\xda*L\xd1\x84\xfc\x84[\xc7s5*\x96\xf3\x87\x95"\x8f\x89i\xe5\x19\xb5<m\xa7\xd1\xea=\x9ea\x9c&o\x06\x9e\x85\x83\x0b\xcf0\x01y\x1dN\xb3\x0e\xf8\xa5$Q]\xc6\x05\x91\xd1/\\[\x1d\xf4i\xe8\xa0d\xb6N\x08\xba\x9f\xcf\xb8\xc9\xe4R\\e\x82s\x96\xd1Q\x01\x87\x9f\xb3\x0e\x08\x83b\x11\x7f%\xb8`\x89]VX\xd2\xa6\x03\',\xe7T\xab\xf6u@.g\xe3yVG\x17_(J\xbd\x0eg\xc5\x17Vr"\x93\x0e\xd2&1.\x89\xa1\xacM\x87\x9c\xfa\x11@E\x9b:PI\xcbi"S\x03\xd3U\x0e=\xa1R\x84P\xee\xe3\xed,\xc7\x1bfi\x99*\x00\x96se\x13;UD\xb2\x11o\xac\x19oh[\xbf\xd8\xc6\x88I\\\x17F\tk\x13\xd71\xa9\xb6q\x9dcT\xe7|&\xf7\xe2\r\xbd\x95\x13\xa9\x15y\xc8R\x1c\xa3\xbbM\xc0\xf7\xfd\x8e\x0e\x94\xe9h\x117Rd\x9ea\xaej\xaf\x9b4WC\xa4%\xd9\xcf\xa9$\'RZ\xf2\xba\x14\xa9n"\xec\xd6\xeb0\xc8:`\xee\xd0\x89gX\x95\x05O\xa8\x1aNU[N\x15:\xc1\x86A\xa4\xf7\xf3:\x86w\xa9\x90yHT\xa2=f\x05\xedu8/\\7T\x98\xc8\x01\x8di\'\xe5x\x814\xd3\xad<3&\xc5\x9bq\xbcn\xfa\x82\x95\xc8\x92&\x1f\xac\x98\xc9\x15G\x98\x06\xcf\xce3\xcf\x94A\xafEO\xa0S\xb0CI\x99\xd8r\xfbJ\x9e\xfd\x92mS\x06\xf3K\x8c!\x8d\xd1\x94\xf1\xc5`\xa1\xb6-\x97`\x0c\x14\x9e\xed\xf9\x98a\x9d\xc8\x06\xd1\x9c\xd7u\x1eb8I\xaf\xc3\x87\x92\xcf8n\x1a-\xa2\\g1\x81I\xc1\xb4\xf5\x0f\xd8\xbc\xa4\xbc\xae\\\xd5o\xe6u\x9aY\x8dH\xc9\x12\xc7i\xc80V\x13""\xe0\xfb\xa1\xd4M\x8b\xedV\x92\xe7\xd2\xda\\\xe9\xb0+\x7f%\xbe\xc3\x12CB\xaa\x94\xd6\xb90$wZ\x9aJ\xd5\x16C\xd8\xa0\xee\xd4\x8b}\xdb\x94\xc8\xbd\x91a\xa9\x05\xc4\xea\xafsdI\xd2\xb0m\x98m\xc3\xea\x95\xfb\x1an\xb0\x16\xc4\xc8\x93\x18\x17\xa1L\xfd\x7f\xdb.J\\\x08\xc5e\xf4\x951X\x0c#\x7f\xb1\xd5\xd0\x96\xb5\xda&\xb3c\xaci\xd6\x00\xea\x1a\xb1\x84{(I\xb1\x0e\xc9\xc2\x9d\xec7\x16l;)q!\x90,\xa9\xbf\xc5\xf4\x99\xf3/C\x7f\x9b\x17m\x1b\xf8\xea\x1e\xe5p\x03\x96\xe4,c\xcc\xc41\xc34\xb4\xd7\xa5\xbf\x80\xcfe\xc9]\x8aX\x99\xc6\xc6\xa8\x94\xa09\x16L\xd9\xda\xf3\x1b\xc1s\xee\xc2\xdbB\xc3\xf7\x9a\xd0\xeceT\xae$\xcd\xdcA\x08\xc6\x1by\xe3\xb2\xf4\xfcx!HU\xc4\xe4\x8e\xd4UK\xa9\xcc+m\x1b\x95\x98E\xa8R\xff\x85AFsO\x84\xe9\xb1\xb5\xe7\x17$-\xc7\xb6\x97\xec\xd5\x7fk3543,7\xb8\xbe\xa7\xf21\x8b\x9ei\xf0zTj/v8\x89;\xc8\x7f\x92\xb5\xc1\xb6U\xca\xd7\xd9v\x95m\xc3f\x12\xfbe/\xd5s\xd5)\xe5#\xae\xb5\xb0\xbc-\x1f\xe1\x15,Q\x1c\xaf\x1bM\xdb\xb0\x06\xc8\x9d\n\x97\x0c\x92\xd9L&4K}<\x0f}\xfci\xe1$C\r\x02\xa2\x18"\xb82wZ\xf1\x0e\xd8\xde\xc7\x0f|\xb7\x96|\x8fe"\x94E\xb7\x07b\x9d\xba\t\xbc~\x11\xf1\xbd=\xfaq\x0f\xfc\x1a\xebm\xb8\x01P\x9f\xfa\xd3\xd5\x05\x1b\x12b\xf5+\xee\x13\x88\xf1u\xc4\xd8i\x81\xc0\xe6:*B;\xe0\xc76\xe6\xc8f\xee\x90)0\xf1\xf2,\xf6r\x07\x16\xe2\xd4[\x08!t\x1e*\x9d\xf9gT\x03\xe3\xf7\xc56#X\xaa\xf0\xdc]:E\xb6\x8d\xda\xef\xe23\xc8{P\xec\x89x\xba!9\xba\xca|K\x887\xff\x97\xf6\xf8\xa5\xec\x81u2\xddb\xb1{\xc9\xd7\x17L\x0c\xd8\xa4\xbf\x02\xe3\xc1\x87a\xdf=\xbf@x@y\xcd;\xdb\x18\xfb\x13\x1f\xc5\xd8K\xc0t\xb5v\xa7`0\t\xe8\xaf\xe0G\x10\x9b\xd9\x977\xfd\xd5[\x80jy\xef\x97i\x0c^\xb7\xac\x9a\xcf\xfdR\x8dW\x91\xfb*\xbd\xf2\xe0\x07\xbbFx\xac\xd6\xd5\xa2\xde\xd6\xeb\r\xac\xeb\xe9lY\xdf\xc3\xd3f\xb6\xfc\x12\xfd\x85\x93\x9b\xed\xba\x9a\xf9\xc72\xd4\xf5\xec\x12\xb9\x1a\x1dZ\x9exBn\t\x0c\x88\xd1C\xc0=!\xba\x83\x06\xb3/\x0f\xb8\t\xdc\xcf\xa6\xd3z]/\xefjxt\x8f{ \xd0\x12u\x08p_\xd7\x8fn\xc1\xc3j^;\xac\xb0\xbb\xc7Yz\x84\x06-*\x98\xd7\xbf\xd7\xf3\xe0n\xa4\xc5u`e|\xc1p\xc1\xec\xaa\x9b\xebd\\\xb6v\xef\x19\x05w\xc7E\xb7\x1a\xcfq\x92\xacH\x86\x97%\x97\xf7\x85\t\xef\x1f\xae\x8f\xd8\x97\xe4x\x1fGI\x9e$1\x1f\xf9\xfe\x08\xcf\xd4\x9a\x85|\xe6V\xb6J\xba3E\x91\xa4\xbe.9I\x17\x83\xde\x8b\xa2M\x92\xf5\\i\xb8\x96E\x12\x83\xd6\xdb)\xa9\xabr\xbe\xc6\xe96I\x9c@B]\xabb\xa7\x96\xae\x8fw5\xc0\xddB\xfd{@\xeb\x99\xae\xe6\xa0\xa4\xde\x91T\xd6\x86.: \x84v\xb2\x17$1!^\x9b\x1dI\x9f8\xfd\x1d\x97\xa57\x88\x17$\xf1\x1asm\x8b\xa4b\xc1\x9f\x82\xd0`\xa7d/H\xba\x0b\xd0\xb5\x7fK\x0b\x92\x18\xcf6\xd6k\x15\xee^\xec\x05m\rq\xb4\x04p\xc4\x9c<\xd4\x18i\x18!\x8b\xf0\x9a\xfc\xb9\x9e\xaf\xbe\xc1\xb7j\x03\xd5\xfd}x\x13\x1f\xf9W\xcd(\x90\xe4|\x1c\xee\x84aK\x0c\xba\x10lD :\x0f\x13F\x88\xbf\xb0\xcf\xf2]\xf5r\xf8\xb9/\xff\x14{\xf0\xbdXr\x14?l\t\xa4$wQWK\xb8y\x98M\xb7\xe1Zs\x08\x17\xd5s\x990\xb6W`988\x80I\xf5\xf9i^\xada8\xdbl\x9d6\xab)\x8c\xbdz\x8bz\xb9\x85\xf3\x1d\xd0pu\xc1\xe5\xd6\x19z\x1c-\xdf\x99\xfe\xb2\xcd\x88\xa5\xd9o\xe3[4\xd8O\xe3\xcd*O\xbf\x1f\x8d\xfa8)]7\x99\xe6\xbc\x9a\xb7\x8b\xea\xd9\xafFe\x1b_8\xdb\x8e\x83]\xf9\xccz:\xaf\xef\x9c\x82\x9b\xa8\x93\x87\xbf\xedk\xaf\x9bsa\xfa\xf2\xaa\xb8\xe4\xd8\xb9!c\xefP=\xfe3\xaeW\x0e\xfc\xe3\x98a\xc2T\xf8_\x08\xa7\x8fx#\xde\x06X\xff\x07\xe7$\xda;'
p483
sg79
(lp484
I56
asg81
Nsg83
Nsg84
VShelXL
p485
sg86
Nsg87
S'e3e98fbd555e3b17c83423ad94828bd9'
p486
sg89
I54
sg90
VLeast Squares
p487
sg92
F0.254
sbag1
(g12
g3
NtRp488
(dp489
g15
I00
sg16
I57
sg17
S'2787f72eb2364bf519a2596c3204a570'
p490
sg18
g19
sg77
S'x\xda\x8dY\xfdO\x9b9\x12\xfe=R\xfe\x07k\xefN\xd7\nH=\xf6\xf8\xebt\xac\xc4\xb2\xa4a\x1b\x08P\xee\xae[\xadT\xbd\x85\x97\x125$\\\x12\xb6\xec\x7f\x7f\xe3o6y\xe9A\xbbZ\xe3\xd7c\xcf\xc7\xf3\xcc\x8c\xdd~\x8f\xd1\xcf\xba\xbd\xbb\xff\x04\x83e\xbbbW\xcb\xb6Y\xb7\xd7\xec\xf3\x1f\xec\xfd\xe8h\xfca\xbc\'8\xe0\x1b\xd3\xef\xf5{\x97\xc7\x97\xe3\xb4\xf6S\x13VO\xe7\xecL\xbc\x82\xd7\xf9\xbf~\xef\xe2\xe8\x84Mf\xd7\xec\xc9\xda\xb8\n\xfc\x1f\xf6\x17pqM\xd8\xfc\x92\xad\x16\xb3\x87\xf5t1\x7ff\xa7\x0b`|\x00\xc2\xee\xb2\x8bom\xf3\x95~\xe1R\xee\xb2\x83\xd9\xfdm\xe3\x7f\xe1\xb0\xcb&\xcbi;_7a\x97\xc6\xabt\xff\xb0\x8e\xd2\xc3Ys\xf5\x95=\xb2}\xb6\xc7\x07\xc2Y\xf6\x8ad\xa4\x10\xec5\xbbY.\xee\xd8Y\xb3\\-\xe6\xab\xbf\xb3\xff>,\xd6~\x93U\x92[,\xef\x1ef\r\xbbY<\xcc\xab\'.\xff\xc1\x0e\xc1\xb0S\xc1&\x86\r\xfb\xbd\xc3\xa3\xf1\x98\xf63\xc0\x8ddf`\x8cfv\xa0\x9d\x93L\xe8\x81\x05\xa7\x99\xe3\xf1o\xbf\xf7\xf1\xe8\xe2\x82\t\x0c*s\x19\xff\x17\x7f\x03\xb2\xd0\xff\xe9\xf7\xc6\x07\x97\x97l\x0f\xfa\xbd\xf7\xbf\x9e\x9c\xd07\xb5\xf7aw\xef\xd7]\x1a\xec|L\x934\xe3\x7f\r\x93{\x1f\xeb\xca\x9d0O\x8b\xc3\xe4\xf0\xe0\x90\x1d\xb2\t\x1b\xf5{\xff:=\xbed\xda2)\x18m\xcc\xe8\x90\xc1\xfb\x01\x13\xfd\xde\xd9\xf8\xe0\x941\xa0c\x7f\x9a\x9c\xfe\xcc\xfeJkg\xd3\xd5\x9aa\xbfws\xd7\xdc\xfb%\xcd\xd5\xba\x89\xfe\xf8\xe7b\xd6>\x8aA\xfb\xb8^6\xab\x1f\xd3\xdc\xe8\xeb\xec\xfd\xf2\x8a\xfd\xf0\xb7\xc1o\xbf%\xfc\xdc~\x9d\xfd\x90?\xbf\xd9\x90\xa1\xb3\xff\xf3vt\xe9\xd1F\x11\xe5\xfe\xa7\xdf\x1b\xfe\xfb\xe0\x82\xc5\x1fr\xa4u\x96\xe6&\xe4\x13\xc6D\x9c\xd3\xd2Je\xe3XYa\x0c\x8fc\x94\x06-\xf81\xc0 l\x16\xe79*ti\xa8$X\xb6\xdf\xef1V\x8e\xe0\xc2\x95\xcf\\h\x95\x87\x08\x90\x86\x00\xce\x06\x1dd\xd1\xc1qaM\x92\xb2\x1c\xb8\xc4\xa4\x03\x1a+T\x87\x0e\x12\x84\xcc\xea8\xb5\xa5\x83\x02\xa9i\xb4\xe7\x0fv\x82\x97\xa1\x95y\xa8\x15\x85\xe1`x\xfc\x81\x01\x12\xf1FA\x9b\xb4\xa5\xb3\xd6a\x1a\x1b%\xa4\x81\xec\x11\xfab7\xb4\xd9\x83\x81\x8a\x9e\x0e\xbb1\x16\xfd\x8b\xc564\xdc\xd8\xbc\x03Z\x04\x1d\xc7D\x16\x07\xb2\xc36#\\\xf6\x1a\x1a\t\x9b\xb6\xa1\xb0";\xd5 \x14\x83\x82\x9f\xfcP\n\xeb\x82\x0e\xaa\xc6\xd8\xa10yl\xb4r\xe9,\xa1i\xbe\xcb\xbf\x16\xad,\xbeD\xb1\xa9\x83T<\x7f\xa6`\x15\xa7Z\x9bu\xa0\x18G?\xe8\xea\x07N\xf4Mc0\ny\x8a\xb7\x94\xa8\xa1\x0bgV\t\x93\xcf\xb3\xe4\xb5\xcd\x18G\xef\x85\x83\x95(\x90\x93Rd\x1d\xac\xd0\x1b1\xd6%\xc6\x92`\xac\xd3I`M\xf1\x88\x14\xce\xc4c\xff\x7f\x8cM\xc5\xaf\xe2"#\x06\x8d\xe3\xd9N\n\xb6\x90\xae\x0b\xbfZf:X\x02\xfc\x96mV\x17\x83t\xde\x8c\x13\xa81\x93L\xc8\xc8![u\x90dP\xe61:\r"\xfbW[g\xbax\xacK\x10\xad\xd5b\x1bg`\xb2\x7f\xa1\xe8 PdyB\x06\xf9\xe1\x90\xf3\x9fh\xebt\xae\x11B\xe9\xc2\x16\xa5\\\x1es\xc7\xb1C\x07p\x85\xc7\x86\x98\xba\x853n\n\xa2H\xdf\x92Kt\xd6\x0c\xa42A\x87\xc3\xa2\x03\x1261\xf9AH$-\x93\x1f\x8c3\xb2\x0b\xebZ\xe5\xf4\xc7\x11\x81o\xe53i\x8b\xc5\x1auQ\xc7\x15\xf4\t#\x83\x0e?\x17\x1d\xc8\r:\xe3[\xa3D\x97\x80,)7v\xe73^\x10\xaci\xbf-\x1d\xa0r\x1ee\x19jk\xcb\xd0\x17}\xd2\xe1\xa8\xc6\xc2\x11\x7fL\xd6A9L\xd8!\xeeZ\xd1\x85\x07IZg\xfcQ\xb86u\x00\xc5M9M\x16h\x10>\x0b\xf5\xb4\xcb\x0c\x01\x19\xf8vT\xf8\x86\xce\x12\\\x92w|9\xcf\xda\x10\xf7Ql\xf3Ml\xf2\x8dl\x1bV\xdb\x04\xa5\xbed;Z\n\xa0\xcaXw\xd6t\xe1LR\xeck>\xdb\xe2\x9b\xd0O\x8a\x04\x16\xdb\x04\xd7\xa5f\xa1\x08:\xbc}\xa2\x035[I\x07i\x15U\xc5<\x16\xdatq\x1e)\xcfdu\xa4\xdd\xaaY\x12\xc1\xd5\x83\xcbPC)\xa1\xdc\xa9\xa0\xc3\xa8\xe8`=\xa6e\xe6<H\x99s\xaa\x95`D\x97\x0e\xa6@\x86\xe8\xbf\x853)d-(\x16K\x8c\xabK\xa8+\x08:\x1cW\xac[\xc0\xac\x83qTW3\x0f\xb9\x05e\xbbbaKm\xb1`\xb6c!\xb4(y\x1d\xc5\xb6\x1f(\x13\xf0\r\x9c\x1d\x17\x9ci\xca\xa6\xb9^[%\x9d\xcb\xd9\x08\x9c4\xf6e8\xfb\xa5\xd8\xa6-y$\xa3\x96JF\xc6\xba$\xb2@\x17\xce4r,8\xdb\xeeK\x04\xd5\x89bP\xa9\x00\x14\xaa\xc2c\xae#\x8f\xdf\xd5|F\xb5"c\x0b\xa4Q:3JP\x8d\xed\xe2\xb1\xb5\x90q\xa6\x85\xdd\xe21\xc6\xcc\x15\xd3\n\x14\xd8s\x95S\x9b@\x8f\xb3\xe8\x11\x8c\xfe}W\xeb\xa6\xa3\xee\xbbD\x92\xca\xa6+\xfe\x8d\xdd\xd5\x0b\xfc;\xae\x1c"\xd6\x88\xcc]*\x9c9\xd3\xa2\x01\x05]\xf8\xa5\x02\xa3k\xbd\x90[\xb6\x99b:\xb7\xb2\x94\x8e\xd8\xc7\xc6Jf\xcc\x86m\xe3b\x1bm\x0e\xba0\x08K\xb5\xa5\x82\x02/\xb5\xed\xa4\xf2\x02u\xe9\xd4\x08\xf1.\xf7}\x12\x94Q]qS\xb1}\x8a=\xb4\xd9\xe4&P0EI\x15\x05FP\xd0N\x1b\xd9b\x9b\x88\xb6\x1dT^ 59\xa5[\x11\xd4\xb9\xe7~\x87G\xcew\xdb6\n\xd5=\xad\xb5 \x01\x93\x8aN\xd0O\x1aS\xefn\xb5y\x99\x7fNk\xee\xa2\n\x99=Lm\xb5\xce\xbd\x02\xb9]\xe8\xce\xfaT\x9b"\xea\xdd\xb6r\x97\t\xcdP\xca\x9f\xd9<\x926\xc5U\xd4\x85l\xe4\x8d\xd3\xda\xf3k\xea\xa5s\xb4|G\x9a\xfdC\xb5\xc5\xea\x97\xd96\xa9\x9c\xa5\x9c\x98oAT\xaa\xa4N\xa8\xa4\x04\x02Zw\xd6\x86\xda\x8bQ\xdf\xb4i\x9b\xb3\xa5=0Bbip\xcb\x90b\x88\x1b\xb8\x9e\xd4\xdaK\x05\x92\xe7\xce\x9b\xc0\\X\xe6\xe8\x9e\xf4\xc2\x9cxVls\x94\xd7b\x8e\'!\xe5\xefD\xb9\xbf2\xd8Y\xf7,\xb7\xe5\xbe\x88r+\'Z\x80\x9a\xfd07U\x82T.\xf9\xc8\xf7W\xb1\x8f\x97\xb1\x8f?\xac\x98\x14\x88\t-D\x11T2kC \x17\xf8l\x1f?\n\xddZ\x8e=\xd1I%\x8b(#\x824%#!7\xdf\xdbc\x98\xf6\xa0\xcf\x949b\xb7\x00!\xf5\xe7jE\xee\xe1\xa0^p\x9f \x1f\x9f\'\x1f{K\x88\xa2\xa5\x8e"\xcf\xb7\x13?r]wF\xe2C2\x1c\xc0\xbf\xbel\xe4\x0eR.\xb3\x00Ui\xeb\xe96jk\xb3\xcf7|\xfc\xb6\xdaf\xa5\xcd\xaf\x02\x92\n\x85\xab\xb6\xc9x\x1bx\xce?\xa3\xb2\x07P)U\xc5\n\x81\xb9\x15\xf2\xf8A\xfd\xbd=~\xa9{P\xca\xcf7\x1cT\x06\xf2\xe3\x02\xe5jP\xf8\x02\x1f\x8f\xde\x8d\x87\xfe\xf9\x85\xc5\x07\x94\x97\xbc\xb3]P\x7f\x12XL\x17Vv\xb3X\xfaS\x88k\xc8\x86\x0b\xf6#\xc3\xd5\xf4\xcb\xab\xe1\xe25c\xcd\xfc:,3\xc4c\xbf\xac\x99\xcd\xc2RR\x99]7\xf9\x95\x87~\xa8kd\xf7\xcd\xb2\xb9k\xd7\xedr\xc5\x96\xed\xcdt\xde^\xb3\x87\xd5t\xfe%\xc5\x8b&W\xebe3\r\x8fe\xa4\xeb\xd1)a5\x05\xb4>\xf1\xc4\xdc\x12\x11\x90\xd8\xc3\x99\x7fB\xf4\x07\x8d\xa6_ni\x13v=\xbd\xb9i\x97\xed\xfc\xaae\xf7\xfeq\x8f!Y\xc2w\x19\xbbn\xdb{\xbf\xe0v1k\xbd\xaf \xcc\xc2\x1e\x19t\xd7\xb0Y\xfb{;\x8b\xe1\xa6+\xf4yDez\xc1p\x10\xab\x9b\xcf(>[\xfb[t\xf5\xbb\xc7\xa2_\xed\xcf!IQ%\x85\xf1\xdd\xa0\xcf\xfbh\xe3\xfb\x87\xe7\xcb\xb6\xa4\xa48\x93\xa4\xcc\x92\x94\x8f\x0c\x84\xb3\x8c1"\xe6\xb3g%\xbd\xb6X%!<\xfexI\x7f\x03\x0bQ\xc4.I1\xf0\x05\xf3\\UI\xee+\xb0\xaf\xfd\xe0\xb3\x7f\xa8q\xa6K\x92&\x08P\xe7\xba\xdai\x14\xd7\xb1\x06\xf8\xde(\xbc\x07\xc8.I_sH\xd2<\x914\xfe\x8b\xef\xa2}\xb7\xe11\xee\xdc3\x92t\x199\xb7O$\xb9\x81t\xc7\x95\xf9\r\xe2\x19I IW%uxl\xf2\x9c\x04\x17=\x04\xcf\x9ci\xfd\x99\xa1_\x8c\x926t\xfd\xa1^\xdbx\xf7\xf2\xfdI\x97\xa4q\x1e\x96\x8cy`^\xde\xb6\xc44b\xc8]|M\xfe\xdc\xce\x16\xdf\xd8\xb7f\xc5\x9a\xeb\xeb\xf8&>\t\xaf\x9aI \xcb\x05\x1e>\xa1a\x07\x07=\x057\x18H\xc1\xa3\xabn\xe4_\xdcg\xfe\xa6y\x9e~\xfe\xe3\x9f\xb8\xc7\xbe\xc7%\x0f\xf1\xdd\x0e"e\xb9\x93\xb6\x99\xb3\xf7\xb7\xd3\x9buh\xf2q\x97\x9d4\x8fuB\xebAu\xcb\xce\xce\x0e\xbbl>?\xcc\x9a%\x1bOWk\xaf\xcd\xe2\x86]\x04\xf5\xee\xda\xf9\x9a\x1d?q\x1a\xad\xae~\xf9\xe4\r\xddO\x96?\x99\xfe\xb2.\x1e\xcb\xb3\xdf.>\x91\xc1a\x9a\x9a\x1a\x91\xa7\xdfN&C\x9aT\xa4d\x99\x0bj~\xbak\x1e\xc3jRv\xe3\x83\xb7m?\xdaU\xcelof\xed\x95Wp\x95t\n\xee\xef\xfa\x1ct\xf3!\xcc\x1f\xcfjH\xf6}\x18\x8a\xef\xbdW\xf7\xff\xec\xd73\xef\xfc\xfd\x94a\xe2T\xfcW\x08\xaf\x0f\xbe\xc2\xd7\xd1\xad\xff\x03\xd0z\xd9\xdc'
p491
sg79
(lp492
I57
asg81
Nsg83
Nsg84
VShelXL
p493
sg86
Nsg87
S'e3e98fbd555e3b17c83423ad94828bd9'
p494
sg89
I55
sg90
VLeast Squares
p495
sg92
F0.254
sbag1
(g12
g3
NtRp496
(dp497
g15
I00
sg16
I58
sg17
S'2c837f98611b56aff0db7b3d5276b73b'
p498
sg18
g19
sg77
S'x\xda\x8dY\xfbo\x1b\xb9\x11\xfe]\x80\xfe\x07\xe2\xda\xa2\tb+\xe4\xf0]\xd4\x07\xf8|V\xe4\x8bl\xf9\xd56\x17\x1c`l\xecu,D\x96\\In\xd2\xff\xbe\xc3\xc7\x90\x8e\xb4Nm\'\x08\x97\xcb!\xbfy|3\xb3L\xbf\xc7\xf0g\xdd\xde?\\\x89\xc1\xb2]\xb1\xebe\xdb\xac\xdb\x1b\xf6\xe9\xbf\xecbt8\xfe0\xde\x05.\xd4[\xdb\xef\xf5{\x97G\x97\xe3\xbc\xf6\xaa\x89\xab\xa7sv\n\xaf\xc4k\xfa\xdb\xef\x9d\x1f\x1e\xb3\xc9\xec\x86=Y\x9bV\x89\xf0\xcb\xfe$|Z\x137\xbfd\xab\xc5\xecq=]\xcc\x9f\xd9\xe9\\0>\x10\xe0v\xd8\xf9\xd7\xb6\xf9\x82\x0f\\\xca\x1d\xb6?{\xb8k\xc2\x03\x17;l\xb2\x9c\xb6\xf3u\x13wi\x02\xa4\x87\xc7u\x92\x1e\xce\x9a\xeb/\xec\x1b\xdbc\xbb|\x00\xde\xb1W(#\x01\xd8kv\xbb\\\xdc\xb3\xd3f\xb9Z\xccW\x7fe\xff~\\\xac\xc3&\xab,\xb7X\xde?\xce\x1av\xbbx\x9cWK\\\xfe\x8d\x1d\x08\xcbN\x80M,\x1b\xf6{\x07\x87\xe31\xeeg\x05\xb7\x92\xd9\x81\xb5\x86\xb9\x81\xf1^20\x03\'\xbca\x9e\xa7?\xfd\xde\xc7\xc3\xf3s\x06*B\xe62\xfd\x93\x9e\x04j\x18~\xfb\xbd\xf1\xfe\xe5%\xdb\x15\xfd\xde\xc5\xef\xc7\xc7\xf8N\xef~\xd8\xd9\xfd}\x07\x07o>\xe6I\x9c\t\x8fqr\xf7c]\xf9&\xce\xe3\xe289\xdc?`\x07l\xc2F\xfd\xde?N\x8e.\x99qL\x02\xc3\x8d\x19\x1e2\xb8\x180\xe8\xf7N\xc7\xfb\'\x8c\t<\xf6\x97\xc9\xc9\xaf\xec\xcf\xb8v6]\xad\x99\xea\xf7n\xef\x9b\x87\xb0\xa4\xb9^7\xc9\x1e\x7f_\xcc\xdao0h\xbf\xad\x97\xcd\xea\xe7<7\xfa2\xbbX^\xb3\x9f\xfe2\xf8\xe3\x8f\x1c?w_f?\xd1\xeb\xb7\x1b2x\xf6\xbf\xde\x8d.C\xb4\xa1Gy\xf8\xe9\xf7\x86\xff\xdc?g\xe9\x07\r\xe9\xbcs\xfd\xde\x04m\xc2\x18\xa49#\x9d\xf46\x8d\xb5\x03k\xf3XI\xab\xac\x0bc!\x06q\xb34\xcf\x95\xd6:\x0f\xb5\xe4\x96\xed\xf5{\x8c\x95#8x%\xf3\x90\x83.CU\xe4\x05\x04\\\x93\xe0$\xc2\xe098\xaf\xd2\xd8q\xee\xd3\xb9\x88\x01\x11\x80\xed\xc0 \x85\xf0\x04\xc7+\xd8\xc4\xa0\x05\x84\xddv\xc3\xc1>n\x90\x86\xae\x0c\x8d\x92\xfd\xde\xfe\xf0\xe8\x03\x13\n\x897\x8ah2X\xef<\xc7HK\x16\xd3\xa0\x15\x90E\xbc\xd3\xb0\x81fW\x0ct\xb2t\xdc\x8d\xb1\xa4\x9b*\xba)\xcb\x9d\xd4\xa4\x0f\xdaZ\xa41\x92\xc5\x0b\xd9\xa1\x9b\x95B\x91n\x16\xf9\xbc\xa1\x9b\x02\xe3\xc8\xa8\xc6W\x858\r%d\x1f\xeb\xeac\xb4\x91\xcd\x063\xd6h\xb25\x18\xdcMw`p\x8a`\xa2-\x15\xdf\xc4 \x95\'\x0c\x82KW\xec\xcb\xc9\xea\xe8c\x151\x98j\x07n\xad\xcc\xe7\n\xab\x15E\x89\x94\xcap\xd3\x85\xa1\xc6\x99th\xa9M\x1f{\xd0t\xb0\x16\xb4\x12\xa1\x91\x1d\x84\x93\x9b>6\xc5\xc7\x12\xc3\xd8\x11\x1ag\x9d\xc8\xfe\x96\xe0\xcdV\xd4?\xe3c[\xe3Ws \xa7)\xeb1\xe6\xf2X\x18\xe8\x8e_#\x88\x19\xce\x89-\x1fk\xe7\nq\x8c\xa1h\x10\xd2\xd2,\x00$\xfb\xba\x8aAjm\x88\xc7\xca#\x95\xc9\xbe&\xef\xb6\xc9c\xc3]\xc1`\xf9v\x9cqO\xf6\x15\x9c0\x80\x02"\x1eZ\x1d\xe3\xec\x80\xf3_p\xeb|\xaeE\\\xbe\xb0\x05\x1fi\xcc\xbd\x80\x0e\x0c\xc2\x17\xcfY\x81>\xd8\x8c3\xee\x04y\x13\rQr\x89\xe34+\xad\x8e\x18\x0e\n\x06\x85\xbe\x90y\x7f\x90\x8a\x13{\xa5\xf56f\x85M\x0cF\x13\xd9\xb9R\xdb\xbe\x00Iq\x82\xbe\x88\xf4\xcfp\x8au\xc0\x9a\x88\xe1\xd7\x82\x01\xcd\x80.\xcc|S\xb2d\x10\xe9\x95\x97\x9d\xf1\x80\xf9\x91\xe0\xf0m_\x80p\xbc(/+\x1c\'\xca\x10\x12\x86\xc3\xea\x0b\xaf\xc1H\xc2\x10\x9e2\x06\x8d\xf9\xa8\xcb\x0e\xd2\xf2\xcay\xb1\x85Ah^\x0f\x86\xa2<7%R\x91\xa5\xc4\x10!#\xdf\x0e\x0b\xdf0a\x14\xf9P\xceu\xb6\x0e\x12A(\xb5\xcd7\xd8\xe4\x1b\xea6\xac\xba\x017%\xb6\x1c\xe63K\xb1\xee\x9d\xe9\x8au\xe9\x89\x1a\xa8\x9b\xdc\xca%`D-\x12\xca\x14\xc7r\n\x0c!\x84\x8d\x18\xde=\xc1 \x04\xb1T:\xccg\xa4\x91\x03\xd3]7\x85#\x0cRZ\xbb\x9dS%\x94\x83\xa1\x0cM\xb5\xaf\x10\x101\x8c\n\x06\x871M|\xd3J\x80U\x84A\n\xdb\x95S\x919P\xe8\x0f\xdb|\x03\x90\xe5`_\x86OR\xbcR*b8\xaa\xb1\x8e\xb9\x99\xf2\x9d\xf5Fy\xf28rW\xf3._8K\x9cw\xa2#\xd6\xa1p>\xd4\xf1\xef\xeb[\xae8|#\xce\x8eJ\x9c\x19\x87\xadtF\xe34\xba\x9d\xb2\x82@\xe2\xc1\xcb\xe2\xec\xb7\xa2\x9bA;\x1a\xd2\r9J\xc9J\x06\xb2t\xf9\x18\xc9\xeeK\x9c\x99\xed\\\xf2T!U\x14\xb2\xb2\xf8\x189\x1d1\xbc\xaf\xf9L\x1a\xa9\xf28\xa4;\xcam\n\x84\x87\xce\xba\xe9j.\x91\x88x3\xaf\xf3R\xdaA\xc8\x12\xeb\\\x91\xbb1\x83S\xddd*\xd9\xf7}\xad\x9b\xde\x97\xee\x8cK\xed\xa8Dc\xb5\xc0\xed^f\xdfq\xe5\x90Bu\xc8\xa6X8\x05\xf5\x9e\x16+vW\x9e\xd4\xc6<\xa9\x17[\x1cR\xd6\x94\xea\xe4$)$T\xed\xfb\x84\xb7\x1b\xba\x8d\x8bn\xda\xe2[\xca$\x0e\xf3l>Uc\xbb\xa9\xdc\xcbt;\xae\xbc@\x82Q\xaa\xc6\x02\xec\xc8\xea\xe8\x12+\xbbz.\xed\xbc/=\xf4V~\xc0\x9cY\xb2\x91T\xa5\xbd\xc5>\xd8\x96\xd8\xf1\x05\r$\xdd\xf6+/\xd0\x06\x82S\xb7\x02\x1cHO\xc8\xc9\xa6[\xb7Q\xac\xeey\x0f$:WY#\x0f\x18~\xd4\xc9b\xff$\xe5\xcb\xecsRs\x97\xe1\x9er\x9bs\xceP\x1e\x93\xd8\x93vr\xab\x9a\x10{7l\x8a6|\x8f\x9f\x85%KA-\x97\xbc\xf6\nX\x887\xf2\xc6I\xed\xf9\x8dUd_\x17:R\xb2\x0f6\xa1\xc0_\xa6\xdb\xa4r6\xa4\xbe\x1c\xa8\x80\xc5\x8etP\xc6\x00\xef\xec\xc5\xf0\x03\x9c\xe8+\xfdVN\xf45CX\xe0\xa5\x07\xb1\x9e2%v<\x9b\x9c\x9d\xd4\xdak\xd0\\\xf9\xa4\x80\xcb\x19\xaa\xc9Z\xf8\x17\xd6\xde\xd3\xa2\x1bvl.\xe5 \x14\xd2J\x96>\xd3b\xc4w\xe6#N\xa5\x1a\x97\xab-\xce\xba\xf2\xad\xc5C\xc5%\x854\xd4|d\t\r\xe6\xbf\xa8\xdbA\x8dI\xc0\xc2\x9b\xd8\x84\x14Q\xf5\xab\x02\x83\\=\xdf\xc7\x8fb\xb7F\xbeW\x18\x1b>\xef!x\xaa\x81)#)\xee\x7f\xb4\xc70\xef\x81\xaf\x05~cY\xb2\x8a\xc0\x00%\x1c\xd6;\xf1\x82\xef\t\xb4\xf1Y\xb6q\xd0D\x97\x86\x10;X\xae\xcb\xd8s\xe7\xbbr\x87\x959~\x04\xdah\xb3\xee`gm(a 2^\x86\\\x96f\xdf\xab\r\x1b\xbf\xab\xba9i\x80\xbc\x8c\x85\xc2s\xd2\rc\xd5\xfc\xc8>\xa3\xb2\x87\xc0RJ\xfd\x9f\xc2~K\x8a\xfaM\r\xf2G{\xfcV\xf7\xc0\x0cXn\x064\xf6\'Pru\xfe\xe2\xfa?6\x1e\xbd\x1f\x0f\xc3\xf5\x0bK\x17(/\xb9g;G[F\x16c{\xc5n\x17\xcbp\x8a\x0c\x1d\xebp\xc1~fj5\xfd\xfcj\xb8x\xcdX3\xbf\x89\xcb,\x9a4,kf\xb3\xb8\xd4b\x00\xdd4t\xcb\x83?\x80\x1d\xc0C\xb3l\xee\xdbu\xbb\\\xb1e{;\x9d\xb77\xecq5\x9d\x7f\xce\xfe\xc2\xc9\xd5z\xd9L\xe3e\x19b=<\xc1X\xcd\x0e\xadW<)\xb7\xa4\x08\xc8\xec\xe1,\\!\x86\x83F\xd3\xcfw\xb8\t\xbb\x99\xde\xde\xb6\xcbv~\xdd\xb2\x87p\xb9\xc7\xd4\x00\x94\xd9a\xec\xa6m\x1f\xc2\x82\xbb\xc5\xac\r\xb6\xc2\xbc\x80\xb3b\x17\x15\xbao\xd8\xac\xfdO;K\xee\xc6\xcf\x8a\xb3\x14\x95\xf9\x06#\xe4\x9cP\xddB\x1a\n\xd9:\x84S\xb5{\x88\xc5\xb0\x1a\xcf\xc1d{\x06U\x12\xac\xf6)\xef\x07^\x86\xfb\x8f\x90o\xb7%%\xc6\nJJ\x92\xc4|\x84\xa5>\x9ei-\xa4|\xf6\xacd8SUI\xec\x90x\x92\x0cU2zQuI\xc2 \x14\xcc3]%\xb9w\xf1,\xfc\xc6\xd5\xb9\xc6\xd9.I\x9c\x08\x92\xa6\xea\x89\xd9\xde\xa6\x1a\xc0}\xbe\x0f\x90]\x92\xa1\xe6\xa0\xa4}"\x19{\xca\xd0E\xa73\xf1\xa3\xcd?#\x89\x1f\x02g\xee\x89$O\x96\xc1o\\Ew\x10\xcfH\xe2\'\xda\x99\xaf\x92\xf8%g3\'y\xb2\x90p\xdd\x92.\x9c\x19[\x88$\x89\r\x12\xcf\xf5\xda\xa7o\xaf\x90#\xba$\xad\x0fa\xc9X\x08\xcc\xcb\xbb\x16\x99\x86\x0c\xb9O\xb7\xc9\x9f\xda\xd9\xe2+\xfb\xda\xacXss\x93\xee\xc4\'\xf1V3\x0b\x90\\\xe4\xe1\x13\x1avp0Pp\x83\x81\xc2\x19lt\x12\xff\xd2>\xf3\xb7\xcd\xf3\xf4\x0b/\xbf\xe3\x1e\xfb\x11\x97B\x88\xeft\x10\x89\xe4\x8e\xdbf\xce.\xee\xa6\xb7\xeb\xd8\xe4\xef\xb0\xe3\xe6[}V~P\xad\xf2\xe6\xcd\x1bv\xd9|z\x9c5K6\x9e\xae\xd6\x01\xcc\xe2\x96\x9dGt\xf7\xed|\xcd\x8e\x9e\xd8\x0cWW\xb3\\\x05=\xf7\xb2\xe2O\xa6?\xaf\x8b\xc1h\xf6\xeb\xf9\x15\xea\x1b\xa7\xb1\x07\x00\x9a~7\x99\x0cqR\x87\xdb\x14\x9a\x8b0\xaf\xee\x9boq5\x82\xddx\x11T\x8bo\xca\xe6\x88u\xd6^\x07|\xab\x0c)\x1a\xbf\xebu\x84\x16\x1cH/O\xabC\xf6\x82\x13\x8a\xe5\x83M\xf7\xbe\xb7\xeai0\xfd^\xce/i*\xfd\x1fD\x80\xa3^\xa9\xd7\xc9\xaa\xff\x03\xaf\xc7\xd96'
p499
sg79
(lp500
I58
asg81
Nsg83
Nsg84
VShelXL
p501
sg86
Nsg87
S'e3e98fbd555e3b17c83423ad94828bd9'
p502
sg89
I56
sg90
VLeast Squares
p503
sg92
F0.25409999999999999
sbag1
(g12
g3
NtRp504
(dp505
g15
I00
sg16
I59
sg17
S'a463769a0936470c95764674b68b1c36'
p506
sg18
g19
sg77
S'x\xda\x8dYkoZW\x16\xfd\x8e\xc4\x7f\xd8\xea\xcch\x12\xd9\x90\xf3~Tu%\xd75\xc1\r6~\xd0\x994\xaad\xdd\x98K\x8c\x82\xc1\x03x\x92\xf9\xf7\xb3\xcf\x9bp\xafS\x93T\xbd\x1c\xcec\xed\xc7Z{\xdf\x93n\x07\xf0\xb3\xad\x1f\x1eoi\x7f]o\xe0n]W\xdbz\n\x1f\xff\x077\xc3\xd3\xd1\xfbQ\x8f\x11*\xde\xe8n\xa7\xdb\x99\x9cMFq\xeem\xe5g\xcf\x97p\xc9^\xd1\xd7\xe9\xbfn\xe7\xfa\xf4\x1c\xc6\x8b)\xec\xcc\r\xb3\xa8\xfb\x03\x7f\xa36\xcc\xf1\x9bO`\xb3Z<m\xe7\xab\xe53;]S }\xca\xcc!\\\x7f\xa9\xab\xcf\xf8\x85p~\x08\xc7\x8b\xc7\xfb\xca}!\xf4\x10\xc6\xeby\xbd\xdcV~\x97\xcaAz|\xda\x86\xd5\x83Eu\xf7\x19\xbe\xc2\x11\xf4H\x9fY\x03\xafp\rg\x0c^\xc3l\xbdz\x80\xcbj\xbdY-7\xff\x84\xff<\xad\xb6n\x93M\\\xb7Z?<-*\x98\xad\x9e\x96\xc5\x13\x93\x1f\xe1\x84j\xb8`0\xd60\xe8vNNG#\xdcOS\xa29\xe8\xbe\xd6\nL_Y\xcb\x81\xa9\xbe\xa1V\x81%\xe1o\xb7\xf3\xe1\xf4\xfa\x1a\x98\xf0\x90\t\x0f\xff\x0b\xdf(Z\xe8\xfet;\xa3\xe3\xc9\x04z\xb4\xdb\xb9\xf9\xe3\xfc\x1c\x7f\x93\xbd\xf7\x87\xbd?\x0e\xf1\xe1\xe0C\x1c\xc4\x11\xf7\xd5\x0f\xf6>\x94\x99\x07~\x1c\'\xfb\xc1\xc1\xf1\t\x9c\xc0\x18\x86\xdd\xce\xef\x17g\x13P\x068\x03\xdc\x18\xf0\x90\xfeM\x1fX\xb7s9:\xbe\x00\xa0x\xec/\xe3\x8b_\xe1\xef8w1\xdflAt;\xb3\x87\xea\xd1M\xa9\xee\xb6U\xf0\xc7O\xabE\xfd\x95\xf5\xeb\xaf\xdbu\xb5\xf99\x8e\r?/n\xd6w\xf0\xc3?\xfa\x7f\xfe\x19\xf3\xe7\xfe\xf3\xe2\x87\xf4\xf3\x9b\xbd5x\xf6\xbf\xdf\x0e\'.\xdb0\xa2\xc4}\xba\x9d\xc1\xbf\x8e\xaf!|\xd0\x91\xc6Z<~\x8c>\x01`aLq#\x98\x0e\xcf\xd20m\xe2\xb8\xe0Zh?Ni\xdfo\x16\xc6\x89\x90\xd2\xc4G\xc9q\xf4\xa8\xdb\x01\xc8G\x10fy\xfa\x990\xa1\xd2#\xb7q_B\x99\xc35vAJ\x18,\xae"q\x95!\xc4\n\x111\x08\x84cZ0pJu\x82cy\x03\x83\xa4\xd4\xed\xd0s\x07[^\x1e-I\x8f\x8a\xabn\xe7xp\xf6\x1e\xa8@\xe2\r=\x1a\x1e\xd1\x18Km<IK\xa6I\xf6\x885\x8c\xec\xa1\xe9\xd1\xbe\x0c\x9e\xf6\xbb\x01\x04\xdbD\xb6Mhb4M\xf6\x18\xae\xe3)\xcc\x1d#Zl\xd3\x9c\xd9d\x9b\xc6\x19{\xb6\t&\xb3S\x95\xe2\xc9 i\x93\x99\x9c\x19\xe31\xc8\x12c\x8b!\x8e\x18\x94V\xd2\xca\x88A\xe1n\xb6\x05\x83\x11Vg_b<\xf70pa\x12D\x8a\x91\xcd\xfe\xcd^G\x1d\xe2\x1e\x83*~ Z\xd3\x88\x81j)T\x1c\xe7\\(\xc2\xdb0H\x95\x0e\xe1\x86\xb2F\x8cC\x9e\x05\xe3\t\xcfy\xe6\xbd\xe31\xa0\xaf\xf7b\xacr\x8c9\xc1S\xa3\x17\xa8\xd1\xd6\xc6\x8cC\xdf\xa3O^\x16c]\xf2W\x92\x9c1B[J"pA\x15\xa3m\xfe\xe5\xd2&\x92\x18\x83\x9a\xbdo\x1b\xf2\xb4\xc48\x85\x1b\x03A\x13\xc9\x18\r<6\x05\x03\x97R\xc4\xfd\xa5\xb02-\xe3\\\xc5\xfc\xdb\xe7\xb1"*c\xd0\xb2\x99g\xde?\xde\xbfD\xe5\x83\x05O<&\x92\xa1\x84\x9d\x10\xf2\x0bn\x1d\xcf\xd5\x8c\t\x9a\xd9"M~\xc6\xdch\xd3\x12\x9aiO4\xe5\xbc\x91g\xc4\xe4h\x92l<R>\xf1\x18]b=\x86\x93\x8cA`,DL^\xc6EHO\xe7\x07mu+\x06\xa4C\xdaY\x08\xda\xc0\xc0\xb8\xd19\x16Rf82S\x8fi\xed1\xfc\x9a1\xa0\x1bd\xe2\xb9\x12\\&\xeeq+\xac\x90m\xf9\x80)\x9c\xe0\xa0L50P\x9d9\x8f\xba\x9c\xe1\xe8\xac\xb4\x8aS\x8f\xe1\xb4\xc4\xc2J\x96\x84Z\t\xfc\x96\xf2A\x12\xc3[1\xa8LjIYCw\xe8\x0e\xc90\xabKj\xe4|\xe0Nw\x02C\x1c\xfb\x87\x1eM\\#\xac\x91\x89o\xae\x9c\xeb\xf8\xcc\x15Ju\x0b\xdf\xd8>\xdf\xd0\xb6A\xb1\x8d\xe1\xb1IW\x8cR,\xed\x86\n\xdd\xaag\xdcf\x98h\x9bj\xf8W\xd1\x9c\xeb\xd6\xc3\t\x81\xcd\x04\xa1\x94\x04\xff\xbe\xdd\xc1@\xa9L\xb9e\xa4\x10IY\x0cS\xedu\x93\xe6DBN\xda\xa6\xa6\xee\x1c\xcc\xf3\xa3\xcaB\x8c\xa2*<\x86a\xc6\x80\xc2\x85j\x9e8OY\xaa\xe3\xdcpjH\x1b\x06Cy\xa6\xbfh\xd4M\xce<C\xe2\xc1Y^I)\xa1B\x04\xbe\x9d\x95\\\xc7-U\xaa\x96(\x9eI*\x04\x126\x94\xff\xfdX\x18\x95L2T7t\x9d1[N\xdb)\xd89\xfb(\xc6e/\xcf\xcer\x9e)Crk`$\xb7\x89,\x82\xe2#yY\x9e\xfd\x96mS\xe8\xc7\xe40\xcd\tJH\xaa\x1e\xb8Y[\xcdRb\'\xcfT\xd36Is\xb1T2\x97P\xcdE\x8a1Q\xc6cxW\xf4\x8c+\xce"\x8f)\xd7\x92$\x8b\xb0\xb2\x886]7&7\x08\x8a\x8bFm\x11$\xcb\x1d\xa3R4c\xcc\xb0\xa3J\x1e\x11\xc1\xbf\xefJ\xdd\xb4\xee\x93\xabX\xec\x87\x1c\x1a\x8c\x96y\x99\x7fG\x85CB\x96\x9c\xc5^O\'\xdb\xb0\xef\x91\xac\xc56\xa9\xd2tW/\x9a\xbd\x91\xeb\x13\xa2\'C\xe3\xe8\xb5Z\xd8\xc2,\xca\xf6l\x1be\xdbP\xa6\x8dLJm\xb0\xd0\xa5\xae\x18\xdbM\xc6_f\xdby\xe1\x05\xa6\x02I<5\xdcd\xc5\xa3xN\x9bFI\x9b\x04\x12\xbba\xbd\xaf\x0fN3I\x91\nZ\x1a\xad\x92;\x96&4,\xd8v\\x\x812\x99\n(\x16\x06\x92:\x14\xce\\\x16<k\xdb\xd0W\xf7\xb8\x07:\xd7\xeax\x9a\xc5\x0eD\xc5\xacdF\x1bb_\xe6\x9f\x8b\xa2]X\xe8db\xaa1*\xeb\xa7\xc2\xae\xa9\xb5>\x95^A\xc8&\xb7P\xaf\xb2`\xf1R\xaa\xb0\x8d\xcci\xc0\xf7\xeb\xd3E\xe9\xf9\x95\xe6\xa9\x074\xae#My\x80MU\xa3{z\xc6\xb6q\xe1\xacAf\xc5\xdd\x18\xd12\xbfSa\xa9j}\x9f\x114\xbf)a\xaa4j\x83U\xaa\xa4\xbd\xc9M\xb6V)\xafQ4\xf5^^\x8fK\xedUR\'\xefb\x15\xd7T\xa5\x9a,C\xa1y\x81m\x97\xd96Kez\'\xc3\x9c\x15<e%\xd7Z\xc86\xbd7\xa4\xbc/\n\xd9\xe8\xaf\xf0\xe7\xdc\xd8\xf9\xb7\xb0`\x90$E\x8fT~W\xe3\xa1\x8f?)9\xc9\xb0"\x85lA\x8a`\xcf\x99\xd0\xb8\xeeG<\xdb\xc7\x0f}\xb7\x96b/R\xcd\xc0=\xb0\xba\xa4\xce\r\x15I\x10\xf3\xbd=\x06q\x0f\xfc\x99*\xab\xd2\xb3\xa4\x82f\x1c:\xb6\x1e\x7f\xf1>\x81>\xbe\x8a>\xf6\x96\xd8T\x13\x04*6\x97\xe9\xd9\x86|nh\x876)\xc0\x14\xa7\xefk\x07U\xb9\xb7\xc0N\x90\xe4\xc7\xac\x1d\xd8\xa3\xee\xfb\xf8m\xb1\xcd\x11\xc2\xa4\xca\x87ss7k\x84\x90\xdf\xf3\xcf0\xef\x81b\xc1\xb2\xba\xa3\x8bS>\xbawj\xa2\xbe\xb7\xc7oe\x0f\x8d\x9e5\xa9\xcbW\xda\xe6n\x07}d_\xe0\xe3\xe1\xbb\xd1\xc0]\xbf@\xb8@y\xc9=\xdb5\xd6O\xcfbl\xaf`\xb6Z\xbbS8En\x0fV\xf03\x88\xcd\xfc\xd3\xab\xc1\xea5@\xb5\x9c\xfai\x1a\xd3\xd6M\xab\x16\x0b?U\xa30N\xabt\xcb\x83\x1f,@\xf0X\xad\xab\x87z[\xaf7\xb0\xaeg\xf3e=\x85\xa7\xcd|\xf9)\xc6\x0b\x077\xdbu5\xf7\x97e\x88\xf5\xf4\x02s5\x06\xb4\\\xf1\x04m\t\x19\x90\xd8\x03\xee\n\xd1\x1d4\x9c\x7f\xba\xc7M`:\x9f\xcd\xeau\xbd\xbc\xab\xe1\xd1]\xee\x81\xe8\xe3\x1b\xdc!\xc0\xb4\xae\x1f\xdd\x84\xfb\xd5\xa2v\xbe\xc2\x1a\x89\xa3\xb4\x87\x06=T\xb0\xa8\xff[/B\xb81-\xaeBV\xc6\x1b\x0c\x97>\xae\xba\xb9[\x11\xa7\xd6\xae\xf7+~w\xb9\xe8f\xbbsp%++\x99v\r\x8f\xd3}\xf7v\xe6\xee?\\\xdc\x9b+9\xe6\n\xae\xe4i%\xea\x91\xbf7\xc03\xb5fA\xcf\x9e])q\xa5(+\xa9e\x01\xad\xcf\x15\x1fE\xd1\xb6\x92\xf5\xdd\xab\xec\x95,+\x89u<\xc3\xda\xef\xe5\xd6\xd78\xdd\xb6\x12\x07Pn\xafT\xb1\x13;4\x15j\x80\xd3\x0e\x7f\x1f\xc0\xdbV\xba:\x8c+\xf5\xceJM\x03Zk\xc2\x0e\xd2uZ\xad+\x1dZ\xb3\xb3\xd2\xdd\x8f\x86w\\\x11\xcf$\xcf\xac\xc4\x16\xe1\xca\x96\x95\x8aY\x1b9I\x83\x87\xa8n_i\x9c\x9d^\xd6\xe2JBm(N6\xa2}n\xa5\xb6.-\x01\\bN\xeekd\x1a2\xe4!\xdc&\x7f\xac\x17\xab/\xf0\xa5\xda@5\x9d\x86;\xf1\xb1\xbf\xd5\x8c\x0b\xd2:\xcf\xc3\x1d\x1a\xb6p\xd0Qp\x8f\x81\xd4\xb8~1\xf0/\xec\xb3|S=O?\xf7\xe37\xdc\x83\xefq\xc9\xa5\xf8a\x93H2\xad;\xaf\xab%\xdc\xdc\xcfg[\xcfN}\x08\xe7\xd5\xd78\xe0\xef\xe9L\xbf\xf8\xe5\xe0\xe0\x00&\xd5\xc7\xa7E\xb5\x86\xd1|\xb3upV3\xb8\xf6\xf8\x1e\xea\xe5\x16\xcev\xbc\x86\xb3\x8bcn\x9d\xa5G\xd1\xf4\x9d\xe1O\xdb\xec\xb24\xfa\xe5\xfa\x16-\xf6\xc3\xd2(\x9e\x86\xdf\x8e\xc7\x03\x1c\x94\xee>%\x8dy\x9c\xb7\x0fU\xbc\xda\'\xaew\xfa\xe6\x17g\xddQ\xb0,\x1fZ\xcf\x16\xf5\x9dC\xb8\x89\xa0|\x00\xda~\xf6\xe0\\\x10\xd3\x8f\x97%(G.\x10\xd9\xfb\xce\xafG\xdfz\xf6\xd2\xb9\xff(jL\x18\n\xff\x0e\xe1\xf0\x88W\xe2u\xf0\xeb\xff\x01"0\xdaR'
p507
sg79
(lp508
I59
asg81
Nsg83
Nsg84
VShelXL
p509
sg86
Nsg87
S'e3e98fbd555e3b17c83423ad94828bd9'
p510
sg89
I57
sg90
VLeast Squares
p511
sg92
F0.25409999999999999
sbag1
(g12
g3
NtRp512
(dp513
g15
I00
sg16
I60
sg17
S'b7d1a63f798bf9f753ea571bdb9d4533'
p514
sg18
g19
sg77
S'x\xda\x8dY\xfbo\x1b\xb9\x11\xfe]\x80\xfe\x07\xe2\xda\xe2\x12\xd8R8|\xb3\xa8\x0f\xf0\xf9\xac\xc8\x17\xd9\xf2Cms\xc1\x01\xc6\xc6^\xc5Bd\xc9\x95\xe4\xc6\xfd\xef;|+\xabu \xd9AV\\\x0e9\xaf\xef\x9b!\xdd\xed\x10\xfcl\xea\xc7\xa7[\xe8\xaf\xea5\xb9[\xd5\xd5\xa6\xbe\'\x9f\xffGn\x86\xa7\xa3\x8f\xa3\x1e\xa3 \xde\xe9n\xa7\xdb\x99\x9cMFq\xeem\xe5g\xcf\x16\xe4\x92\xbd\x81\xb7\xe9_\xb7s}zN\xc6\xf3{\xb257\xcc\x02\xf7C\xfe\x026\xcc\xf1\x8bO\xc8z9\x7f\xde\xcc\x96\x8bWV\xba\x06B\xfb\xc0\xcc!\xb9\xfeVW_\xf1\x0b\xe5\xfc\x90\x1c\xcf\x9f\x1e*\xf7\x85\xc2!\x19\xaff\xf5bS\xf9U*\xa7\xd2\xd3\xf3&H\x0f\xe6\xd5\xddW\xf2B\x8eH\x8f\xf6\x995\xe4\r\xcap\xc6\xc8[2]-\x1f\xc9e\xb5Z/\x17\xeb\x9f\xc9\x7f\x9e\x97\x1b\xb7\xc8:\xca-W\x8f\xcf\xf3\x8aL\x97\xcf\x8b\xe2\x89\xc9\xdf\xc9\thr\xc1\xc8X\x93A\xb7sr:\x1a\xe1z\x1a\xa8\xe6D\xf7\xb5V\xc4\xf4\x95\xb5\x9c0\xd57`\x15\xb14\xfcv;\x9fN\xaf\xaf\t\x13^e\xca\xc3\x7f\xe1\x1b\xa0\x85\xee\xa7\xdb\x19\x1dO&\xa4\x07\xdd\xce\xcd\x1f\xe7\xe7\xf8N\xf6>\x1e\xf6\xfe8\xc4\x87\x83Oq\x10G\xdcW?\xd8\xfbTf\x1e\xf8q\x9c\xec\x07\x07\xc7\'\xe4\x84\x8c\xc9\xb0\xdb\xf9\xe7\xc5\xd9\x84(C8#\xb80\xc1M\xfa7}\xc2\xba\x9d\xcb\xd1\xf1\x05!\x80\xdb\xfe:\xbe\xf8\x8d\xfc\x15\xe7\xceg\xeb\r\x11\xdd\xce\xf4\xb1zrS\xaa\xbbM\x15\xfc\xf1\x8f\xe5\xbc~a\xfd\xfae\xb3\xaa\xd6\xbf\xc4\xb1\xe1\xd7\xf9\xcd\xea\x8e\xfc\xf4\xb7\xfe\x9f\x7f\xc6\xfcy\xf8:\xff)\xbd~\xd7\x90\xc1\xbd\xff\xfd~8q\xd9\x86\x11\xa5\xee\xd3\xed\x0c\xfeu|M\xc2\x07\x1di\xac5\xdd\xce\x18}B\x08\x0bc\x8a\x1b!lx\x96\x86ic\xc2\xb3\xe0Z\xa0\xbf\xf1\x03\xd0\xf7\x8b\x85q*\xa4\x82\xf8(\x99\x15\xe4\xa8\xdb!$oA\x99\xe5<>R&\xd2L\xca\x8d\x8c\x8f\x00\xd6z\x1dx\xd6\xc1\xa2\x14\x8bR\x86R\x0bQ\x1f!4j\xd4\xa2\x03\x07\xd0I\x1d\x8b\xd9\xd6\xd0A\x02u\x9a\xf7\xdc\xc6V\xd0\xfch\xf3\xa3\xe2\x18\xac\xe3\xc1\xd9G\x02\x02\x817\xf4\xdaD\r\xac\xb1LGm\xb5d\x06d\xf2\x88\xd5V6\xb4\xe9A_\x06O\xfb\xd5\x88K\xb3\xb1\xcb\xbcd\x9b\xd0\xd4X\x9e\xec1\\\xc5q\x04\x8b\x05\xdeb\x9b\xe6"\xbbZS\xdb\xb4M0\xa1\x92S\x15\xd7\xc9 ix|\xe4\xcc\x04\xff\xca\x12c+\x98\x8c\x0eSZI\x1b-b\n\xc7E\x8b\x0eF\xd2\x1cc\xc0M\x1a:pa\xd2k\xa0[\xfe\x05\x13\x1f\x91\x87B\x9e\xa9\xe2\x07\xaaU\xf2\x03h\x19s\x0b\xc9\x82\x0b\x156\xdb\xd1!M\xc1\xe4\x81\xdd\x18[\x997\x166\xa7\\\xf0\xaf\xd7\xc1p\xd3\x88\xb1\xca1\xe6T(\x88\x99\x0e\x06\x97\x8f\xbbrf\x15\xa8\xfdb\xacK\xfe\xa2\xbb4\xa4x\xdb\xbc\x9a\x00\x85\x94\xdc\x96\xbf\xd2$\xdb\x8c\xe1t\xd76\xc8\x06)e\x92\xaby\xc2&e\x8cj\xaf\x83):p)\x13\x86\xa4\xb0Rf\xff*\xa3\xdat@\xb7\xf3\xac\x83n\xc93\x9a<\x89@\xce\x1b\x0b.\x92f\x92I\xa4hJ\x7f\xc5\xa5\xe3\xbe\x9a\xb1\x84~D\x8b\xb4\xc9\x0f\x9c\xda\xe0\x93\x86\x0e`iZN\x03\xe6u3\xcf\x10:)\x9a\x08\xe4\xb4\xb1\xb0)\xedAP\xf0:\x9cd\x1d\x04\x86\xcaD\xfe`\x08%\x1eU\xe7\xdajh\xcb3\xa5\xb2\x0eB \xd6\x9b|\xc6-\xcb\xb1\x90yc\xa4\xc1\xe4\x1d\xe4L\xaf\xc3oY\x07t\x83Tq}%0\xd8Q\x1fnE\xc8\xda\x9d|\xa0\t\x9eT\xb9\xeci\xea\x00\x89\x8f\xd0xn\xb3:\xda\x14&\x10^\x87\xd3\x12\x0b\x8b\xf11I\x07\xfc\x96\xfc )\x92P\x9b\x0e\xca\xb0\x82\xf9\x1d^\x07IKNB\xa6W\xaa\xb2w\xd0Q\t!\xc0=\xdeN3\xde\x845\x12\x92w\xb0\x9c\x9bh.W\x00\x82\xee\xe2\x8d5\xf1\x86\xb6\r\x8am\x8c\x96\xdc2J\t\x91r\x1d\xb7\xb1m\xb6e\xf3\xd1\xb6\x16\xff*\xc8\xd1\xb4\xdc\xe6\xc0R\x95Y\xce\x86<{\xbf\xa5\x03j\x1e\x9f\xb1\xb8\xe5\xb0p\xc3b\\\x9ax\x83\x8cy\xc4$\xdf\xe5Ta\xf2\xc6~a\xff\xa8\x13\x97`\xcd\xe6\xdc\xeb0\xcc: lubb)\xb0\xb0&v3\x1cL+\xe6\rc\x19\xfeb\x07\xf3\x9cA\xd9\x98fz\xa5\x1e\xf3\x81ie\xd0\xe1\xac\xe4\xbaA\xbdR\xb5\xb4\x98\xed:\xf1\xbd\x01\xd1V\xdf\xb8Q\x99\xe2]^\xef\xe0\x8df\x1d\x84\xce\x1b\xab\xc2\x19\xd8A4\xf2\xec,\xe7\x99r\xedC\x8c\x84\x91\xdc\xa66A\xa0o\xf4\x9ey\xf6{\xb6M!7\x9b\xb8\xaf\xe6\xc8\xda)\xde\x08\x16\xdb\x16c%t\xc93\xb5S\xb3\x98d\xb9`+\x95p\x0c\x9agtSe\xbd\x0e\x1f\n\x9fa\xae@\xcco,\xc5"\xf7g\x0c\xach\xcbucr\xc5P\\\xed\xe4\xba(D\xca@\xa9\xef)\xbe\xe7)\xde\x8a\xe4\x11\x11\xfc\xfb\xa1\xe0\xd8m\x94\xd3X\xea\xb4\x16V\x0b4~?\xff\x8e\n\x86\x84\x84\xdc\x07\xa0\xebd\xc24\x16\x03\xde\x96;\xb2\xd4,\x9c\xb2\x93;\xc2\x88\xecI\xc3x.\x126\x9b\xc9\x18k\xd86\xca\xb6I\rZ\'&1\x82\xa7.\x14\x89\x0f(\xdf\xcf\xb6\xf3\x82\x0bl0t\xcc>\xac\xf1&5\xcd\x1c\xa4\xa6m\xfc\x8b\x8c\xa6s\x0f\x8d\xa8\xfe\xde6pp\xcaT!En\xb4X\xee\x06i\xe1_\x16l;.\xb8@\x9a\x946u+\xd8\x81\xcb\xd4\xef \xcb\xe9Wm\x1b\xfa\xea\x9e:s\xc0.=\xee\x86M7\xa4h1\xa3\xb5\xdd\x13[\x17\x85\xbb\x14&b\xf6\x8fQ\xa9\xe9\xe5J@k\xec\xb9-\xdc\xe5\x8e \x8d\xd8# 3a\xf1<\x93nu\x10B\xd0\x06o\\\x94\x9e_i\x9e\x90n\xd0\xbf6\xd5\'\x89\xcc.\xf7\xb3m\\0\x8bg\x06\x9d\xfa|\xec{3\'*\xc5\x84n\xad\r\xb9>\x19$\xad\xa6m\x16\xc5r\xda\xeb\x94\xcc\xa0s\x0f\xc2\xb0mm\xe4\xf5\xb8`VI\x031n\x184C\xd3y\x06;\x04\xb5g\xdc.\xb3m\x16U\r\xed \n\xa1sr^#vZm3TdN\x14hf\xc36\xb3U](\xb0BB\x90\x1fU\xd2\x06\xf9\xcf\xdbvRr\x92\xb9~/h\x83=\x19Om\x14w\xdd\xcf\xebg\xb5\xa1\xef\xd6R\xec\x85\xab\xefq\rD:-\x8c$\xda\xb0Q\xd6\x18\xc45\xf05(\xab\xb2WPO\x96\xf4\xc0##\xecq\x9e@\x1f_E\x1f{KL*\x0f\x02\x19;\xf7\xd4\x149B\xb6qG\t0\x08\xd6<\xaf\x01\x94\xfe\x06\x9d\x99\x88^`\x0b\x93\x1b_\n\r\x1f\xbf/\xb6\x19\xce3KcQN\xbbb\xb3%\x94\xfd\x91\x7f\x86y\r\xc0\xe62\x9f\x90\xb0\xd6$\x80\xba3\xb5Q?Z\xe3\xf7\xb2\x86\xa6"Q$2\x80Nk WS\xe0{\xf8x\xf8a4p\xd7/$\\\xa0\xecs\xcfv\x8dX\xf4(\xc6\xf6\x8aL\x97+\xb7\x0b\x96cA\x06K\xf2\x0b\x11\xeb\xd9\x977\x83\xe5[B\xaa\xc5\xbd\x9f\x86*\xfai\xd5|\xee\xa7\xba\x03\xfc}\x95ny\xf0\xe3\xce\x83O\xd5\xaaz\xac7\xf5jMV\xf5t\xb6\xa8\xef\xc9\xf3z\xb6\xf8\x12\xe3\x85\x83\xeb\xcd\xaa\x9a\xf9\xcb2\xd4\xf5\xf4\x02s5\x06\xb4\\\xf1\x04n\t\xb1\x88TG\x89\xbbBt\x1b\rg_\x1ep\x11r?\x9bN\xebU\xbd\xb8\xab\xc9\x93\xbb\xdc#\xa2\x8f\xbd\xe5!!\xf7u\xfd\xe4&<,\xe7\xb5\xf3\x15\xd6H\x1c\x85\x1e\x1a\xf4X\x91y\xfd\xdfz\x1e\xc2\x8d\xb4r\x15\xb22\xde`8\xa6w\xd5\xcd\x9d\x0e\x1d[;\x06)~w\xb9\xe8f\xbb}P\x92\x15I\xa6]\xfdq\xbc\xefX\xc2\xdd\x7f8\x9c\xedJr\xe4(\x94\xe4I\x12\xf9\xc8\x9f\xdbpO\xadY\xe0\xb3\x1fJ\x8a"\t\xfe\xd4\xe9$\xad\x8eQ\xe4m\x92\xac\xef\xda\x82+Y$\xa95^B\x82\x11\xb1\xc6\x996I\x1c@\xba\xbdR\xc5N-\x9dv\xae\x068\xa0\xf9\xfb\x80\xd6=]\x1dFI\xbd%\x99\xec\xb4&\xac ]\'\xdb*\xe9\xb45[\x92\xee~4\x9cqE\xd8\xd3\xbc&\x890\xbf\xb2ER\xf9n\xdbaR\x9a\xe0!Wi\xda$\x8d\xb3\x13h\x91\xa4`Bq\xb2Q[\xd7k\xb7Ij\xeb\xd2\x92\x10\x97\x98\x93\x87\x1a\x91\x86\x08y\x0c\xb7\xc9\x9f\xeb\xf9\xf2\x1b\xf9V\xadIu\x7f\x1f\xee\xc4\xc7\xfeV3\n$9\x8f\xc3-\x18\xb6`\xd0A\xb0\x81@<q!\x19\x06\xfc\x85u\x16\xef\xaa\xd7\xe1\xe7^~\x87=\xf2#,\xb9\x14?\xdc\x05\x92Lr\xe7u\xb5 7\x0f\xb3\xe9&\xdc\x96\x1c\x92\xf3\xea\xa5\x0c0\xdb/n988 \x93\xea\xf3\xf3\xbcZ\x91\xd1l\xbdq\xda,\xa7\xe4\xda\xab\xf7X/6\xe4l\xcbi8\xbb\xf8\xe5\xd6\x19z\x14-\xdf\x1a\xfe\xb2\xc9\x1eK\xa3\xdf\xaeo\xd1`?,\x11\x86i\xf8\xfdx<\xc0A\xe9Z\xa44\xe6\xd5\xbc}\xac^\xfclT\xb6\xf1\xc2\xd9v\x14\xec\xca{\xd6\xd3y}\xe7\x14\\G\x9d\xbc\xfb\xdb^{\xdd\\\x08\xd3\xcb\xcb\x12\x92#\x17\x86\xec{\xe7\xd5\xa3\xef\xfdz\xe9\x9c\x7f\x14\x19&\x0c\x85\xbfB8}\xc4\x1b\xf16\xb8\xf5\xff\xf6\xae\xd9\xb8'
p515
sg79
(lp516
I60
asg81
Nsg83
Nsg84
VShelXL
p517
sg86
Nsg87
S'e3e98fbd555e3b17c83423ad94828bd9'
p518
sg89
I58
sg90
VLeast Squares
p519
sg92
F0.25409999999999999
sbag1
(g12
g3
NtRp520
(dp521
g15
I00
sg16
I61
sg17
S'21fa678a93f450dede90a5b57f1b0b36'
p522
sg18
g19
sg77
S'x\xda\x8dYko[\xb9\x11\xfd.@\xffa\xb0m\xd1\x04\xb6\x15\xbe\x1fE\xbd\x80\xd7kE\xde\xc8\x96_m\xb3\xc1\x02\xc6\x8d}\x1d\x0b\x91%W\x92\x9b\xf4\xdfw\xf8\x18\xd2\x91nR\xdb\tBQ\x1cr^\xe7\xcc\x90\xe9\xf7\x00\x7f\xd6\xed\xc3\xe35\x1f,\xdb\x15\xdc,\xdbf\xdd\xde\xc2\xc7\xff\xc2\xe5\xe8h\xfc~\xbc\'\x18Wol\xbf\xd7\xef]\x1d_\x8d\xf3\xda\xeb&\xae\x9e\xce\xe1L\xbc\xe2\xaf\xe9o\xbfwqt\x02\x93\xd9-<[\x9bV\xf1\xf0\x0b\x7f\xe2>\xad\x89\x9b_\xc1j1{ZO\x17\xf3\xef\xect\xc1\x81\r\xb8p\xbbp\xf1\xa5m>\xe3\x07&\xe5.\x1c\xcc\x1e\xef\x9b\xf0\x81\xf1]\x98,\xa7\xed|\xdd\xc4]\x9a\xa0\xd2\xe3\xd3:I\x0fg\xcd\xcdg\xf8\n\xfb\xb0\xc7\x06\xc2;x\x852R\x08x\rw\xcb\xc5\x03\x9c5\xcb\xd5b\xbe\xfa+\xfc\xfbi\xb1\x0e\x9b\xac\xb2\xdcb\xf9\xf04k\xe0n\xf14\xaf\x9e\xb8\xfa\x1b\x1cr\x0b\xa7\x02&\x16\x86\xfd\xde\xe1\xd1x\x8c\xfbY\xce\xac\x04;\xb0\xd6\x80\x1b\x18\xef%\x083p\xdc\x1b\xf0,\xfd\xe9\xf7>\x1c]\\\x80PQe&\xd3?\xe9\x13G\x0b\xc3o\xbf7>\xb8\xba\x82=\xde\xef]\xfe~r\x82\xdf\xe9\xbd\xf7\xbb{\xbf\xef\xe2`\xe7C\x9e\xc4\x99\xf01N\xee}\xa8+w\xe2<.\x8e\x93\xc3\x83C8\x84\t\x8c\xfa\xbd\x7f\x9c\x1e_\x81q \x05\xe0\xc6\x80\x87\x0c.\x07 \xfa\xbd\xb3\xf1\xc1)\x00\xc7c\x7f\x99\x9c\xfe\n\x7f\xc6\xb5\xb3\xe9j\r\xaa\xdf\xbb{h\x1e\xc3\x92\xe6f\xdd$\x7f\xfc}1k\xbf\x8aA\xfbu\xbdlV?\xe7\xb9\xd1\xe7\xd9\xe5\xf2\x06~\xfa\xcb\xe0\x8f?r\xfe\xdc\x7f\x9e\xfdD_\xbf\xd9\x90\xc1\xb3\xff\xf5vt\x15\xb2\r#\xca\xc2O\xbf7\xfc\xe7\xc1\x05\xa4\x1ft\xa4g\x0c\x8f\x9d\xa0O\x00D\x9a3\xd2)c\xd2X;a}\x1e+i\x95\x8dc\xce\x07q\xb34\xcf\x9462\x0f\xb5\xf0\x1c\xf6\xfb=\x80r\x04\x13^\xf8<dB:\x1aJG\xf2\x9c{\x1fu\x90E\x07\x8fR\xd2\xa6\xb1c\x0c?f\x1d\x94u\xa2K\x07\xc9\xb9%u<\x0e7t\xd0<\xae\xdc\x0b\x07{\xa5\xcb\xd0\x97Y#\x10n\x07\xc3\xe3\xf7\xc0\x15\x8eFQ\x9bl\x96w^*\x95=\x86&2K\x1e\xf1\xd6\xea\rm\xf6\xf8@\'O\xc7\xdd \xa4\xd9$d\x1e\xd9\xa6,\xf3\x9c\x91=N\xea\xbc3\x82\xc5s\xd5a\x9b\x95\xba\xb8\xda2\xb3i\x9b\x12\xe4)\xb4\x82\x1b2H[2S\n\x97\xfc\xabk\x8c\xbd\x12*oj\xac\xd1>\x87E\x18%4\xef\xd0\xc1i\xa6\x8b/\xe5\x96\x0eRYE\xd1d\x8a\x17\xff\n\x1ar!x\xd4\xc1T?0k(\x07\xb8\xd5\xca\xe5\x03\xa4T&\x9d\xbb\xa5\x83\xe3t\x9e\xe3b+\xc6^{:X9U\xf2\xccX\xd2\xc1I\xbf\x11cSb,\x992\x94\xa7\xdc9\xc1\xf3X\n\xdc\xd6\xbc,\xc6\xb6\xe6\xaff\x9c\xe2\xaa\xac\xe7"\xdb\xa6\xb8\x11){6\xf37\x85+\x9a\xe9\x10$[\xb6\xd1\x0e\xa8\xb3!8q\xe9\txBd\x1c\xbb\xaa\x83\xd4\x9a\xe7\xb1V^+K\xfe5Nw\xe3\x98\xd2\x00upb;\xcf*\x86\x18\x01\x92\t%\x8bf:`\xe8\x90\xb1_p\xeb|\xae\x15BT\xb4`\x88h\x8c\xb9!;t\xe0\x9eQ\x8c-\xd7z+\xcf\x10:\x14M\xce\xea\xc1Q\x9d8\xab\x02\xbf\xa2\x0e\x87E\x07\xa5C>\xe4\xfc\x96\x8a\x11Z\xa4\xf5\xb63\x16\xc6p\xca\x1e\x85\x01\xdb\xe23Y\xdc\xc4\x8cvt0\x93%\xfb\x84uQ\x87_\x8b\x0e\xe8\x06\xad\xf3\xd8(iX>@\xfa\x10\x98\xae|`\x85SM\x07\xde\x04\xb7\x14\x80\xa0cQ\xc7\x16\xa65\xd2D\x1d\x8ej,\xbc\x16\xb4\xa9Q\x19-A\x07\xcd\x9c\xd4]:\x18\xeb\n\xe6\x95\xdc\xd4\x81k&+\xef\x14\xcc\xe3\xb8@\xcfkB\x08\x97\x11oG\x05o\xca;\xcd\xf3\xf6\xa1\x9c{\xf2\x08n%\xed6\xde\xc4&\xde\xd0\xb6a\xb5M \xdf\x11\xaf8c\x0c\xa3\\\xf7\xcet\xf1\x19\xaaV\xf9\x8co\xe5\x99xF\xa4^\x96z!\x88\xf91\xdc.\xf9\xf7\xed3\x1d8\xa7\\\x97N\xab\x92gX\xb1\x92#7\xf1\xc6\x9d!u$Fc\x8bSuq\xaaP\x94g\xa1\x1a\x90\x7f\xb9J~\x18\x15\x1d\x1c\xe64\xd5k\xad87\xe4U\'\x91\xfd\xbatp\xa58+\xd3\x81\xb7dq:\x98\xd5\x18W\x97`\xf1\x8f:\x1c\xd7\\w\\rC\xfd\x85Q\xc4\xa4\x8a9\xae\xbax=8\x8bx\x87[\xb7\x8d\xb7\xaa\x832E\x07\xed\x0b\r\xe2\xfcF\x9e\x1d\x97<\xc3\x12\xc3\xa8\xb28-k\'\xc1\xbdLD\xfa\xff\xf3\xec\xb7b\x9bq\x92\xe9\xbc\xb3\x95\x186\xca3\x04\x8b\xef\xc2\xb1Q\xaeb\xc8l\xf7FZ\xaa\xd2\x81\xd8\x92\\VRb\x04\xb7G\x1d\xdeU>\x93F\x92\x15<\xf4d4\x8f5\xab\x93K\x9c+;\x1b\\\xbf\xc5\xeb\xcc\xdbJ+%\xb0\x98sy(\x94/\xfeU\xc9\xbf\xef*\x8e\xc3A\xb6V1K\xf3\xe8H\xab^\xe6\xdfq\xc5\x10\xe6\xbc\xca\xb6cO\x81YK5\x94+\xdeU\xb3\xb4v\xb6\xd6\x8b-\x8eR\xce\x16\x8er\xbc4\x02\xcaW\xae\x96l\xc3\xb6q\xb1M[\x8c\x84 \x04)Ie\x01\x89\x8f9\xf32\xdbN*.0yu\xb6-\xd4xj\xea$\xce\xfa\xae:\xa4K\xa3\x89\xdd\xb0\xdb\xb4\r\x19H\xf9B\x15F\x95F\xab\xf2\x03\x16K\xd2F$\xdb\x0e*.\x90&\xa9\x19\xf7\x9a{j\xad\x10\xf1\x82\xc9\xef\xda6\x8a\xd5=\xef\x81M\x98s\xd4#c\x83GY+0\xe1\xec\x0b\xfdsZ\xb9\xcb \xd5\x16\xff8C\xfd\xa9D\na\x9d=\xbf\x97\xaa^A\xd8f\xec\xd1\xa9\xd4\x15 Pmu\x8a,i\xa0\xc4\x06o\x9c\xd6\x9e\xdf \x08\xf3\xf6\x0e\xa9\x98X\x15\x9b*\xc5^\x98\xd7\x93\x8aY\xc7\xb1\x85\xcb\xde\xc1\xbe\xb7\xa0\xc4\x18\xa1}gm0\xa41v\xad[\xbc\xec\x8b>\x98\xf6\x96J\x15\xb7\x85\x97\x85\xf0f#\xaf\'\x15\xb3\xd8\xb6\x98\x1c{\xac\xe2e\x8c\xbd\x88\xb0/\xe4\xc4\xb3b\x9b\xe7xKL\xf5\rs\x16\xdbA\xca$kU\'\xdf;l%)\xc5\xd5v\xdc\x1c*_I\xc8\x14\x12r\xb2\x0c5\xf1\x11\xf2_\xb4\xed\xb0\xe6$~\x9b\xba^\x8e\x10Q\x92\xfaf\x19\xba\x1f\xf6\xdd>~\x14\xbb5\x8a\xbd\nW\xce\xbc\x076v\x94f\xe1\x96\xc3\xcc\x8f\xf6\x18\xe6=\xf0kn\xbc\x13\xe4\x15.e\xd1\xc3z\xe9^p\x9f@\x1f\x9fg\x1fGK\\\xb9C c\xcb2\xf6\xcctr\x87#\x1fsL\xf3\xcd\xfc\xc1\x8e\xc7\x13a\xe0\xb5\xa7\x0c\xb5(\x97h%\xed\x86\x8f\xdfV\xdb\x9c\x94\xe5~\x14n\xf2\xd4\xe9x\xa7\xba\xf2\xa7\xfagT\xf6\xe0\xc6\x95nT1d\x0c\xf6\xecN-\x7f\xb4\xc7ou\x0f[c\x83\x0c`\x8a\x1e\x08\x19\xcf_\xe0\xe3\xd1\xbb\xf10<\xbf@z@y\xc9;\xdb\x05\xd6\xf0\x88b\x8d\x0e\xbe[,\xc3)X\x18\x14\x0c\x17\xf03\xa8\xd5\xf4\xd3\xab\xe1\xe25@3\xbf\x8d\xcb,\x92EX\xd6\xccfq)^\xfe\xe1\xb6\xa1W\x1e\xfc\x11\x98\xad\x8f\xcd\xb2yh\xd7\xedr\x05\xcb\xf6n:oo\xe1i5\x9d\x7f\xca\xf1\xc2\xc9\xd5z\xd9L\xe3c\x19\xeazt\x8a\xb9\x9a\x03Z\x9fx\x12\xb7\xa4\x0c\xc8T\xc7 <!\x86\x83F\xd3O\xf7\xb8\t\xdcN\xef\xee\xdae;\xbfi\xe11<\xee\x81\x1a\x08\xc5v\x01n\xdb\xf61,\xb8_\xcc\xda\xe0+\xac\x918\xcb\xf7\xd0\xa0\x87\x06f\xed\x7f\xdaY\n7\xd2\xcay\xf2m~\xc1\x08H\t\xd5-\xf4$\x81\xad\x03\xca\xaa\xdfC.\x86\xd5\xe1\x1c\x94\x14UR\xd8\xc0|\x81\xf7\xc3\xcd4\xbc\x7f\x04lmKJ\xe4(\x94\x94$\x89|d\xc3u\x03\xcf\xb4V$>\xfb\xa1\xa4\xaa\x92\xdc\x8b\xa4\xad\xf56GQvI\x8a\x81\xc0\xd2p\xae\xab$\xf3\xa1\x91\xc3\xda\xcf\xc3\xd3B\xacq\xaeK\x12\'\x90n\xcfM\xb5\xd3\xea\xa0]\xa8\x01\xcc\xe5\xf7\x80\xce3C\x1dFI\xfbL\xd2r\x91\xbahgS\x8e\x87\xbe\xa5S2h\xeb\x9eI\x86\xf7\xd1t\xc7U\xe9L\xf7=Il\x11\xce}\x95L\xbde\xc0\xa4\xce\x1e\n\xf4\xd0%\xe9\x82\x9d\xf1!+K2nSq\xf2\xc9^\x1d>wIZ\x1f\xd2\x12 $\xe6\xd5}\x8bHC\x84<\xa4\xd7\xe4\x8f\xedl\xf1\x05\xbe4+hno\xd3\x9b\xf8$\xbejf\x01\x92\x8b8|\x06\xc3\x0e\x0c\x06\x08n \x10o\\Hq\t\x7fi\x9f\xf9\x9b\xe6\xfb\xf0\x0b_~\x83=\xf8\x11\x96B\x8a\xefn\x03I\x93\xdcI\xdb\xcc\xe1\xf2~z\xb7N\xf7\xf6]8i\xbe\xe6\x89X\xd7\xe4\xa0\xfaegg\x07\xae\x9a\x8fO\xb3f\t\xe3\xe9j\x1d\xd4Y\xdc\xc1E\xd4\xef\xa1\x9d\xaf\xe1\xf8\x99\xd7puu\xccu\xb0t?\x9b\xfel\xfa\xd3\xba\xb8\x8cf\xbf\\\\\xa3\xc5q\x1a[\x82\xb2\xf8\xedd2\xc4I\x1dz$\x9a\x8bz^?4\xf9i\x9f\x85\x8e\xf2\x9bo\x82u\xfb\xc9\xb2rh{7ko\x82\x86\xab\xacT\x0c@\xd7\xd7Q\xb9\x10D\xfa\xf2\xac\x06e?\x04\xa2x?\xf8u\xff[\xcf\x9e\x05\xf7\xefg\x8eIS\xe9\xff!\x82>\xea\x95z\x9d\xfc\xfa?\xcc\x90\xdab'
p523
sg79
(lp524
I61
asg81
Nsg83
Nsg84
VShelXL
p525
sg86
Nsg87
S'e3e98fbd555e3b17c83423ad94828bd9'
p526
sg89
I59
sg90
VLeast Squares
p527
sg92
F0.25419999999999998
sbag1
(g12
g3
NtRp528
(dp529
g15
I00
sg16
I62
sg17
S'82bbeedbaaf0de67f83e66dc82d7697c'
p530
sg18
g19
sg77
S'x\xda\x8dYio\x1b\xc9\x11\xfdN\x80\xff\xa1\xb1I\xb06$\xd2}\x1fA\xb4\x80V+\x9aZS\xa2\x0e&\xf1\x1a\x0b\x18cid\x11\xa6H\x85\xa4b\xe7\xdf\xa7\xfa\xa8nzfd\x90\xb2\xe1Q\xb3\x8fW\xaf\xaa^\xd5\xb4\xfb=\x02\x9fm\xfd\xf8\xf4\x91\r\xd7\xf5\x86\xdc\xae\xebj[\xdf\x91O\xff#7\xe3\xd3\xc9\xfb\xc9\x80S&\xdf\x98~\xaf\xdf\x9b\x9d\xcd&i\xee\xc7*\xcc\x9e/\xc9%\x7f\xc5^\xe3\xdf~\xef\xfa\xf4\x9cL\x17wdgn\x9c\xc5\xfc\x0f\xf9\x0bsqN\xd8|F6\xab\xc5\xf3v\xbeZ\xbe\xb0\xd35#t\xc8\xb8=$\xd7_\xeb\xea\x0b\xfcB\x858$\xc7\x8b\xa7\x87\xca\xffB\xd9!\x99\xae\xe7\xf5r[\x85]*\x0f\xe9\xe9y\x1bW\x8f\x16\xd5\xed\x17\xf2\x8d\x1c\x91\x01\x1drg\xc9+X#8\'\xaf\xc9\xfdz\xf5H.\xab\xf5f\xb5\xdc\xfcL\xfe\xf3\xbc\xda\xfaM6i\xddj\xfd\xf8\xbc\xa8\xc8\xfd\xeayY\x98\x98\xfd\x9d\x9c0C.8\x99\x1a2\xea\xf7NN\'\x13\xd8\xcf0j\x041Cc4\xb1C\xed\x9c \\\x0f-s\x9a8\x1a\xff\xf4{\x1fN\xaf\xaf\t\x97\x012\x15\xf1\x9f\xf8\x1b\x03\x0b\xfdO\xbf79\x9e\xcd\xc8\x80\xf5{7\x7f\x9c\x9f\xc3wj\xf0\xfep\xf0\xc7!<\x1c|H\x830\xe2\x7f\r\x83\x83\x0fe\xe6A\x18\x87\xc9apt|BN\xc8\x94\x8c\xfb\xbd\x7f^\x9c\xcd\x88\xb6Dp\x02\x1b\x138dx3$\xbc\xdf\xbb\x9c\x1c_\x10\xc2\xe0\xd8_\xa7\x17\xbf\x91\xbf\xc2\xdc\xc5|\xb3%\xb2\xdf\xbb\x7f\xac\x9e\xfc\x94\xeav[E>\xfe\xb1Z\xd4\xdf\xf8\xb0\xfe\xb6]W\x9b_\xd2\xd8\xf8\xcb\xe2f}K~\xfa\xdb\xf0\xcf?S\xfc<|Y\xfc\x84_\xbfi\xac\x81\xb3\xff\xfdv<\xf3\xd1\x06\x1e\xa5\xfe\xd3\xef\x8d\xfeu|M\xe2\x07\x88t\x94\xaa~o\n\x9c\x10\xc2\xe3\x98\x16V\x1a\x1b\x9f\x95\xe5\x96\xa6q)\x8c\x04\xbe\xe1\xc3\xd80l\x16\xc7\xa9TZ\xa6G\xc5\xad%G\xfd\x1e!\xf9\x08\xca\x1d\xd7\xe9\x91r\x91\x1f\x851\xe9\x91q\x8fk\xea\x9d\x84\x18\x1c\xacR\xe9\xd9Rj\x1dK\x18\x00\x19W\x1d\x18\x04c\xb8\x9dtL41(\xea\xfc\xc1\x03\x7f\xb0\x93.?:\x8a\x8f\x9a\x8b~\xefxt\xf6\x9e0\t\x897\x0ehDBc\x9d\xa4.1\xa6\xb8s\n\x19qF5\x19\x19\xb0\xa1\x8aL\x87\xdd\x08\x89\xb6\xc9l\x9b4\xd4\xf1l\x8f\x152\xed\x0c\xc9\xe2\x91\xb7m3BY\xb4\xcdP\xd5\xb4Mr\x813\xa9\xa6\xd9 \xa5\xd1L\xc1]\xc4\xa0\x8a\x8f\x9d\xe4<\xad\xd2F+\x87\x18\xb4\xe4\x11O\x03\x83UH\x00UL\xb40\x08\xa9\xb37\x01P\xe67\xd89\x08>\xf6\xfc\x02\x06]x\xa0F\xeb\xc403J\xa2\x8f\x85\x90\tO\x0b\x83\xc58\x13\x96\xf1\x96\x8f\x9d\xb6x\xb0\xcc\xc1\x05q\x86\x940+i\xc3\xc7:\xfbXP\xa9\x91Gf-G\x1f\x03y\xca\x8a\xfd|lJ\xfc*\x10p\x8a\xfev\x8c\'8\x92iNeW\xfc*\x8d\x99a\xad\xd4m\xdb\x84\xca>\xd6\xe8\t\x06\xf1\x87I\xc6\x9c\r\x18l\xc1 \x94\xa2\x890`W\xc9\xcc\xaf\x06ov\xe6\xb1\x13\x19\x03P\xdd\x8a\xb3<\x13\xe4\x02#\x92\xcb\x82Lq`\xf5\x84\xd2_a\xebt\xae\xe1<\xc7\xbap\x1aw\x90\x02b\xa3+\xd6\x99\xc5P\xa4\x06\xb8j\xc5\x19\r\x10\x837\x19\x93\xf9`O}\x1c\x95\xcc\x06\x0c\'\x19\x83T\x05.\x17\x92\x8at\x800\xce\xd0.\x0cZs\xe4A\xc2v-=\x93\xa8\x88\xe0\x0b\x85I\xc6\xa8\xc8\n\xc3M\xe4\xe1\xb7\x8c\x01hP2m\xaa\xa5\xd0\x0c}\x01b\xa4\xba4U\xd0\x9cP\x9aAF610\xc3\x10\x83\xc4\x8d\x01\x8e-J "\x86\xd3\xe2\x0bPT\x83\xf9\x0f\xbeV\xc8\x83\xa2Vtj\xaa6:\xe7|\x1b\x03S\xb4\x1cLs\xea\x01\xde\x9czNc\x860\x11\xf2\xed4\xe7\x9bt\x16\x944\xb1\x03\xe5\xdc%\x0fynZh \xdfx3\xdf\xc0\xb6Q\xb1\x8d\x83\xde\xe1\xceVk\xb4S\x08gug\xbe9%\xb2m\xe0\x8d&\xbf\x9a\x95z!\xb2\x9eqj\xb3\xcaY\x110\xbc\xdd\xc1\x00\x1b\xa1jXp\xb7\xc6g\xaec=m\xe6\x1b\xb3\xe8c\x01\xf9\xdf\xd6T\xc5\xf2\xc1\n\xc3\x9e\x1a\x99K(\x93:`\x18g\x0c\x16xD\xa1\x86\x84g\x12y\xb0\x82\xd9.\x1e\xa0\xfe\xe0v\xd2\x07s\x13\x03\xa7\xe5`\x9ay\x00Q\xcdJ\xab\xa3/\xceJ\xac[&(>;-Q\x83$\x85/L\x97/,\x96@\x98\x01\x11\xdc\xf4\x85`\xb9\xa8\xedP\xa2\xb2\xf6A\x197\x8d8;\xcbq\x06)A1\x1a\xac\x12\xd6jTb\'\xb4\xdb/\xce~\xcf\xb6i+\xc0W\xc96xd\xe8cH\x16\xd7\xa5\xa9Z\xba\x92C\xbam\x9b\x92\xa5\x03\xb1\x18\x91\xcc\x946\td0`xW\xf4L\xe8\\\x9d\x80P\x89\x81,\xa1\x06tj\x89\xcdF\x83*\xd8V\x9cAk\xe3\xb2\xac\xd8\xcc/\xcd\xb5\x1b:\x82\x9c\xc72\xf2\xfb\xae\xe4\xb1/\x06\xb9,+\xa3\x10%\x10i\xf6\xe4wRr\x08\x1c\xccQ\t|\xaf\x97k(\x94\xd3.\xdb\x942;\xf5\xa2\xc5\xaf\xb4.W\'\x1b`\x0e\xa2r\x95\xcc\x12\xaaa\xdb$\xdb\xa6\x0c3\x98M\x10\xa4\x82\xe18\xc8\xb3\xd9S\xa3\xceK^H\x9d{\x02ka\xbf\xf4,\x98\xea\x8e\x1d\xe5\xa8\xca=\xb4m\xf6\\\xa0@\x18\xd7 \x15\x86\xe7FK\x96*\xed2\x1a\x1em;.y\x012\xc9s\xb7\xc2\x9cA4\xf0\xea\xe9\xcc\x8b\xb6\x8dCuO{@\x13fU\n-\x07u\x9e\xa78\xe0\x16^\xcc\xf4~\xfc\\\x14\xed\xd2\xd0\x13`\xa6B\xc8bY\x13 !\xd6vjx\xae|R\xb5\xb5K;\x9dU*7\xd9\x9e\x14\x95{\x05)\x1b\xbaqQz~m\x84L\x91hsG\xea\xab%\x88\x88\xdc\xcf\xb6i\xc9Y\x0b\xc1\x99\xf4\x8aC\xdf\x8b\xa2 \xa1\xd7\xd0\xae\xb36\x18\xf4\xbd\x15\xaee\x9bS\xf8\x86\x06ao\xb0\xf6\x82n\xa0\x9a\xc0;\x01m\xc4\xf5\xb4\xe4,(=\xd6n\xc8\x05\x87\xdd\x08\xf4"\xdc\xedi\xdbe\xb6\xcd1\x85\xefd\x10\xb3\x12\xb8\xc2\xfe\xca\xa4\x1a\xd8\xd4\xa3\xdc\x82\xc1t\xdd\xaa\xbd\x96\x96\xda[\x9a*.\x8d\xcb\x8f\x12\xf5\x9e\x89\xd8\xc7\x9f\x94\x98\xe4 !1Z E\xa0\xcf\x94\xd8i)\xae_\xee\xe3\xc7\xa1[C\xdf\x83\xa8\x19\x91\xf6\x80\xc6\x0e\x15\x16\xd2\xac\xadB\xdf\xed1J{\xc0\xd7L\xc3\xfb\x1c\xb2\xc2b\r\x0b8\x8c\xe3n\x8f\xf7\t\xe0\xf8*q\x1c,1.\xd7Q\xe8a->\x83Ft\xc5\x8f\x82\xecN\x0efm\x8e\xa1O1(\x86\xf0\xda\x83i\x02\xa5\x84\xe7\xc6W79~[l\xb3\x82c\xa7)|3\x80\xb9\xe1\xac\xec\xca\x8d\xc2\xcf8\xef\xc14\xb4E\xf8\x1e\r\xfaFw\xdf\xa9\xdd\x8f\xf6\xf8\xbd\xec\x01-\t\xb6\xa8\x12^\xa0t\xee\xb8`\x13\xb6\x07\xc7\xe3w\x93\x91\xbf~!\xf1\x02e\x9f{\xb6k\xe02d\xb1\x82\xde\xea~\xb5\xf6\xa7\x08P\x122Z\x91_\x88\xdc\xcc?\xbf\x1a\xad^\x13R-\xef\xc24\x03\x01\xe8\xa7U\x8bE\x98\xea\x0b\xca]\x85\xb7<\xf0\x01\xd9$O\xd5\xbaz\xac\xb7\xf5zC\xd6\xf5\xfd|Y\xdf\x91\xe7\xcd|\xf99\xf9\x0b\x067\xdbu5\x0f\x97e\x80\xf5\xf4\x02b59\xb4\\\xf1Dm\x89\x11\x90\xa4\x8e\x12\x7f\x85\xe8\x0f\x1a\xcf??\xc0&\xe4n~\x7f_\xaf\xeb\xe5mM\x9e\xfc\xe5\x1e\x91\xf0N\xe4\x0e\t\xb9\xab\xeb\'?\xe1a\xb5\xa8=W\xd0\xf0\xc3(\x1b\x80A\x8f\x15Y\xd4\xff\xad\x17\xd1\xdd\xd0\n\\En\xd3\r\x86\xaf]\xbe\xba\xf9\xf6\xd0\xab5T\xe1\x1d\xde},\xfa\xd9p\x0e\x10}\xc5q%\xa8\x8a\xf1\xba\x03+\x8d\xe1Q\x95|n\xb5W\n\xd0(X)\xca\x99<D\x88\xaf\x18\xd2\xc4\x9b\x93\x1f\xae\x94\xe5L\xe6xDk\x9cI^\x14]+\xf9\x90sX\xa9\xcaJ\x1a\xb2\x19j\x7f\xe8\xa3C\x8d\xb3]+a\x00\xe4\xf6J\x17\xb4F\xf9o|\r\xf0o\x0f\xe1>\xa0\xf3L_\x87a\xa5\xd9Yi\x18\x8f]\xb451\xc6\x9d}a\xa5GkwVR#\xd3;\xae\x8cgz\xf4\x9d+\xa1\xbd\xbcre\xa5\x16\xd1\x8f\x92\xaa\xc4\x90\xaf\xea]+\xfd\x0b\xd0U\x90\xb5\xb42\xe8\xb6/NNG\xb4\xfeJ\xaek\xa5q>,\t\xf1\x819{\xa8!\xd3 C\x1e\xe3m\xf2\xa7z\xb1\xfaJ\xbeV\x1bR\xdd\xdd\xc5;\xf1i\xb8\xd5L\x0bp]\xc8\xc3\x9d4\xec\xc8A\x9f\x82\x8d\x0cd \x8b&\xe5_\xdcg\xf9\xa6z9\xfd\xfc\x97\xdf\xe5\x1e\xf9Q.\xf9\x10?l\'\x92\xc2u\xe7u\xb5$7\x0f\xf3\xfbm|;>$\xe7\xd5\xb74\x10\xef\xa7\x86\x85\x97\x83\x83\x032\xab>=/\xaa5\x99\xcc7[\x0fguO\xae\x03\xbe\xc7z\xb9%g;\xac\xc1\xecB\xccGo\xe9Q2}g\xf8\xf36S\x86\xa3_\xaf?\x82\xc5a\x18*F\x9e\xfcv:\x1d\xc1\xa0\xf2\xad2\x8e\x05\x9c\x1f\x1f\xabt\xb5O\xfd=\xcbw\xdfx\xeb\x8e\xa2e\xf9\xd0\xfa~Q\xdfz\x84\x9b\x04*8\xa0\xeb\xeb\x00\xce;\x11\xbf\xbc,N9\xf2\x8e\xc8\xec{^\x8f\xbeg\xf6\xd2\xd3\x7f\x944&\x0e\xc5\xff\x87\xf0x\xe4+\xf9:\xf2\xfa\x7f\x14r\xday'
p531
sg79
(lp532
I62
asg81
Nsg83
Nsg84
VShelXL
p533
sg86
Nsg87
S'e3e98fbd555e3b17c83423ad94828bd9'
p534
sg89
I60
sg90
VLeast Squares
p535
sg92
F0.25419999999999998
sbag1
(g12
g3
NtRp536
(dp537
g15
I00
sg16
I63
sg17
S'08ec5610bb0d4a67b7f4cecc16454b7b'
p538
sg18
g19
sg77
S'x\xda\x8dYkO[I\x12\xfdn\xc9\xff\xa15\xbb\xabI\x048]\xfd\xee\xd52\x12Cp\xcc\xc4`^\xbb\x9b\x89F\x8an\xe0\x12\xac\x18\x9b\xb5\xcd&\xf3\xef\xa7\xfaQ\xdd\xc4\xbe\x890\x89ri\xf7\xa3\xea\xd4\xa9S\xd57\xfd\x1e\xc3\xcf\xba\xbd\x7f\xf8\x00\x83e\xbbb\xd7\xcb\xb6Y\xb77\xec\xe3\x9f\xecrt4~7\xde\x13\x1c\xd4+\xdb\xef\xf5{W\xc7W\xe3<\xf7C\x13gO\xe7\xecL\xbc\x80\x97\xf4\xb7\xdf\xbb8:a\x93\xd9\r{27\xcd\x82\xf0\xc3\xfe\x06>\xcd\x89\x9b_\xb1\xd5b\xf6\xb8\x9e.\xe6\xdf\xd9\xe9\x02\x18\x1f\x80p\xbb\xec\xe2K\xdb|\xc6_\xb8\x94\xbb\xec`\xf6p\xd7\x84_8\xec\xb2\xc9r\xda\xce\xd7M\xdc\xa5\t&=<\xae\xd3\xea\xe1\xac\xb9\xfe\xcc\xbe\xb2}\xb6\xc7\x07\xc2;\xf6\x02\xd7H!\xd8Kv\xbb\\\xdc\xb3\xb3f\xb9Z\xccW?\xb3\xff=.\xd6a\x93U^\xb7X\xde?\xce\x1av\xbbx\x9cW$\xae\xfe\xc9\x0e\xc1\xb2S\xc1&\x96\r\xfb\xbd\xc3\xa3\xf1\x18\xf7\xb3\xc0\xaddv`\xadan`\xbc\x97L\x98\x81\x03o\x98\xe7\xe9O\xbf\xf7\xfe\xe8\xe2\x82\t\x15M\xe62\xfd\x93~\x03\xf40\xfc\xf4{\xe3\x83\xab+\xb6\x07\xfd\xde\xe5\xef\'\'\xf8\x9d\xde{\xb7\xbb\xf7\xfb.>\xec\xbc\xcf\x838\x12~\x8d\x83{\xef\xeb\xcc\x9d8\x8e\x93\xe3\xe0\xf0\xe0\x90\x1d\xb2\t\x1b\xf5{\xff>=\xbeb\xc61)\x18n\xcc\xf0\x90\xc1\xe5\x80\x89~\xefl|p\xca\x18\xe0\xb1\xbfNN_\xb3\xbf\xe3\xdc\xd9t\xb5f\xaa\xdf\xbb\xbdo\x1e\xc2\x94\xe6z\xdd$<\xfe\xb5\x98\xb5_\xc5\xa0\xfd\xba^6\xab_\xf2\xd8\xe8\xf3\xecry\xcd~\xfa\xc7\xe0\x8f?2\x7f\xee>\xcf~\xa2\xaf_m\xac\xc1\xb3\xff\xfbft\x15\xd8\x86\x11\xe5\xe1\xd3\xef\r\xffsp\xc1\xd2\x07\x81\xf4\x9c#9&\x88\tc"\x8d\x19\xe9\x94\xd3\xe9Y;\xe1\xb8O\xcfJZe\xe38\xc0 n\x96\xc6\xb9\xd2\xc6\xe4G-\x9ca\xfb\xfd\x1ec\xe5\x08.\xbc\xc8\xbbq.dy\xc4\xdd\xf2# \xdb\xa3\r\xb2\xd8\xe0q\x95\xb1\xe9\xd9q\xee\\\x9e\xab\x94uBt\xd8 \x01\xc8\x06\xe5\xd1\xe2\r\x1b4\xf7a\x87\xbdp\xb0\xd7\xa2<zN\x8f&$\xc9\xc1\xf0\xf8\x1d\x03\x85\x897\x8a\xd6\xc8l\x8d\xf3\n\x03\x9a\x10\xd3\x92[C\x88x+\xdd\x865{0\xd0\t\xe9\xb8\x1b\x0b4\x9b\x04\xe6\x91o\xcar/\xe9Y9\xa92$\x98,\x1ed\x87oV\x1a\x82\n\xd7\xcaM\xdf\x94\xa8\xf8jg\xc9!md~\x94\xc2\'\x1bt\x8d\xb1W\xe03\xbe\xc6\x1a\x13\xc2\x1fm0J(\xdfa\x83\xd3 \tK\xc0 n\xd8 \x95\xa1\x99\x80\x06\x15|\x05\xe4G\x10BF\x1bL\xc5\x01q\xd4\xf9\\\xb0Z\xf9\x8c\xaaDD\xbc\xeb\xb4\xc1Q\x8c\xa5\x83-\x1c\xb4\x8fq\x89\x07+\x0b\x95g\x84\x038\xc57blJ\x8c%WF\x925\xceI\x9dOE\xf0\xb4\x95\xcf\x8b\xb1\xad\xfc\xd5\xe8\xb1\xa6x{\x10\x94C`D\xc2z\x93\xbfZ[r\xd3!A\xb7|S\xe4:7\xb6@\xad(n\\\x80\xd7\xd1\x06Wm\x90\x88if->iJ=)\x8dS\xddy\xec\xaa\rNo\xf3\xac\xccDT\x89rBIU\xd8\'\x1cJ4\xe7\xbf\xe2\xd6\xf9\\+\x04\xb8\x92-\x86KzFnt\xe5182\x99[\xc0\x9c\xdb\xe4Y\xcdc\x00!\xca\xc1@y\x0cJ\xe8h\xc3a\xb1A)\xef\x89\xebB\xaaD\xcf\x80\x83\xf56\x9d\xbba\x831\x94\x9e\\a\x9al\xe9\x99\xe2\xc5cc\xca\xc1\\\x16\x85\x11\xd6D\x1b^\x17\x1b\x10\x86\x82\xbfQ\xd2@\xb6Gz\x0cLW\xbe\xa1\xc8Ph\r\xe8-\x1c\x04\x18O6(U\xd2\xdf\xb8B{T\xf1h\xc3Q\x8d\x05\n\x1f\xe9\xa8\xc1\x14\xd3y\x07\xa4\xba\x93]\xba#M\x91h\rz\x8b\x0f\xa0\x9f\xe0\x10\xb4%9\x8f\xf6\x96\xd4\xf3\x962\x04d\xcc\xb7\xa3\x92oHM\xad\xf2IX\xce\x1d\x9d\x8a\xd8\x80\xec\xc87\xb1\x99o\xe8\xdb\xb0\xfa&P\xefHW\x9c1\xe4\xa7\x94\xde\xa5:\xb2\xe9\x9b\xa7\x04\x0f\xe4\xd9\xc6\xd7\x80\xa9"\xe6J`\xa9\x16b\xb8\x9d\x886\xbcyb\x03\x00\xa7\x1cC\xe7$\xe9\x99\x13\xc6v\xc5X!\xd9\xc9\x1c\xcc\xd5mM\xd5P\x0e\xd6\xc5\x06,@\x84/h\x886\x8c\x8a\r\xcez\'\xc8\x1e\x05E\x83\xa4\x93\xe0:s\xde)\n\x972fKw$x_\x0e\xe6E\xd7\xb9*u\x13U3\xdap\\\xb9\xee@\x90P[o\xa4\xa7<\xe4\x0ed\x97\r\xd8o\x90\xb89\xd4\xe8\xadX`m/\xa7)Y\xea\x9b/\x8a\xe8=\xdf\xe0\xd9q\xe1\x99Af\x113\x9c\x96\x8e(\x8d\x89-\x8d\x7f\x1e\xcf~+\xbe\x19\'9\x15B+1K\t_L\x16\xd7\xc53\xa3\x8bD\xeb\xae<\xd6\xaa\xf0\xcc8R>\xb0\xb2\xf8\xc6m\xe2\xd9\xdb\xaag\xd2\x08\xc2\x14\xb0\x8b"]Q\xa1\x06t\xd6M\xe7\x892\x18\x8d\xad\xfeL\xc1\x93*\xe2\x8a9\x1c\xa8\x95\xc0\x8e\xc0\x11"*\xe1\xfb\xb6\xe61\xce\x14\xaaT1+H\xed\x11H\xf7\xcc<\x1e\xd7\x1cB\xce\x03a\xaa\x02\x93\xa8\x86\x82\xf4]\xf8b\xd94\xb5^lqG\xf9\xd2\xb6\xf0\xd4\xc8\xee%\xe5*4\x12\xd2o\xf86.\xbei\xdc\xb2t%N%\x1e\x86q\x0c\xbc\xd1\xcf\xf3\xed\xa4\xe6\x852@Ha\x83\x81L\xca;\x83\xcez\xb5\xe9\x9b\xe7\xa2\xf4\xd0\xc8\xaeo}C\x05*a\rP\x95F\xab\x96\x03^\xf3B$\xdf\x0ej^\xa0LrK\xdd\n\xd4j\x80\xfd\x89\xff~\xdcF\xb1\xba\xe7=B\xa2Sg\x83\xe5\x1c\x08\x1f\xe1\xac\xd5\xeey\xf8\x9cV\xed2\xdc\x93\xbeb\xffa\x14\xd5H\xa3\xb8\x95\xdd\x1a^\xb4K\xeb\xad:\x8d\xa1+\xba!\xb5\xaf\xa0\x14\xa8\xb0rn\xe8\xc6i\xed\xf9\x8d\x95\xd4\xd9\xb8\xd0\xdeR\x9f\xa8\xb5\xdc\xaa(\xdf\xf1mRs\xd6\x81!^\x0bn-\x90\n\xa1\xe6&\x02o\xd7\x06\x8a=v\xad[\xbd\xae\xafW.\x0b\xae4\xd9\xb6\x94*\x81\xd2\xb4\xc1\xebI\xcdY\xa3\xbd\xc8\'A\xb8\x1aQ\xceb\x93\xc8\x9f\xc9\xeb\xb3\xe2\x9bG]\xcb\xbd\x1cr\x16\xdbA\xe2\xb5Em\xea\xea\xf1\x1c\x97\xa4t(\x7f[5\xc7qxRh\xaa\x08\x95\xee\x1e[\xcerW\x93\xa9\x8f?\xac\x9cD\xfe\x8b\x14\x9fA\xb8\x8a\xd0M\x16\xc9"\xba\xf4^\x17^\xbf\xae\xb1W\xa1\xa5\xcc{@\xbeA$ER]\xf8\xd4=\x86y\x0f\xfc\x1a\xa5\xc3{B\x05\x13\xc5\x91\x1dx\x1d\xf0\xcf\xb8O \xc6\xe7\x19\xe3\xe8\x89\xb5\xe5\xde\x84?\xc4\x1fL\x19\xddu\x9f\xc0V>3\x1e\xf0\xae\xb3\xa9\x8b\xa8\xb1\x9a\xbaUe\x14\x91F\xe9Rw\xb0i\x16\x1b\x18\xbf\xa9\xbe9)4uX<\\\xc6\xc87\xa7\x1c\xff\x11>\xa3\xb2\x076\xf7\xa2tl\xe1\x1d\x81\xacwje\x7f\xb4\xc7ou\x0flI\xc8\xe2\xf0\x12\xc2\xd4n\xc7k\xfb\x0c\x8cGo\xc7\xc3\xf0\xfa\x85\xa5\x17(\xcfy\xcfv\x01l?f\xb1\xc6{\xc4\xedb\x19N\x91\xa8$l\xb8`\xbf0\xb5\x9a~z1\\\xbcd\xac\x99\xdf\xc4i\x16\x9b\xe40\xad\x99\xcd\xe2T\xbc\xfc\xb3\x9b\x86\xde\xf2\xe0G \xdb\x1f\x9aes\xdf\xae\xdb\xe5\x8a-\xdb\xdb\xe9\xbc\xbda\x8f\xab\xe9\xfcS\x8e\x17\x0e\xae\xd6\xcbf\x1a_\x96\xa1\xadG\xa7\xc8\xd5\x1c\xd0\xfa\x8a\'iKb@\x96:\xce\xc2+\xc4p\xd0h\xfa\xe9\x0e7a7\xd3\xdb\xdbv\xd9\xce\xaf[\xf6\x10^\xee1\x85w"\xb7\xcb\xd8M\xdb>\x84\tw\x8bY\x1b\xb0\x02\xe5q\x14\xf6\xd0\xa1\xfb\x86\xcd\xda\xff\xb7\xb3\x14n\xbc\xda\x9c\'\xc6\xd1\xed\x8a\xa7\xea\x16\x8aUP\xebp%\xaa\xb8\x07.\x86\xd9x\x0e\x02}.h%\xaa\x8a\r\xf5\x02WFf\x07U\n\xd7\xf1\xed\x95\x125\nW\xcaz\xa6\xb0A\xceC\xc5\x08L\toN~\xb8R\xd53!\xea^8\xd3\xdb\x1cE\xd9\xb5R\x0c\x04\xd2\xff\\\xd7\x95\xe9]\x11\xd6~\x08]M\xacq\xaek%\x0e\xa0\xdc\x9e\x9bj\xad\xd5\xe1\x9bP\x03\xc2\xe5<\xbe\x0f\xe8<3\xd4a\\i\x9f\xac\xb4 S\x17\xed\xd2\xca\xf8^\xa4se\xb0\xd6=Y\xc9C\x9f\x1b\xef\xb8*\x9d\x19\xae\x1a\x9d+\xf1\nq\xee\xebJ#\xb9L9\xa9MB(\xf4,]+]\xf03^\xbc\xf3J\x0e&\x15\xa7\x84-\xb6r\xb6{\xa5\xf5\x81\x96\x8c\x05b^\xdd\xb5\x98i\x98!\xf7\xe9m\xf2\xc7v\xb6\xf8\xc2\xbe4+\xd6\xdc\xdc\xa4w\xe2\x93\xf8V3/\xa0u1\x0f\x9f\xa4aG\x0e\x86\x14\xdc\xc8@\xeco\xb18\xa4\xfcK\xfb\xcc_5\xdfO\xbf\xf0\xe57\xb9\xc7~\x94K\x81\xe2\xbb\xdb\x89\xa4i\xddI\xdb\xcc\xd9\xe5\xdd\xf4v\x9dn\xc7\xbb\xec\xa4\xf9\x9a\x07R[:\xa8\xb8\xec\xec\xec\xb0\xab\xe6\xe3\xe3\xacY\xb2\xf1t\xb5\x0e\xe6,n\xd9E\xb4\xef\xbe\x9d\xaf\xd9\xf1\x13\xd4pv\x05\xe6C\xf0t?\xbb\xfed\xf8\xd3\xba@F\xa3_.>\xa0\xc7qX;S,}3\x99\x0cqP\x07\x9bh,\xda\xf9\xe1\xbe\xc9\xaf\xf6\xb7\xbf\t\xde\xed\'\xcf\xca\xa1\xed\xed\xac\xbd\x0e\x16\xae\xb2Q1\x00]_G\xe3B\x10\xe9\xcb\xb3\x1a\x94\xfd\x10\x88\x82~\xc0u\xff[d\xcf\x02\xfc\xfbYc\xd2P\xfa\x7f\x88`\x8fz\xa1^&\\\xff\x02\x86\xc4\xdaZ'
p539
sg79
(lp540
I63
asg81
Nsg83
Nsg84
VShelXL
p541
sg86
Nsg87
S'e3e98fbd555e3b17c83423ad94828bd9'
p542
sg89
I61
sg90
VLeast Squares
p543
sg92
F0.25419999999999998
sbag1
(g12
g3
NtRp544
(dp545
g15
I00
sg16
I64
sg17
S'851f4399ff8f0f806b10a7414891b8ee'
p546
sg18
g19
sg77
S'x\xda\x8dYko[\xb9\x11\xfd.@\xff\x81\xd8\xb6h\x02\xdb\n\xc9\xe1\xb3\xa8\x17\xf0z\xad\xc8\x1b\xd9\xf2\xabm6X \xb8\xb1\xafc!\xb2\xe4Jr\x93\xfe\xfb\x0e\x1fC:\xd2uj;A(\x8aC\x9e\x999\xf3 \xd3\xef1\xfcY\xb7\xf7\x0f\x1f\xc5`\xd9\xae\xd8\xf5\xb2m\xd6\xed\r\xfb\xf4_v9:\x1a\xbf\x1f\xefI.\xd4\x1b\xdb\xef\xf5{W\xc7W\xe3\xbc\xf6c\x13WO\xe7\xecL\xbe\x12\xaf\xe9o\xbfwqt\xc2&\xb3\x1b\xf6dmZ%\xc2/\xfb\x93\xf0iM\xdc\xfc\x8a\xad\x16\xb3\xc7\xf5t1\x7ff\xa7\x0b\xc1\xf8@H\xb7\xcb.\xbe\xb6\xcd\x17\xfc\xc0\x01v\xd9\xc1\xec\xe1\xae\t\x1f\xb8\xd8e\x93\xe5\xb4\x9d\xaf\x9b\xb8K\x13 =<\xae\x93\xf4p\xd6\\\x7fa\xdf\xd8>\xdb\xe3\x03\xe9\x1d{\x852 %{\xcdn\x97\x8b{v\xd6,W\x8b\xf9\xea\xaf\xec\xdf\x8f\x8bu\xd8d\x95\xe5\x16\xcb\xfb\xc7Y\xc3n\x17\x8f\xf3j\x89\xab\xbf\xb1Ca\xd9\xa9d\x13\xcb\x86\xfd\xde\xe1\xd1x\x8c\xfbY\xc1-0;\xb0\xd6070\xde\x03\x93f\xe0\x847\xcc\xf3\xf4\xa7\xdf\xfbptq\xc1\xa4\x8a\x909\xa4\x7f\xd2\'\x81\x1a\x86\xdf~o|pu\xc5\xf6D\xbfw\xf9\xfb\xc9\t~\xa7\xf7\xde\xef\xee\xfd\xbe\x8b\x83\x9d\x0fy\x12g\xc2\xc78\xb9\xf7\xa1\xae\xdc\x89\xf3\xb88N\x0e\x0f\x0e\xd9!\x9b\xb0Q\xbf\xf7\x8f\xd3\xe3+f\x1c\x03\xc9pc\x86\x87\x0c.\x07L\xf6{g\xe3\x83S\xc6\x04\x1e\xfb\xcb\xe4\xf4W\xf6g\\;\x9b\xae\xd6L\xf5{\xb7\xf7\xcdCX\xd2\\\xaf\x9bd\x8f\xbf/f\xed79h\xbf\xad\x97\xcd\xea\xe7<7\xfa2\xbb\\^\xb3\x9f\xfe2\xf8\xe3\x8f\xcc\x9f\xbb/\xb3\x9f\xe8\xeb7\x1b2x\xf6\xbf\xde\x8e\xae\x02\xdb\xd0\xa3<\xfc\xf4{\xc3\x7f\x1e\\\xb0\xf4\x83\x86\xf4h\x8c~o\x826aL\xa69\x03N\xf9<\xd6N:a\xd2X\x81U6\x8e\x85\x18\xc4\xcd\xd2<W\xda\xe4%\\K\xa7\xd8~\xbf\xc7X9\x82K/!\x0f\xb9\x04MC\xb0\xf9\x0c.$\x97\x11\x03\x14\x0c\x1e\xa5\\\x96r\x9c;\xeb2\x06e\xd1\xcb\x1d\x18@\x10L\xae<7\x9b\x184\x8f\x1a\xed\x85\x83\xbd6e\xe8<\r\x8d\xc0p;\x18\x1e\xbfgB\xe1h\x14\xd1d\x04\xb8L\xa7S\xd1b\x1a\x84Rd\x11o\xa5\xdc@\xb3\'\x06:Y:\xee\xc6\x02\xcd&\x81y\xa4\x9b\xb2\xdc\x83\'}\x1c\xa8\xac\x03j\xec\x05t\xe8f\xc1\x16S[\x84\xb5\xa1\x9b\x92\x92\xbe\xe6\xda\x16\xdd\xb4vy\x08\xd2\'\x0c\xba\xfa\xd8+a\xb3+\x8c5\x86\xe7yi\x94T\xae\x03\x83\xd3\xc5\xbeZ\xa0\x1370\x80\xd2\x8a\xbc\x89\x80\x8a}#\xb2\xbd\xe8c\t\x11\x83\xa9v\xe0\xd6\x10\x1d\x10\x8c\xf2\xd9&\x80\x9b\xf9n\x0c\xce\xd2yNl\xf1\x0c\x85\x14\x1d\xac\n#\x91gd\x12\xe1\xc0o\xf8\xd8\x14\x1f\x03\xca\xc8,$\x1c\xae\xccG\xa1\xf12\xbd\xff\xbf\x8fm\xe5\xaf\xc6\xb8\x12\xe4o/d\xdeM\t#|\'\x7f\xb5r\xa4\xa6\xd3v[7]\x142\x85\rBq\xb2\xba\x14>\xc5\x90\xab\x18pO\x9f\xed\x1bF@\x9a\x82qJt\xc6\xb1\x13\x05\x833\xdb<++\xd1\xc0\x84V*(\xd1\xad%\xda\xf7\x90\xf3_p\xeb|.\xc6\x87\x80\x12-\x86\x97\\\x82\xdc\x90\x1d\x18\x84#\xc3s+0Cl\xf2\x8cG\x8d\xa27\xb1D\x95\x83\x05QN(\x10\x11\xc3a\xc1\xa0\x90Y\x8eb\x0c\xa3\x8d\xa2\x17\xac7\xe9\xb0\r\x0c\x063 \xe9\xac\xb0~n\xe63\xc5m\xf1\x85)\x04\xc7\x18 \xf6Ik"\x86_\x0b\x064\x83\x06\x8a=\x05\x86"\x16\xbc\xf2q\x8b->\x84\x02\x97\xe1\x08\xb3\xc5\x07\x19\xe62\x06\xa5*5\x9c,Cp\x11\xc3Q\xf5\x85\xd7\xd2;\xc2\x80\x9f(\xde4w\xd0\xc5\x070V\x95\x98G\x94\x1b\x18\x84.\xec\xe3\x86\x17\xe5\xb9)\x18\xc0;\x8a\x10\x011\xde\x8eJ\xbc)\xef\xb4\xce\xec\xc4r\xee(\x03\x81\x11\x02\xf8v\xbc\xc9\xcdxC\xdd\x86U7\xc9\xb5\xc9\xbb)g0\xbd\x11\xd7\xbd\xb3\x9d\xbaye\x8bn|\xbbf\x19Q\x8b\x84\xac\x8e\x15\x85\xa7\xdc\xc9\x88\xe1\xed\x13\x0c\x82S\xbc\x81\xd3\xe8e\x1aKc\xbbb^\tO\xf1\x06\xa0a;\xa7\xaaR\x9d\xa4)9\xd5\xeaB{\xa1u\xc40*\x18\x9c\xc5\xb2\t\x14\xf3\x02\x01\x11\x06\xc0\xa4\xd6\x85\xc1\x15;`\xce\xdc\xb2\x03\x84\x96\x8a\x0e\xe6\x05\x03WP3m\xc2p\\\xb9\xee0\xdd\x19\xea/\x90\x87%\xdf;\x01]\xf5\r\xfb\r\xa2\x8c\x13\xdbyGB\xcc\xa4\xe94\xb0\xa5\xbe\xf9\xd2J \x956xv\\xf\xb0}\xd0\xd4Ihp\xc4N4>l1\xe3\x19\x9e\xfdVt\xc3\x00\xf3\x14C\x16\xb0I!\x9e\xf1\x90T\xbbr\x89\xe6\xb5nn\xe7u\xa9\xab\x8f\x8d/\r\x91\x85\x12\xd2\xdc&\x9e\xbd\xab\xf9\x0c\xd3\x87\xcf\xfb\x0b\xec\xc9$i\x845@w\xd6M_\xe1\xa8m\xae+\xf1\xa4\x8a\xd4\x86\x88\x97\x08\x90X\xcc\xc8"*\xd9\xf7]\x8d\xe3\xd0\\\xabR\xc5\xac(h\xb0\x16\xc1\xcb\xec;\xae1\xa4t\xa9\x9b\x80\xbd\x1e\xa7\x98\xb6\x02\\W\x0ciMm\x0c\xd6\x0b\xe3\xb7t\xf3\xd2\x93%\x1d/\x8d\x80\xe6\xbaD\x96\xda\xd4m\\t\xd3aKG\x11\x14jV\x9e\xc7\xf4\xac\xcd\xcbt;\xa9q\xa10\xb5e\xdc\xd8`8Iz\n\xdd\x9d\x1f\xb4\xa3\x96(t\xc3nC7\x8cm\xeeJ\xaap\xa5\x00JU4\xc62Nhd\xd2\xed\xa0\xc6\x85r\xda\x97nEx\x92\x02\xbczne\x8a\xaa\xdb(Vw\x8a\',\xc1Do,\xe7\x82\x90Kg\xad~a\x0e?\xad\xb9\xcb S\x15\xd9\xc7\x19\xea(\x01I\xab;{&_R\xa1\n\xdd\xee\x86\xef\x8d\xd7%Y@\xed\x07\xb9\xf7\xa5WP\x9b\xf5\xe9\xb4\xf6\xfc\xc6\x82\xc8\xa9\x11{tC\xbc\x06\xadA\xbf0oLj\xcc\xe2-Jf}$\xb7\x96\xc6\x98s\xa5\x93\x9d\xb5\xa1\xf4\xba.\xf4\x1b\x1b\xbaa;(\x0b\xedK\xccb\xc3DCL\x9a|\x83\xd7\x93\x1a\xb3F{\xc8\xdbc,xK(}\xb8\xdc\xbcL\xb7\xb3\xa2\x9b\x17\xdae)\xe4,\xb6\x83T\xf7,\xe6\xa6\xae\xfe\xcaqU(\x8e\x86\xdd\xd4\r\x13vMB\xe5\xae&\x95\xadC\x90\xd4\xc7C\xea\xe3\x0f+\'\xa5\xd2\x90\xd1\x84\xab\x089\x1e\xc9"\xadz\xb6\x8f\x1f\xc5n\x8d|\xafr\xf6\x0b{`cGq\x82\x19Iq\xf8\xd1\x1e\xc3\xbc\x87\x08\xceHzD\xab`E,\x1d\x1f\xde\xb9\xed\x0b\xee\x13h\xe3\xf3l\xe3\xa8\x895\x9c2.\xfe\xd2\xfd\x11\x93\x80\x82\xee\xdc\x91\x95\x11Bm\xe7\x0e\xa1\x155\xae\x81\x0c4\xd4\xaa\xde\x05\x84\xd9\xb0\xf1\xdb\xaa\x9b\x03\xa9\xca\xbd\t\xeb7\x8d\xf1\x06\x96\xd2\xf1s\xf6\x19\x95=\x84\tm\x11i!=\xdd\x04\xc3\x9d\x1a\xcc\x8f\xf6\xf8\xad\xee\x81-\t\xf5\xe2\xe1\x11\xa2\xd8\x18\xafo\xea%w\xb6\xd1\xbb\xf10<\xbf\xb0\xf4\x80\xf2\x92w\xb6\x0b\xe4k\x8cb\x8dM\xcb\xedb\x19N\x89/\x02\xc3\x05\xfb\x99\xa9\xd5\xf4\xf3\xab\xe1\xe25c\xcd\xfc&.\xb3X\\\xc3\xb2f6\x8bK\xf1\xf2\xcfn\x1az\xe5\xc1\x1f\x89\x99\xe5\xa1Y6\xf7\xed\xba]\xae\xd8\xb2\xbd\x9d\xce\xdb\x1b\xf6\xb8\x9a\xce?g\x7f\xe1\xe4j\xbdl\xa6\xf1\xb1\x0c\xb1\x1e\x9d"W\xb3C\xeb\x13O\xca-\x89\x019\xd5q\x16\x9e\x10\xc3A\xa3\xe9\xe7;\xdc\x84\xddLoo\xdbe;\xbfn\xd9Cx\xdcc\n\xefDv\x97\xb1\x9b\xb6}\x08\x0b\xee\x16\xb36\xd8\nY\x83\xb3b\x0f\x15\xbao\xd8\xac\xfdO;K\xeeFZ\x9c\'V\xd2\xed\x8a\xa7\xea\x16\xda\xc3\x90\xad\x03O\xab\xdd\x03\x17\xc3j<\x07\r}.I\x12\xb3\x8a\r\x95\x1e%\xad\x95)+\x85Z\xb2-\t\x98\xa3P\x12\xea\x99\xd2\x06\xca\x86\x8a\x11\x9a\xd7\xf0r\xf2CIU\xcf\xc4\x8e\xdb\xa73\xbd\xcd^\x84.I9\x90\x98b\xceu\x95\xc4\xb2\x11\xd1j\x11\xd8\x1ek\x9c\xeb\x92\xc4\tL\xb7\xe7\xa6\xa2\xb5\xf1\x9e\x14j@\xa8\xd7\xf1=\xa0\xf3\xccP\x87Q\xd2>\x91\xb4\x02R\x17\xed\x92d|\x17\xe9\x94\x0ch\xdd\x13InU\xbe\xe3\xa6\xb3m(\x12\x9d\x92\xd8\xfe\x9c\xfb*i \xa3\xe5\xe1v\x16,$\x9fA\xeb\x82\x9e\xb1\xa1\xc9\x92\xd8W\xa5\xe2\x94l\x8b)\xc4vKZ\x1fh\xc9X \xe6\xd5]\x8b\x91\x86\x11r\x9f^\x93?\xb5\xb3\xc5W\xf6\xb5Y\xb1\xe6\xe6&\xbd\x89O\xe2\xabf\x16 \xb9\x18\x87O\xc2\xb0#\x06C\x08nD ^/\xb0$\xa5\xf8K\xfb\xcc\xdf4\xcf\x87_\xf8\xf2\xbb\xd8c?\x8a\xa5@\xf1\xdd\xed@\xd2$w\xd26svy7\xbd]\xa7\xb7\xd0]v\xd2|\xcb\x13\xb1|\xc3\xa0\xdaegg\x87]5\x9f\x1eg\xcd\x92\x8d\xa7\xabu\x80\xb3\xb8e\x17\x11\xdf};_\xb3\xe3\'V\xc3\xd5\xd50\x1f\x83\xa6\xfbY\xf5\'\xd3\x9f\xd7\xc5d4\xfb\xf5\xe2#j\x1c\xa7\xb53\x05\xe9\xdb\xc9d\x88\x93\x1a1\x19\x9a\x8b8?\xde7\xf9i\x9f\x87\x8e\xe9\xbbo\x82v\xfbI\xb3rh{;k\xaf\x03\xc2U\x06\x15\x1d\xd0\xf5u\x04\x17\x9cH_\x9eU\xa7\xec\x07G\x14\xeb\x07\xbb\xee\x7fo\xd9\xb3`\xfe\xfd\x9cc\xd2T\xfa\x7f\x88\x80G\xbdR\xaf\x93]\xff\x07\xad\x9f\xdam'
p547
sg79
(lp548
I64
asg81
Nsg83
Nsg84
VShelXL
p549
sg86
Nsg87
S'e3e98fbd555e3b17c83423ad94828bd9'
p550
sg89
I62
sg90
VLeast Squares
p551
sg92
F0.25419999999999998
sbag1
(g12
g3
NtRp552
(dp553
g15
I00
sg16
I65
sg17
S'b85d255840d42c1436d5ea7584537f8b'
p554
sg18
g19
sg77
S'x\xda\x8dY\xfdO\x9b9\x12\xfe=R\xfe\x07k\xefN\xdb\xaa\x90z\xfc\xed\xd3\xb1\x12\xcb\x92\x86-\x10\xa0\xdc]\xb7Z\xa9z\x0b/%jH\xb8$\\{\xff\xfd\x8d?\xc6\xa6y_*B\xab\x1a\xc7c?\xf3\xf1\xcc\x8c\xdd\xe1\x80\xe1g\xd3\xde\xdd\x7f\x84\xd1\xaa]\xb3\xabU\xdbl\xdak\xf6\xe9\x7f\xec\xdd\xe4\xf0\xf8\xfd\xf1\xae\xe0\xa0^\xdb\xe1`8\xb8<\xba<\xcek?6q\xf5l\xc1\xce\xc4\x0bxI\x7f\x87\x83\x8b\xc3\x136\x9d_\xb3Gk\xd3*\x08?\xec/\xe0\xd3\x9a\xb8\xf9%[/\xe7\x0f\x9b\xd9r\xf1\xc4N\x17\xc0\xf8\x08\x84\xdba\x17_\xdb\xe6\x0b\xfe\xc2\xa5\xdca\xfb\xf3\xfb\xdb&\xfc\xc2a\x87MW\xb3v\xb1i\xe2.M\x80t\xff\xb0I\xd2\xe3ys\xf5\x85}c{l\x97\x8f\x84w\xec\x05\xcaH!\xd8Kv\xb3Z\xde\xb1\xb3f\xb5^.\xd6?\xb3\xff<,7a\x93u\x96[\xae\xee\x1e\xe6\r\xbbY>,\xaa%.\xff\xce\x0e\xc0\xb2S\xc1\xa6\x96\x8d\x87\x83\x83\xc3\xe3c\xdc\xcf\x02\xb7\x92\xd9\x91\xb5\x86\xb9\x91\xf1^2aF\x0e\xbca\x9e\xa7?\xc3\xc1\x87\xc3\x8b\x0b&T\x84\xcce\xfa\'\xfd\x06\xa8a\xf8\x19\x0e\x8e\xf7//\xd9.\x0c\x07\xef\xfe89\xc1\xef\xf4\xee\xfb\x9d\xdd?vp\xf0\xeaC\x9e\xc4\x99\xf0k\x9c\xdc\xfdPW\xbe\x8a\xf3\xb88N\x8e\xf7\x0f\xd8\x01\x9b\xb2\xc9p\xf0\xcf\xd3\xa3Kf\x1c\x93\x82\xe1\xc6\x0c\x0f\x19\xbd\x1b11\x1c\x9c\x1d\xef\x9f2\x06x\xec\xaf\xd3\xd3\xdf\xd8_q\xed|\xb6\xde05\x1c\xdc\xdc5\xf7aIs\xb5i\x92=\xfe\xb1\x9c\xb7\xdf\xc4\xa8\xfd\xb6Y5\xeb_\xf2\xdc\xe4\xcb\xfc\xdd\xea\x8a\xfd\xf4\xb7\xd1\x9f\x7f\xe6\xf8\xb9\xfd2\xff\x89\xbe~\xbd%\x83g\xff\xfb\xcd\xe42D\x1bz\x94\x87\xcfp0\xfe\xd7\xfe\x05K\x1f4\xa4\xc7@\x1b\x0e\xa6h\x13\xc6D\x9a3\xd2)o\xd3X;\xe1D\x9eW\xd2*\xab\xc3\x18`\x147K\xf3\\i\x93\x97s-\x9cd{\xc3\x01c\xe5\x08.\xbc\x90y\xc8\x85\xd44\x94\x96\xe4Ap\x191\xc8\x82\xc1\xa3\x14\xc6N\x1c;\xce\x9dU\x19\x83\xb2\x0eL\x0f\x06\t@\x18\x94G7oa\xd0\xdc\xa3\x82!$9\xf7\xda\x95\xa1\xf344\xc1\x0e\xfb\xe3\xa3\xf7\x0c\x14\x12o\x12\xd1d\xdc\xb8L\x9b\x0c\xdcj)x\xb1\x88\xb7\xdcm\xa1\xd9\x85\x91N\x96\x8e\xbb\xb1\x10f\xd3\x10y\xa4\x9b\xb2\xdc+C\xfa8)3p$\x8b\x07\xd9\xa3\x9b\x95\xd6\x90n\x16\xcf\xde\xd2M\t(FM\x9e\x88\ni\xad\xf2P\n\x0f\x11\x83\xae>\xf6\nT\xb6\xaf\xb1\xc6\xf0l_a\x94P\xbe\x07\x83\xd3\x82\x86\x1ad\xc7\xbeR\xe9\xe2M\xaed\xb1/\x90\xa9A\x88\xe4cS\xed\xc0\xad\x81\xac\x18X\xadC\x08\x86\xb1\xc4\xcd|?\x06_\xdc\xedP\xe7m\x1f?\xf2\xa62\xa2\xc6\x19\xcd\x82\x93~\xcb\xc7\xa6\xf8X\xa2\x0c\xe418\xa7\x84\xcf\xf3\x02}/\x9f\xe7c[\xe3\x17\xbf\xf6\xe4c\xebA\xd0\x18\x0cx\xd7\x17\xbfZzR\xd3\x19\xd9\xd5\xcd(R\xc8\x18Z\t\x8aS`\x08p>bp\x15\x83\xd4\xcag\x9b\xe2H\x17\x8d\xa4q)\xe6:<\xb6\xb2`p\xa6\x1bg\xe4!\x14\xd1\x84A(Yf\x91\xfd\x98\xa29\xff\x15\xb7\xce\xe7Z!\x80\x17\xb6\x18\xeei\xcc\xbd\x80\x1e\x0c\xa8\x06\xa9d\xc1v0\xa0\x98&o\x860\xa4\x83\x81b\x1d0KE\x0c\x07\x05\x83R\xde\x9b\x1c\xebB*Nq\x8f\x81a|_>3F\x11\xa1\x94\x12\xdd|\xa6H\x8b\xe0\x0bN\x07sI\xc8\xb8\xb0:b\xf8\xad`@3h\x91yn\x944\x82b\xdd+o\xfa\xec y\xe1\xbc\x01\xdb\xe1\x9b\x00C_#FW\xe0\xb8\x1a%2\xf9\xe2\xb0\xfa\xc2k\t\x8a0\xe8\x94\x06\x03\x06\xcd\x9d\xe4}\x18L\x89\x07\r\xa6\x83\x01t\x89>nbJ\x8c\xcasS\xb2\xbd\xf4\x8e\x18\x022\xf2\xed\xb0\xf0My\xa7\xa9\x02`9wt\xaa4\x00\xc2w\xf9&\xb6\xf9\x86\xba\x8d\xabn\x82\xebR#\x9c\xb1\x94\xa1%BH\xf3\xdb\xba\xf9\xe2c\r\x18\xd7\xdb\xf6M\x99)%1\xc1\x8bc\xa1f9\'#\x867\x8f0\x84\xc9|\xae\xd3\x8a\xf2\xbat\xc2\xb8>\xfb*\xf0d*)\xb5\xe8\xe6TU\x92\xb90%\xb8lMm\xa0}\xc40)\x18\x9c\xf5\x8ej\x8bV\xc0=q\xdeILj}\x18\x9c&\xfa*c:9U\x82\xaf\x07?\xf2\xb1\xd25\xd3&\x0cG5\xd6\x1d\xa6;C\xfd\x85\x91\x14D\x8a;\xe8\x8f3\')\x82\x1d\xf2\xbf\xe3\x0b\xac\xed\xe54Y0h_b\xdd;\xbe\x15gG%\xce\xd0\xf4\x9c,\xe2\xb4,\xea\x06\xe3[\xfe\xbc8\xfb\xbd\xe8f\x1cV\xe9l\x7f+\xb9p\xe4c$\x8b\xeb\xe3\xb1\xd1\xdc\x958\xd3\x1d\xfb\n\xadK\xb14%\xf3\x81\x95\x85YX\xfd#\x86\xb75\x9fa\xfa \x9e\x03\xf6d<\x072\xf6\x01X\xaa\xfa\xea\xa6\xe7\xd4\x1b\x19\x05\xdd\xfe\x01h\x07\x8c\xef\xda&\xf1\x92S\x85\x0e\xfdY\xb2\x88J\xf6}[y\x1c\x9ak[\xaa\x98\xf1T\xdd\xd1\x90\x1d\x8b<a\xdf\xe3\xca!\x85l\xa4\xbc\x84\xbd^\xe9\xb4,H\xd7\xd7\x1bim]\xad\x17]\xdd\xbc*\xd9\xc8\xf1R$4\xaf\xccR\xdb\xba\x1d\x17\xdd4nY\xf2\x92\xc3B\x97\xc7h\x0f\xae\x9e\x99\xa3N*/\x94)|t\x18\xf2@9\ntN\xb4\xdb\xba9j\xc3\xb1\x1bF\xf6~\xaf\x1b\xe4\xc4\x94R\x853\xa5\xd1\xd2%?`\xdfLhD\xd2m\xbf\xf2\x02\x99O\xd9\xcak\xf0\x8a\xd0`\x95O\x11\xde\xab\xdb$V\xf7,\x87*Xb\xa1\x17\x02\x1b\xb4\\e\x9d\xb5J=\xcf>\xa75w\x19l;8\xd9\xc7\x19C5\xd2P\xcd\xee\xe4\xf0\xd2\x14)\x8c\x83m\xdfcq/\xc9B\xda\x9a49\x94^Ao\xe7\x8d\xd3\xda\xf3\xa3O\xa8+vR\xd5\x8a\x8d\x8cU\xcf\xcc\x1b\xd3\xcaY\xbc\xb5\x08\xeaA\xb8\xb5\x92\xd8cp\xda\xf4\xd7\x06B\xec\x14tz\x10$\xba(a\xef)\x98!\xed\xbb\x9b\x92\xa6\xdd\x8a\xebi\xe5\xac\xd1\x85\x17\xc8\x05\xefKM\xc6\xcb\xcd39{Vt\xf3\xa0]J0(\x84e\x8f\xda2\x89A \xfa\xfa+W\x122.\xc7\x06jK7\x17\x9bXj&J\x12R\xa5\x8f\x17\xb8-\xf5\xf12\xf5\xf1\x075&\x85\xd2\xa9\xb4\x03R\x04o3\x94\xa11\x1a\x9c~\xb2\x8f\x9f\xc4n\x8d|/\xbd\xb7\x90\xf7\xc0M\xe8~\x85\x19Iq\xf9\xa3=\xc6y\x0f\x08\xce\xe0\xa9\xeb\x0fVAV\x1a\xc2a\x9dW\xcf\xb8O\xa0\x8d\xcf\xb3\x8d\xa3&\x96nX\xc8\x06\xaeK\xf6\xf5\xa9\xef\xec\xe4\x0eO\xc1\x0b\xe8\xe1m\x1b\xe3\x9c \x16`\x08R\xfc\xa0\xe5J3\xa0\xa5\xdd\xb2\xf1\x9b\xaa\x9b\x93B\x96{\x13\xd6o\xea2B\xf3\xf1C\x1bO\xca\x1e`B[DZ\x08OQ\x13\xee\xd4\xc2\xfch\x8f\xdf\xeb\x1e\x16s\x15U?m\x0cUf,\x15\xbes\xc3\xe9\xb3\xf1\xe4\xed\xf18<\xbf\xb0\xf4\x80\xf2\x9cw\xb6\x0b\xec\x15#\x8b5f\xcc\x9b\xe5*\x9c\x82m\xb5b\xe3%\xfb\x85\xa9\xf5\xec\xf3\x8b\xf1\xf2%c\xcd\xe2:.\xb3X\\\xc3\xb2f>\x8fK\xf1\xf2\xcf\xae\x1bz\xe5\xc1\x8f\xc0:p\xdf\xac\x9a\xbbv\xd3\xae\xd6l\xd5\xde\xcc\x16\xed5{X\xcf\x16\x9f\xb3\xbfpr\xbdY5\xb3\xf8X\x86X\x0fO1V\xb3C\xeb\x13O\xca-)\x02r\xfe\xe7,<!\x86\x83&\xb3\xcf\xb7\xb8\t\xbb\x9e\xdd\xdc\xb4\xabvq\xd5\xb2\xfb\xf0\xb8\xc7\x14\xde\x89\xec\x0ec\xd7m{\x1f\x16\xdc.\xe7m\xb0\x15(\x87\xb3\xb0\x8b\n\xdd5l\xde\xfe\xb7\x9d\'w\x9b\xe1\xe0<E%\xdd\xaex\xaan\xa1V\x87l\x1d\xaeD\xd5\xee!\x16\xc3j<\x07\r}.H\x12\xb3\x8a\r}\x1dJZ+RV\n\xf7\x89\xae\xa4\xc4\x1c\x85\x92\xb2\x9e\x89\xf7+\x9f*F`wx9\xf9\xa1\xa4\xaagb\x7f\xe3\xd3\x99\xe1\x16\x1e\xbd(\xfb$\xc5H\x08\x94\xd4U\x12\xb3dD\xab!T\xcdX\xe3\\\x9f$N`\xba=7\x15-\x12W\xa5\x1a\xc0]~\x0f\xe8=3\xd4a\x94\xb4\x8f$-\xc8\xd4E\xbb$\xa9\xbd{B2\xa0u\x8f$\xb9U\xf9\x8e\x9b\xce\xb6\x81\xa3\xbd\x92\x80\x92\xbeJ\x1a\x99\xd1r\xad\x92\x85\xc4\x13h\xc3\x05\xe8<\xb6DY\x92\x87<\x19\x8a\x93\xb7\t-<\x816\xb4\xeb!|C`^\xde\xb6\xc84d\xc8]zM\xfe\xd4\xce\x97_\xd9\xd7f\xcd\x9a\xeb\xeb\xf4&>\x8d\xaf\x9aY\x80\xe4"\x0f\x1f\xd1\xb0\x87\x83\x81\x82[\x0c\x04g\xf0\x1a\x9e\xf8\x97\xf6Y\xbcn\x9e\xa6_\xf8\xf2;\xee\xb1\x1fq)\x84\xf8N\x97H\x9a\xe4N\xdaf\xc1\xde\xdd\xcen6\xe9-t\x87\x9d4\xdf\xf2DzB\x18U\xbb\xbcz\xf5\x8a]6\x9f\x1e\xe6\xcd\x8a\x1d\xcf\xd6\x9b\x00gy\xc3."\xbe\xbbv\xb1aG\x8f\xac\x86\xab\xaba>\x06M\xf7\xb2\xea\x8f\xa6?o\x8a\xc9h\xf6\xeb\xc5G\xd48Nkg\xca\xe27\xd3\xe9\x18\'5b24\x17q~\xbck\xf2\xd3>\x0f\xef\xd8\xdf}\x13\xb4\xdbK\x9a\x95C\xdb\x9by{\x15\x10\xae3\xa8\xe8\x80\xbe\xaf#\xb8\xe0D\xfa\xf2\xac:e/8\xa2X?\xd8u\xef{\xcb\x9e\x05\xf3\xef\xe5\x1c\x93\xa6\xd2\xffC\x04<\xea\x85z\x99\xec\xfa\x7fQ\x87\xda;'
p555
sg79
(lp556
I65
asg81
Nsg83
Nsg84
VShelXL
p557
sg86
Nsg87
S'e3e98fbd555e3b17c83423ad94828bd9'
p558
sg89
I63
sg90
VLeast Squares
p559
sg92
F0.25419999999999998
sbag1
(g12
g3
NtRp560
(dp561
g15
I00
sg16
I66
sg17
S'cf75741c1f3a4b59f81b7ad986a24fb2'
p562
sg18
g19
sg77
S'x\xda\x8dY\xfbO[\xc9\x15\xfe\xdd\x92\xff\x87\xa3m\xab&\n8\xf3~Te%\x96\xc51\x1b\xc0@h\x9b\x8dV\x8an\xe0\x12\xac\x18\x9b\xda\xa6I\xff\xfb\x9ey\x9c\x19\xe2{I1D\xb9\x9e;g\xe6\xbc\xbe\xef\x9c\x19\x86\x03\xc0\xcf\xa6\xbd\xbb\xff\xc8G\xabv\rW\xab\xb6\xd9\xb4\xd7\xf0\xe9\xbf\xf0nrx\xfc\xfexW0\xae^\xdb\xe1`8\xb8<\xba<\xces?6q\xf6l\x01g\xe2\x05\x7fI\xff\x86\x83\x8b\xc3\x13\x98\xce\xaf\xe1\xd1\xdc4\x8b\x87\x1f\xf8\x13\xf7iN\\\xfc\x12\xd6\xcb\xf9\xc3f\xb6\\<\xb1\xd2\x05\x076\xe2\xc2\xed\xc0\xc5\xd7\xb6\xf9\x82_\x98\x94;\xb0?\xbf\xbfm\xc2\x17\xc6w`\xba\x9a\xb5\x8bM\x13Wi\x82J\xf7\x0f\x9b$=\x9e7W_\xe0\x1b\xec\xc1.\x1b\t\xef\xe0\x05\xcaH!\xe0%\xdc\xac\x96wp\xd6\xac\xd6\xcb\xc5\xfa\xaf\xf0\xef\x87\xe5&,\xb2\xcer\xcb\xd5\xdd\xc3\xbc\x81\x9b\xe5\xc3\xa2z\xe2\xf2op\xc0-\x9c\n\x98Z\x18\x0f\x07\x07\x87\xc7\xc7\xb8\x9e\xe5\xccJ\xb0#k\r\xb8\x91\xf1^\x820#\xc7\xbd\x01\xcf\xd2\xefp\xf0\xe1\xf0\xe2\x02\x84\x8a*3\x99\xfeK\xdf8Z\x18~\x86\x83\xe3\xfd\xcbK\xd8\xe5\xc3\xc1\xbb\xdfON\xf0\x9d\xde}\xbf\xb3\xfb\xfb\x0e>\xbc\xfa\x90\x07q$|\x8d\x83\xbb\x1f\xea\xccWq\x1c\'\xc7\xc1\xf1\xfe\x01\x1c\xc0\x14&\xc3\xc1?N\x8f.\xc18\x90\x02pa\xc0MF\xefF \x86\x83\xb3\xe3\xfdS\x00\x8e\xdb\xfe2=\xfd\x15\xfe\x8cs\xe7\xb3\xf5\x06\xd4pps\xd7\xdc\x87)\xcd\xd5\xa6I\xfe\xf8\xfbr\xde~\x13\xa3\xf6\xdbf\xd5\xac\x7f\xcec\x93/\xf3w\xab+\xf8\xe9/\xa3?\xfe\xc8\xf9s\xfbe\xfe\x13\xbd~\xbd%\x83{\xff\xeb\xcd\xe42d\x1bF\x94\x85\xcfp0\xfe\xe7\xfe\x05\xa4\x0f:\xd23n\x86\x83)\xfa\x04@\xa41#\x9df\xf9Y;\xe1$K\xcfJZeux\xe6|\x14\x17K\xe3Li\xb46=j\x9c\x0e{\xc3\x01@\xd9\x82\t/\xf2j\x8c\t\xa9\xe9Q\x1a\x9f\x1f\xb9`:\xea \x8b\x0e\x9eID@zv\x8c9\x9a\xab\x94u\xbcO\x07\xc91M\xb2:\x1e\xb5\xdf\xd2A3\x1ff\xee\x86\x8d\xbd\xe1\xe5\xd19z4\x1c\x83\xb5?>z\x0f\\!\xf0&Q\x1b\x99\xb5q\xde\x90G\xac\x96BI\xf2\x887\xdeni\xb3\xcbG:y:\xae\x06!\xcd\xa6!\xf3\xc86e\x99\xd7\xf4\xac\x9c\x94\xd9N\x04\x8b\xe7\xb2\xc76+\x1d9\x10e;\xb6)\xc1i&\xd3\xa6\x98\xa95\x99)\x85O:\xe8\x1ac\xaf\xb8\xc8\xfb\x1ak\x0c#\x1d\x8c\x12\xca\xf7\xe8\xe0\xb4\x90\xe4K.;1\x96\x18\x18\x8a&\x8b\xeeI\xfe\x8dA\xd9\x8d1\x16"\xea`\xaa\x1f\x98\xd5>\xa7\x03\xb7Z\xb3\xbc\x01:D\xfb~\x1d<\xa7\xfdB\x16l\xc78\xd0@\xdeXiW\xf2,:/\xea\xe0\x14\xdb\x8a\xb1)1\x96L\x19\x96\x97\xe7\xce)c\xf2\xb8\xf0\xc9\xa9\xcf\x88\xb1\xad\xf9\x8b\xaf\x1de\x89\xf5\\d\xef(nx\'c\xa2AZ\x163\x9d\xb1]\xdbl\xc1\x90\xa9\xc0Q\x8c\xcc\x14\xdc\xd9\xa8\x83\xab:H\xad|^\x14\x9fJ\x00\xa54.\xe5\\\x17\xc7\xa6\xe8\xe0t7\xcf(B(b(\xdc\x08\x86\x9a}\x02u8`\xec\x17\\:\xefk\x85\xa0\xdc\nh\xe1\x14{\xc9\xbc`=:p\x84\x1a\xa5=\xb7\xbe\x93g,fL\x8c&\x97%\xc6\x9a\x97Q\xa5d\xd4\xe1\xa0\xe8\xa0\x94\xf7\x94\x0eB*\xa6\xb3>\xd2"z\xfb\xfc`\x8c.xS\xa2\xe3\x07\xa18\xaf\xb1 \xbcq$4\xca>aU\xd4\xe1\xd7\xa2\x03\xbaA\x17\xbc)iD\xdeKz\x95\xe8\xa8\x93\x0f\xccR\x94\rw\xac\xa3\x037\x85H\x95.\x010\xae\x8c"\x8bG\x1d\x0ek,<R\x97\'\x1d\xf0[\x0e\xa1\xd4\xcc\x89>\xbcIc+\xe6\xbb9\xc95\xb3e7V8\x95\x19U\xa0\xe7=!\x84\xcb\x88\xb7\xc3\x827\xe5\x9d&mC9\xf7Y3\x89D,\\\x17ob\x1boh\xdb\xb8\xda\x86%\xa4\xe0\r\xf1C\xb8\x90\xd2;\xdb\x8b7\xafD\xad\r\x9d<\x13\xa60\x17\x92X)\x12\x95i9s)\xc6o\x1e\xe9\x80f\x10k8\x8d\xe9N\xcf\xc2\xb8\xbe\\W\x9c\xe8\x0f\x1b,d\xeb.\xa7\xaa\xb2\xb1):\xd8\x1aynR\xaeO\x8a\x0e\xcezg\n\xe69#\xc2\x94N"\xb2\xfatp\xba\xd4M\x83\xf0\xdf\xd6\x81WN\xb5\x8fb\xac\x8aw\x94\x15Q\x87\xa3\x9a\xeb\x8e\x0bM\x91\xf5F\x12U Ye\x1e\xdc\x8e\x85\xa3\x12\x883|7\xd7%/\x1b+Q6\xd6\xbe\xb0\x91\x0fx\xfb.\xcf\x8eJ\x9e\xa1\xeb\x99\xcc\x1a8-\x9d"V@\xcb,{^\x9e\xfdVl3\x88\x14\xa2_+\x99\xa0\xc2,\x03X\\\x1f\x97h^\xf2\x8c\xebno\xa4ua\r\xe3\x0b\xaf[i\n\xd3Z\x1dux[\xf9\x0c\xe9\xc3\xe5\xf5\xb9\xb4\x92b\x8c}\x80\xd7}|\x86m\x05\xf9\xd7(L\xe6m^\xe7\xcc\x14Z\xf1\xa2\xc4\x98S\xe4\x05\x02\x9d<\xa2\x92\x7f\xdfV\x1c\x87l\xa8U\xcc\x10\x02\xb0Zd\n\xfb\xff\xfe=\xae\x18R\x9aS\xbd\x90\xd8\xeb\x91\r\xca\xa2\xa5}\xf9\xabu\xe9\x8d\xb0^tk\x96\xd7\x85\x8d\\\xc9_d._\x90\xa5\xf4\x96m\xc7\xc56my\t\nf\x8e\xe44\x8e\xf4\xac\xd4\xf3l;\xa9\xb8\xc0\x06\x83r\xd69\xe9\xa8\xa3\x94\x1c\xebn_\xeeh\xe7E\xe9\xa1;\xb8@p\x13\x9b#U8_\x1a-]\xab\xb43\xa4\x8dH\xb6\xedW\\\x04\xe4;\xeaV\x10\x0c\xa5\xdf\xc1\xf4{\xda\xb6I\xac\xeed\x05\xe2\xd9e\x1d\xb0\xc9g\xd4>\x08\xe4\\\xf9L\x0e?\xad\xdceP_M\xfe\t$N\x15A\xe5\x0c\xebp\xb8\xe5\xa5u\xd1\x1d\xee\xc2\xe2^HS\xda\x02(\xceJ?\xa8\xb4\xd8\xe2\x8d\xd3\xda\xf3\x1b+\x08Y\xc8OFR\xf7\xa4\xb5\x94\xfcy\xb6M+f\x1dr5\xf5\xd8\x0c\xbdC\xe7\x19\x83X\xf6\xfd\xb5\x81x\xd9\xf5`\x16{R\x8a\xb2\x15\xac4?V\x12=\n)\xb6\xf3zZ1k\xb0\xfag\x87p\x04\x1cUK\x15:\x04\xf3<\xdb\xce\x8am\x9e\xeb\\\xbdQ\x08\xcb\x9e,\xfd\x95U\xa2\xef<\xe3X\xe9X4bb\xdb6\x17\x1b\xe9LB\x960+T\xe9\xe3\xb1\x01s\xd4\xc7\xcb\xd4\xc7\x1f\xd4\x9cD@\xeb\x14\x1f\x84\x08*@(\xc3\x06\xd8\xab\'\xfb\xf8I\xec\xd6(\xf6\xd8\xb8\xa4x\xe3\x1a\xe1<\xa3\x0b#)\xf6\xc35\xc6y\r\x1e\x82\x91:\xc2\xe8\x15<l\xd1\x1a\xde:\xa7\x9fq\x9e@\x1f\x9fg\x1fGKj\xce \x1at\xa9\xa9x\xd8\xed\xe5\xc5\xc2\xf9\x1c#\xbc]wp\xac$\x8d2\x96\xda\x0c\xa5KS\x84N\xb4[>~SmsR\x94\xd3Dh\xf3(\xe2\xde\xe5\x83\xd7S\xfe\x99\x9458\x96R\xe2\x0b\x856\x10\xff\xa8\x80j\xff\xa35~\xabk`KR\xd6@\x12}\xd4\xed\xf8>\x8cv|<y{<\x0e\xd7/\x90.P\x9es\xcfv\x81}ZDq\xf0\xd5\xcdr\x15v\x91x\xea\x80\xf1\x12~\x06\xb5\x9e}~1^\xbe\x04h\x16\xd7q\x9aEG\x87i\xcd|\x1e\xa7\xe2\xe1\x1f\xae\x1b\xba\xe5\xc1\x8f\xc0\x06\xe1\xbeY5w\xed\xa6]\xada\xd5\xde\xcc\x16\xed5<\xacg\x8b\xcf9^8\xb8\xde\xac\x9aY\xbc,C]\x0fO1Ws@\xeb\x15O\xe2\x96\x94\x01\x99\xff\x19\x84+\xc4\xb0\xd1d\xf6\xf9\x16\x17\x81\xeb\xd9\xcdM\xbbj\x17W-\xdc\x87\xcb=Px&2;\x00\xd7m{\x1f&\xdc.\xe7m\xf0\x15W\x0eG\xf9.\x1at\xd7\xc0\xbc\xfdO;O\xe1\xc6\x92r\x9e|K\xa7+\x96\xaa[\xe0\xd5\xc0\xd6\xa1\xff\xac~\x0f\xb9\x18f\xe3>\xe8\xe8sA\x92\xc8*6\xf4u(i\xadH\xac\x14\xfa\x90\xae\xa4D\x8eBIY\xf7\x14V\xfbT1B\x1f\x1anN\x9e\x94\x0c{\xaa\xba\'\xf7\xdc\xa7=\xbd\xcbQ\x94}\x92b\x14\xae+\xceu\x95\xc4CB\xd4R\xf3p\xce\x885\xce\xf5I\xe2\x00\xd2\xed\xb9\xa9\xda\xdax\xb3\x11j\x00s\xf9>\xa0w\xcfP\x87Q\xd2>\x92\xb4\\\xa4.\xda%I\xed\xdd\x13\x92A[\xf7H\x92\x05P\xc73\xaeJ{\x86*\xd3+\xc9Q\xd2WI#Y\x92`:\xd9\x19\xef\r\xfa$]\xb03\x1e\x88\xb2$\x0b\xa7\xf0P\x9c\xbcM\xda\xf2\'\xb4u,\xa4%@H\xcc\xcb\xdb\x16\x91\x86\x08\xb9K\xb7\xc9\x9f\xda\xf9\xf2+|m\xd6\xd0\\_\xa7;\xf1i\xbc\xd5\xcc\x02$\x17q\xf8\x08\x86=\x18\x0c\x10\xdcB w\x06O\x10\t\x7fi\x9d\xc5\xeb\xe6i\xf8\x85\x97\xdfa\x0f~\x84\xa5\x90\xe2;] i\x92;i\x9b\x05\xbc\xbb\x9d\xddl\xd2]\xe8\x0e\x9c4\xdf\xf2@:i\x8e\xaa_^\xbdz\x05\x97\xcd\xa7\x87y\xb3\x82\xe3\xd9z\x13\xd4Y\xde\xc0E\xd4\xef\xae]l\xe0\xe8\x91\xd7pvu\xcc\xc7`\xe9^6\xfd\xd1\xf0\xe7Mq\x19\x8d~\xbd\xf8\x88\x16\xc7a\x8d\xcd\x17\r\xbf\x99N\xc78\xa8G\xf1v8\x8dE=?\xde5\xf9j\x1f\xb5\xddz\x13\xac\xdbK\x96\x95M\xdb\x9by{\x154\\g\xa5b\x00\xfa^G\xe5B\x10\xe9\xe5Y\r\xca^\x08D\xf1~\xf0\xeb\xde\xf7\x9e=\x0b\xee\xdf\xcb\x1c\x93\x86\xd2\xdf!\x82>\xea\x85z\x99\xfc\xfa?\xd2\x02\xda\\'
p563
sg79
(lp564
I66
asg81
Nsg83
Nsg84
VShelXL
p565
sg86
Nsg87
S'e3e98fbd555e3b17c83423ad94828bd9'
p566
sg89
I64
sg90
VLeast Squares
p567
sg92
F0.25419999999999998
sbag1
(g12
g3
NtRp568
(dp569
g15
I00
sg16
Nsg17
S'ed168d0060799f290c41f0ded9980f4f'
p570
sg18
g19
sg77
S'x\xda\x8dYkO[I\x12\xfdn\xc9\xff\xa15\xbb\xabI\x14p\xba\xfa\xdd\xabe$\x86\xc11\x13\x83\t\xb0\xbb\x99h$t\x03\x97`\xc5\xd8\xacm6\x99\x7f?\xd5\x8f\xea&\xf6%\x83\x01\xa5\xdd\xb7\xab\xfb\xd4\xe3TU\xdf\xf4{\x0c?\xeb\xf6\xee\xfe\x12\x06\xcbv\xc5\xae\x96m\xb3n\xaf\xd9\xc7?\xd8\xf9\xe8p\xfc~\xbc+8\xa8\xd7\xb6\xdf\xeb\xf7.\x8e.\xc6y\xede\x13WO\xe7\xecT\xbc\x80\x97\xf4\xd7\xef\x9d\x1d\x1e\xb3\xc9\xec\x9a=Z\x9bVA\xf8a\x7f\x03\x9f\xd6\xc4\xcd/\xd8j1{XO\x17\xf3\'v:\x03\xc6\x07 \xdc\x0e;\xfb\xd26\x9f\xf1\x0b\x97r\x87\xed\xcf\xeeo\x9b\xf0\x85\xc3\x0e\x9b,\xa7\xed|\xdd\xc4]\x9a\x00\xe9\xfea\x9d\xa4\x87\xb3\xe6\xea3\xfb\xca\xf6\xd8.\x1f\x08\xef\xd8\x0b\x94\x91B\xb0\x97\xecf\xb9\xb8c\xa7\xcdr\xb5\x98\xaf~d\xff{X\xac\xc3&\xab,\xb7X\xde=\xcc\x1av\xb3x\x98WK\\\xfc\x93\x1d\x80e\'\x82M,\x1b\xf6{\x07\x87\xe31\xeeg\x81[\xc9\xec\xc0Z\xc3\xdc\xc0x/\x990\x03\x07\xde0\xcf\xd3o\xbf\xf7\xe1\xf0\xec\x8c\t\x15!s\x99\xfeI\xdf\x005\x0c?\xfd\xdex\xff\xe2\x82\xedB\xbfw\xfe\xdb\xf11>\xd3\xbb\xefwv\x7f\xdb\xc1\xc1\xab\x0fy\x12g\xc2\xd78\xb9\xfb\xa1\xae|\x15\xe7qq\x9c\x1c\xee\x1f\xb0\x036b\x93~\xef\xdf\'G\x17\xcc\xa8\xf0+\\\xbf\xc7\xf0\x94\xc1\xf9\x80\x89~\xeft\xbc\x7f\xc2\x18\xe0\xb9?ON~a\x7f\x1f\xf5{\xb3\xe9j\xcdT\xbfws\xd7\xdc\x87%\xcd\xd5\xbaI\x06\xf9\xd7b\xd6~\x15\x83\xf6\xebz\xd9\xac~\xcas\xa3\xcf\xb3\xf3\xe5\x15\xfb\xe1\x1f\x83\xdf\x7f\xcf\x01t\xfby\xf6\x03=~\xbd!\x83g\xff\xf7\xcd\xe8"\x84\x1b\xba\x94\x87O\xbf7\xfc\xcf\xfe\x19K\x1f\xb4\xa4\xe7!:&h\x14\xc6d\x9a3\xd2in\xd2X;\xe1\xa4Oc%\xad\xb2:\x8c\x01\x06q\xb34\xcf\x956y\t\xd7\xc2\t\xb6\xd7\xef1V\x8e\xe0\xc2\xa3\xfb\xd3\x90\x0bih(\x8d\xcbC\x10\xdcE\x0c\xb2`\xf0\\r\x99\xa5\x1c\xe7\xced1\xa5\xac\x03\xd1\x81A\x02\xc6I\x86\x83:mb\xd0\xdc\xa3\x82!&9\xf7\xe8\x19\x1a:GC\x130\xec\x0f\x8f\xde3P\xc8\xbcQD\x93\x11x\xe7\x8d\xcec\xab\xa5\xe4\x8e,\xe2\x8d\xdbD\xb3\x0b\x03\x9d,\x1dwc!\xce&!\xf4H7e\xb9\xd7\x96\xf4qRB\x1a#[<\xa8\x0e\xdd\xactd*\x94\xdd\xb2\xaf\x12\xbc\x18UkI\niE\xbaI\xe1\x13\x06]}\xec\x15\x82\xc8ck\x0c\xed \x8c\x12\x9aw`pZ\xd0!\x1a\xe4\x16\x06\xa9\x94$orU0x\xd0y\x08B$\x0c\xa6\xda\x81[m\xb3\xee`\xb5\xe6y^J\xa5\xbd\xef\xc4\xe0\x15\x9d\xe7\xd0\xdd\x9b>\xf6\xde\xd0\xc1J\xcb\x12g\x8e\xdc\rN\xf1\r\x1f\x9b\xe2c\x892\x8e\xd08\xa7\xc8:h<\xad\xfd\xf3|lk\xfc\xe2cC>\xb6\x1e\x04\x8d\xc1@D\xb9\x15\xbfZ\x00\xa9\xe9\xecv\xfczK\x14\xe3\xa6\xb0\r\xd0\x89D2p:bp\x15\x83\xc4\x10\xc8\x81\xa3Q\x1fpd_\xe3$\xef\xe4\xb1v\x05\x83\xd3\x1dqF\xe6GU5\x1d\xacH7\x8c/a0Gs\xfe3n\x9d\xcf\xb5\xe8w^\xd9B$U\x12c\xc3u`\x00G\x86\xe7\x16\xb6s\t\x8a\x15oB\t9\x0cI\xf2<(\xe5#\x86\x83\x82\x01gP\xf9\x1c\xdfR!\xd3\xb3\x1d\xac7\xbe+\x97\x18c\xc8\x17Ja\xd8o\xe63\x05P}\xc1\xe9`\x0c4\x8a>aU\xc4\xf0K\xc1\x80f\xd0\x90}e\x9444\x96^y\xd3\xe5\x0b\xcc1\x944\r\xb8m\x0c`\x8a\xf2J\xf3\x02\xc7\x95L\x80Y<b8\xac\xbe\xf0Z*K\x18\xf0\x1bE\xb8\xc6\xb3\xba|!\x8d\x15\x85\xf3\x96ob\x00\xcdkLrA\xcas\xa3\x0b\xf5\xbc\'\x86\x80\x8c|;,|S\xde%\xa1\\\xcf\x89\xdah\x9b\xcc\x96o\xf9&6\xf9\x86\xba\r\xabn\x02)B5\xc2\x19\x0b\xa4\x9b\xc4\x14\x0f]\xbay\xe9km\xd8\xca%"EjNb\xa5^\x08(q\x8a5)bx\xf3\x08\x03p\xaaiXB\x95\xa28s\xc2tbP\xe0\x89:Rj\xe8\xc8\xa9P#\xaa\x0c\xad)|\x03c#\x86Q\xc1\xe0\xacwDM\xad\x10$\xd9\xc1IdV\x17\x06W\x02Ia\xdcoa\x80Z7-\xe7\xc5\xc7\xba\x0c\x95Mv8\xaa\xb1\x8e\x15Zi\xea/\x8c4\xe4q\x8e\x0f\xba\xfa\x074\x10\xf9\xc2\x85\xf36}!\xa1\x9e&j}\xf3\x85\x85\xc8\xe3\x8d8;*qf\xb0}\x10\xd9+N\xa3\x1d\xa8\xfa\x80\x97\x16\x9e\x17g\xbf\x16\xdd\xb0\xdc\xfb\xd2\tHt\x0b\xd97\x90\xa5+\xaf\x1b\r\xaaph\xdb\xc7"\xa5\xdcl_R\x08\xac\xd45\xd3&\xfb\xbe\xad\xf9\x0c-J\xc4\x04i%aP\x02r\x9e\xdb\xac\x9b\xbe\xd4\x16,\xefj+\xaf\x03\xb7%\xad\x94\xf4\x8a\xd1E\x94\xc6\xd4U,\xa2\x92}\xdfV\x1e\x87\xeeZ\x96*f(\xbbb\xb5\xe0[\xdd\xe2\x13\xf6\x1dW\x0e)<\x8b2\x01\xf6z\xbc\xf4L ;{O\xb4\x9f+\xf5\xc2\xba-\xddR\xb3\x17-\xe9J\xfc\xa2#*\xb3\x94\xd9\xd0m\\t\xc3\xf6\xc4\x96\xae\xc4)IY\x1b[\x15\xae\xf8\xf3t;\xae\xbcP\xd8c\xe6\x1c\xe5\x1cV\x1f\xda\x19\xd0j\x9d\xba9W\xca\xbb\xf7\x9b\xf9\x17\xb8/\xcd\xb4\xc4\x9e\xb74Z\xba\xc6N\xe8\t\x12\x1a\x91t\xdb\xaf\xbcPN[E\xdd\n\x92\x01\xa8\xdf\xc1\xb4\xe2\x9f\xd4m\x14\xab;u\xe6\x98\xa9\x1d\xed\x81\x85^e\xb8\xc2Y+\xd5\xf3\xecsRs\x17\x9a\x87J\x19\xf6\x1f\x86\xba1iT\x8e\xb0\xad\x1cnmm]\xb6\xfa\x15\xecqK0\xcb\xda>\xa5\xf8J\xbd\x82\xd6\x1by\xe3\xa4\xf6\xfcX\xfc,\xe5\r\xa9\x8c\xa2\xcc\x8e-\xb6x\xa6n\x93\xcaY\x87\x05;\xef \xb8\xb5\x94\x1f1\xe7\x8a\xce\x1e\x04\xe9C\xa4r!\xe9m\xe8\xe6u\xa9\xb2V\x00\xe5D\xb0\xa5\xf5\x16\xd8Eo\xc4\xf5\xa4r\xd6`\xb1\xcc\xb1\x83\\\xe0\x94\x1e\xb0I\xcc\xb7\x91\xbf\xd6\xed\xb4\xe8\x86M\xbeMq\x8dBZI\x8aJ\x89j\x8a\xce|\xc4K\x88"\xdf\xb78\xebb#\x9d\x93\x90\xa5\xf4(\x94\xb3e\xc8)\xdfcV\x88\xba\x1d\xd4\x98\xc4\xda\x93*$ E\x10\x00E\x11\xea\x06\xf0d\x1f?\x8a\xdd\x1a\xf9\x1e\xbb\x06\x9d5\x02\xdc\x84J$f$\xc5\xc5\xf7\xf6\x18\xe6= 8\x83\'\xb9`\x15\xac\x88t\xcf\xf06\xdff\xff\xe2>\x816~\x97m\x1c5\xb1T\xc5\x14\xe6\x1eS\xeeP\x9ew\xd6T\xedE&&\x80\x16\x9b\xfd\r\xf6\xce\xa5\xae+S.HJS\\\x86\xcb\x10\xdf\xb0\xf1\x9b\xaa\x9b\x93\xa2tXX\x94K\xc6\xf6Ni\xfe=\xfb\x8c\xca\x1e\x80\xa5TS\xc7\x86\xf9\xad\xd4e4\x10\xe8\xef\xed\xf1k\xdd\xc3\x86T\x9e\xe5\xd0\xeb\xd4\x8fb\x95\xf7[\x1dm\x97\x8dGo\xc7\xc3\xf0\xfa\x85\xa5\x17(\xcfy\xd1v\x865<\xb2\x18#\x9d\xdd,\x96\xe1\x14\x89\xb7\x0e6\\\xb0\x9f\x98ZM?\xbd\x18.^2\xd6\xcc\xaf\xe32\x8b\xb7\xee\xb0\xac\x99\xcd\xe2\xd2\x00\xf2\xba\xa1\xb7<\xf8\x11Xg\xef\x9bes\xd7\xae\xdb\xe5\x8a-\xdb\x9b\xe9\xbc\xbdf\x0f\xab\xe9\xfcS\xf6\x17N\xae\xd6\xcbf\x1a\xdf\x96!\xd6\xc3\x13\x8c\xd5\xec\xd0\xfa\x8a\'\xe5\x96\x14\x019\xffs\x16\xde!\x86\x83F\xd3O\xb7\xb8\t\xbb\x9e\xde\xdc\xb4\xcbv~\xd5\xb2\xfb\xf0v\x8f)\xbc\x13\x99\x1d\xc6\xae\xdb\xf6>,\xb8]\xcc\xda`+P\x0ega\x17\x15\xbak\xd8\xac\xfd\x7f;K\xee\xc6r\xf9.E%\xdd\xaex\xaan\x81\x19![\x87\x0e\xa0\xda=\xc4bX\x8d\xe7\xa0\xa1\xdf\t\x92\xc4\xacb\x03\x1fQ\xd2Z\x91\xb2R\xb8\x8eoKJ\xccQ()\xeb\x99\xd8v\xf9T1\xc2}&\xbc9yR2\x9c\xa9\xea\x99\xd8^\xfat\xa6w\xc5\x8b\x1d\x92b \x04J\xea*\xc9\xbd\x8f(\xf1\x1a-s\x8ds]\x928\x81\xe9\xf6\x9d\xa9hm|\xb3\x11j\x00w\xf9}@\xe7\x99\xa1\x0e\xa3\xa4}$iA\xa4.\xda%I\xed\xdd\x13\x92\x01\xad{$\xc9Cm\x8fw\\\x95\xce\x0c\xadD\xa7$\xa0\xa4\xaf\x92F\x86\'\x81\x93\x1a\x92\x85\xc4\x13h]\xd03\xb6\xe6Y\x92\x83J\xc5\xc9\xdb\x84\x16\x9e@\x1bRK\x08\xdf\x10\x98\x17\xb7-2\r\x19r\x97^\'\x7flg\x8b/\xecK\xb3b\xcd\xf5uz)>\x89o5\xb3\x00\xc9E\x1e>\xa2a\x07\x07\x03\x057\x18\x88WiL\x86\x89\x7fi\x9f\xf9\xeb\xe6i\xfa\x85\x87\xdfp\x8f}\x8fK!\xc4w\xb6\x89\xa4I\xee\xb8m\xe6\xec\xfcvz\xb3N\xefBw\xd8q\xf3\xf5\xd1\x84\x1fT\xb3\xbcz\xf5\x8a]4\x1f\x1ff\xcd\x92\x8d\xa7\xabu@\xb3\xb8ag\x11\xde];_\xb3\xa3GF\xc3\xd5\xd5.\x97A\xd1\xbd\xac\xf9\xa3\xe9O\xebb1\x9a\xfdrv\x89\n\xc7i\x8dU\x89\xa6\xdfL&C\x9c\xd4X\xc4\xca\\\x84yy\xd7|\x8d\xaby\xa8\xc0\xdf<\x08\xba\xa5\'\xa2\x9c\xd9\xde\xcc\xda\xab\x00p\x951E\xf3w=\x8e\xd8\x82\x0b\xe9\xe1iu\xc9^pC\xb1}\xb0\xea\xde\xb7v=\r\xc6\xdf\xcb\x19&M\xa5\xff\x86\x08x\xd4\x0b\xf52\x99\xf5O\xa8q\xda\x11'
p571
sg79
(lp572
sg81
Nsg83
Nsg84
VShelXL
p573
sg86
Nsg87
S'e3e98fbd555e3b17c83423ad94828bd9'
p574
sg89
I65
sg90
VLeast Squares
p575
sg92
F0.25430000000000003
sbag1
(g12
g3
NtRp576
(dp577
g15
I01
sg16
I68
sg17
S'a68b2f0eec9218b1d6c1dac918c803ed'
p578
sg18
g19
sg77
S"x\xda\x8d\x95oo\x9a7\x10\xc0\xdf#\xf1\x1d\xee\xc5\xa4\xb5j`>\xfbl\x9f'\xed\x05\xa5dd%!#Lj\xf3\xa6bk\xaaE%!#D[\xbf}\xcfw~\xb6\xf1D\x93&\x81t6\xf7\xf3\xfd?\xd6g\xeb\x05\x1cn\xee\x1e>\xe0\x87\xcdx\x7f\xf3\x08\xb7\xf7p\xe9_\xe0\xcb\xee;\x1c\xacf\xe7\xb0\xdc~\x84\xf5\xff\xd05\xed\xab\xf9l\xf1n\r\x8f\xbb\xed\xd3\xe1vw\xff\x1fo\xae\x10\xdc\x18}:\x01X\xfdy\xb3\xf9,'\x17HN\x93\xed\xc3\xef\x9bzr(\xa7\xe5\xfe\xf6\xe6\xfe\xb0\xd1\x876\xd5\xe6\xc3\xd3\xc1\x1e8\xddn~\xfb\x0c\x7f\xc1\x0f0rcb\x0f/\x04\n1\xc0K\xf8\xb4\xdf\xdd\xc1\xe5f\xff\xb8\xbb\x7f\xfc\x16\xfex\xda\x1d\xea#\x8f\x8d\xdb\xed\xef\x9e\xb6\x1b\xf8\xb4{\xba\xff\x08\xbf~i\xfe~\x0f0E\x86e\xa9aLg\x8b\x05\xc8s\x19]\x0e\x00\x90\xc79''\x02\x8fS)r\xe3\xd3\x98\xb1$\xb9)\xd5S\xf7\\\x18\x0e\xaeg\xab\x95\x1c=\xb5{\xbd\x0e\x9d@M@\x84\xee\xea\xb90\x1c,&\xeb5\x8cp8\xb8z\x7f~\x0e\xf8\x9d\x1f\xbd;\x81\xd1\xfb\x93*\xbe\xban\xd7\xf5\xae\x9e\xedzt\xfd\x8f\xf6+\xfb\xa5\x02z}:\x99\xc2\x14\xe6\xb0\x1c\x0e~\xb98[C\xa2\xfa\xf1,\x86\xc6Wc@\xb1\xf8zy\xf1\x06\xbe\x99\xcb\xcd\xd9\x95(\x0c\x07\xa7\xe7\x93K\xf0\xc3\xc1\xe5br\x01^4\x96\xe25@\xa8>\xa6\xc0)W!r\xa0R\x05\n\xa9x@\xac\xee\xd7HjY3Y\xeeBV\xd87\x98\xa8\x18\x93C\xccX\x85\x90bq=\x98KQ\xd8{\x85C\x83\x8b\xc3@U`\x170\xdas9\xf7`J>+\x8cEa\xea,'\xce\xaaA\x119U\xc1KYs\x0f\xe6BV{V8v1sI&d\xe9\x0f\x85\x13\xe5x\x0cG\xccY\xe1\x84\n\xa7\xce\xb2\xc3\xe4\xab\x809\x06\x15B\x88\x11{\xb0c\xa7p4\xb7s\x173\xa5\xa2y\xa2\xcc\x9eU\xc0\xea\xc21\x1c0\xff\x1b\xe6\x0e\x96\xe4*\x13\xa9\xb4l\x87\x12\xfb\xb0\x8f\xa80E\x99\x02\xe7$\xf5\xaa\xea\xa5\xfdU\x83\x13\x05\x8b\xb9`\xa6^\xa9\xa8z\nI\xfcT\xcb\x93f9\xa7\x98\xc8\xea\xecM5\x8a\xe5^\xc2$\x8e\xa8p6\xcb\xaf\x9be\xe9\x0c\xb2R\x05\x0eV\xe7\xe0\xb8W\xaa\x900(\\\x9bD\xe0i\x83)F\xd3\xf0\x01I\x83\x0f\xb9\xc4\xbe\xdb)\x9a\xdb\xb5\xb7\x05~\xd3\xe0\xec\x1dk{J\xc8E\x85 \x05\xe0\x1e\xac\xde\t\x8c\xac\xf0\xacs\xbb\xa8K\x15\x16\x8b\n\xc7\xda\xbc\xc7\xb0\xd0\x06'\x85O;\xd8g\xd2\xae$\x8e\xd6\x9eR*\x11\x8ea\x1d\xa4\n[\xc2~\xfc\x1b\x0e\xc1\x18\xae\xdbP\x05\xcf\xd8\xb7\xdcb\xc6\xa0\xf0\xbc\xc1\x9c\x8b\xf3\xd6$\xec\xc8`\x97\xfb\x96\x137\xb7Q\xe1\xb3.a\x8c\x99m$\xc9\xb5n/\xf8l\x19\xe8\xc6Kcg\xd9\xfe\xa9\xc1\x89[\x85\xa4I\xb2e\xdb\xc5gn\xb3\xb6g\x1c\x97\xa2\xf0\xdb\xae\xce\x12\xb2M\x15y\xcb6\xf9:C\xbd\x91\xd4REY\xe1\n/\xba\x84Qk,\xa9P\x9b\xaa,\xeb\xa0?\x92\xe8\r&\x85\xcf\xbb\x98)\x05\xcb\x1cs\xeb0\xcc\xde\xf7-;s;Z{^t\xd9N\xc9\xfb\x06\xa3\xd5,\xc9\xfa\xec\xad\xa1Hd\xb0e{\xd9\xc5\xcc\x18\xad\xb7e\x13\xb6\xad&k\xa1\xbf\x0c\xb8\xc1\x96\xed\xcb\x06\x17L\xb2\xee@Tc\x8eV\xe7\xcc\xfd\x98\x13\xd6\xb5%\xb0\xb3\x98\x7fV\x18\xa5\xec\x89-O\xae\xb9-\x83\x1f{#\x99\xc5?\x81I\x06X\xe1U\xb3\x8c\x85\xcc[\xf9G\x8d\x9av\x1f\xa5\xd2\xc70Gg0I\xa9\xe6o\x17\xa7 \x1e\xcc\xe4\x7fi8\xf8\n\xb8\xa4\xa8\x17"
p579
sg79
(lp580
I68
asg81
S'Solution 8'
p581
sg83
Nsg84
VShelXT
p582
sg86
Nsg87
S'90534edb1dcf7a76bef1d15c86ea4ea6'
p583
sg89
I0
sg90
VIntrinsic Phasing
p584
sg92
Nsbag1
(g12
g3
NtRp585
(dp586
g15
I00
sg16
I69
sg17
S'8b584b024f9277861af1c8cad055be62'
p587
sg18
g19
sg77
S'x\xda\x8dW\xfbO\x1bG\x10\xfe\xfd\xa4\xfb\x1fFQ\xab\x820\xce\xbe\x1fU\x89D\t\xc44\x06\x83q\xdb$\x8a\x84.p\x06\x8b\xb3MmS\xe8\x7f\xdf\xd9\xd7\x1dI\x97*\xc6\xc8{\xbb;\xdf\xcc~\xf3\xd8\xb9\xb2\x00\xfcl\xea\xf9\xfd%\xed\xaf\xea5\\\xad\xeajS_\xc3\x97\x7f\xe0bp8\xfc0\xdce\x84\x8a\xd7\xba,\xcabr<\x19\xc6\xbd\x97\x95\xdf=[\xc0\x19\xdb\xa2\xdb\xe9\xbf,\xc6\x87\'0j\xae\xe1{\xf7z%\x13X/\x9b\x87\xcdl\xb9xa\xd7\x98\x02\xe9S\xa6z0~\xac\xab;| \\\xf4`\xbf\xb9\xbf\xad\xdc\x03\xa1=\x18\xadf\xf5bSy\x94\xca\xa9\xbb\x7f\xd8\x04\xe9\xa3\xa6\xba\xba\x83\'\xd8\x83]\xd2\x17\x86\xc1\x16\xcap\xc9a\x1b\xa6\xab\xe5\x1c\xce\xaa\xd5z\xb9X\xff\x04\x7f=,7\x0ed\x1d\xe5\x96\xab\xf9CS\xc1t\xf9\xb0\xe8\x18\x99\xfc\x0c\x07\xd4\xc0\xc8\x96\xc5\xc1\xe1p\x88P\x9a\x12\xcdA\xf7\xb5V`\xfa\xcaZ\x0eL\xf5\r\xb5\n,\t\xdf\xb2\xf8t8\x1e\x03\x13\xdeZ\xc2\xc3Ox\xa2x8\xf7W\x16\xc3\xfd\xc9\x04viY\\|<9\xc15\xb9\xfb\xa1\xb7\xfb\xb1\x87\x83\x9dOq\x12g\xdc\xa3\x9f\xdc\xfd\xd4\xed\xdc\xf1\xf3\xb8\xd9O\x1e\xed\x1f\xc0\x01\x0c`T\x16\xbf\x9f\x1eO@\t\xf7e\xa6,\x00\xb5\xf4/\xfa\xc0\xca\xe2l\xb8\x7f\n@Q\xef\xaf\xa3\xd3\xb7\xf0\xc3\xa0,\x9a\xd9z\x03\xa2,\xa6\xf3\xea\xdem\xa9\xae6U\xe0\xe2\x97eS?\xb1~\xfd\xb4YU\xeb7qnp\xd7\\\xac\xae\xe0\xd5\x8f\xfd\xcf\x9fc\x0c\xdd\xde5\xaf\xd2\xf2\xebodP\xf7\x9f\xef\x06\x13\x17q\xe8M\xe2>eq\xf4\xc7\xfe\x18\xc2\x07\x99dZ"\xaf#$\x05\x80\x879\xc5\x8d"*\x8c\xa5\xe1\x9a\x930\x16\\Y.\xdd\x98\xd2\xbe\x07\x0b\xf3\x84+\xca<\x06k1\x840V\xea\xa8\x83+\x86\xcc\xfb1WR3\x9b\xc3\xd0Jy\x0c\xdebXB\xa5\x8e\x18\x86p\xaeZl\xad8\xcf`\xa0\xd2`\x87\xe8\xecP\xc6j\x16\xc7\x92j\x1e\xf1\x18\xc6\x8c59\x0c\xed\x9c\x86\x18\xb2\xe3\x03\x8fB\xa3\xfdJ+C\xe3^\xa6\x84\xe1,\x83!\x89\x0ev\xa8\xce\x0e<\x8b\x8a\xba\xa9\x96\\\xd8\xc8\x07\x97B\xa8\x9c\x1d\x96\x06\xbf\xe8\x8e\x0f\xb4\x8d\xd1\x88\xa7q\x9c\xb0\xa9\xa6<\x87\x81VS\x8fa:\x0c\xae\x886\xd1\xb7\xc2\n*\x93\x1d\x96I\x91\xc5Px\x96\x03B\xd0\xe0\xa8\x1bCF\x89\xe4\x17\x85\'S\x89Sj\x04\xcd\xf9\x16\xdd\xef\xed\xd8o\xed\xd0JXbS|P\xce\xa3\x1d\x92[Ar\xf1\x81\xc7\x15\xde\x8e_[;\xa4&\x82&\xdfrCl;&F\xe6\xf8\xe0Bp\x8fq\xd0b\x08)Y\xebO\xced\xda\xcb\xb5\x95*\x17cX\xc5\xac\xc7x\xdbbhF\xa4\x8a\x9c*\xc1\xad\x8a\xf3x\x14\xa9s\xf9\xc2\xac\x08\x9c\x1evg\xb1\x8a\x19\x990\x0c\x15\x91\'\x0c\x14\xabE\x96S\x1a0\x8e:\x0c\xa6\x15I\x1c\x18i\x93_\xd0\xb7Z\xb0\xac\x1d$\xf0\xf1\xee\x19\x06\xe7<\xe9\xc6\xe8V,\x8d\xd9Kv\xf0\xe0\x97A\x8ba\xb4Q)\xd6\xa5\xd0R\'>\x0cQ\xd9X\xe7\x18\xa8\x1e\xe3\xb8\xe3\xd40A\xda\xdcGzU\xca#\xa3m\xd6/\x98\xe9\x1e\xe3\xb7\x16\x033\x95%\xbfh\xceX\x8a{\x8ex\x01\xfb\xbfuLy\x8c\xf7]| y6\xca\xa1S\x8c\x89c\xc1\x88\x95\xd9\xdc\xc7X\xf6\x18\xc3\x8eSat\xca\x17<*Iu\x11\xd3Yk\x96\xadA\x92z\x8c\x93\x8e\x0f\xa1\xbaZ\x88\x04\xdb\x94\xb7T\x1b\x9a\xad\x85\xd6J\x8fq\xda\xf9\x05!R\x1dC\x0ctn\xaa\xc9\xdc\xd8\\\xce\xb9X\xf6\x18\xa3\x8e\x0fC\xa9\x8ay\xcb\x08\x96\xa0t7(\xadu\x0eCb7\xe31\xceZ\x0cK\x85!\xc1f\\\xc7\x8cIvh#e._\xa4\x8d|\x9cG\x0c\xdaG+\xd0\x92\x14\x13\xcaj\x9b\xc6Zfs\x1f/\xa1\xe0\x97qk\x07\xb5\x02\xdd\x11\xf9E\xb1T\x83\x98\xe4D\xe5\xe2\xc3\xa5eY\x0c\xde\x0f\x8f\xdc\x95\r\xe1\xd2\xfd\x9e\x9e\x0b\xbb\xa9=\xaf\x91b\xcd\x9e.W\x0e\x8fS!\xb0\xe1\x817 \xd6\xb3\x9b\xad\xa3\xe56@\x85]\x8f\xef\xbb0D\xdc\xb6\xaai\xfcV\x8d%\xf1\xbaJ\x9d\x813\x0c\'\xee\xabU5\xaf7\xf5j\r\xabz:[`\x0f\xf9\xb0\x9e-n\xe2\xd5\x8e\x93kl\x03f\xbe\xb9B[\x0f\xb1\xe3\xc0\x1f\xbf\xd8\xb5\x05\xe1>\xd2<\x8c\x05\xde1Xy\\\xeb\xe9\x14\rf7\xb7\x08\x02\xd7\xb3\xe9\xb4^\xd5\x8b\xab\x1a\xee]3\xe8\xef\x11\xdd\x03\xb8\xae\xeb{\xb7\xe1\x16\xfb\x0e\xd7\xea\xe1=\x8f\xb3t\x17\x0f4\xaf\xa0\xa9\xff\xae\x9bpl\xa4\xed<x.\xb0-]\x1dp\x99\xcdt\xa8\xfa\xce\x7f\x1d\xdb\xce\xe7\xe9\xceCI\xf6LR\xbb\xcb\xcc\xdd\xc3&J\x1a\x9e\x974X\xa6\xcfy\'\xc98\xb5!\xf2\x95\nU\x80\xbd$\x89\x85\xe4\\t\x92\x9c\x19\xbfn$\xf1:\xf1Q\xe6%\xb5\xd3);I\xc5]<\xbb\xaaJU\xec\xa0L^Ra\xbf\x7f\xae:IK%\x89yO\xc3=\xe5\x98\xcaJ:nu\x92\xa4\xae\xcd\x0b\xba\xb4k\x83\\\xf5w\xba\xb3\x92\x98T\xe7\xe6\x99N%\xbc\xb5\xca\xdf\xa4\xee\xeea/Ib\x1byn;IA\x98\tU\xc0\xd2\xc0\xad\xbbo^\x94\xf4\x17.Mw\x96\x0c\xf5\x94\xb1\xd0C\xa8\x17t\xba6\xd5\x85\xaf\x0b\xcc\xc9m\x8d\x99\x86\x192\x0fo\x1f_\xeaf\xf9\x08\x8f\xf8\x12R]_\x87w\xa9\x91\xef\x84\xa3@\x92\xf3y\xf8,\r39\xe8R\xf0\x9b\x0c\xa4F!\xf9!\xff\x02\xce\xe2u\xf5r\xfa\xb9\xc5\xafr\x0f\xfe/\x97\\\x88\xf72\x89\x94\xe4N\xeaj\x01\x17\xb7\xb3\xe9\xc6\xb1\xc3zpR=\xb5\xcf\x98?\xfd\x8e\x95\x9d\x9d\x1d\x98T_\xf0\x05j\x05C|\xafp\xc6,\xa70\xf6\xd6\xcd\xf1-\x0b\x8e\x9fq\x86\xbb;Z.\xdd9\xf7\xe2\xc1\x9fM\xdflZ\xc2\xd2\xec\xe3\xf8\x12\xcf\xeb\xa7\xb1_\x92i\xfa\xddht\x84\x93\x0c=\xd9n\xf5f^\xce\xab\'\xbf\x1b\x8d\xfdf\xc1\x1dm\xcf\x1f\xabUYO\x9b\xfa\xca\xd9\xb7\x8e&y\xf2s\xcb\xde4\xe7\xc0\xb4x\xd69d\xcf9\xa1e\xdeq\xba\xf75\xabg\x8e\xfa\xbdX_\xc2Txg\xf5\xfb\xe4\x96\xd8\x0e\xb4\xfe\x0b\x14U5\xce'
p588
sg79
(lp589
I69
asg81
Nsg83
Nsg84
VShelXL
p590
sg86
Nsg87
S'90534edb1dcf7a76bef1d15c86ea4ea6'
p591
sg89
I67
sg90
VLeast Squares
p592
sg92
F0.1123
sbag1
(g12
g3
NtRp593
(dp594
g15
I00
sg16
I70
sg17
S'ed91dfa30642f79ef1ac14e9d11c0e4f'
p595
sg18
g19
sg77
S'x\xda\x8dXio\x1b\xc9\x11\xfdN\x80\xff\xa1\xb0H\x10\x1b\x92\xe8\xbe\x8f Z@\xeb\x95,g)S\x07\x93\xec\x1a\x0b\x08cih\x11\xa6H\x85\xa4b\xe7\xdf\xa7\xaaO\x9a3\n\x96\x961\xcd\x9e\xae\xee\xd7\xaf\xeaUwq8\x00\xfcl\xdb\xc7\xa7[>Z\xb7\x1b\xb8[\xb7\xcd\xb6\xbd\x87O\xff\x85\x9b\xf3\xd3\xf1\xaf\xe3#\xc1\xb8zc\x87\x83\xe1`\xfa~:Nco\x9b0z\xbe\x84K\xf1\x8a\xbf\xce\xff\x87\x83\xeb\xd3\x0b\x98,\xee\xe1\x8f\x8e\r\x8bLa\xb3Z<o\xe7\xab\xe5\x0b\xa3\xae9\xb0\x11\x17\xe6\x10\xae\xbf\xb6\xcd\x17\xfc\xc2\xa4:\x84\x93\xc5\xd3CC_\x18?\x84\xc9z\xde.\xb7M\x98\xa5\xa1\xe5\x9e\x9e\xb7\xd1\xfal\xd1\xdc}\x81op\x0cGl\xa4\x9c\x80Wh#\xb5\x84\xd70[\xaf\x1e\xe1\xb2YoV\xcb\xcd_\xe0\xdf\xcf\xab-M\xb2Iv\xab\xf5\xe3\xf3\xa2\x81\xd9\xeayY\x19\x99\xfe\x15\xder\x07\x13?\x1c\xbc=\x1d\x8fq*\xcb\x99\x95`G\xd6\x1ap#\xe3\xbd\x04aF\x8e{\x03\x9e\xc5\xbf\xe1\xe0\xe3\xe9\xf55\x08\x15\xd02\x19\x1f\xf1\x1b\xc7\xcd\xd1\xbf\xe1`|2\x9d\xc2\x11\x1f\x0en~\xbb\xb8\xc0w\xfa\xe8\xd7\xc3\xa3\xdf\x0e\xb1q\xf01ub\x0f}\r\x9dG\x1f\xeb\xc8\x83\xd0\x8f\x83C\xe7\xd9\xc9[x\x0b\xe70\x19\x0e\xfe\xf1\xe1\xfd\x14\x8c\xa2?\xe1\x86\x03\xc0UF7#\x10\xc3\xc1\xe5\xf8\xe4\x03\x00\xc7u\x7f\x9a|\xf8\x19\xfet>\x1c,\xe6\x9b-\xa8\xe1`\xf6\xd8<\xd1\x90\xe6n\xdbD.\xfe\xb6Z\xb4\xdf\xc4\xa8\xfd\xb6]7\x9b\x1fS\xdf\xf9\x97\xc5\xcd\xfa\x0e~\xf8\xf3\xe8\xf7\xdfS\x0c=|Y\xfc\x90_\xbf\xd9\xb3\xc1\xb5\xff\xf5\xee|J\x11\x87\xded\xf4\x19\x0e\xce\xfeyr\r\xf1\x83LJ\xe3\x11\xe4\x04I\x01\x90\xb1\xcfH\xc7\xa5\x8am\xed\xa40"\xb6\x954\xcepjs>\n\x93\xc5~\x8c\x8c<\x84i\x8d\xbd\xc7\xc3\x01@Y\x82\t\xe9\xd2\xcc\x8ci\x97\x8d\x98\xb1*7\xb9\x92\x01\x83(\x18\x94\xb2\n}\x9e0Z\xa3R\xbf4\x86+\xd5\x83A8\xa7SSY\xc7\xf71\xe06yY\x8d\x95\xa6\x94\x1e[G\xd4\x14<\xf2 \x0b\x06\xcf\x04\xd3\t\xa3c\xc2k_\xb0\x19\x0c\xbc\x1e\x1e\x8cp\x99\x07\x89\x88\xf70(\xc9lY\x8d\xb9\xdc\xb4V\xa4&\xc7\xf5\x02\x06Uy0^\xe6I\x95\xe6\xc2\x9b\xd8\x16\xdeyi{0\x18\xcb\x0b\x0f\xcat0H\xab]\xf1\x85\x95\x19\x83a\xb9\x89\x10L\xc0\xa0k<x\xdcY\xb22\xd6\t\x9b\xe8\x13\x06\x01\xc9>\x0cR\xf8\xc2C7\x1e\xa4\xe6y$\x97\xc5\x88\x1c\x90y\xe0F\x04\x0c\xa6\xf2\xc0$\x17)\xc8\xb8U\x96\xdb\x14\x0f\x98U\\/\x0f\xda\xbb\x12\x9e\xd8\xdc\xc3\xa0\x85/\x0e\xc0x\xcf\x0b\xab\x10[\xd1-&\xf2`k<(\']\x8e\x01L=&aP\xdc\n\xd7\x17\x93\xd2\xcb\xcc\x03\x02\xeeb0<\xcb\x863U\xc4\xa0ev \xe63\x160\xb8\x8aA"\xe9)\x06\xb4\x16\xc8J\xe6\xc1\xb3^\x1e0Vs\xd3I\x8c\x9e}_8S\x15 \xb2L\xb9Q\xa6z\x88\xf2.c?\xe1\xd4i]\xcb\x98\xd7Y\x0b\xcc\xe9\xec#\x89p\xfa\xb5i3\x0f\x8a\x04\xb6\x9f\x1f\x84*\x18\x98\xaf<\x94x\xc0\x80p\x01\xc3\xdb\x82A\xa1\xc0X\x1a*\xa4(Q-\x1d\xca\xcc\xf5\xf2\xe0lq\x8b\xb0]]\x14\xd9\xa0\x84\xca\xc2\x18\xec;\xa9"`\xf8\xb9`\xb0\xdc;\x9bxB\xc2\xb4Ix\xa4\xd7*\xce\xd6\xc9\x9363\xacx\xd7\x17\xbc\xa60$\xb2\xa6+%\n;*b8\xad\xbe\xf0\xc6d\xca\x0c\xeeQ&<\x18\xf3\xa67?H+\x0b\x0f\xc6\xea\x0e\x06\xef\xca\xe61\xd7\x96\xa6\xb3\xd5C\x11\xc3Y\xc5 ,*>\xf9\xc5)\xafE\xc6\x90\xdd\xb9\x1f\x0f\xb6\xf0 \xb9\xe9\xf8B\x98\xc0^t\x80)9J*Q=$\x03\x86w;\x180}d\xfe\x1df\x8b\x9c\x1f\x9cx\xe1\xcc\xc2eJ>R\xddx`\xbe\xac\xc6\x8d\xae\x9b/<(g\x02\x86\xf3\x82\xc1Y\xe7X\nt\xad4\x13\xba\xc4\xa4\xe1\xbd\xbe0<G\xbb\xd2\xc8T\xe7\xccr\xbcd\xa3\x1a\x04\xc6\x98\xc2\x03\xe7\x01\xc3\xfb\x1a\x93\x0e7\xe6\xf3\x99\xa5\xa5\xcf\xf9\x8a\xf9\xa4\xd9}]\xc8"u\xc31\x17tb\xd2\xcbr:\xf1\x12\x0f\xc2\xb3\xa2M\x15\xb5\xf9\xf7\x82\xc1\xe0\x9d!\x9f\xb6Vb\x14\xe5\xb3\x9b\xa4\xe9zc\xd2\x15\x1e\x84\xe8b\xf0\xb2l^\xed\x88!\x9f\xc7\x8cF\x04\x0c\xbf\xd4\xfc\x809\xc1\xa7u1\xab\xf3L\xb4\xc20\xb1\xae\xf7\xbc(yR\xab\xee\xfdA\tmKF\xac)S\xfb|^p\xcc\x15\x01\xc3\xb8\xc6\xa4B\x149&\x95\xf3\xf9\xda\xa1\xf0\xb80}\xba\xd0\xde\x178\xcc\xf9\xee\xfd\xa1\xde\xa30\x9f\xe5\x85\xb5V\xd5-\xd1\x17\x175\x1e0\xb0rVq\xa8\xcd\xbc\x80\xe4\x96\xf5\xfa\x82\x84T\xb4\xd9\xcd\xd5\xa6\x9c8\xa8\x05Wy\xd0\xbe\xea"\xf2\xf0\xa1\xea\x02#V\xb1\x8c\x013V\xce\x0fFj\xd6\xabM\xeee\xbd\xc3t\xee\x0fZ\xf2\xc2\x83\x14%?T\x99r\xa1c\x8e\x9a\xd4x\xb0x\xcdJ\x1e\xa4+N\xbe\xc3(\x0cV\xde\x87\x01\xefNY\x17\xba\'W\x1b\x8c\xb9\x9c\xae\xb4+\xa9\x82YW=\x14\xb5yY0x.\\<\xbb9\x1d\xfe,\xc7\xa4Dl\xaaO\x9bx`\xef\\\xb1;\xf9\xc1s[\xce\x0b\xae\x8bL\x99.\xd7\x19\xc9u\xc0p\x950\xf0\x11G\xbf\xab\x92\x13\x9c\xcex\x153\xf1\xfe\xd5\xe5AT8f\xff\xbc\xc0\xab\xb4\xab\x81h\xf8\xf7\xf9!\xb0\x83\xc2\x18\x0e\xce\x7f\x19\x9fQ\x99\x03\xb1P\xf9#u*V\xa0\xc7\xd1[X\'\xccVk\x9aO\xd2\xdd\xffl\x05?\x82\xda\xcc?\xbf:[\xbd\x06h\xb0R\xa4a\xe8\xd50\xacY,\xc2P\x8b\xa9\xf8\xbe\xc9\xd5\x14~\x04\xe6\xe0\xa7f\xdd<\xb6\xdbv\xbd\x81u;\x9b/\xb1\xee~\xde\xcc\x97\x9f\xd3~\xb0s\x83\xa5\xd3<\x14\xa4\x88\xf5\x14\xab4H\x1b\xae\xa5TD\x15\x19J\xbef@\xe5:-t>\xff\xfc\x80\x93\xc0\xfd|6k\xd7\xed\xf2\xae\x85\'*\xa0A\xd2\xfd\xf1\x10\xe0\xbem\x9fh\xc0\x03\xd6jD\x96\x13\x02{\xf9\x11n\xe8\xb1\x81E\xfb\x9fv\x11\x16\xb0(\xa3\xab\xe8\xb5\xa8dCz\xc5\xa7\x902d\x17I\'T\xf5\x16\x05j\xd8\xf8\xc8\xa3\xd3\xafD\xb5\x14\xe1\nH:\xa4\xaa\x8ej\x07\xd2O\xaf%^7\xafd\xb5t\xc4}\x98\x81j\x14|*:,\xba\x96bDE\xc3\x95\xdaA\xeb\xe8\xec\xc2\xa7\xf7"\xea\x8c\xce\xf4\xae%v`\xea\xbe\xd2;\x96\x964\x82\x91\x8aeB\xaa2\\\x9f%1\x87\x96f\x07-\xa7\x137\xd6\xaf\x11-\x9d\xd6}\x96\x16C\xf1\xca\xee0\xe4\xe9L\xc5\xa7Va\x06\xcd\x9c~\xc1\x92\xd6t;hC6Cm\x87\x1b3\xce\xe0\x88\xeb>KC^\xf1\xd5\x12+\x1f\x1fg4:Z\xea\x17\xd64\xc4P(\x99x\xaa\xc7\xe2>\xa9L\x8f\xb9\xcd\xbcd\xc9),\x01(0\xa7\x0f-*\r\x15\xf2\x18\x7f\xb1\xf9\xd4.V_\xe1k\xb3\x81\xe6\xfe>\xfe\xfe4\t\xbf\x1e$\x83l\x17t\xb8#\xc3\x1e\r\x92\x04\xf7\x14\xc8\x9d\xc1t\x1b\xf5\x17\xe7Y\xbei^\x96\x1f\xbd\xfcN{\xf0\xff\xb4D!~\xd8#\xa4lw\xd16K\xb8y\x98\xcf\xb6\xe1\xc4G\xd5]4\xdfR\x87\xa0R`Ti988\x80i\xf3\xe9y\xd1\xaca<\xdfl\t\xcdj\x06\xd7\x01\xdec\xbb\xdc\xc2\xfb\x1d\xd2pt\xe5\xe5\x966z\x9cv\xbe\xd3\xfdy[\x18\xcb\xbd_\xafoq\xc3\xa1\x9b\xeed\xb9\xfb\xdddr\x86\x9dj\x845]\xee\x0b0o\x1f\x1b\xfa\xf5,\x80\xdd{A{;\x8e\xfb*k\xb6\xb3E{G\x007\tS\xa0\xbf\xefu\xc0F.\xcc//\xabK\x8e\xc9\r\x85{b\xf5\xf8{^/\x89\xfc\xe3\x94abW\xfc\xa5/\xe0y\xa5^GZ\xff\x07\xe8\xaa\x0f\x0f'
p596
sg79
(lp597
I70
asg81
Nsg83
Nsg84
VShelXL
p598
sg86
Nsg87
S'90534edb1dcf7a76bef1d15c86ea4ea6'
p599
sg89
I68
sg90
VLeast Squares
p600
sg92
F0.2074
sbag1
(g12
g3
NtRp601
(dp602
g15
I00
sg16
I71
sg17
S'9f7e16ef83c349f2f47510c83424abff'
p603
sg18
g19
sg77
[truncated: 1,975,723 more chars]
