# Supplementary material for: Amycolachromones A–F, Isolated from a Streptomycin-Resistant Strain of the Deep-Sea Marine Actinomycete Amycolatopsis sp. WP1
Source: Mar Drugs. 2022 Feb 24;20(3):162. doi: 10.3390/md20030162 (PMC8949813; doi:10.3390/md20030162)
Supplement: Supplementary file 1 [file marinedrugs-20-00162-s001.zip › phem_6B-1/phem_6B-1/phem_6B-1/struct/tmp/.olex/temp_2.hist]

ccopy_reg
_reconstructor
p1
(cHistory
HistoryTree
p2
c__builtin__
object
p3
NtRp4
(dp5
S'_active_child_node'
p6
I51
sS'name'
p7
Vtemp_2
p8
sS'_full_index'
p9
(dp10
S'1d1409e4b151b00bb4660db55f81d0d9'
p11
g1
(cHistory
Node
p12
g3
NtRp13
(dp14
S'is_solution'
p15
I00
sg6
I8
sg7
g11
sS'link_table'
p16
(lp17
g4
ag1
(g12
g3
NtRp18
(dp19
g15
I01
sg6
Nsg7
S'410d2ee698290242342b6fb91895aaff'
p20
sg16
g17
sS'res'
p21
S'x\xda]\xcf\xbb\n\x830\x14\x06\xe0=\x90w\xf8\xc7\x165$^\x12\x1d\xc5*J\xa3-6\x85\xea\xd2\xa9C\x87\x96\x0e}\x7f\x9ax\xa1 $\x9c?_\xce\x81\xc44F\xe3\xfbx}\xee!\x9eo\x9c\xc3\x9d\xd8\xaf\x1b\x94\x14\xa5\xd6\xe0L\t\xae"\x00\x8a)%\xb9\r)\x93Yf%\x94,\x15\x99\x042\xce8\xe7\xdbJ\xc9X\xf6\xbd\xedO"\xe6\x14\x93Fk\x88\x97 \xc4*\xdbJ\x89\xce\x8dA (\xb9\x0cmk1\tn>\x82\xc1w\xd1\x1b\x17v\xe6\xce3\x07\xe3\xbf\xdb\x9bo\xdc\xc0\xc4U^\xa0@\x8d\x13%\xd7\xae1\xf6a\xf3\xa2\xc4\xf4eEI}\xd4\x15bJ\xca\xee`\xbf\xff\x03\xb0\xd27\xbe'
p22
sS'_children'
p23
(lp24
sS'label'
p25
S'Solution 1'
p26
sS'lst'
p27
NsS'program'
p28
S'Unknown'
p29
sS'wR2'
p30
NsS'hkl'
p31
S'685d069d1a5512d87c5c6c0173ad702e'
p32
sS'_primary_parent_node'
p33
I0
sS'method'
p34
g29
sS'R1'
p35
Nsbag1
(g12
g3
NtRp36
(dp37
g15
I01
sg6
I3
sg7
S'b0fd604b85f89a373b0cf4a44955c047'
p38
sg16
g17
sg21
S'x\xdau\x95\xefO\x9b7\x10\xc7\xdfG\xca\xffp/&\xadU\xc93\xdf\xd9>\xdb\x93\xf6"M\xc3`\r\x84\x85LjySe+\xd5P\x810 \xda\xfa\xdf\xf7|\xe7g\x85\'\x9b\x04\xc2>\xfc\xf1\xf7|\xbf\x9e\xf5\xf1z\x01\x8f\x977w\x1f\xe8\xc3\xa6\xbb\xbf|\x80\xab[8\xa3\x17\xf8\xb2\xff\x1d\x8fV\xf3\x13X^\x7f\x84\xf5\xb7\xb3\xffq\xca\xce\x9d\x1f\xcd\x17\xef\xd6\xf0\xb0\xbd\xde=^mo\xff\xe7\xb6\x15\x82\xeb\x90\xf2\x01\xc0\xea\xef\xcb\xcdg\xd99O\xb2\x9b^\xdf\xfd\xb9\xa9;\x87\xb2[\xde_]\xde>n\xf4\xa2M\xf5\xecn\xf7h\x17\x1c^o\xfe\xf8\x0c\xff\xc0O0q]H\t^\x08\xe4c\x80\x97\xf0\xe9~{\x03g\x9b\xfb\x87\xed\xed\xc3\xf7\xf0\xd7n\xfbX/yh\xdc\xf6\xfefw\xbd\x81O\xdb\xdd\xedG\xf8\xfdK\xf3\xf7G\x80\x19fX\x96\xfa\x8c\xd9|\xb1\x00\xb9.\xa1K\x1e\x00R\x97\x12;Y\xe4\x8eK\x11\x0bq\x97\xb1\xb0XJ\xf5\xd4\xed/\xc6\xa3\x8b\xf9j%\xdb\xe8\x9b]\xcd\xbe_\x84\xb6@\x84\xde\xb4\xbf\x18\x8f\x16\xd3\xf5\x1a&8\x1e\x9d\xbf?9\x01\xfc\x81&\xef\x0e`\xf2\xfe\xa0._]4s\xb5\xd5\xbd\x99\'\x17\xdfN\xbf\xb2\xffT@\xcd\x87\xd3\x19\xcc\xe0\x08\x96\xe3\xd1o\xa7\xc7kq\xce~D\xa8;\xef\x00E\xf1\xf5\xf2\xf4\r|w$\x96\xe3\xf35\xf0xtx2=\x03\x1a\x8f\xce\x16\xd3S 9\xb1\x14\xaf\x01|\xf5\xd13f\xac\x8b\x98}H\xba`O\x0c\x88\xd5\xfd\xfa\x92\x9a\xd6X\x82\xc6\xce\x17\x85\xa9\xc11:\xafL\xf2\\\x8d\xaec\x1f\xf6`\xe6\xa80\x91\xc2\xbe\xc1\xaedT8;\x9f\x8b]GD\xcf\xe1 &\x851*\x1cze\x8f\xac\xb0\x1c\xc0\xa8.8\xc7\x03\xe5\x904\xc1\x92{V8\xf6\xca\x91bV8\xe5\x94\xdb\xe31<\x87#FR\x98\xbd\xc2\xdc+K\xf9\xe8S1E\xa7\xca\xcc!\xa6\x01\xec0<\x85S\x1fmt\xa4nsJ\x11-r\xd1\x95\x81\xdb%\x99r\xcc\n\xe7\xdemI\x8c\xa5*\x94^\xd9\x057P\xf6\xbe(\x1cDy\xe6\xe4n0\x1d\xf2I\x99\xcc!\x04\x0bX\x8e\x03\xd8\x17-]\xee\x8aE{\xda\x94\xc9SrvK.\x169\x16\xa5\xe70\xb3\xf7\n\xa7\xac\xca\xaf\x9br \xa1t\xe1s\nVaeO\x99\xb5\x8dX\x8bD\xe0Y\x83\xa38[\xcc\x05$\xf5\x85i/\xcf>\xd7pT\x18\x15~\xd3+\xbbX\x0b@\x98\x90\xd8`\x89\xed U\x9e\xb2\xb9\x8d\xac\xf0\xbc\xc1\x94\n\x15c<\xdbB\xeaf\xf0f\xa9BS\xae\xe5)\xf0a\xaf\x9c\xbcy\x1b2{n\xa9\x8a\x83\xda\xa6R\xb3S\xe1\xa0\xf0\xcf\rFr-N!\x93u\x15\x16)\xd8AKr0\xd8\x02v\xf4\xafr\xb4T\xf9\\\xdbX\xe1\xe4\x87\xd1\xa6Z\x91\x15v\n\x1f\xf7o\xc6\x1c\xbd\xb5d\xf0\xad\xda]\x1e\xc2\x89kW\xc5\xae\x14\x85\x7fi\xb0\\Jm\x18P6\xe5\x12\xf6\xf3\\\xcaS\xf8m\x9fg\x8e\xa8\x0c\x86\x80z4\xa6\xe2q\xaf1L9Y\x9e\x17\xfd\x9b#Yz}\xc8\xd1f\x98\xd4\xeb `\x81\xeb\xd8\x17\x98-\xcf\'\xbd2f\xd2hc)d\xcaR\xed4\xec*g\xca\xd1\xba\xea\xb4O\x95\x0f6\xf7r\xce%\xd8\x00\xe4\xbd\x19&\xf5\xf9\x14^\xf6\xd1\x8e\xc1\x94\x05v6\x152\xf1\xb0\x9f\x1d\x93\xc2\xc1\x02v\xd6`\x97}\x1d]r4\xe66RH\xaad\xd8\x92d\xd1vV$\xbfVX>\xb6(ek\xd3\x13]\xb1(\x14\x1a\xce0\xf6\xb5\n!\xc8\xff\x14^5\xe5,i\xd6h\xcb\x17\xd5\xbe\x18)\xa4acd\xacN\t\x1c\xa4\xb6\x8f\xde.\x0eA\xfe\xce\xe5\xbb4\x1e}\x05\xd8\x0e\xa5\xe9'
p39
sg23
(lp40
I3
asg25
S'Solution 2'
p41
sg27
Nsg28
VShelXT
p42
sg30
Nsg31
S'c69b92501b84fa8b915e739b619eb2f0'
p43
sg33
I0
sg34
VIntrinsic Phasing
p44
sg35
Nsbag1
(g12
g3
NtRp45
(dp46
g15
I00
sg6
I4
sg7
S'b5d7c12cd8fbf6719723413da65080e9'
p47
sg16
g17
sg21
S'x\xda\x8dXkoSG\x10\xfdn\xc9\xffa\x84Z\x15\x94\xd8\xec\xfbQ5H!$\x84\xe2\xe0<\xdc\x16\x10RtI\xae\x89\x85\x1f\xa9\xed\x94\xf4\xdfw\xf6m|\xafQMPn\xf6\xee\xec\x9e\x9d9sf\xd6\xdd\x0e\xe0g]\xcf\xee\xafY\x7fY\xaf\xe0fYW\xeb\xfa\x16>\xff\x0bW\xa7\xc7\x83\xf7\x83\x1e#T<\xd7\xddN\xb73z3\x1a\xc4\xb9\xd7\x95\x9f=\x99\xc39{J\x9f\xa5\xff\xdd\xce\xe5\xf1\x19\x0c\xa7\xb7\xb01w\xc7,\xbf\xfc\x08V\x8b\xe9\xc3z\xb2\x98\xef\x98uI\x81\xf4)3\xfbp\xf9\xad\xae\xbe\xe2\x1f\x84\xb3}8\x9c\xde\xdfU\xee\x0fB\xf7a\xb8\x9c\xd4\xf3u\xe5W\xa9\x1c\xa8\xfb\x87u\xb0>\x99V7_\xe1\x11\x0e\xa0G\xfaBkx\x8a6\\\nx\x06\xe3\xe5b\x06\xe7\xd5r\xb5\x98\xaf~\x81\xbf\x1f\x16k\xb7\xc8*\xda-\x96\xb3\x87i\x05\xe3\xc5\xc3\xbc\xf8b\xf4+\x1cQ\x03C\xdb\xed\x1c\x1d\x0f\x06\xb8\x94\xa6Ds\xd0}\xad\x15\x98\xbe\xb2\x96\x03S}C\xad\x02K\xc2O\xb7\xf3\xf1\xf8\xf2\x12$\xf7hI\xfc%\x02v<\x9c\xfb\xd7\xed\x0c\x0eG#\xe8\xd1n\xe7\xea\xc3\xd9\x19\xbe\x93\xbd\xf7\xfb\xbd\x0f\xfb\xf8\xb0\xf71\x0e\xe2\x88\xfb\xd3\x0f\xf6>\x96\x99{~\x1c\'\xfb\xc1\x93\xc3#8\x82S\x18v;\x7f\xbc{3r\xfb\xfa\x9fn\x07p\x97\xfeU\x1fT\xb7s>8|\x07@\xf1\xe9\xe5\xf0\xdd+\xf8\xe9\xb4\xdb\x99NVk\x10\xdd\xcexV\xdd\x03\xebv\x0e\x8fF\x87\xc1\x17\xbf-\xa6\xf5#\xeb\xd7\x8f\xebe\xb5z\x11\xc7N\xbfN\xaf\x967\xf0\xe4\xe7\xfe\xa7O\x91=w_\xa7O\xd2\xeb\xe7[6\xb8\xf7_\xafOG\x8ek\x18M\xe2>\xdd\xce\xc9\x9f\x87\x97\x10>\xe8I\xc5\x08\xfau\x88N\x01\xe0a\x8c+\x8a.\r\xcf\xd20\xc3\xd3\xb3bV\xfagJ\xfb~\xb10N\x04\x15q\n\x91Z\x118\xe8v\x00\xf2\x16\x84Qe\xf0\xa9\xe7\\\xaf%\x8d\xa3\xc4`\xb4\xe2(\xa3\xdcc`\x19\x83\x94\x9c\xc9\xb8\xbe\xe6Z3\x19\x9e\x15\x17D\xb4a`R\xe8\x84\x812\xba\x8dAP\xad\xf3n\x86\'\x0c\xb8Kz\xa4\x8e3C\xc7\x94\x84\x81X\x85\x9e\x08\xcf\x06\xad\x88J\xd8\x18C&51p\xa9\xd3\xa3\x14\xb6\x89\xc1R\x910\x10)\xe3#\x86%\x9e\r\x1f%\xf3\x18D\xf1\x03\'F\xc4\xf7B\xe2\xd1\xe2\xb3FW2\xd5\x82\xc10\x9e\xfc \xb8\x91\r\x0c\xc4\x9f\xd8c@\x1f\xa7G\xa1t\xf6#\r\x18d\xf1\x83\xa4&\x1d\x0c\x939\x07\x1b\xb9\xa1\x83+\xb7\xf9\x80\xce\x8c\x8fZH\xb6\x8dA\xda\x1cy*\xb2\x11\xc1 \xa7Q\xcd\x95\xc7\xa0\x8a\x1f\xac\x92VD"kA\x137\x94\x12H\xd7\x16\x0c\xdah\x9e\xc3bl\x03\x83\xa1<{\x9d\'j0\x91\xb8\x8e\xf4\x14\xc1\x0f\xba\xe4\x051\x18\xfa\xb8\xaf6y\x05\xcdE\xc4\xb6\x8d\x81H\x95\xf7S\r?p\xa9H>1+\xd4`\t\x03\x95F{\x0c\xa6\xc4BqMt\xe6!\xb1\t\x8f\xa2\xcc\x92\xb6X\x18\x9b\xe8e%mp\x92\xebL\x17$A\xcaM\xaaK\x84(Cy:"\xe4%.\x1d9\xc0\x0cK|\x11\x82\xe6`#\xfb\xa9\xa7u#7\x85$\x85\x93\xa6\xa1\x0f\xca\xc8|x\x9a\xf5A\xb2\x8c\xcc(\xe51\x1ce\x0c\x98\xed<\xc1e\x9c\xab\x94C\x8a\x9a\xc8\xe5-\x0c\x8a1V\xe8\xa9\x9a\xb9\xe9\xbd\xeeO\xccT&"\xa3i\x14m\xa4\xc7\xf0*c\xe0\xd6\x1a\x15\xe3\xa2\x10O\xf2\xa4\x92D\x896>\x88\x92\x9b\xe8\xf7\xa6N\xe6h\xbaXdq\xe4L\xa4Q$\xa5\xc7p\x9c10mI\x8a\x85\xc2\x00\xea\xc4\x07<eXm[\xa3t\xe6\x83`\xb4\x81\x81j\x1f\x80\xa0\x0f\xb6\xc4\xc2\xe6\xbc\xa0\xae\x86 \x86\x93\xc2\x07\xccG\x934\n\xd5\x8a\x88\xe4\x07kI[n\xb2\x1c:\xc21\x91\x1a\x9cd\xb4(b\xf1\x0339E\x0c\x0f|x\x9d1P\x86R\x93\xf4Y\x08\x91r\x08\xf9\xa0y\x1b\x06^\xf2B2.\x9a\xf5b\xb3P\x95\x8dK\x15\xc1\xc3y\x0c\xa7\x1b~\xd02\xad\xcf\x8d0\x05\x83F\xf0m\x18\x181\xd9\x0f\xb6\xc1I\x84\x98\xd9\xc7D\x96\xed\xe2<D\xc9<\x867\x85\x0f\xd4rjR\xcd\x12D\xa7\xdc\xb4$\x16\xc8mN\x8a\\\r\xb1t\xf3&\x1f\xb2\x9bP\x95s\xbd0\xb2d,\t\x9c\xfc\xbd\xe4\x05U\x84\xd0\xac\x8dX\xdd\xa3\x1f\xacl\xcf\x0bnu\xaeY\x8a61\xd8\x92\x17\x8a\xe6VB\x94\xf2\xc5l\xc0\xf0\xb6\xe8\x83\xe2&\xadO\x91\x0f6q\x03\xeb\x97m\xabYZ\xa7\xf2B\\\xadi\xea\xa4\xcd\xa2@K\xff\xc0\x98*\xb5[{\x0c\x83\xc2\x07id\x8a\x15\x17\xd8R\xc5\xbd$C\x85h\xc3`H\xe6\x832\xac\x81\x01y]\x1a\x17\x91\xd2\x94Y\x93K(V(\x8f\xe1\xac\xf8\x81q\x9bj\x16#\xca\xe6\xda\xcd\xd1+\xad\xbd\x9cM\xf4q\x02\xdc\xa8Y\xce\xadqcNT\xe1d\x06\x8e\x9f\xe0\x87w%7\xb9\xd0i}\x83y\x91j\xac+e\xa6\xad\x87A\x06\x8b\\\xbeL\x03\x03v \xa5:\x15N\n\xaa6\x98\xea1\x0cK^H\xa5\x94\xcc\x18\xb4J\x1a\x85~n\xed\xa3dn\xf70w\xadh\xf60\x85}Voh\x14)\x11\n\xb9y\x9e1\x10l\x19h\xd0d\xd7(\xcb\xc4\x1d,M\x92\xb6h\x14*-\xcf\xfa\xe0\xfa\xd7\xef1P\xaaU\xceB\xaes?)i\xae\x17V\x07\xad\xbe\x08\x18z\xce\xa8\xf4\x0f\x02\x03\x98\x9afi\x91\'m:)r\xc7NI\xb3\x97\xa3\x9c\xa6\xcc"Hq\x91\xa9\x91{9\xce,\xf2\xe1\xf4\xed\xe0\xc4]s \\T\xfe\xcfm\x16o\xa0\x07A\xd10W\xc6\x8b\xa5\xdb\xc5\x91\x16/\x89\xf0\x02\xc4j\xf2\xe5\xe9\xc9\xe2\x19@\x857E7\r{7?\xad\x9aN\xfdTM,\xdcV\xeb*\xee\x08\xc0\xa8\x86\xfbjY\xcd\xeau\xbd\\\xc1\xb2\x1eO\xe6x\xe3~XM\xe6_\xe2ypp\x85W\xa7\x89\xbf\x90"\xd6c\xbc\xa5A<p\xb9J\x85\\\n\x1eJ\x9c\x07wQw\x1b\x9dN\xbe\xdc\xe1"p;\x19\x8f\xebe=\xbf\xa9\xe1\xde]\xa0\x81#\xdf\xf9>\xc0m]\xdf\xbb\twxWs\x1e\xc22\x81\xa3\xb4\x87\x07\x9aU0\xad\xff\xa9\xa7~\x03\x85\xe5\xe5"D$v9\xae\xc7AEe\x8en\x18=\x85\xd5{#Z\x8e\x94\xfe\xe0\xb8\x0fZ\xb2b\x89\xbd%\xf5\xbc\x97\xd8{\xf9\xbb\x83\xfb\xddj\x89\x94\xbd\xe0\xc5\x12\xefD<t\x19\xdc\xef\xa9\xa5\xbb\xff5-\x19\xd6}\xb4\x14\x1bh\x89#\x03Z\x18\xab\x83\xde8\x89oZ\x92\xbeuh\xe5\x06Z\xe2J\x9d?\xa7\xf5\xbf\xa9[\xa9\xcd\xd2\xe0\xbd\xfdBm\xec\xc9\x9cFS\xec\x05\x84\x8d\xf7F\xdbn\xa9\x9do\xf5\xc69\x8d2\xf1vI\xc39\x19\xdfa\x89$\xbe0\x1b{\xca\x10\x15\xac\xcf\xdeC(\xec\xbb,1\x15/\xec\xa6\x87\x84\xf7\x8cU\xe9\x9cb\x07Z\xa5\x1d\x13H\xb6\x94:\xc4\x91\xd3\x80\x1a[\xfc\x1d{z&xi\xa1Q\xbe\xa5\x7f\xcf9\'Q\xfd\xd8\x0eK\xc7\x04/V\x11\xadr\xb5\x07\'\xfa\xca\xef\xee\x1b\x8a\xfc\xc8\x92\x17K+\xbc\x05\xd7T\x86\x8a\xe4\x00\xb5Z\xbaxz\xf1\x8aL\xc0\x02\x1a\xe2\x18,\x151;\xce)}\xae\xc8l)"\x03\xb8\xebp\xfd\nv\x07\x87\xa4\xe3\xad/\x1c\xc1\x92\xfb\x99\xceR\x04\xfe\n\xcev[:ipI?\xba\xabQ\xc5P}f\xe1\xdb\xb0\xcf\xf5t\xf1\r\xbeU+\xa8no\xc3\xb7zC\xff\xcdL4Hv^\xe36$\xaeE\xdf\x9c\xbcm\xa9\x1b\xb2\x15\xafFA\xdb\xc2:\xf3\xe7\xd5nis/\xbf\xd35\xf8\x91N9\xf9\xd8o\x8a\x14Ovgu5\x87\xab\xbb\xc9x\xed+\x9a\xde\x87\xb3\xea1\x0fp\xc6\xfb\xc5-{{{0\xaa>?L\xab%\x0c&\xab\xb5C\xb3\x18\xc3\xa5\x877\xab\xe7kx\xb3\xe14\x9c]\xfcr\xed\x0ez\x10O\xbe1\xfce\x9d=\x96F\xbf]^\xe3\x81\xfd\xb0\xe4e\xf8\xf5px\x82\x83\x02[q\x9b\xc6<\xcc\xebY\xf5\xe8g#\xd8\xad\x17\xeel\x07\xe1\\y\xcfz<\xado\x1c\xc0U\xc4\xe4\xdd\xdf\xf6\xdacs!L/\xcfKH\x0e\\\x18\xb2\xef\x9dW\x0f\xbe\xf7\xeb\xb9s\xfeAT\xef0\x14\xbeEux\xc4S\xf1,\xb8\xf5?n\xddF\xec'
p48
sg23
(lp49
I4
asg25
Nsg27
Nsg28
VShelXL
p50
sg30
Nsg31
S'c69b92501b84fa8b915e739b619eb2f0'
p51
sg33
I2
sg34
VLeast Squares
p52
sg35
F0.21029999999999999
sbag1
(g12
g3
NtRp53
(dp54
g15
I00
sg6
I5
sg7
S'c29116f739e3e15fcc382d2156488723'
p55
sg16
g17
sg21
S'x\xda\x8dXko[\xc7\x11\xfdN\x80\xffa\x11\xa4\xa8\r\x89\xf4\xee\xec\xbb\xa8\x02(\x8ad\xb9\xa1L=\xd861\x02\x08\xd7\xd2\xa5E\x98"U\x92\xaa\xd5\x7f\x9f\x99}2\xe4UPZ\x86V{w\xee\x9c\x9d9sf\x97\xfd\x1e\xc3\xcf\xa6}|\xba\x85\xe1\xaa]\xb3\xbbU\xdbl\xda{\xf6\xf9\x7f\xec\xe6\xfct\xf4\xcbh\x00\\\xa8w\xb6\xdf\xeb\xf7&\x1f&\xa3\xb4\xf6\xb6\t\xabg\x0bv\to\xc4\xdb\xfc\xbf\xdf\xbb>\xbd`\xe3\xf9=\xdbZ\xfb\xca\xaa\xf0\xfa\t[/\xe7\xcf\x9b\xd9r\xf1\xca\xaak\xc1\xf8P\x80;d\xd7\xdf\xda\xe6+\xfe\xc1%\x1c\xb2\xe3\xf9\xd3CC\x7fpq\xc8\xc6\xabY\xbb\xd84\xe1-\r\x81zz\xdeD\xeb\xb3ys\xf7\x95\xbd\xb0#6\xe0Ce-{\x836R+\xf6\x96MW\xcbGv\xd9\xac\xd6\xcb\xc5\xfa\xaf\xec?\xcf\xcb\r\xbdd\x9d\xec\x96\xab\xc7\xe7y\xc3\xa6\xcb\xe7E\x8d\xc5\xe4o\xecD86\xf6\xfd\xde\xc9\xe9h\x84\xaf\xb2\x82[\xc9\xec\xd0Z\xc3\xdc\xd0x/\x19\x98\xa1\x13\xde0\xcf\xe3O\xbf\xf7\xe9\xf4\xfa\x9ai\x19\xd0\xf2\xf4KE\xec\xb89\xfa\xd7\xef\x8d\x8e\'\x136\x10\xfd\xde\xcd\xaf\x17\x17\xf8L\x0f~9\x1c\xfcz\x88\x83\x83Oi\x12g\xe8\xcf09\xf8TW\x1e\x84y\\\x1c&\xcf\x8eO\xd8\t;g\xe3~\xef\x9f\x1f?L\xc8o\xf8\xe9\xf7\x18z\x19\xde\x0c\x99\xe9\xf7.G\xc7\x1f\x19\x138\xfaq\xfc\xf1\'\xf6\xfdy\xbf7\x9f\xad7L\xf5{\xd3\xc7\xe6\x89A\xbfw|29\x8e\xb1\xf8\xfbr\xde\xbe\xc0\xb0}\xd9\xac\x9a\xf5\x0fi\xee\xfc\xeb\xfcfu\xc7\xbe\xfb\xcb\xf0\xb7\xdf\x12{\x1e\xbe\xce\xbf\xcb\x8f\xdf\xed\xd8\xa0\xef\x7f\xbf?\x9f\x10\xd70\x9b\x9c>\xfd\xde\xd9\xbf\x8e\xafY\xfc`$\x8d\x15\xae\xdf\x1bcP\x18\x93qN\x1aa\x9d\x8fc\xed\xa4\xd0i^\x1bpV\xd1X\x88axY\x9c\xe7J\x9a\xb4\x9c\xe3\x1a\xcb\x8e\xfa=\xc6\x8a\x0b\x0eB\x00\x8e\x06\x14z\xcb]\x9a\x15\\\xca<\x0b\x8a\x07\x0cP0h\r\xde\xa4\xa5VZml\x1c\x1b)\xbd\xb6\x1d\x18@9\x9d1\x80\x92\xbb\x18\x94\xf4\xc5\x9b\x84\xe4\x84s-!\x0f\x85\x8bq\x90\x05\x03\xf7\x86C\xf2\xeb\xe8\xb9*\xd8\x84\x11\x1d\x18\xa4r\xf9uZ)\xb7\x87\xc1\xf9\xe2X\x08\x9d\xe1x\x95C\xc2=\x97\x01\x83\xaaq\x90\xb8\xb3\xe4Wi\x0e9\x17\x96s#\xbbr\x81(UM\x8b\xde\xc5 }\x88d\x8c\x833u\x98\x83\x07\xc6\xab\x80A\xd78h\x80\xfc\\Y\xc3K\x1c\x1c\x18\xd5\x95\x0b\xe9m\x1eZ\x03~\x17\x03\xd2\x8b\'\xc7H4[\xf8PB"\x8c\xb5\x01\x83\xa9q\xf0F\xc9\xb4TX\xa9 a08-xW\x1c\xb8\xcda\x95\xc6\xed\xf1AkQ\x89\x18\x92I\x8eA\xba\x92\x0b\xa7D\xc0`k]p\xebA$\xbfH\x08\x99s!\x95\x8a9\xdc\xc1\x802\x95\x87\x86{\xd8\xcb\x05r\xbc\xc4!\xc0\x19Dj\x94\x90X\xee\x03\x06Wsa\xa4\xe5\xb6\xf0P\x9b\x8c\xc7\x08\xcd\xbb0(\xab\xf3\xeb\xbc\xdd\x8f\x834*\xaf\xc4\xba\xc8U,\x8c)p<\x90\xeer\xfe#\xbe:q\x00\x9cT\t\x8fRX\xf2Y+,\x17^w\xd5\xa6\xd4&\xc3Qn_\x1f,\x11>z\xc3\x10\x178\xca\x94\xba\x00\x1b0\x9c\x14\x0cZ9\xc9\x13\'\x01\xd1\xb8\x84\xc7\x08\x87{\xea\xc0`\xb8\xb2\xa5.\xf8\x1e\x06\xad\xa0\xb0\xcfB\xde\xbc@re\x0c\xdc\xeb\x80\xe1\xa7\x82Az\xcfM\xc2`\x94\xc1\x14\xa7\xb1\xe6FAW.@\xe9\x12\xf7}>\x80\xe0e\xf3\n\xaa\\\x99\x92!\xaeE\xc0pZ0\x00\x16P\xd9\xbbB\xbd\xcac\xae\x84\xee\xe2\x83t<SIq\xb3W\x9b\xb8\xf9\\\x0c\x14\xb2\xa2\x93\xa6\xd4\x05\x88\x98\x8b\xb3\xca\x07\x8b\xc9\xc8c\xa7 \xe7\x05#\xc2\x95\xf9s>\xa0\x06\x89=NR\x1f\xcf\xb5\xa9yi\x12\x00\x95\x93\x100\xbc/\x18\x04\x90Zgnh\xc3E\xe1\x83\x85.\x9d\x94Uy\xb4F%\xdd\xd5j\xd8jTU\xab\x1d\x148\xc8\x98\x80\xe1|+\x0e\xd6\xdb\x84\x1c\x05\x95\x978\x08\xe3b\x8e\xf6\xfa\x85\xf2E\x0b\xcc~\xbf\x10\xa6n\xbe\xc6A\x8b\xd2E\xa4\x90\x01\xc3\x87\xca\x07\xe1\xa5,=K:\x9f\xb5\xc2s\xe5\xbbz\x962\xb9\x94\xb9\x13j/\x0e\xc2\x17Nb\x03\xf4%\x0e\xb6\xd0SH\x150\xfc\xa3\xd6\x85\xd0:\xbf\xdfb\xbf\xce\x0e\x8c\xc7\xd3\x84\xef\xc2 \xb2\xac\xa2>\x08\xdfQ\x17\x85\x88\xc6\xd78\x14\xd9F\xe5r\x01\xc3\xcfU\x1f\xb0\xef\xe8\x84\x1c\xb7\xe5\x84\xc9\x1ae9t\xd5\x85\x13\x90I\xa7\xbd\xdd\xef\x9bV\xa9\xca\xbe"LJ\x96\xe8\x88\xc4\xc9Q\xe5\x03nW&\x16\xa1\x98\x89\xdcC5\x18lp]\xfd\xc2J]\xfafG\xcfr\xb2*\xa2\xc8\xbd\x1b\\\x91m\xeaj\x01\xc3E\x8d\x03H\x99{%p\x8b\xc7\x89|\xae\x10Jti\x94\x16B\x94\xa1\xdd\xc3\x80\xc0s1\xc8(\xc0!$\xca\xd6s\x94\x8d\x9c\xfcXk\x13\x1b]\xce \x1eO\x8c\xc9|\x90\x16L\xe7\xf9A\xf0\xa2\xd5X<\xbb\x18\xac\x97E\xa0\xa5\xb0\x95\x0f\xbe\xf6M\x1e0\x8ck]hK\xcc\xca\x18\\\x16b\x83\x15\xedTg\xbf(g\x18\xa0s\xdbn.,\xe8\xad\x0eY\x8b\xa1dH\xa7~qY0P\x1bKg\x15"Y\xc1k\x00t\xd7\x99V\xa0n\x14}\x00\xb9\xdb/\xf0\x9c\xe0K\x97\xc6sV\x0eI=|\tH\xb5y\x151\x0c\xc8H\xb8\xac\xe5\nSX\xcer^\x1a\xd3\xc9\x07\xc8\xd2N\xa6\xbb\x1a%\xa4/G^\xa9\xcby\x12\x0f\xec9$\n\x83\xd2\xef\x9d\xff<:\xa3k\x0e\x8b\x17\x95\xff\xe76\x8b7\xd0\xa3\xa8h\x98\xb7\xe9rE^$)\xd4\xd9\x92\xfd\xc0\xd4z\xf6\xe5\xcd\xd9\xf2-c\r\xde\x14i\x19`\xbb\xa3e\xcd|\x1e\x96\xe2\xd9\x89\xdd7\x9b&yd\x0c\x1b\x17{jV\xcdc\xbbiWk\xb6j\xa7\xb3\x05\xde\xb8\x9f\xd7\xb3\xc5\x97\xb4\x1f\x9c\\\xe3\xd5i\x16.\xa4\x88\xf5\x14oi,m\xb8^\xa5b-\xc5\x08\xa5\xbe\xcc\x19]\xd4\xc9\xd1\xf9\xec\xcb\x03\xbe\x84\xdd\xcf\xa6\xd3v\xd5.\xeeZ\xf6D\x17h&\xb1\x0f\xa8C\xc6\xee\xdb\xf6\x89\x16<\xe0]\x8d"d\xbd\xc1Y1\xc0\r=6l\xde\xfe\xb7\x9d\xc7\xc6\x8e\x14\xbe\x8a\x8a\x9dN9\xc4\x1d\\\x8f$\n\xd93T\xa85[\x94\xab\xb0q\xf4\x83\x96P--\xdd\x87\x88\xf7\x9a\xb2Mw\x07\xa2U\x97\xa5F\x19\xbd\x92\xd5\x12\xd5_D0\xc4k\xb4\xd4t\xa6\xd8\xb7\x04\xd4:\xb4T[h9\xdd\xachw\xdcD\xbdq\x9dh\xf9\xd0\xa3l^\xe9\xed}\x92>\x0b\xa4\x16UX\xb8\xfd\xa9nK\xba$\\\x99-\xb4\xceB\xd4\x15:\xea\x11Z\x12\x87NKBk\xb7|j\x11PB\xd0\x08D\xcb\xe5k>)+n\xcb\'}\x05A\xbb\x08\x8c\xa7o&\xbac\x8b\xa8\x08\xad\xaf\x96\xdaq\x1f\xbb\xa5\x82xr\xf2\xee\x15KEL\xe0\x15\xad\xd7!+(\x9f\x105\x9e\xbf\x82\xd6H\xb2\x14\xc5\x92\xdb\xc8!)cv\x8c{-B\xd1\x12\x8a\xa5Q\x11%^@#\xfb<]\xd6;-)\x9f\xe1\x88\x92"$#w\xa4\x91:\x9e\n\xa9\x85wZ\x06\xc6\xabb\xa9\x00\xe2>\x85\x8b\\\nw\xf8\xd7-u\x8d\x90\xa1{2.\x0c\xbd\x91|\xd2\x81\xb3\xcbR{\xb24\xc5R\x86\x8e\x8e\xbfAG\x9fJ\xbd\xe2\x93j\x85\xa4\x81\x8a~\xf2\xd0\xa2\x8a\xa1\xfa<\xc6o\xc3>\xb7\xf3\xe57\xf6\xadY\xb3\xe6\xfe>~\xab7\x0e\xdf\xcc$\x83l\x174nK\xe2:\xf4\x8d\xe4mG\xddP\xc1\xc1&m\x8b\xefY\xbck^\x976z\xf8\x07]c\x7f\xa6S$\x1f\x87{"\xe5x\xb6\xbbh\x9b\x05\xbby\x98M7\xb1S\x1f\xb2\x8b\xe6\xa5L\x00\xb8a\r\xcb\xc1\xc1\x01\x9b4\x9f\x9f\xe7\xcd\x8a\x8df\xeb\r\xa1YN\xd9u\x80\xf7\xd8.6\xec\xc3V\xd0pu\x8d\xcb-m\xf4(\xed|k\xfa\xcb\xa6D,\xcf~\xbb\xbe\xc5\r\x87i\rN\xe7\xe9\xf7\xe3\xf1\x19N*$^Y\x1a`\xde>6/\xe9\xd5n\xe7\x01\xed\xed(\xee\xab\xf8l\xa7\xf3\xf6\x8e\x00\xae\x13\xa6\x10\xfe\xae\xc7\x01\x1b\xa50?\xbc\xac)9\xa24\x94\xd8ST\x8f\xfe\x18\xd7K\n\xfeQR\xef8\x15\xbfE%<\xea\x8dz\x1b\xc3\xfa;\x83,F\xc3'
p56
sg23
(lp57
I5
asg25
Nsg27
Nsg28
VShelXL
p58
sg30
Nsg31
S'c69b92501b84fa8b915e739b619eb2f0'
p59
sg33
I3
sg34
VLeast Squares
p60
sg35
F0.21190000000000001
sbag1
(g12
g3
NtRp61
(dp62
g15
I00
sg6
I6
sg7
S'2db077e85e8764b930654c33ba4791ce'
p63
sg16
g17
sg21
S'x\xda\x8dYmo\x1b9\x0e\xfen\xc0\xffAX\xdc\xe1Z4qEQ\xaf\x87\xcb\x02\xd9lRg\xeb\xc4i\xea\xbb\xeb\x16\x0b\x14\xd3f\xd2\x18u\xec\xac\xedl{\xff\xfe\xa8w\xd7\x1e\x17ISx\xa2\x11%\xf2!\xf9\x90\x92\xfb=F?\xeb\xf6\xfe\xe1\x83\x18,\xdb\x15\xfb\xb4l\x9bu{\xc3>\xfe\x8f\xbd\x1d\x9e\x8e\xde\x8d\x0e\x05\x07\xf9\xd2\xf4{\xfd\xde\xe4|2Js?4a\xf6t\xce\xae\xc43x\x9e\xff\xf7{\xd7\xa7\x17l<\xbba\x1bs\xf7\xcc\n\xcbO\xd8j1{\\O\x17\xf3=\xb3\xae\x81\xf1\x01\x08{\xc0\xae\xbf\xb6\xcd\x17\xfa\x83\xa38`\xc7\xb3\x87\xbb\xc6\xff\xc1\xe1\x80\x8d\x97\xd3v\xben\xc2*\x8dW\xea\xe1q\x1d\xa5\xcff\xcd\xa7/\xec\x1b;b\x87| \x8da\xcfH\x06\x95d\xcf\xd9\xedrq\xcf\xae\x9a\xe5j1_\xfd\x83\xfd\xf9\xb8X\xfbEVIn\xb1\xbc\x7f\x9c5\xecv\xf18\xafXL\xfe\xc9N\xc0\xb2\xb1\xeb\xf7NNG#Z\xca\x007\xc8\xcc\xc0\x18\xcd\xec@;\x87L\xe8\x81\x05\xa7\x99\xe3\xf1\xb7\xdf{\x7fz}\xcd\x14\x06my\xfa\x90Qw2\xce\xff\xeb\xf7F\xc7\x93\t;\x84~\xef\xed\xef\x17\x17\xf4N\x1d\xbe;8\xfc\xfd\x80\x1e^\xbcO\x834\xe2\xff\x0c\x83\x87\xef\xeb\xcc\x17a\x9c&\x87\xc1\xb3\xe3\x13v\xc2\x86l\xdc\xef\xfd\xfb\xf2|\xe2\xf7\r\xbf\xfd\x1e\xa3]\x06o\x07L\xf7{W\xa3\xe3K\xc6\x80\x9e~\x19_\xfe\xca\xfe6\xec\xf7f\xd3\xd5\x9a\xc9~\xef\xf6\xbey`\xa2\xdf;>\x99\x1cG,\xfe\xb5\x98\xb5\xdf\xc4\xa0\xfd\xb6^6\xab\x9f\xd3\xd8\xf0\xcb\xec\xed\xf2\x13\xfb\xe9\xef\x83?\xfeH\xd1s\xf7e\xf6S~\xfdrK\x86\xf6\xfe\xef\xab\xe1\xc4\xc7\x1ay\x93\xfb\x9f~\xef\xec?\xc7\xd7,\xfe\x10\x92Z)\xda~L\xa00\x86q\x0c5\xa0r\xf1YY\xa1\x95H\xcfZH\x17\xc6\x01\x06a\xb18\xce%\xba\xfc\xa8\x148v\xd4\xef1V\xb6\xe0\x02Q\xd1\xd3\xa1\x87\xde`Z\x98\x03\x97\x90G\x01m\xd0A\x14\x1d\x94\x12R\xa4g\x83V\xea\xb4\x81F\xc9\x15\xef\xd0AX\x87Y\x1dkvt\x90\xa0L\xdeMj\x99F\xb9\xc6,\xcfAS\xb2\x1d\x9f\x9d\xbfc \xe9i\x18\xb4\xc9\x96[R\x1c\x926\x00\x86\xa7\x054W\x8e\xeb-m\x0ea\xa0"\xd2a5\xe6\xe3l\xec#0\xdb\xc6\x9dV2\xadf)\xad\x8c.6s\x85\x1d\xb6\x917l\xc6\x17H\xe3-\xdbh\xb7\xfc\x9a\xb6\xe1\xc9L\xa0\xb9y\x94\x94\xdf\xb2\r\x8bm$\xee\x84\xc8\xb6Y\xe9\xb2\xcd\x8a \xb1O\xb3MV\xbf\xa1\x00\x9d\\,%\x19\xaa\xd2\xca\x9c\xf6\x11\x1d\xb69!m\t#\xabv\xfc\x86<\x1b\xc4-\xda\xe2\xc2\x1c\x1b\\h\xe1\x82\x0e\xaa\xe2\xab\x80\x17\x1d\x8c\x11\xc2\x94X\x96h\xba\xe2\x97\xeb\x0c\x95\x91\x14\'\xdb\xf8\x9a\x80\x89\xdfX\xf0\x1a0V\xca\x0c5B\xd4A\x17\x1d4)d\x92a`\x14\xcf\xcfZ\xa3\xe1]>\xb6\xa2\xf8X\x02\xee\xc6\xafS\xc5\xc7\xda\xe6\xc4\x81\xa8CH\'J\xcd-\x1f\xeb\x1a\xbf\x02\x8a<X\xeer,k\x8b\xce\xc1\xd3|l*?\x00y\xad\xac@@\xf0\x9c\xa7R\xe9\xae\xdc$\x17d|\x95u;>F)3\xbe\xe0\xac.>.P\x835"\xe8`\xab\x8f5:as\xa4\x82\x92.\xe3\x0bFw\xfa\x98\x98\xae\x84\x1c\xec\xf8\x18\x8d\xa8LP\x84\xc0\x95\x90\x03.(\x87N8\xff\x85\x96N\xb1%(\xafx\x8euZ"\xebch.tq\x14\xf2\xc2Q\x82bj\x9b\'\x9d\xc2\x92\xc7\xba<zm\xd3#91\xe8pRtP\x92\xa2!\x19&P\x8a\x9c\xc9\x1a\xac\x12]:(\xb49\xf1\xd1uq\tf\x9e\x04\xe0\x1d\xf9F) \x82\x0e\xbfV\x1c(8d\xe6g\xd2\'o\xa0\x15-\xa7:\xf3\xcd\xa9\x82\xbb\xdb\xad\x17`J\xac\x0bSJ\x07\xb7:\x8fJ\x19q8-:\x08\xb3Q#\xa4\x81\xcc;\x9a\xac\x94\xb6\x9bS7\xca\xd7\x8e\x0e\xa0\x11\xf3\xc6\xca\x14\x07XSJ\x07U\xc9\xa0\xc3Y\xc5\xc1\xd0J\xc9vI\x99\xa5r\x95P.q\xc1v<H\xcc\x86\xa2F\xbd\x13\x93%\xb3\xc8\x17\xb6\xe0\x00b\x83\x11e\xd0\xe1U\xd1\x81^\x12\xba96\xc8\xc3Y\x070N\xe9.\x1c\xb4,\xb4i\x00w\xf9\xd7\x16_\xb8\xb0p,\xe3\xba\xa4\xa9\xc6\x88\xc3p\x03\x07#0s\x85\xd52\x13\xbcO\xcdn_P\xc3QbR\x8b\xdd\xdc\xac\xdc\xc7\rT~p5cc<\x9c\xd7x\x00\xeb\xac\xcc5\x96jL\xc6\xc4\x11\xa8\xd0\xc9\x0f\xb9$\xd3\x04\xaa\x9c\xdb1\xa9@\x97G\x9eC\x03De.\xe5\xf3"2&`\xe0\xdf\xf3\xc2\xbfH\x0cV*\xbe\x16\xa5\xeb\xa0\xca\xe2\x10w\xf9Wl\xf3/\xd9\xf6[\xb1\r\xa9\x97\xc9\xf5\xcd\xa0\xc2\\\xfd\xb5\xa3h\xef\xaa-\x92\xf4,f\xc2\x0e\xff\x82E\xa8\x99\xe5j\xbe\x89\x02u\xc2\xf7u\xe5\x1d\r.#\x02TUu\xb1\x88z\xf3\xae\x1e\xd1*Sj\x80Q\xbb>V\xba\xf4gF\x15*\x96\x95\t\xc8+\x19\x11\x19\xf1}]\xeb\x1b5\x1a\xb9\xca\x93\xb5F\x99\x82\xaf\xd1O\xc4wT\xe3WY\x93{2\x94\xb6p\x9f\x12\x9e\xdd\xbal\xe3%\x8f\xb5\xa2\xe6r\x9bS\xc1V\x83D\x8e\x1d\xe4\xcaU3\xcd\x96m\xa3b\x9bD\x146{\x9e\n\xa1M\xdaPG\xc0\x05<\xcd\xb6\x8b\xea7!e\xe6jAi\x9c{D\x85D\xf7\x9du\xd3\x95n\xd9\xfb|\xdb6C\xcdl6\xc8\xaaB\n\x05\xbf\xc4\x0f\xdf\xd9vQ\xfd&}\x06\xa4(R\xb5\xca(\x9f\xb1\xfci\xb6]V\xeeC\n\x82\xb4\x82\xa54+\xbcC\xfcb\xbb\xf2B\xa8\xa2&\xedh\xb7m\xa3\x88S\xa5\x16\x8a\xfaX\xc2\x134\xf0\xad\x9c\xbf\xac}5\xfa\xbe%i\x83\xbe\'\xcd\xd5I\x81\xb0O\xb3m\\\xf9L\x19\xa1u\xb6\r+\xa7ZjIeW\x9d\xd7\xbc*\xa2w\xf8Lit\xc5 \x94%\xe7\xa1D*\xb1I\xd6FD\xdb\x8e+\x9fQ\x94gNv\xd2\x94\x13\x8c6\xd2\xec\x9c\x10\xabm\xc3\xd0=\xa55\xc0\x99\xc2\x89\xd4\xca\xb9\\Y\x89?\xe0\xa9\xbe\xbf*\xf8P7\x8e1\t\xc1\x1fB\x91g\x8d\x049\xbf\xa3\'\xf5\xa7\xcf\x82\x8f\xbf7\xf8\x1e\x1f\xca\x85\xc2\xecTr\xca\xa3\xaeGGj\xbbr\xbf\x8d\xb1\xdf>\xa9\xb6\xd11"z\x0bh)\xa1y9\x15H\xe5\xf6\x9f\x17\x87\xa1\xab\xcaji\x03\xa97\x1f\x00@\xd9Y+t\x16~\xb4\xc6i\\#\x9eWx\x8c\xc1\x80\x8a\xceU\xd0\xeb\x01\xe6\t}?a\xfc&b|\xe8A\xa1ck\xe9\xf9\xe8\xdc\x9a\xfb]GMG\'w\xe8\xcc\x8b\x04\x02\xdf\xae;t\x92\xdd\xa8P\x90\x9b\x1ab\xbb\\\t\xc8wr\x0b\xe3\xb3b\x1b5\x13\x90\x8fLt\x80\xd3\xb9OQZ\xa4\xb8\xda\x87\xcf\xab\xba\x86F:?f\xd6Og\xcd\xd8=;\'~\xb4\xc6\xb0ble9i\xd3\x19\x0eJfR\xc3\xe4\x9er70|=:\xf3W@,^\xe2<\xe5\xa6\xef\x9a\xf29v9T\xcdo\x17K\xbf\x0b\x02\x9d\x05\xcf\x16\xecg&W\xd3\xcf\xcf\xce\x16\xcf\x19k\xe67a\x9a\xa0V\xd4Okf\xb30\x95X\x9b\xdd4\xeb&\xedH\xb6\xd0\xb9\xe1\xa1Y6\xf7\xed\xba]\xae\xd8\xb2\xbd\x9d\xce\xdb\x1b\xf6\xb8\x9a\xce?\'\x7f\xd1\xe0j\xbdl\xa6\xe1\xb2\x8et=\xbd\xa4XM\x0e\xad\xd7L\xb1\xaeD\x1cS\xc7\xc6\x99\xbf\xc4\xf4\x1b\r\xa7\x9f\xefh\x11v3\xbd\xbdm\x97\xed\xfcS\xcb\x1e\xfc\xe5"CbEy\xc0\xd8M\xdb>\xf8\tw\x8bY\xeb\xb15\x16i\x14\x0e\xc9\xa0\xfb\x86\xcd\xda\xbf\xdaY\xd8\xc0\x12lo\xa2\x8f#g\x08\xcff\xc4\x8c\xca\xc7\x8e\xbfm\xf0\x91^q\xf7\x84\x17\x0c\x1f\xf8\x80z#6$\xd1\xbf\xa1O\x036\xd6A\xef\xf7NI"\xc17\x98$}\xec\x84v\xd8Kz\xa6\xa0O\xe9\x1b\xe9]I1\xf0\xb7\x80od\xddS\x08\x0c{\x19\x07.\xee\xe9\xb5\xde\x95\xf4\xbcH\x92jC\xdbpg\xe6\xed\xf5g\x0b\xcf\x95\xfe\xb3K\xd2\xfa=\xf5\xc6\x9e\xe8\xfb b\x12a\xa2\xa4?\xf3\xec\x974U\x92\x0ec2VQ\xdf\xef\x91\xa4B\xec\x964\x8e$\xed\x86\xb6\nU\xac]\nb\xc7"\xf7\xeci\xbcW\\\x95T\xdaA\xea\x9bU\x94\xe4{\xec4\xe0#\x81W;\xad\xb3\xf1\x0e\xd3\x05I\x15n\xa3:%C\x0cA\xb5S\xf1(iP\xc4\x9b\x04\xdf\xb0vIj\xed%E\x91$\xf2\x89\xda\xa2R\xa9&\x8b=\x92\xde\xcep\xd6I\x08\x19\x13#\x01u\xc4X\x89=\xd8j\x1f\t \xab\x9d\xd2\xf0x\xceT"\xda\xe9\xe0G\x92\xaaH\xa2T1\xeax\xd4\xda\x84\xfb\x92N\xc9\x80\xad.\x92\xc4\x8f!\xbbPD\x7f\x9ap\xe3\xb1O\xd2S\x83O\xfa\xc9]K,F\xecs\x1f\xbf)\xf8\xd8\xce\x16_\xd9\xd7f\xc5\x9a\x9b\x9b\xf8\x8d\xc78\xdcZ\'\x81,\x178n\x83\xe2:\xf8\xcd\xd3\xdb\x16\xbb\x01\xf5}&q[\\g\xfe\xb2\xd9Om\xfe\xe5w\xbc\xc6~\xc4S\x9e>\x0e:H*\xcb]\xb4\xcd\x9c\xbd\xbd\x9b\xde\xae\x03\x16\xe2\x80]4\xdf\xd2\xc0\xa1\xcf\x03od\x9e\xfc\xe2\xc5\x0b6i>>\xce\x9a%\x1bMWk\xaf\xce\xe2\x96]\x07\xfd\xee\xdb\xf9\x9a\x9do\xa0F\xb3+0\x1f\xbc\xa5G\xc9\xf4\x8d\xe1\xcf\xeb\x02Y\x1e\xfdz\xfd\x81,\x0e\xc3\x14[\x98\x87_\x8d\xc7g4(}\x86\xe5\xb1\xa0\xe7\x87\xfb&}mC\xdan\xbd\xf1\xd6\x1dE\xcb\xca\xa6\xed\xed\xac\xfd\xe45\\%\xa5\x82\x03\xba^\x07\xe5\xbc\x13\xf3\xcb\xab\xea\x94#\xef\x88\x82\xbe\xc7\xf5\xe8{d\xaf<\xfcG\x89\xbf\xe3P\xfc\x8e\xc9\xeb#\x9f\xe1\xf3\x88\xeb\xff\x01\xebw*\x07'
p64
sg23
(lp65
I6
asg25
Nsg27
Nsg28
VShelXL
p66
sg30
Nsg31
S'c69b92501b84fa8b915e739b619eb2f0'
p67
sg33
I4
sg34
VLeast Squares
p68
sg35
F0.21149999999999999
sbag1
(g12
g3
NtRp69
(dp70
g15
I00
sg6
I7
sg7
S'fc960a7402337a8b420c716ba6b67049'
p71
sg16
g17
sg21
S'x\xda\x8dY\xffO[9\x12\xff=R\xfe\x07k\xb5\xa7kUHm\x8f\xbf\x9e\x8e\x95X\x16\x1a\xae\x81\x00\xcd\xddu\xab\x95\xaa\xd7\xf2(QC\xc2%\xe1\xca\xfd\xf7;\xfe26M^z\xa4Ty\xf8y\xec\x99\xcf\xcc|fl\xfa=\x86\x9fu{w\xffQ\x0e\x96\xed\x8a}^\xb6\xcd\xba\xbdf\x9f\xfe\xc7\xde\r\x8fG\xefG\xfb\x92\x0b\xf5\xda\xf6{\xfd\xde\xe4t2\xcas?6q\xf6t\xce.\xe4\x0b\xf1\x92\xfe\xf7{W\xc7gl<\xbbfO\xe6\xee\x98\x15\x97\x9f\xb0\xd5b\xf6\xb0\x9e.\xe6;f]\t\xc6\x07B\xba=v\xf5\xadm\xbe\xe2/\x1c\xe4\x1e;\x9c\xdd\xdf6\xe1\x17.\xf6\xd8x9m\xe7\xeb&\xae\xd2\x04\xa5\xee\x1f\xd6I\xfad\xd6|\xfe\xca\x1e\xd9\x01\xdb\xe7\x03e-{\x812\xa0\x15{\xc9n\x96\x8b;v\xd1,W\x8b\xf9\xea\xaf\xec?\x0f\x8buXd\x95\xe5\x16\xcb\xbb\x87Y\xc3n\x16\x0f\xf3\x8a\xc5\xe4o\xecH86\xf6\xfd\xde\xd1\xf1h\x84KY\xc1-0;\xb0\xd6070\xde\x03\x93f\xe0\x847\xcc\xf3\xf4\xd3\xef}8\xbe\xbab\x1a\xa2\xb6<\x7f\xa9\xa4;\x1a\x17\xfe\xf5{\xa3\xc3\xc9\x84\xed\x8b~\xef\xdd\xefgg\xf8N\xef\xbf\xdf\xdb\xff}\x0f\x1f^}\xc8\x838\x12~\x8d\x83\xfb\x1f\xea\xccWq\x1c\'\xc7\xc1\x93\xc3#v\xc4\x86l\xdc\xef\xfd\xf3\xfct\x12\xf6\x8d?\xfd\x1e\xc3]\x06\xef\x06\xcc\xf4{\x17\xa3\xc3s\xc6\x04>\xfd:>\xff\x8d\xfd<\xec\xf7f\xd3\xd5\x9a\xa9~\xef\xe6\xae\xb9g\xb2\xdf;<\x9a\x1c&,\xfe\xbe\x98\xb5\x8fr\xd0>\xae\x97\xcd\xea\x97<6\xfc:{\xb7\xfc\xcc~\xfa\xcb\xe0\x8f?r\xf4\xdc~\x9d\xfdD\xaf_o\xc8\xe0\xde\xff~3\x9c\x84XCo\xf2\xf0\xe9\xf7N\xfeux\xc5\xd2\x07\x914N\xe2\xf6c\x04\x851Hc`\x84\xd2&=k\'\xad\xc8\xe3\xdaH%mx\x16b\x10\x17K\xe3\\\x81\xcbS\xb8V\xca\xb0\x83~\x8f\xb1\xb2\x05\x97\xcay|\xda\x0f\xd0[g\xf3\xa8\xe0J\xd1(7"\xea \x8b\x0eZK\xa5\xf2\xfa\x16\x9c\x93.=\x1bP<\x8do\xe8\x00\x1cH\x07\xe5\xb4\xdb\xd4A\t\xadi7\x05>\x8fr#I\x9eK\x8b\xd8\x1c\x9e\x9c\xbegBa\xda\r\xa362kc\xbd\x17Y\xc8bVx\xd2\x86k\xab\xf4\x866\xfbb\xa0\x13\xd2q5\x16\xe2l\x1c"\x90l\xe3\xde \xc2\xe9\xd9q\xd0\xc2\x15\x9bE\x02r\xd36m%\xe1+@n\xda\xa6\x85\x14d\x85\x08\xfbD3E\xc8\x062\x13\xcc\x86mPl\xe3\xcah\xaf\xb3m\x12\r"\xcf\xe3V\xcf\xb5MU\xbf\x81p"\xaf\xa0\x94W\x9eP\xe3\\\xf3\xae\xd8\xf1\xa0J\x18)\xb9e\x9b\x02\xe0\xe47\'$=\x82r\x14\\Z\xba\xa8\x83\xae\xf8j\x8e\xee\xca:X\xcb%\x94X\x06\xdb\x15;\x8a[\x02\xd0j\xb7\x15;\x88>\x81*\xb9-\xa0\xba\xe8\xb7\x08\xb5tI\x07St0\x9c{\x95Q\x15V\x03d1c\x00\xb5\xeb\xd0\xc1iak\xac\xaa-\x1d\xb8QecI8\x08\xaf5\xa5\x93Qr\xc3\xc7\xa6\xc6\xaf\xf0\xce\x03i#Q\x89\xac\x8d\x03\xae\xfc\xf3|l+?`h\x91\xde\xc6\xa1j\x8a\xf2\x14i\xc3u\xd8fA\xd0\xa3\xf6\xe8\xcf\r\xdb@U$\xbd\xb7\xe4c\xcd\tj\xd4\x1e\xa2\x0e\xae\xfa\xd8\xa8\x98\xa09R\x85\xb1\x84\xafp\xb2+\x87\x94)\xe9\xe01\x1f\xb6tpP\x82\x8b\x17R@u\x8af\x98dX\x7f8\xff\x15\x97\xce\xb1\x85\x94\xc1\x81b\x1d\x11\xf2\xc4\x16\\\xb8.\x1c$\xf2g\xf1\xb1\xd9\xe2I\xa40\xf2&Z\xaf+1\x91\x10\x86\x94\x89:\x1c\x15\x1d\xb42\x8a\x98I\x82R\x8ap\x10N\xeb\xae|\xd3JR \x81Wb;\xceb\xa4F\x8b9/\xb4-e\xd1A\n\x1eu\xf8\xad\xe2\x80\xe0\x00\xc5\x83\xb2\xe0\xf3\\\x83\x91aug\xbei(\xb8\xf3\xadx@\x98*\x9f\x15\x07\xf0\x92\xc7\xc87^F\x1d\x8e\x8b\x0e\xd2:\xad\x9e\xe8\xe04\xe5!8\xd3Y/\x8c\xa2xPZo\xc5\x830\x9cp\xc0\xe2d\x8b\x03*\x0e`S<\x9cT\x1c,z5\xef\xab\x1cX\xaa\xa1\x81_MW\xceKeLQ\x07\xd4v<PD!\xc3\xa8\x8a\x83\x85\xc2\x88\xdcF\x1d\xde\x14\x1d\x84\xe4%\x1e\xb0\x16\x83\xa1J%\xac7]\xbe\x00kknz\xd8\xe6\xdf\x1a}\xd6\x14*\xb6\xbc>\x8a\xe4\x8b\xe1\x13\x1c\x8c\x96\xd90D\x1fKd\xd1\xc1v\xd6\x000\xb2p\x1f\xdf\x8e\x07,\xff\xa2\xe6\x85(\xfc\xa0k\x94@\x8a\xc9\xd3\x1a\x0f\xc2+\x8a\x17\x87\t\xad\xa8\x06x\xee\x12\x85o\xc6\xa4\xa3\x90\xe1\x0e\xb0A\xd8\x8cIMl\x1e\xf2\xb1\xf0\xaf4\xa4\x8e@\xe7\x13c\n\x88\xfc{Z\xf8\x17\x84\x97:{\xc2\x19dm[\xfb\n0\xdb\xfc+7\xf9\x17m\xfbG\xb1\r\x84\xf6d\x8f\xc5\xae\xba\xc4\x99\xc7~\xa4\xb3\xbe\t*\x87\x81\x06\xb7\xf0\x15\xd6\x95\x86\x08J\x7f\x86Y\xe6j\xb9\x85\xa8\xc3\xdb\xca;\x98\x1f\x14\xbcB\x01Va\xb2\xc8"\xbfv\xd57G\xad\x00\x0f\xe9\xb0\xe5c\xedjD\xe9Rcm\xcd7\xa35!\xa2\x12\xbeok}\xc3.\x822/Ts\xeag\x10_\xf7\\|G5~\xb5GH2\xd6\xca\x035\x07\x18\xd4\xa9\x1b\xd9\xaao\xde\x90mF\x0b\xbd\xdd\x9f\x81+\xcc\xa5\xc8L\xe0BU\x8a\xf7\x1b\xb6\x8d\x8am\n\xab*P\x1c9g)\x8e\xb0\xb9r\xfe\x99\xb6\x9dU\xbfI$\xe5\x0c/63J\xea\xd2\xb7e\xb6\xd9\xac\x17\xb5(i\xab\xb7l\xb3\xdcP\x94\x80\xf3\xbc\x94\x0e[\xb8\xda\x03l\xd8vV\xfd\x86\x94I\x9d\x91\xd0\xa1(\xe6q\xa4\xc6\xc4;\xff\xdf\xb6\xf3\xca}\xa05\x05\x99s\x98\r\xe5\xcc`\xb8\x90]\xfc\xabu5\xd3l\xe5\x85\xc3N\xab\x18$\xe8\xb0\x82\rx\xe9K\x8c\xd9\xcc\xf9\xf3\xdaW\x03\xf7\xd4\xf6`\x9be\x89\xe2\x8c\xd2\\\xd8\xe7\xd96\xae|\xa6\xb1\xae\xd2\x99\x01c\x1a\x04\xf5_"\x9fL6\xfdf=e2\xf2\xc5V\xbe\x85\xb3\\!\xb1J\xe6\xa2\x14f\xf4\xab%md\xb2\xed\xb0\xf2\x996\x86\xe8\xd2\x87\x8aO\x0cd\xd1\xa1|\xa7m\xc3\xd8=\xe55\x84\xb7\xd6e\x0fy\x89\x85\xd5\xd0\xf9\n\xf9\xc6?\x0f\x9f\x8b\x82\x0f\xba\xca\xb8\xb4\xf3 T\x06j\xb4\x8c\xc4\xce\xae\xab\xeey\xebK\x1f$\xd07\xdf\xe3#\xb8S\xb5\xd0\xd8rP\x95E\x1e\xeb\x1e\xf1\x91\x80\xd4o\x1fU\xdb\xf0\xc4\x90+\x1d.\x85\x9d\x00u&\xd8\xb9\x00\xdf\xd9o\x0fcW%K\x87ks\xf74\x10\x98P\x9c:\x1a\x8dt+\x7f\xb4\xc6qZ#\x9eWP\x13M\xa8(\'}\xd1\xc3\x82|F\xdf\x8f\x18_&\x8c\xf7\x03(\xd8)\x11\xfb`\x97\xa6\x15\xb1o(o]uGS\x98\n\x8eD\xbc\x89\xb1t\xe5 \x1eN\x8aD#\x00\xf4(\x0161>)\xb6\t\x17Z\xd1\xac\r\x92\x07\xe1\xa3\r&\xca\x0f\xf1yS\xd7\xd0\xe1\xfa\x83:x]\x1a=#\x85\xf8\xc1\xd9w\x18\xbb\x1d\xc2\x18\xe3\x8br[b2\x98R\x93\x10\xfa\xe7\x9c\x9f\x87oG\'\xe1\n\x88\xa5K\x9c\xe7\xdc\xf4]a\xdf\x9e\xba\x1c<\xf9\xdf,\x96a\x17\x10J\xb1\x93\x05\xfb\x85\xa9\xd5\xf4\xcb\x8b\x93\xc5K\xc6\x9a\xf9u\x9c\x16\xda\x940\xad\x99\xcd\xe2T\xac\xd1\xec\xbaY7yG\xb4\x05#\xea\xbeY6w\xed\xba]\xae\xd8\xb2\xbd\x99\xce\xdbk\xf6\xb0\x9a\xce\xbfd\x7f\xe1\xe0j\xbdl\xa6\xf1\xb2\x0eu=>\xc7X\xcd\x0e\xad\xd7L\xa9\xae\xa4\x08\xc8m\x04g\xe1\x123l4\x9c~\xb9\xc5E\xd8\xf5\xf4\xe6\xa6]\xb6\xf3\xcf-\xbb\x0f\x97\x8b\x0c\x90\xa3\xf9\x1ec\xd7m{\x1f&\xdc.fm\xc0\xd6\xfa0*\xf6\xd1\xa0\xbb\x86\xcd\xda\xff\xb6\xb3\xb8\x81C\xda\xbd\x8c\xa1%\xf2\xbdE\xa8\xb0\xc8\x8c:t2\xe1\xb6!|W\xdc\x03\xe1E\xc3q\x1f\x94\x94O$!\xbc\xc1o+\\\xaa\x83\xe1\xf4\xd2)\x19\xf6\x84,\x19b\'\xb2{\x90\x0c\xbd\x18~\xab\xf0\xbd-)\x07\xe1\x16\xf0R\xd5=e\xec\x05\x83ui\x05\r\xaes\xcf\xc0\x8b(\xa9\x9fh\xcb\x03+\x05{U\xb23\xf2u\x97\xa4\xc3\x80\xba4O\xf6\x8c\'"\x11\x92.\xed\xad\xc2\xa9\xbdS2\xeci\xab\xa4\xb0\xa1\xcf\x0bUT$;5\xec\x92\xc4`\xbetO\xb4\xd5F\xa7\xda\xa54u,\xdd\x92\x16\xd3\xfc\xd2WIm\xacI\x9dnhG\x83\xe4.mm\xd06\xd2@\xb6\x13\x0b\x7f\xba\xc3\xf4:\xdd|\x18\xbfC2\xc6\x90\xa8vj\x88\xf6\x81M\xda\x9a\xd8\xdfvI\x1a\x13$e\x91\xe4\x06\xa2\x04\x80JH\xc5\x0b\x9aN\xc9\xe0\x95x\x9d\x9a\x11\xb2\xa1\xb4\xc4\x1bN\x91\xb8}\xa7d\xb4S\x15IP6\xc5\x0e79~\xc3\xe1\xacS2\xda\xa9+BJC:\xa1\x06\x96\x0c\x08\xc5\xc8\xd8)i\x8a$\xd6\x9d\xa8-\xc4\xdb\x80\xa0\xb5u\xbb%\x035\x84\xa4\x9f\xdc\xb6\xc8b\xc8>w\xe9/\x05\x9f\xda\xd9\xe2\x1b\xfb\xd6\xacXs}\x9d\xfe\xe21\x8e\xb7\xd6Y\x80\xe4"\xc7=\xa1\xb8\x0e~\x0b\xf4\xb6\xc1n\xc2\x85\xb3d\xe2\xb6\xb4\xce\xfcu\xb3\x9b\xda\xc2\xcb\xefx\x8d\xfd\x88\xa7\x02}\xecu\x90\x14\xc9\x9d\xb5\xcd\x9c\xbd\xbb\x9d\xde\xaccw\xa8\xf6\xd8Y\xf3X\x07\x8c\x1fTX^\xbdz\xc5&\xcd\xa7\x87Y\xb3d\xa3\xe9j\x1d\xb4Y\xdc\xb0\xab\xa8\xde];_\xb3\xd3\'\xa0\xe1\xec\x8a\xcb\xc7`\xe8A\xb6\xfc\xc9\xf0\x97uA\x8cF\xbf]}D\x83\xe30\x86\x96\xa1\xe17\xe3\xf1\t\x0e*L0NcQ\xcd\x8fw\xcdc\x9c\x8d\xcan\xbc\x08\xb6\x1d$\xbb\xca\x9e\xed\xcd\xac\xfd\x1c\x14\\e\x9d"\xfc]\xaf\xa3n\xc1\x85\xf4\xf2\xa2\xba\xe4 \xb8\xa1`\x1fP=\xf8\x1e\xd7\x8b\x00\xfeAf\xef4\x94\xfe\xc2\x14\xf4\x81\x17\xf02\xc1\xfa\'\xa0\x0c)\x92'
p72
sg23
(lp73
I7
asg25
Nsg27
Nsg28
VShelXL
p74
sg30
Nsg31
S'c69b92501b84fa8b915e739b619eb2f0'
p75
sg33
I5
sg34
VLeast Squares
p76
sg35
F0.21210000000000001
sbag13
ag1
(g12
g3
NtRp77
(dp78
g15
I00
sg6
I9
sg7
S'781f0d63e55638876fd7e4af0e273453'
p79
sg16
g17
sg21
S'x\xda\x8dYko[\xb9\x11\xfd.@\xff\x81Xl\xd1\x04\xb1\x15\x0e\xdf,\xea\x05\xbc^;r#?\xa3\xb6\xd9`\x81\xe0&\xbe\x8e\x85\xc8\x92+\xc9M\xfa\xefw\xf8\x18R\x91\xae\\;\x0et\xc5\xcb\xc7\x993\xc33C\xba\xdfc\xf8\xb3j\xef\x1f>\x8a\xc1\xa2]\xb2\xcf\x8b\xb6Y\xb57\xec\xd3\xff\xd8\xbb\xe1\xf1\xe8\xfdh_pP\xafm\xbf\xd7\xef\x8dO\xc7\xa3\xdc\xf7c\x13{Of\xecR\xbc\x80\x97\xf4\xbf\xdf\xbb>>c\x17\xd3\x1b\xb6\xd6wG\xaf8\xfd\x98-\xe7\xd3\xc7\xd5d>\xdb\xd1\xeb\x1a\x18\x1f\x80p{\xec\xfa[\xdb|\xc5/\\\x8a=v8}\xb8k\xc2\x17\x0e{\xecb1ig\xab&\xce\xd2\x04P\x0f\x8f\xab4\xfad\xda|\xfe\xca\xbe\xb3\x03\xb6\xcf\x07\xcaZ\xf6\x02\xc7H\xad\xd8Kv\xbb\x98\xdf\xb3\xcbf\xb1\x9c\xcf\x96\x7fe\xffy\x9c\xaf\xc2$\xcb<n\xbe\xb8\x7f\x9c6\xecv\xfe8\xab\\\x8c\xff\xc6\x8e\xc0\xb1\x0b\xdf\xef\x1d\x1d\x8fF8\x95\x05n%\xb3\x03k\rs\x03\xe3\xbdd\xc2\x0c\x1cx\xc3<O\xbf\xfd\xde\x87\xe3\xebk\xa6eD\xcb\xf3\x87J\xd8\xd1\xb8\xf0\xaf\xdf\x1b\x1d\x8e\xc7l\x1f\xfa\xbdw\xbf\x9f\x9d\xe1;\xbd\xff~o\xff\xf7=|x\xf5!7bK\xf8\x1a\x1b\xf7?\xd4\x9e\xafb;v\x8e\x8d\'\x87G\xec\x88\r\xd9E\xbf\xf7\xcf\xf3\xd3qX7\xfe\xf6{\x0cW\x19\xbc\x1b0\xd3\xef]\x8e\x0e\xcf\x19\x03|\xfa\xf5\xe2\xfc7\xf6\xf3\xb0\xdf\x9bN\x96+\xa6\xfa\xbd\xdb\xfb\xe6\x81\x89~\xef\xf0h|\x98\xb8\xf8\xfb|\xda~\x17\x83\xf6\xfbj\xd1,\x7f\xc9m\xc3\xaf\xd3w\x8b\xcf\xec\xa7\xbf\x0c\xfe\xf8#G\xcf\xdd\xd7\xe9O\xf4\xfa\xf5\xc6\x18\\\xfb\xdfo\x86\xe3\x10k\xe8M\x1e~\xfa\xbd\x93\x7f\x1d^\xb3\xf4\x83L\x1a\x0f\xd8v\x81\xa40&S\x9b4\xa0\xa5I\xcf\xda\tkT~6Bq\x17\x9e\x01\x06q\xb2\xd4\xce\x95\xd4:?j%\x80\x1d\xf4{\x8c\x95%\xb8\xd0"\xcc\xb0\x1f\xa8\xb7\xd6\xe5V\xe0\xc2R+W"b\x10\x05\x83\xc61*\xafk\xa5\xf3:\xb7\x1b\xa9\xb8\x85\x0e\x0c\x92;Ep\x9c\xe6\x9b\x18\x14x\xa0\xd5T\\8F\x82\xa1y1B\xb8F\xfaON\xdf3P\xb8\xed\x86\x11\x8d \x16\xb8\xa5\x9e\x16\x84p\xd9\x08\xc3\xb5\x87MF\xf6a\xa0\x13\xd3q6\xc6\x12\xbf\xb2\xd8\xc6\xbd\xf1"?;.\xb5\x17\xc5f\xa1y\x97m\xf8\x82\xf8\x05#7m\xd3\xa0\xe95\x87\xe8\xb8`&\x08I\x84pm\xec\x86m\xb2\xd8\xc6\xa5\xf52?[\xa1\r/\x1e\x90\xd6\xf1\xe7\xd9\xa6\xaa\xdf$8\x9ecG)\xaf\x9c\xcf3#\x08\xe1;l\xf3P\xbc\xa1\x14\xe2\xd8\xf4\x9b\xb4\x82\xfc\xe6"\xb4\xf8(J\x18\t%!b\xd0\x95_\xcd\x1d\xad\xab0\xc0\xb5+\xb1\x8cdw\xc5/\xd7\xb9;\xc7`\xdf\xe6\xd7F\xe4aa\x81\x1d\x88\xd4\x14\xca\x91j\t*b0\x05\x83\xc1\xf8&\xfe\x01c\xc7\xe5\xb5\x0c\x06p\xa7\x8f\x9dV\x05\x0e\xe0z\xdb>\xa6\xd7\xdc\x19]\xe0("\x0f\x8cQ\x1b>65~\xc1++\tM :\xa3)\xbb\xfb\xff\xfb\xd8V}\x00\xa1\x0c\xd0\x0c\xdc\x80\xa5}\xaa\xb4\x91\x1d\xb6Y\xa5\x8a>\xf8m\xdb\xa4\xb4\x9c\x98\xf4\x8eHE\xda\xc96\xc1\x85\x8c\x18\\\xf5\xb1Q\x00\x9c"\x95{I;\xd2\x80\x13\xa6\xcb\xc7\xa6l\x12\x8flnapuan|YXR\xf4\x01\x18\xd4\x87#\xce\x7f\xc5\xa9sl\tc-\xc5\x99\xf4\x18\xec\x19\x8fEo\xe8\x0e\x0cBHY|\xbc\x1dg\x12A\x92\x8fq\xcb\x16a\x92\x04\x87\xfb\xe0Y\xc4pT0h\x85\x01\x95\xbb\xe2\x867\x90\x9f\x91\x06-\xbat\x1278m\x1d\x19\xb4k3\xce8\x14U\xf6\xae\xc86\x08r \xaay\xc2\xf0[\xe5\x017\x80\xcd\xb1n\x94U\x9e0h4Hv\xef7Yx\x87\xadx@\x15,\xaa\x0c\xb6\x88XH\xdb\xa4g\xdcD\x0c\xc7\x05\x03\n\x82!\x91\x0c\x18d\xd9\x87\xd2I\xd5\xa5\xa9\xc6\x91IJ\xfb-_\x80v\xb4\xc90\xc0\x0b\x1c/\x8a/\xa4w\x11\xc3I\xe5\xc1b\x10P<8i,\xe1\xd1^\xeb._\x08\xe5L\x81\xb3\x9d\xb3\xd6R\x1a\x8a$\xaf\xe1i\xaa"\xfa\x88\xe1M\xc1\x00\xb8W\xbc\xa6\xd8PZj\x8a\x07\xeb\x8d\xed\xe2\xc1\xd36\xe2\x86o\xc7$\x12Y\x05\x8f\x97x@\xe1(\x19=\xecM\xc40\\\xe3\xc1pCZ\xe1\x8c\x11P0X\xd5\x89A\x17UUa\x93o\xf2\xe0e\x89>n\xd6\xdcR\xb3^\xde\x17\xa75\x1e\xc0k.(\xc7baH\x9cx\xf4aW<(_r\xac\x93Vn\xd70E\xc2\x84UE\xf8EII`\xa5 \xc5\x04\x19\xf5\xf7\xb4\xe8\xaf\x04\x9f4.\xa0\t\nE\xd9\xd2zo\xfd\xb6\xfe\x8aM\xfdE\xdb\xfeQl\x93`\x80\xf6\xb9\xc5\xaa\x9ab\xd2x\x8c\xf6\xce\xfd&x\xe1\xd7 \xd5\x9b\xb1\xeex)\x88j%\x17\xf2\x0cQ\x8d\xc2\x1e1\xbc\xad\xba\xa3\xb1\x88\xc9\x93\xa2\x94\xf1\xa2\xc5\xd6r\xd9\xa5\xbf\xa8\xaf\xa6\xc4\x19lk\x9f\xd1\xa5>\xb3\xc6\xd4T\'\xea\x9e\xa7\xfc\xc6T\xe2\xf7m\xcdo\x18\xc4\xaa\x86\x90\xe0P\xf8u[*\xb8\x83\xdfQ\x8d_\xdc\xaf\xa4wRyM\xb5\x86\x16F\xf2\xce\xdc\xcd)\r`x\x8a\x8e\xfa\xac\xf2\xab\x80H\x95\xbcF5h\xb3a\xdb\xa8\xd8\x86\xc55\x82\xa0\xdd\x84\x86f4\xa1\xb8\xd2\xf2y\xb6\x9dU\xbfa S0`1\xa3\x8a\xdf$\x00t\xc5\x0e&\x04\x12!\x94\xc4\xad\xbc\x89\xd5\x15\xe5\x0b\x04Ge\x12\x82\xace~\xd8\r?\xd8vV\xfd\x86\x02H\xd5\x03\x168F\xd0I\x03\xf7\x1b\xe8\xe7\xd9v^\xb5/\xe8H\xe6\xd49\x0b\x9ej.\xac\xfa|\xd7\xb9\x05\xab\xddb\x1bZ\xb7i\x9b\xe3\xa2\xc4\xa4W\xb6\x14{E\x11q\x1fn\xee\xf9\xf3\xb5\xba\x1a\xcb$\xda\xf3\x12\x83\x9a2\x12\xd6\x7f\xea\x991yQ\xf5Lc\x11Iz\x86\x02\xc5K\xfd\x05\xcev\xd5\xb4\xba\x14\xf5\x08\xc4l\xd7\x93\xba\xd4\xd5 \xa0\x94>\xa28\x9b\x1b[\xfc&\x92m\x87U\xcf\xb4q\xa4\x87>d[R \xd4w\xcew\xda6\x8c\xd5S\x9e\x03P\xf9\x88\x13L\xab\x92\xd4\xdc\x86s\xaax\x1e?\x97\x85\x1f\xeeP\xe3Rn\t\xc6\x01\xa13\x02\xc3\xb2K\xef\xbd.\xa5\xb3\x84\xads\x07\x06\xb0\xa8\x85\xa8*9G\xa8\x92\xff\x8d"~\xb0\xfa\x89\xb6\x1dU\xdb,\x98|v\xc2\xa9P\x1e\xeby\x11\xa4\xdeYo\x0fcUEn\x0bG]\x97\xe7\xc0\xc3\x84\xb7TM(\xc5\xe5Ss\x1c\xa79\xe2\x01\x01Y\x11\xc4\n\x9e\xc7\x88\x15TKc\x9eQ\xf7#\xc7W\x89\xe3\xfd@\x8a2\xbc\xd4|\xa2p\x895=\xe7]\xf5\x8dRTc\x01\x9eF\xed&\xc7\xc2zW$\xb2\xd47\xd9\xea\x88^J\xbd\xc1\xf1I\xb1-d-r\xa1\x82\xa0_tK\x81\xdf\xfcS\xfc\xbc\xa9s\xe0y\x85\xb2\xa7B\xb4\x9c\xe2X\x80t\xe6\xa99\x86\x95c\'5\xad-<\xfa\xa6\xe4$\xcb\x9fu~\x1e\xbe\x1d\x9d\x84+ \x96.q\x9es\xd3w\x8d:\x9c\xaa\x1cT\xcc\xdb\xf9"\xac\x82gP\xc5N\xe6\xec\x17\xa6\x96\x93//N\xe6/\x19kf7\xb1\x9b0\xa9[3\x9d\xc6\xae\x16\r\xbdiVM^\x11m\xc1\xe2\xe7\xa1Y4\xf7\xed\xaa],\xd9\xa2\xbd\x9d\xcc\xda\x1b\xf6\xb8\x9c\xcc\xbed\x7fa\xe3r\xb5h&\xf1\xb2\x0e\xb1\x1e\x9fc\xacf\x87\xd6k\xa6\x94WR\x04\xe42\x82\xb3p\x89\x19\x16\x1aN\xbe\xdc\xe1$\xecfr{\xdb.\xda\xd9\xe7\x96=\x84\xcbE&\x91q\xbf\xc7\xd8M\xdb>\x84\x0ew\xf3i\x1b\xb8E\x85\xc0V\xd8G\x83\xee\x1b6m\xff\xdbN\xe3\x02\x0e\x8f\xfcW)\xe2\xf2\xbdEP TF\xed|\xbam\x08\x9f\x95\xf7\x10a\xd1p\xcc\x058R\xac\x8d\x94\xe1\r~\xda\x90\x87B\x1e\x0c\xb71\x9d#\xd1UW2\x8f\x0c\xb1\xe3\x83\xd7\xc3\xc8p\x9a\xc6O\xa5:G\n\xccr8R\xd55\xf1|\xe3\xe2\x88Xz\x875\x1dt\x8dD]\x0cv\xea5\xb4<\xdc\x89\x05{UB\rZu\x8ftaM\xb3\xb6\xa6\x0c\xc9\x19\x95Dx\x9e\xd0\x86\x9e\x9d#1\xa5]\xd9:\x12\xb0\x9aOY4(4\x8e\x8cw\x83]#-\x1eF\xae\xdc\x1a\xdax\x82\x0f\xb9+\xd4f\xb1b\xb1;F\xe26\xbf\xf2u\xa4\x0eUj\xact\x9dM#\xf9\x0e;m@\x1b\x8b\x98l\xa7K\xf6I\xe3E\xba\xf90~\xc7\xc8\x18CP\xed\x8c\x1708\xd2&\x8eQ e\xf7\xc8p\x11p\x15\xd3\x15d\xa5\x161\xea\xa4T.\xdf\xaa\xec\xf0g\xb8\xa2\xb9\x8aeVf\xc8Z\xc87\x9cid\xbc\xe8\xeb\x1c\x19\xd1\xaa5;MF\t&UR\x1c\x9e\x1a\xa9\xcbH\x04\x99\xa2\x8e\xe7\xb5\xad6O\x8d4e$\x9e\x05\x13C"\xc5\xad\x8d\xb7Z\xbbF\x06i\x08\x9b~|\xd7\xa2\x8a\xa1\xfa\xdc\xa7\xbf\x14|j\xa7\xf3o\xec[\xb3d\xcd\xcdM\xfa\x8b\xc7E\xbc\xb5\xce\x03h\\\xd4\xb85\x89\xeb\xd0\xb7 o\x1b\xea\x06xb\xb0Y\xdb\xd2<\xb3\xd7\xcdni\x0b/\x7f\xd05\xf6\x94N\x05\xf9\xd8\xdb\x12)\xc7i\xdcY\xdb\xcc\xd8\xbb\xbb\xc9\xed*\x9d\xa5\xf6\xd8Y\xf3\xbd6H9\xa8\xb4\xbcz\xf5\x8a\x8d\x9bO\x8f\xd3f\xc1F\x93\xe5*\xa0\x99\xdf\xb2\xeb\x08\xef\xbe\x9d\xad\xd8\xe9\x1ai\xd8\xbb\xf2\xf21\x18z\x90-_k\xfe\xb2*\x8cQ\xeb\xb7\xeb\x8fhpl\x0e\x97\xcb\xd4\xfc\xe6\xe2\xe2\x04\x1b\xd5\x00+\x13j\x8b0?\xde7\xdfco\x04\xbb\xf1"\xd8v\x90\xec*k\xb6\xb7\xd3\xf6s\x00\xb8\xcc\x98"\xfd]\xaf#\xb6\xe0BzyY]r\x10\xdcP\xb8\x0f\xac\x1e\xfc\xc8\xebe \xff \xabwjJ\x7fa\nx\xe4\x0b\xf92\xd1\xfa\'\xf2^)9'
p80
sg23
(lp81
I9
asg25
Nsg27
Nsg28
VShelXL
p82
sg30
Nsg31
S'c69b92501b84fa8b915e739b619eb2f0'
p83
sg33
I7
sg34
VLeast Squares
p84
sg35
F0.21240000000000001
sbag1
(g12
g3
NtRp85
(dp86
g15
I00
sg6
I10
sg7
S'fc6cf25a3a417c344962d264a154001e'
p87
sg16
g17
sg21
S'x\xda\x8dYko[7\x12\xfd.@\xff\x81(v\xb1\tb+\x1cr\xf8Z\xac\x0b\xb8\xae\x1dy#\xbf\xb5\xbbiP\xc0\xb8\x89\xafc!\xb2\xe4J\xf2&\xfd\xf7\x1d\xbeU\xe9\xda\xb5\x9bB\xd7\xd4\x1d\xf2\xcc\x99\xe1\x99!\xdd\xef1\xfaY\xb5\xf7\x0f\xd7b\xb0h\x97\xec\xf3\xa2mV\xed\r\xfb\xf4;\xbb\x1a\x1e\x8e>\x8cv\x05\x07|k\xfa\xbd~o|<\x1e\xa5w\xaf\x9b\xf0\xf6d\xc6\xce\xc5+x\x9d\xff\xef\xf7.\x0fO\xd8\xd9\xf4\x86\xad\xbd\xfb\xc4[a\xfa1[\xce\xa7\x8f\xab\xc9|\xf6\xc4[\x97\xc0\xf8\x00\x84\xdda\x97\xdf\xda\xe6+\xfd\xc2\xa5\xd8a\xfb\xd3\x87\xbb\xc6\xff\xc2a\x87\x9d-&\xedl\xd5\x84Y\x1a\x0f\xea\xe1q\x15\xad\x8f\xa6\xcd\xe7\xaf\xec;\xdbc\xbb|\x80\xc6\xb0Wd#\x15\xb2\xd7\xecv1\xbfg\xe7\xcdb9\x9f-\xff\xc1~{\x9c\xaf\xfc$\xcbd7_\xdc?N\x1bv;\x7f\x9cU.\xc6\xffd\x07`\xd9\x99\xeb\xf7\x0e\x0eG#\x9a\xca\x007\x92\x99\x811\x9a\xd9\x81vN2\xa1\x07\x16\x9cf\x8e\xc7\x7f\xfd\xde\xc7\xc3\xcbK\xa6d@\xcb\xd3\x07F\xec\xe4\x9c\xff\xaf\xdf\x1b\xed\x8f\xc7l\x17\xfa\xbd\xab_NN\xe8;\xb5\xfbag\xf7\x97\x1dzx\xf31\r\xd2\x88\xff5\x0c\xee~\xaco\xbe\t\xe3\xf4r\x18<\xda?`\x07l\xc8\xce\xfa\xbd\xff\x9c\x1e\x8f\xfd\xba\xe1_\xbf\xc7h\x95\xc1\xd5\x80\xe9~\xef|\xb4\x7f\xca\x18\xd0\xd3Og\xa7?\xb3\xbf\r\xfb\xbd\xe9d\xb9b\xd8\xef\xdd\xde7\x0fL\xf4{\xfb\x07\xe3\xfd\xc8\xc5\xbf\xe6\xd3\xf6\xbb\x18\xb4\xdfW\x8bf\xf9c\x1a\x1b~\x9d^->\xb3\x1f\xfe>\xf8\xf5\xd7\x94=w_\xa7?\xe4\xaf\xdfn\xd8\xd0\xda\xff{7\x1c\xfb\\\xa3hr\xff\xd3\xef\x1d\xfdw\xff\x92\xc5\x1fbR;AcgD\nc2\x8eI\rJ\xf3\xf8\xac\xac0\x06\xd2\xb3\x16\xc8\x95\x7f\x06\x18\x84\xc9\xe28G\x89.=*\x14\xc0\xf6\xfa=\xc6\xca\x12\\(\xe1\xadv=\xf5\xc6`\x1a\x05.D\x1e\xe5\x08\x01\x83(\x18\x94\x12\xa8\xd2\xfcFZ\xa7\xd3\xb8\x96\xc8\xad\xe8\xc0 \xb9\x83\x0c\xc7\x12\x9c\r\x0c\x08\xce\xe6\xd50\xc0\t\x99\xa0\xb3\x9f\x94!@<\xec\x1f\x1d\x7f`\x80\xb4\xed\x86\x01\x8d\xc8,\x00\x87dd@\xf0\xcc\x88\xe6\xca\x99M4\xbb0P\x91\xe90\x1bc\x91_Y|\xe3\xce\x04\xba\xfd\xb3\xe5RsU|\x16\x1a\xba|S\x90\x1f\x15\xd0n\xda\xf0M\x81\xca3\x93fdRAH\x9dG\x95R\x1b\xbe\xc9\xe2\x1b\xcdn\n\xd3\xc2\x802\x19\rJ\x87/\xf3\rk\xdc$X\x91\x92\x01\xd1\xa1\xcb3\x13\x08\x89\x1d\xbe9n2\x10\xa4<\xda\x8a\x9b\xb4%w\xacG\x1d\x1f\x85\xce!\x14\x08\x180\xa8\xca\xaf\xe2\xd6\xa6\xf9\x91\x12\\a\xc9e\xa9lW\xfe\x12\x85\xe9\xd1h\xb4[\xfc\x1ai\xd2\xc2\xc2\xebN"\xd5\xe8\x9cQ \xd3\x1e\xd2\x05\x83\xa6\xfc\xc6\xc4?\x18%m\xc2\xa0)\x81\xb1k\x0fY\x85\x05\x0e\xd0\xce\xd8\x8aq\xf1\x98\xdb\xb2\xb0\xe0e\x14\xb4\xc6\x8d\x18\xeb\x9a\xbf\xe0\xb0\xa2\xa1\r\x99b\xaciw#\xbc,\xc6\xa6\xea\x03\x08\x959\xd5\x96\xeb\x1co#1\xe9\xc6\x86o\x06\x8d\xcd~8\xb1\x95\xbf2F%0\xe9j\xb8U\xd9\xd0\x82\x0b\x170\xd8\x1ac\x8d \x8bVP\x16e\xde5\xe5_W\x9e\xa1F,)\xa7\xb6\xf2\x8c$\xa6\xe8\x037%\xb9h<#\x03Cb~\xc0\xf9O4u\xca-\xa1i\xc3\xa4gIE(\xeb\xa4\xa1ht\xf1 \x84\xc4\x12c\xdc\xd2I\xc9\xd1\xe4\x18sU6\xaf\xac\xbb\x9b\xf6S\xc0pP0(\xd4R\xa6(\xd3\xec\xc5I\xa2AA\x97\x96(\xad\xb2w\xd2\xf1-\x9dT\x81\xe4\xc8\x83\xb3\x90\x1f\x81\x178BG\x1e~\xae<x\xd5\xc9\xeb\xa2A\x97\xf2A+b]t\xef\xb7">>Z\x9b\xf5B\x94\xaf9d\xa9\xe5\xfe\xb9\xe8\x197\x01\xc3a\xc1 \x8c\xd5\xa8*\x86L\xb4\xa6\x15d\xa7\xa6R\xe1\xcbpH\xc471\x80\n\n\x12\x9c\xd7E}\xb9\xcb\xb9\xce\xbd\x13\x01\xc3Q\xe5\xc1H\xa7\xd3\xbahe\xa9-Z\x91\x04u\xedy\x81%\xc5\xa5\xee\xc8In\xcb\xee\x16\xa1n\xc6\xf4\xd4\xa6("\x88\x80\xe1]\xc1@\xc5IdAU\xa44\xba\xe4\x83I5t\x93\x07\x87\x99\x07M\x95q[\x7fE\x89\xbcv\xbaPR\xd91"b\x18\xae\xf1@\x84f\xad\xb0~G\x16\x0cFag}\xcb\x82D\xac\xc2\xf6\xbepX\x93\xc0\x94\x9c\xd4\xa2V=\x05\x01\xc3q\xcd\x07p\x8ac\xae\xb1\xe0\n\'\x94\xf3\x9du\x08\x9d\xc8\x1aE\xa1s\xdb=L\x91\x0f\n\x85*\xa2`]~4Bf\xc5\x04\x19\xf4\xf7\xb8\xe8\xaf\x04\'\xb3\xa8X\xe2C\xe6\xee\xca8\xe7:\xfa\x07\xb1\xa9\xbf\xe4\xdb\xbf\x8bo\x12t\xa9\xf8\x86\xbaj\x91\xf3\xcci\x1e\xf5h\xd37\xc1\x0b\xbf\x9apl\xe6\xba\x05Y\xc5\xa6\xe4zl\xa8\x02\xd5\x12m\xc0\xf0\xbe\xea\x0e\xe5t\xde\x0b\xb4\xfb\xa9\xa3\xc9\x1e\x99\xd8\xd7m\xd57\xabk\x9e\xc1\x16\x06\xa9\x8d\xa8=b\xc1`m\xd9\xf3\x94U\x99\x11\x8c\xfc\xbe\xaf\xf5\xcdQ6Tu\x01^\xf9M\xbe\xfd5\xbf\xa3\x9a\xbf\xe4[\x16\x07\xeal\x95M;@\t*u\x9d\xb5\xbb\xca\xa3\xf6\xbd\xeeV\xed\xe6%\x7f\x11\xf2\xc6!\xb5/\xa3 7}\x1b\x15\xdf\x90"\x9c\xbb(\xaaR \xf2\xb8\xa3>\x17_\xe6\xdbI\x8d\x1b%\xb2M\xd1\xa6\xac\xc0\xbc7\xa9o\x83\xce\xb8)\xceK[E{y\xd37R\xd1\x1c7\xdf\xa5\xe7\xcd\xc0\xd7\xda|p\x1b\xbe\x9d\xd4\xb8!\xa5Ez\x13TR\x15?\x9e\xcf\x0c/\xf0\xed\xb4j\x1fu\xb2\xd97J\x9c\x92\xf4\x9aZl\xdeU\x03\xa8\x0f\xc2\xe2\xa6\xda\xf2\xcd\x86\xa6\'\xd5\xc2\xd2\x02R\xdbQTY9\xb7\xb1\xe7O\xd7\xfaj:>g4\x92\x97\x1e\x9b\xca\x14\x8f\xc7\xa5\xbf\xf6\xed\xac\xea\x195\xe9Y\xa8\xad\x95\xa6\xecy\x0b\xd6t\xe9\x19\xe5\xb0)@\xf4\xf6\x99A\xd5\x9eK@qSTM\xd5&\xf7\x93LD\xdf\xf6\xab\x9e)m1e\x8e\xa3j\xab3\xd3\xf4\xe8\x9e\xce\xc9a\xe8\x9e\xd2\x1c\xa4\xc9.\xd3OeU\xe6\xbc6\x9c4\xf1\x85\xfc\x9c\x17~h\x0f\xba\xd8*\x80w\x0eJ/ RZn\x9d;\xea\x99JR\xe2l\xf0\x034_\xe9\x83\x14B=w\x94=K}W\xee\xb7e\xec\xb7\x0f\xaao\x86\x1a\xc0\xb8*ME\xbda=/\x82vO\xf6\xdb\xc3\xd0U\x15\x99\x94\x10s\x86\xe6\x00_#s7\x81\xc8\xf1\xb99\x0e\xe3\x1c\xe1\x80 HB3+t\xbe\xd2\x19\x07\xb5\x8d\xfa\x05}?q|\x119\xde\xf5\xa4P\x7f\xc9K\xcfG\xf1\xcb\xea+\xba5\x1f1\x07\x98\xc4e+\x07\xa9\xa7q\xa6H\xa4\xcb\x85T"\xe4\xf2*\xa4t\x1b\x1c\x1f\x15\xdf\xc0r\x93\xab\x03\x99\x08\x9e\xd1\xd0\xc9\xc0\xa8\xe7\xf8yW\xe7PZ\x9arZE\x9b\x9bn-@:\xfd\xdc\x1c\xc3\xca\xb1\xa5\x06=+\xaa\xa3X\xe7\xf33\xe5\xa3p/\xe0x\xf8~t\xe4\xaf\x80X\xbc\xc4y\xc9M\xdf%\xf5H\xb1\xcb\xa1\xee\xf9v\xbe\xf0\xabH\xa0jp4g?2\\N\xbe\xbc:\x9a\xbff\xac\x99\xdd\x84\xd7\x84\x8e\xaf5\xd3ix\x95\xf6\x18\xbbiVMZ\x91|\xa1\xf8=4\x8b\xe6\xbe]\xb5\x8b%[\xb4\xb7\x93Y{\xc3\x1e\x97\x93\xd9\x97\x14/\x1a\\\xae\x16\xcd$\\\xd6\x11\xd6\xc3S\xca\xd5\x14\xd0z\xcd\x14\xebJ\xcc\x80\xd4Fp\xe6/1\xfdB\xc3\xc9\x97;\x9a\x84\xddLno\xdbE;\xfb\xdc\xb2\x07\x7f\xb9\xc8$i4\xdfa\xec\xa6m\x1f\xfc\x0bw\xf3i\xeb\xb9\xa5\x04\xa1Q\xd8%\x87\xee\x1b6m\xff\xdfN\xc3\x02\x96\xda\xbd\x8b\xb8\xdb\xd3\xbd\x85tA\x19\x95uQC\xfcg\xe5\xddgXp|\xe0\x0f/\x17b\xcdR\xfao\xe8\xd3x\x11\xf4u\xd0W\xfeNK\n\xd5\x85L\x96>w\x9c?_yK\x94\xe1\x13\xb1\xd3RP\x95#K\xack\xd2\xf9F\x07\x0b\x07<\xae\xe9\x0fZ\xdb\x96\xa4\x8b\xdeO\xb5\x86\x96cD+|\xe5\xf7wQ\xbe\x9f\xee\xb2\xb4~M\xbd\xb6&\xfa\nHJ"\x1c\x8fh\xbd>uZR;\x7fa\xaa%\x18\xcdc\x15\x85\xe8\xa7\x92OX\x1a\xda\xac\x17v\r\xad2.\xd6.\xd4\xa9c1OXR\xfbs\xe1\xaa\xa5\xd2F\xc7N\xd7\x9ah\xe9\xdf\xec\xb4\xf4h\x83\x92\'?\xad\x83x\x87\x19?\xa3\xdevZ\x86\x1c\x82\xeag\xb8\x80!K\x13\xb9\xd5Z\x8bnK\xed\xd1\x82(\x96\xa4\xd4\xd1R\xfa\x9a\x18nU\xf8\x13\x96>\xfbBC\x9a\xd1j\x99n-t\xec\x87\xf8\x13\x99\xa0\x03Z\xac\xdc\x86[\xd9x7\x1a1\t\xf1\x9c\xa5*\x96t\xa2\x0b\x162(f\x98\x81?g\xa9\x8b%\xb9\'bwfD\xc4\xa0\xd4\xd3\x96^\x1a\xfc\xa6\x1f\xdf\xb5\xa4b\xa4>\xf7\xf1/\x05\x9f\xda\xe9\xfc\x1b\xfb\xd6,Yss\x13\xff\xe2q\x16n\xad\x93A\xb6\x0b\x1a\xb7&q\x1d\xfa\xe6\xe5mC\xdd\x80\x8e\x19&i[\x9cg\xf6\xb6yZ\xda\xfc\x97\x7f\xd25\xf6\x9cNy\xf9\xd8\xd9\x12)\xcb\xb3\xddI\xdb\xcc\xd8\xd5\xdd\xe4v\x15oJv\xd8I\xf3\xbd\x0e\x80\x1dTZ\xde\xbcy\xc3\xc6\xcd\xa7\xc7i\xb3`\xa3\xc9r\xe5\xd1\xcco\xd9e\x80w\xdf\xceV\xecx\x8d4z\xbb\xf2r\xed\x1d\xddK\x9e\xaf\r\x7fY\x15\xc6\xf2\xe8\xb7\xcbkr8\x0cS\x82\x94\xe1wggG4\x88\x03\xe9/R\xe2X\x80y}\xdf|\x0fo\x13\xd8\x8d/\xbco{\xd1\xaf\xb2f{;m?{\x80\xcb\x84)\xd0\xdf\xf5u\xc0\xe6C\x98\xbf<\xaf!\xd9\xf3a(\xdc{V\xf7\xfe\xcc\xeb\xb9\'\x7f/\xa9w\x1c\x8a\x7fa\xf2x\xe4+\xf9:\xd2\xfa\x07.5)M'
p88
sg23
(lp89
I10
asg25
Nsg27
Nsg28
VShelXL
p90
sg30
Nsg31
S'c69b92501b84fa8b915e739b619eb2f0'
p91
sg33
I8
sg34
VLeast Squares
p92
sg35
F0.21240000000000001
sbag1
(g12
g3
NtRp93
(dp94
g15
I00
sg6
I11
sg7
S'8533c71600f5968b918564859b441b5f'
p95
sg16
g17
sg21
S'x\xda\x8dYko[\xb9\x11\xfd.@\xff\x81X\xb4h\x82X\n\x87\xe4\xf0Q\xd4\x0bx\xbdv\xe4F~Fm\xb3\xc1\x02\xc1M|\x1d\x0b\x91%\xaf$7\xe9\xbf\xef\xf0\xad\x95\xae\x02;\x0et\xcd\xcb!\xe7q\xe6\xcc\x90\xea\xf7\x18\xfd\xac\xdb\x87\xc7\x8fb\xb8lW\xec\xf3\xb2m\xd6\xed-\xfb\xf4?\xf6nt2~?\x1e\x08\x0e\xea\xb5\xe9\xf7\xfa\xbd\xc9\xd9d\x9c\xe6~l\xc2\xec\xe9\x9c]\x89\x17\xf02\xff\xef\xf7nN\xce\xd9\xe5\xec\x96m\xcc\xdd3+,?a\xab\xc5\xeci=]\xcc\xf7\xcc\xba\x01\xc6\x87 \xec\x01\xbb\xf9\xd66_\xe9\x0f.\xc5\x01;\x9a=\xde7\xfe\x0f\x0e\x07\xecr9m\xe7\xeb&\xac\xd2x\xa5\x1e\x9f\xd6Q\xfat\xd6|\xfe\xca\xbe\xb3C6\xe0Ce\x0c{A2\x12\x15{\xc9\xee\x96\x8b\x07v\xd5,W\x8b\xf9\xeao\xec\x8f\xa7\xc5\xda/\xb2Jr\x8b\xe5\xc3\xd3\xacaw\x8b\xa7y\xf5\xc5\xe4\xef\xec\x18,\xbbt\xfd\xde\xf1\xc9xLK\x19\xe0F234F3;\xd4\xceI&\xf4\xd0\x82\xd3\xcc\xf1\xf8\xdb\xef}8\xb9\xb9a(\x83\xb6<}\xa8\xa8;\x19\xe7\xff\xf5{\xe3\xa3\xc9\x84\r\xa0\xdf{\xf7\xdb\xf99\xbd\xc3\xc1\xfb\x83\xc1o\x07\xf4\xf0\xeaC\x1a\xa4\x11\xffg\x18\x1c|\xa83_\x85q\x9a\x1c\x06O\x8f\x8e\xd91\x1b\xb1\xcb~\xef_\x17g\x13\xbfo\xf8\xed\xf7\x18\xed2|7d\xba\xdf\xbb\x1a\x1f]0&h\xdf_./~e\x7f\x19\xf5{\xb3\xe9j\xcdT\xbfw\xf7\xd0<2\xd1\xef\x1d\x1dO\x8e\xa2/\xfe\xb1\x98\xb5\xdf\xc5\xb0\xfd\xbe^6\xab\x9f\xd3\xd8\xe8\xeb\xec\xdd\xf23\xfb\xe9\xaf\xc3\xdf\x7fO\xe8\xb9\xff:\xfb)\xbf~\xbd%C{\xff\xe7\xcdh\xe2\xb1F\xd1\xe4\xfe\xa7\xdf;\xfd\xf7\xd1\r\x8b?\xe4I\xed\x04\xf6{\x97\xe4\x14\xc6d\x1c\x93\x1a\xd0\xa4g\xb4\xc2\x18\x95\x9e\xb5P<<\x03\x0c\xc3bq\x9c+\xa9tzD%\x80\x1d\xf6{\x8c\x95-\xb8@\x81\xf44\xf0\xae7F\xa4Q\xe0\xe0\xf2(W<\xe8 \x8a\x0e\x88B!&\x1d\xa5u\xda\xc6g-\x15\xb7\xa6C\x07\xc9\x9d\xca\xeaX\xe5\xb6uP\x82\xcb\xbc\x9b\x12y&\xd7Z\xe6G\t\x14\xac\xa3\xd3\xb3\xf7\x0c\x14\xa5\xdd(h#\xb2\x17\x00\xb2\x89\x06\x08fi\x01\xcdu\xd2`C\x9b\x01\x0c1z:\xac\xc6X\xb4M\x16\xdb\xb83\\A|\xb6\x9c\xbc-\x8a\xcd"\xda\xb9m\x1b\xf2,\x8a`q\xdb6\x04,V\x80R\xc9L\x10\xd2\xe4QTn\xcb6Yl\xe3\x14<\x9d\x9e\x8d0\xce\x96\x08(\xf3\\\xdbT\x8d\x9b\x04\xab\x92\xdeJ9\xe5\xd23-\x85Rw\xd8\xe6\xb8*qSr\xc76%]\x89\x9b\xf5\x11\x89\x8f\x02m\x06\x97\xe2:\xe8\x80\xd5\xbfH\x10I\x8b*\x028\x96(\n\x89]\xd8!TgW\x19\x8d|\xc7\xbf&D\xcbo,\xb8\x81\xecT\xa3\xb3: \x85\x0c:\xe8\xa2\x83&|cZ\x1f\x0cJ\x9b\xb0L\x80#3;t\xb0(]V\x87\x10\xb6\x1bcSbl\xb5\xab\xea`N\'\xadq+\xc6\xba\xe2\x17\x9c\x92:k\xc3)DI\x1b\xcan\t\xcf\x8b\xb1\xa9\xfc\x00Bs\xc8+p-K\x9eR\xca\xba\x0e\xdb\x8cr\xd9\xbf\xe8\x84\xde\xb6M\xca\xe0\xa9\xe0\xc9\x08\xbf\x10c,B\x94\xbb"\xe8`k\x8c\xb5\x82\x0c\x1c\xa4x[\x93\xfd\x0b\x14\xe5\xae\x18\xeb\xe2_\xc7qW\x07\xc7Ua#\xe3\xca\xc6\xaa\xc4\x18\x0cy\xf5\x98\xf3_h\xe9\x84-\xa1M\xf6\x03\xe1\xd4eZA\x1a\xc5.\xac\x0b!\x0b\xd6A\xed\xe0LV\x18\x92\xf5X\x88Igy\xa28\x17t8.: \xd9%\xd2TZ]c\xf6\x03\xf1\x04\xef\xd2\x01\xb5\x85j\xf3.\x97\xf0\xca\x93\xceT\x82v\x99\xe0\xb9\xd0:\xe8\xf0k\xf5\x03\xb1\x0ef<(\x83\x05\x1bH^\x17\x9d\xf9\x86\x85|\xec.\x1e\x84\xc0\x92d\xa0]q\x89(~@\x1ecqRt\x10\xc6jtE\x07%\x0bC\xd3\x0e]\x98\x94\xba\x98\xa4\xd0\xed\xe4\x1bU@\x9b\x8d\xd7\xbc\xe8\xe0D\xe6\x1d2\xc2\x06\x1dN\xab\x1f\x8ct\xb9J(+5f\x1d\xd0\xa1\xea\xf2\x83P\xa5fI\x1f\xb9\x1d<\xd8\x92\xdd\xc2\xe8\x12\x0b]4\xb3\xbef\x91\x0eo\x8a\x0e (@9\xeb\x95\xc2\x0ce\r\xc6i\xe8\xf2\x83+\xf0\xd2\x1e\xed;\xfc+J,t\xa5b]\xa1a\x04\x04\x1dF\x1b~\x08Y\x1e\xb9\xc2RF\xaa\xa2\x83\xc1\xee\xfa\xa6l\x81\x06\xc8\xdd\xdcT%\x19\xb8)i\xaaE\t\x0b`\xf4\xc3Y\xc5\x038\xe4*\xd7Xp\xa5\x87q\xdc\xc9.<(\'3&)tf\xb7\x87Q\x99y\x84\xa95\x96\xc8&?\x1a\xb0\x991}TFA\x1b\x91\x19\xd3I\x932\xd3Rj\xca\xc2\x14\xce9\xbb\xcb\xbfb\x9b\x7f\xc9\xb6\x7f\x16\xdb$\xe8R\r\x0c\xf9\x0erm\xa1P\x8a\xce\xfeLpSh\xd0\xec\xe4<X(\xbc#7(\xa8\x86[&\xdey[y\x07\x9d\xca\xfc\x0bJ\xb8\\\xeb\xd0x\xf2\xeb\xaao\xbe)\xcb8\x83]\xfe\xd5V\xd5\x1e\xb1\x96:Wb\xac4d\x8f\xa8\xe8\xdf\xb7\xb5\xbe9\xaex\xa1V\x9ak\x8b\x7f-\x7f\xa6\x7f\xc7\x15\xbf\xe8t\xe6T\xb2\x1cm\xc22Rf\xb9\xae\x1c\xb2 2v4\xee\xf2\x19r\xb7\xc1\x1a&\x99Il_P\rBm\xd96.\xb6QS\x84\xb9\xdb\xa1F\xb8lE\xdca\xe53m;\xafq\x13\xbe\xcbL9B\xc9\x94\x9f\xa9o#\x8e\xe9\xcc\x8b\xa2<Z\xb3\x93\x9b\xda\xd7\x90d\x90u\xf9\x11\xa8\xb1.m\xbe\x10[\xb6\x9d\xd7\xb8)\np\xee\x92\x88\xd43\xd1"\xe5[W_\xd2e\xdbE\xe5>\xea\xee\\Z\x99\x1a\x02\x01:\x9f\x19th\xe6w\xf9\xb7\xd0#\xc5\x08w\xf2\xc2\xa6}\x03\xf1K(\xcd^)\xe2@<\xb7\x95\xf3\x17\x1b}5H\x9e"l%79[\xb4\xa2\xbd\xe4\xf3l\xbb\xac|\x86\x06sm\xb1V\x9aLVT\xcd\xad\xe9\xc2$a\xd8\x15E\xf4.&\xb1\xf6\\\x02L\xe9\xabk}#\xa2\xc8\xda\x88h\xdbQ\xe53\xea"r:;\xaa\xb6\xf9\xcc\xa0\x8d\xd2n\x7f\xdcF\xa1{Jk\x10\';\x93vs\xc2IYN\n\xc4\x89\xfay\xfe\xb9*\xfe\xa1\x1cL5\x07\xbcq\xe5\xb4\xa6\x05\xc1\xb2\x0b\xd7\xf5h\xe2\x03\xb5\xed\x1f\xa0\xf5\n\x1f\xc5\xce|\x90\x9a\x9f\xe2\x1far\xbf-c\xbf}\\m3\xd4?D&\xa6\xa5\xa8\xe1/\xa7\x02:\xbf\x99\xbd\xfd\xf6(tU\x85J$\xcf\x16\x01\xf0\x82:j+\x14\xd7?Z\xe3$\xae\x11\x0e\x08\x82\'\xeb\xfd\xd1\\\x01\xcfzPc\xf6\x9c\xbe\x9f||\x1d}<\xf0N\xa1\x93"/=\x9f3\x85}}\x83\xde\xc5\x1d*c\x90\xc8\xc5n\xf7\x16\xc47\xa5\x05C\x01\x85F\x94\xc8\xc8\xa4\x86Vl\xf9\xf8\xb4\xd8\x06\xc4\xec\xa5\xfb\x06\x8ax\xe6|:\x19X\xf1#\xff\xbc\xa9k\xd0\xe4\xcc9T\xce\xac\xcbq\x12 \xbb\xear]cT}le\xea\xee(K\x9d?\x07d\xaf\x10\x08\xdc3|<z;>\xf5W@,^\xe2<\xe7\xa6\xef\x06\xd8a\xecr\xa8\xde\xdf-\x96~\x17\xe9\xcfC\xa7\x0b\xf63S\xab\xe9\x97\x17\xa7\x8b\x97\x8c5\xf3\xdb0M\xe88\xad\x99\xcd\xc2TO\xb4\xb7\xcd\xbaI;\x92-T\x07\x1e\x9be\xf3\xd0\xae\xdb\xe5\x8a-\xdb\xbb\xe9\xbc\xbdeO\xab\xe9\xfcK\x8a\x17\r\xae\xd6\xcbf\x1a.\xebH\xd7\x93\x0b\xc2j\nh\xbdf\x8au%" \xb5\x11\x9c\xf9KL\xbf\xd1h\xfa\xe5\x9e\x16a\xb7\xd3\xbb\xbbv\xd9\xce?\xb7\xec\xd1_.2I\x1c\xcd\x0f\x18\xbbm\xdbG?\xe1~1k\xbdo\xa9|\xd3(\x0c\xc8\xa0\x87\x86\xcd\xda\xff\xb6\xb3\xb0\x81\xa5V\xe0:\xe27\xdd[\xf8\x14%fD\xeb"\x87\xf8\xcf\xeaw\x8f\xb0`8\xedC\x92bC2p4}\x1aO\x82\xbe\x0e\xfa\n\xd2)I\xa1\xba\x96I\xd2c\xc7\x01DI\xdf\x19\xd2\xa7R\x9d\x92\x82\xaa\x1cI\xaa\xba\'\x9doT\x90H+\xa0\xf4G\xb2]I\xe2Eo\'nh\xcb=\xafy{U\\\x01\xfc1\xb1K\xd2\xfa=\xf5\xc6\x9e\xca\x9f\xeb\xc0_\xe9F\x0f\x05\x0e\xe9\x94\xa4\x94\xbb6U\x12\x0c\xbaXE!\xda\x19\xeeq\xba$\r5\x89\xd7vC[\xb4<\xd6\xae\xa85u,f\x8f$\x95\x9akW%Q\x1b\x1d;]k\xa2$\xdfc\xa7\xf1\xda\x06ZKv\x86\x1c\xf6w\x98.\xfa6\x1c ;%\x03\x86\xa0\xda\x89*\xbc\x97&\xfaV\x87[\xb1.I\x7f\xd1r\x1d.\xed\x92\xa4\xf0\'\x11\xef[\x13\x11\x81\x9e\xc1:%}T\xbc\x1b\x93\xa4\xe7\xf8\xb0\xa7\xf4\xec\x15\xeec\xf6Iz\xdc\x86\x92\x94\xed\xd42\xddw`\xec\xa4\xf8\x1e\x0c\xe9`\'\x16I:\xd1\x85xJ\xc1m\xba]\xfd\xa1\xa4\xae\xf1\x0c\x97\xb7^\xc2\xf1\xe8\x07!~$i\x8a\xa4\x0c\x1d\x82\xef\xebL\xc4\x90\xd9\x87\xdb(i7p\x8b\x90\xce\xd31?\xc1\xec\xc1P\xc8\xcfp\xa5\x9c$C7I\x13\xadJ\x9e\xf2{wI\xa2\xf5\x9cP1\x04*"\xc0\x85\xfe\xda\xa3\xd1\xee\xc1\x10jOm\x8cyr\x9b\xdc\xb7\xc4\xd6\xc4\xb2\x0f\xf1\x1b\x91O\xedl\xf1\x8d}kV\xac\xb9\xbd\x8d\xdf\xec\\\x86\xdb\xf9$\x90\xe5\x02\x97oPy\x07\x8f{\x1a\xdfbq\xb0\xd4\x7f$\x0e\x8f\xeb\xcc_7\xfb)\xdc\xbf\xfc\x13\x7f\xb3\x1f\xf1\xb1\xa7\xc9\x83\x1d2\xb6<\xcb\x9d\xb7\xcd\x9c\xbd\xbb\x9f\xde\xad\xf3WA\xe7\xcd\xf7\x8d\x017\xacny\xf5\xea\x15\x9b4\x9f\x9ef\xcd\x92\x8d\xa7\xab\xb5\xd7fq\xc7n\x82z\x0f\xed|\xcd\xce6\x9cF\xb3\xab_>zC\x0f\x93\xe5\x1b\xc3_\xd6\xc5cy\xf4\xdb\xcdG28\x0c\x13(\xcb\xf0\x9b\xcb\xcbS\x1aTC\xe9/\x8c\xe2XP\xf3\xe3C\xf3=\xcc&e\xb7^x\xdb\xe2\x1b({\xb6w\xb3\xf6\xb3Wp\x95t\n\xee\xefz\x1dt\xf3!\xcc/\xafjH\x0e}\x18\x8a\xef\xbdW\x0f\xff\xec\xd7+\xef\xfc\xc3T\xa5\xe2P\xfc&\xcd\xeb#_\xc8\x97\xd1\xad\xff\x07N!Q*'
p96
sg23
(lp97
I11
asg25
Nsg27
Nsg28
VShelXL
p98
sg30
Nsg31
S'c69b92501b84fa8b915e739b619eb2f0'
p99
sg33
I9
sg34
VLeast Squares
p100
sg35
F0.21240000000000001
sbag1
(g12
g3
NtRp101
(dp102
g15
I00
sg6
I12
sg7
S'99091acf67bff663300eef4c2b2c3e2b'
p103
sg16
g17
sg21
S'x\xda\x8dYko[\xb9\x11\xfd.@\xff\x81X\xb4h\x82\xd8\n\x87o\x16\xf5\x02^\xaf\x1d\xa5\x91\x9fq\xdbl\xb0@p7\xbe\x8e\x85\xc8\x92W\x92\x9b\xf4\xdfw\x86O\xad\xee\x95\xd7\x8e\x03_Sw\xc833\x87g\x86\xf4p\xc0\xf0k\xdd\xde?|\x12\xa3e\xbbb\x9f\x97m\xb3no\xd8o\xffc\xef\xc7\xc7\x93\x0f\x93}\xc1A\xbd\xb6\xc3\xc1pp\xfd\xf6z\x92\xde\xfd\xd4\x84\xb7\xa7sv!^\xc0\xcb\xfc\x7f8\xb8:>e\xe7\xb3\x1b\xb6\xf1\xee\x8e\xb7\xc2\xf4\xd7l\xb5\x98=\xae\xa7\x8b\xf9\x8e\xb7\xae\x80\xf1\x11\x08\xb7\xc7\xae\xbe\xb5\xcdW\xfc\x85K\xb1\xc7\x0eg\x0fw\r\xfd\xc2a\x8f\x9d/\xa7\xed|\xdd\x84Y\x1a\x02\xf5\xf0\xb8\x8e\xd6\'\xb3\xe6\xf3W\xf6\x9d\x1d\xb0}>R\xd6\xb2\x17h#\xb5b/\xd9\xedrq\xcf.\x9a\xe5j1_\xfd\x8d\xfd\xfe\xb8X\xd3$\xabd\xb7X\xde?\xce\x1av\xbbx\x9c\xd7X\\\xff\x9d\x1d\x81c\xe7~88:\x9eLp*\x0b\xdcJfG\xd6\x1a\xe6F\xc6{\xc9\x84\x199\xf0\x86y\x1e\xbf\x87\x83\x8f\xc7WWL\xcb\x80\x96\xa7\x1f*bG\xe7\xe8\xdfp09\xbc\xbef\xfb0\x1c\xbc\xff\xe5\xf4\x14?\xd3\xfb\x1f\xf6\xf6\x7f\xd9\xc3\x87W\x1f\xd3 \x8e\xd0\xafap\xffc}\xf3U\x18\xc7\x97\xc3\xe0\xc9\xe1\x11;bcv>\x1c\xfc\xeb\xec\xed5\xad\x1b\xbe\x87\x03\x86\xab\x8c\xde\x8f\x98\x19\x0e.&\x87g\x8c\t\\\xf7\xa7\xf3\xb3\x9f\xd9_\xc6\xc3\xc1l\xbaZ35\x1c\xdc\xde7\x0fL\x0c\x07\x87G\xd7\x871\x16\xffX\xcc\xda\xefb\xd4~_/\x9b\xd5\x8fil\xfcu\xf6~\xf9\x99\xfd\xf0\xd7\xd1\xaf\xbf&\xf6\xdc}\x9d\xfd\x90?~\xbde\x83k\xff\xe7\xcd\xf8\x9a\xb8\x86\xd9\xe4\xf45\x1c\x9c\xfc\xfb\xf0\x8a\xc5/\x8c\xa4\xf1\xc2\r\x07\xe7\x18\x14\xc6d\x1c\x93\x06\xb4\xe3\xf1Y;a\xadN\xcfF(\x1e\xde\x01\x18\x85\xc9\xe28WR\xa9\xf4\xa8\x95\x00v0\x1c0V\x96\xe0B\x0b\x9aa\x9fBo-\xa4Q\xe0`\xf3(W<`\x10\x05\x83\xd6Bi\x9b0J\xe7\xb3\x99\x91\x8a{\xe8\xc1 9&?\xc1q\xcaocP\x82\x17\x0cJ\xa4E87F\xe7G\t\x98\x86\xc3\x93\xb7\x1f\x18(\xdcv\xe3\x80F\xe4(\x80\x80\x84\xc0\x02xH\x13\x18np\x97n\xa1\xd9\x87\x91\x8e\x91\x0e\xb31\x16}\x93\xc57\xee-7i6\xc71\xda\xb6\xf8,\xac\xe8\xf3M\x97G\r\xc8\xee-\xdf4\xe8\xe2\x10\x84L\x90\x9b \xa4\xcd\xa3Z\x99-\xdfd\xf1\x8dK\x05*\xfb&\x9c\xf4\xd9g\x8dqt\xcf\xf3M\xd5\xbcIp*\xc5T)\xaf|\x02n\x11D\xc4\xb3\xe5\x9b\xc7\xcc\xe5\x1c)i:y\x93\xbe\xb0\xc4QF\xe2\xa3\xd09oHI\x110\xe8\x1a_\xcd\x9dM\x93*$\xb8.Y\x14R\xf7aP<C\xe6\xd6\xe8\x0e\x7f\xb5U2-,x\x9e\x18\xa9lx\x0e\xb5\x14*`0\x05\x03\xf2\x82\xe7u\xc1j\xe9\xd2\x02\x06\t\xac\xfar\xec\xb4\xf4\x19\x0e\xa0\xdaurl]^8:\x17\xe1\xe4}\xca\x01\xa9\xbc\x95cS\xf9\x0b^I\x99\xd1p\xd0i\xab\x18\xdc\xdd\xc2>/\xc7\xb6\xea\x03\x08T\x82<\x037\x19\xb8\x95Jk\xd7\xe3\x9b\xd5<\xefM\xedE\'\xc7R*\x93#\xe9\x1d\xe4\x1c\x1b\x9e\xa5B G\x03\x06Wsl\x14\xe8\xacQ\x94o\x97\xe3\x0bN\xf4j\x94)\xdb\xc1cF;\x18<\xafjT\x82*x\xddN`\xa9\xfep\xfe\x13N\x9d\xb8%\x8cqiR\xe4\xa9\x17\x19\x0fEX\xf5`\x10\xc8\xbf\x92c\xd9\xd1(\xc9U\xd9\xb1\\Wa2ew{\xcd\x03\x86\xa3\x82\x01w\xb6\x14)\xcb\x02\xe3hr^\xc0i\xde\x87A\x1b\xaf\xaa\xcf\xb2\xc3\xb3\xc4\x81\xb0Z\x08j\x0c\x89\xcf\xb9\xe0\xc2\xd8\x80\xe1\xe7\x1a\x07T\x9d\xb2\xae\xc2dg\xadF\x04F\xf4\xee7]\xc4\x07\x19\xd8\xa9\x17B\x97\xd5\xc0\x14\xdasQF5\x8f\x18\x8e\x0b\x06a\x9d1\xb6`\xc0\x8a\x94\xf7!\xae\xd0\xc7Ii\xbc+\xd4\xe0\x1dM\x05mm%\xa2/\t\x10\x05\x8e\x82\x98\x8b\x93\x1a\x07+}&\x99r\xd2\xe8\x12\x07\xafU_\xcd\x12\xca\xeb\x02G\xbb.\x1f\xb2j\xa0\x98W8\xdc\xf8\xa2\x88 \x03\x867\x05\x03\x08\xd4F\x97\xb9\xa1t\xe6\'\x16\x19\x1f\xf4\xaa\x13\x07o\xb2w\x06}\xea\xea/\x14\x8f\x8d/\xfak*5\xac\x80\x80a\xbc\x11\x07\xedyJ\xb0\xc4\xb4\x80(\x18l?\x06\xadd\xa1\x06\xc8\xee\xdeT\xa6\x90\xc0\x962\x8e\xc4/,\xd1*`x[\xf9\x00\xb8Wt\xae\xb1\xe0K\x0f\xe3\xb9\xef\xcd\x85\xf2\x992\x1cSg\xba=L\x81(j9 Q\xc8\x8f\x16r\x8de\x94\x95q@\x93\xa3\x00H\x8c\x14G\x87[S\x9a\\\x918\xe7\xd0\xd5_\xb1\xad\xbf\xe8\xdb?\x8bo\x12H\xe4\xb2\xe6"\xb5r|1\xc3\xfd\xda\'x\xe5:Fb\x9b\xebN\x94\xa2&7B\xed\xb3\xf6\xe1h\xd4\xbewUw\xb4W9\xc7\xa0\x84\x97\x99s\x16\xc5\xaf\xb7\xbe9%\n\xcf\xa0[\x03\x8c\xe7\xb5GTe\xbf\x95\xc2\x81%:\xf7gL\xc5\xf8\xbe\xab\xf5\r\xf9V\xb6\x92\xaaJ\xa1\xadw\x91\x05\x7f\x1e\xdfI\xe5\xaf\xf6&wD\xe8\xb9v9[X\xf6\x9c\xef\xf3\rD\xd9C\xba[\xdftmMI\xfa\x92\x9b\xa8\xf6egaK\xb9\xe5\xdb\xa4\xf8\xa6$\xc6:\xa3q\x1e\xb2o\xd8\\9\xf9L\xdfNk\xde\xb0s\xca\x89\xc0fF\xe5:\x8e}\x1bH\xde\xbb/J`QL:Zm\x9c\xcf\xb5\x1b\xc1\x95b\xc9K\xcd\x02\xa4\xe4\x96o\xa75o\xd8\x1f\xea\x84\x00\xcb\xb9-hp\xbfI\xf5<\xdf\xce\xaa\xf6aw\xe7\x93\xde9gEf\xb5\x91\x86\xf3>N\xa2RB\xc9\x11\xe2\xd8\xf2\xcd\xfa\xe2\x1b\n\x7f\xd9\xe8\xb2\x08\x05\x1e\x93\xfc\xd6\x9e?\xdb\xe8\xab\x017jB#)\xd4\xb9:i\xae\x9f\xe9\xdby\xd53mu\xe6\x8bs\xd2\xe6\x9e\xcb8p\xa6\x8f\x93\xda[S\x80t\xf5\x0cY\xa0\xcbA\x01\x8a\x9b\xa24\xe3(\xf1\xb9\x9fd"\xfavX\xf5L\x1b:c\x85g\x8f\xd56\x9f\x19\x8cU\xa6\xb3C\xaao\xe3\xd0=e\xd5\xf0\x98\xac<\x07\nHn\x8d,\xf7\x89r\x7f\x1e\x9f\x8b\x12\x1f\xdc\x83>\xedtr\x0e\xb2\x8c\x19\x81\xb4\xec\xab\xff\xb8{\xa0&j\x9b\xd7@{:\x07E\xcbR\xecD)\x96\xdc\x88r^\x94\xb1\xdf>\xaa\xbeY\xc0M\x1b\xd1\x00\xf6\x90\xbat#\x1a\xa2\x16\xf4\xf6\xdb\xe3\xd0U\x15\x99\x14>v48\x07\xf0\xd2\xe5\x19,\xeb\xdc=5\xc7q\x9c#\x1c\x10\x04$\xe6\xd3\xd1\\\xe6\x96\x07+=\x9e\xf1\x9f\xd1\xf7c\x8c/c\x8c\xf7)(\xd8_\xfa\xd2\xf3\x95\xc6\x01{z.\xfbb\xacTn\xc9\x00\x15r\xbb\xc7\xc2\x9e\xa6\xe8"\x9e|\xb3vH%\nz<+m\xc5\xf8\xa4\xf8\x06\x0e\xfb\xf4d\x8fg\x01(\xa7h\xd4n\xa7\x9f\x8a\xcf\x9b:\x07\xbe,\xcaiUy\xc8\xa74\x01\xd2?\x19\xe3q\x8d1\xaapf\x9b\xf0\xaaTE\xdc\x80`\x9f\x13\xe3\xf1\xbb\xc9\t]\x01\xb1x\x89\xf3\x9c\x9b\xbe+\xec\xd3b\x97\x83a\xbb],i\x15IG\xff\x93\x05\xfb\x91\xa9\xd5\xf4\xcb\x8b\x93\xc5K\xc6\x9a\xf9MxM\x98\xf8Z3\x9b\x85Wq\x8f\xb1\x9bf\xdd\xa4\x15\xd1\x17\x8c\xf9C\xb3l\xee\xdbu\xbb\\\xb1e{;\x9d\xb77\xecq5\x9d\x7fI\xf9\xc2\xc1\xd5z\xd9L\xc3e\x1db=>C\xae\xa6\x84\xd6k\xa6XW"\x03R\x1b\xc1\x19]b\xd2B\xe3\xe9\x97;\x9c\x84\xddLoo\xdbe;\xff\xdc\xb2\x07\xba\\d\x125\x1a\xf6\x18\xbbi\xdb\x07z\xe1n1k)\xb6X\xbeq\x14\xf6\xd1\xa1\xfb\x86\xcd\xda\xff\xb6\xb3\xb0\x80\xc3\x96\xf32\xf6M\xe9\xde\x82\xf4\x10\x95Q;\x1f5\x84~\xd6\xb8\x13\xc3\x82\xe3\xb8\x0eZ\x8a\rKI\x9f\xe0OK\xfc\xa1:HZ\xd6k\x89\xa9\xba\x94\xc9\x92\xb8\xe3\xe9F\x88,\xa9\x1d\xc4\x9f\xe1\\\xdf\xb5\x14#j\\.U]\x13\xcf7*X\xa4\x19P_\xa0\xcf\x12u\x91\xfc\xd4\x1bh91\x8d\xfcUq\x06\xa0cb\x9f\xa5\xa35\xcd\xc6\x9a\xe1\xe6\x0e\xe8J7FH\xd1\xde\xe9\xb5\x14hi\xab%\x92\xd8\xc7*\n\xd1O-wX\xd2\x01\xf9\xd2m\xa0\r\xb7\x88T\xbb\x94M\x1d\x8b\xdda\x89\xa5\xe6\xd2WKm\xac\x89\x9d\xaeK\x96|\x87\x9f\x96\xd0\x02\xaf~:/\xe3\x1d\xa6\x8f\xb1\x05\xe3wX\x06\x0eA\xf53\x9c\xd1\xd0\xd2\xc6\xd8\x1acD\xbf%]\xb4\\\x86\xf2\x90,\x055\x07\x14[\x1b\x19\xa1\xa9\xf3\xe8\xb5\xa4\xac\x84\xcbCH\x1a/\xc3\xe7\xd8R\xb8t\x1f\xb3\xcb\x92x\x1b\xae\x1a\xb3\x9fF\xa6\xfb\x0e\x1d;)\xbe\x83C&\xf8\xa9\x8b\xa5\x92"\xe4S\x86CA\xb8]}\xd2\xd2\xd4|Z\xba\x9d$\x0b\xcfc\x1c\x84x\xca\xd2\x16KtO\xc5\xbe\xceF\x0e\xd9]\xbc\x8d\x96n\x83\xb7\x1a\xf2y:\xe6\xd3\xee`_\xd8\x9f\xe0\xab%\x89\x1c\xd5=\xa7R\xa4\xec\x0e\xb4\xda\x91&T\x0e\xa1\x90\x06\xb4\xde\xc9\xa8\t\xc6\xed\xe0\x906$m\x8c\x91\xb8]\xdf\xb5\xa8\xd6\xa8\xb2\xf7\xf1/"\xbf\xb5\xb3\xc57\xf6\xadY\xb1\xe6\xe6&\xfee\xe7<\xdc\xce\'\x83l\x17\xb4|C\xca{t\x9cd|K\xc5\xb1\xeb\x136ix\x9cg\xfe\xba\xd9-\xe1\xf4\xe1\x1f\xf4\x9b=\xa5\xc7$\x93{\x1d1v<\xdb\x9d\xb6\xcd\x9c\xbd\xbf\x9b\xde\xae\x19\xdfc\xa7\xcd\xf7\xfc\x0b\x1dpF5$\xaf^\xbdb\xd7\xcdo\x8f\xb3f\xc9&\xd3\xd5\x9a\x90,n\xd9U\x80v\xdf\xce\xd7\xec\xedF\xc0\xf0\xed\x1a\x93O\xe4\xe4A\xf2zc\xf8\xcb\xbaD+\x8f~\xbb\xfa\x84\xce\x86aj#\xf2\xf0\x9b\xf3\xf3\x13\x1cT#I\x97Eq,\xc0\xfct\xdf|\x0fo#\xd8\xad\x0f\xc8\xaf\x03V\xfcD\xa0\xb3\xf63\x81[%<!\xec}\x1f\x07\\\x94\xba\xfc\xe1EM\xc5\x01\x85\xbf\xc4\x9c\xa2y\xf0\xc7x^P\xd0\x0fRu\x8aC\xf1/h\x84R\xbe\x90/cH\xff\x0f\x89\x8cOb'
p104
sg23
(lp105
I12
asg25
Nsg27
Nsg28
VShelXL
p106
sg30
Nsg31
S'c69b92501b84fa8b915e739b619eb2f0'
p107
sg33
I10
sg34
VLeast Squares
p108
sg35
F0.21240000000000001
sbag1
(g12
g3
NtRp109
(dp110
g15
I00
sg6
I13
sg7
S'29bd3c8a1b10bf3f98dd2a450fc8d602'
p111
sg16
g17
sg21
S'x\xda\x8dYko[7\x12\xfd.@\xff\x81(v\xb1\tb+\x1c\x92\xc3\xc7b]\xc0u\xed\xc8\x1b\xf9\x11G\xbb\x9b\x06\x05\x82\x9b\xf8:\x16"K\xae$o\xdc\x7f\xdf\xe1[\x95\xae\\;\x0e|M\xdd!\xcf\x9c\x19\x9e\x19\xd2\xfd\x1e\xa3\xafU{w\xffI\x0c\x16\xed\x92}Y\xb4\xcd\xaa\xbdf\x9f\x7fg\xef\x87\xc7\xa3\x0f\xa3}\xc1A\xbd6\xfd^\xbf7>\x1d\x8f\xd2\xbb\x9f\x9a\xf0\xf6d\xc6.\xc5\x0bx\x99\xff\xf7{W\xc7g\xecbz\xcd\xd6\xde\xdd\xf1V\x98~\xcc\x96\xf3\xe9\xc3j2\x9f\xedx\xeb\n\x18\x1f\x80\xb0{\xec\xea{\xdb|\xa3_\xb8\x14{\xecpz\x7f\xdb\xf8_8\xec\xb1\x8b\xc5\xa4\x9d\xad\x9a0K\xe3A\xdd?\xac\xa2\xf5\xc9\xb4\xf9\xf2\x8d=\xb2\x03\xb6\xcf\x07\xca\x18\xf6\x82l$*\xf6\x92\xdd,\xe6w\xec\xb2Y,\xe7\xb3\xe5?\xd8o\x0f\xf3\x95\x9fd\x99\xec\xe6\x8b\xbb\x87i\xc3n\xe6\x0f\xb3\xca\xc5\xf8\x9f\xec\x08,\xbbp\xfd\xde\xd1\xf1hDS\x19\xe0F230F3;\xd0\xceI&\xf4\xc0\x82\xd3\xcc\xf1\xf8\xdd\xef}<\xbe\xbab(\x03Z\x9e~\xa8\x88\x9d\x9c\xf3\xff\xfa\xbd\xd1\xe1x\xcc\xf6\xa1\xdf{\xff\xcb\xd9\x19}\x86\xfb\x1f\xf6\xf6\x7f\xd9\xa3\x87W\x1f\xd3 \x8d\xf8_\xc3\xe0\xfe\xc7\xfa\xe6\xab0N/\x87\xc1\x93\xc3#v\xc4\x86\xec\xa2\xdf\xfb\xcf\xf9\xe9\xd8\xaf\x1b\xbe\xfb=F\xab\x0c\xde\x0f\x98\xee\xf7.G\x87\xe7\x8c\tZ\xf7\xa7\x8b\xf3\x9f\xd9\xdf\x86\xfd\xdet\xb2\\1\xd5\xef\xdd\xdc5\xf7L\xf4{\x87G\xe3\xc3\xc8\xc5\xbf\xe6\xd3\xf6Q\x0c\xda\xc7\xd5\xa2Y\xfe\x98\xc6\x86\xdf\xa6\xef\x17_\xd8\x0f\x7f\x1f\xfc\xfak\xca\x9e\xdbo\xd3\x1f\xf2\xc7\xaf7lh\xed\xff\xbd\x19\x8e}\xaeQ4\xb9\xff\xea\xf7N\xfe{x\xc5\xe2\x171\xa9\x9d ^/\x88\x14\xc6d\x1c\x93\x1a\xd0\xa6g\xb4\xc2\x93\x1c\x9f\xb5P\\\xf8g\x80A\x98,\x8es%\x95J\x8f\xa8\x04\xb0\x83~\x8f\xb1\xb2\x04\x17(\x90\x9e\xf6=\xf5\xc6@\x1a\x05\x0e:\x8fr\xc5\x03\x06Q0 \n\x856a\x94\xd6\x19\x11\x9f\xb5T\xdcua\x90\xdc\x99\x0c\xc7*\xb7\x89A\t^VS"-\xc2\xb9\xd6:?J@\xa2\xff\xe4\xf4\x03\x03E\xdbn\x18\xd0\x88\xcc\x02\x08\x95\x80\x1b\x00k]B\xc35\x17\xb0\x81f\x1f\x06\x18\x99\x0e\xb31\x16}\x93\xc57B\xca3\r\x96\x13\xdb\xae\xf8,\x8c\xec\xf2M9\x9b\xf9\x05\xf2~\xc37\x04,\x0eA\x88\x84w\x13\x84\xccF\x14\x95M\xdfd\xf1\x8dK\xe9xB`\x84Ec2\x1a\xe5@=\xcf7U\xe3&\xc1\xaa4\x83RN\xb9\xe4\x83!\x10\x11\xcf\x86o\x8e\x97h(%\xf5V\xdc\xa4s9n\xd6\xa3\x8e\x8f\xa2xL)\x191`\xe5\x17\xb9\xd5\xc9#E\t\x8ePrY\xa2\xe9\xca_^\xf2\xd7h\xdc\xe6\xd7\x14R\x057\xd9\x88\x1b\xcc\xc8@\n\x0c\x18t\xc1\xa0)\xbf3F0\xe4:\xa6qJ`\xd5\x95\xbf\x16\xa5\xcbp\x00\xccv\x8cmY\xd8\x06\x0c\x11\x8e\xcdQ\x04\xad7c\xack\xfe\x82S\xc2e4\x94$i.M\xbb;\xec\xcdg\xc4\xd8T}\x00A^\xe4\x19\xb8\xce\xb3\x19\xa9\x10\xbbbl\x10\xf2\xaeGG\xebm\xf8&eMZg\xb3o\xb4\xb5J\x8c\xb9\x8c\xfc\xda\x1ac\xad\x00\xb3w\x14o\x93\xf1h\xb0\xa2k\x0f)-uI9\xdc\xe2\x97\xf6\x80-jd\xa1,\xac\xb2r\xd1\xae\'\x1e\x8e8\xff\x89\xa6N\xb9%\xb4\xce\xaf\xfa<-\xfb\x98\x18F\xd5\x81AP\xfe\x95\x18\xcb-\x8d\x92<\xef\x1c2A,\xc2\xa4\xcb\xa3\xc3\x88\xe1\xa8`@\xf2K\xa4g!\x95\xd6i\x06\xa2\x01;\xb5\x9a\xc0\xf1\xea\xf3V\xae+W\xf7\x9b3k\x94\xe4\xe4\xe4B\xdb\x80\xe1\xe7\xca\x03%T\xde\x16Z\x19\xe4i\\#\xb1\xdeY/8\x16\xf1\xb1\xc2n\xd5\x0b\x81%\xd7AWJ\x84(z\xc6M\xc0p\\0\x08c\xf5\x1a\x06U\xf23\xae\xd0\xa1\xa9\xbah\xaa\xd24\xba\x81\x01\xd0\xe8\x9a\x88EH\x9d(\x8f\nb,N*\x0fF:\x99\xf2SY\n[\xc6\x83\x0e\xe3\x1e\xd9\xcc\x07\xe5\xb0\xc0A\xbb\x9d\x0fY5H\xcc\x83,\xc7X\xe8\xaa\x88\xa0\x02\x867\x05\x03\x08\xd2\xc6\\\xaf\x95B\x97c\x01\xc6\xe9.\x0c\xd2\x99\xb2\xa5\xc8\xa7m\xfd\x85R!u\x98,RRS\xc3\x08\x08\x18\x86k<\xa0u)V\xd2\xd2\x8e\xac\x18\x8c\x86.\x0c\x98\x8b+\xf7\xb9\xb4\xbd7\xd7\xf6\xc5ZXd\xadz\x88\x01\xc3i\xcd\x07\xa0\xbd\x82\xb9\xc6\x823\xe9\x19\xa9\xd6\xa9N}peoR\xe8\xf4v\x0f\xa3\x8a\x1a\x19%\x8b(\x14\x1e\xc0\x94\xfe\x81\x81\x0c\xfa{Z\xf4W\x82\x93&\xed K[3K\x11\xda\xd0\x9an\xe9\xaf\xd8\xd4_\xf2\xed\xdf\xc57\n\tX\x9d5\x97\xb8\xcb\xfcR\x84E\xe7~\x13\xbc\xe6\xba\xd9\xd2_RL(b\xa3\x8a\xd8pW\xba6\x99t\xe7m\xd5\x1dt2\xf7\x88@\xb5%\xef7j\x1f\xa8\xf2u\xd57[\xea\x9b\xf6\x9d\xdff\x8c\xb5\x93\xb5G\xac\x82\xc7\x8b\xee(\x84\xcc\x88\x8a\xfc\xbe\xad\xf5\x8d\x94\xac\xe4\x085\x04\xc03\x1a\xaa\'\xeay\xfc\x8ej\xfe\xa2\xd3*\x11F\xad\x17f\xaeQha\xbb\xb4\xc4BIEj\x1f\xb6|C\xee\xca\x1eR<\x93Jj_|\xa3<\xda\xf0mT|S\x12u\xcedj\x84!\xc7\x8a\x9a++\x9f\x99;g5n\x021\xeb\x1253J`\xe9\xdb@B\xe7\xbep\xa5\xb7\xb7f\xabf\xe9\xb8\xd3\x83C\xd6\x952\xceum\xf3\x85\xda\xf0\xed\xac\xc6\x8d\xfa\xc3\xdc\xc1\x00\x89z\xeeQ\xd07x\xfay\xbe\x9dW\xed\xa3\xee\xce\xe5]f\x8d\x10\xe5\xcc\xa0yg-\x14\xe5\x98C1\xc2-\xdd\xa1\xc9\xca\x0ep\xc2\x94f/\xe7:\xc9\x8e5\x1b{\xfe|\xad\xaf\x86R\x99\xad$\xaa\xf3.U\x98\x8a\xfb_\xfbvQ\xf5\x0c\r\xaa\xe2\x9b4*\xfbfI\n\xbar\x12]\x16\x1c\x02\xa2\xb7\xf6<b\x151Q\x0fbB\x16%\xd0Fg4"\xfavX\xf5\x0c\xb5\xcdhH\x9cK\x19\xd3F\xe9\xad\x1dR}\x1b\x86\xee)\xc7\xdb\x19\x97{Z:\x83Ji\xf2I\xc1\xa5\x94\xfbk~.\x0b?\xb4\x07m<\x00\x82w\x0e\xb2\x1ah:\x05\xc5\x9c\xd8<w\xa8|\xac\xf5\x81\xda\xac\xbd@\xf3\x95b\x87\xb2\xd4^Q\xdb\x7f\xedY\x89\xfd\xb6\x8c\xfd\xf6Q\xf5\x8d\x8aA\xec\xfe\x81\xa6R\xd4\xa3\xe5n\x04\x05\xe7;\xfb\xeda\xe8\xaar\xfeh\xe1b\xce\xd0\x1c@ m\xee&\x94\xe2\xf6\xa99\x8e\xe3\x1c\xe1\x80  e\xbe?\x9aKWp(\r\xe2\x19}?q\xfc.r\xbc\xefI\xa1\xea!K\xcf\xe7rkF==\xef\xeco\xc8\xf1\xc41\x009\xb3\xc9\xb10E\x17\xe9\xe4\x9b\x0b\xa9\x8c\xc7\xf3\x80\x9e\x0e\x06\x1b\x1c\x9f\x14\xdf\xa8\x1f\xb7\xb9:\xd0Y\x00r\xd7\x89t2\xb0\xe6)~\xde\xd49\xe8\xe5\xd2\xb1\xd1q5\xab\xa1\x16\xd4\x9e?\xc9\xf1\xb0rl\xa9\x04\xa7\xd8\x90\x93*\x9fZh\x03\x82\x95\xcf\xe0x\xf8vt\xe2\xaf\x80X\xbc\xc4y\xceM\xdf\x15\xf5i\xb1\xcb!\xc47\xf3\x85_E\xfa\xa3\xff\xc9\x9c\xfd\xc8\xd4r\xf2\xf5\xc5\xc9\xfc%c\xcd\xec:\xbc&\xb4\n\xaf5\xd3ix\x95\xf6\x18\xbbnVMZ\x91|!\xad\xbco\x16\xcd]\xbbj\x17K\xb6ho&\xb3\xf6\x9a=,\'\xb3\xaf)^4\xb8\\-\x9aI\xb8\xac#\xac\xc7\xe7\x94\xab)\xa0\xf5\x9a)\xd6\x95\x98\x01\xa9\x8d\xe0\xcc_b\xfa\x85\x86\x93\xaf\xb74\t\xbb\x9e\xdc\xdc\xb4\x8bv\xf6\xa5e\xf7\xfer\x91I\xd2h\xd8c\xec\xbam\xef\xfd\x0b\xb7\xf3i\xeb\xb9%\x05\xa6Q\xd8\'\x87\xee\x1a6m\xff\xdfN\xc3\x02\x96Z\x81wqo\xa4{\x0b\xdf\\\x902\xa2uQC\xfc\xcf\xca\xbb\xcf\xb0\xe08\xadC\x96b\xcdR\xfaO\xe8\xa7\xa13w\xa8\x83\xbe\x9euZR\xa8\xde\xc9d\xe9s\xc7y\x85\xf0\x96^I\xe9g8\xd7o[\n\xaard\xa9\xea\x9a"\xdc^x\xef\xe2\x0c(\xfd)r\xdb\x92t\xd1\xfb\x89khi\x07F\x7f\xfd\x89\xd9\xdfE\xf9J\xd2ei\xfd\x9azmM\xe5\xfb \xf0W\xba\x91!\xe5\xaf\x07:-\x05Y\x9aj\t\xe1\x9e\xc3WQ\x88\xa8Ce\xee\xb24\x8e,\xed\x1aZ\xb4<\xd6.eR\xc7bvXR\xeb\xfc\xceUK\xd4F\xc7N\xd7&K\xbe\xc3O\xe3\xd1\x86v/\xf9i\x9d\x8cw\x98.r\x0b\xda\xed\xb0\x0c9\x04\xd5\xcfp\x08!K\x13\xb9\xd5Z\x8bnK\x7f\xd1\xf2.\xc8g\xb2\x14\xbeo\xf1\xdc\x9a\x98\x11$\xf2;,}T<\x8d\xc9\x92\xce0\xe1sj)l\xba\x8f\xd9e\xe9\xf36\\\xc7e?\xb5L\xf7\x1d\x18;)\xbe#\x87t\xf0\x13\x8b\xa5\x92"\xc4S\x86CA\xb8]}\xd2R\xd7x\x1a\x7f\x0b\xeb-\x1c\x8f<\x08\xf1\x94\xa5)\x96\xe4\x9e\x8a}\x9d\x899dv\xe5m\xb4\xb4ky\x8b\x90\xcf\xd31\x9efG\xf6\x85\xfd\x19\xae`\x92\xa5\x179_\xf7\xacJL\x99\x1dh\xd1zM\xa89DB\x1a\xd0:+\xa3&h\xbb#\x87P{ic\xcc\x8b\xdb\xf8\xb6%\xb5&\x95\xbd\x8b\x7f\x11\xf9\xdcN\xe7\xdf\xd9\xf7f\xc9\x9a\xeb\xeb\xf8\x97\x9d\x8bp;\x9f\x0c\xb2]\xd0\xf25)\xef\xd0q/\xe3\x1b*N]\x1fu\xa4Q\xc3\xe3<\xb3\xd7\xcdn\t\xf7\x1f\xfeI\xbf\xd9Sz\xeceroK\x8c\xfd\xfdW\xb4;k\x9b\x19{\x7f;\xb9Y1\xbe\xc7\xce\x9a\xc7\xfc\x8b\xef\x90\x06\x95\x92W\xaf^\xb1q\xf3\xf9a\xda,\xd8h\xb2\\y$\xf3\x1bv\x15\xa0\xdd\xb5\xb3\x15;]#\x8c\xde\xae\x9c|\xf2N\x1e$\xaf\xd7\x86\xbf\xae\n[y\xf4\xfb\xd5\'r6\x0cSB\x96\x97\xdf\\\\\x9c\xd0\xa0\x1aH\x7fY\x14\xc7\x02\xccOw\xcdcx\x9b\xc0n|\xe0\xfd:`\xc5O\x02:m\xbfxp\xcb\x84\'\xd0\xde\xf5q\xc0\xe5C\x97?\xbc\xac\xa18\xf0\xf4\x17\xce=\x9b\x07\x7f\xe6\xf3\xd2\x93~\x90\xaaS\x1c\x8a\x7fA\xf3(\xe5\x0b\xf92R\xfa\x07:\xf4Oo'
p112
sg23
(lp113
I13
asg25
Nsg27
Nsg28
VShelXL
p114
sg30
Nsg31
S'c69b92501b84fa8b915e739b619eb2f0'
p115
sg33
I11
sg34
VLeast Squares
p116
sg35
F0.21249999999999999
sbag1
(g12
g3
NtRp117
(dp118
g15
I00
sg6
I14
sg7
S'2215c3a79854b50bdc97c6a420e51606'
p119
sg16
g17
sg21
S'x\xda\x8dYko[\xc9\r\xfd.@\xffa\xb0h\xd1\x04\xb1\x95!\xe7]\xd4\x0bx\xbdv\xe4F~Fm\xb3\xc1\x02\xc1M|\x1d\x0b\x91%\xaf$7\xe9\xbf/\xe7\xad\x95\xae\x1c;\x0et5w8C\x1e\x92\x87\x9cq\xbf\xc7\xe8g\xd5\xde?|\xc4\xc1\xa2]\xb2\xcf\x8b\xb6Y\xb57\xec\xd3\xff\xd8\xbb\xe1\xf1\xe8\xfdh\x1f9\xc8\xd7\xa6\xdf\xeb\xf7\xc6\xa7\xe3Q\x9a\xfb\xb1\t\xb3\'3v\x89/\xe0e\xfe\xdf\xef]\x1f\x9f\xb1\x8b\xe9\r[\x9b\xbbcVX~\xcc\x96\xf3\xe9\xe3j2\x9f\xed\x98u\r\x8c\x0f\x00\xed\x1e\xbb\xfe\xd66_\xe9\x0b\x17\xb8\xc7\x0e\xa7\x0fw\x8d\xff\xc2a\x8f],&\xedl\xd5\x84U\x1a\xaf\xd4\xc3\xe3*J\x9fL\x9b\xcf_\xd9wv\xc0\xf6\xf9@\x1a\xc3^\x90\x8cP\x92\xbdd\xb7\x8b\xf9=\xbbl\x16\xcb\xf9l\xf97\xf6\xc7\xe3|\xe5\x17Y&\xb9\xf9\xe2\xfeq\xda\xb0\xdb\xf9\xe3\xacb1\xfe;;\x02\xcb.\\\xbfwt<\x1a\xd1R\x06\xb8\x11\xcc\x0c\x8c\xd1\xcc\x0e\xb4s\x82\xa1\x1eXp\x9a9\x1e\x7f\xfb\xbd\x0f\xc7\xd7\xd7L\x89\xa0-O\x1f2\xeaN\xc6\xf9\x7f\xfd\xde\xe8p<f\xfb\xd0\xef\xbd\xfb\xed\xec\x8c\xde\xa9\xfd\xf7{\xfb\xbf\xed\xd1\xc3\xab\x0fi\x90F\xfc\xd70\xb8\xff\xa1\xce|\x15\xc6ir\x18<9<bGl\xc8.\xfa\xbd\x7f\x9d\x9f\x8e\xfd\xbe\xe1\xb7\xdfc\xb4\xcb\xe0\xdd\x80\xe9~\xefrtx\xce\x18\xd2\xbe\xbf\\\x9c\xff\xca\xfe2\xec\xf7\xa6\x93\xe5\x8a\xc9~\xef\xf6\xbey`\xd8\xef\x1d\x1e\x8d\x0f#\x16\xff\x98O\xdb\xef8h\xbf\xaf\x16\xcd\xf2\xe746\xfc:}\xb7\xf8\xcc~\xfa\xeb\xe0\xf7\xdfS\xf4\xdc}\x9d\xfe\x94_\xbf\xde\x90\xa1\xbd\xff\xf3f8\xf6\xb1F\xde\xe4\xfe\xa7\xdf;\xf9\xf7\xe15\x8b?\x84\xa4v\x82\xc6.\x08\x14\xc6D\x1c\x13\x1a\x94\x95\xf1YY\xf4 \xc7g\x8d\x92\xa3\x7f\x06\x18\x84\xc5\xe28\x97B\xa6\xe9\\I\x04v\xd0\xef1V\xb6\xe0\xa8P\xd1\xd3\xbe\x87\xde\x18H\xa3\xc0A\xe7Q.\xa3\x0eXtP\n\xa5rIGa\x9dI\xe3ZH\xeeD\x87\x0e\x82;\x93\xd5\xb1\xd2n\xea \x91\x9b\xbc\x9b\xc4\xb4\x18\xe7Z\xeb\xfc(@\x11\xfc\'\xa7\xef\x19HJ\xbba\xd0\x063\n\x80J%m\x00\xacI[i\xae9\xca\rm\xf6a\xa0"\xd2a5\xc6\xa2m\xa2\xd8F\x9ar\x93V\xb3\\h\xe4\xc5f4\xb2\xcb6YlS\xe0p\xd36\x05\xaa\x18\x042C\r(l\x1eURn\xd8&\x8am\\\x08\x0b\t\x05\x83V\xabl\xb3\x92N\xf2\xe7\xd9&\xab\xdf\x04x\xf4\xc3\xb3\xa4\x05\\\xb2\xc1\x90\x12Q\x9f\r\xdb\x1c\xc7\x12FR\xe8-\xbf\t\xe7\xb2\xdfl\x08\xbe\xf0\x88YK\x8e4!\xe8\xa0*\xbe\x8a[\x9du\xa0\x00WPbY(\xd3\x15\xbf\xbc\xc4\xaf\xf1\xf6o\xe2k\n\xa8\x14EY\x88\\h3\xd4\x02U\xd0A\x17\x1d4\xc5w\xf6\n\x182=!\xac)\x80%t\xe8`\x95pY\x1d\x00\xb3\xedc\x9b\x13\x87\xdb\xa0CT\xc7f\x9bA\xeb\xcd\xf8\xd55~\xc1I\xb4Y\x1b\xafo\xd2\x86\xb2\xfb\xb9\xf1k*?\x00\xea\xac\xac\xb6\\K\xc8y*\x95\xea\xf2\xb1Q\x90\xdd\xa5\x1cq\xc1\x86mBH\x91\x91t6\xdbF\xa9\x95mC."\xbe\xb6\xfa\x98vU\x85+\x08\x92\x8c\xbb\x06\x8b]\xfc \xb5\xd0%\xe4\xd4\x16\xbe\xc2\xf1\x12g\xdc\x96\xe0\xe25\x9d\xc0\x12\x0eG\x9c\xffBK\xa7\xd8B\xadM\x8e3\nCH\xcf\x8a\x10V]: \xc5_\xf1\xb1\xd8\xe2(\xc1eNs\ngU\x88\xa9r\x94SQ\x87\xa3\xa2\x83"\xbb0=\xa3\x90:\xc7=\xc1\xa0:\xb9\x9a\x94\x13\xd5\xe6-\xae\x96\xce\xe5\xa8&\x9a2\x15\x92\xc2%\xa8m\xd0\xe1\xd7\x8a\x03\xb1N\xc1_\x1a\xc5\xd3\xb8V\x84zg\xbd\xe0%}\x85\xc5-\x1c\x10UI2\xd0\x15\x12\xc4\xc2g\xdc\x04\x1d\x8e\x8b\x0eh\xac6Xt\xa0\x8a\x94\xf3\x90v\xe8\xcay\xa1]\xc97M\xa3\x1b:\x802\xba\x06b1\xdeay\xa4,\r:\x9cT\x1c\x8cp"?[\xa1\xb3\x15Z9\xb5\xc5\xa4\xc1P\xe9tQ\x87\xaa\xddV<\xd8\x1c\x04\x80k\xbe\xd0\x95\x11A\x06\x1d\xde\x14\x1d\x00y\xa9T\xc4\xfa\x94n9\x1e\x8c\xd3]:\x08\x97K\x11\xd9)\xb7\xe3A@\x89>\xed\xa0@bJ\x94\x18\x8c8\x0c\xd7pP\xd6&\xb7\x11\xf1i\x80\xa2\x83\xd1]\xdc\'\x12<!4@n\xe7\xa6,\xa8\xf35\xb7d\x1fS\x94(\x15t8\xad\xf1\x00\x94+\xa5\xc6\x82+=\x0c\xe5\xb9\xec\xe4\x07Wr\xd3\xfa\x8c\xdb\xeaada#S\xe9\n\x8a[\xc0\x94\xfe\x81\x81\x08\xfc{Z\xf8W\x80\x13&\x85\x9b\xa5\xd4\x14&W\xa4\xd0\x9an\xf1/n\xf2/\xd9\xf6\xcfb\x1b\xb9\x04l\xe9\x8d\x94,\xf8\x92\x87\xb13\xdf\xb0D\xb0\xd4f\x8b\x7f\x891Km\x11\xb2\xf0\x0e\xb1M\x86Z$\xdey[yG\x91E\t\x7f\x90\xe8rEQ\x86*\xbd\xeb\xaao\xb6\xb4#\xdaw~\x9b>\xd6N\xd6\x1e\xb1\xe8\xe0\xa00\x81T\x05\x11\x19\xf1}[\xeb\x1bu\x11(K\x08\x85\x86$jC\xf5\xe4\x99\xf8\x8ej\xfc*\xa7s\xcf@\xad\x97\xcaY\xa8P\xa3\xed\xe2\x12\x0b%v\xa8}\xd8\xb2M\xf1\x92\xe6\xbe\xd5Hf\n\xbe\xc6r5v\x92m\xa3b\x9b\x14JC\xae\xbc\xd6A\xf6\x155WV<\xd3\xb6\xb3\xea7b\x07\x95\xd0\xa1f\x86JX\xe9\xdbRW\xb0\x95\x17\xae\xf4\xf6\xd6n\xf1\xa4\xb6\x85\x14H\xb9l\x1bp]\xdb|\x94\x1b\xb6\x9dU\xbfQ\x7f\xe8\x12t@\xa4^\xa2\x88\xf2M\x98\xe7\xd9v^\xb9O\xf8|JYf\rb93h\xdeY\x0bQ\xd9\xda2\xaa-\xde1\xae\xc6\xa4\xc3\x92\xe8\xa2\xf0\x0e\x1d\x93\xccF\xce\x9f\xaf\xf5\xd5\x04hZ\xde\n\x82:g)\x05rd\xe8\x1f\xdbvQ\xf9L\x19\xa5\x8am\xc2d6\xd2\x16R\xaf\xbbY\xe7c\'\x15\x15\xd1[9OA\x80\xe5\xa0P\x0fb(\n\x13h\xa3\xb36\x18m;\xac|\xa6\xb4\x95\x89\x81\x1cU\xdb|<\xd1Fjkw\xda6\x0c\xddSZ\x838\xd9\xe5\x9e\xd6\x11\x81dz0\xdc\xa5\x90\xfb1>\x97\x05\x1f\xcaA\x1bk\x1dx\xe3 wR\x9aNA\xae\x8b\x8f\xbc\xda\xd5Q\x9b=\x08\xd0z\xa5\xd8\xc5P\x8c\xf8\x98\x8a\x0fb\xee\xb7E\xec\xb7\x8f\xaamT\x0c\xa2\xb7\x80\x96\x92R\x97\xf3\xa2\xc2\xadH\xac\xfd\xf60tU9~4\x12,i\r\xf0\xc7\xd3\xdcMH\xc9\xedSk\x1c\xc75\xc2\x01\x01!\xf1\x9f?\x9a\x8b|\x1a\xa3J\x9f\xaa\xf2\x0f\xfa~\xc2\xf8*b\xbc\xefA\t\xd5#\xf7|N\x97\x9a\x8a\xbc\xf3LC\x86\xa7)\x00\xe86c\x90z\x9az\xacE\x91\xfb~!1g\x1d5\xb4j\x03\xe3\x93b\x1b\xf5\xe36W\x07:\x0b\x14\x8eUt2\xb0\xe6)|\xde\xd45hr\xa6nI\xc7\xd5\xdc\xddi\x04\xe1\x9e\xc4xX1\xb6T\x82\x93\x1c:\xf2M>\x958\x03V=\x03\xe3\xe1\xdb\xd1\x89\xbf\x02b\xf1\x12\xe797}\xd7\xd4\xa7\xc5.\x87NS\xb7\xf3\x85\xdfE\x00\x1dbO\xe6\xecg&\x97\x93//N\xe6/\x19kf7a\x1aj\x19\xa65\xd3i\x98J9\xc6n\x9aU\x93v$[\xa8oxh\x16\xcd}\xbbj\x17K\xb6ho\'\xb3\xf6\x86=.\'\xb3/\xc9_4\xb8\\-\x9aI\xb8\xac#]\x8f\xcf)V\x93C\xeb5S\xac+1\x02R\x1b\xc1\x99\xbf\xc4\xf4\x1b\r\'_\xeeh\x11v3\xb9\xbdm\x17\xed\xecs\xcb\x1e\xfc\xe5"\x13\xc4\xd1\xb0\xc7\xd8M\xdb>\xf8\tw\xf3i\xeb\xb1%\x06\xa6Q\xd8\'\x83\xee\x1b6m\xff\xdbN\xc3\x06\x96Z\xce\xab\x18q\xe9\xde\xc2\x9fG\x89\x19\x95u\x91C\xfcg\xc5\xddGX0\x9c\xf6!I\\\x93\x14\xfe\r}\x1a:s\x87:\xe8Y\xa4S\x92\\u%\x92\xa4\x8f\x1d\xe73\xc8Kz.\xa6O);%\x91\xaa\x1cI\xca\xba\'\x9do\xa2DZA\t\xcf\x83\xdb\x92\xc4\x8b\xdeN\xb5\xa6-e`\xb4\xd7_X\xf8\xbb(_I\xba$\xad\xdfS\xaf\xed\x19\x1a\x0f\xf0W\xba\x11!\xe9\xaf\x07:%\x89\xd6\xaeL\x95\x04\xa3\\\xac\xa2\x10\xb5Vb\x87\xa4q$i\xd7\xb4U\x96\xc7\xda%M\xeaX\xcc\x0eIJ\xf3+W%\x956&v\xba6I\xf2\x1dv\x1a\xafm\xa0\x81d\xa7u"\xdea\xba\x88-h\xb7C2\xc4\x10T;\x95\x0c\x12T[e\xbcI\xd0\xd8-\xe9/Z\xae\xc2\x8dF\x92D\xcf\xd3\x1e[\x13#B\xf9+\xadNI\xef\x95\xd0\xccA\xe2x\x11\xdeSKa\xd3}\xcc.I\x1f\xb7 \xd7\xec\xd4"\xddw\xa8\xd8I\xf1\x1d1\xa4\x83\x9d\xaaHJ\x81\xc1\x9f"\x1c\n\xc2\xed\xea\x93\x92\xba\xfa\xd3\xf8\x13\xb6\x97p<\xe2\x80\xf8\x94\xa4)\x92d\x9e\x8c}\x9d\x891dv\xc5m\x94\xb4kq\xab \x9f\xa7\xa3?\xcd\x8e\xe8\x0b\xf9\t\xaeJz\x92\xf3u\xcf\xca\x84\x94\xd9\xa1\xad\xb2\x9e\x13j\x0c\x11\x91\x06L]8\xa7\xf9h\xb4;bHiOm\x8cyr\x1b\xdf\xb5\xc4\xd6\xc4\xb2\xf7\xf1/"\x9f\xda\xe9\xfc\x1b\xfb\xd6,Yss\x13\xff\xb2s\x11n\xe7\x93@\x96\x0b\\\xbeF\xe5\x1d<\xeei|\x83\xc5\xa9\xeb\xa3\x8e4rx\\g\xf6\xba\xd9M\xe1\xfe\xe5\x9f\xf8\x9b=\xc5\xc7\x9e&\xf7\xb6\xc8\xd8\xdf\x7fE\xb9\xb3\xb6\x99\xb1ww\x93\xdb\x15\xe3{\xec\xac\xf9\x9e\xbf\xf8\xa3\xcc\xa0B\xf2\xea\xd5+6n>=N\x9b\x05\x1bM\x96+\xaf\xc9\xfc\x96]\x07\xd5\xee\xdb\xd9\x8a\x9d\xae\x01F\xb3+&\x1f\xbd\x91\x07\xc9\xea\xb5\xe1/\xab\x82V\x1e\xfdv\xfd\x91\x8c\r\xc3\x14\x90e\xf2\x9b\x8b\x8b\x13\x1a\x94\x03\xe1/\x8b\xe2XP\xf3\xe3}\xf3=\xcc&e7^x\xbb\x0eX\xb1\x93\x14\x9d\xb6\x9f\xbdr\xcb\xa4O\x80\xbd\xebu\xd0\xcb\xbb.\xbf\xbc\xac\xae8\xf0\xf0\x17\xcc=\x9a\x07\x7f\xc6\xf3\xd2\x83~\x90\xaaS\x1c\x8a\x7fA\xf3Z\x8a\x17\xe2e\x84\xf4\xff\xa9OO\\'
p120
sg23
(lp121
I14
asg25
Nsg27
Nsg28
VShelXL
p122
sg30
Nsg31
S'c69b92501b84fa8b915e739b619eb2f0'
p123
sg33
I12
sg34
VLeast Squares
p124
sg35
F0.21249999999999999
sbag1
(g12
g3
NtRp125
(dp126
g15
I00
sg6
I15
sg7
S'ef8a6a347c0ada5d6d2dba907194f761'
p127
sg16
g17
sg21
S'x\xda\x8dYko[9\x0e\xfdn\xc0\xffA\x18\xecb[4qE\xbd\xb5\xd8\x0c\x90\xc9$u\xa6\xce\xb3\xde\xddN1@q\xdb\xdc4F\x1d;c;\xd3\xec\xbf_\xeaE\xb9\xf6u\x914\x85\xafuE\x89<$\x0f)\xa5\xdfc\xf8\xb3j\xef\x1f>\x8a\xc1\xa2]\xb2\xcf\x8b\xb6Y\xb57\xec\xd3\xff\xd8\xbb\xe1\xf1\xe8\xfdh_pP\xafm\xbf\xd7\xef\x8dO\xc7\xa3<\xf7c\x13gOf\xecR\xbc\x80\x97\xe5\x7f\xbfw}|\xc6.\xa67lm\xee\x8eYq\xf91[\xce\xa7\x8f\xab\xc9|\xb6c\xd650>\x00\xe1\xf6\xd8\xf5\xb7\xb6\xf9\x8a_\xb8\x14{\xecp\xfap\xd7\x84/\x1c\xf6\xd8\xc5b\xd2\xceVM\\\xa5\tJ=<\xae\x92\xf4\xc9\xb4\xf9\xfc\x95=\xb1\x03\xb6\xcf\x07\xcaZ\xf6\x02e\xa4V\xec%\xbb]\xcc\xef\xd9e\xb3X\xceg\xcb\x7f\xb0?\x1f\xe7\xab\xb0\xc82\xcb\xcd\x17\xf7\x8f\xd3\x86\xdd\xce\x1fg\x15\x8b\xf1?\xd9\x118v\xe1\xfb\xbd\xa3\xe3\xd1\x08\x97\xb2\xc0\xaddv`\xadan`\xbc\x97L\x98\x81\x03o\x98\xe7\xe9\xb7\xdf\xfbp|}\xcd\xb4\x8c\xda\xf2\xfc\xa1\x92\xeeh\\\xf8\xd7\xef\x8d\x0e\xc7c\xb6\x0f\xfd\xde\xbb\xdf\xcf\xce\xf0\x9d\xde\x7f\xbf\xb7\xff\xfb\x1e>\xbc\xfa\x90\x07q$|\x8d\x83\xfb\x1f\xea\xccWq\x1c\'\xc7\xc1\x93\xc3#v\xc4\x86\xec\xa2\xdf\xfb\xf7\xf9\xe98\xec\x1b\x7f\xfb=\x86\xbb\x0c\xde\r\x98\xe9\xf7.G\x87\xe7\x8c\t\xdc\xf7\x97\x8b\xf3_\xd9\xdf\x86\xfd\xdet\xb2\\1\xd5\xef\xdd\xde7\x0fL\xf4{\x87G\xe3\xc3\x84\xc5\xbf\xe6\xd3\xf6I\x0c\xda\xa7\xd5\xa2Y\xfe\x9c\xc7\x86_\xa7\xef\x16\x9f\xd9O\x7f\x1f\xfc\xf1G\x8e\x9e\xbb\xaf\xd3\x9f\xca\xeb\xd7\x1b2\xb8\xf7\x7f\xdf\x0c\xc7!\xd6\xd0\x9b<\xfc\xf4{\'\xff9\xbcf\xe9\x07\x914^\xe2\xd8\x05\x82\xc2\x98Lc\xd2\x80v:=k\'\x02\xc8\xe9\xd9\x08\xc5Ex\x06\x18\xc4\xc5\xd28WReQ\xae\x95\x00v\xd0\xef1F[p\xa1EXm?@o-\xe4Q\xe0`\xca(WI\x07A:h-\x94\xf6YG\xe9\xbc\xcd\xe3F*\xeee\x87\x0e\x92{[\xd4q\xcam\xea\xa0\x04\xb7e7%\x8a\xb6\xdc\x18S\x1e%h\x84\xff\xe4\xf4=\x03\x85i7\x8c\xda\x88\x82\x02\x08\x93w\xb2\x00\x8e\xb4\xe1\x86G\xdb\xd6\xb5\xd9\x87\x81NH\xc7\xd5\x18K\xb6I\xb2\r5\xe5\x05S\xc7\xa5\x11\x9cl\x16Vu\xd9\xa6\xc86\rh\xfd\x86m\x1a4\x19\x04\xaa@\rB\xba2\xaa\x95\xda\xb0M\x92m\\J\xeb\xf2\xb3\x15\xceX_\xb4Q^\xf3\xe7\xd9\xa6\xaa\xdf$\x04\xf4\xe3\xb3R^\xf9\x82\x1a*\x91\xf4\xd9\xb0\xcds\xf0\xc5GJ\x9a-\xbf\xa9\xb4o\xb0\xc2\xc5\xe0\x8b\x8f\x18R%\xb8\xa4\xf7Q\x07]\xf1\xd5\x1c\xcd\xc8:`\x80k\xa0X\x96\xdav\xc5/n\x93\x1f\xad\xc1\x957\xf1\xb5\x04*FQ\x11\xe2V\xbb\x02\xb5\x14:\xea`H\x07\x83\xf1]\xbc\x02\x16M\xcf\xfe6\x18\xc0\n:tpZ\x12\x0e\x00v\xdb\xc7\xae$\x0ew1\x87\x92:\xae(\x0e\xc6l\xc6\xaf\xa9\xf1\x0b^\tW\xb4A}\xf3\xae\x06\xb3[\xa8\xe7\xf9\xd8V~\xc0dP\xb4\x027\nJ\x9e*\xad\xbb|l5\x90k<\xe6\xcb\x86m2\xd1GD\xd2;r\xb7\xe1\xc56\xc1e\xc2\xd7U\x1f\xe3\xae\x9a\xb8\x02!\x11\x05_p\xa2\x8b\x1f\x94\x91\x86BNo\xf1\x83\xf4\xdc\x13\x1b9\n.^\xd3\t\x1c\xe2p\xc4\xf9/\xb8t\x8e-a\x8c-\xb1\x8ea\x08\xf9Y#\xc2\xbaK\x07\x81\xf1G>\x96\xdb:pU\xd2\x1c\xc3Y\x131U\x8e\xc2\x84\x8c:\x1c\x91\x0e\x1a\xed\x12\xf9YHeL\xd6\x01a\xd0\x9d\\\x8d\xca\xa9j\xf3\x16W+\xefKT#M\xd9\n\tq\x890.\xea\xf0k\xc5\x01Y\xc7\xe6E\x8d\xb2\x9a\xe7q\xa3\x11\xf5\xcez\xc1)}\xa5\x13[8\x08\xa1)\xc9\xc0TH\x84 >\xe36\xeapL:\x08\x8b)/H\x07\xacH%\x0fq\x87\xae\x9c\x97\xd85Ph\xe0\xe8\x86\x0e\xa0\xad\xa9\x81H\xc6{A\x8f\x98\xa5Q\x87\x93\x8a\x83\x95^\x96g\'\x8d\xf2\x05\x07\xaf\x15\xef\x8a\x07\xe5\r\xa9\x83\xd5n+\x1eJ\x15F2_\xf3\x85\xa1Hu\xa0\xa2\x0eoH\x07\x10\xc8\x8d\xa5v+,\xa1\x05\x13\xb0\xdet\xe9 })E!\xe1\xb6\xe3\x01\xcb"\x15K\x0f\x04\x89\xa5(\xb1"\xe10\\\xc3A\xbb\xc2wH|\x06\x80t\xb0\xa6\x8b\xfb\xa4V54@m\xe7\xa6"\xd4\xf9\x9a[\x8a\x8f1J\xb4\x8e:\x9c\xd6x\x00\xcc\x15]j,\x90\x91\x1a\xf3\\u\xf2\x83\xa7\xdcD\xd7\xe9\xed\x1e\x86Z\x1c\xac\xd1DW@n\x01K\xfd\x03\x03\x19\xf9\xf7\x94\xf8Wb\xd5.u\xd5ajJ[*RlM\xb7\xf8Wl\xf2/\xda\xf6\x1b\xd9&\x01\x97\xa0\xdeH+(\\\x8c\x1e\x16\x9d\xf9&(\x82\x95\xb1[\xf8"cRm\x91T\t\x03\xdb\x14\xa8e\xe6\x9d\xb7\x95w4ZTbN\t\x8a{m\xb1\xd2\xfb\xae\xfaFFc\x9c\xc1V\x9d\xc7t\\\xeb\x11)\xe4<\x90f\xd8M\x14DT\xc2\xf7m\xado\x9e\x0b\xa0\xf6\xaf`\x1a\xb4\xc1z\xf2L|G5~\xb57\x85\xa0\xb0\xf5\xaa\xbd\xb00\xc2uq\x89\x03\xaa-(\xb8e\x9b\xe6\x94\xe6\xa1\xd5\xc8fJ\xbe\xc6r5v\xb2m#\xb2MImJ\x0eb#\x0c\xa5[\xc4\xe6\xcaI\xf1<\xdb\xce\xaa\xdf\x90\x1d\n?`3\x83%\x8c\xfa6\x90\x9d\xb1\xe3}\x89\x08\xcc\xea-\x9e4\xce\x97\x82\x8d\xca\x15\xdb\x80\x9b\xda\xe6\x0b\xb5a\xdbY\xf5\x1b\xf6\x87\x85\x86\x01I]\x16\xbfa\xbeI\xfb<\xdb\xce+\xf7I\xcc\xa7\xfc\xec\xb0#\x10tf0\xbc\xb3\x16\n\xedj\xcb\xa8\xb7\xf2\xc2z2\x08\x89\xdfP\xb3G\xbc\x83\xc7$\xb3\x91\xf3\xe7k}5\x02\x9ag:\x89P\x17\x16T\xb8\x97y\x9em\x17\x95\xcf\xb4\xd5%^B*\x1562\x0e\x9c\xe9\xea\xb9\xb4\xa7\x86\x11\xf9b\x8b\xcf\xb0\xbb\x17tP\xa8\x071!)\xdf\x8c%\xdbD\xb2\xed\xb0\xf2\x996\xaeT7\x8f\xd5\xd6\x97\xae\xc3*\xe3\xdcN\xdb\x86\xb1{\xcak \'\x93\x8a\x1e\t\xa4\x9cV,F\x84W\xcf\xc3\xe7\x92\xf0\xc1\x1ct>\xd5\x96`\x1c\x94N\xca\xe0)\xc8w\xf1\x91\xa7\x96%8j\xb3\x07\x01\\\x8f\x8a]\n\xc5\x84\x8f\xad\xf8\x08Q\xfam\x99\xfa\xed\xa3j\x1b\x16\x83\x84\x0f\xe0RJQW\x86\x8d\x0f\x17;\xfb\xeda\xec\xaaJ\xfc\x18\x91\x82.\xac\x01\x9c\xea\xb0\xc1\xb2\xce\xdd\x8f\xd68Nk\xc4\x03\x82\x80\xcc\x7f\xe1h.K\xd5\xc0Jo\xe09g;\xc4\xf8*a\xbc\x1f@\xc1\xea\xa1\xa9\xe7\xf3\x86j\xaa\xe0\x9dg\x1a4<O\x07\x10~\x93\x17\xb1\xa7\xa9\xc7Z!\x89F\x94(Y\x87\r\xad\xde\xc0\xf8\x84l\xc3~\xdc\x95\xea\x80g\x01^hJ\xe3\xc9\xc0\xfd\x10\x9f7u\r\x9c\\\xa8[a\x81\x11\x05\x1f\x01r+j\xbe[cX1vR\x97\\\x10^\xa9\xd2^ko\xc1\xd9g`<|;:\tW@,]\xe2<\xe7\xa6\xef\x1a\xfb\xb4\xd4\xe5\xe0i\xeav\xbe\x08\xbbH\xc0\xd2}2g?3\xb5\x9c|yq2\x7f\xc9X3\xbb\x89\xd3\xf0\xbc\x16\xa75\xd3i\x9c\x8a9\xc6n\x9aU\x93wD[\xb0oxh\x16\xcd}\xbbj\x17K\xb6ho\'\xb3\xf6\x86=.\'\xb3/\xd9_8\xb8\\-\x9aI\xbc\xacC]\x8f\xcf1V\xb3C\xeb5S\xaa+)\x02r\x1b\xc1Y\xb8\xc4\x0c\x1b\r\'_\xeep\x11v3\xb9\xbdm\x17\xed\xecs\xcb\x1e\xc2\xe5"\x93\xc8\xd1\xb0\xc7\xd8M\xdb>\x84\tw\xf3i\x1b\xb0E\x06\xc6Q\xd8G\x83\xee\x1b6m\xffj\xa7q\x03\x87-\xe7U\x8a\xb8|o\x11\x0e\xcf\xc8\x8c\xda\xf9\xc4!\xe1\xb3\xe2\x1e",\x1a\x8e\xfb\xa0\xa4X\x93\x94\xe1\r~\xda@\x82\xa1\x0e\x86\x8e\xb9S\x12]u%\xb3d\x88\x9d\xd8\x9b\x04\xc9\xc0\xc5\xf8\xa9T\xa7\xa4\xc0*\x87\x92\xaa\xee\x89\xe7\x9b$\x91W\xd02\xf0\xe0\xb6$\xf2b\xb0S\xafi\x8b\x19\x98\xec\rmZ\xb8\x8b\n\xb5\xbcK\xd2\x85=\xcd\xda\x9e1.!\\\xe9&\x84T\xb8\x1e\xe8\x94DZ\xbb\xb2U\x12\xac\xf6\xa9\x8aB\xd2Z\xcb\x1d\x92\x16\x1b\xb4+\xb7\xa6\xadv<\xd5\xae\xc0\xc6\xb1c\xb1;$1\xcd\xaf|\x95\xd4\xc6\xda\xd4\xe9\xba,\xc9w\xd8i\x83\xb6\x91\xca\xb2\x9d\xce\xcbt\x87\xe9\x13\xb6`\xfc\x0e\xc9\x18CP\xed\xd4*J`mU\xe9&\xc1\x88n\xc9p\xd1r\x05\xa2J\x8a\xc0\x1b\x01[\x9b"B\x87\x1e\xadS2x%\xde\x85@\xe6x\x19\xdfcK\xe1\xf2}\xcc.\xc9\x10\xb7\xa0\xd6\xec42\xdfw\xe8\xd4I\xf1\x1d1d"B\x9a$\x95\x14\xd1\x9f2\x1e\n\xe2\xed\xea.\xc9\x88\x90\xa9\xfe\xb4\xe1\x84\x1d$<O8\x08\xf1#IK\x92h^\xd22\\\xdb\xc7\x95v\xc5m\x92tkq\xab\xa1\x9c\xa7\x93?\xed\x8e\xe8\x8b\xf9\x19\xef\x12\xb3d \xb9P\xf7\x9c\xcaH\xd9\x1d\xdaj\x178\xa1\xc6\x10\x12i\xd4\xd6\xc7#K\x88F\xb7#\x86\xb4\t\xd4\xc6X \xb7\xf1]\x8bl\x8d,{\x9f\xfe"\xf2\xa9\x9d\xce\xbf\xb1o\xcd\x92577\xe9/;\x17\xf1v>\x0b\x14\xb9\xc8\xe5kT\xde\xc1\xe3\x81\xc67X\x1c\xbb>a3\x87\xa7uf\xaf\x9b\xdd\x14\x1e^~\xc7\xdf\xecG|\x1chro\x8b\x8c\xc3\xfdW\x92;k\x9b\x19{w7\xb9]1\xbe\xc7\xce\x9a\xa7\xf2%\x1ce\x06\x15\x92W\xaf^\xb1q\xf3\xe9q\xda,\xd8h\xb2\\\x05M\xe6\xb7\xec:\xaav\xdf\xceV\xect\r0\x9c]1\xf9\x18\x8c<\xc8V\xaf\r\x7fY\x11Ze\xf4\xdb\xf5G46\x0ec@\xd2\xe47\x17\x17\'8\xa8\x062\\\x16\xa5\xb1\xa8\xe6\xc7\xfb\xe6)\xceFe7^\x04\xbb\x0e\x18\xd9\x89\x8aN\xdb\xcfA\xb9e\xd6\'\xc2\xde\xf5:\xea\x15\\W^^VW\x1c\x04\xf8\t\xf3\x80\xe6\xc1\xf7x^\x06\xd0\x0fruJC\xe9/hAK\xf9B\xbeL\x90\xfe\x1f\xdakO|'
p128
sg23
(lp129
I15
asg25
Nsg27
Nsg28
VShelXL
p130
sg30
Nsg31
S'c69b92501b84fa8b915e739b619eb2f0'
p131
sg33
I13
sg34
VLeast Squares
p132
sg35
F0.21249999999999999
sbag1
(g12
g3
NtRp133
(dp134
g15
I00
sg6
I16
sg7
S'4e1aee61bb57ab127eb812f345fab12b'
p135
sg16
g17
sg21
S'x\xda\x8dYmO\x1bI\x12\xfen\xc9\xff\xa1\xb5\xba\xd3%\n8\xfd\xfer:VbY\x88\xd9\x18\xcc\x8b\xef.\x1b\xad\x84&a\x08V\x8c\xcd\xdaf\x93\xfb\xf7W\xd5\xdd\xd5\xe3x\xc6\x08B\xc4\xd0\x9e\xea\xaez\xea\xe9\xa7\xaa\x9b~\x8f\xc1\xd7\xba~x\xbc\x91\x83e\xbdb\x9f\x97u\xb5\xaeo\xd9\xa7\xff\xb1\xeb\xe1\xf1\xe8\xc3h_r\xa1\xdf\xba~\xaf\xdf\x9b\x9cNF\xf9\xdd\x9b*\xbe=\x9d\xb3\x0b\xf9J\xbc\xa6\xff\xfd\xde\xd5\xf1\x19\x1b\xcfn\xd9\xc6\xbb;\xde\x8a\xd3O\xd8j1{ZO\x17\xf3\x1do]\t\xc6\x07B\xfa=v\xf5\xad\xae\xbe\xc2/\\\xc9=v8{\xbc\xaf\xf0\x17.\xf6\xd8x9\xad\xe7\xeb*\xceR\xa1S\x8fO\xebd}2\xab>\x7fe\xdf\xd9\x01\xdb\xe7\x03\xed\x1c{\x056\xcah\xf6\x9a\xdd-\x17\x0f\xec\xa2Z\xae\x16\xf3\xd5?\xd8\x9fO\x8b5N\xb2\xcav\x8b\xe5\xc3\xd3\xacbw\x8b\xa7y\x83\xc5\xe4\x9f\xecHx6\x0e\xfd\xde\xd1\xf1h\x04S9\xc1\x9dbn\xe0\x9ce~`CPL\xda\x81\x17\xc1\xb2\xc0\xd3w\xbf\xf7\xf1\xf8\xea\x8a\x19\x15\xbd\xe5\xf9\x87N\xbeCp\xf8\xaf\xdf\x1b\x1dN&l_\xf4{\xd7\xbf\x9f\x9d\xc1gf\xff\xc3\xde\xfe\xef{\xf0\xf0\xe6c\x1e\x84\x11\xfc5\x0e\xee\x7fl\xde|\x13\xc7\xe1\xe58xrx\xc4\x8e\xd8\x90\x8d\xfb\xbd\x7f\x9f\x9fNp\xdd\xf8\xdd\xef1Xep=`\xb6\xdf\xbb\x18\x1d\x9e3&a\xdd_\xc6\xe7\xbf\xb2\xbf\r\xfb\xbd\xd9t\xb5f\xba\xdf\xbb{\xa8\x1e\x99\xec\xf7\x0e\x8f&\x87\t\x8b\x7f-f\xf5w9\xa8\xbf\xaf\x97\xd5\xea\xe7<6\xfc:\xbb^~f?\xfd}\xf0\xc7\x1f\x99=\xf7_g?\xd1\xc7o\xb7l`\xed\xff\xbe\x1bN\x90k| 9~\xf5{\'\xff9\xbcb\xe9\x0b\x90\xb4\xdc\x9b~o\x0c\xa00\xa6\xd2\x98\xb2\xc2\x06\x93\x9e\x8dW*\x84\xfcl\xa5\x11q\\\x88A\x9c,\x8ds-\xb5\xcb\x8fF\x00\xfa\x07\xfd\x1ece\t.y\x80\xc9\x91\n\x9c\x1b\x9e\'\xe6\xdc9I\xa3\x9c\xdb\xe8\x83,>\x18\x98\x08r\x9e|T^\x19\x91\x9e-\xb8c\\\x87\x0f\xd2\x0bK\xee8x{\xcb\x07-x\xe3\x83,>HQ|\x10\x12|8<9\xfd\xc0\x84\x86m7\x8c\xde\xc8\xec\x8d\x93\x81Pp\xc2\x05\x9d\xc7-\xac\xa5\xf9\x967\xfbb`\x12\xd2q6\x86<\x1b#\x03)6\x1e\xac0\xd9o\xcfe\xa0\x18\x8c\x91\\\xda\x8e\xd8\x94\xd3\xe4\xb1\xe1\xc1\xb7bs<\x94\x80l\xc8\x01\tni=n\x9d\xd9\x8aM\x95\xd8\xb8t\xc6YB\x1a~\xa1\x98\x8d\xb5A\xbd,6\xdd\xe4MI-\xf3l\xda \xc0yf\xc8\xb7\xef\xca[\xd0\xa1\xd0H\x039\xb6bS\x96\x97\x0c\x19e\xe8\xd1\x12\x1f\xb8T\xdcE\x1fL\x83/\xb0\xd4fBj\x07\xb1\x13\x7f\xbd\x94^v\xf1WX\xe2\x8e\xd3\xbe\xc5\x1dcA\xb9\xd2\xc2RrQ@5\x8a\xa0\xd62\xf1\xd7\x16\x1f,\xba\x9b\xe7\x17\xce(B\xd8Z\xa5MW\x8e=\xcadv\x07\xc5\xad\x9dc]6\x8e\xe4\xb4\xb0\xf5\xe4\x8e\xd0z\x9b\xbf\xb6\xe1\xaf\xd4\xcad{\xe1\xb5r\x19\x11\x0b\xcf\xc1\xbe,\xc7\xae\xd1\x07!<q\xcb\xba\xe0\x83$\xf6h\xa3tGlN\t"\xa8\tV\xb6\xf4\xc1\xf9\x12\x90\x8b\xbb8mH\xca!\x90H\x85\xe8\x83orl5\xd7\xa1h\x85S\x86\xf0\x15\xde\xab\xae\x1c\xdb@9\xf6F\xb7\xf6\x90r\xc6\xd3\xc2\x92\x02\xe2\xc2\x0b\x1a\x15\xc2\x82<\x1fq\xfe\x0bL\x9d\xb9%\x1d\'9C\xeezG:\x19\xbc\x0f]\x1a%\x9c.\x94\x03\xc9\xdc\xf6A)^\x82\x17e\xf3\xc2N\xa6GoD\xf4\xe1\xa8\xf8`\xb4\x11:\xeb\xa4\x04\xfce^\xc0\x82\x0e\xcb.\x1f@\x80)\x17\xa0\xa4\xad\xfd\xa6\xad+\t\x08\x98\xf3\xbc\xdfTA\'\xd6\x0b\xf0\xe1\xd7\x06\x07\xc0\x89re\xb5\xd7\x82\x9e\rdIt\xe5\x02\xb4\xa0\xeco\xd3\xc2A*_\x04\x1a\xe5\x8e \xd1\x05\x07m\x13\x0e\xc7\xc5\x07\xe0\x90\'\xc8\xac\xb6\xb20\x1c\x8a\x13\xef\xc2A\xe9\x92e\xa0F\xd8\xf6\x01\x14\xa4\xe0`B\xd9\xf3\xbelR\x0e\xea\x18}8ippJ\x11\xc94\xa4\x8a\xf2fM\xe8\xd6>Y\n\t\xe0 \xdbu\x13hD\xee\x08S\xb4\x0fD\x88\x1e=\xf7\xd1\x87w\xc5\x07!\x81\xa8\r7\xac\xa5J%\xe0]\xd3Y[l\xb37A\x99Z\xfbB\x15":\xdbHqSM\xad\xb5\xd1\x87\xe1\x06\x0eV\x89\x9cAHe\xe0\xa4}@\x7f\xd3\x99\x8b\xd2bp\r\x15\xa8c_4|\xb0\x85\x93\xb2\xa0\x83\xb5.\xfap\xda\xf0A8\xa7-\xd5X\xe8b\xa8\x9f\tB\x8b\xae\x1a\xa0\x82\xa6,C\x9cmNZW\xb2\xd6\xd4X\x1e\x8c,\xe5\x16s\x91\x14S\xa8\xa8\xbf\xa7E\x7f\x95pRe\xe6x\xc8\t\xf7T\x91\xb0Yi\xeb\xaf\xdc\xd6_\x88\xed\xb7\x12\x1b\x80\x0b\x1b\x8b4\x1764\xf5F\xd8Wt\xc6\xe6y\xe9\x8d@\xbc[\xb1I\xaa\xd8\xd8!\x972\x03\xbaLa*\x91\xf0}\xdf\xe8\x8eU\x9c\x92& i\xa4A\xc69\xee\xbb\xeb\x9b.\xe5\x19JvKw\xa4.\xa0f\x01\x8fEm\x83}\xbe \xa2\x13\xbe\xef\x0b\xbe\x16\xba7S\xca\'\xc4C\xdd\x88\x0b\xa6U\xf1w\xe0;j\xf8k\x9c\xa1M\x81\xf0R\xe54\x12\xcam\x97\x9eY]\xf8k\x03o\xe1\xabJ\xef\x88MA)(<4\xad\xb0W[\xb1\x8dJl\x00\x01/\xbb\tzE\xca\xbc\x0e0\x97}YlgM\xde\xa44\xa4\x0f\x12\xbc\x95\xd4!(\xd8\x17\xbeK\xab\x9d\xa5mfp\xe7l\xc5\x06\xf2MySj\xa3t\xb8"\x99\x01\xfb\xb3\x1fb;k\xfa\x12\xac\x9a\x86X\xe4C\xe9\xd4\xb0)\xd5/\x8b\xed\xbc\xd1>\xe8q,\xf5\xd5P\x0ex93X\xad\xba\xb4O\x1aS\xc2D?\xb6bs\x9a\x9b\x92\xac\x12\x1b\x94\xa1BO\x00mk\xcf\x9f7}5\xb0\x9c8\xe9\x15TH\xeaP\xb4\xd1\x8a\xbf,\xb6q\xa3g \xe5\xc6Pl\xaa\xf4\\\xc0H\xd5Y[ \xcb\xa5\xc6\x8a6\'\xa1k(\xb1\xa5B\x95\x0fAES\x8d\xa0~\x92\xc9\x14\xdba\xa3g\xb0\xfd}^)@\xcb@]\x90\xc5\xa3Z\xd8\x19\xdb0vOy\x0e\x11\x00\x95\xcc\xe5\x00XQk\x04\x87\x19\xc3\xdd\xcb\xf0\xb9(\xf8p8\xa7\xcad\x85D\x95\xc4?+sW\xd5:w\xb8\xe0J\xa2l\xab\xee\x05\xe8cJ\xc1u\xa5\xf6\x8aR\x05\x84\xe2\xb4g\x85J\xfd\xf6Q\x13\x9b\x932+\xc5\x00\xc0\xe7\xba\x9c\n\xa0\xdf\t;\xfb\xeda\xec\xaa\x88?\xd6\xe92\x07\x94\xf5RE\xa1\xc7\xb6\xfa\xb99\x8e\xd3\x1c\xe9\xbc"R\xc4\x88\x8a\x12r\xe3\xdc\xca\xfd\x0b\xfa~\xc0\xf82a\x0c\xb3\t\xe8\x10(\xeb\xb0\t\x02U\r\xa8\xa9\xf9|\xde\xaa;\xc4A\xf0\x9eoc,\x00%_\x8e~\x8e\x0eS\x92k_\xbc7v\x0b\xe3\x93\x12\x9b\x80\x82@\xbb@C6\x08cc\xa5\xd6\xfe9|\xde5sX86\xd1\x1c@x\xda\xd9\xd0=+\xad\x9e\x9bc\xd8`\x0cg!\xa2\x92\x0cN\xd2Y\x1c\xb0\xd2.\xbc\x00\xe3\xe1\xfb\xd1\t^\x01\xb1t\x89\xf3\x92\x9b\xbe+\xd8\xcf\xa9\xcb\x01\x8f\xef\x16K\\\x056\x93f\'\x0b\xf63\xd3\xab\xe9\x97W\'\x8b\xd7\x8cU\xf3\xdb\xf8\x1a\x1c\x92\xe3k\xd5l\x16_\xc5\x0b\x83\xdbj]\xe5\x15!\x16`\xc6c\xb5\xac\x1e\xeau\xbd\\\xb1e}7\x9d\xd7\xb7\xeci5\x9d\x7f\xc9\xf9\x82\xc1\xd5zYM\xe3e\x1d\xf8z|\x0e\\\xcd\tm\xae\x99\xe8\xa2\xa9l$|\xc6KL\\h8\xfdr\x0f\x93\xb0\xdb\xe9\xdd]\xbd\xac\xe7\x9fk\xf6\x88\x97\x8bL\r\xa03\xdcc\xec\xb6\xae\x1f\xf1\x85\xfb\xc5\xacFl\xbd\x140*\xf6!\xa0\x87\x8a\xcd\xea\xbf\xeaY\\\x00\xcb\xe5eb\\\xd2\x0c\x89\xfa\x0e\xef\x1b<w\xa1\x86\xe0\xcf\x06w\x14\xbc\x188\xac\x03\x96r\xc3Ra\xce\xe1g<xb\x1d\xc4;\x8fNK8\xfe]\xaal\x89\xdc\tx"GK\x1d\xd7v\x1a\x7f\xb6-%\x9cO\xc1R7k\x02\xd8\xc9\xd2\xfb\xbc&\x16\x97\xb6%\xea"X\x9a\rK\x8dWW\xa0\x07\xd8A\xa5\x9b1\xdfm\xe9\xe1\x80ti\x1bK\xd8-*\xdf\x9f\xa5xA\r\x9e\xb1t\x1b\x08q\xdc!\x88\xb1I^#\xcf:-\x1d4\xc0\x97~\xc3[\xe3y\xf2:\xcd\x00\xad\x94\xdca\x89\x08\x85\xc6\x12\x8b]\xac32eG\x07nvXF&\xf0fM\x1fT\xba\xc3\x0cq\x06\x13o\x11:-9Z\x8ab\xc9\xad\x8c\xd9P\n\xfb\xa3XYwXZ\xf46\x1e"hM/\xf29\xcf\xa7\xaeF\xec\xc0\xd6FoU\xb1\xd4\xf1\x8e\x0e\xd7LkC\xc7\xb1\x03!\xbc|\xb8\x8c\xe5\x92\x98\xe0l>g\xa68%\xdf\xc1!\x13\xd0\xd24L\x88\x1d\x17\xac\xe9Db\x84u\xe69K[,S\xdd\xc1<Z\x9e\x98ov d\x90\t\xf1\x1a s\xc8\xa7\xdd\x857D\t)\xf9\xac\xa5o\xbc\x85sY\xdc\t\x9e\x87\xc4\x0c\xafvXZ\xb4\x0c\x8d%\xde,DK\x95\xf9\x8b\xd7f\x9d\x96Q\x13\x1a\x0e\x01]\x93\x8a\xd8\x94W\xd8\x9fr\xb7%J \x8a\xdb\xe4\xbe\x06\xb5\x06\x95}H\x7f\x11\xf9T\xcf\x16\xdf\xd8\xb7j\xc5\xaa\xdb\xdb\xf4\x97\x9dq\xbc\x9d\xcf\x06d\x17\xb5|C\xca;t\x1ce|K\xc5\xa1\x9f\x04\x08\x93\x86\xa7y\xe6o\xab\xdd\x12\x8e\x1f\xfe\xa0\xdf\xec9=F\x99\xdc\xeb\x10c\xb2;\xab\xab9\xbb\xbe\x9f\xde\xad\xe9\xefBg\xd5\xf72 \x94\x1e4\xb0\xbcy\xf3\x86M\xaaOO\xb3j\xc9F\xd3\xd5\x1a\xbdY\xdc\xb1\xab\xe8\xdeC=_\xb3\xd3\r\xd0\xe0\xed\x06\x97\x1b\x0c\xf4 G\xbe1\xfce]\x10\xa3\xd1oW7\x10p\x1c6\ny\x9b\x86\xdf\x8d\xc7\'0(QPh,\xbay\xf3P}\x8fo\x83\xb3[\x1f`l\x07)\xae\xb2f}7\xab?\xa3\x83\xab\xecS\x84\xbf\xeb\xe3\xe8\x1b\xa6\x90>\xbchRr\x80i(\xd8#\xaa\x07?\xe2z\x81\xe0\x1f\xe4*\x95\x86\xd2_\xd2\xd0\x1f\xfdJ\xbdN\xb0\xfe\x1fM1QF'
p136
sg23
(lp137
I16
asg25
Nsg27
Nsg28
VShelXL
p138
sg30
Nsg31
S'c69b92501b84fa8b915e739b619eb2f0'
p139
sg33
I14
sg34
VLeast Squares
p140
sg35
F0.21029999999999999
sbag1
(g12
g3
NtRp141
(dp142
g15
I00
sg6
I17
sg7
S'f3d81f4b3eb2f7c28a3f224bbcb7d865'
p143
sg16
g17
sg21
S'x\xda\x8dY\xffO[9\x12\xff=R\xfe\x07k\xb5\xa7kUHm\x8f\xed\xb1O\xc7J,\x0b\r\xd7@\x80rw\xddj\xa5\xea\xb5<J\xd4\x90pI\xb8\xf6\xfe\xfb\x1d\x7fO\x93\x17\x8e\x94*\x0f?\x8f=\xf3\x99\x99\xcf\x8cM\xbf\xc7\xe8\xb3j\xef\x1f>\xca\xc1\xa2]\xb2\xcf\x8b\xb6Y\xb57\xec\xd3\xff\xd8\xbb\xe1\xf1\xe8\xfdh_r\xa1^c\xbf\xd7\xef]\x9f^\x8f\xd2\xdc\x8fM\x98=\x99\xb1\x0b\xf9B\xbc\xcc\xff\xfb\xbd\xab\xe336\x9e\xde\xb0\xb5\xb9;f\x85\xe5\xaf\xd9r>}\\M\xe6\xb3\x1d\xb3\xae\x04\xe3\x03!\xed\x1e\xbb\xfa\xd66_\xe9\x17\x0er\x8f\x1dN\x1f\xee\x1a\xff\x0b\x17{l\xbc\x98\xb4\xb3U\x13Vi\xbcR\x0f\x8f\xab(}2m>\x7fe\xdf\xd9\x01\xdb\xe7\x03\x85\xc8^\x90\x0ch\xc5^\xb2\xdb\xc5\xfc\x9e]4\x8b\xe5|\xb6\xfc+\xfb\xcf\xe3|\xe5\x17Y&\xb9\xf9\xe2\xfeq\xda\xb0\xdb\xf9\xe3\xacbq\xfd7v$,\x1b\xbb~\xef\xe8x4\xa2\xa5Pp\x04\x86\x03D\xc3\xec\xc08\x07L\x9a\x81\x15\xce0\xc7\xe3O\xbf\xf7\xe1\xf8\xea\x8ai\x08\xda\xf2\xf4\xa5\xa2\xeed\x9c\xff\xd7\xef\x8d\x0e\xaf\xaf\xd9\xbe\xe8\xf7\xde\xfd~vF\xef\xf4\xfe\xfb\xbd\xfd\xdf\xf7\xe8\xe1\xd5\x874H#\xfe\xd70\xb8\xff\xa1\xce|\x15\xc6ir\x18<9<bGl\xc8\xc6\xfd\xde?\xcfO\xaf\xfd\xbe\xe1\xa7\xdfc\xb4\xcb\xe0\xdd\x80\x99~\xefbtx\xce\x98\xa4}\x7f\x1d\x9f\xff\xc6~\x1e\xf6{\xd3\xc9r\xc5T\xbfw{\xdf<0\xd9\xef\x1d\x1e]\x1fF,\xfe>\x9f\xb6\xdf\xe5\xa0\xfd\xbeZ4\xcb_\xd2\xd8\xf0\xeb\xf4\xdd\xe23\xfb\xe9/\x83?\xfeH\xd1s\xf7u\xfaS~\xfdzC\x86\xf6\xfe\xf7\x9b\xe1\xb5\x8f5>\x90\xdc\x7f\xfa\xbd\x93\x7f\x1d^\xb1\xf8!$\xb5\xb3\xa4\xd9\x98@a\x0c\xe2\x18\x18a\xc0\xc4gm\x01\x90\xa7g#\xb5\x0c\xcfB\x0c\xc2bq\x9c+\xa9]z\xd4\xc2Jv\xd0\xef1V\xb6\xe0Rh\xbf\xf2\xbe\x87^\xab\xb40\xe7\x88Y\x88>.\xe8 \x8b\x0e\x9avR\x98t\x04+\x94\x8d\xcf\x06\xc0\xa9.\x1d\xa4\xad\xea\xa0\x15\x9b:(nd\xd1\x81\x97\x8d\x85\xb6y\x94\x1e\t\xfe\x93\xd3\xf7L(J\xbba\xd0F&mPH-\x926\xc2\x81N[\x19\xae4\x17\x1b\xda\xec\x8b\x81\x8eH\x87\xd5\x98\x8f\xb3\xb1\x8f\xc0l\x1bw\xda\xf2d\x9b\xe5\xd2\xc85\x9b\x85\xec\xb0\r\x10\xb0\xe0\x0b\xdb\xb6i\xab\xb2A\xd2\xe9l\x90\xe3\xa2@-\xf8\x86mPl\xe3\x00\xd2%\xa7\xa0\xc4b\x9b\x0e.x\x9em\xaa\xfa\rh\x89\xf4\xac\x94s.\xf9\r9\xb7\x1c:lsh3,Ji\xbdi\x1bh\xc1\x8b\xdflq\x16\xe6\xf8\xe4R\x19\x15t\xd0\x15_-\xd0\xa6\xf7\n\r\xd1B\x8ee)L\x17\xbe\x8a\xe6\xa7GTz\x0b_m\x94J\x1bK)\xf3LnLVG\x00\xc6\xf85E\x07\xe3\xc3,M\x15\xa8\x15Oh\x1b\x03)\xfc6t\xb0\xda\xd8\xf5X\xdd\xf41\x1a]6\xd6\x987\xd6\x19_*\x16>\x87~\xf0\xb1\xa9\xf1+\x95\x83\xf4,\xac\xd6&!b\xac\xd2\xa8\x9f\xe7c\xac\xfc \x04\xa8\xbc\x02:\xcc\xe0!\x90\x03u\x87m(E~\xa4\x8cQ[\xfc`D\xceMa\xb0P\x05G(\x04\x92\xf8\xc1V\x1f\x13\x8e\x02\xd7\xb8"\xebc\x84U]q\xa6\xd0\xe5\x80\xb7\x8a\xa0\xde\x8c3\xd4&o,1\'\x0eyNd\xcd8j\xaa?\x9c\xffJK\xa7\xd8\x92\xa8\xb8\xca\xb1\xceM\xd6\x81\xe0\xb5\xd8\xe5c)E\x89uZoK\x07\xb0\x85\xa3\xb8\xc1\x8aC\xa1++D\xd0\xe1\xa8\xe8\xa0\x89\x80\xf2{\t\n\\\xc6A8\x81\xd8\x85\x83\xcd*s 5\xb7\xe2\xcc\xf05\x02)\xa9gB\x0eE\x9eT\x10t\xf8\xad\xe2@q\x98\xb9\xc6(\x0b6\xf9\xc5x\xd5:}\xc1\x0baQ\xad\xd9\xca7\t\xba\x14\tQ7\x96\xae\xf0\x19%i\xd0\xe1\xb8\xe8 \xd1\xa2\xcd\xb6+#\xf3\x06\x14o\xd0Y\xb3\xa8\x8e`\xb1Yn\xc5\x03\x11E\xd9\xb8&\x19O\xb1\x15 Q<\xe8pRq\xf0\t\x90y\xc7R\xce\xe9\x8c\x03\x91\x9c\xed\x8a\x07W}A\x85v\x0b\x07\x97+ \xc1\xc0kh\xd4\x9aE\xe4\x16txSt\x10\x14b\xa5^S:\x8a\x12\x0f\x14;]:@44\xf0\x9c\xa3\xe2\xbc\x19\x93\xc6\x15\x8b#\x81\x87\x8d\x95S%4R^\x0c\xd7p0V&\xdb\xc1\x12\xebf\xee\x13\x08Nt\xe9@\x99\x94}\x01z\x0b\x07\x909\xa2|2\x88\x1a\x88\xa5\xea\x91_\x82\x0e\xa75\x1e\x04\xe5\xa6\xcb5V\xdb\xcc\x9e\xda\x11Qvq\x14i\x96q \xaa\xe5\xdb\x1ced\xc9bWB\xc3Y\xa8\xfc`2c\n\x08\xfc{Z\xf8\x17\x04U\xa1\x14\x19\x96J@\xae\xfe\xd4\x07(\xd5Qc\xe5&\xff\x92m\xff(\xb6\x01uC\xb9\x9e\xf8z]\xba\x11g$\xef\xc4\xd7\x8a\xb5Vm\xdb6\xa8M\x19\x87\xca\xbfP\x18\x11D\xf4\xf1\xdb\xca;\x86\xbc\x9c\x00#F0<\xf7\x8b\x88Bt\xe5\xbc\xad\x9bh\tn\x8bw$\x16Pm6\x88\xba!,>vNeDT\xc4\xf7m\xc1\x97HK\xc9B\xad\x00*g\x00:\x1dq\xff\xff\xf8\x8ej\xfcR\xa3k\xd2\n\x04\xaf\xc9%_KB\xd8t\xd8f\xb4\xc8\xd4D\x15u\xcb6"\xc4\x92C\nK\xd3\xc0y\x19u\x08\x1b\xb6\x8d\x8am\n|\x03\x9d\xb3\xc9afA\xe5\xb4v\xf8<\xdb\xce\xaa\xdf\xa4\xa4*\x92\x0f\x04\x06\xb3\x9d\x9a\x82\xaa\xd36\x85\xe5Q\x03l\xf5g\x06U.\x12\xa0\x84*\xb6\xc9\x12QN\xf2\r\xdb\xcej_\x02\x8e\xe7bKA\x9dz\x11\x1a\xa7\x1a\xec\xf4\xf3l;\xaf\xdc\x07d]Z\xd9ZJ\x91\xcc\xbf`R\xff\xb5\xc9\xbf\xa6\xb4\xc8\xd4\x07m\xf9\r\x85\xd6\xc5 \x91\x93A(]\xda\x03\xaa\xa0\x1b9\x7f\xbe\xd6W\xf3X\xcf\xbd6 \x1c\xe6XU\x1a,<\xcf\xb6q\xe53\x7f\xf8\xd2\xd96\x7f \xca\x1d\x9c\x88t\xb4i\x9bV\xb5\xc6\xfa\xd3\xd3f\xbeY[\x88\xd4\xad\x1d\x82L\xa9\xb1T=\xb262\xdavX\xf9\x8cB/\xdbFEC\xe7RJ\xdd\x1b\xca\xdd19\x0c\xddS\xeeC}(\xa7(q\xc0m\xee\x9e\x90;p\xf2y\xf8\\\x14|\x88_0&\xa1\xf0\xb6C\xee\xbd\xe9p\x95N4\x9b\xe7\x0eW\xea\x1e\xf8\x18\xdc\xc0\x87t(\x15\x8e\xcb\xb5\xf3\xa2,\xfd\xb6\xca|O\x157\xd8vTm#\x14b\xf5\x17\x03\xcaskJ7\x02\xc6\xee>/\x0eCW%\x0b\x95\xf0\xb2\x06\x95u\x91-\xd2d\x10\x7fj\x8d\xe3\xb8F8\xafP\x19\x94\x19\x15\xea\x98u\xe9\x8a\xe8P\xfd\x8c\xbe\x9f0\xbe\x8c\x18\xd3j\x82:\x84|\xee\xa2\xc6\xd7(Qj\xea\x8e\x1e\xcbB.\x114}\x13c\xaa\x13\x85%\x94T\xa5\xd1v\x9a\x97\xd3\x16\xaa\r\x8cO\x8am\x82\xba\x8c\\G\x95\xf0\x8b\x95[\nn\xcdS\xf8\xbc\xa9k\x10\xd1\x9bl\x91&\x02\xc4\xd2-\x19\xed\x9eZcX1\xa6\xa92\xf9W:krLk*X\xce<\x03\xe3\xe1\xdb\xd1\x89\xbf\x02b\xf1\x12\xe797}W\x84e\xecr\x88\xc0n\xe7\x0b\xbf\x0b\xf8~\xe8d\xce~aj9\xf9\xf2\xe2d\xfe\x92\xb1fv\x13\xa6\x11\x90aZ3\x9d\x86\xa9\x94c\xec\xa6Y5iG\xb2\x85x\xf3\xa1Y4\xf7\xed\xaa],\xd9\xa2\xbd\x9d\xcc\xda\x1b\xf6\xb8\x9c\xcc\xbe$\x7f\xd1\xe0r\xb5h&\xe1\xb2\x8et=>\xa7XM\x0e\xad\xd7L\xf9\xa2\xa9$\x92\x7f\xf6\x97\x98~\xa3\xe1\xe4\xcb\x1d-\xc2n&\xb7\xb7\xed\xa2\x9d}n\xd9\x83\xbf\\d0@\r{\x8c\xdd\xb4\xed\x83\x9fp7\x9f\xb6\x1e[t\x8aF\xc5>\x19t\xdf\xb0i\xfb\xdfv\x1a6\xb0DH\x971\x8f\xd2\xbd\x85\xf7>1\xa3\xf6g\x00\xcf!\xfe\xbb\xe2\xee\xf90\x18>\xf0\xcd\xea\xa5\\\x93\x04\xdf\x82\xd37\xfa\xd3d\xa8H\xb0C\x92\\t\tI\xd2\xc7\x8e\xf3\xf5\xdbK\xfa\xc6\x86\xbe\x95\xff\xde\x96\x94\xd4\x87\x93\xa4\xaa{\xcaP\xa5H\xc2Z\x88{b\xa7\xa4\xe7V\x92\xd4k\x92\xca\xbf\'>\x80\xb47x\x92\xef\x92\xb4\x92$M\x95\x14\xa1o\x08\xf7gQR\x03\xdf!IG\xabK\\C\x88\x03F\x8c}\x99\xf0\xf7_\x9e9\xba$\x91R\xf4\xd2\xaei\x1bn\x03\xbc\xd6J\xc6\xaa\xee\xd9\xb3S\xd2{\xc5UImL\x90$Z\xb1\xb1\xd7\xe1;\xec\x0c^\t\xddm\xda\xd3b\xf0\x06`\x9c\xa7\xc3)\xb8S\xd2\xdb\x19J\x86H|\xab\x02BT/D\xaa\xac\xba[\xd2\x84=\xe5\xda\x9e\xce\xa6s\x9e\x8d\xe7.\xeevHz\xaf\x84\xf6X$\x16E\x1e\xf7T1\n\x15\xc7\xa7$\xd5Z$\xc4\xd8Q\xd6D;\xc3\xd5B\xa7d\xb0S\xd7H\x08\xb7?\x01!\x13oLp\x87?\xb5\xf3\x92\xa6F\x82\x8d9\x82 1\xda+\xcdS\x92X$A\x01O\x11\x10s\x05\xf5\x0e\x84\xfc%\xece(uI\xdb\x90\x8f\x94\tV\x88\x18\x19v\x87\x9d\xdaxIW\xb1U\x10\xe3\xd5\xa0\x8bYfv\xf8S\x07N\xa81DG\t\x1b\x8b\x16\xaa\xf8^\xed\xdaSyjc\xcc\x93\xdb\xf5]KlM,{\x1f\xff"\xf2\xa9\x9d\xce\xbf\xb1o\xcd\x92577\xf1/;\xe3p;\x9f\x04\xb2\\\xe0\xf25*\xef\xe0qO\xe3\x1b,N\x05\x8a~\x8b\x1c\x1e\xd7\x99\xbdnvS\xb8\x7f\xf9\x03\x7f\xb3\xa7\xf8\xd8\xd3\xe4^\x07\x19g\xb9\xb3\xb6\x99\xb1ww\x93\xdbU\xe8\x84\xec\x1e;k\xbe\x97\x01\xc1aPay\xf5\xea\x15\xbbn>=N\x9b\x05\x1bM\x96+\xaf\xcd\xfc\x96]\x05\xf5\xee\xdb\xd9\x8a\x9d\xae\x81F\xb3+.\x1f\xbd\xa1\x07\xc9\xf2\xb5\xe1/\xab\x82X\x1e\xfdv\xf5\x91\x0c\x0e\xc3\xd4\xe6\xe8<\xfcf<>\xa1A\xa2`S\xc6\x82\x9a\x1f\xef\x9b\xefa6)\xbb\xf1\xc2\xdbv\x10\xed*{\xb6\xb7\xd3\xf6\xb3Wp\x99t\n\xf0w\xbd\x0e\xbay\x17\xe6\x97\x17\xd5%\x07\xde\r\x05{\x8f\xea\xc1\x8f\xb8^x\xf0\x0fR\x95\x8aC\xf1/i^\x1f\xf5\x02^FX\xff\x04\x93!Q\x84'
p144
sg23
(lp145
I17
asg25
Nsg27
Nsg28
VShelXL
p146
sg30
Nsg31
S'c69b92501b84fa8b915e739b619eb2f0'
p147
sg33
I15
sg34
VLeast Squares
p148
sg35
F0.21010000000000001
sbag1
(g12
g3
NtRp149
(dp150
g15
I00
sg6
I18
sg7
S'8a12e55a0607a202baaf74958193c315'
p151
sg16
g17
sg21
S'x\xda\x8dYmo\x1b\xc9\r\xfe.@\xffap\xb8\xa2\tb+\xc3y\x9f\xa2>\xc0\xe7\xb3#7\xf2k\xd46\x17\x1c\x10l\xe2u,D\x96\\In\xdc\x7f\x7f\xe4\xbc*\xd2*\xb5\x9d\xc0\xeb\xd1r\x87\xcfC\xf2!g\xdd\xef1\xfcZ\xb5\xf7\x0f\x1f\xc5`\xd1.\xd9\xe7E\xdb\xac\xda\x1b\xf6\xe9\x7f\xec\xdd\xf0x\xf4~\xb4/8\xa8\xd7\xb6\xdf\xeb\xf7\xc6\xa7\xe3Q\xba\xf7c\x13\xee\x9e\xcc\xd8\xa5x\x01/\xf3\xff~\xef\xfa\xf8\x8c]Lo\xd8\xda\xbd;\xee\n\x8f\x1f\xb3\xe5|\xfa\xb8\x9a\xccg;\xee\xba\x06\xc6\x07 \xdc\x1e\xbb\xfe\xd66_\xf1\x17.\xc5\x1e;\x9c>\xdc5\xf4\x0b\x87=v\xb1\x98\xb4\xb3U\x13\x9e\xd2\x90S\x0f\x8f\xabh}2m>\x7feO\xec\x80\xed\xf3\x81\xb2\x96\xbd@\x1b\xa9\x15{\xc9n\x17\xf3{v\xd9,\x96\xf3\xd9\xf2\xaf\xec?\x8f\xf3\x15=d\x99\xec\xe6\x8b\xfb\xc7i\xc3n\xe7\x8f\xb3\xca\xc5\xf8o\xec\x08\x1c\xbb\xf0\xfd\xde\xd1\xf1h\x84\x8f\xb2\xc0\xaddv`\xadan`\xbc\x97L\x98\x81\x03o\x98\xe7\xf1_\xbf\xf7\xe1\xf8\xfa\x9ai\x19\xbc\xe5\xe9\x87\x8a\xbe#8\xfa\xee\xf7F\x87\xe31\xdb\x87~\xef\xdd\xefgg\xf8\x99\xde\x7f\xbf\xb7\xff\xfb\x1e^\xbc\xfa\x90\x16q\x85~\r\x8b\xfb\x1f\xea\x9d\xaf\xc2:\xde\x1c\x16O\x0e\x8f\xd8\x11\x1b\xb2\x8b~\xef\x9f\xe7\xa7c\xda7\xfc\xeb\xf7\x18\xee2x7`\xa6\xdf\xbb\x1c\x1d\x9e3&p\xdf_/\xce\x7fc?\x0f\xfb\xbd\xe9d\xb9b\xaa\xdf\xbb\xbdo\x1e\x98\xe8\xf7\x0e\x8f\xc6\x87\x91\x8b\xbf\xcf\xa7\xed\x93\x18\xb4O\xabE\xb3\xfc%\xad\r\xbfN\xdf->\xb3\x9f\xfe2\xf8\xe3\x8f\x94=w_\xa7?\xe5\x8f_o\xd8\xe0\xde\xff~3\x1cS\xae\xf1\x81\xe0\xf4\xd5\xef\x9d\xfc\xeb\xf0\x9a\xc5/dR{\xc0$\xbb@R\x18\x93qM\x1a0R\xc5k\xed\xa4\xf4:]\x1b\xa1E\xb8\x06\x18\x84\x87\xc5u\xae\x84\x11\xe9R\xe3.\xec\xa0\xdfc\xacl\xc1\x05h\x87W\xfbD\xbd66\xadr\xeb\xb3=\xc6\x85\x07\x1fD\xf1Ak\xb42\xc9G\xe9\xca^\x06\xdd\x91\xd0\xe1\x83p\x02\xb2;\xd6\xd9M\x1f\x14\x97\xa6\xf8\xc0e\xde\x18\x14\xcf\xab\xe0\x89\xfe\x93\xd3\xf7\x0c\x1422\x0c\xde$X\xdar\xc1\xd3\xb5\xc5+\x9d@\x18\xaed\x84\xbe\xe6\xcd>\x0ctd:<\x8d\xb1\x88M\x16l\xdck-\x93\xdf\x8e\x0bi\\\xc6\x0c\xde\x89\x0el\xd2\x9al\xaaA\xca-lZ\xba\x0cHx\x95\x019Q\xa96\x9b\xd8d\xc1\xc6\xa5s\n26I\x85\x95\xbc\x91V\xf3\xe7aS5nR$\x0cX\xf8x+$\x1f,:\xe1x\x076\xef\x85\xc98\x94\x87MlR\xd9\x02\x08\xd3\xb2`\x03\x9d\xe3\xae\r\x04\x1ft\xe5\x17y\xcc\xfc*k\x1c\xf79\x97\x05\x80\xef\xcc_\x9e}\xb0Jn\xe5\xaf6\x81\x1f\xdaX\x08\xe1\x0b\xa9"g5`\x80\x82\x0f\xa6\xf8`\x90\x94\\\x14`\xb5\xe29c\x8c\xd41\x98\x1b>8\xdc\xa5\xe4*^n\xc6\xd8\xf1\x12M\x13\x02\x1b6\xd6<\x1b\xa1\x0fn#\xc6\xa6\xe6\xaf@\xfb\x14cpZ\xc9\x04\xc28e\xe0\x991\xb6U\x1f\x80;\x9b\x9el\xac7:g\x8fT\xda\xa9\x0el\xb6$\x157\xdco\xeb\x83\xb6>\x0326c\xc3\\\xceY\x8d\xe1\xf1\xc1\x07Wcl$\x80(Z!\x94\xce\xfc\x82\xe3]5\xa4\x9c*T+\xbd\xc5/\xe6zI.\xa12\xd5`\xc3\xb3\x82g\x1c\xb0\x86\x8e8\xff\x15\x1f\x9drKX\xe3\xd3\xad\n\x83\xe6x\xd6I\xeflW\x8c\xd1MQb\x8c\xaa\xba\xe9\x83tP\xc0\x97\x94C\x8d\x82\x92r\xce\x05\x1f\x8e\x8a\x0fZ\xa1"$\x9e\x84\xc4\xe4M\x89lP\xcelg\xae\x9bz\x89\x90\xb6\xb5\xa4\x06\xc0\xf9\xe2\x83\x91k\xee\xc8\xe0\xc3o\x95\x07L>\x9d|0\xca\xc9\x9c\xc8Fc\x9et\xd5<VC\x86\x84\x86n+\x1f\xa4,\x88A\xe6\x00\xa0N\x95\xd2S\xca\x04\x1f\x8e\x8b\x0f\x025\xdf\xe5\x1a\xc3\xca3U\xa1\x15tj\xaa,\x05\x85Y\xbb\x15\x0b0FT\xdd)\xa5\xe7\xa0\xb4\x0e\xed\xa3\x0f\'\x95\x07+\xb5\xcd\xba\xe3\xb4\xc8\xf9`\xb4\xb7\x9d\xba.\x9c\xa9<l\xe7\xa4\xf0E\xc1\x81\x1bSS\xa3D\x087\x0c>\xbc)>\x80\x00\xe9U\xc9\r\x059\x16\xe00p]<\xe8\xa2\xbf\xda\x8b\xadXHS\xbb\xb4\x03Q[hq\xc7\xf8X\x17\xc35\x1e,d\x1e\xa4\xd3\xced\x1e\x00\x15\xc2v\xf9\xa0r\xf9b?\xd5\xdbu\x81cG\x99\x14\xd6JD\x97,A\xc1\x0c>\x9c\xd6|\xc0\xbd<\xe4\x1e\xabm\xceO\x1cw\xa4\xe9\xf4\xc1\x97\xaa\xb7\xc6n\xf5!Q&"\xacb_\x84\x9f\x97\xf4\x04\xe4=+&\xc8\xa0\xbf\xa7E\x7f%\xea\x9aN\xf6\x0e3K\x94\xe9\n\xb3\xdal\xeb\xaf\xd8\xd4_\xc4\xf6\x8f\x82M\xa2\xc0;\x9d5\x17\xa7\x99\xb4n\xbc\xa1\t\xb8\x03\x9bse6\x02k\xb7\xeb\xad\xc83Mb\x85_\xabK\xe9A\xe4\xf7m\xd5\x1dc\xd0.\xe5\x9c\xc2(\xe7\x1e\x8b\xb1\xef\xec\xb18\x8d\xe8:#n\xcf0B\xeb\xda\xdc\xd7\xd2>;\x0e@\xc3tdDE~\xdf\x16~\rw\x92\x17iU\x009\xda\xd6+\xa3\x9e\xc7\xef\xa8\xe6/\x8e>\x90\x8a\x02\xe95\xb9\n\xb5\xb01\xde\x9b\xd8\xb0\xc0K[\xb2\xdbz&\x9dXS.(\xb9\x93\xf9Cl\\o`\x1b\x15l\nu\x04r\xe4\x9d/\x1d_ym\xe1\x99\xb9sV\xe3&\xc0g\xf1\xc5\xb6\x1a\xdbm\x98\xdb0\x8a\x9d\xb3\xbd\xc9\xb2\x8aq\xf3[\xfd\xc28\x97{\xb7T\xae\xcc%\x18\x8f\x8c\x18Ee\x03\xdbY\x9dK$\xc9d\xce"\xa7\n\xd3\x1c\xb3\xc5>\x0f\xdby\xd5>\xa9|\x9eK\x9c\xc3\xc1$O9\x12\xbf;\xcf\x0c\xb5\xa8\xb1\x07l\xcd%vMl|\x00\x14\xb0)]f.e7k\xfe\xbc\xce\xd5\xc2\xfb\xa2@RpU\xba\x13B\xf6\xcf\xc3vQ\xf5Lck1\x19\x9b\xb4<\xf7[\x14e\xd7\x85M\x976\x80\xd5k\xb7\xb0)\xab}\xa9\xb7:bC\x8d\x9b.g\x06&"\xb6\xc3\xaag8r\xe5\x0e\x8b\x15fsg6V\xa6.\xdc\x89m\x18\xa6\xa7<\x15{\x04\x94\xecp\\W\xae\x9c\x14|:\x11\xfd\x7f~.\x0b?\x98p>\xcd\xd5\x88]\xe1@\x9e<\xc2a\xc2u\xe8=\xd0L\x93\xf9\xc1\xce\xb7\xc9\x0f\xa22E\x13yV.\xa22\xc7^\xeb2o\xcb8o\x1fUlV\xa6\xf3"\xd0N.w*\x83s\xa65;\xe7\xeda\x98\xaaD)-\x19u\x0c\x9f\x01\x82g\x855\xba\xe3\x04\xf1\xdd3\x8e\xe33\xc2y\x05\x87G\xc8\xac\xa0z\xf82\x15a\xa4\x9e1\xf7#\xc7W\x91\xe3}\xe2\x0c\x07\xa5\xacJ\xd8}\x85\xae=U\xeb\xce\xbe\x93\x8f^\xd8(\xb7\xce\xad\x00e\x82\xa7\xe3y\xd1E\xe7\xeai\xcb\xca\r\x8eO\n6\xb0\x06YI\xde\x00\xdd\x9b;\x13e\xd6\x8f\xf8yS\x9f\x81s\xad*\xaaoT\x9e\xa4qZ\x92\xea\x87\x1c\x0f+\xc7\xd8\xd0\xf3T\x88%\xafy\x895i\xdf38\x1e\xbe\x1d\x9d\xd0+ \x16_\xe2<\xe7M\xdf5\xce\'Q\xc11\xa2\xb7\xf3\x05\xed\x82H\x14;\x99\xb3_\x98ZN\xbe\xbc8\x99\xbfd\xac\x99\xdd\x84\xdb\x04\xcext[3\x9d\x86[\xb1\xc6\xd8M\xb3j\xd2\x8e\x88E\x08\xf6\xd0,\x9a\xfbv\xd5.\x96l\xd1\xdeNf\xed\r{\\Nf_R\xbcpq\xb9Z4\x93\xf0\xb2\x0e}=>\xc7\\M\x01\xad\xaf\x99\xf2\x8b\xa6RHtM/1i\xa3\xe1\xe4\xcb\x1d>\x84\xddLno\xdbE;\xfb\xdc\xb2\x07z\xb9\xc8\xe4\xc0j\xbd\xc7\xd8M\xdb>\xd0\rw\xf3iK\xdcZkq\x15\xf6\x11\xd0}\xc3\xa6\xed\x7f\xdbi\xd8\xc0aZ\\\xc5\xbc.\xef-\x822jR"\xd2\x10\xfaYy\'=\x0c\xc0q\x1f\xb4\x14k\x96\x92\xfa)\xedD\x95M\x1d\x89Zy\xa7%\x86\xe8J&K\xca\x1dO\x15N\x96\xca\x84\x9f\x8a\x14~\xdbR\x0chp\xb9RuO\x81\x9a\x14,B\xa6\xd3\x9e\xb6\xd3\x92\xb4\x15-\xf5\x9a\xa5\xa4I\x02\xf5@\xf8\x88S\xd2t\xdee\x19\x182\xd5\x12\xacW\xe9\xfdY\xf4:\xbc\x81\xea\xb4D\xd9\xbf\xb2k\x0c\x85\xd2$\x8eM\xb4\x04\x9a\x13\xba,-\x96\xe8\x95\xab\x968#\x06\x9c\xa8\x85>N,\xc4X\xa7%E\xc5\xaf\xe1\xd42p*\x94\x92q\x1e\xd0\xbb,\x89\xa1\xf0\n#Y\x86\x13\'\xeei\xe9\x0e\xb4\x04\xebwX\x12\xce \x8e\x90\xa7\xb8\xc0\x90\x94J\xa7\xce\xba\x03\xa7!o\x83t\xa5=\x15\xce|\xe1\xccgT\x9e\xb1vX\x86\xbc\x95\xc5Rqg\xe3\x9e:r\xac`GT\xe8%\xd7U8\xcc\xa5==\xb7\xd1\x17\xa3S\x0e\xe9\x1fY\xea\x9a\tZ\xbb\xc4\x90\x88oLv1d8Y\x9a\x9a\t\xe1\xf4KY\x07.\xeeMG\xc7.K\xed\xc9\xd2\x16K\xa9Ru\xf1\x843\xbc\xd0\xec\xb4td\xe9*C*F\x03\xcfd.\xe2\xa4I\xae\xd3\x92\xb2/\x1c=\x12\xceP\xc9XC\xe1\xd8J\xd9\xe8v\xed\x194\xa1\xe6\x90\xc2\xb4\x8bM\xcb\xc4=\xb5\xda\x91}Z\x91\xb41F\xe26\xbekQ\xadQe\xef\xe3_D>\xb5\xd3\xf97\xf6\xadY\xb2\xe6\xe6&\xfee\xe7"\xbc\x9dO\x06\xd9.h\xf9\x9a\x94w\xe88\xc9\xf8\x86\x8a\x83\xa3cI\xd4\xf0\xf8\x9c\xd9\xebf\xb7\x84\xd3\x87\xdf\xe97\xfb\x91\x1e\x93L\xeem\x8b\xb1\xcbvgm3c\xef\xee&\xb7\xab0\t\x89=v\xd6<\xd5\x05\xab\x06\x95\x96W\xaf^\xb1q\xf3\xe9q\xda,\xd8h\xb2\\\x917\xf3[v\x1d\xdc\xbbog+v\xbaF\x1a\xde]y\xf9H@\x0f\x12\xf2\xb5\xe5/\xab\xc2X^\xfdv\xfd\x11\x01\x87e\x1c\x8fD^~sqq\x82\x8b(\xc1Tyq-\xb8\xf9\xf1\xbey\nws\x12\x90\xef> l\x07\x11W\xd9\xb3\xbd\x9d\xb6\x9f\xc9\xc1e\xf2)\xd0\xdf\xf5q\xf0\x8dB\x98?\xbc\xac!9\xa00\x14\xee\x89\xd5\x83\xefy\xbd$\xf2\x0fR\x97\x8aK\xf1/i\x01\xd7\x0b\xf92\xd2\xfa\'\xc5\xc1Q#'
p152
sg23
(lp153
I18
asg25
Nsg27
Nsg28
VShelXL
p154
sg30
Nsg31
S'c69b92501b84fa8b915e739b619eb2f0'
p155
sg33
I16
sg34
VLeast Squares
p156
sg35
F0.2099
sbag1
(g12
g3
NtRp157
(dp158
g15
I00
sg6
I19
sg7
S'eeb3072d29f04ca21de8156d257ea6ef'
p159
sg16
g17
sg21
S'x\xda\x8dYko[9\x0e\xfdn\xc0\xffA\x18\xecb[4vE\xbd\xb5\xd8\x0c\x90\xc9$u\xa6\xce\xa3\xa9w\xb7S\x0cP\xdc67\x8dQ\xc7\xce\xd8\xce\xb4\xfb\xef\x97zPr\xed\xeb"n\x8a\xdc\xe8\x8a\x12yH\x1eRr\xbf\xc7\xf0\xb3n\xef\x1f>\x88\xe1\xb2]\xb1O\xcb\xb6Y\xb77\xec\xe3\xff\xd8\xdb\xd1\xc9\xf8\xddx 8\xa8\x97\xb6\xdf\xeb\xf7&g\x93q\x9e\xfb\xa1\x89\xb3\xa7sv%\x9e\xc1s\xfa\xdf\xef]\x9f\x9c\xb3\xcb\xd9\r\xdb\x98\xbbgV\\~\xc2V\x8b\xd9\xe3z\xba\x98\xef\x99u\r\x8c\x0fA\xb8\x03v\xfd\xb5m\xbe\xe0\x1f\\\x8a\x03v4{\xb8k\xc2\x1f\x1c\x0e\xd8\xe5r\xda\xce\xd7M\\\xa5\tJ=<\xae\x93\xf4\xe9\xac\xf9\xf4\x85}c\x87l\xc0\x87\xcaZ\xf6\x0ce\xa4V\xec9\xbb].\xee\xd9U\xb3\\-\xe6\xab\x7f\xb0?\x1f\x17\xeb\xb0\xc8*\xcb-\x96\xf7\x8f\xb3\x86\xdd.\x1e\xe7\x15\x8b\xc9?\xd918v\xe9\xfb\xbd\xe3\x93\xf1\x18\x97\xb2\xc0\xaddvh\xadanh\xbc\x97L\x98\xa1\x03o\x98\xe7\xe9\xa7\xdf{\x7fr}\xcd\xb4\x8c\xda\xf2\xfcK%\xdd\xd1\xb8\xf0\xaf\xdf\x1b\x1fM&l\x00\xfd\xde\xdb\xdf\xcf\xcf\xf1\x9d\x1e\xbc;\x18\xfc~\x80\x0f/\xde\xe7A\x1c\t\x7f\xc6\xc1\xc1\xfb:\xf3E\x1c\xc7\xc9q\xf0\xf4\xe8\x98\x1d\xb3\x11\xbb\xec\xf7\xfe}q6\t\xfb\xc6\x9f~\x8f\xe1.\xc3\xb7Cf\xfa\xbd\xab\xf1\xd1\x05c\x02\xf7\xfd\xe5\xf2\xe2W\xf6\xb7Q\xbf7\x9b\xae\xd6L\xf5{\xb7\xf7\xcd\x03\x13\xfd\xde\xd1\xf1\xe4(a\xf1\xaf\xc5\xac\xfd&\x86\xed\xb7\xf5\xb2Y\xfd\x9c\xc7F_fo\x97\x9f\xd8O\x7f\x1f\xfe\xf1G\x8e\x9e\xbb/\xb3\x9f\xe8\xf5\xcb-\x19\xdc\xfb\xbf\xafF\x93\x10k|(x\xf8\xf4{\xa7\xff9\xbaf\xe9\x83Hjgp\xec\x12AaL\xa61i\xc0h\x93\x9e\xb5\x93J\x88\xfcl\x84\x96.<\x03\x0c\xe3bi\x9c+\x81\xaeM\x8fZ\x08\xc9\x0e\xfb=\xc6\xca\x16\\\x80\n+\x0f\x02\xf4\xda\xf8<\xca\xad\'y\xce\x8d\x8e:\x88\xa2\x83\xc6\x85D~\xb6\xd2:\x9ak\xa4\xf4\x92w\xe8 \x9c\x92\xa4\x8euj[\x07\xc5\xc1\x15\x1d8\xcd\xe4\x10\xd7\x8a\xa3\x02\x1c\xc2\x7fz\xf6\x8e\x81\xc2\xb4\x1bEm\x8a\xe5^\xd1NVpo\xb3\xb9\x06M7vK\x9b\x01\x0cuB:\xae\xc6X\xc2W\x16\xdb\xb8\xd7Re|\x1d\xee\xeb\x81l\x06/}\x87m\xd2zC\xf8\x82\x84\x1d\xdb4\x10\xfc\\\xc4\xc5\x06\t_\x12\xe2\x8eo\xdb&\x8bm\\\x81\xe1\x9al\x03 W\xa2\x07B^=\xc96U\xfd&%\x90m\n\xa7\xca\xecn\x8b\xfah\xdba\x9b\xf7\xce\x14;\xb8\xd9\xb6\r\x81\xd2d\x90\x89\x8b\xc5G\xe7)\x8c\x04*\x1fu\xd0\x15_-p8\xeb`\x8dSd\x91C\xf3Dg\xfcJ\x02\xc3*\x9c\xb1\xa5\x836\x8at\x10\xb8B\x89_KQ\r\x8a\x8b\xa8\x83):\x18\x04\x85\xa2\x04\xacV\x92\xe2\xd7`vu\xe5\x90\xd3B\x95X\xb5z\xc7\xc7\x0eHEn\x80\x97\x8d\xc9N\x8cd-\xb6|lj\xfc\n\xa5\xc9+\xe0\x94s6k\xe3\x94\x81\'\xfa\xd8V~\x00L!\xca\x00\xeb5\xe9`\xd1Y\xbc\xcb\xc7\x98=\x96\x1eQv\x87\x1f\xb4\'|\xc1\xb8\xe2\xeeHIi\x02N\x89:\xb8\xeac#\x9c\xb5%R\xa5\xf3\x84/X\x0b]>v\xda\x11\xd4\nsv;\xce\xacr\x95\t(\xb8\xc0\xd4\xe8\xf3\x0eu8\xe6\xfc\x17\\:\xc7\x96@^\xa2gt\x9a\x80\xc2\x16.\xf9~\x9b\xa3\x84\xd6\xc5\xc7~7\xd6e\x94J\xc6\xcb\xb21\x86O\t9\xe3\xa2\x0e\xc7E\x07\x1d\x92?c"\x90\xaa\xe9\xd9 \x95\xc4\xa8\xdd\xc1A\x19[t\x90f\x97Kt\xe1j\xe7\n\x97\x18U4\x03\xa1\xa2\x0e\xbfV\x1c0\xf8d\xd6\xd1(\x87\x01\x9e\x9f5\xf7\x9d\xb1\xae\xb8!\x93\xa4\xb6\xbb\xf5BB\xa9\x0c\x18\xe1\xb4\xb1\xd2\xa5t(%\xa3\x0e\'E\x07t\x85+9\xa6\x8c\x10\xae0\xb4\xea\xf4\x85\xdc\xf0\x85\xd6;1\t\xc6\x96x0\xb4\x18:\xc0\x15\xa6\xd5\xa1n\xa2\x0e\xa7\x15\x07+\x8d\xc8\xebc\xb8\t_p\xf0\xd6\xea\xee\x9a\xa5\n\x0er\x17\x07\x0f\xe4*@\x96.\xa1!l\xa1xn\xa2\x0e\xaf\x8a\x0e @zWbC\x1a\xc2\x01\x1c\x18\xd9\x85\x83R\xa5\xb6xL\xb0\xed\x984\xbe\x18\x9f((\x95P\xd0U\x07\x11u\x18m\xe0`1\xbc3W8\\\x95\xb8\x02\xac\x04\xd3\xa9\x83.\xc5(t\x89\xdb:`\xde\x94N\x81\xa8+\xd0CaD\xae|\xd4\xe1\xac\xc6\x03X%-\xd5Xm\xc8o\xda\x83\x14]\xbe\x90\xde\x12\xb5X\xb3\xcb\x0fXfD\xc9bG8\x007\x14%\x80\x11C\x8c\t2\xf2\xefY\xe1_4\xdbR\xe3\xe3\x02Ei\xaaH<g\xce\xf7\xfc+\xb6\xf9\x17m\xfb\xad\xd8\x86\x15\xb60\xb8\x95:\x12}\xc4\xd7\x07/w\xda\xa6j\xb1\x17\xb0\x9bo\x95a\xb8\xae\xbc\x13\xd7\x8d\x8fR@\xd4\xe1u\xe5\x1dc\x9c\xc9\x8b\x02\x92\x1fq\xb5F\xf6\x15]\xf9\xe6\x84\xf0\xa5\x87\xb1\xbb\xbc\x93H7\xf1N\x81\x1a)\x88\x12\x04\xb0\xc7$DT\xc2\xf7u\xc1\x17\xab\n\xd8\r\x86\xa3~F[\xaf\xa4|\x1a\xbe\xe3\x1a\xbf\x1a39\xaf\x86\xf0jO\xb1#,\xb7]\xbd\'V\t*U\x06\x1b\x88\x9d\xf8u\x95\xcfR\xc1N\xb1S\x8a"\x80\x85-\xdb\xc6\xc56\x94\xd0\xd4\x93a\x99\x13\x14\xa6\xca\xa3uO\xb4\xed\xbc\xfa\rq\xa6H\x14\xa8x\x89D\t\xb9\x86nsu"\xc2\xd4V\xedr5\x9e\xbd\xa8\x19\xc1\xccU%\x19\xaa\x0b\xbd\xd8\xf6\xdby\xedK$\x1e/\xa8KR\xd8\xc1\x13s!\xc7q\xfe4\xdb.*\xf7I\xec\xfc3:\x98 \x9eS\x97#\xcdn\x96\xa5\xa4\xde\xa8\x01n\x87\xfb,\xd7\xa2V\xff\xe2\xb7\x1cQ\xe1\x11\x9b\xaa\xad\x9c\xbf\xa8}\xb5@\xa0)\xe7%bM\xb1\x8ad\xb7\xd3\x85\xee\xb1\xed\xb2\xf2\x1969TW](\xb1\xd4\xef )\xfb.\xbfiI\xc76.a\xd7o\xca\x8ab\x9b\x13\xa5\xd4\x81\x17\xb5\xbe\x15>\x13\xc9\xb6\xa3\xcagh8e\x08\xf6vX\xd0\xa9\x1b\xc4 R{m\x1b\xc5\xee\x89X\xc3\xe3\x12\xb4\x86\xe4\xa5%\xb0\xdcKg\x9e\x86\xcfU\xc1\x07\x9b:\xc8\x11\x83\xb6c\x7f@\xf8`S\xc4;8\x11\t\x03J\x0f\x82\xe5c\x1b\x1f\xbfqP\xe5\xa2\x9c\x17\xa5\x15\xa5A\x90\x9a\xfam\x99\xfa\xed\xe3j\x1b\xd2r\xce&\xdc\tS\x80|\x8f\\\xb0\x93e\xb5\xdf\x1e\xc5\xae\x8av0.\xd7=\\\x03\xc0\x93g\x8c\x96\xfa\x07\xe7\xb2Q\xec\x8a\xc8\xb7\x028\xe9\x81\xa8\x80.\xa7\x13e\xccS\xfa~\xc4\xf8M\xc2x\x100\xd3\x85\x8f\x15.\xe7m\xad\xa9\xbe\xb3\xb7\xb0T\xd7\x11n\xbf]\xd7\x91$\nK \x0f\x10\xfd\x83\xf5\xf5\xb4%\xfd\x16\xc6\xa7\xc56,\xa2\x86\xba\xfe\xd0MS\xb6k\xcc\x8d.\xee\xa8\xf8\xbc\xaak\xa0\x13\x9d#\xd6\xb7V\xc8\xda-\t\xf8\xd1\x1a\xa3\x8a\xb1\xc33\x10\xf1s\xe8\xd6\xeb\t\x10I\xf5\t\x18\x8f^\x8fO\xc3\x15\x10K\x978O\xb9\xe9\xbb\xc6\x1a\x93\x18\x1c\xbb\xb3\xdb\xc52\xec\x82]\x81b\xa7\x0b\xf63S\xab\xe9\xe7g\xa7\x8b\xe7\x8c5\xf3\x9b8M`I\x0e\xd3\x9a\xd9,N\xc5\x1cc7\xcd\xba\xc9;\xa2-\x18\xa1\x0f\xcd\xb2\xb9o\xd7\xedr\xc5\x96\xed\xedt\xde\xde\xb0\xc7\xd5t\xfe9\xfb\x0b\x07W\xebe3\x8d\x97u\xa8\xeb\xc9\x05\xc6jvh\xbdf\xa2\x8b\xa6\x92H\xe19\\b\x86\x8dF\xd3\xcfw\xb8\x08\xbb\x99\xde\xde\xb6\xcbv\xfe\xa9e\x0f\xe1r\x91\xc9!:\xf3\x80\xb1\x9b\xb6}\x08\x13\xee\x16\xb36`\x8b\x9d\x18\x8e\xc2\x00\r\xbao\xd8\xac\xfd\xab\x9d\xc5\r\x1c\x12\xd2\x9b\x84m\xbe\xb7\x08\xcd\x052\xa3\x0e\xd5(pH\x88\x8c\x8a{\xe0\xc3h8\xae\x88\x92bCR\x86\xee\x14\x7f\xdbpR\t\x15)Dr\xa7$\xba\xe8\x8d\xcc\x92!v|\x88\xde \x19\xea8\xfeV\xe1\x04\xb9+)\x86\xe1`\xfeF\xd5=\xd1\x1bI\x12kT\xda3\x9cdw%\x03\xb7\xa2\xa4\xde\x90\x94\xe1\xa6\x07\xf9@\xf8\xb4\xa7t\xae[2"d\xaa$\xc4\xdb\xa0x\x7f\x96\xf6\xd6\xc2\xef\x91\x0c\xda\xda\r\x84\xb8p\tc\x93\x90\xc22\xdb-\x19\xb1uU\x12{D\x88Y!\xb8K\x1dK`\xe2NI\xa4\xd27~\xc3N-\xe2{\xa1\xc2\x196\xf4\x03\x81H:%\x03B\xb1\xbd\xca\x92\xce\xc4\xbd0\xc4#B\x1a\x1c\xdf#\x19\xec\x8c\xb79@]\\\xd2V*\xc8\x95UwK\x9a\xb8\xa7\xa8{*/\xd2\x99/\xed\xad\x85\xd8c\xa7\x89q+\x8b\xa4\x8aq\x1a\xf6\x0c\xcc\x1c\xac\x81=v\x1a\x08\x92\xaa\xfaSk\x91\xed\xe4\xe9\xde\xc3\xed\xdb\x93\x07I]\xb5\xf5 R\x1d12G\x9f\xfa\x91\xa4\xa9\x91\xe0\x92\xa4\x8dQ\x18V\x08\xcdl\x97\xa4\xf6A\xd2\x16I\x84\x14\x92\x1fs\xae`b\xffH\xd2U\x84\x94N\x19ml\xf2\xa74{\xfc\xa9m\x90\xf4\x15\xa1\x98\xc9\x98C\xb1\xfb\x0e\xd1\xe8\xe4\x1e\xc9\x10}\xa2\xc6\x10\xb6\x1f:\xed\xadx\xbe\xf1\xdd\x93e\xe1H\x12(0\x90\xdb\xe4\xaeE\xb6F\x96\xbdO\xdf\x88|lg\x8b\xaf\xeck\xb3b\xcd\xcdM\xfaf\xe72\xde\xceg\x01\x92\x8b\\\xbeA\xe5\x1d<\x1eh|\x8b\xc5\x01O_6sxZg\xfe\xb2\xd9O\xe1\xe1\xe5w\xfc\xcd~\xc4\xc7\x81&\x0fv\xc9\xd8\x92\xdcy\xdb\xcc\xd9\xdb\xbb\xe9\xed:u\xf8\x07\xec\xbc\xf9V\x07\x94\x1bVX^\xbcx\xc1&\xcd\xc7\xc7Y\xb3d\xe3\xe9j\x1d\xb4Y\xdc\xb2\xeb\xa8\xde};_\xb3\xb3\r\xd0pv\xc5\xe5C0\xf40[\xbe1\xfcy]\x10\xa3\xd1\xaf\xd7\x1f\xd0\xe08\x8c\xed\x11\xa7\xe1W\x97\x97\xa78(\xc2W\x174\x16\xd5\xfcp\xdf|\x8b\xb3Q\xd9\xad\x17\xc1\xb6\xc3dW\xd9\xb3\xbd\x9d\xb5\x9f\x82\x82\xab\xacS\x84\xbf\xebu\xd4-\xb8\x90^^U\x97\x1c\x067\x14\xec\x03\xaa\x87\xdf\xe3z\x15\xc0?\xccU*\r\xa5o\xd2\xa2]\xcf\xe4\xf3\x04\xeb\xff\x01\xf1\xc2Q\x11'
p160
sg23
(lp161
I19
asg25
Nsg27
Nsg28
VShelXL
p162
sg30
Nsg31
S'c69b92501b84fa8b915e739b619eb2f0'
p163
sg33
I17
sg34
VLeast Squares
p164
sg35
F0.20979999999999999
sbag1
(g12
g3
NtRp165
(dp166
g15
I00
sg6
I20
sg7
S'9c26dd3fe191f2178d51bbdae72b58f3'
p167
sg16
g17
sg21
S'x\xda\x8dYko[\xb9\x11\xfd.@\xff\x81X\xb4h\x82\xd8\n\x87o\x16\xf5\x02^\xaf\x1d\xb9\x91\x1fq\xdc6\x1b,\x10\xdc\xc4\xd7\xb1\x10Yr%\xb9q\xff}\x87\x8f!\xb5\xbaW\xa9\xbdY\xe8\x9a\xe2\x903g\x0e\xcf\x0c\xaf\x87\x03\x86?\xeb\xf6\xfe\xe1\x93\x18-\xdb\x15\xfb\xb2l\x9bu{\xc3>\xff\x97\xbd\x1f\x1fO>L\xf6\x05\x07\xf5\xda\x0e\x07\xc3\xc1\xf5\xe9\xf5$\xcf\xfd\xd4\xc4\xd9\xd39\xbb\x14/\xe0%\xfd?\x1c\\\x1d\x9f\xb1\x8b\xd9\r\xdb\x98\xbbcV\\\xfe\x9a\xad\x16\xb3\xc7\xf5t1\xdf1\xeb\n\x18\x1f\x81p{\xec\xea{\xdb|\xc3_\xb8\x14{\xecp\xf6p\xd7\x84_8\xec\xb1\x8b\xe5\xb4\x9d\xaf\x9b\xb8J\x13\x9czx\\\'\xeb\x93Y\xf3\xe5\x1b{b\x07l\x9f\x8f\x94\xb5\xec\x05\xdaH\xad\xd8Kv\xbb\\\xdc\xb3\xcbf\xb9Z\xccW\x7fa\xff~\\\xac\xc3"\xabl\xb7X\xde?\xce\x1av\xbbx\x9cW,\xae\xff\xca\x8e\xc0\xb1\x0b?\x1c\x1c\x1dO&\xb8\x94\x05n%\xb3#k\rs#\xe3\xbdd\xc2\x8c\x1cx\xc3<O\xff\x86\x83\x8f\xc7WWL\xcb\xe8-\xcf\x1f*\xf9\x8e\xc1\x85\xff\x86\x83\xc9\xe1\xf55\xdb\x87\xe1\xe0\xfdogg\xf8\x9d\xde\xff\xb0\xb7\xff\xdb\x1e>\xbc\xfa\x98\x07q$\xfc\x1a\x07\xf7?\xd6\x99\xaf\xe28N\x8e\x83\'\x87G\xec\x88\x8d\xd9\xc5p\xf0\x8f\xf3\xd3\xeb\xb0o\xfc7\x1c0\xdce\xf4~\xc4\xccpp99<gL\xe0\xbe\xbf\\\x9c\xff\xca\xfe4\x1e\x0ef\xd3\xd5\x9a\xa9\xe1\xe0\xf6\xbey`b88<\xba>LX\xfcm1k\x9f\xc4\xa8}Z/\x9b\xd5\xcfyl\xfcm\xf6~\xf9\x85\xfd\xf4\xe7\xd1\xef\xbfg\xf6\xdc}\x9b\xfdD_\xbf\xde\xb2\xc1\xbd\xff\xf5f|\x1d\xb8\xc6G\x82\x87\x9f\xe1\xe0\xe4\x9f\x87W,\xfd \x92\x1aQ\x1b\x0e.\x10\x14\xc6d\x1a\x93\x06\x8c\xf5\xe9Y;\xa9\x14\xe4g#\xb4\x8a\xe3\x00\xa3\xb8X\x1a\xe7J(\x9d\x1f\xb5\xc0\xd9\x07\xc3\x01ce\x0b.@X|\xda\x0f\xd0k\xa3\xf2(\xb7\xae<r\xc7\xa3\x0f\xa2\xf8\xa0\xb5\x104\xd5J\xeb\xc0\xa6g#\xa5\x97\xd0\xe3\x83p\xda\x92;8}\xdb\x07\x85[\x17\x1fx\xd9\x18\x84\xa2Q!1C\x87\'\xa7\x1f\x18(<v\xe3\xe8\x8d\xa0\xc8\x9dU.{#@\xfb\xbc\x80\xe1\n\xd2\xf3\x867\xfb0\xd2\t\xe9\xb8\x1ac)6Yb\xe3^\xe3f\xe9\xd9q\xc1\x9d\xa3\x98\xc1s\xd3\x13\x9bt\xc2\x10\xbe |\'6]fr\xe1\x81\x02\n(\xe4Q\xa7\xf8Vl\xb2\xc4\x86\xd9\xd3\x04\x9d\x15\\\x19_2`\x01\x9e\x17\x9b\xaay\x93R\xe8\xecM\xf0KS\x0e\xd1\x1f\xe9\xba\xb1\x01\xe6@\x968\xf0q+6\xa9\x8c\xa4\x80\x8c.\xc9\xf2\x86\x00\x11H\xca\xe8\x83\xae\xf8j\xc1=\xf9`\x8d\xa3li\'\x00D/\x7f\xc9Mt\xd2w\xf0E\xce\x12\x7f\x05xQ\xf8\xeb]\x1e\x05%\x13\x0e\xa6\xf8`\x02\xcd\xf23X\xadh\x03c\xa4\x89\x11m\xfb\xe0\x94\xf3\x85\xabNwr\xec\xa0\xe4X{O\x1bKK\x8e\x83\x94j+\xc7\xa6\xf2W(<\xc6\xd9\x1b\xa7\xf0<eo\x9c2\x1dDv\xe4\xd8V}\x00.4\xad`\xbd\x12t20YB\xf5\xc4f\x9c&}0\xa8\xdc\x1d}@\xbd\xa1\x80\x8c/ar\xa0\x1c\x83\xf7\xc9\x07Wsl\x84\xd5P\x98Z\xc03\x06\xf2\xf8v\x8e\x9d\x91\x15\xea\x8e> \x90E\x1f\xc0\x93\xb7`T9N\xde\xa2\x98\x1fq\xfe\x0b.\x9d\xb9%\\!\xafR\xdc\xd2\x06\xdaxg\xfb\xce\xb1(\xb0a\x8e\xbb<\x93\xd2r\xda\x8d\xcb\rw\n$\x18Z\xf4\xe1\xa8\xf8\x80\xcc\x02\xd2F!\x95\xa0\xbd\x0cx\xe9\xfa|P\xd2U\x1f\xb4\xe9j\x89,>\xb8\xea\x8e\xd1\xe5\x11\x13\x18}\xf8\xb5\xe2\x80(\x14~+\'I\xb7\xd1\xc8+\xd7\xe7\x03\xd2\x80b\xd6\xa6\xc3u!\xbc-\x02\xad|\x95mJ\x0bWA\xcf\xd0\x87\xe3\xe2\x83\xb0\xce9:{H\xea\r\x85\xd6\xd0\xc7\x07\x89\xc9\xa81w8\t\xc8\xd9\x12\xbc\xacg\xbe8\xceu\xa8\x17\xe8\xc3I\xc5\xc1J#2\x0f\x95\xd3\xc2\x93?\xda[\xe3{k\x96\xaa8`\x87\xb3\x8d\x83/\xd2\x88\'\xaeh\x1f\x87\xc2I\xe3\x12\'\xdf\x14\x1f@\x80\xa2\xf5\x91\x1b\x92\xce\x88\x01,\xa1}>`=\xa5G\x1d\x94\xb2s.H\xc5\x90\x0fP\xa4\x18+U)3\\G\x1f\xc6\x1b8XM8I\xa7\xbd,\x9c\xb4\xc2\xf7\xf1A\x16yDz\xea\xae\x0f\xa2f\x9e\xfb\x92\x00\x94\xf9\xf2\x98\xf9pZ\xf9\x00V\x91\xca\xb9\xa0\xe0\xa4\x84\x1e\x0bh_\r\x90\x9e\xd2\x85I\xd6\x9d:$4\xad\xc6sc\x12\xe5\n\xcf\x08=\xe2\x86\xa4\x98 \xa3\xfe\x9e\x16\xfd\x95\xd8P\xd1\xb1s(Q\x9a\x94\x02\xcb\x7f\x07\x11\xd4_\xb1\xad\xbf\x18\xdb\xdfKl\x12tlN\xb2\xe6\xfa\xc2{\x8fB\xda\x8b\xaf/\xad\x16\xd6\x16\xd1\x89\xadV\x11\xa4TI,\x88\xf2(\x85\x8b>\xbc\xad\xbac\xb0+\xcb\\\x07<\x8e&\x9fXm-\xa4\x83\xb5]\xdfD!\x92\x86\x1e\xdd\x81\x8d\xc6\xc5\xfbz\xdex\xa9o\xa2 \xa2\x12\xbeo\x0b\xbe\x06@B\xe9g\x94s\x86\xbc\xf1\xaa\xaf\xbe\xf5\xe1;\xa9\xfc\xd5J\x9a\x9c-\x89\xaa\xa3\xa9#\x12\x96\xfb\xbe\xdam\x0c\xc9\r\xe2\xc0;\xe7X\xba\xda\x9f\xa1B\x17\xee\x98Rf\xc0\xdb\xad\xd8&%6lN\x0c\x9d \xe9<\xd0YP^g\xf9\xf8\xff\xb1\x9d\xd5\xbca\x07c\r]\x08\xd0q\x8aM\xa2\x86\xf7\xf6F\x86\xa0\xc0\xf3f::\x89\xa7\x9f\xf2&\xb1\xbf*\x87\xa1F\xec\xc1m\xc5vV\xfb\x12\xecl-u\x82\xca)j\xae4\xf6\x04\xfa\x99y;\xaf\xda\x87\xfd\x071\xd99\xeb\x08_l\xb9$\xf4\xd6cc\xca\x9dAw\xeb\xb1\xe5\xc2\x94\xea\xef\xcbA\xc7\xd2My\xd3^o\x9d\xf9\xf3\xdaW\x0bl\xf3\xa9\xcbG\xf2\x1a\xe2\xaa\x8a\xfc\x7fVl\x17U\xcf\xf0\xe6e\x81b\x93\xe5\x1ae\\8\x18=\xb1\x85\xee\x9d\xf8\x87\xba\xdb9o\xb6\x8ay\xa2g\xee5\\\xa9o\x86\xeeCL\xa4\xd8\x0e\xab\x9eiU*\xacWVPo\x89\xa2\xe0\x9d\xde\x19\xdb8vOy\r\xec\xb2J\xc7\xe4\xb1\xe2+\xba\x83`\xd3\xc0\xfd\xf3\xf0\xb9,\xf8`S\x07)\x99h\xa4\x95\xa2\xa2f\xb0)\x02\xdew\xef\x00\xa0\xe3\'y\xf7\xce\xea\x8d\xae\x85F\x162o\xf4\xdb\xc6\t\xea\xb7e\xea\xb7\x8fjlx\xd7I\x19\x82\xb0\x13\xa7\xae\xc0\x942\xd3\xdbo\x8fcW%J\xd7\xcc\xb3v\x8d\x00\x15B\x10\x7f\xb0\xf1\x00\xf5\xa35\x8e\xd3\x1a\xf1\xbe\xc2\x9d\xac\xa8H\x80\xda\x15\xf5\xe5I\xf7`\xfc.a\xbc\x1f0\xd3\xde\x94\x9e\x0f\xb5U\x97\x9a\xaadoM5D\'\xd4\x03\xbb]\xd7\x01\xc5T\x95\x99\xae\xd4T[$\x12\xb5\xcala|Rb\xc3>\xbf\xa84\x12\x86\x13\x7f\xb0\xf5p\xca\xfd\x08\x9f7u\r\xa3Jn\x10\x11\xebl\xe9T\xb2o\xbb\xd6\x18W\x8c\x1dFI\xd5"\x84)\xca\r\xd0?\xeb\xfe<~;9\t\xaf\x80Xz\x89\xf3\x9c7}W\xc8\xd7\xa4\xe0\xde\xb0\xdb\xc52\xec"\xb1\x0c\xb3\x93\x05\xfb\x99\xa9\xd5\xf4\xeb\x8b\x93\xc5K\xc6\x9a\xf9M\x9c\x86?qZ3\x9b\xc5\xa9x\xc6\xd8M\xb3n\xf2\x8e\x18\x0bNxh\x96\xcd}\xbbn\x97+\xb6lo\xa7\xf3\xf6\x86=\xae\xa6\xf3\xaf9_8\xb8Z/\x9bi|Y\x87\xbe\x1e\x9f#WsB\xebk&z\xd1T\x0eRx\x0e/1\xc3F\xe3\xe9\xd7;\\\x84\xddLoo\xdbe;\xff\xd2\xb2\x87\xf0r\x91\xc9\xf0\x1ej\x8f\xb1\x9b\xb6}\x08\x13\xee\x16\xb36`\x9bFa\x1f\x03\xbao\xd8\xac\xfdO;\x8b\x1b\x84\xb6\xf7]\xc26\xbf\xb7\x08wPTF\x1d\xce}\xd0\x90p\x1f\xac\xb8\x07=\x8c\x81\x8f,\x12\xea\x9d\xd8\xb0\x94\xe1\xe5\x05~\xdap\x8b\n\x15)\xe8Z\xaf%\xa6\xe8\x9d\xcc\x96\x81;>\xbc2\x0b\x96\xca\xc4O\x15X\xd7\xb5\x14Xs\xd1R\xd5=\x85P\xd1[\xa4[\xde3|v-\x83\xb6\xa2\xa5\xde\xb0\x94\xa1\x89B=\x10>y\x1d\xefx}\x96\x11!S-\x91\xd06\xbf?\x13\xe9\xbd\x9f\xf0;,\x83\xb7v\x03!.l\xc28\xd4\xd3\xf0\xeeU\xca~\xcb\x88\xad\xab\x96XA\xe2\xf7X\xa0l\xeaX\xc2\xfc^K,\xa3\xef\xfcF\x9c:T\x00\xfcT\t[\x1d\xbb\x8c^\xcb\xc8\x04^-\x9d\x89\x16\x91\xe2\xc1\x12\xdc\xae=C\x9c\xf1\x80\x02uq1>)\x15\xcf\x95U\xf7[\x9a\x90\x95(\xcdyO\xe5M\xba\xf3Y\x9ez,!\x7fd)\x8b\xa5\x8a\xf7\x87\xb0\xa7N\xf9T\xb0\xcb\x12\x82\xa5\xaa\xf9\xd4\x90\xe2\x8c\x1d\\x\xef\xe1\xdc\x8f,u\xf5\xd6\x83Ju\xc4\x88\xcc>\xb5\xc3\x92\x07KS\x99\xe0 q\'\xd6\x91\xb0\x82\xd8\xc1>\xed\x83\xa5-\x96R\xe5lp\x958\x14\xef\xc3\xbb-]EHed\x8cML\x90z\x97\xa5\r\x96\xbe"$\xd3\x19\xf1.\xb1O\x1b\xb7\x03[\x1d\xd8\'*\x87d\xe6\x90R\x89\tX\x90v`\xabU\x906\xc6\x82\xb8]\xdf\xb5\xa8\xd6\xa8\xb2\xf7\xe9/"\x9f\xdb\xd9\xe2;\xfb\xde\xacXss\x93\xfe\xb2s\x11\xdf\xceg\x03\xb2\x8bZ\xbe!\xe5=:\x1ed|K\xc5\xc1\x19<\x96I\xc3\xd3:\xf3\xd7\xcdn\t\x0f_\xfeA\xbf\xd9\x8f\xf48\xc8\xe4^W\x8c\r\xd9\x9d\xb5\xcd\x9c\xbd\xbf\x9b\xde\xae\xa3\xc2\xe3\xdc\xb3\xe6\xa9\x0e\x08?\xaa\xb0\xbcz\xf5\x8a]7\x9f\x1fg\xcd\x92M\xa6\xabu\xf0fq\xcb\xae\xa2{\xf7\xed|\xcdN7@\xc3\xd9\x15\x97O!\xd0\x83\x1c\xf9\xc6\xf0\xd7uA\x8cF\xbf_}\xc2\x80\xe3\xb0\xc6\x1b1\r\xbf\xb9\xb88\xc1A\x11\x9a\x02\x1a\x8bn~\xbao\x9e\xe2ltv\xeb\x8b\x10\xdbA\x8a\xab\xec\xd9\xde\xce\xda/\xc1\xc1U\xf6)\xc2\xdf\xf7u\xf4-\xa4\x90\xbe\xbc\xac)9\x08i(\xd8\x07T\x0f\xfe\x88\xebe\x00\xff W\xa94\x94\xfe\x92\x16\xe3z!_&X\xff\x07\xdbCQf'
p168
sg23
(lp169
I20
asg25
Nsg27
Nsg28
VShelXL
p170
sg30
Nsg31
S'c69b92501b84fa8b915e739b619eb2f0'
p171
sg33
I18
sg34
VLeast Squares
p172
sg35
F0.20960000000000001
sbag1
(g12
g3
NtRp173
(dp174
g15
I00
sg6
I21
sg7
S'9def2f0cc9f2b9c962a8d0c676988c75'
p175
sg16
g17
sg21
S'x\xda\x8dY\xfdO\x9b9\x12\xfe=R\xfe\x07ku\xa7kUH\xed\xf1\xf7\xe9X\x89e\xa1\xe1\x1a\x08P\xee\xae[\xadT\xbd-/%jH\xd8$\\{\xff\xfd\xcd\xf8\x93}\xf3\xa6\x82Ra\x1c\x8f=\xf3\xcc\xcc3c3\x1c0\xfc\xda\xb4\xf7\x0f\x1fa\xb4j\xd7\xec\xf3\xaam6\xed\r\xfb\xf4?\xf6n|<y?\xd9\x07.\xd4k;\x1c\x0c\x07\xd7\xa7\xd7\x93\xb4\xf6c\x13V\xcf\x16\xec\x02^\x88\x97\xf9\xffppu|\xc6\xa6\xf3\x1b\xf6d\xed\x8eUa\xfbk\xb6^\xce\x1f7\xb3\xe5b\xc7\xaa+\xc1\xf8H\x80\xdbcW\xdf\xda\xe6+\xfe\xc2%\xec\xb1\xc3\xf9\xc3]C\xbfp\xb1\xc7\xa6\xabY\xbb\xd84a\x97\x86\x94zx\xdcD\xe9\x93y\xf3\xf9+\xfb\xce\x0e\xd8>\x1f)k\xd9\x0b\x94\x91Z\xb1\x97\xecv\xb5\xbcg\x17\xcdj\xbd\\\xac\xff\xc6\xfex\\nh\x93u\x92[\xae\xee\x1f\xe7\r\xbb]>.*\x16\xd7\x7fgG\xc2\xb1\xa9\x1f\x0e\x8e\x8e\'\x13\xdc\xca\nn%\xb3#k\rs#\xe3\xbdd`FNx\xc3<\x8f\xdf\xc3\xc1\x87\xe3\xab+\xa6e\xd0\x96\xa7\x1f*\xea\x8e\xc6\xd1\xbf\xe1`rx}\xcd\xf6\xc5p\xf0\xee\xb7\xb33\xfcL\xef\xbf\xdf\xdb\xffm\x0f\x07\xaf>\xa4I\x9c\xa1_\xc3\xe4\xfe\x87\xba\xf2U\x98\xc7\xc5a\xf2\xe4\xf0\x88\x1d\xb11\x9b\x0e\x07\xff:?\xbd\xa6s\xc3\xf7p\xc0\xf0\x94\xd1\xbb\x113\xc3\xc1\xc5\xe4\xf0\x9c1\xc0s\x7f\x99\x9e\xff\xca\xfe2\x1e\x0e\xe6\xb3\xf5\x86\xa9\xe1\xe0\xf6\xbey`0\x1c\x1c\x1e]\x1fF,\xfe\xb1\x9c\xb7\xdfa\xd4~\xdf\xac\x9a\xf5\xcfin\xfcu\xfen\xf5\x99\xfd\xf4\xd7\xd1\xef\xbf\xa7\xe8\xb9\xfb:\xff)\x7f\xfc\xba#\x83g\xff\xe7\xcd\xf8\x9ab\x8d\x8f\x80\xd3\xd7pp\xf2\xef\xc3+\x16\xbf\x10Im=\x1e;EP\x18\x93qN\x1aa\xbc\x8dc\xed\xa4\xd2\x90\xc6\x06\xb4v4\x16b\x146\x8b\xf3\\\x81\xf4i\xa8\x01\xcd>\x18\x0e\x18+Gp\x10B\xe1h\x9f\xa0\xd7:\xaf\xe4\xd6\x96!w>\xe8\x00E\x07\xad\x01\\\xfa\xdcJkm:\xcbH\xe9%\xf4\xe8\x00\xce\x98\xac\x0e\xed\xdc\xd1Azo\x8a\x0e<\xaf\xe4\x02x\x9e\x05\x85\xc9vxr\xfa\x9e\t\x1a\x8d\x836\xc5r\x07.\x9dd\x01\xb8N\x1b\x18\xae\x84R\x1dm\xf6\xc5HG\xa4\xc3n\x8c\xe2lJ\x11\x98m\xe3^\x0b\x9bvv\x1c\xb8\xcc\xa7h\xe1\x9c\xea\xb1M:\x955\xd6\x98\x93]\xdb\x94\xf2\x90\r\x02/\xb3A\xd6\xaa<\xeb\x8c\xe8\xd8&\x8bm\xe8=/L\xb6\x8d\xa3\n\xc5\x03\xda?\xd36U\xfd&\xa5\x14Io\x85KM\xd2\xc1\xa2>`\xb6m\x13\x04|VD\xa3\x1e]\xbf)Sb\xc7\x94\xa1@\xc7e\xbf\x1b\xa9\x83\x0e\xba\xe2\xabA@\x8a\x1de\x8d\x97*\xc72F\xa2\xec\x8d_\x93C\xd1J\xc4\xb2\xa3\x836\xca\xa5\x83A\xd8\x12;.\xe8\x10\xd4\xc1\x14\t:\x98\xa2\x83\xe1\x94\n\xc9F\xabU\xf6\xb71\xd2\xf8>\x1f\xa3\x8bK\xfcr\xbf\x95C\xcaq\x9b\x0f\xd6\xbe\x1c,U\xb6YH\x80\x8e\x8fM\x8d_P \xb26N\xf1\x8c\x88\xc1S\x05<\xcf\xc7\xb6\xf2\x03\xc2\x9fS\xc8X\x8ft\x91\xf3T\xa1u=\xb6\xe1"\x9d\x87\x02\x1d\xd5\xe5\x07#\x8bA\xc6\x8bB\n\xe0\xb2m\xde\x98\xa0\x83\xab>6`\x9c\xaa\x91\xaa3\xeeF\xd8HF]\x1f;\x03\x05\xeam\x1fK\xabJ\x9c\t[\x0e6`\xf3\xac7\x0e\xeb\x0f\xe7\xbf\xe0\xd6)\xb6\x90\x13\\\xf2\x8aR\xdc\xfa\x9c9\xc6;\xdb\xc7\x93\x00\x85\xfd\x14\x06\xfe\x96\x0e\xd2\x94\xd3P\xa1\xa2\x8e/\x9e\xb72\xeapTt\xd0\x98d\x19\\\x90J\xd84o\x84W\xa2\x8f\'\x95T%\xf1\xb9\xd9\xe2I\xcc\xc1B .86\xa6\x9e.\xe8 \x10A\x87_+\x0e\x18|6\xe9\x80\xa9"M\xc2\xc1\xa0jF\xf7\xe9\xc0uFXRA\xe8\xc6\x03d\x0eB\xe3\xeb\xc1Z\x16>S\t\x87\xe3\xa2\x03X\xe7!\xc7\x00\x06u\xc97\xb4\xa8\xb7^H\xe0\xc5\x17\x1a\xbd\xdc\xd1A\x98P}\xa2\xf1\xf5`[\x88\x98H&\xe8pRq\xb0\xd2d\x1d\x94\xd3\x90C\xd9ho{q\x00W|!\x11\xab-\x1c\xbc\xc8\xc9\x80\x19W\xdc\x12JufD\x1btxSt\x10 \x14\x97%6\n?\x18\x81\xdd\x91\xe8\xc3\x01=\x90y\x8e\xaa\xcfV^\xf0ZE\xaa\x0eh|)3\\\x07\x1d\xc6Op@s\xd3X:,"E\x07\x0b1_\xba:(]j\x00u\x89]\x1dD\xado\xdc\xcb2\xb4%/\xb8\x8c1yZ\xe3\x01I\x97\x8b\\c\xb1s\xc9\xf9\xe2\x05\xc4^b+&y\xc6\xc1\x1a\xb5\x95\x9b\xa0\x0b}\x00(_\xea\x90\xcfi*\x84U\x991\x85\x0c\xfc{Z\xf8W\nS\xd8\x01\xfb\x14\xac\x17\xb9"q\xb0r\x9b\x7f\xa1\xcb\xbfh\xdb?\x8bmRh\x9e3\x049\xd7\x97|\xf3\xd8\xb8\xed\xb0\xcd\xd7\xd4\xdb\xaa\xb1 k\xa7\xc0\xad+\xbcS\x19\x11\x8bz\xd0\xe1m\xe5\x1dc\x8dK\xb9\x80\x0b\xb9Ocm\xad\x80>\x1f;\xe1j\x0f\xa3\xb6j\x002Wm\\|i\x0c\x8d\xab\xf5\xad\xf40LE|\xdf\x16|\x8d\x10\xde\x17k5W\xb92X\xaf8\x7f\x1e\xbe\x93\x1a\xbfZ\x89\x12\xbf\x1ay\'\xdb\x0ct\xef\xe8\xadoP\xca\x12\xa1\xb2\x95C5h\xd1\xce\x12;\xa5\x95\xc0.Twl\x9b\x14\xdb\x14h\x9e\xdb\x13\xe9\x9c\xcf{)\xaf\x9d\x15\xcf\xb3\xed\xac\xfa\r\xb0\x9c\x98|!0V\xf8\xdc\xb7a\x03\xd1\xdb\xdb\x1b]{{\xb3\xe57\xcb]\xee\xab\xa5\xe1\xa6\xe6E\x89(/T\xc7\xb6\xb3\xda\x97H\x07\x19:\x81\x94)s\x05\xc5\x9e\x00\x9ei\xdby\xe5>\xec?D:\xd7a\x05V\xe5\xce`$\xef\xeb\xfb\xc0\xe4\xb2\x85fn\xf3\xaf\x8d\x94\x10\r\xe2%\xe7e\xbe\x97\x84\xf6\xa0\x93\xf3\xe7\xb5\xaf\x06\xafr\x07\xe3\xb0\xda\x98\xac\r\x96XxfLN+\x9fa\x0bY\x18\xc4Il\xb3s\x07\'\x90\xc1{l\xd3\xf5N\x86\xec\xb3]\xe7m%s\xeb\xca\x10xaZmJLB\xb4\xed\xb0\xf2\x99\xc669\xb1\xaf\xc7\xb2\x97\xefF\xc6*\xae\xccN\xdb\xc6\xa1{J{\x08\xaf\x95Lr\x1e\xf0\x97rS@\xdc\xf4\xf3\xf0\xb9(\xf8`S\x07\xb1\'E!\x1d*z\xd4(4E}\xf7\x0eQL\x95\xd4lu\xf0\xf1\x96\xd7\xdb\xa9,=\xa9,U@X^\xee\x8b2\xf6\xdbG\xd56\x9b[\x1cA\'\x89\xa2\r\xf2\xaf\xd5;\xfb\xedq\xe8\xaa\xa0\xb0\x8aK\x1d\xdcH\x08d\xcf\xdc\xb3k\n\xe7\x1f\xedq\x1c\xf7\x08\xf7\x15\x1e\xef.\x11\x15\x95m\xa2\xae\x08\x9e\xd3\xf7#\xc6\x97\x11\xe3}\xc2\xccp\xa9s\xcfgx\xce5\xac\xa9\xca\xf4\xf6X&\x07=\xf7\xdeu\xef4\x02o\xfde\xa5\xb6\xf5\n`L\xb9mi\xdf\xc1\xf8\xa4\xd8\x86\x05^\x88\xdc}s\xa73>\x1a[\x1d\xee~\x84\xcf\x9b\xba\x87ALLf},\x9f\xbct*\xd6\xfd\x10\xe3q\xc5\x18Y8w\x85\x12}\x9d+3\xe2\x03[\x91\xd7\x87\xf1\xf8\xed\xe4\x84\x9e\x80X|\xc4y\xceK\xdf\x95`\x07\x91\xc1\xb1\xf7\xbf]\xae\xe8\x14I\xf5\xfad\xc9~fj=\xfb\xf2\xe2d\xf9\x92\xb1fq\x13\x96\x01\x92)-k\xe6\xf3\xb0\x94\x82\xfb\xa6\xd94\xe9D\xb4\x05\xa3\xe1\xa1Y5\xf7\xed\xa6]\xad\xd9\xaa\xbd\x9d-\xda\x1b\xf6\xb8\x9e-\xbe$\x7f\xe1\xe4z\xb3jf\xe1\xb1\x0eu=>\xc7XM\x0e\xad\xcfL\xf9\xa1\xa9$\x12\x8d\xe9\x11\x93\x0e\x1a\xcf\xbe\xdc\xe1&\xecfv{\xdb\xae\xda\xc5\xe7\x96=\xd0\xe3"\x93#\xab\xfd\x1ec7m\xfb@\x0b\xee\x96\xf3\x96\xb0\xb5\xda\xe0\xac\xd8G\x83\xee\x1b6o\xff\xdb\xce\xc3\x01\x0e\t\xe92\xd6\x87\xfc&\xe3\x023j\x8a(\xe2\x10\xf2B\xc5\x9d\xf80\x18>\xb2\xd8(^\xc2\x13II\xfd-\xfe\xb4\xe4+\xaaHT\xb9z%\xd1E\x972IR\xecx\xea/I\x92\xbc\x8f?\x15\xb5\x85\xdb\x920\xa2\xc7\x81KU\xcf\xc4k \x04\tgM<\xd3\xf6j\x8b\xbc\x88\x14|\xa9\x9fJR\x9f\x85|\x00\xcaE\xed\xa93\xee\x93\x0c\x08\x99*)\xac\xb7\xe9\xfd,\x9e\xada\xc7\x99\x8e\xb4\xb5O\x10\xe2\x10\xed\xa3\xea\x1f\xde^\xe5\x8e3\x03\xb6\xaeJ\xea\x90\xfe\x98\x15\xc0m\xecXh}\xaf$\xd9\xe9\x9f\xd8\xa9#\xb6\xa0"\xb6\xd8\x84\x89\x1d\x92!\x12x\x95tQKiE\xd8A\xe3\xbdg\x87$\xd9\x19.X"\xb7nAK\xecu}\xaa\xac\xaa_\xd2P$\x04jNg*\xef\xe2\x9d\xcfB\xec\xb1\xa8\xa7\xd9-)\x8b$\xf1V<S\xc7(Tb\x97\xa4 IU\xfd\xa9\x85\x8ao\xb5>j\x1b\xee\xab\xbb%u\xd5\xd6\x0b\x1d\xeb\x88\x11)\xfav\xd8I\xe4{\x19\x9e\x06S$\x84zD\x98\x0b\x1ew\xa0\xc8\xd8-i\x8b\xa4T\xdcE?\xd2]\x90r\xc6\xf2\x1fI\xba\x8a\x90\xd21\xfaB\xabF\xda\xea\x1dq\xab-I\xfa\x8a\x90\xf4A\xc2;\xae\xd3\x1b\xee\x0el5E\x1f\xd4\x18\x92\xe1)\x99\xceV<\xbd\x8a\xee\xc0V+\xa26\xc6\x88\xdc\xae\xefZdkd\xd9\xfb\xf8\x17\x91O\xed|\xf9\x8d}k\xd6\xac\xb9\xb9\x89\x7f\xd9\x99\x86\xd7\xf9$\x90\xe5\x02\x97?\xa1\xf2\x1e\x1e\'\x1a\xef\xb08\xf6\x03\xd8TD\x0e\x8f\xfb,^7\xbb)\x9c>\xfc\x13\x7f\xb3\x1f\xf11\xd1\xe4\xde6\x19\x9b,w\xd66\x0b\xf6\xeenv\xbb\x89w\x9a=v\xd6|\xaf\x13\xc2\x8e*,\xaf^\xbdb\xd7\xcd\xa7\xc7y\xb3b\x93\xd9zC\xda,o\xd9UP\xef\xbe]l\xd8\xe9\x13\xd0pu\xc5\xe5#\x19z\x90,\x7f2\xfdeS\x10\xcb\xb3\xdf\xae>\xa2\xc1aZK\xe5\xf2\xf4\x9b\xe9\xf4\x04\'\x91\x82\r\xcfsA\xcd\x8f\xf7\xcd\xf7\xb0\x1a\x95\xed|@\xb6\x1dD\xbb\xca\x99\xed\xed\xbc\xfdL\n\xae\x93N\x01\xfe\xbe\x8f\x83n\xe4\xc2\xfc\xe1Eu\xc9\x01\xb9\xa1`O\xa8\x1e\xfc\x19\xd7\x0b\x02\xff U\xa98\x15\xff\x92\x16\xecz!_FX\xff\x0f\xb7\xa4Q\t'
p176
sg23
(lp177
I21
asg25
Nsg27
Nsg28
VShelXL
p178
sg30
Nsg31
S'c69b92501b84fa8b915e739b619eb2f0'
p179
sg33
I19
sg34
VLeast Squares
p180
sg35
F0.20949999999999999
sbag1
(g12
g3
NtRp181
(dp182
g15
I00
sg6
I22
sg7
S'02dd5afc5de6890c09b405e479e52ea2'
p183
sg16
g17
sg21
S'x\xda\x8dYmo\x1b\xc9\r\xfe.@\xffaph\xd1\x04\xb1\x94!\xe7\xbd\xa8\x0f\xf0\xf9\xec(\x8dl\xd9\x8e\xdb\xe6\x82\x03\x82M\xbc\x8e\x85\xc8\x92+\xc9M\xfa\xef\xcby\xd7I+\xd7v\x02\xadf\x873\xe4C\xf2!g\xdc\xef1\xfaY\xb7\xf7\x0f\x9fp\xb8lW\xec\xcb\xb2m\xd6\xed\r\xfb\xfc_\xf6~t2\xfe0\x1e \x07\xf9\xda\xf4{\xfd\xde\xf5\xdb\xebq\x9a\xfb\xa9\t\xb3\xa7sv\x81/\xe0e\xfe\xdf\xef]\x9d\x9c\xb1\xc9\xec\x86m\xcc\xdd3+,\x7f\xcdV\x8b\xd9\xe3z\xba\x98\xef\x99u\x05\x8c\x0f\x01\xed\x01\xbb\xfa\xde6\xdf\xe8\x0b\x17x\xc0\x8ef\x0fw\x8d\xff\xc2\xe1\x80M\x96\xd3v\xben\xc2*\x8dW\xea\xe1q\x1d\xa5Og\xcd\x97o\xec\x07;d\x03>\x94\xc6\xb0\x17$#\x94d/\xd9\xedrq\xcf.\x9a\xe5j1_\xfd\x85\xfd\xfbq\xb1\xf6\x8b\xac\x92\xdcby\xff8k\xd8\xed\xe2q^\xb1\xb8\xfe+;\x06\xcb&\xae\xdf;>\x19\x8fi)\x03\xdc\x08f\x86\xc6hf\x87\xda9\xc1P\x0f-8\xcd\x1c\x8f\xff\xfa\xbd\x8f\'WWL\x89\xa0-O\x1f2\xeaN\xc6\xf9\xdf~o|t}\xcd\x06\xd0\xef\xbd\xff\xed\xec\x8c\xde\xa9\xc1\x87\x83\xc1o\x07\xf4\xf0\xeac\x1a\xa4\x11\xff5\x0c\x0e>\xd6\x99\xaf\xc28M\x0e\x83\xa7G\xc7\xec\x98\x8d\xd8\xa4\xdf\xfb\xc7\xf9\xdbk\xbfo\xf8\xd7\xef1\xdae\xf8~\xc8t\xbfw1>:g\x0ci\xdf_&\xe7\xbf\xb2?\x8d\xfa\xbd\xd9t\xb5f\xb2\xdf\xbb\xbdo\x1e\x18\xf6{G\xc7\xd7G\x11\x8b\xbf-f\xed\x0f\x1c\xb6?\xd6\xcbf\xf5s\x1a\x1b}\x9b\xbd_~a?\xfdy\xf8\xfb\xef)z\xee\xbe\xcd~\xca\xaf_o\xc9\xd0\xde\xffz3\xba\xf6\xb1\xc6\x87\xc8\xfdO\xbfw\xfa\xcf\xa3+\x16\x7f\x08IE\x18\xf6{\x13\x02\x851\x11\xc7\x84\x06\x028>++\xa4\xb2\xe9Y\xa3\xd2a\x0e\xc00,\x16\xc7\xb9D\xa1\xd2\xa3B\r\xec\xb0\xdfc\xacl\xc1\x11\xb8\x7f=\xf0\xd0+\x95grc\xca#w2\xe8\x80E\x07\xa5P\xf0\xf4\xde\x08cd\xdaK\x0b\xe1\x04v\xe8\x80\xd6@V\xc7\x18\xbb\xad\x83p\x8e\x17\x1d\xb8\xc9\x1b\x03\x98<\x8a\x8at8:}\xfb\x81\x81\xa4\xb4\x1b\x05m0[n\x9c\xd6I\x1bDa\xb26\\BDjC\x9b\x01\x0cUD:\xac\xc6|\x9cM|\x04f\xdb\xb8S \xd2\xb3\xe5XlP\n\xacv\x1d\xb6\t\x9b]\xc0\x15\xa0\xd9\xb6MJ[\x0cBW\xa06q-\xffh\x8d\xda\xb2M\x14\xdb\xb8$\xa0\x8bm\x9ck,\x1eP\x12\x9fg\x9b\xac~\x13BH\x19\x9f%M\xcdH\x19z\x04\xbbk\x1b\x90*%\x8c\x14\xb8\x1d\xbfI]\x0c\xd2&\xbb\x10\xb8\xcc\xda\xa3\x96\x10tP\x15_\x85\xa0R0HBAC\x8ee\x04\x90\x9d\xf1k2TF\xd8\x1d|\x95\x966m\x8c\x90\xc3\x80@\x05\x97\xd5\x91\xda\x04\x1dt\xd1A\x93B9f\xc1(i\xf3\xb8\x16\x06t\x87\x0eV\xaa\x12\xbf\xdc\xed\xc4\xaf\xb4\xbcd\x8b\xb2Y\x1d\x10\x98m\x06\x01\xdb\xf1\xabk\xfc\xa2\x84\x0c3Xay\n\'m\xa5\x06\xf1<\x1f\x9b\xca\x0f\xe44\xc8\xf6\x18\'\xa0\xe4\xa9\xd4\xb2\x0b_mT\xc6W\x03\x85\xde6?h)\xb2A\xdaa!\x05\x91\xa1\x06J\x98\xa0\x83\xad>\xd6\xa8\x15\xaf\x91\x9a\xc54q\x97\xe8\xe4(\x9b\xc3\x80[2o\'\xce\x8c,q\x06:g\x1bh\xc8Ps\xa7)\x87\x8e9\xff\x85\x96N\xb1\x85\xb6\xe4\xb1\x94\xdc\xa2\xccl\xe1\xac\xe9\xcacD]\xd4\x01\xbe\xc3\x93B\x84\xe0\x1aD\xe3]!&\x0e\x852\x05\x0f:\x1c\x17\x1d\x14%Y\x0e^\x14\xb2\xc4\xbd\x06\'\xb1K\x07Y\xdcEq\xb6\xcb\x93\xb4\x1c\xe4\x8d\xad\x92%\xf5T\xe1In]\xd0\xe1\xd7\x8a\x03E\x83\xcb\x8cH\x91\x9ey\x87\x1c\xe4LW\xacK\xae2a\t_\x10\xb6\xe3\x01m\t\x02\xa8\x1b\xab\x92 d\x84\t:\x9c\x14\x1d\xd0X\xa7\x8a\x0e\x1a2a\x12C\xab\xce\x98\x14\xe0\\\xb1\x19q[\x07\n\xc4\x82\x83\x16\xb5f\x95\x98$&\x16A\x87\xd3\x8a\x03\xbd\xcd\xe0J\xab\xd0f\x1d\x14\xc1\xd0]\xb3\xa4(8\xf0\x1d\x1d\xd0A\xb6\x18B6\xa7\xbc\xa8\xd5\x94\xdc\x12txSt\x00\x04\x99\xa7Rl\x08\x91}\x016\x19\xbc\x8d\x83\x10\x856\xad1\xbby\xc1e%\xbc\x12\x0f\x1e\xb1\\fx\xcc\x8b\xd1\x06\x0e\xc6d\x1d\xa8t9Yt0\xc9\xb3\xdb:H%Kx\xd2\xe3\xb6\x0e`\xe5F\xa7P\x1fE\xa5\x8a\xe8\x8b\xb75\x1e\x88t\x01s\x8dU:?+\x07\xa8\xbac2O\xa1\xc2\x89;u\x08\x89dJx\x8a\xc2\xbf\xc0\xb1<\x1a\xcc\x8c\xe9#c\x14\xb4\xc1\xcc\x98\xda\xe6\x9d,Q\x94T\xb9"\xd1\xc2f\x97\x7fq\x9b\x7f\xc9\xb6\xbf\x17\xdb(\x83\xa9\xe2\x14\xceu\x99\\}\xa5S\x9d\xf5\x8dc\xc1\x97~wl\x13\x1b\x9d\x98->\x06U|,R\xbe\xbd\xab\xbc\xa3\x8d\xd5)\x89A\x12\x9b%\x1d\xa8\x9d\xa4SCW}\x03\xa3K\x0f#vy\x07t\xd9\xcdV\xc2\xd3\xb5\x06Pa\xce\x88\xc8\x88\xef\xbb\x82/\xb9W8\xa8m\x84\xc8LL\xd5)\x8e\xff\x7f|\xc75~\xa9rc\xc6Z\xf1\x12G\n\r\xc4\xfc\xde\xa9o\xa5\x1d\xd1\xda\xe0n\x0eev\xe4\xde\xce\xd2\xc3\x94\xa8\x06\xe4\xdb\xb6\x8d\x8bm\x12\x89WT\xce&\xebr\xc5\'\xbf\xd3\xb7\xe7\xd9vV\xfd\x86tH\xca\xf5\x82\x14\x17\xd96A\rDg\xdd\xd4%\xf0\xa9\xb7\xd7\xdb\xb6\x99\xe8yo\x90\xd0\x85\x14h\xb0XL$\xb6e\xdbY\xedK\x84\x05\xabr\x14Y\x95#\x8a\xc8P\xf3g\xfa\xed\xbcr\x9f?\xaa\xe4\x9c\xb7\xa6\xd4c\n"t]y\x81\x94\x95\xc5L\xd8\xa9CT\xc6K\x87\xc7\xcbA\x01j\xb6\x00U\x9a\xad\x9c?\xaf}5:ar\x97/\x90\x97\x8aD%\xd6\xd9\xe7\xd96\xa9|\xa6\xa4v6\xdb&T\xae3\xdaz\xab;l#\x86\xae\xa5N\xef\xe6\x9b\xa9dn\x0c\xd4^\xa3\xd0+\x1d\xf5\xb26\x18m;\xaa|\xa6D9]8id\xf6\x1b%\x02\xb7j\xafm\xa3\xd0=\xa55\xa8\xa9\xc3\xdc\x93:\xf2\x0f\xd8|RpT\xde\x9f\x87\xcfE\xc1\x87\x92\t\x13\xef\x90\xedR\xa9\xdc\x9fRS\x84\xb2\xf3\xdcQBTP\x01\xda\xc6\xc7\x19iju)|$r\x8fA\xf1\x80\x99\xefA\xc4~\xfb\xb8\xdaf\xc8\x9c\x98M\xb4\x13\x94\x0e\xce\x9f\x17\x85\xdc\xdbo\x8fBWU\xa8\xc4h-\xd3\x1a\x0063\x92VB?q.\x1b\x85\xae(\'"\xa6J\x1dQ\x91\xa6\xea!\xeds\xce\xad\x84\xf1e\xc4x\xe01\xd3\xa5\xe6R\x93\x01Z\x95\x9a*mW\x0c\x8a\xda99\x87\xdbu\x87\x08P\x976P\xba\x92_Z\xf0r\xda\x12\xdb\x18\x9f\x16\xdb\x08c\x87.kC<\x92O\x03\xd4f\x18\xfb\x14>o\xea\x1a\x94\xc0.U\x18\xa9i\xbfRO\x08\xfb\'1\x1eU\x8c\xad)m\xbd\xa0\xa2\t:cLuQ?\x03\xe3\xd1\xbb\xf1\xa9\xbf\x02b\xf1\x12\xe797}Wtv\x88\x0cN\xc7\xfd\xdb\xc5\xd2\xefB\xe7?\xc9N\x17\xecg&W\xd3\xaf/N\x17/\x19k\xe67a\x1aR\xf0\xf8i\xcdl\x16\xa6R\x8e\xb1\x9bf\xdd\xa4\x1d\xc9\x16\x8a\x92\x87f\xd9\xdc\xb7\xebv\xb9b\xcb\xf6v:oo\xd8\xe3j:\xff\x9a\xfcE\x83\xab\xf5\xb2\x99\x86\xcb:\xd2\xf5\xe4\x9cb59\xb4^3\xe5\x8b\xa6\x92H\xfe\xd9_b\xfa\x8dF\xd3\xafw\xb4\x08\xbb\x99\xde\xde\xb6\xcbv\xfe\xa5e\x0f\xfer\x91\x89\xa1\xd1\xfc\x80\xb1\x9b\xb6}\xf0\x13\xee\x16\xb3\xd6ck\x94\xa6Q\x18\x90A\xf7\r\x9b\xb5\xffiga\x03K\x84t\x19\xebC\xbe\x93\xb1\x81\x19\x95Oj\xcf!\xbe\xf7\xae\xb8{>\x0c\x86\x0f\xfde\xd7%nH\n\xcfx\xf4i<\xc1\xfb\x8a\xe4+E\xa7$\xb9\xe8R$I\x1f;\xceg\xb5\x97\xf4^\xa6O\xe9\xfb\xdc]I\xa4\x9aK\x92\xb2\xee\x89\xa8\xe2\x9e\xd6W\x12\xbf\xa7\xe9\xd4\x96x\x91Z\xebK\xb5)\xe9\xed#>@i\xa2\xf6\xbe\xbb\xe9\x92\x0c\x08\xe9*\t\xc6\x99t\x7f\x86\xf1\xde\x0f\xf7\xeci\xbd\xb6f\x03!*\x93\x11c\x1d\xb45\xe0W\xe8\x92\x0c\xd8\xda*\xa9\xb4\xefL)+\x90\x9b\xd8\xb1\xf8\xf9\x9d\x92\xdeN\xb7a\xa7t2~\xda\x88\x10\xf7\xd7\x86\x9d\x92!\x12x\x95\xb4QKa xG\xd1\xb9g\x8f\xa4\xb73\x1c\xb0 \xb7n!\x86D83\x85\xca*\xbb%\xb5\x8f\x84@\x15iO\x15\xdfKkd\xec\xb1\xf0IIQ$e\xe8\x01\xfd\x9e)"\xe4\xde=\xc1K\xca\xeaO\xe5\x97\xf1w\xb5\xce\xc6{\x0f\xeb\x9e\x92TU[\x07*\xd6\x11\xcdS\xf4\xed\xd9S9/\xa9\x8b\xa4\x90\xd1\x8f*\xdc\xbe\xf9\xc87\xf0\x94\xa4\xa91d\x01S\xb6El\x95\x8f\xa9\xfd\x92\xb6"\x14n\x9f}l%l\x85\xda\x13\xb7\xfe(|\x19\xae\xe4\x12B\xc2\x85\xb8u6f\xb8\xd2\xbe"wJ\x06N\xa81$\xac\xd6qo\xc9\xd3\xad\xe8\x1el\x95\xf2\xd4\xc6\x98\'\xb7\xeb\xbb\x96\xd8\x9aX\xf6>\xfeE\xe4s;[|g\xdf\x9b\x15knn\xe2_v&\xe1v>\td\xb9\xc0\xe5\x1bT\xde\xc1\xe3\x9e\xc6\xb7X\x1c\xacF\x938<\xae3\x7f\xdd\xec\xa7p\xff\xf2\x0f\xfc\xcd\x9e\xe2cO\x93\x07\xbbd\xac\xb3\xdcY\xdb\xcc\xd9\xfb\xbb\xe9\xed:\xde9\x1f\xb0\xb3\xe6G\x1d\x00>\xac\xb0\xbcz\xf5\x8a]7\x9f\x1fg\xcd\x92\x8d\xa7\xab\xb5\xd7fq\xcb\xae\x82z\xf7\xed|\xcd\xden\x80F\xb3+.\x9f\xbc\xa1\x87\xc9\xf2\x8d\xe1\xaf\xeb\x82X\x1e\xfd~\xf5\x89\x0c\x0e\xc3JH\x9b\x87\xdfL&\xa74H\x14\xacy\x1e\x0bj~\xbao~\x84\xd9\xa4\xec\xd6\x0bo\xdba\xb4\xab\xec\xd9\xde\xce\xda/^\xc1U\xd2)\xc0\xdf\xf5:\xe8\xe6]\x98_^T\x97\x1cz7\x14\xec=\xaa\x87\x7f\xc4\xf5\xc2\x83\x7f\x98\xaaT\x1c\x8a\x7fI\x0bv\xbd\x10/#\xac\xff\x03\x9eUPj'
p184
sg23
(lp185
I22
asg25
Nsg27
Nsg28
VShelXL
p186
sg30
Nsg31
S'c69b92501b84fa8b915e739b619eb2f0'
p187
sg33
I20
sg34
VLeast Squares
p188
sg35
F0.20949999999999999
sbag1
(g12
g3
NtRp189
(dp190
g15
I00
sg6
I23
sg7
S'5dca5201ce1e9fd7602d93bd887a97f1'
p191
sg16
g17
sg21
S'x\xda\x8dY\xffO[9\x12\xff=R\xfe\x07ku\xa7kU\x92z\xfcel\x9f\x8e\x95X\x16\x1a\xb6\x81P\xca\xddu\xab\x95\xaa\xd7\xf2(QC\xc2&a\xdb\xfb\xefo\xfc=M\x1e\x14J\x95\x87\x9f\xc7\x9e\xf9\xcc\xccg\xc6N\xbf\xc7\xe8g\xdd\xde\xde}\x10\xc3e\xbbb\x9f\x96m\xb3n\xaf\xd8\xc7\xff\xb1\xb7\xa3\xa3\xf1\xbb\xf1@pP/M\xbf\xd7\xef]\x9e\\\x8e\xd3\xdc\x0fM\x98=\x9d\xb3s\xf1\x0c\x9e\xe7\xff\xfd\xde\xc5\xd1)\x9b\xcc\xae\xd8\xc6\xdc\x07f\x85\xe5/\xd9j1\xbb_O\x17\xf3\x07f]\x00\xe3C\x10v\x8f]|m\x9b/\xf4\x07\x97b\x8f\x1d\xcc\xeen\x1a\xff\x07\x87=6YN\xdb\xf9\xba\t\xab4^\xa9\xbb\xfbu\x94>\x9e5\x9f\xbe\xb0ol\x9f\r\xf8P\x19\xc3\x9e\x91\x8c\xd4\x8a=g\xd7\xcb\xc5-;o\x96\xab\xc5|\xf5\x0f\xf6\xe7\xfdb\xed\x17Y%\xb9\xc5\xf2\xf6~\xd6\xb0\xeb\xc5\xfd\xbcbq\xf9Ov\x08\x96M\\\xbfwx4\x1e\xd3R\x06\xb8\x91\xcc\x0c\x8dAf\x87\xe8\x9cd\x02\x87\x16\x1c2\xc7\xe3o\xbf\xf7\xfe\xe8\xe2\x82i\x19\xb4\xe5\xe9CE\xdd\xc98\xff\xaf\xdf\x1b\x1f\\^\xb2\x01\xf4{o\x7f?=\xa5wz\xf0no\xf0\xfb\x1e=\xbcx\x9f\x06i\xc4\xff\x19\x06\x07\xef\xeb\xcc\x17a\x9c&\x87\xc1\xe3\x83Cv\xc8Fl\xd2\xef\xfd\xfb\xec\xe4\xd2\xef\x1b~\xfb=F\xbb\x0c\xdf\x0e\x19\xf6{\xe7\xe3\x833\xc6\x04\xed\xfb\xcb\xe4\xecW\xf6\xb7Q\xbf7\x9b\xae\xd6L\xf5{\xd7\xb7\xcd\x1d\x13\xfd\xde\xc1\xe1\xe5A\xc4\xe2_\x8bY\xfbM\x0c\xdbo\xebe\xb3\xfa9\x8d\x8d\xbe\xcc\xde.?\xb1\x9f\xfe>\xfc\xe3\x8f\x14=7_f?\xe5\xd7/\xb7dh\xef\xff\xbe\x1a]\xfaX\xe3C\xc1\xfdO\xbfw\xfc\x9f\x83\x0b\x16\x7f\x08Im\x904\x9b\x10(\x8c\xc98&\x11\x0c\xb8\xf8\xac\xadT\x08\xe9\x19\x85F\xe3\x9f\x01\x86a\xb18\xce\x95\x90*=j\x81\xc8\xf6\xfb=\xc6\xca\x16\\p\xe7W\x1bx\xe8\xb5\x16i\x94\x1bS\x1e\xb93A\x07Qt\xa0y\x12t\xd2Q\xd2\xd44\x17\xa5t\x12:t\x10\xd6d\x1d(\xe0\xec\xb6\x0e\xd2Y,:p\x9b7\x86\xb0G\x18\x15\xda\x12\xfc\xc7\'\xef\x18(\xd2f\x14\xb4\x11\xd9rctB\x84T\xd1\xc6$m\xb8\xe2\xd6ni3\x80\xa1\x8eH\x87\xd5\x98\x8f\xb3\x89\x8f\xc0l\x1bw\x1a \xe9m98\xcb\xb3\xcd`\xb1\xcb6i\x113\xbe \xcc\xb6mJ\xd9\xbc2\x17\xced\x83L\x11"\x1d\xe5\x96m\xb2\xd8\xc6\x95\x04^l\x0b\xa9\x92=\xa0c\x14\xfc\xd86U\xfd&\xa5\xc4\xe4\x08ES\xb3S\x0c=\x82\xdc\xb5\rh\xbf\xac\xbc\xd2\x02v\xfc\xa6\xb0\xf8\r\xc3b\xfe\x118\x16\xbf\xa3RA\x07]\xf1\xa5u\xb2\xed\xca\xa036\xc7\xb2\x00P\x9d\xf1kS\xa8\x11\xadX\xb5\xad\x83Fe\xd3\xc6\x02r\x18\x10\xa8Bfuh\x97\xa0\x03\x16\x1d\x90\x14Ri*\x18zL9\x84(\x8d\xe4\x1d:X\xa5\x8aC\x80\xef\xe0\xa0,\xcf*rm\x0b\x0e\x12\xb2\x10H\xee\xb6|\x8c5~\x85\xf2\x84\x19\xb5\xb1\x12\xb3\x11h)\xb9\xd5\xd3|l*?P>\xeb\xa4\r\x1aW\xc03\xe4,\xe5:lC\xca\xe0\xfc\xd8a\x9b@\xcd\xb3A\xe8J(\x13\x0e\xd96\xa7 \xe8`\xab\x8fQ\xa0\x84\x12\xa9\xc4X\x19_0\xa2K\x07e\x8b\xe7\xac&,\xb7\xe3\xcc\xa8\x928\x80ec\x84\xecc\xee\x90r\xe8\x90\xf3_h\xe9\x14[\xc2\x96\xa9\x8a\x88@\x15\xb6p\xd6t\xe9 DY\xb9\xcb\xc7)s\x06\xd1x^\x88\x89\x17H\x8c\xd0A\x87\xc3\xa2\x83\xa6$\xc3d\x18\xb10\xc8\xecY\xc2L\xf1\xceXw\x19\x07RY\xeer\x89+\x16[Uh;FL\xd4\xccF\x1d~\xad8P\xf0\xe5E)U\xa4I{\x91[\x9d\x15]:PJe\x9b\xb5\xde\xd1A\x08S\t\xbanL\xe5\'\x8f*\x89A\x87\xa3\xa2\x03\x898\xcc1@A\xad\xa10t*9\xdb\x9cJ\x00\x15\xde\x81\x9dzA\x81(\x8a\xf1\xb2\xa4^\xca\xddXEL\xd0\xe1\xb8\xe2`$f&\xa5p\x13\x163\x0e\xce \xef\xacYJ\x17\x9es;:\x08\x97\xab\x04\x11\x1e\xaf\xc5\x92o\xb8\x05\x82\x0e\xaf\x8a\x0e @q,\xb1!s\xe2!X\xc1\xbb\xb8OJ\x91\x1f\xb55r7/\xb8*\x84W\x8b\xa5\x16\x05\x1d\x9a\x10t\x18m\xe0`L\x8eCIiW|A\xa9\xd9\x99\x17R\xe9\xe2\x0b\xb9\x1b\x0f\x12j<P\x1a\x96\xd0\xa8yA\xbdi\xd0\xe1\xa4\xc6\x03\x91.`\xae\xb1\x1as\xc9\xd7\x0e\x84\xea\xecax\xa6\x10*\x9cd\xdd\xb6/tq\x95\x10\x81x\x02]\x01\xd7\xe5\xd1\x14\xc6\x04\x19\xf8\xf7\xa4\xf0\xaf\x04\xe2\xc9\xa4\x01\xd5rP\xa5"\xf1]m\x88\x7f\xc56\xff\x92m\xbf\x15\xdb\xa81\x82\\\xf1\x89s]\x06\x0f\x1d\xc5}g\xceo\xd4X\x8a\xaa\x1d\xdb\xa4)\x01\xcem\xa5A\x9d\xab\x1e\x89\xbb\xa0\xc3\xeb\xca;dP\xee\x82@\xa9TWi\xdc\x18:5t\xd57\xc84E=\x8c\xdc\xe1_\x05\xba\x04\x97\xad\xb1\x8e9\x96\xa9\xc6\xfa8\x8b\x88\xa8\x88\xef\xeb\x82/\x02U\x03\xdcHg\x93\xb5q2V\xa7\x1f\xe3;\xae\xf1\xab\xa5\xcb\\.\xa9Vd\x1b\xb4 \xdb\xa0\xb3\xbe\xe5r\xc8\x11Q\xec\xe6\x90-M\x83\x82\xda\xc3\xb8\x92\xdd\x82\xe3\x96m\xe3b\x9b\x12\xa4O\xd6\xc6\xdaTYh\xdci\xeb\xdc\xd3l;\xad~\x13tH\x12\xf9@@\x1dU\xb6MR\x03\xd1\xd9\x1b\xa12\xb5\xb7\xdf\xe9=\t\x91l\x90D)\x8am\xb6\xa4)\x91\xd8\x96m\xa7\xb5/\x91\x162t\x94\x14\xb1\xb1\xf1\xe3\xbe\x1b\x7f\xa2mg\x95\xfb\x88G0\x05:\xe1d\xf3\xf9\x81BC\xd8\xae\x98\x14X\x1ag*\x19;yA\x9d\xa3+\x06\xd5fO\x96\xbe\x1a\xb0\x9c\x19r\xce\x9f\xd5\xbeZ8\x99\xd1\xb5D\xb2\xbaT\':\x7f\xa8\xa7\xd96\xa9|\xa6\x15fN\xa5n^\xe7\xbc@K\xc9\xd4U\xdf\xb4(\xa7\x1c\xcf>;\xf9f*\x99\x9b\xdav\x88\x8d.\x13E\xd6FD\xdb\x0e*\x9fi\x89\xb9\x9ft\xcah\x91\x19\xde\xa8t\x96\xe8\xb4m\x14\xba\xa7\xb4\x06P]\xc8\xd5\xd2y\xacD>)P\xe7\xf2D|\xce\x0b>\xbe\xfbR\xf1|A\xb6+]z\x10j\x8a\xba\xf8\x088\xcf\xc1\xc6\xa5\xa7\xc7-|\x88\xdc\xa0V\x97R\xf4e\xedI\x8d\x84\xdco\xcb\xd8o\x1fV\xdb\x8c\x121J\x80v\x02\xb1\xd1\x8d\x80\x91\x0f\xf6\xdb\xa3\xd0U\x89\xca*\xf1$EkPuq\x99\xeb\x08\xfb\x1d\x96\xffn\x8d\xa3\xb8F8\xafPA5\x15\x15\xa8z(\rO\xe8\xfb\t\xe37\x11\xe3\x81\xc7\x8c\xda\xe1|\xae\xa2\x06<cL5U\xf3\xces+\xe6k\x04j\x04\xcd\xf6\xbd\x00\x91\x84\x96\xa5\x03(\xed7D\xce\x8f\xa7-P[\x18\x1f\x17\xdb\x08\xe3\x82\t\x9dn\xac+\xdd7\x95~|\x0c\x9fWu\r:\xaf\xf0\x94\x97\x8a\xf6U\xa5\x9e\x18m\xf4ck\x8c*\xc6\xd45\x95jAa\xa1\xcb\t0\x9d\x1e~\x84\xf1\xe8\xf5\xf8\xd8_\x01\xb1x\x89\xf3\x94\x9b\xbe\x0b:;D\x06\xa7&\xf6z\xb1\xf4\xbbH*\xc3\xecx\xc1~fj5\xfd\xfc\xecx\xf1\x9c\xb1f~\x15\xa6\t\xea\xf1\xfc\xb4f6\x0bS)\xc7\xd8U\xb3n\xd2\x8ed\x0bu<w\xcd\xb2\xb9m\xd7\xedr\xc5\x96\xed\xf5t\xde^\xb1\xfb\xd5t\xfe9\xf9\x8b\x06W\xebe3\r\x97u\xa4\xeb\xd1\x19\xc5jrh\xbdf\xca\x17M%\x91\xfc\xb3\xbf\xc4\xf4\x1b\x8d\xa6\x9foh\x11v5\xbd\xben\x97\xed\xfcS\xcb\xee\xfc\xe5"\x93Cj\x90\xf7\x18\xbbj\xdb;?\xe1f1k=\xb6\xe4H\x1a\x85\x01\x19t\xdb\xb0Y\xfbW;\x0b\x1b\xf8\xeb\x8c71\xe2\xf2\x9d\x8c\r\xcc\xa8}M\xf5\x1c\xe2\xf9\xbe\xe2\xee\xf90\x18>\xf4\x07\xf57bC2T=\xfa4\xbe\xfd\xf3\x15\xc9\x1f\x0b:%\xc9Eod\x95\x04\xe7c\x9ex\xc9(\x8c7i>\xa3v%\x05\xd5\\\x92TUR\x08\x1d%\xc2\x95\x95\xdf\xd3tjK\xbcHG\xad7zS\xd2\xd7U\xe2\x03\x91\xf6\x94\x0e\xba%\x03B\xb8\xa1m\xe8?\xc3\xfd\x99\x88\xda\x8a\x07\xf6\xb4^[\xb3\x81\x10\xd5\xe2\x881\xc6O\xf0+tI\x06lm\x95\xd4\xe1\xd4HY!\xb8\x89\x1d\x8b\x9f\xdf)\xe9\xedt\x1bv*k\xd3\xa7\x8e\xfd\x80\xef\x12:%C$\xf0*i1`*\r\x04;\xa9\x17|\x00!\xe3\xed\x0c\x84\x08\xb9u\x8b\xdaJ\xe9ReU\xdd\x92\xe8#!\\\xbc\xa4=\x03\xfb\xf93\x9f\x8a\xfe\xf4\xe9\xf6\x88\xa4,\x92*\x14!\xbf\xa7\x8eQ\xa8\x1e\xdc\x13\xbc\xa4\xaa\xfe\xd4\xd1>\x89\xc9\xaf\xe8\xfb\xa5\x87%u\x91\xa4\xa6$F:W1\x12\xc2=l\x97\xa4v^\x12\xab\x9d\x0e0V \xe4)n\xd5c\x92\xa6\xc6\x90\x8d\xdaR\xb6El\xa9\x95|L\xd2V\x84T\x8c!\x839W\xf4\x03q\xab\x8d\x97t\x15!\xe9\x82\x9d\xce\xfas\xa2\x8fF\xdf\xecuJ\x06N\xa81$-\xc6x\r7(\xe1V\xf4\x01l\xb5\xf6\xd4\xc6\x98\'\xb7\xcb\x9b\x96\xd8\x9aX\xf66~#\xf2\xb1\x9d-\xbe\xb2\xaf\xcd\x8a5WW\xf1\x9b\x9dI\xb8\x9dO\x02Y.p\xf9\x06\x95w\xf0\xb8\xa7\xf1-\x16\x07K\xf57qx\\g\xfe\xb2y\x98\xc2\xfd\xcb\xef\xf8\x9b=\xc6\xc7\x9e&\xf7v\xc9\x18\xb3\xdci\xdb\xcc\xd9\xdb\x9b\xe9\xf5:\x7f\x15t\xda|\xdb\x18\xc0a\x85\xe5\xc5\x8b\x17\xec\xb2\xf9x?k\x96l<]\xad\xbd6\x8bkv\x11\xd4\xbbm\xe7kv\xb2\x01\x1a\xcd\xae\xb8|\xf0\x86\xee\'\xcb7\x86?\xaf\x0bby\xf4\xeb\xc5\x0728\x0ck\xe9\xaf?\xe3\xf0\xab\xc9\xe4\x98\x06\x89\x82\xb1,\x10\xd4\xfcp\xdb|\x0b\xb39\xc7\xad\x17\xde\xb6\xf8\x06\xca\x9e\xed\xf5\xac\xfd\xe4\x15\\%\x9d\x02\xfc]\xaf\x83n\xde\x85\xf9\xe5yu\xc9\xbewC\xc1\xde\xa3\xba\xff=\xae\xe7\x1e\xfc\xfdT\xa5\xe2P\xfc&-\xd8\xf5L>\x8f\xb0\xfe\x1fT*P\xd5'
p192
sg23
(lp193
I23
asg25
Nsg27
Nsg28
VShelXL
p194
sg30
Nsg31
S'c69b92501b84fa8b915e739b619eb2f0'
p195
sg33
I21
sg34
VLeast Squares
p196
sg35
F0.2094
sbag1
(g12
g3
NtRp197
(dp198
g15
I00
sg6
I24
sg7
S'81c005c3d15f7318cc7e0eb5ff329774'
p199
sg16
g17
sg21
S'x\xda\x8dY\xffO[9\x12\xff=R\xfe\x07ku\xa7k\x05\xa4\x1e\x7f\xf7\xe9X\x89e\xa1a\x1b\xbe\xe7\xee\xba\xd5J\xe8\xb5<J\xd4\x90\xb0I\xd8r\xff\xfd\x8d\xed\xe7q\x9a\xf7\x82\x80V\x18\xc7c\xcf|f\xe63c\xd3\xef1\xfcZ\xd5\x0f\x8f7b\xb0\xa8\x97\xec\xcb\xa2\xaeV\xf5-\xfb\xfc?v=<\x1a}\x1c\xed\t\x0e\xea\x9d\xed\xf7\xfa\xbd\xf1\xc9x\xd4\xac\xbd\xa9\xe2\xea\xc9\x8c]\x887\xf06\xff\xef\xf7\xae\x8eN\xd9\xf9\xf4\x96\xad\xad\xdd\xb2*n?f\xcb\xf9\xf4i5\x99\xcf\xb6\xac\xba\x02\xc6\x07 \xdc.\xbb\xfa^W\xdf\xf0\x17.\xc5.;\x98>\xdeW\xe1\x17\x0e\xbb\xec|1\xa9g\xab*\xeeR\x05\xa5\x1e\x9fVI\xfaxZ}\xf9\xc6\x9e\xd9>\xdb\xe3\x03e-{\x832R+\xf6\x96\xdd-\xe6\x0f\xec\xa2Z,\xe7\xb3\xe5?\xd8\x9fO\xf3U\xd8d\xd9\xc8\xcd\x17\x0fO\xd3\x8a\xdd\xcd\x9ff\x05\x8b\xf1?\xd9!8v\xee\xfb\xbd\xc3\xa3\xd1\x08\xb7\xb2\xc0\xaddv`\xadan`\xbc\x97L\x98\x81\x03o\x98\xe7\xe9_\xbf\xf7\xe9\xe8\xea\x8ai\x19\xb5\xe5\xcd\x0f\x95tG\xe3\xc2w\xbf7:\x18\x8f\xd9\x1e\xf4{\xd7\xbf\x9f\x9e\xe2gz\xef\xe3\xee\xde\xef\xbb8\xd8\xf9\xd4L\xe2L\xf85N\xee}*+w\xe2<.\x8e\x93\xc7\x07\x87\xec\x90\r\xd9y\xbf\xf7\xef\xb3\x93q87\xfe\xeb\xf7\x18\x9e2\xb8\x1e0\xd3\xef]\x8c\x0e\xce\x18\x13x\xee/\xe7g\xbf\xb2\xbf\r\xfb\xbd\xe9d\xb9b\xaa\xdf\xbb{\xa8\x1e\x99\xe8\xf7\x0e\x0e\xc7\x07\t\x8b\x7f\xcd\xa7\xf5\xb3\x18\xd4\xcf\xabE\xb5\xfc\xb9\x99\x1b~\x9b^/\xbe\xb0\x9f\xfe>\xf8\xe3\x8f&z\xee\xbfM\x7f\xca\x1f\xbf\xdb\x90\xc1\xb3\xff\xfb~8\x0e\xb1\xc6\x07\x82\x87\xaf~\xef\xf8?\x07W,}!\x92\xda\x1a\x9c;GP\x18\x93iN\x1a\xb0B\xa7\xb1vR\x19\xd1\x8c\x8d\xd0\xc6\x871\xc0 n\x96\xe6\xb9\x12\xb2\x11\xe5Z\xe0\x8a\xfd~\x8f1:\x82\x0b\xee\xc3n{\x01z\xad\xb3\x10\xb7\x96\x86\xdc\xfb\xa8\x83 \x1d\xb4\x16R4\xe7Zi\xd1\xe1il\xa4\xf4\x12:t\x10\x0ec\xa1Q\xc7b\xc4m\xe8 \xbd\x93\xa4\x03\xf7\xf9`\x00\x95g\x85\xc1088>\xf9\xc8@a\xda\r\xa36d\xb95\xe9T\xd4F\x08\xcb]\xa3\rW\xdc\xaa\rm\xf6`\xa0\x13\xd2q7\xc6\x12\xbe\x92lC8\xb8o\x94u\x1c|\xc6Akp\xdat\xd8&\x1dA\xa5A\xb4lS\xca\x89l\x90\xf0>\x1bd\x8d\xca\xb3\xce\xb9\r\xdb$\xd9\xc6\x95\x04\xc8\xb6\x81\xf7N\x91\x074\xc8\xd7\xd9\xa6\x8a\xdf\xa4\x94\xd9\x11J\x07%\x9a\x9dq\xc8;b\x07P\x95\xac\xa6\xd2\xe8\xf1M\xbf)c\xb3A&n\x16\x86\x98\xfe\x90\xfdn\x94\x89:\xe8\x82\xaf\x16`\x9bM\x955\xde\xb9\x1c\xcb"\xf9\xbb\x1d\xbf.G\x84\x95\xae\xa5\x836*\x83*@\x17P\x05\xa9\x83\x0e\x88:\x18\xd2\xc1\x84Po\x96\x82\xd5\xca7\xf9d\x8c\xb4\xb2+\x87\x9c\x926\xab\x03\xe8\x9eM\x1f;\xae\xf3\xc1:\xba;\x1e,yV\x07\x87z\xc3\xc7\xa6\xc4\xafP<o\x0fNj\x93\xb5q\xca\x80~\x9d\x8fm\xe1\x07LW\xd1\xe0o\xac\x17y7\x8b\xce\xd2\xa2\xc36cEV\xd3\xa0\xc3[\xfc`t\xe6\x070^\x12)\xa8l1x\xa9\xa3\x0e\xae\xf8\xd8\x08\x93u\xc0H\xa5\xec4\x81\xbbl\x97\x8f\x9dv\x19j\x8d\x1bm\xc6\x99U.\xc7\x19\xe8\xec\t013\xe2\xac\x0f\xfcp\xc8\xf9/\xb8u\x13[\xc2\x81m\x96*\x85\xdb\xe6\xcc\xc1\x90\xb3]>\x16\xc81\xc5\xc7\xd0\xd2A\x1a\xe2(\\@\xc4D>\xe6\xc8=Q\x87C\xd2Ac\x92\x99\x06\x13!\x15\x10\x0e\xe0\x95\xea\xc4Ax\x1arg:\xb8\x84\xf2\r\x83\x83R\xcfp\xd2\xcc\xc9\xa8\xc3\xaf\x05\x07L\x80\x1c\x9dF9\x99\xc9\xca \xcd\xb9.>\xc3\xd5\x99\xab%\x92^+\x1e\x04Q9z\x80\x0enjO\x18\xaa\x10\x0f\xa8\xc3\x11\xe9 \xac\xf36\xb32\x06\xb52\xc4\xd0Zw\xe1 \xa1\xe0\xa0\xa1\x85\x03\x06\xa2 \xe3\xa5)\x0e\xb0\x94\x85\\E\x1d\x8e\x0b\x0eV\x9a\xec+\x0c7\x91\x99\xd4houg<8E8(\xdf\xd2Ax\xa0\n\xe9=\x19\xcfKL\x9a\x90\xe9\xa8\xc3{\xd2\x01\x04\xfa\xc2Pl\xc8\xac\xba\x01\'R\xd5\xda\xc4AB.\x04:\x94\x99V^pJH\x07\xa5\x8c\x0bB\xc768\x0c\xd7p\xb06\'\x9bt\xdak\x91u@\xf8:uP\xc4\xaa\xe8\xd9\x16\xf7Ib\xf3\xd0)\xd8R\xbbK\xff Sn\x9e\x94x@\xd2\x05\x97k\xac6\xb9bk\x0fB\x89\xce\x98\x04\xaa\x01\xa8h\xcb\x17Z\t\n\xcfB\xfc\xc0-\rM\xae\xb1\x0cd\xe4\xdf\x13\xe2_\t\xc8\x93\xb9\xe2#E\xe9\x9c\xbd\x8e\x0b\x05m\xfe\x15\x9b\xfc\x8b\xb6\xfdF\xb6I\xd0"\xfb\x189\xd7\xe7\x96\xca Eu\xe7<v\x104l\xd7X!\xad.\xf8R\xbe\x81\xa18\x93*\xe9\xf0\xa1\xf0\x8eq\\6\x80\x81Rh}3\x8f\xadZ\'\xff:\xa0v\x04\xdb\x8a\x96\x0e*a\x92x\x87\x8bR\xea\xb2\xe2\xa0@eDT\xc2\xf7\x03\xe1k\xf0\xcc\xd2\xfea\xf9\'m\xbct\xe2u\xf8\x8eJ\xfcj\xe9\xb2\xb7$\xa6\xb9\xa7*\x8a\xb6\xc9\xce\xfaf\xa8,\x19m\xda9\xe4\nsQ\xc3\t\xdcS\xed\x16T\xbb\xb3m#\xb2M\t\x847W^l\xe4r6\xa1\xdf=\xd7\xaf\xb3\xed\xb4\xf8M\x80\xcf\xe4\x8bAds\x8d\xd5H\x03\xbe+7\x95Qk\xbd}\xabnZ\x90\x99\x14\xa4Q\x9cls\x14Q\x9e\xfb\r\xdbNK_"\x1dP_\xa2\x02U4\xf3\x98o\xee\x95yqV\xb8\x0fy$\xa3\xe3\x9cu\xb9\xcdG\xfen\xb8x\x93\x7f\r\xa9\x89\x97\x9cVL\x1ao\x81\x0c\x12\x94\xe8\x92\x8a8\xa0\xb77r\xfe\xac\xf4\xd5\xc2\xd3\r\xc6I\xf40UH\xcd\xed+\xfdv^\xf8L+\xaa-\x0e;8\x9e\xeb<\x02\xd8yg@\x8a\x00\xe2O\xd3\xbe3\xd8B\xe6\xa985\xbd\x06\x95:M\xf7!&\x92m\x07\x85\xcft\xb8#\xa6\xb1WV\x93mV\x81P[m\x1b\xc6\xee\xa9\xd9\x03\xe3\x90\xe7\xea\xe4\x05~\xe7.\x12\xf3B\xb9\xd7\xe1sA\xf8`\xb3"\x12\x0f\xa2\x10\x16>\x979\x11\x9b\xa2\xae\xfb"\x04\x9a\xc9\xf8\xf06\x1fa3Qj\x8e\xa0\xf4\x95\x92zR+\xa9\xdf\x96\xa9\xdf>,\xb6Y<41\x05\x9e\x04\xa5\x13\xc0\xfc\xf7nk\xbf=\x8c]\x95 Vi\xbc\x8c{\x006\x9a\x99\xeb\x10\xfb\x96\xc7\x7f\xd8\xe3(\xed\x11\xef+\xc8\xfc\xae\xa0"KW\xa4\xe4k\xfa~\xc4\xf82a\xbc\x1703\x90\x89\x0e\x9b\x0c)KM\xd5\xd0US1H\xf2\x10\xaf\x95\x9b\xef\x02\xc0\xd7\xdb\x1f\xa0\xfc\xc2\xed\xe8\xb6\xc5\xc5\x06\xc6\xc7d\x1bbl9u\xa0x\xcd\xa3\xee;\xa0\xff\x12>\xef\xcb\x1e\xd8\xa2\xaa\xdc\xc1\x1b\xeeswgB\xf7`_\xdacX0vx\xa1S\xf9f\x04>\xdf\xa5\r\x86\x880\xaf\xc0x\xf8at\x1c\x9e\x80Xz\xc4y\xcdK\xdf\x15\xf6\xcc\x89\xc1\xf1\xe4\xbb\xf9"\x9c"\xb1\x0c\xb3\xe39\xfb\x99\xa9\xe5\xe4\xeb\x9b\xe3\xf9[\xc6\xaa\xd9m\\&\x04\x8f\xcb\xaa\xe94.\rW\xf1\xdbjU5\'\xa2-\xc8T\x8f\xd5\xa2z\xa8W\xf5b\xc9\x16\xf5\xdddV\xdf\xb2\xa7\xe5d\xf6\xb5\xf1\x17N.W\x8bj\x12\x1f\xebP\xd7\xa33\x8c\xd5\xc6\xa1\xe5\x99)?4Q"\x85qx\xc4\x0c\x07\r\'_\xefq\x13v;\xb9\xbb\xab\x17\xf5\xecK\xcd\x1e\xc3\xe3"\x93\x03k\xf8.c\xb7u\xfd\x18\x16\xdc\xcf\xa7u\xc0\xd6j\x8b\xb3\xb0\x87\x06=TlZ\xffUO\xe3\x01\xe1\nr\x99r#\xbf\xc9\xb8\xc8\x8c:\xb4/\x81CB\xd4\x17\xdc\x03\x1fF\xc3\xf1\x1c\x94\x14k\x92\xf1\x06\x8d?m\xf0w\xa8H\xc1\x97\x9d\x92\xe8\xa2KY$\xf1\xfe\x00!\xaf\x84\rQ\x1ct\r\x1dL[R`\xcdEIU$\x85\xd0\xf1,\xeb\xacJg\xdaNm\x91\x17\x91b.\xf5\xbad`\x12\xe4\x03\xd1\x9c)=tKF\x84\xcc\x9a\xb6\xd6\xbb\xe6\xfd\x0c\x92\xb6b\xcb\x99\xe1)\xe3\xd2\xae!\xc4\xc3[`\xc0\xd8\xa4\x9f\xf1\x8e\xd9%\x19\xb1uER\x9bPX0+\x04\xb7\xa9c\t\xeb;%\x83\x9d~\xcdN\xe5\xf4\xfaO\x1d\xabg\xa7d\x8c\x04^$\x9d\x89\x98J\x1b\x18\t%\xc1m\xd36\xd8\x19\x93\x15r\xeb\x96\xb4\x95\xd27\x95UuK\x9a\x10\t\x91\xf0\x9a3#O\x87;\x9fJ\xfe\x0c\xe9\xf6\x82\xa4$I\xbc\x81\xcbt\xa6NQ\xa8\xb6\x9e\tAR\x15\x7f\xead\x9f4\x8d_\x8d\xe7/Ij\x92\xc4^>Ez|b\x08\x91\x1f*K\x97\xa4\xf6A\xd2\x14;=\x98T\x81\x92_1n\xd5K\x92\xb6\xc4\x90K\xdab\xb6%lu`\xc6\xed\x92\xae \xa4\xd2Y\xd6\xe4\\\xd1[\xe2V\xdb \xe9\x0bB\xd2G;}\xbcN\xc4\x1b\x8b\xdc"\x199\xa1\xc4\x90\xc4+Z:[%6\x11A\xebNI\x1d\xa8\x8d\xb1@n\xe3\xfb\x1a\xd9\x1aY\xf6!\xfdE\xe4s=\x9d\x7fg\xdf\xab%\xabno\xd3_v\xce\xe3\xeb|#\x90\xe5"\x97\xafQy\x07\x8f\x07\x1a\xdf`qp\x06\x8bU\xe2\xf0\xb4\xcf\xec]\xb5\x9d\xc2\xc3\x87?\xf07{\x89\x8f\x03M\xee\xb6\xc9\xd8d\xb9\xd3\xba\x9a\xb1\xeb\xfb\xc9\xdd*\xff)\xe8\xb4z^\x9bP\x83\x02\xcb\xce\xce\x0e\x1bW\x9f\x9f\xa6\xd5\x82\x8d&\xcbU\xd0f~\xc7\xae\xa2z\x0f\xf5l\xc5N\xd6@\xc3\xd5\x05\x97\x9b`\xe8~c\xf9\xda\xf4\xd7\x15!\x96g\xbf_\xdd\xa0\xc1qZ\xcb\xf0(\x92\xa6\xdf\x9f\x9f\x1f\xe3$R\xb0\xa1\r\xa2\x9a7\x0f\xd5s\\\xcd\xb9\xda\xf8 \xd8\x96>\x01:\xb3\xbe\x9b\xd6_\x82\x82\xcbF\xa7\x08\x7f\xd7\xc7Q\xb7\xe0\xc2\xfc\xe1Eq\xc9~p\x03a\x1fP\xdd\xff\x11\xd7\x8b\x00\xfe~S\xa5\xd2T\xfaKZ\xb4\xeb\x8d|\x9b`\xfd?\xa7WP\xa6'
p200
sg23
(lp201
I24
asg25
Nsg27
Nsg28
VShelXL
p202
sg30
Nsg31
S'c69b92501b84fa8b915e739b619eb2f0'
p203
sg33
I22
sg34
VLeast Squares
p204
sg35
F0.2094
sbag1
(g12
g3
NtRp205
(dp206
g15
I00
sg6
I25
sg7
S'403f953b0931c62db9432a335103b9fe'
p207
sg16
g17
sg21
S'x\xda\x8dY\xfbo\x1b\xb9\x11\xfe]\x80\xfe\x07\xe2\xd0\xa2\tb+\x1c\xbeY\xd4\x07\xf8|v\xe4F~\xc4q\xdb\\p@\xb0\x17\xafc!\xb2\xe4Jr\x93\xfe\xf7\x1d\xbe\x86\x8av\xe5\xdaq\xa05\x97C~\xf3\xfafH\r\x07\x0c\x7f\xd6\xed\xfd\xc3\'1Z\xb6+\xf6y\xd96\xeb\xf6\x86\xfd\xf1_\xf6~|<\xf90\xd9\x17\x1c\xd4k;\x1c\x0c\x07\xd7\xa7\xd7\x93<\xf7S\x13gO\xe7\xecR\xbc\x80\x97\xe5\xffppu|\xc6.f7lc\xee\x8eYq\xf9k\xb6Z\xcc\x1e\xd7\xd3\xc5|\xc7\xac+`|\x04\xc2\xed\xb1\xabom\xf3\x15\xff\xe0R\xec\xb1\xc3\xd9\xc3]\x13\xfe\xe0\xb0\xc7.\x96\xd3v\xben\xe2*M\x00\xf5\xf0\xb8N\xd2\'\xb3\xe6\xf3W\xf6\x9d\x1d\xb0}>R\xd6\xb2\x17(#\xb5b/\xd9\xedrq\xcf.\x9b\xe5j1_\xfd\x85\xfd\xfbq\xb1\x0e\x8b\xac\xb2\xdcby\xff8k\xd8\xed\xe2q^mq\xfdWv\x04\x8e]\xf8\xe1\xe0\xe8x2\xc1\xa5,p+\x99\x1dYk\x98\x1b\x19\xef%\x13f\xe4\xc0\x1b\xe6y\xfa\x1d\x0e>\x1e_]1-#Z\x9e?T\xc2\x8e\xca\x85\x7f\xc3\xc1\xe4\xf0\xfa\x9a\xed\xc3p\xf0\xfe\xb7\xb33|\xa7\xf7?\xec\xed\xff\xb6\x87\x0f\xaf>\xe6A\x1c\t\x7f\xc6\xc1\xfd\x8fu\xe6\xab8\x8e\x93\xe3\xe0\xc9\xe1\x11;bcv1\x1c\xfc\xe3\xfc\xf4\x9a\x19\x15~\xa5\x18\x0e\x18\xee2z?bf8\xb8\x9c\x1c\x9e3&p\xdf_.\xce\x7fe\x7f\x1a\x0f\x07\xb3\xe9j\xcd\xd4pp{\xdf<0\x9c}xt}\x98l\xf1\xb7\xc5\xac\xfd.F\xed\xf7\xf5\xb2Y\xfd\x9c\xc7\xc6_g\xef\x97\x9f\xd9O\x7f\x1e\xfd\xfe{\x8e\x9e\xbb\xaf\xb3\x9f\xca\xeb\xd7[2\xb8\xf7\xbf\xde\x8c\xafC\xac\xf1\x91\xe0\xe1g88\xf9\xe7\xe1\x15K?hIm5"\xbb@\xa30&\xd3\x984`\x85O\xcf\xdaIe\xf2\xb86B[\x1e\x9e\x01Fq\xb14\xce\x95\x90"?ja\x81\x1d\x0c\x07\x8c\xd1\x16\\p\x1f^\xef\x07\xd3k\x95\x17\xe6\xdc\xda"\xcf!\xe0B\x0c\x820h\x8dk\x9a\x8cQ\xe2\xd4<n\xa4\xf4\xb2\x0f\x83p\x18f\x19\x8e\xb5n\x1b\x83\xf4\x0e\x08\x03\'\x0c\x00\xaa\x8c\n#\xd1\xfc\'\xa7\x1f\x18(L\xbbqD#\x8a\xe6\x96\x80[!\xac\x87\x8c\x86+n\xf4\x16\x9a}\x18\xe9d\xe9\xb8\x1acI7I\xbaq\xaf\xb9s\xe9\xd9q\x0cZ\xd2\x19\x9c\x96=\xbaIg\x8b\xa8\x06a\xb7uS\xca\x91%e\x82\x10\xed[\xd6\xe5\xdcy\xd8\xd2M\x92n\\I\xeeU\xd6\r\xbcw\x82<\xa0\xe1\x99\xba\xa9\xea7)\xa5\xcb\xcf\n\xa7\xda\xac\xa7\xc5Gn\xbb\xba\xa1\xe7\xa5.@\xd0\xe7\x1d\xbf)c\x8bB\xc6\x96G\xa0u\xd1m\xcaE\x0c\xba\xdaW\x0b(\x16Q\x16\xd9A\x95X\x16\x00\xb27~\x8bC\x91V\\\'~\xb5\x89\xbe\x0f\x1b\x0b\xd0\x82\x8c*\x08\x8er)\x87\x0ca0\x08H\xe7\xf8\x85\x10<\x19\xaf1\xd2*\xdd\x83\xc1)Y\xe0+@\x83n\xfb\xd8\xf1b&\xae)\x94A\x92<>n\xc7\xaf\xa9\xf1+\x14\xda,\xa3\xc1\x8c\xf69\x96\x8dS\xe6\xb9>\xb6\x95\x1f\xb8w\xb4\x82\xf5B\xcb\x92\xa7\xca\xe8>\xdd\x8c\x05S\x1e9Jn\xf3\x83\xd1dI\xe3)h1\x8f\x8bn>\x10)bp\xd5\xc7F\x98\xb2(F\xaaQ\xbc\xd8\x17\xb9\xcb\xf4\xf9\xd8\xe9\xb2\x9c\xd3h\x8b\xed8\xb3\x9a\x12\x07\xb4*\x1b\x1b^<\xcf\xbdA;\x1cq\xfe\x0b.\x9dcK8pyQ\xa5\xb83\xc4\x16\xde\xa5\xf8\xdc\xe6(\xc4\\}\xdc\x893)c\xc6\xee\'\xe5\x892\x05WD\x99"a8"\x0c\x1a\x93Lg_\x08\xa9\xa0p\xa6\x01\xaf4\xf4\xc6\xba\xa3|\x0b,\xd4\xe5\x12bD\xa7\xe8\xd1\x18\xb2\x0e\xc6}\xc4\xf0k\xb5\x03&@\xa1T\xccFYx\xdd \xd1\xba>;(\xae\x0b\x06\xa9u\xc7\x17H\xb0\x14\xeb`*m\x13\t"e\xe9\x88\xe1\x980\x08\xeb\xbcS\x05\x83\x01Ey\xa8\xb4\xe9\xab\x17\x12\n\x05\xe3\x0c\xcc\x81-\x0c9\x10\x93\xf2\xd2T\x07\xd4,\xe4\xc9\x0e\'\xd5\x0eV\x9a\xb2>\x86\x9b <\xda[\xdd\x1b\x0f\x98~\xc4s\xbe\x93\xf3\xc8J\xc4\xeb\xbe\x10\x08JCE\xa6T\xc4\xf0\x860\x80@_\x18\x8a\rY\xc8\xd5\x00\x92_\xaf\x1d$/y\xa1\x9d\xe9\xd6M\xcb+\xe1E\xaaH\xbe\x10\x14\x9e6\xf0\x0eb\x18o\xd8\xc1Rm\x97N\xfbB\x99!5\xad\xed\xc3\xa04q\x9f\xd4\xdd\x1a\x00\x16H\xf9j\x87T\xbbs{\x97\xf2\xe2\xb4\xc6\x03\x92.P\x8d\xc5\x10\xc8\xcf\xda\x83\x90\xbe7&Ey\xb4\x06:\x18\x84V5\x8bEq\x00@\\7=\x1a[\x18\x13d\xe4\xdfS\xe2_\x89/\x0b\xb19\xa4(M\x15\x89\x0bi\xbb\xfc+\xb6\xf9\x17u\xfb;\xe9&\xb1\x08\t \xce\xf5\xaa\xd4\x16\x8fq\xdf\xcb}H7\xf4\x08\x1d\x1f#\x04S\xedK\xf9\x06\x86|\x8c\xc4\x121\xbc\xad\xbcc\x1c/\r\x17(\x05\xc5\xd6\xdaZ\x10}>v@\xdc\xa7Av\xb8O\x01\xd5X\xee8%\xba&d\xa0D\xe9a\x98J\xf6}K\xf65xR1b\xa3\x8d(\xf6E\xabw\x98x\x87}\'5~\xb5t&\xeb&5V\x8e\xa2\x1b\xf6\xb6\xa2\xbf\xbe\x99\x12\x95\xc6`\xb4wr\xc8S\x1e+J^\xe0\x9e\xea\x9b\xe0zK\xb7\t\xe9\xa6\x84\x92\x8a\xb2\xc9\xb9BF\xcak\xcf\xfd\xf3t;\xab~\x13@\xf9(\x10x\xa9\xb1Z\x82H}\xd2v\xec\x18\x8a\x1d,\xb3\x9d\xdam\x81\n\x954J\x93n\x8er\x13An\xe9vV\xfb\x12\xec\xb6\x84*Q\xe4\x0c/(1\xdf\xacy\x9en\xe7\x95\xfb\x90G\n\xa1:\xac\xc0\x85\x07\x91\xbf\x85\xeb\xab\x85\xc28:3\x98n\xef\x89\xf9dH!\xe1\xa9\xe7\xa2F\x02\x8c\xf1[9\x7f^\xfbj\xe1%ddN\xa2\x87\xa9:i\\\xf9y\xba]T>C2/}\xb5\x0b\x1d\\\xc9y\x87x\xfa\xf8L\x03\x85W`\x9fN\xbe\xd9J\xe6V\xeb\xdak\x10\x13hChD\xd2\xed\xb0\xf2\x99\x96\xba\x9c\x13\xbc\xb2\x94\xa5\x18O \xd5N\xdd\xc6\xb1{\xcar\xd8\xa0\xf8\xd2v{\xe1E\xc98\xcb{:\x97\x1d\xf6\xb9$\xfb`\xc0\x89\xdc{\xa2\xeeh\xab\xbc\x1a\xba57\xd6\x9ds\x07\x1d!\xb0s\xee\xe4\xac\xb7\x9e\xea\x1e\xd6i:^\xc9\xb2\x1fXY|\x0f2\xf5\xdbGU7\x8b9\x9bt\xc0\x9d\xb05W\xd4\x8d\x88\xce\t\xa4\xf6\xdb\xe3\xd8U\tb\x15\xcc\xbd\xbc\x06\x805\xd4UI\xa3\xfdSk\x1c\xa75\xe2y\x05\x1b,W\xad\xa2\xeb\xb9U\x89\xe7\xf4\xfdh\xe3w\xc9\xc6\xfb\xc1f\xa1\x8b(=\x9f\x91tR\xf4X\x90z{\x0bCL\xee]\x87\xf3\x03IH\xeaB<\x1d\x01\xea\xf1F\xe0Iy\xcb\xc6\'\xa4\x1b\xd8JM\nc\xb8\xd8Gc\x9b!\xf5S\xf6yS\xd70\x1a\n\xb7b\xd3HU\x0c\x97P\xf6I\x1b\x8f\xab\x8d\x9dU\xe5\xb6D"\xe4r*A2s\xa9w\xfa?6\x1e\xbf\x9d\x9c\x84+ \x96.q\x9es\xd3w\x85\xb6L\x0c\x8e\x9c}\xbbX\x86]$\x96av\xb2`?3\xb5\x9a~yq\xb2x\xc9X3\xbf\x89\xd3\x04\xba\'Lkf\xb38\x15s\x8c\xdd4\xeb&\xef\x88\xba`?\xf7\xd0,\x9b\xfbv\xdd.Wl\xd9\xdeN\xe7\xed\r{\\M\xe7_\xb2\xbfpp\xb5^6\xd3xY\x87X\x8f\xcf1V\xb3C\xeb5S\xb9h\xa2D\n\xcf\xe1\x123l4\x9e~\xb9\xc3E\xd8\xcd\xf4\xf6\xb6]\xb6\xf3\xcf-{\x08\x97\x8bL\x8e\xb0\xe7\xdac\xec\xa6m\x1f\xc2\x84\xbb\xc5\xac\r\xb6Ef\xc1Q\xd8G\x85\xee\x1b6k\xff\xd3\xce\xe2\x06\x0e\t\xe9]\xca\xafr\'\xe3"3\xeaPi\x03\x87\x84\x9a]\xed\x1e\xf80*\x8e\xfb\xa0\xa4\xd8\x90\x8c\xb9\x89\x9f\x16l\xaaH\xa1\n\xf6J\xa2\x8b\xde\xc9*\t>\xbcG^\xb2\xa1\xe6\x04\xac!\xbb\xba\x92\x02k.J\xaa*)\x84\x8e{Y\x8c\x9c\xb4\xa7\xedE\x8b\xbc\x88\xe1\xffNoJ\x86\x1a\x80| \xf2\x9e\xd2C\xbf\xa4\x0bh\xcd\x06Z\xeb]\xbe?\x83\x84V\xec\xd83\x1c\xef\xde\xd9\r\x0b\xf1\xc0\x14\xc1\xc6&}\x86\xee\xadW2\xda\xd6UI\x1dy\n\xb3Bp\x9b:\x96h\xb1>\xc9\xa0\xa7\xdf\xd0S\x05=\xe3\xa7N\xfd@\xe0\xf6^\xc9\x18\t\xbcJ:\x13m*\xb1U\x8b\x92\xe0v\xa1\rz\xc6\x02\r\x85o\xe3\xfbp\x81\x95+\xab\xea\x974\xc1\xb6a\xf9\xb2\xa7\xe6\x90\xce|*\xa1\r\xe9\xf6\x84\xa4$I\x15\xfb\xa4\xb0\xa7\x8e\xfab\xf9\xdc\xb5\'\x04IU\xfd\xa9\x01\xd2]m\xf6\xab\xf1\xfc)IM\x92\xd8L\xa6H\x8f\x87\x82\x10\xf9V\xf4Kj\x1f$M\xd5\xd3\x83I\x15(\xf9\x15\xe3V=%ik\x0c\xb9\xe4\r\xcc6\x9fV\x08\xf7\x14\xbb%]\xb5\x902)\xa3\x8d\x95iO\xbd#n\xb5\r\x92\xbeZ(\x96\x14\xcc\xa1\xc8\xc2\xf1\xc4"wHFN\xa81\x94\xba\xff\xb0\xb7J{\x8b\x80\xbaWR\x07jc,\x90\xdb\xf5]\x8bl\x8d,{\x9f\xbe\x11\xf9\xa3\x9d-\xbe\xb1o\xcd\x8a577\xe9\x9b\x9d\x8bx;\x9f\x05\x8a\\\xe4\xf2\r*\xef\xe1\xf1@\xe3[,\x0ex\xde\xb1\x99\xc3\xd3:\xf3\xd7\xcdn\n\x0f/\x7f\xe0o\xf6\x14\x1f\x07\x9a\xdc\xeb\x92\xb1)rgm3g\xef\xef\xa6\xb7\xeb\xf2U\xd0Y\xf3}c \xe8X\xe6\xbez\xf5\x8a]7\x7f<\xce\x9a%\x9bLW\xeb\x80fq\xcb\xae"\xbc\xfbv\xbef\xa7\x1bF\xc3\xd9\xd5.\x9f\x82\xa2\x07Y\xf3\x8d\xe1/k\xb2X\x19\xfdv\xf5\t\x15\x8e\xc3Z\x86\xeb\xcf4\xfc\xe6\xe2\xe2\x04\x07\x91\x82\r-\x10a~\xbao\xbe\xc7\xd9<\xdc\xe2\xfc\xf0"\xe8\x96\xde\x00\xed\xd9\xde\xce\xda\xcf\x01\xe0*c\x8a\xe6\xef{\x1d\xb1\x05\x17\x96\x97\x97\xd5%\x07\xc1\rd\xfb`\xd5\x83\x1f\xedz\x19\x8c\x7f\x90\xabT\x1aJ\xdf\xa4E\xbd^\xc8\x97\xc9\xac\xff\x03H\nP\x9a'
p208
sg23
(lp209
I25
asg25
Nsg27
Nsg28
VShelXL
p210
sg30
Nsg31
S'c69b92501b84fa8b915e739b619eb2f0'
p211
sg33
I23
sg34
VLeast Squares
p212
sg35
F0.2094
sbag1
(g12
g3
NtRp213
(dp214
g15
I00
sg6
I26
sg7
S'95cfb9546989294d8773fa6eb72becff'
p215
sg16
g17
sg21
S'x\xda\x8dY\xfbo\x1b\xb9\x11\xfe]\x80\xfe\x07\xe2\xd0\xa2\tb)\x1c\xbeY\xd4\x07\xf8|v\xe4\xc6\xaf8n\x9b\x0b\x0e\x08\xf6\xe2u,D\x96|\x92\xdc\xa4\xff}\x87\x8f!\x15\xed\xca\xb0\xe2@k.\x87\xfc\xe6\xf5\xcd\x90\x1e\x0e\x18~\xd6\xed\xfd\xc3\'1^\xb6+\xf6y\xd96\xeb\xf6\x86\xfd\xf1?\xf6~rt\xfa\xe1t$8\xa8\xd7v8\x18\x0e\xaeO\xaeO\xf3\xdcOM\x9c=\x9d\xb3K\xf1\x02^\xd2\xff\xe1\xe0\xea\xe8\x8c]\xccn\xd8\xc6\xdc\x1d\xb3\xe2\xf2\xd7l\xb5\x98=\xae\xa7\x8b\xf9\x8eYW\xc0\xf8\x18\x84\xdbcW\xdf\xda\xe6+\xfe\xc2\xa5\xd8c\x07\xb3\x87\xbb&\xfc\xc2a\x8f],\xa7\xed|\xdd\xc4U\x9a\x00\xea\xe1q\x9d\xa4\x8fg\xcd\xe7\xaf\xec;\xdbg#>V\xd6\xb2\x17(#\xb5b/\xd9\xedrq\xcf.\x9b\xe5j1_\xfd\x8d\xfd\xf9\xb8X\x87EVYn\xb1\xbc\x7f\x9c5\xecv\xf18\xaf\xb6\xb8\xfe;;\x04\xc7.\xfcppxtz\x8aKY\xe0V2;\xb6\xd6076\xdeK&\xcc\xd8\x817\xcc\xf3\xf43\x1c|<\xba\xbabZF\xb4<\x7f\xa9\x84\x1d\x95\x0b\xff\x86\x83\xd3\x83\xebk6\x82\xe1\xe0\xfdogg\xf8N\x8f>\xec\x8d~\xdb\xc3\x87W\x1f\xf3 \x8e\x84_\xe3\xe0\xe8c\x9d\xf9*\x8e\xe3\xe48x|p\xc8\x0e\xd9\x84]\x0c\x07\xff:?\xb9fF\x85\x1f)\x86\x03\x86\xbb\x8c\xdf\x8f\x99\x19\x0e.O\x0f\xce\x19\x13\xb8\xef/\x17\xe7\xbf\xb2\xbfL\x86\x83\xd9t\xb5fj8\xb8\xbdo\x1e\x18\xce>8\xbc>H\xb6\xf8\xc7b\xd6~\x17\xe3\xf6\xfbz\xd9\xac~\xcec\x93\xaf\xb3\xf7\xcb\xcf\xec\xa7\xbf\x8e\x7f\xff=G\xcf\xdd\xd7\xd9O\xf4\xfa\xf5\x96\x0c\xee\xfd\x9f7\x93\xeb\x10k|,x\xf8\x0c\x07\xc7\xff>\xb8b\xe9\x83\x96\xd4V\xe3\xf6\x17h\x14\xc6d\x1a\x93\x06\xac\x14\xe9Y;\xa9P\x91\xf4l\x84\xb6\x10\x9e\x01\xc6q\xb14\xce\x95\xa0\xe9\\\x0b+\xd8\xfep\xc0X\xd9\x82\x0b\xee\xc3\xccQ0\xbdV.\x8frk<=B\xc0\x85\x18D\xc1\xa05\xae\x99\xa7Z\x89S\xf3\xb3\x91\xd2K\xde\x83A8K+c\xc0\xd9m\x0c\xd2\xbb\x8a\x01x\xd9\x18$\x8d\n\x83v88>\xf9\xc0@a\xdaM"\x1a\xb2\x82\xb1\xca\xdb\x8cF\x08\xa72J\xc3\x15\xd7~\x0b\xcd\x08\xc6:Y:\xae\xc6X\xd2M\x16\xdd\xb8\xd7\xdc\xe5g\xc7\xc1kG:\x83\xd3}\xf6\x95\xcej\xb2/\x88\x8enJ\xd9bI\xc9\x8b\x9a\xd6\x90S\xb8\xf3rK7Yt\xe3J\x027Y7\xf0\xde\x144B\xf3g\xea\xa6\xaa\xdf\xa4\x94.\xaf\xa0p*!\xb3\xf8\x98v\xf9Q7\xf4\xbc4\x04D\x0b\xd5\xf1\x9b2\x96\x142\xd1\xc3\xe1\x11\x8a\xfd\x82\xdb\\\xc4\xa0\xab}\xb5\x00z\xaf0t(v\xb4\x13\xc9\xdf\xdd\xf8\xf5$j\xa5\x83m\x0c\xda(\x9f7\x16\xa0K\xec8Q\xe0(\x970\x98\x82\xc1  \x9d#\x060\xc5|\xb6\x831\xd2*\xdf\x83\x01c\n\x08\x0e\xf0\x8e\x1d\x94\xe3\x14\x02\\\x97P\x06AQ\xc9Ar\xd8\xf2\xb1\xa9\xf1+\xa4\'\x15\xd14J\x13\x1a\xa7\x0c\xa8\xe7\xf9\xd8V~\xe0\xde\xb9\xec4c\xbdP\x9a\xf2T\x19\xdd\xe3ct\x1c\x90n\x06e;\xfc`4\xd9\x17L\xf1\x04F\x15%4`\xcaG\x0c\xae\xfa\xd8\x08\x03\x95+\x0ca0\xc8]B\xf7\xf9\xd8i\x8a3L\xb2\x8e\x8f\xa5\xd5%q@\xd3&`8\xf9\x98{\x83\x18\x0e9\xff\x05\x97\xce\xb1%\xb0\xe2dnT\x8a;c\x89-|&\xa3m\x8e\x12%%\xd1\xc7]\x0c2\xbe\x1e%\xe5\xcb\xa3\xa8\x9e\xb7\xe0"\x86\xc3\x82Ac\x92Q\x9c\t\xa9@P\xfc!2\xdd\x1f\xeb\xae\xc4\x19\xf2B\x97K\\\xd98\xd1\\J=\x03\x05\x99\x83\x88\xe1\xd7j\x07L\x00\xa2T\xccFi\xe9\x19\xf9\xc3\xf5\xc5:\x92&\xa9\x84MA\x07\x83\x10V\x15\x82\xae\x1b\xebB\x82HY:b8*\x18\x84u\x9ex\xc7\x84\xa0\x16\x85\xa1\xb5\xe9\xe5Tp\xb6\xf0\x0e\xe8m\x0c9\x10\x93\xf2\x85\xa1\xb8\x15\x05\x99\xe6\xc9\x0e\xc7\xd5\x0eVj\xe2\x1a\x0c7\xe1\x08\x83\xf66\xf9\xa8S\xb3\x94-<\x87\xfbm\xdb\xc1\xd7B\xe5K\xa2\xa3MTA\xa6d\xc4\xf0\xa6`\x00\x01\x8a\xd8\x1ccCJ\xca\x0b@\xf2\x13}v\x90\x9cT\xd2!\x82;y\xc1k\x15\x01]|!J\x94X\x9e0L6\xec\x10>\x99+\x9c\xf6\x9a\xec\x80\xa9i\xfb\xf8A\xaa\x92q\xe8\xd9\x8e\x1d$\xd8b\x07\xee]\xad\xdd\xc5-\\\xa6\xdc<\xa9\xf1\x80\xa4\x0b\x8ej\xac6<3\x9e\xf6\x98"\xb67&\x05\xe5\x855]~\x10Z\xfa\x12\x9e\x82b\x12\xa0\xf0\x03\xa2\xb1\xc4\x98 #\xff\x9e\x14\xfe\x95\xf8\xd2\xe7\xe5\x1d\xe6\x12Q\x112\xb9\x90\xba\xcb\xbfb\x9b\x7fQ\xb7\x7f\x16\xdd$\xa0\xf9}\xe1\\OAd<\xc6}/\xf7qUx\x87wc\x1d\rR-\xe9\x8bc\xc1\x94\x0c@b\x89\x18\xdeV\xde1\x0e(2@)\x00\xb2\xaf\xb5\xa1C\xe9\xa9o@E\x07{\x18\xd9\xb1\xaf\x02U\x98\xd6\xf1R\x03t\xf1<f\xb4&\x8b\xa8d\xdf\xb7\xc5\xbe\x06\x0b!\xd8\x8d6\x82\xeck\xbd\xb4\xf6y\xf6=\xad\xf1\xab1j\xf3\xbeR\x87\xcaAU\x14u\xeb\xafo\xb6\xd47$\xbdn\x0e\xb9\xd2\x9f\xa9\xd2p\x02\xa7\x9e\x00\xcb8W[\xba\x9d\x16\xdd\x94\xc0\xf6\xc4P69\'\xf2\xb3\xf2!\x96\x9f\xa7\xdbY\xf5\x9b\xc0\xc2\xe0\xe8@\x80m-\xf5F\x12M\xd8\xc7\x0f\xca\x94\xc0\xc72\xdb\xe1j\x0b\xd1\xd6A!iTO\x7f\x86\xbd\xbf\xdf\xd2\xed\xac\xf6%\xd8mQ\x15\xc7\x000\xe4x\x8d\xf9f\xe5\xf3t;\xaf\xdc\x87<B\x81\xee\xb0\x02\xd3j\xc8\xdf\xc2\xf5\x9e\x19L\xad\x01\xa6\xdb{b>Ug\xc9\x92\xf3\xb2\x14/\xccj\xb1\x95\xf3\xe7\xb5\xaf\xc6\xa6\x92\x108\x89E\\Qu\xd2\x18%\xcf\xd3\xed\xa2\xf2\x19\x929\x05\x99\xc3\x0e\x8e"\x02\xd3P\x9a>\xdd4\x9e+\n\x7fvy]\xd9J\xe6V\xd7C\x10/L\xa0MA#\x92n\x07\x95\xcf\xb4\xd4\xd4\xca \xfd\xe8Ry-\xc6\xb7\xdf\xa9\xdb$vO\xc4\x1a\x1e\x95\xc8\xbby\x8c=\rtR\xc0\xce\xe5\x99q}Y\xec\x83\xcd\x8a\xc8\'1\xd4\x1d\x1b\\b\x06l\x8a\xa4\xea=w\x14\xd2C7u\xce\xac\xde\x96\xecD\xab\x94\x9aS\xce\xa4\x1c\xac"4 S\xbf}Xu\xb3Jf\x1f\xe3NHw\xbet#B\xe8\x9d\xfd\xf6$vU\xa2\xb0\n!\x1f\x03`9+\xdd\x04.-\x9eZ\xe3(\xad\x11\xcf+X\xdfe\xb5\x8a\xa9]\x91\x02\xfb\x8c\xbe\x1fm\xfc.\xd9x\x14lfj\xbf\x8b\xbd\x07u\'\xc8C\xba\xb7\xe7\xc6\xc8\xa4G\x8f\xad\xf2\x96\x8d\x91$T\xedB\\I\xb5\xd4\xe7%\xf4\xceo\xd9\xf8\xb8\xe8\x8666T\x81\x14\xb7\x8a\xdc\xa9\xc3\xed\x05\x7f\xca>o\xea\x1aF\x0b\x82\x88M\xa3\x90\xaet*J\xab\xa7\xd6\x98T\x1b;\xab\xc872@.\'@p\xea9\xe7\xe7\xc9\xdb\xd3\xe3p\x05\xc4\xd2%\xcesn\xfa\xae\xb0~&\x06G\x7f\xdc.\x96a\x17\x89e\x98\x1d/\xd8\xcfL\xad\xa6_^\x1c/^2\xd6\xcco\xe24!x\x9c\xd6\xccfq*\xe6\x18\xbbi\xd6M\xde\x11u\xc1~\xee\xa1Y6\xf7\xed\xba]\xae\xd8\xb2\xbd\x9d\xce\xdb\x1b\xf6\xb8\x9a\xce\xbfd\x7f\xe1\xe0j\xbdl\xa6\xf1\xb2\x0e\xb1\x1e\x9dc\xacf\x87\xd6k&\xbah*\x89\x14\x9e\xc3%f\xd8h2\xfdr\x87\x8b\xb0\x9b\xe9\xedm\xbbl\xe7\x9f[\xf6\x10.\x17\x99\x1cc\xcf\xb5\xc7\xd8M\xdb>\x84\tw\x8bY\x1bl\x8bm3\x8e\xc2\x08\x15\xbao\xd8\xac\xfdo;\x8b\x1b8$\xa4w\xa9\xab/w2\x91\x19u\xb8i\n\x1c\x12\x18\xa9\xda=\xf0aT\x1c\xf7AI\xb1!\x19\xdb_\xfc\xb6!\x1fBE\n\x11\xde+\x89.z\'\xab$\xf8\xf0\x1ey\xc9\x86\n\x18\xb0\x06\x06\xebJ\n\xac\xb9(\xa9\xaa$R@\xdc\xcb:\xab\xd2\x9e\xb6\x17-\xf2"\xb6<\xef\xf4\xa6d8S \x1f\x88\xbc\xa7\x0c\xfa\xf6I\xba\x80\xd6l\xa0\xb5\xde\xe5\xfb3Hh\xc5\x8e=]@k7,\xc4Cn\x07\x1b\x9b\xf4\x1d\xba\xb7^\xc9h[W%u<\xd7cV\x08nS\xc7\xc2w\xa0\xb5AO\xbf\xa1\xa7r\x90\xbfu\xea\x07B\xcd\xed\x95\x8c\x91\xc0\xab\xa43\xd1\xa6\xd2\x86\xde\x08%\xc1\xedB\x1b\xf4\x8c\xf7\x12@|\x1b\xdf\x87\x0b\xac\\YU\xbfd\xb8(|\x17[\xaf\xbc\xa7\xe6\x90\xce|*\xa1\r\xe9\xf6\x84\xa4,\x92*\xb2E\xd8S\xc7o,\x9f\xbb\xf6\x84 \xa9\xaa?\xc3\x1dF\xbc\xab\xcd~5\xbb"!I\xea")\xe3\xf90\xd8T\xa5H\xb0V\xf4Kj\x1f$M\xd5\xd3\x83I\x15(\xf9\x15\xe3V=%ik\x0c\xb9\xe4\r\xcc\xb6\x84V\x87.v\xb7\xa4\xab\x16R&e\xb4\xb12\xed\xa9w\xc4\xad\xb6A\xd2W\x0bI\x1f\xa3\xce\xbb\xe4\x1d<\xb1\xc8\x1d\x92\x91\x13j\x0c\xc9x\x93\x13\xf6Vio\x11N\x8f\xbd\x92:P\x1bc\x81\xdc\xae\xefZdkd\xd9\xfb\xf4\x17\x91?\xda\xd9\xe2\x1b\xfb\xd6\xacXss\x93\xfe\xb2s\x11o\xe7\xb3\x00\xc9E.\xdf\xa0\xf2\x1e\x1e\x0f4\xbe\xc5\xe2\xe0\x0c\x1e\xb3\x12\x87\xa7u\xe6\xaf\x9b\xdd\x14\x1e^\xfe\xc0\xdf\xec)>\x0e4\xb9\xd7%cCrgm3g\xef\xef\xa6\xb7k\xc6\xf7\xd8Y\xf3\x9d~\t\x1d\xe4\xb8\x9a\xe4\xd5\xabW\xec\xba\xf9\xe3q\xd6,\xd9\xe9t\xb5\x0eH\x16\xb7\xec*B\xbbo\xe7kv\xb2a0\x9c]m\xf2)(\xb9\x9f\xb5\xde\x18\xfe\xb2.\xd6\xa2\xd1oW\x9fP\xd98\xace\xb8\xfaL\xc3o..\x8eq\x10\xe9\xd7\x94\x05"\xccO\xf7\xcd\xf78\x1b\xc1n\xbd\x08z\xed\xb3\xba_{;k?\x07p\xab\x8c\'\x9a\xbd\xefu\xc4\x15\\G//\xab+\xf6\x83\xf9\x8b\xcd\x835\xf7\x7f\xb4\xe7e0\xfa~\xaeNi(\xfd\x05-\xea\xf4B\xbeL&\xfd?\xc2\xdcON'
p216
sg23
(lp217
I26
asg25
Nsg27
Nsg28
VShelXL
p218
sg30
Nsg31
S'c69b92501b84fa8b915e739b619eb2f0'
p219
sg33
I24
sg34
VLeast Squares
p220
sg35
F0.2094
sbag1
(g12
g3
NtRp221
(dp222
g15
I00
sg6
I27
sg7
S'7ed4293236df4c2b097d084b6554f40b'
p223
sg16
g17
sg21
S'x\xda\x8dYko[\xb9\x11\xfd.@\xff\x81Xl\xd1\x04\xb1\x14\x0e\x1fC\xb2\xa8\x17\xf0z\xed\xc8\x8d\xfc\x88\xa3\xb6\xd9`\x81\xe0&\xbe\x8e\x85\xc8\x92+\xc9M\xfa\xefw\xf8V\xa4\xab\xd4\x8e\x03]\xf1r\xc8\x9933g\x86t\xbf\xc7\xe8g\xdd\xde?|\x10\xc3e\xbbb\x9f\x96m\xb3no\xd8\xc7\xff\xb1\xb7\xa3\x93\xf1\xbb\xf1@pP/M\xbf\xd7\xefM\xce&\xe34\xf7C\x13fO\xe7\xecJ<\x83\xe7\xf9\x7f\xbfw}r\xce.g7lc\xee\x9eYa\xf9\t[-f\x8f\xeb\xe9b\xbeg\xd650>\x04a\x0f\xd8\xf5\xd7\xb6\xf9B_\xb8\x14\x07\xech\xf6p\xd7\xf8/\x1c\x0e\xd8\xe5r\xda\xce\xd7MX\xa5\xf1J=<\xae\xa3\xf4\xe9\xac\xf9\xf4\x85}c\x87l\xc0\x87\xca\x18\xf6\x8cd\xa4V\xec9\xbb].\xee\xd9U\xb3\\-\xe6\xab\xbf\xb2\xff<.\xd6~\x91U\x92[,\xef\x1fg\r\xbb]<\xce+\x16\x93\xbf\xb1c\xb0\xec\xd2\xf5{\xc7\'\xe31-e\x80\x1b\xc9\xcc\xd0\x18dv\x88\xceI&ph\xc1!s<\xfe\xf6{\xefO\xae\xaf\x99\x96A[\x9e>T\xd4\x9d\x8c\xf3\xff\xfa\xbd\xf1\xd1d\xc2\x06\xd0\xef\xbd\xfd\xfd\xfc\x9c\xde\xe9\xc1\xbb\x83\xc1\xef\x07\xf4\xf0\xe2}\x1a\xa4\x11\xff5\x0c\x0e\xde\xd7\x99/\xc28M\x0e\x83\xa7G\xc7\xec\x98\x8d\xd8e\xbf\xf7\xcf\x8b\xb3\tC\xe5\x7f\xa5\xe8\xf7\x18\xed2|;d\xd8\xef]\x8d\x8f.\x18\x13\xb4\xef\xaf\x97\x17\xbf\xb1\x9fG\xfd\xdel\xbaZ3\xd5\xef\xdd\xde7\x0f\x8cf\x1f\x1dO\x8e"\x16\x7f_\xcc\xdaob\xd8~[/\x9b\xd5/il\xf4e\xf6v\xf9\x89\xfd\xf4\x97\xe1\x1f\x7f\xa4\xe8\xb9\xfb2\xfb)\xbf~\xb9%C{\xff\xfb\xd5h\xe2c\x8d\x0f\x05\xf7?\xfd\xde\xe9\xbf\x8e\xaeY\xfc!$\xb5\xd1\xb4\xed%\x81\xc2\x98\x8cc\x12\xc1\xc8\xf4\xac\xadTdH|F\xa1\r\xf8g\x80aX,\x8es%\xa4H\x8fZ\x90c\x0e\xfb=\xc6\xca\x16\\p\xeb\xe8i\xe0\xa1\xd7\xca\xa6Qn\xd0\xe5G\xf0z\x91\x0e\xa2\xe8\xa0\xb5\x902\xado$M\xc5\xf8\x8cR\xba8\xbe\xa5\x83\xb0&\xafL\x01g\xb6u\x90\xce\xf2\xa2\x03\xf0\xb21\xc8<*P\x13\xfc\xa7g\xef\x18(J\xbbQ\xd0Fd\xcb\x8dB\x93\xb4\x11\xb4U\xd2\x12\xb9\xe2\x1a\xb7\xb4\x19\xc0PG\xa4\xc3j\x8cE\xdbd\xb1\x8d;\xcdmR\xc1rp\x1a\xb3\xcd`u\x97m\xd2\x1a\x9d\xf1\x05\xb1c\x9bR\xa6 )\xbd\x1f\xa3A\x06!\x8fZ\xa7\xb6l\x93\xc56\xae$\xf0\xa4\x81\x01\xe7P\x17\x0f\x90\x9aO\xb3MU\xbfIrP\xd2[\xd1\xd4l\xa7!}\xb8\xde\xb5\x8d</1+\xa2\x85\xda\xf1[\xc4=\x18\x84\xc1\xc3\xfe\x11\xb8\xcd\x80\x08T.\xe8\xa0+\xbeZ\x80M1K\xb1P\xf6\xd2VD\x7f\xef\xc6\xafK\xd3\x89VH\xe3-\x1d4m\x916\x16\xa0\n\xd4V\xe4Q\x1a\x8c8`\xd1\x01I!\x9d\xa6\x82\xd1:\xef\x85(\x8d\xee\xca!\xabdQ\x07\xc8\x98m\x1f[\x9e-\xe6\xda\x94\x8dE\xce\x0b\x0e\xe4\xf9-\x1fc\x8d_A\xf1\x9f\xe4\x812Z\xa6XF\xab\x10\xd4\xd3|l*?pgs\xc4\xa1qB\x95<U\xa8M\x87mhx\xceM$\xd9\x1d~@\xcc\xb9\t\xe8\xb2\x13)\xaa2\xd4\xe0\x84\r:\xd8\xeac\x14\x08P"\x15\xf3\\$\xee\x12\xba\xcb\xc76\xa7\x19\xc5\x0e\x88\x9d8\x8b^\tq\x06:\xa7\x06 /\xd1\xe7\x90p8\xe6\xfcWZ:\xc5\x96\xa0\x8a\x93\x90T\x8a[\x93\xe3\x0c]"\xa3m\x8e\x12(\xaa\x8faG\x07\x19^\x0f\xa2\xf1\xe5QT\xcf\x1b\xb0A\x87\xe3\xa2\x83\xa6$\xd3\xe9\xbd\x90\nD\x1aGpJw\xe2 \nY(\xee\xf8.\x97\xd8\x82\x83\xad: \x96QJ\xe9\xa0\xc3o\x15\x07J\x00H\x86\xa1\xb22\xe3\x80\x9a;\xd7\xc5g\xaa\xa8\xcc\xa9)p;\xf1 L\t\x02\xa8\x1bkc\xf2\xa8\x92*\xe8pRt\x10\xc6:\x97m\xf7A\r\x85\xa1u\x04}\x9bS\xc1V\xde\x81\x1d\xdeI\x81\x18\x8d\x97ec#\x8af\x9aG\x1cN+\x0eF\xea\x12\x0fV\x0b\x9b1\xa1\xd1\xce\xbc\x10V\x99\xc2sn\'&\x85\xab\x85\xca\x95D\'LT\xd1L\x89\xa0\xc3\xab\xa2\x03\x05\x80\xcalN\xb1!\xa5\xce\xf1@\xe4\xd7\x89\x83\xe4\x856-\xe2n^\xf0ZE@\x17_\x88\x12\x1a\x86\xcb\xa0\xc3h\x03\x07c\xb2\xed\xd2j\x97\xd3\xc9\xa7\xa6\xc1.\x1dH\xd1R\x8c\xf4nnB\xed\x14<}\x94\xda]\xdcBe/\xe8pV\xe3\x81H\x17l\xae\xb1\x9ah\'a\xe2@H\xec\x8cI\x91s\x93\n\xe7N^\x08-m\tOQ\xe8\nx)I\x80\x98\x19\x13d\xe0\xdf\xb3\xc2\xbfd\x81\xc9U\x91@\x06mrE\xe2\x94\xb4\xbb\xfc+\xb6\xf9\x97l\xfbG\xb1M\x12AIU8\xd7\xe5 \xa2&\t\x94\xea\xb4M\xa9\xf2\xb8\x1b\xebB\x9a\x1a\\\xae8\x16\xb0\xc4\x99Lq\xf6\xba\xf2\x0eZ\x80\\Q\x94\x02\xc8\xf8\x1a\xe3;\x94\x8e\xfa\x06\xda\x96\x1eF\xeep\x9f\x02U\x98\xd6\xf2\x9adX\xea\x1b\x11WFDE|_\x17|\x91\naI%j#r\xc4Q\xa5\x94\x06\x9f\x86\xef\xb8\xc6/\xf9:\xd74\xa9\xa9r\xe4\xdeF\xec\xb1\rM!,$\x02\xdc\xcd![\xe27\x12e\x8a\x9d,\x0f\x82\xab-\xdb\xc6\xc56%\xc8\xf2\xac\x8d\xb563\xbcr\x14\xcb\xf2i\xb6\x9dW\xbf\t(H\tR<\xd7M-\t\xc2N\xae\xc6\x12\xf8Tfw\xb8\xda\x80\xca\x19 Q\xf3\xda\x9f\x15\x17:\xee\xb6l;\xaf}\x89\xb4\x90[\x03Z\x08s\xa5\xd3\xbc\xe3\xa4\xb1\xc7\xb6\x8b\xca}\x9eG\x92=\x96*0\xcf\xd1Au5\x16\xbdm\xfeE[\xce\x0ct\xb6\xd9\xb6\xcd\xe7S1H\x16\xbf\xf9sl.\x12Fn\xe5\xfcE\xed\xab\x05\x1dTr\xceK*\xe2*W\'\xcd\xf1\x899\x7fY\xf9\x8c\xc8<\x9f\xc3,up.\xf3\xba\x05\x89]\xfd\xa4\x86\xd2Iy\xf6\xd9\xc97S\xc9\xdc\xe8\x8d^\x03k\xea\x15mD\xb4\xed\xa8\xf2\x99\x96Z\xa7\x9d(\x9ct\xd1\xc6P\x1e\x8b\xbd\xb6\x8dB\xf7\x94\xd6\xa08t:Y\xe7\x04u\x91\x90O\n\xd4\xb9<\x11\x9f\xab\x82\x8foV\x12\x0ed\xbb\xd2\xb9\xa1GbJ\xd9}\xee(g*\xe9\x9d\xbb\x85\x8f+\xd1C"\xa2\x14\x1aY\x1e\x81L\xcd\xfd\xb6\x8c\xfd\xf6q\xb5\xcd\xa8\xcc;\xb4\x13\x14)\xf4Ge\xbe\xb7\xdf\x1e\x85\xaeJ\x14VQ"Y\x04T\xeb\n\xcbk\x89\xa8~\xb4\xc6I\\#\x9cWHcQQA[\xf4PO\xea\xfb\t\xe37\x11\xe3\x81\xc7\x0c\x05/=\x1f\xf5\x1eXj\xaa\xee\xe4\xc5\xda\x0e\x11\x9e\xb0}/\xe0I\xc2\x96.$\xc0\x15\xf2K\x9b\xaa\xbd5[\x18\x9f\x16\xdb\x08\x11m\x8b6\xa6\x1c\x9f\xb4o3\xf0G\xf8\xbc\xaak\xa0\xbffHk \x94V\x88\x96P\xea\x87~\x1aU\x8c\xad)7$\x92\x0e\x88\xb9\x12"\x87tl\xff?\x18\x8f^\x8fO\xfd\x15\x10\x8b\x978O\xb9\xe9\xbb\xa6\xfa\x19\x19\x9c\xe2\xfcv\xb1\xf4\xbbH_\xfbO\x17\xec\x17\xa6V\xd3\xcf\xcfN\x17\xcf\x19k\xe67a\x9a\xefX\xfc\xb4f6\x0bS)\xc7\xd8M\xb3n\xd2\x8ed\x0bE\xc9C\xb3l\xee\xdbu\xbb\\\xb1e{;\x9d\xb77\xecq5\x9d\x7fN\xfe\xa2\xc1\xd5z\xd9L\xc3e\x1d\xe9zrA\xb1\x9a\x1cZ\xaf\x99\xf2ESI$\xff\xec/1\xfdF\xa3\xe9\xe7;Z\x84\xddLoo\xdbe;\xff\xd4\xb2\x07\x7f\xb9\xc8\xe4\x90z\xae\x03\xc6n\xda\xf6\xc1O\xb8[\xccZ\x8f-\xb5\xcd4\n\x032\xe8\xbea\xb3\xf6\xbf\xed,l`\x89\x90\xde\xc4\xdc(w2\x81\x19\xb5\xafa\x9eC<\xb1W\xdc=\x1f\x06\xc3i\x1f\x92\x14\x1b\x92\xd2_^\xd0\xa7\xf1\xdd\xa4\xafH\x9e9:%\xc9Eod\x95\x04\xe7\xdf\x13/\x91\xfb\xe3M\x9ag\xb3]I1\xf4\x17loT\x95\x14B\x87\xbd\x0cEN\xdc\xd3tjK\xbc\xa8IRoJ\xfa\xbe\x9a\xf8@\xa4=\xc3]K\x97\xa4\xf5\xda\xe2\x86\xb6\xc6\xd9t\x7f\x06Q[\xb1gO\xeb\xb55\x1b\x08q\x7f\x9e\xf6\x18c\xfc\xf4\xdd[\xa7d\xc0\xd6VI\x8d\xfe\x06\x84\xb2Bp\x13;\x16\xbeG[\xe3\xedt\x1bv\x86Sh\xf8\xd4\xb1\x1f\xf0\x07\xc6N\xc9\x10\t\xbcJZ\x0c\x98J\xe3{#\x92\x04\xbbO[og\xb8B\x80rK\x11$\xa5\xb4\xa9\xb2\xaanI\xf4\xd8\x86>.\xed\xa99\xc43\x9f\x8a\xda\x86\x03\xc2~IY$U\xe8\x93\xfc\x9e:|\x1a\xb5wO\xf0\x92\xaa\xfaS\x03\xc4\xbbZg\xe2\xbd\xc7\xbeH\x88\x92\xbaH\xcap>\xf4\x98\xaa\x18\t\xc6\xf3m\x97\xa4v^\x12\xab\x9d\x0e0V\xa0\xe8W\x8a[\xf5#ISc\xc8z\xb8B\xb6\xb9\xb8\x82g\xe8\xfd\x92\xb6"\xa40f4\x9a\xe8O\xa9\xf7\xc4\xad6^\xd2U\x84dD\x86*9\xa4\x13\x8b\xdc#\x198\xa1\xc6\x90\xb4\x18\xe35\xd4\x00\x1f)^\xebNI\xed\xa9\x8d1On\x93\xbb\x96\xd8\x9aX\xf6>\xfeE\xe4c;[|e_\x9b\x15knn\xe2_v.\xc3\xed|\x12\xc8r\x81\xcb7\xa8\xbc\x83\xc7=\x8do\xb18X\xeai\x13\x87\xc7u\xe6/\x9b\xfd\x14\xee_~\xc7\xdf\xecG|\xeci\xf2`\x97\x8c1\xcb\x9d\xb7\xcd\x9c\xbd\xbd\x9b\xde\xae\x19?`\xe7\xcd\xb7\xfc\xc5\x9f\x1a\x87\x15\x92\x17/^\xb0I\xf3\xf1q\xd6,\xd9x\xbaZ{M\x16\xb7\xec:\xa8v\xdf\xce\xd7\xecl\x030\x9a]1\xf9\xe0\x8d<LVo\x0c\x7f^\x17\xb4\xf2\xe8\xd7\xeb\x0fdl\x18\xd6\xd2_}\xc6\xe1W\x97\x97\xa74H\xf4\x8be\x81\xa0\xe6\x87\xfb\xe6[\x98\xcd\xfd\x8d\xe9w/\xbc]\x87\xac\xee\xd7\xde\xce\xdaO^\xb9U\xd2\'\xc0\xde\xf5:\xe8\xe5]\x97_^UW\x1cz\xf8\x0b\xe6\x1e\xcd\xc3\xef\xf1\xbc\xf2\xa0\x1f\xa6\xea\x14\x87\xe2_\xd0\x82M\xcf\xe4\xf3\x08\xe9\x9f\x05\x8bN\xc7'
p224
sg23
(lp225
I27
asg25
Nsg27
Nsg28
VShelXL
p226
sg30
Nsg31
S'c69b92501b84fa8b915e739b619eb2f0'
p227
sg33
I25
sg34
VLeast Squares
p228
sg35
F0.2094
sbag1
(g12
g3
NtRp229
(dp230
g15
I00
sg6
I28
sg7
S'90b57949451f0753ebe537c351b0b104'
p231
sg16
g17
sg21
S'x\xda\x8dYmo\x1b\xb9\x11\xfe.@\xff\x818\xb4h\x82\xd8\n\x87\xef,\xea\x03|>;r#\xbf\xc6ms\xc1\x01\xc1^\xbc\x8e\x85\xc8\x92O\x92\x9b\xf4\xdfw\x86\xaf\x8av\x15\xd8q\xa05\x97C\xce<3\xf3\xcc\x90\x1a\x0e\x18\xfe\xac\xdb\x87\xc7\x8fb\xb4lW\xec\xd3\xb2m\xd6\xed-\xfb\xe3\x7f\xec\xdd\xf8x\xf2~\xb2/8\xa8\xd7v8\x18\x0enNo&i\xee\xc7&\xcc\x9e\xce\xd9\xa5x\x01/\xf3\xff\xe1\xe0\xfa\xf8\x8c]\xccn\xd9\xc6\xdc\x1d\xb3\xc2\xf27l\xb5\x98=\xad\xa7\x8b\xf9\x8eY\xd7\xc0\xf8\x08\x84\xdbc\xd7_\xdb\xe6\x0b\xfe\xc1\xa5\xd8c\x87\xb3\xc7\xfb\x86\xfe\xe0\xb0\xc7.\x96\xd3v\xben\xc2*\r)\xf5\xf8\xb4\x8e\xd2\'\xb3\xe6\xd3\x17\xf6\x8d\x1d\xb0}>R\xd6\xb2\x17(#\xb5b/\xd9\xddr\xf1\xc0.\x9b\xe5j1_\xfd\x8d\xfd\xf9\xb4X\xd3"\xab$\xb7X><\xcd\x1av\xb7x\x9aW,n\xfe\xce\x8e\xc0\xb1\x0b?\x1c\x1c\x1dO&\xb8\x94\x05n%\xb3#k\rs#\xe3\xbdd\xc2\x8c\x1cx\xc3<\x8f\xbf\xc3\xc1\x87\xe3\xebk\xa6e\xd0\x96\xa7\x0f\x15uG\xe3\xe8\xdfp09\xbc\xb9a\xfb0\x1c\xbc\xfb\xed\xec\x0c\xdf\xe9\xfd\xf7{\xfb\xbf\xed\xe1\xc3\xab\x0fi\x10G\xe8\xcf0\xb8\xff\xa1\xce|\x15\xc6qr\x18<9<bGl\xcc.\x86\x83\x7f\x9d\x9f\xde0\xa3\xe8W\x8a\xe1\x80\xe1.\xa3w#f\x86\x83\xcb\xc9\xe19c\x02\xf7\xfd\xe5\xe2\xfcW\xf6\x97\xf1p0\x9b\xae\xd6L\r\x07w\x0f\xcd#\xc3\xd9\x87G7\x87\x11\x8b\x7f,f\xed71j\xbf\xad\x97\xcd\xea\xe746\xfe2{\xb7\xfc\xc4~\xfa\xeb\xe8\xf7\xdfS\xf4\xdc\x7f\x99\xfd\x94_\xbf\xde\x92\xc1\xbd\xff\xf3f|C\xb1\xc6G\x82\xd3\xcfpp\xf2\xef\xc3k\x16\x7f\x10Im5n{\x81\xa00&\xe3\x984`\xa5\x8a\xcf\xdaIe\xf2\xb3\x11\xda\x02=\x03\x8c\xc2bq\x9c+!Ez\xd4\x02\x1ds0\x1c0V\xb6\xe0\x82;\x87O\xfb\x04\xbdV.\x8drk\xca#p\x08:\x88\xa2\x83\xd6B\xca\xb4\xbe\x95\xd6\xf8\xa4\x83\x91\xd2\x0b\xdf\xa3\x83p6/\x87\x01g\xb7u\x90\xde\xfa\xa2\x03\xf0\xb21\xc8<*\x8cF\xf8ON\xdf3P\x98v\xe3\xa0\x8d\xc8\x96[\xa5!i#\x84\xf3i\x01\xc3\x15Z\xb4\xa5\xcd>\x8ctD:\xac\xc6(\xce.(\x02\xb3m\xdck\x9e\x95u\x1c\xbc\xd6\xd9fp\xaa\xcf6\xe90\xce\x13\xbe :\xb6)\x15l\x0b\x06I\xf2c4\xc8\x1a\xc8\xa3\xce\xab-\xdbd\xb1\x8d+\t<\xdb\x06\xde\x9b\xa2\x8d\xd0\xdc?\xcf6U\xfd&\xc9A\xf1Y\xe1T\x97}\x88\xfap\xd5\xb5\rP\x95l\x9b\xc2\x1d;~S\xa6\xc4\x8e\xb1\xf9\x11\xb8\xb3\xd9\xefF\xf9\xa0\x83\xae\xf8j\x01.-\x8a\xb1\xc0\xb3u\xda\x89\xe8\xefn\xfc\xe6\xf0BZA\x8d\xb7t\xd0F\xe5\xd8\x11P\xe3\xd7\x89<\n\xcaG\x1cL\xd1\xc1\xa0B:y\x05\xac\xd6Y\x07c$&\\\x8f\x0eN\x89\xecD\x05\xbc\x83\x83r<\xc3\xc4u\te\x10>y\x8b\x83,^\xc9>65~\x05\xc6\x7fR\x1c0\xa3E\x8e_\xa7\x0c<3~m\xe5\x07\xee\x9dM\xfb\x1a\xeb\x85t9O\x95\xd1\xb6\xc76cyv\x97A\xd9\x0e?\x18\xc3\xb3A\xc6g\'bTe@\xc0\x0b\x17tp\xd5\xc7F\x98\x9c\xc6\x18\xa9Fg\x8b\x90\xbb\x84\xee\xf3\xb1\xd3\x19@\xa7\xa1\xc3Q\xe8\x95\x928\xa0sj\x80\t\x8a\x87Q\xaf\xa9\xfep\xfe\x0b.\x9dbK`\xc5I:*\x85!\x99\xe3\xcc\xf8DF\xdb\x1c%\x8c\xa8>\x86\x8e\x0e2\xbc\xde\x8f\xc6\x97G\xc1u\xa1L\xb0A\x87\xa3\xa2\x83\xc6$\xcb\xfc!\xa4\x82\xe2Y\xf0*\x1a\xdc\x89\xf5\xca\x93\xdc\xf3.\x97\xb8\xec\x0b\n\xc9\x92z\xa6\xa0\x83)\x1dt\xf8\xb5\xe2\x80\t\x009\xee\x95\x936\xeb\x80\xfc\xe1{\xebEQ\x99cS\xe0;\xf1@5$\x13t\xddX\x17\xc5\x91\xb2T\xd0\xe1\xb8\xe8\x80V\xf9\xcc;\x86\x82\x1a\nCk\xd3\x97\xf3\x12\x9c.\xbc\x839\xb0\xa5C\n\xc4h\xbc\xb4\xc5\x01B\x94,\xe4\x11\x87\x93\x8a\x83\x95\xda\xa7\xa9\x18n\x18\x1d\x19\x07o{\xf3B8e\x0b\xcf\xa1\xf6\xdb8\xf8Z\xa8\x90\x97K^\x84\x8c\x8d\x9a)\x08:\xbc):\x002Tf\n\x8c\r)s\x9e\x02\x92_/\x0e\x92\x97\xda\xed\x8c\xe9\xe6\x05\xafU\x04t\xf1\x85(\xa1a\xb9\x0c:\x8c7p\xb0\xd6%B\x95N\xfb\x9cN\x94\x9a\xb6/&%*Z\x8a\x91\xee\xe0 \xd1\x19\xc5x\xefk\xed.\xf1\x80e/\xe8pZ\xe3\x01I\x17J\x8d\xd5\x86\'1\xedA\xc8^~\xe0\xc5\xb5\x96fo\xfbBg\x96\xc3yP\xf8\x17x}4&3&\xc8\xc0\xbf\xa7\x85\x7f\xd1\x02\x9b{\x06\x04\x19\xb4\xcb\x15\x89c\x9b\xd3\xe5_\xb1\xcd\xbfh\xdb?\x8bm\x12\t*\x87$r\xaeW\xc9\xdf\xc6c\xdc\xab^\xdb\x94*\x8f]\xee\xc3\xc5jp\xf9\xe2X0%\xce\xb0b\x04\x1d\xdeV\xde1\x0e2`\xb8)@\xc6\xd7Z\xeaPz\xea[1\x1a{\x18\xd9\xe5\x1d\x08VD\xde\xe1%\xfdS\xee\x86\x1a+|FDE|\xdf\x16|\r\x16B\xa36\xda\x88\xdc\xc3X/;\x11\xb7\x03\xdfI\x8d_\xf4\xb5\xcc\xb5Nc\xe5(Ut\x87m\xc6\xda\xbc\xb91\xaa\xdb{"7\x15\xe6\x02Qc\'\xcb#k\xab-\xdb&\xc56%T\xb1G:\xe7 3\x0c\x16\xa4\xbe\xda\xddg\xdbY\xf5\x1b\x06o\x8e\x17\x81\x8a\xe7\xba\xa9%B\xc8\xfbb\xc7\x94\xc0G\xfb;~\xb3\xa0s\xbd\x90\xa6\x94P\xec\xcf\nOz\xee\xb6l;\xab}\x89t\x90\xd9\n;+\x93\xdb\x04\x8d\xf9f\xf9\xf3l;\xaf\xdcG<\x92s\x1e+p&6\x83u\xd5\xf6\x9e\x19\x8c+\xb5\xd0t{O\xcc\xa7\xd2\x97p\x99\xcb\x01\xc8BV\x98\xd5j+\xe7\xcfk_-\xf0\xa0\x92\xecqR\xa4s\x02U\'\xcd\xcd3s\xfe\xa2\xf2\x19\x92\xb9\xc9\x0c\x82\x1d\\\xee\xfb0\rc\xd7\xb0m\x9b\x86\\\x0e\x89?\xbbg\x06[\xab\xc8F\xeb#6\xbaLS\xb4\x11\xd1\xb6\xc3\xcag\x1a\xebv\xb2\xc7+\xe4\xcb\\\xf1\xad\xea2P\xb5m\x1c\xba\xa7\xcc\x1a\x1e\x99+=#R"W*\xcb\xb1syf\\_\x16|\xa8YI\xa8\xa2\xedJ\xe7ri\xb0)\x92\xa6\xf7\xdcaK\x0f\xc2e\xa7\xe6x\xc7U\xe1DQ\xea\xbf\x14\x19\x1f\xb0\xc4\x89\xb1\xdf\x96\xb1\xdf>\xaa\xb6Y%c\x05\x04\xdc\td>\x1e\x1b:*\xef\xee\xb7\xc7\xa1\xab\x12\x85U"Y\xd0\x1a\x80+f\x8fki\xcc\x0f\xd78\x8ek\x84\xf3\n:_UTl\xed\x8a\x90\xb2\x9f\xd1\xf7#\xc6W\x11\xe3}\xc2\xcc\x94^\x14\x9b\x0c\x95=\x86<\xa4{\xcf\xe4\xb2\xb8\x81\xf0\xdc\xae\xa9H\x12\x85Z\xa4\xb4\x85\x17c\xe6G\xed\x9d\xde\xc2\xf8\xa4\xd8F\x88\xe4\x1b\x04\x85\xe7\xb6\xdc\x18\xe8\xbe\x13\xc0w\xf8\xbc\xa9k\x18\xac\x15)\x9b\xb1i\x94\x05cr \xfch\x8dq\xc5\xd8Y\x95q\x95t@,\'@p^<\x03\xe3\xf1\xdb\xc9\t]\x01\xb1x\x89\xf3\x9c\x9b\xbek<;D\x06\xc7\x83\xeb\xddbI\xbbH\xca\xbc\x93\x05\xfb\x99\xa9\xd5\xf4\xf3\x8b\x93\xc5K\xc6\x9a\xf9m\x98&\xf0X@\xd3\x9a\xd9,L\xc5\x1cc\xb7\xcd\xbaI;\xa2-X\xcb\x1f\x9be\xf3\xd0\xae\xdb\xe5\x8a-\xdb\xbb\xe9\xbc\xbdeO\xab\xe9\xfcs\xf2\x17\x0e\xae\xd6\xcbf\x1a.\xebP\xd7\xe3s\x8c\xd5\xe4\xd0z\xcd\x94/\x9aJ"\xd13]b\xd2F\xe3\xe9\xe7{\\\x84\xddN\xef\xee\xdae;\xff\xd4\xb2G\xba\\drd\r\xec1v\xdb\xb6\x8f4\xe1~1k\t[l\x9bq\x14\xf6\xd1\xa0\x87\x86\xcd\xda\xff\xb6\xb3\xb0\x81CB\xba\x8a\xfe)w2\x81\x195\xd50\xe2\x10"\xf6\x8a;\xf1a0\x1c\xf7AI\xb1!))\xcf\xf1\xd3R]\xa5\x8aDW\x01\xbd\x92\xe8\xa2+Y%\xc1\xd3{\xe4%K\xf5\x94t%\x1a\xedJ\x8a\x11]\xb0]\xa9*)\x84\x0e\xdaZgU\xdc\xd3\xf6j\x8b\xbc\x88\xe1\x7f\xa57%\xe9L\x81| (RI{\xb2\xb7O\xd2\x91\xb6fC[\xeb]\xba?\x83\xa8\xad\xd8\xb1\xa7#m\xed\x06B\\\xc4\xbd\x84\x89\x9f \xa1_2`\xeb\xaa\xa46t\x03\x82Y!\xb8\x8d\x1d\x0b\xdf\xa1\xad%;\xfd\x86\x9d\xe1\x14\x1a>u\xec\x07\xa8\x03\xea\x95\x0c\x91\xc0\xab\xa43\x01Si\xe9\xb4\x83\x92\xe0viKv\x06\x12\x84rK\x11$\xa5t\xa9\xb2\xaa~IC\xd8\x06jN{j\xea4\xe8\xcc\x17\xbd\xa2)\xdd~ )\x8b\xa4B\n\x8c{\xea\xf0I\xe5s\x87$\x90\xa4\xaa\xfe\xd4\x00\xf1\xae\xd6\xdbx\xef\xb1+\x12\xa2\xa4.\x922\x9c\x0f\tS\x15#\xc1\x12\xf5\xf6I\xd2\x85\xc7\x15\x98j\xa7\x07\x13+P\xf4+\xc6\xad\xfa\x91\xa4\xad1\xe4@\xa4l\x8b\xd8j\xaa\xa3\xbb%]EH\x99\x98\xd1\xc6F\x7fJ\xbd#n\xb5%I_\x11\x92\x11\x19\xac<\x90N,r\x87d\xe0\x84\x1aC\xd2\x99\x18\xafJ\xc5\xbd\x05\x9d\xf2z%5Q\x1bcDn7\xf7-\xb25\xb2\xecC\xfcF\xe4\x8fv\xb6\xf8\xca\xbe6+\xd6\xdc\xde\xc6ov.\xc2\xed|\x12\xc8r\x81\xcb7\xa8\xbc\x87\xc7\x89\xc6\xb7X\x1c\x1c\xf6\xb4\x89\xc3\xe3:\xf3\xd7\xcdn\n\xa7\x97\xdf\xf17\xfb\x11\x1f\x13M\xeeu\xc9\xd8d\xb9\xb3\xb6\x99\xb3w\xf7\xd3\xbb5\xe3{\xec\xac\xf9\x96\xff\xa0S\xe3\xa8B\xf2\xea\xd5+v\xd3\xfc\xf14k\x96l2]\xadI\x93\xc5\x1d\xbb\x0e\xaa=\xb4\xf35;\xdd\x00\x0cgWL>\x92\x91\x07\xc9\xea\x8d\xe1\xcf\xeb\x82V\x1e\xfdz\xfd\x11\x8d\r\xc3Z\xd2\xd5g\x1c~sqq\x82\x83H\xbf\xa6,\x10\xd4\xfc\xf8\xd0|\x0b\xb39}\xeb\xf0\xdd\x0b\xb2\xeb\x80\xd5\xfd\xda\xbbY\xfb\x89\x94[%}\x02\xec}\xaf\x83^\xe4\xba\xfc\xf2\xb2\xba\xe2\x80\xe0/\x98\x13\x9a\x07\xdf\xe3yI\xa0\x1f\xa4\xea\x14\x87\xe27h\xc1\xa6\x17\xf2e\x84\xf4\xff\xb5\xb2N\xf7'
p232
sg23
(lp233
I28
asg25
Nsg27
Nsg28
VShelXL
p234
sg30
Nsg31
S'c69b92501b84fa8b915e739b619eb2f0'
p235
sg33
I26
sg34
VLeast Squares
p236
sg35
F0.2094
sbag1
(g12
g3
NtRp237
(dp238
g15
I00
sg6
I29
sg7
S'15d44388a30a4498a905e7094f6a2eec'
p239
sg16
g17
sg21
S'x\xda\x8dYmO\x1bI\x12\xfen\xc9\xff\xa1\xb5\xba\xd3%\n8]\xfd\xde\xa7c%\x96\x85\x98\r\xef\xe1\xee\xb2\xd1J\xd1$\x0c\xc1\x8a\xb1Y\xdblr\xff\xfe\xaa\xfa\xd5\xf1\x8c\x11\x90\x88\xa1=\xd5\xfd\xd4SUO\xd5\x0c\xc3\x01\xc3\xafU{\xff\xf0Q\x8c\x16\xed\x92}^\xb4\xcd\xaa\xbda\x9f\xfe\xc7\xde\x8d\x0fO\xde\x9f\xec\n\x0e\xea\xb5\x1d\x0e\x86\x83\xeb\xe3\xeb\x93t\xef\xc7&\xdc=\x99\xb1\x0b\xf1\x02^\xe6\xff\xc3\xc1\xd5\xe1);\x9f\xde\xb0\xb5{\xb7\xdc\x15\xb6\xbff\xcb\xf9\xf4q5\x99\xcf\xb6\xdcu\x05\x8c\x8f@\xb8\x1dv\xf5\xadm\xbe\xe2/\\\x8a\x1d\xb6?}\xb8k\xe8\x17\x0e;\xec|1ig\xab&\xec\xd2\x10\xa8\x87\xc7U\xb4>\x9a6\x9f\xbf\xb2\xefl\x8f\xed\xf2\x91\xb2\x96\xbd@\x1b\xa9\x15{\xc9n\x17\xf3{v\xd1,\x96\xf3\xd9\xf2\x1f\xec\xcf\xc7\xf9\x8a6Y&\xbb\xf9\xe2\xfeq\xda\xb0\xdb\xf9\xe3\xacrq\xfdOv\x00\x8e\x9d\xfb\xe1\xe0\xe0\xf0\xe4\x04\xb7\xb2\xc0\xaddvd\xadand\xbc\x97L\x98\x91\x03o\x98\xe7\xf1\xdfp\xf0\xe1\xf0\xea\x8ai\x19\xd0\xf2\xf4CE\xec\xe8\x1c}\x0f\x07\'\xfb\xd7\xd7l\x17\x86\x83w\xbf\x9f\x9e\xe2gz\xf7\xfd\xce\xee\xef;x\xf1\xeaCZ\xc4\x15\xfa5,\xee~\xa8w\xbe\n\xebxsX<\xda?`\x07l\xcc\xce\x87\x83\x7f\x9f\x1d_3\xa3\xe8\x9f\x14\xc3\x01\xc3SF\xefF\xcc\x0c\x07\x17\'\xfbg\x8c\t<\xf7\x97\xf3\xb3_\xd9\xdf\xc6\xc3\xc1t\xb2\\15\x1c\xdc\xde7\x0f\x0c\xef\xde?\xb8\xde\x8f\\\xfck>m\xbf\x8bQ\xfb}\xb5h\x96?\xa7\xb5\xf1\xd7\xe9\xbb\xc5g\xf6\xd3\xdfG\x7f\xfc\x91\xb2\xe7\xee\xeb\xf4\xa7\xfc\xf1\xeb\r\x1b<\xfb\xbfo\xc6\xd7\x94k|$8}\r\x07G\xff\xd9\xbfb\xf1\x0b\x99\xd4V\xa3\xfb\xe7H\nc2\xaeI\x03V\xeax\xad\x9dT&_\x1b\xa1-\xd05\xc0(l\x16\xd7\xb9\x12R\xa4K-00{\xc3\x01c\xe5\x08.\xb8\xb3x\xb5K\xd4ke\xd3*\xb7\xc6\xe5K\xe0\x11\x83(\x18\xb4\x16RB\xc2(\xad\xf1i\xddH\xe9\x85\xef\xc1 \x9c\xf5\x19\x8e\xb5n\x13\x83\xf4\xd6\x15\x0c\xc0\xcb\xc1 \xf3\xaa0\x1a\xe9?:~\xcf@a\xd9\x8d\x03\x1a\x91=\xb7*3b\x85\xf0<9a\xb8B\x8f7\xd0\xec\xc2HG\xa6\xc3n\x8c\xf2\xec\x9c20\xfb\xc6\xbd\xe66\xed\xe08x]|\x06\xa7\xfa|\x93.\xdf\x8e\xd8\x85\xdd\xf4M\xa9\xe2:\x97\x14\xc7\xe8\x905\x90W\x9d\xdf\xf4M\x16\xdf\xb8\x92\xdc\xa5k\x0b\xde\xdb\x1a\x01\r\xeay\xbe\xa9\x1a7\x89\x01J\xd7\nou\xc9\x07\x8bx\xb8\xec\xfa\x06\x08\xc5d xb\'n\xca\x94\xdc1%\x84\xc0]\xce\x1da\x94\x0f\x18t\xe5W\x0bp\x890\xcc\x85\x10\xc8\x98\xcb"\xc6\xbb\x9b\xbf^\xa5K+\x11\xf1\x06\x06mBT\xe8`\x015\x7f\x9d\xc8\xab\xa0|\xcc_S0\x18\x04\xa4ST\xc0j\xcdS,\x8c\x91V\xab\x1e\x0cN\x89\x92\xbf\xc0;<(\xc73M\\\xdbrp\x05\x0e\xb2D%\xc7\xd8\xd4\xfc\x15\x98\xff\x99q\xach\x9eQ:e\x9e\x1bc[\xf5\x81{g\xb3?\xd6\x8bR\x19$\x15\xae\xc77c\xb9\xce\x97h\xdb\xd1\x07cr\xd2\x82)\x0eaVeB\xc0\x0b\x1b0\xb8\x1ac#p\xab\x92\xa9F\x17~\xc1\n\xdd\x17c\xa73\x81NCG\xa30*"\xe7\x19\xe4\xcd\x10\x0e/\xd9\xe75\xf5\x1f\xce\x7f\xc1\xadSn\t\'r\\\x95B\x91\xcb5`\x90\x9f>\x1e\x840\xa2\xc6\x18:\x18\xa4)\x180\'\x8b0\x15\xf2\xb8\x05\x1b0\x1c\x14\x0c\x1a\x8bL\'\xca\x84T\x00\x89\x13\x03^i\xdb\x9b\xebEK\x14\xf7|\x8b\x96\x84\x83\x9d*ZR#D%\x1d0\xfcZy\xc0\x02\x80\x9cQ\xcaI\x931h\xee}o\xbf\xc0\xda\xc8>k\x8c\xf2f>\x88\xcc$\xc6\xa2\x1e\xacm\xe9\x17J\xaa\x80\xe1\xb0`\x10\xd6\xf9\xd2#(\xa9yQh,\xdf>M\x05\xa7\x8b\xee`\rl`\x80\xd8q\xa2\xf3\xb2\xf6,!\n\x06\x1f\xf3\xe1\xa8\xf2\x80]\xd3\xa7$\xc3t\x13.\xe7\xa4\xf6\xb67\x16\xc2\x155\x91\xca\x8b\x0e\x0f\xbe6*\xefK\xf9c~\x16d\n\x02\x867\x05\x03\xa0B\xe5|\xc1\xdc\x90R\xe5|@\xf1\xeb\xd3>)s\ns\xedLW\x7f-\xaf]\xa4\x1e\xacEIO\x94\xf5\x80a\xbc\xc6\x036\xe0\x04W:\xed\xb5\xc8\x18\xac\xb0\xa6\x0f\x83\xca-\x10#\xab;<H\xa8\x93\x02\x12Q{w\xb9\xc4\xb6\x170\x1c\xd7|@\xd1\x85\xd2c\xb5\xc9Lj\x0fI\xaf:9YBkIY6c\xa1e\xe98\xd8]\xb2\\\x01/R\x0c\xc6d\xc5\x04\x19\xf4\xf7\xb8\xe8/z\x80\xf9\x99\xd0`-i\x97;\x12\xc71\xa7\xab\xbfbS\x7f\xd1\xb7\xdf\x8ao\x12H\xcf\x8b\xe6z\x95\xb86\x1e\xf3\xbe\xb7\xbfa\x8a\x97K\xe8\xe6\x99\xb45\xb9j\xdaC\xa8\x9bp)\x95\x08\x18\xdeV\xdd1\x8e&\x91\x98s\xaa\xea\x8e\xb6\x16D_\x8c1y\xea\x0c#\xbb\xba\x03\xc1\x8b\xa8;\xbc\x94\xbf.3\x0czV\x18Q\x91\xdf\xb7\x85_\x83\x8d\xd0\xae\x8f\x11\x99_\xebQ\xd8\x9f\xc7\xefI\xcd_\x8cun\xc6Rc\xe7(]\xd4&\x9f;\xfd\xcd\x96\xfef\x94\xed\xd6\x90/u\xac@\xd4\xdc)\xbe\t\xaa\xa1\x1f|;)\xbe)\x81\xdf\xb9\xf3:\x17\x8b\x90\xd6\xb1!\xf5\xf5\xee>\xdfNk\xdc\x045\x86\xfc@`\xac\xceu!\xf1a\xafo\xf6TU\xfd\xd0\xffN\xdc,\x94\xbe)\x8d\x96u>+!\xf4\xdco\xf8vZ\xe7\x12\xe9\x80\xab\x9cE\xce\xf0\x1c7\xac7\xe3\x9f\xe7\xdbY\xd5>\xd2\x91\\\xf3\xd8\x81\xcb\xcc\x85}\xb5\xbf\x1f\x9b2F*\xd3\x9d=\x8d\xd7\xa5\xba\xb9,\xbe\xc9\xacgX!Vo\xd4\xfcY\x9d\xab\x05>\xa8\xa4\x9ct\x12\x9bx\xe9N\x9a\x1b\xf1<\xdf\xce\xab\x9e\xa1\x98\xe7\x01\xc69*\xfa<\xc1\x81\xec\xec\x16\x8b\xcc\x8b\xaa\x9f\xddg\x06\x0b\xa5\xba\xad\x86:k\xd4)\xd3\x144"\xfa\xb6_\xf5L\xcb\xa2\x87^\xa1^f46\xd5q\xbfo\xe30=\xa5=0\x0f}\xeeN\xc8\x94\xc8\x15g9&\xe83k\xf6\xa2\xf0C\xf3s\xe2\x01}W\xd8q\x13"\x1c\x8a\xa4\xe9}\xee(5+\xb9\xech\xa2w\xbc\x0e\xa2\xa2\xf4\x7f)\xb2\x11X\x95k\x16d\x9c\xb7\x0f\xaao\xf8a\xec\x80\x80\'\x81\xcc\x13\xb2\xa1Ge\xb3u\xde\x1e\x87\xa9J\x14UQ\xf19\x13\xf7\x00\xdc1k\x9d\x96\xc6\xe8\xa7\xf68\x8c{\x84\xe7\x15\x0c\xfe\x1a+V\x15\x1c(\xd9\xcf\x98\xfb\x91\xe3\xcb\xc8\xf1.qfD\xaeP\x85\xb3G\xd6\x11\xd4!-\xfb\xe6<\x1c\x87t\xe5\xd3lpL"\xe1\xeb\xe8[JM\x1bW\xd0;\xb5\xc1\xf1Q\xf1\r\x19\xd1\xb9\xa5 Q\xd2\x96\xce\x84c\x86z\x8a\x9f7u\x0f\x134-\xeea@\xe6\xa9\xc5\x10\xddO\xee1\xae\x1c;\xab\xf2d*\xf1\x01\xd1\x94X\x83\xe7\xee\x19\x1c\x8f\xdf\x9e\x1c\xd1+ \x16_\xe2<\xe7M\xdf\x15>;D\x05G\x1d\xb8\x9d/\xe8\x14\x89m\x98\x1d\xcd\xd9\xcfL-\'_^\x1c\xcd_2\xd6\xccn\xc2mB\xf0p[3\x9d\x86[\xb1\xc6\xd8M\xb3j\xd2\x89\xe8\x0b\x0e?\x0f\xcd\xa2\xb9oW\xedb\xc9\x16\xed\xedd\xd6\xde\xb0\xc7\xe5d\xf6%\xc5\x0b\x17\x97\xabE3\t/\xeb\x10\xeb\xe1\x19\xe6j\nh}\xcd\x94_4\x95B\xa2kz\x89I\x07\x8d\'_\xeep\x13v3\xb9\xbdm\x17\xed\xecs\xcb\x1e\xe8\xe5"\x93#k`\x87\xb1\x9b\xb6}\xa0\x1b\xee\xe6\xd3\x96\xb8\xc5\xb1\x19Wa\x17\x1d\xbao\xd8\xb4\xfd\xab\x9d\x86\x03\x1c\x96\xdee\xcc\xb8\xfcN\xc6\x05e\xd4\xd4iICH\xd8+\xef\xa4\x87\xc1q<\x07-\xc5\x9a\xa5\xa4:\xc7\x9f\x96\xa6E\xeaH\xa4\xac\xbd\x96\x18\xa2KY-1\xba\x9c\xeaJXR<\xc2J2\xda\xb5\x14\xd8s\xd1RUK\x11\xe6\x13\xb4pV\xc53m/Z\xd4El/\x97z\xdd\x92\x9e)P\x0f\x04\xd5\x1e\xa1\'\x7f\xfb,\xa9p.\xcd\x1aZ\xeb]z\x7f\x06\x11\xad\xd8r\xa6#\xb4v\x8d!.\xe2Y\xc2\xc4\x9f \xa1\xdf2p\xeb\xaa\xa56\xd4?\xb1*\x04\xb7\xf1\x99\x88\x86\xf7^K\xf2\xd3\xaf\xf9\xa9\x1cO?u\x9c\x07\xa8#\xf4Z\x86L\xe0\xd5\xd2\x99\xc0)\xca\x81\x0c\x96@\xd3[\xaf%\xf9\x19D\x10\xca[\x8a`)\xa5K\x9dU\xf5[\x1a\xe26\xc8j:S\xd3\x1b&\xf2/FES\xb9=a)\x8b\xa5B\x81\x8bg\xea\x80\x96\xda\xe7\x16K KU\xe3\xa9\x01\xe2\xbbZo\xe3{\x8fm\x99\x10-u\xb1\x94\x8a\x9b\xc8\xa9\x8a\x99`\xed\x16\x86\xe8\x85\xc7%\x98\xea\xa7\x07\x13;P\x8c+\xe6\xadz\xca\xd2\xd6\x1cr R\xb5En5=#l\xb7t\x95!ebE\x1b\x1b\xe3)\xf5\x96\xbc\xd5\x96,}eHFf|\x98\x03\xc3\x13\x8b\xdcb\x194\xa1\xe6\x10\xb6\x81\x98\xafJ\xc5\xb3\x05\xdf\x92\xb7Z\x93\xb41F\xe2v}\xd7\xa2Z\xa3\xca\xde\xc7\xbf\x88|j\xa7\xf3o\xec[\xb3d\xcd\xcdM\xfc\xcb\xceyx;\x9f\x0c\xb2]\xd0\xf25)\xef\xd1q\x92\xf1\r\x15\x07\x873m\xd2\xf0\xb8\xcf\xecu\xb3]\xc2\xe9\xc3\x1f\xf4\x9b=\xa5\xc7$\x93;]16\xd9\xee\xb4mf\xec\xdd\xdd\xe4v\xc5\xf8\x0e;m\xbe\xe7_\xe8\xa9qT)y\xf5\xea\x15\xbbn>=N\x9b\x05;\x99,W\x84d~\xcb\xae\x02\xb4\xfbv\xb6b\xc7k\x84\xe1\xdd\x95\x93\x8f\xe4\xe4^\xf2zm\xf9\xcb\xaa\xb0\x95W\xbf]}Dg\xc3\xb2\x96\xf4\xea3.\xbf9??\xc2E\x94_S6\x080?\xde7\xdf\xc3\xdd\x9c\xfe\xea\xf0\xc3\x07\xe4\xd7\x1e\xab\xe7\xb5\xb7\xd3\xf63\x81[&<\x81\xf6\xbe\x8f\x03.\n]\xfe\xf0\xa2\x86b\x8f\xe8/\x9c\x13\x9b{?\xf2yA\xa4\xef\xa5\xee\x14\x97\xe2_\xd0\x82O/\xe4\xcbH\xe9\xff\x01\xc0\xccOQ'
p240
sg23
(lp241
I29
asg25
Nsg27
Nsg28
VShelXL
p242
sg30
Nsg31
S'c69b92501b84fa8b915e739b619eb2f0'
p243
sg33
I27
sg34
VLeast Squares
p244
sg35
F0.2094
sbag1
(g12
g3
NtRp245
(dp246
g15
I00
sg6
I30
sg7
S'7dab860b39cc9b0893319e037ed2c7cf'
p247
sg16
g17
sg21
S'x\xda\x8dYmO\x1bI\x12\xfen\xc9\xff\xa1\xb5\xba\xd3%\n8]\xfd\xde\xa7c%\x96\x85\x98\x8b\xc1\x84pw\xd9h\xa5h\x12\x86`\xc5\xd8\xacm.\xdc\xbf\xbf\xea\xb7j\xc7\x1e\xb3@"\xb7{\xba\xba\xab\x9e\xaaz\xaa\xa6\xe9\xf7\x18\xfe\xac\xda\xbb\xfbOb\xb0h\x97\xec\xcb\xa2mV\xed5\xfb\xfc?\xf6~x<\xfa0\xda\x17\x1c\xd4k\xdb\xef\xf5{W\xa7W\xa3\xbc\xf6S\x13WOf\xecB\xbc\x80\x97\xe5\x7f\xbfwy|\xc6\xc6\xd3k\xb6\xb6v\xc7\xaa\xb8\xfd\x15[\xce\xa7\x0f\xab\xc9|\xb6c\xd5%0>\x00\xe1\xf6\xd8\xe5\xf7\xb6\xf9\x86_\xb8\x14{\xecpz\x7f\xdb\x84/\x1c\xf6\xd8x1ig\xab&\xee\xd2\x04\xa5\xee\x1fVI\xfad\xda|\xf9\xc6\x1e\xd9\x01\xdb\xe7\x03e-{\x812R+\xf6\x92\xdd,\xe6w\xec\xa2Y,\xe7\xb3\xe5\xdf\xd8\x1f\x0f\xf3U\xd8d\x99\xe5\xe6\x8b\xbb\x87i\xc3n\xe6\x0f\xb3\x8a\xc5\xd5\xdf\xd9\x1186\xf6\xfd\xde\xd1\xf1h\x84[Y\xe0V2;\xb0\xd6070\xdeK&\xcc\xc0\x817\xcc\xf3\xf4\xaf\xdf\xfbx|y\xc9\xb4\x8c\xda\xf2\xfc\xa1\x92\xeeh\\\xf8\xed\xf7F\x87WWl\x1f\xfa\xbd\xf7\xbf\x9d\x9d\xe13\xbd\xffao\xff\xb7=\x1c\xbc\xfa\x98\'q&|\x8d\x93\xfb\x1f\xeb\xcaWq\x1e\x17\xc7\xc9\x93\xc3#v\xc4\x86l\xdc\xef\xfd\xeb\xfc\xf4\x8a\x19\x15\xfeI\xd1\xef1<e\xf0~\xc0L\xbfw1:<gL\xe0\xb9\xbf\x8c\xcf\x7fe\x7f\x19\xf6{\xd3\xc9r\xc5T\xbfws\xd7\xdc3\\}xtu\x98\xb0\xf8\xc7|\xda>\x8aA\xfb\xb8Z4\xcb\x9f\xf3\xdc\xf0\xdb\xf4\xfd\xe2\x0b\xfb\xe9\xaf\x83\xdf\x7f\xcf\xd1s\xfbm\xfaSy\xfczC\x06\xcf\xfe\xcf\x9b\xe1U\x885>\x10<\xfc\xf4{\'\xff>\xbcd\xe9\x07\x91\xd4V\xa3\xf9c\x04\x851\x99\xe6\xa4\x01+M\x1ak\'\x95\xd1yl\x84\xb6\x10\xc6\x00\x83\xb8Y\x9a\xe7JH\x91\x87ZX\xc5\x0e\xfa=\xc6\xe8\x08.\xb8\xb38\xda\x0f\xd0ke\xf3,\xb7\xc6\x95!\xf0\xa4\x83 \x1d\xb4\x16\xb2lj\xa55>\x8f\x8d\x94^\xf8\x0e\x1d\x84\xb3\xbe\xa8c\xad\xdb\xd4Az\xebH\x07\xe0t0\xc82+\x0cz\xe8\xf0\xe4\xf4\x03\x03\x85i7\x8c\xda\x88b\xb9U"+n\x85\xf0\x90\x111\\\xe1n\x1b\xda\xec\xc3@\'\xa4\xe3n,\xc4\xd98D`\xb1\x8d{\x8d\xc6\xa7\xb1\xe3\xe05\xd9\x0cNu\xd9&\x9d-\xa8i@=6lS\xca\x12\x922\xf81\x19d\r\x99\xe9\xbc\xde\xb0M\x92m\\I^\xb6\xb7\xe0=\xfa\xafx@\';\xff\xdc6U\xfd&\xd1Ay\x07\x85K\x1d\xe4\x9dQ\x1f.\xb7m\x03T\xa5\xd8\xa6\xf0\xc4-\xbf)C\xb1c\xc8\x85\xc0]\xb1X\x18\xe5\xa3\x0e\xba\xe2\xab\x05\x94\xe7\x18\x0b\xd1\x91)\x96E\xf2\xf7v\xfc\xfa\xecP\xa4\x15\xc77u\xd0F\xf3|\xb0\x80\x1a\xbfN\x96YP>\xc5\xaf!\x1d\x0c*\xa4s@\x82\xd5\x9ag\x1c\x8c\x91\xf8\xadC\x07\xa7D1I\x01\xdf\xc2A9n\xca\xc1:Fz<X\xf8b3\x0e\xfd\x86\x8fM\x8d_!}\xc96p\xe8\xa1<6N\x19P\xcf\xf3\xb1\xad\xfc\xc0\xbd3\xd96c\xbd\x90\xaa\xe4)R\x85\xeb\xb0\xcdX^\xf05(\xbb\xc5\x0f\xc6\x94\xa0\x05S\x82\x07\xa5u\x91\x07/l\xd4\xc1U\x1f\x1b\x81[Q\xa4\x1a]\xf8\x01\xb9Kt\xe1\xab\x9c.\x00:\x8dQ\xb0\x19g6\xee\x10\xe3\x0c4\x94\x83\r\xa7\xe8\xf3:\xd4\x1f\xce\x7f\xc1\xadsl\t\'Jl)\x85$Wr\xc0\xf8\x9c\xb0\x9b\x1c%\x8c\xa8>\x86-\x1d\xa4!\x1d0&\x89\x98\x08<n\xc1F\x1d\x8eH\x07\x8dI\xa63d\xe8\x08\x80\xe2\x17\xf0J\xdb\xceX\'.Q\xdcC\x07\x97\x94\xe0\xc2\x90$.\xa9\x1e\xc2i\x1eu\xf8\xb5\xe2\x80\t\x00%\xee\x95\x93\x14\x1b\x9a{\xdfY/\xb8.&aS\xe0\xb7\xe2A\x14$\xd1\x17\xf5`M\x04\x8f\x94\xa5\xa2\x0e\xc7\xa4\x83\xb0\xce\x97\xd01!\xa891\xb46\xaa\x8bS\xc1i\xe2\x1d\xd8\xaaY\x18\x88T\x19\x8c\xac5K\x08\xd2\xc1\xa7x8\xa98X\xa9\x0b\x91`\xb8\x89\xc2}F{\xdb\xe9\x0b\xe1\x88M\xa4\xda\xf6\x05\xd6\x19bpO\x0c\x15\xe2\x934S\x10uxC:\x002T\x89\x17\x8c\rYr\xd3\x00\x92_\'\x0e\xb2P\x13\xd7\xcel\xf3\xaf\xa5\xc7\xc8\xe5t\xb0\x16\x14\x9eH\xebQ\x87\xe1\x1a\x0eX\x80\xb3a\xd2!$%715S\xdd\xdb\xd4A\x95\x12\x88\x9e\xc5\xd5\x9b:@\xed\x14\x10\x88Z\xbbi\x88e/\xeapZ\xe3\x01I\x17l\xa9\xb1\xda\x14$\xb5\x07!;\xf9\x81\x93k\xb1pns\x94\xa6 \x10X]\n]\x01\'*\x06\xea\x1f\x18\xc8\xc8\xbf\xa7\xc4\xbfh\x01\xc6g\xd6\x06s\xa9T\x06\xedxn\x9d~\xe4_\xb1\xc9\xbfh\xdb?\xc96\tZ( \xce\xf5*\x13\x9b\xf1\x18\xf7\x9d\xf5\rC\x9c\x86\xb0\x1dg\xd2\x9a\x8a/\x85=\xc4\xbc\x89C\xa9D\xd4\xe1m\xe5\x1d\xe3@\x96\x98S\x95w\xb4\xb5 \xba|\x8c\xc1S{\x18\xb9Uc\x15D+\x12\xefpJ\x7fM=\x0cZ\x06\x05\x11\x95\xf0}K\xf8\x1a\xac~N\xad\xb5\x11\xa4\x8dGb\x7f\x1e\xbe\xa3\x1a\xbfZ:\x91\x11\x91\x1a+\x07UQ\x0b\xc2v\xd67K\xf5\r\xc9g;\x87<\xe5\xb1\x02QcGP\xed\x0e9\xf4\x83m#\xb2M\tl\xaf\x8b6\xce9(\xdd\x15\x16\xa4\xae\xda\xdde\xdbY\xf5\x9b\xc0\xc2P\xea\x05*^j\xac\x96\xf8\xb2\xd7U\xbbUe?\xb4\x7f\xcbo\x16t\t\x18ih\x88\xfd\x19\xf1\xa4\xe7~\xc3\xb6\xb3\xda\x97HG(\x80r\xb5\xa2c\xbe\x19\xf7<\xdb\xce+\xf7\x05\x1e)9\xef\xac\xa3\x9e\x0b\xebjw=6\x8e\xde\x19\xccv\xefi\xbc\xae\r\xa7$\xdb\xa4&\xbf!~\x1b9\x7f^\xfbj\xe1\xa9\xadt\x12\x8b8UH\xcd\r<\xcf\xb6q\xe53$\xf3R\xe7\x9d\x0bI_:8H]\xc3\xa6m\x1a<T\xfe\xdc~g\xb0@\xd9m5\xd4^\xc3\xac\xa5^\xd1F$\xdb\x0e+\x9fi\xfc\xcd\x1ax\x85|Y\x18\xc8\xaa\xdc w\xda6\x8c\xddS\xf1\xb7W\xf9M\x0e\xf7@\xacJ\xc6Y\x8e\x9d\xcb3s\xf6\x82\xf0\t\xfd\xb3I\xdc\x87\xb6+\xac\xb8Y#l\x8a\xa4\xed|\xef\xa0\x9c\x95\\n\xd5\x1c\xefj\xd7\xc5\x05\xd5\x7f)\xca,XUr\x16d\xea\xb7\x8f\xaam\xf80g\x13\x9e\x04R:\xeaF\x84t;\xfb\xeda\xec\xaa\x04\xb1\x8a\xcaoL\x03\x00\xdc\xb1t4Z\x1ac\x9e\xda\xe38\xed\x11\xdfW\xd08_Q\xb1\xf5\xbdU\xa5\x8a\xf8\'}?b\xfc.a\xbc\x1f03\xa2\xd4Q\xc5C\x1cSM\xd5\xb2+\x06\xb1\x1dR\x15\xcf\xcd\x1e\x0bIB\xfa\xda\xfa\x96F\x1b4\r\x05\xae\xd8\xc0\xf8\x84lCD\xe82A\xe1{\x1bi\x13\xda\x0c\xf9\x14>o\xea\x1e\xf8\xdeP\xeaFh\x1a\x01\xa8SQ\xf0\xa4\x9f\x86\x15cg\xa9BH|A,]\xaa\xc1\xd7\x16\xf0\xcf\xc0x\xf8vt\x12\xae\x80X\xba\xc4y\xceM\xdf%\xd6\xf0\xc4\xe0\x08\xf0\xcd|\x11N\x91X\x86\xd9\xc9\x9c\xfd\xcc\xd4r\xf2\xf5\xc5\xc9\xfc%c\xcd\xec:.\x13\x82\xc7e\xcdt\x1a\x97b\x8e\xb1\xebf\xd5\xe4\x13\xd1\x16l~\xee\x9bEs\xd7\xae\xda\xc5\x92-\xda\x9b\xc9\xac\xbdf\x0f\xcb\xc9\xeck\xf6\x17N.W\x8bf\x12/\xebP\xd7\xe3s\x8c\xd5\xec\xd0z\xcdT.\x9a(\x91\xc28\\b\x86\x83\x86\x93\xaf\xb7\xb8\t\xbb\x9e\xdc\xdc\xb4\x8bv\xf6\xa5e\xf7\xe1r\x91\xc9\x815\xb0\xc7\xd8u\xdb\xde\x87\x05\xb7\xf3i\x1b\xb0\xc5\xb6\x19ga\x1f\r\xbak\xd8\xb4\xfdo;\x8d\x07\x84\xb0x\x978\xb4\xdc\xc9\xb8\xc8\x8c:T\xda\xc0!!\xfb*\xee\x81\x0f\xa3\xe1x\x0eJ\x8a5I\x19./\xf0\xd3\x86n1T\xa4\x10\xb2\x9d\x92\xe8\xa2w\xb2J\x82\x0f\xcf\x91\x97l\xe8\\\x82\xae\x81F\xb7%\x05\xd6\\\x94TUR\x08\x1d\xb5\xc5&Y\xa53m\xa7\xb6\xc8\x8bX^\xde\xe9u\xc9\xf0N\x81| BC\x17\xb4\x0f\xf6vI\xba\xa0\xadY\xd3\xd6z\x97\xef\xcf i+v\x9c\xe9\x82\xb6v\r!.\xd2Y\xc2\xa4\xcf\xd8\xf7uIFl]\x95\xd4&\xf4a\x98\x15\x82\xdb\xf4N\x14\x9a\xf7N\xc9`\xa7_\xb3S9\x9e?u\xea\x07BE\xe8\x94\x8c\x91\xc0\xab\xa43\x11Si\xc3\x1b)JB\xc8\xcdN\xc9`gLx\xa0[\x8a(\x19\xd9:VV\xd5-i\x02\xb6\xb1\x8f\xcbg\xea\xd0\xc3\x04\xfb\x92WtH\xb7\'$%I*\xee\x92\xb6RGmC\xf9\xdc!\tARU\x7fj\x80tW\xebm\xba\xf7\xd8\x15\tIR\x93\xa4T\xdc$LU\x8a\x04kw \x14.<\xde\x81\xa9vz0\xa9\x02%\xbfb\xdc\xaa\xa7$m\x8d!\x07"g[\xc2V\x87j\xbf[\xd2U\x84\x94I\x19ml\xf2\xa7\xd4;\xe2V\xdb \xe9+B2!\xe3c\x1f\x18\xdfX\xe4\x0e\xc9\xc8\t5\x86\xa43)^\x95Jg\x0b\xbe#n\xb5\x0e\xd4\xc6X \xb7\xab\xdb\x16\xd9\x1aY\xf6.\xfdE\xe4s;\x9d\x7fg\xdf\x9b%k\xae\xaf\xd3_v\xc6\xf1v>\x0b\x14\xb9\xc8\xe5kT\xde\xc1\xe3\x81\xc67X\x1c\x1c\xf6\xb4\x99\xc3\xd3>\xb3\xd7\xcdn\n\x0f\x0f\x7f\xe0o\xf6\x14\x1f\x07\x9a\xdc\xdb&cS\xe4\xce\xdaf\xc6\xde\xdfNnV\x8c\xef\xb1\xb3\xe6\xb1|\t\x08\r*$\xaf^\xbdbW\xcd\xe7\x87i\xb3`\xa3\xc9r\x154\x99\xdf\xb0\xcb\xa8\xda];[\xb1\xd35\xc0pu\xc5\xe4S0\xf2 [\xbd6\xfduEh\x95\xd9\xef\x97\x9f\xd0\xd88\x8dM\xa9-\xd3o\xc6\xe3\x13\x9cD\xfa5\xb4AT\xf3\xd3]\xf3\x18W\xc7:\xfc\xc3\x83`\xd7\x01\xab\xe7\xb57\xd3\xf6KPn\x99\xf5\x89\xb0w=\x8ez\x05\xd7\x95\x87\x17\xd5\x15\x07\x01~\xc2<\xa0y\xf0#\x9e\x17\x01\xf4\x83\\\x9d\xd2T\xfa\x0bZ\xb4\xe9\x85|\x99 \xfd?y\x14OG'
p248
sg23
(lp249
I30
asg25
Nsg27
Nsg28
VShelXL
p250
sg30
Nsg31
S'c69b92501b84fa8b915e739b619eb2f0'
p251
sg33
I28
sg34
VLeast Squares
p252
sg35
F0.2094
sbag1
(g12
g3
NtRp253
(dp254
g15
I00
sg6
I31
sg7
S'2b92e96340459414b3ebb21bbad3560f'
p255
sg16
g17
sg21
S'x\xda\x8dYko[9\x0e\xfdn\xc0\xffA\x18\xecb[4qEQ\xcf\xc5f\x80L&\xa93u\xde\xde\xddN1@p\xdb\xdc4F\x1d;c;\xd3\xec\xbf_\xea\x9d\xda\xd7E\x92\x16\xbe\xd6\x15%\xf2\x90<\xa4\x94~\x8f\xd1\xcf\xaa\xbd\x7f\xb8\x16\x83E\xbbd\x9f\x17m\xb3jo\xd8\xa7\xff\xb1\xab\xe1\xe1\xe8\xc3hWp\x90oM\xbf\xd7\xef\x8d\x8f\xc7\xa34\xf7\xba\t\xb3\'3v.^\xc1\xeb\xfc\xbf\xdf\xbb<<ag\xd3\x1b\xf6l\xee\x96Ya\xf91[\xce\xa7\x8f\xab\xc9|\xb6e\xd6%0>\x00aw\xd8\xe5\xb7\xb6\xf9J_8\x8a\x1d\xb6?}\xb8k\xfc\x17\x0e;\xecl1ig\xab&\xac\xd2x\xa5\x1e\x1eWQ\xfah\xda|\xfe\xca\x9e\xd8\x1e\xdb\xe5\x03i\x0c{E2\xa8${\xcdn\x17\xf3{v\xde,\x96\xf3\xd9\xf2\x1f\xec\xcf\xc7\xf9\xca/\xb2Lr\xf3\xc5\xfd\xe3\xb4a\xb7\xf3\xc7Y\xc5b\xfcOv\x00\x96\x9d\xb9~\xef\xe0p4\xa2\xa5\x0cp\x83\xcc\x0c\x8c\xd1\xcc\x0e\xb4s\xc8\x84\x1eXp\x9a9\x1e\xff\xf5{\x1f\x0f//\x99\xc2\xa0-O\x1f2\xeaN\xc6\xf9\xdf~o\xb4?\x1e\xb3]\xe8\xf7\xae~?9\xa1wj\xf7\xc3\xce\xee\xef;\xf4\xf0\xe6c\x1a\xa4\x11\xff5\x0c\xee~\xac3\xdf\x84q\x9a\x1c\x06\x8f\xf6\x0f\xd8\x01\x1b\xb2\xb3~\xef\xdf\xa7\xc7c\xa6\xa5\xff\x87\xa2\xdfc\xb4\xcb\xe0j\xc0t\xbfw>\xda?eL\xd0\xbe\xbf\x9c\x9d\xfe\xca\xfe6\xec\xf7\xa6\x93\xe5\x8a\xc9~\xef\xf6\xbey`4{\xff`\xbc\x1f\xb1\xf8\xd7|\xda>\x89A\xfb\xb4Z4\xcb\x9f\xd3\xd8\xf0\xeb\xf4j\xf1\x99\xfd\xf4\xf7\xc1\x1f\x7f\xa4\xe8\xb9\xfb:\xfd)\xbf~\xbb&C{\xff\xf7\xddp\xecc\x8d\x0f\x04\xf7?\xfd\xde\xd1\x7f\xf6/Y\xfc!$\x95Q4vF\xa00\x86q\x0c5\x18\xd4\xf1YY\x94Z\xa5g-\x94\x11\xfe\x19`\x10\x16\x8b\xe3\\\n\x14\xe9Q\t#\xd9^\xbf\xc7X\xd9\x82\x0bn\r=\xedz\xe8\x954i\x94\x1bm\xf3#p\x08:\x88\xa2\x83R\x02\xf3\xa2\x06\x8dv\xe9Y#:\xe1:t\x10\xd6\xb8\xac\x8e1v]\x07t\xc6\x16\x1d\x80\x97\x8d\x01\xf3\xa8\xd0\xe4\xa1\xfd\xa3\xe3\x0f\x0c$\xa5\xdd0h#\xb2\xe5F\x8a\xac\x8d\x10N\xa4\x054\x97\xb4\xda\x9a6\xbb0P\x11\xe9\xb0\x1ac\x11_,\xb6q\xa7\xc8\xf8\xf8l98\x95wQ`e\x97mhMFM\x810\xeb\xb6Ii\n\x92\xe8\xb5\x8e\x06\x19]\xcc\xb4N\xad\xd9\x86\xc56.\xb1hc\xc09\xf2_\xf6\x80\x02\xf52\xdbd\xf5\x1b\x92\x83R\xbcH\x9aj!\xadL\xfap\xdc\xb4\rH\x95l\x9b\xa4\x1d7\xfc&u\x89\x1d]\\\x08dQ\xf6\xbbN\xf1\xab*\xbeJ\x80M\x88P,\x04G\xc6X\x16\x00\xdd\xf1\x9bU&Z\xb1|]\x07E[\xa4\x8d\x05\xd4\xf8\xb5\x98GA\xba\x18\xbf\xba\xe8\xa0I!\x95t\x04\xa3\x14O8h\x8d\xf4\xadC\x07+Ev\xa2\x04\xbe\x81\x83\xb4\\\xe7\x8dU\xc5A\xb8l3=\xba5\x1f\xeb\x1a\xbf\x02\x9dN\xf2`\xc9C\xc9\xc7\xdaJ\r\xf2e>6\x95\x1f\xb8\xb39w\xb5q\x94\xa89O\x89*l\x87m\xdap\x99\x1fIv\x83\x1f\xb4\x86l\x90\xce\xaa\x91\xb4\xca\xf2\xe0\x84\t:\xd8\xeac-h\xa9\x12\xa9:\xe7\x10-eD\x17\xbe\xd2\xaa\xecc\xab(\xeb\xd7\xe3\xcc\xa8\x928\xa0 o\xacy\x89>\xa7|\xfd\xe1\xfc\x17Z:\xc5\x96\xb0"\xc7\x96\x94Dr9s\xb4K\t\xbb\xceQB\x8b\xeac\xd8\xd0\x01u\xd1\x81b\xb2\x10\x13W\x852\xc1\x04\x1d\x0e\x8a\x0e\x8a\x92L\xa5}\x05J\x80\x84\x89\x06\'\x95\xe9\x8c\xf5\x9c\xec\xc4]\x0e:\xb8\xc4\xe5\x8d\xad\x84\x92z\xc5C4\xcc\x83\x0e\xbfV\x1c(\x01 \xc7\xbd\xb4\xa8\xb3\x0e\x8a;\x07]:\xf0\xe2\x0bj\n\xdcF<\x08\x83\x85\xa0\xeb\xc6\xaa\x10<Q\x96\x0c:\x1c\x16\x1d\x84\xb1\xaeD\xb5\x0f\xea\xca\xd0J\xcb.N%\xae-\xbc\x03\x1b5\x8b\x02\xb1T\x06\x8d\xb5f\xe5*@:\xb8\x18\x0fG\x15\x07\x83\xaap\x9fU"s\x9fV\xcet\xfaB\xd8\xc2&(7}!\\-T\xae0\x94\x8f\xcf\xa2\x99\x8c\xbexWt\x00b\xa8\x1c/\x14\x1b\x88\x19\x13 \xf2\xeb\xc4\x01\xcb\xa3\xb2z\x93\x7fMf.\xcf\xe5ec%j\x99\xe1\x18t\x18>\xc3\x81\np2\x0c\xad*\xf5\xcd\xa7f\x0c\xbeu\x1dH\xd1R\x8ch\xf6\xba\x0eP;\x05\x02\xa2\x84\x86(\xe8P\xd9\x0b:\x1c\xd7x \xd2\x05\x93k\xac\xd2\x19I\xe5@\xa0\xec\x8c\xc9\xe2Z*\x9c\x9b\x1c\xa5J\x10\x08\xaa.\x99\xae\x80\xbb\xf2X\xfa\x07\x06\x18\xf8\xf7\xb8\xf0/Y`rE\xb2\x94K\xb92(\xcbS\xeb\xf4=\xff\x8au\xfe%\xdb~+\xb6!(!Ko$\x9dL\t\xad\x1d\xc5=v\xda&Uy\x84\xcd8\xc3B\t\x84o\t{\xd0\xc5\xdd(E\xd0\xe1}\xe5\x1dm!\xf3>\xc8\xca;\xca\x18\x10]>\xa6\xe0\xd1\xa5\x87\xc1\x8d\x1a+A\x96\xdd,/\xe9_j(Q\x0cBFDF|\xdf\x17|5U?kk\x1b\x91;\x1f\xa2\x0c4\xf2e\xf8\x8ej\xfc*\xb4"\x01\x86\x8a*G\xb6Y\x18\xdf}u\xd57\x93\xf1\xd5D>\x9b9\xe4J\xa4J\x105vD\xa9\xdd>\x87\xbe\xb3mTl\x93\xe4\xeb\x8c4Zk3\xd3J*H]\xfdY\x97m\'\xd5o\x82\nC\xae\x17\xa4x.u\n\xe9\xb0\xd7U\xbb\xa5F]{\xfb\r\xbf\x19\x08\xd5\xc7\x1b\x84Za\xed\xcf\nO:n\xd7l;\xa9}\tZ\xc8\xfc\x02\xd2\xd6\x8aN\xf9\xa6\xed\xcbl;\xad\xdc\xe7y$\xf7\xd5\xd6\xd8\xd2sQ]\xed\xae\xc7\xba\xb4\x91Ro\xf6\x9e\xda\xa9\xdapb6\x13P\x15\xbf\x11~k9\x7fZ\xfbj:&\xe4\x8ad\x91\x8ax\xa9\x90\x8akx\x99mg\x95\xcf\x88\xcc\xf3\n\xd6\xfa\xa4\xcf\x1d\x1c\xa0\xee\xcay\x05\x0e*\x7fn\x9e\x19\x0c\xc8\xc2\xe0\xa5\xbd\xa5^\xa3v\x99\xbah#\xa2m\xfb\x95\xcf\x14\xfd&m\x9c4\xb1K\n\xdd\xa0L\rr\xa7m\xc3\xd0=\xa55(\x0e\x9dHr\x84\x94\xc8\x19g8u./\x8c\xeb\xf3\x82\x8f\xef\x9f\x13\x0ed\xbbT.\xf7\xa7\xc4\xf6h:\xcf\x1d%g\x91\xe3F\xcdq\xb6v]\\\x94\xfa\x8fYK\x0eF\xe6\x9c\x05\x8c\xfd\xf6A\xb5\x8d^\xc6\x9c\x07\xda\x89\x88\xd2\x95nD\xa0\xdb\xdao\x0fCW%\n\xab\xc8\x18\xc1\xb4\x06\xd0\x8a\xb9\xa3\xa1\x18\xd7\xfaGk\x1c\xc65\xc2y\x85\x8c3\x15\x95\xcc\xf3\xa4\x87\xe4\xee\x05}?a|\x111\xde\xf5\x98i\x01\x99\x95\xa8\xf7(\xe7V\xe2!\xec\x8aAj\x87\xb0\xe2\xb9\xdes\x13I\xa0\xad\xad\xaf\xce\xf9\xa5\xca\xa3 \x1aY\xc3\xf8\xa8\xd8F\x88\xa8\xccd\x92\xcem\xb2\x9c\xd5!ui\xdb\xf0yW\xd7\xa0sC\xa6\x00\xdf4\n,\x9d\x8a\x84\x1fb<\xac\x18S\xdf\x9f[I:}\x83-\x18\xd3\xb1\x05_\x80\xf1\xf0\xfd\xe8\xc8_\x01\xb1x\x89\xf3\x92\x9b\xbeK\xaa\xe1\x91\xc1\x89\x07n\xe7\x0b\xbf\x0bR\x19fGs\xf63\x93\xcb\xc9\x97WG\xf3\xd7\x8c5\xb3\x9b0MP\xab\xe4\xa75\xd3i\x98J9\xc6n\x9aU\x93v$[\x08\xb1\x87f\xd1\xdc\xb7\xabv\xb1d\x8b\xf6v2ko\xd8\xe3r2\xfb\x92\xfcE\x83\xcb\xd5\xa2\x99\x84\xcb:\xd2\xf5\xf0\x94b59\xb4^3\xe5\x8b\xa6\x92H\xfe\xd9_b\xfa\x8d\x86\x93/w\xb4\x08\xbb\x99\xdc\xde\xb6\x8bv\xf6\xb9e\x0f\xfer\x91\xe1\xc0h\xd8a\xec\xa6m\x1f\xfc\x84\xbb\xf9\xb4\xf5\xd8R\xdbL\xa3\xb0K\x06\xdd7l\xda\xfe\xd5N\xc3\x06\x96R\xef"\xe6F\xbe\x93\xb1\x81\x19\x95\xcf:\xcf!\xbe\x96U\xdc=\x1f\x06\xc3i\x1f\x92\x14\xcf$\xd1\x1fM\xe9\xd3\xf8n\xd1W$\xcf\xac\x9d\x92\xe4\xa2\x0b\xac\x92\xe0\xfc{\xe2%\xe3\xfb/\xaf\xab\xaf\xa5\x9b\x92\x82j.I\xca*IT\x17\xb45\xe1\xc4\xe8\xf74\x9d\xda\x12/Ry\xb9P\xcf%}/B| |\xb7\xe4\xb5\xf7\xf6vIZ\xaf\xad~\xa6\xadq6\xdd\x9fA\xd4Vl\xd9\xd3\xa7\xdc\x85y\x86\x10\x17q/\xa1\xe3\' tK\x06lm\x95T\xdawo\x94\x15\x82\x9bx&\xf2\xcd{\xa7\xa4\xb7\xd3=\xb3SZ\x9e>U\xec\x07|E\xe8\x94\x0c\x91\xc0\xab\xa4\xd5\x01S4\xbeO"I\xb0\xdb\xb4\xf5v\x02\x14I\x7fK\x11$\x11m\xaa\xac\xb2[R{l\x03\x11\xa6=\x95\xef\xe4\xbc}\xd1+\xca\xa7\xdb\x0f$\xb1HJn\xa3\xb6\xa8\x82\xb6\xbe|n\x91\x04/)\xab?\x15@\xbc\xabu&\xde{l\x8b\x84(\xa9\x8a$J\xae#\xa62F\x82\xf1w\xba]\x92\xfe\xc2\xe3"\xd0`\xb2\xd3\x81\x8e\x15(\xfaU\x85\xdez\xbb\xa4\xa91dA\xa4l\x8b\xd8*\x7fF\xd8.i+BR\xc7\x8c\xd6&\xfa\x13\xd5\x96\xb8U\xc6K\xba\x8a\x10Fd\\\xe8\x03\xc3\x89\x05\xb7H\x06N\xa81\x84V\xc7x\x952\xee-\xf8\x96\xb8U\xcaS\x1bc\x9e\xdc\xc6w-\xb15\xb1\xec}\xfc\x8b\xc8\xa7v:\xff\xc6\xbe5K\xd6\xdc\xdc\xc4\xbf\xec\x9c\x85\xdb\xf9$\x90\xe5\x02\x97?\xa3\xf2\x0e\x1e\xf74\xbe\xc6\xe2Tf\xa8+\x89\x1c\x1e\xd7\x99\xbdm\xb6S\xb8\x7f\xf9\x1d\x7f\xb3\x1f\xf1\xb1\xa7\xc9\x9dM2\xd6Y\xee\xa4mf\xec\xeanr\xbbb|\x87\x9d4O\xf9\x8bGhP!y\xf3\xe6\r\x1b7\x9f\x1e\xa7\xcd\x82\x8d&\xcb\x95\xd7d~\xcb.\x83j\xf7\xedl\xc5\x8e\x9f\x01F\xb3+&\xd7\xde\xc8\xbdd\xf5\xb3\xe1/\xab\x82V\x1e\xfdvyM\xc6\x86a\x85\xfe\xea3\x0e\xbf;;;\xa2A\xa2_]\x16\x08j^\xdf7Oav\xa8\xc3\xdf\xbd\xf0v\xed\xb1\xba_{;m?{\xe5\x96I\x9f\x00{\xd7\xeb\xa0\x97w]~y^]\xb1\xe7\xe1/\x98{4\xf7\xbe\xc7\xf3\xdc\x83\xbe\x97\xaaS\x1c\x8a\x7fA\x0b6\xbd\xc2\xd7\x11\xd2\xff\x03\xc3\xe2O\x15'
p256
sg23
(lp257
I31
asg25
Nsg27
Nsg28
VShelXL
p258
sg30
Nsg31
S'c69b92501b84fa8b915e739b619eb2f0'
p259
sg33
I29
sg34
VLeast Squares
p260
sg35
F0.2094
sbag1
(g12
g3
NtRp261
(dp262
g15
I00
sg6
I32
sg7
S'5a3146f755dac3654cd0205d87718961'
p263
sg16
g17
sg21
S'x\xda\x8dYmo\x1b\xb9\x11\xfe.@\xff\x818\xb4h\x82\xd8\n\x87\xef,\xea\x03|>;r\xe3\xf7\xb8m.8 \xd8\x8b\xd7\xb1\x10\xd9\xf2Ir\x93\xfe\xfb\xce\x90\xcb\xa1"\xad\x02\xdb\tDq9\xe43o\xcf\xcc\xd2\xc3\x81\xc0\x9fe{\xff\xf8Q\x8d\xe6\xedB|\x9a\xb7\xcd\xb2\xbd\x11\x7f\xfcO\xbc\x1b\x1f\x9e\xbc?\xd9U\x12\xcck?\x1c\x0c\x07\xd7\xc7\xd7\'\xdd\xda\x8fMZ=y\x10\x17\xea\x05\xbc,\xff\x87\x83\xab\xc3Sq>\xbd\x11+k\xb7\xacJ\xdb_\x8b\xc5l\xfa\xb4\x9c\xcc\x1e\xb6\xac\xba\x02!G\xa0\xc2\x8e\xb8\xfa\xda6_\xf0\x8b\xd4jG\xecO\x1f\xef\x1a\xfa"aG\x9c\xcf\'\xed\xc3\xb2I\xbb4\x04\xea\xf1i\x99\xa5\x8f\xa6\xcd\xa7/\xe2\x9b\xd8\x13\xbbrd\xbc\x17/PF[#^\x8a\xdb\xf9\xec^\\4\xf3\xc5\xeca\xf17\xf1\xe7\xd3lI\x9b,:\xb9\xd9\xfc\xfei\xda\x88\xdb\xd9\xd3C\xb5\xc5\xf5\xdf\xc5\x01\x04q\x1e\x87\x83\x83\xc3\x93\x13\xdc\xca\x83\xf4Z\xf8\x91\xf7N\x84\x91\x8bQ\x0b\xe5F\x01\xa2\x13Q\xe6\x7f\xc3\xc1\x87\xc3\xab+auB+\xbb\x0f\x93\xb1\xa3r\xf4;\x1c\x9c\xec__\x8b]\x18\x0e\xde\xfdvz\x8a\xcf\xec\xee\xfb\x9d\xdd\xdfvp\xf0\xeaC7\x893\xf45M\xee~\xa8+_\xa5y\\\x9c&\x8f\xf6\x0f\xc4\x81\x18\x8b\xf3\xe1\xe0_g\xc7\xd7\xc2\x19\xfa\xa7\xd5p \xf0\x94\xd1\xbb\x91p\xc3\xc1\xc5\xc9\xfe\x99\x10\n\xcf\xfd\xe5\xfc\xecW\xf1\x97\xf1p0\x9d,\x96\xc2\x0c\x07\xb7\xf7\xcd\xa3\xc0\xd5\xfb\x07\xd7\xfb\xd9\x16\xff\x98M\xdboj\xd4~[\xce\x9b\xc5\xcf\xdd\xdc\xf8\xcb\xf4\xdd\xfc\x93\xf8\xe9\xaf\xa3\xdf\x7f\xef\xa2\xe7\xee\xcb\xf4\xa7\xf2\xf8\xf5\x9a\x0c\x9e\xfd\x9f7\xe3k\x8a59R\x92~\x86\x83\xa3\x7f\xef_\x89\xfc\x83\x96\xb4\xde\xe2\xdc9\x1aE\x08\x9d\xe7\xb4\x03\xaf}\x1e\xdb\xa0\x8d\xb3\xdd\xd8)\xeb\x15\x8d\x01Fi\xb3</\x8d\xd2\xaa\x1bZ\xe5\x8d\xd8\x1b\x0e\x84\xe0#\xa4\x92\x81v\xdb%\xd3[\xd3m,\xa5w\xa1\x0cAB\xc2\xa0\x18\x83\xb5J\x97M\x11\x8c\x8b\xdd\xd8i\x1dU\xec\xc1\xa0\x82\x8f\x05\x8e\xf7a\x1d\x83\x8e>0\x06\x90|0\xe82\xab\x1czh\xff\xe8\xf8\xbd\x00\x83i7NhT\xd1\xdc\x1b\xe8\xb6\xf7JE\xd5\xa1t\xd2\xe0nkhvad\xb3\xa5\xd3nBd\xfbj\xd6MF\x8b\xca\xe7q\x90\x10m9\xc5B0\xa1G7\x1d|\xb1\x9a\x05\xe5\xd7u3\xc6\xb3%5\xa1\xce\ny\xc7j\x86\xb8\xae\x9bf\xdd\xa4\xd1\x8c\xc6C\x8c\xe8\xbf\xe2\x01\x0b\xf6y\xba\x99\xea7\x8d\x0e\xea\xe2\xc5\xe0\xd2\x00\xdd\xce\x88G\xeaM\xdd\x00\xa1\x14\xdd\x0c\x9e\xb8\xe17\xe38v\x1c\xbb\x10P\xa3\xe2w\xd7\xc5\xaf\xad\xf6\xb5\nBg\x11\x8c\x05)\x0b\xb6\xa0\x00\xfa\xe3\xb7@FZ\xc10Z\xc3`\xf1\x88\xee`\x055~\x83.\xb3`\xa2J\x18\x1ccp\x08\xc8v\x18\xc1[+;;8\xa7\xf1[\x0f\x86`Tq\xa2\x01\xb9a\x07\x13\xa4+\x07\xdbj\x07\x15\x8b\xce8\x8ck>v5~\x95\x8e%\x8b!\xa0\x87\n\x9a`\x1c\x98\xe7\xf9\xd8W~\x901\x94\xdcu\x1e\x93A\x97<E\xaa\xe8\x8b_\xe7\xa5)C\x94\xdd\xe0\x07\xe7\xa0(\xe4bY\x89z\x16y\x88\xca\'\x0c\xa1\xfa\xd8)\xdc\x8a#\xd5\x95\x1c\xc2\xad\xbc\xea\xb3\xaf\t\xb6\xf88X\xcc\xfa\xf58\xf3\x96\x13\x07,\x94\x83\x9d\xe4\xe8\x8b\x96\xea\x8f\x94\xbf\xe0\xd6]l\xa9\xa0dw\xae1Hr%s\\\xec\x12v\x9d\xa3\x94S\xd5\xc7\xb0\x81A;\xc6\x801\xc9\xc4$-S&\xb8\x84\xe1\x801XL2\xdb\x9d\xab\xb4\x81\xc2R\x0e\xa2\xe9\xf5\x85Q%\xd9\x91\xbb"\xf4pI,\x07\x07\x03\x9cz\xec!\x9c\x96\t\xc3\xaf\xd5\x0e\x98\x00P\xe2\xde\x04\xed\n\x06+c\x84>\x0c\x0cYbS\xb0\x91oJy\xcd\x04]\x0f\xb6L\xf0HY&a8d\x0c\xca\x87XB\xc7QPKfh\xebL\x1f\xa7"\xd72\xef\xc0F\xcd\xc2@\xe4\xca\xe0t\xadYJ1\x86\x98\xe3\xe1\xa8\xda\xc1k\xcb\xdc\x17\xac*\xdc\xe7l\xc42\xdb[\xb3\x98M\xb4\xd9\xf4\x85\x8a\xb5PEf(\x8aOFf\xb2/\xde0\x06@\x86*\xc9\x86\xb1\xa1u\xb1\t \xf9\xf5\xdaA\xf3\xd0\x06\xb7\xc9\xbf\xbe0\x17q9\x1flU-3R\'\x0c\xe3\x15;`\x01\xee\xf8A\x07\xcb\xf5\x8dR3\x07\xdf:\x06\x04\xca\xc5\x08W\xafc\x80\xda)\xa0!84\x14[\x07\xcb^\xc2p\\\xe3\x01I\x17|\xa9\xb1\xd6\x15K\xda\x08J\x9b\xde\x98d\xd7b\xe1\xdc\xe4(\xcbA\xa0\xb0\xba\x14\xba\x02\x19y\xc8\xfd\x83\x00\x9d\xf8\xf7\x98\xf9\x175`\x8b\x04\xcc\xa5R\x19l\x90]\xeb\xf4=\xff\xaau\xfeE\xdd\xfe\xc9\xbai\xb0\xcapod\xa2\xe9\x12\xdaE\x8c{\xdd\xab\x9b\xb1<\x84\xcd8\xd3L\th_\x0e{p\xecnmT\xc2\xf0\xb6\xf2\x8e\x0bPb\x0bL\xe5\x1d\xeb=\xa8>\x1fc\xf08\xeea\xb0r\xae\xf3\x0e\x18>-HN\x7f\xae\xa1H1\x1a\x8aEL\xb6\xef[\xb6\xaf\xa3\xea\x07\xb5\x8dp\x05\xa5\x8f\xda\x9b\xe7\xd9\xf7\xa4\xc6\xaf\xd5\xa1tx\xdab\xe5(\xbb)O\xddW_}c\x03:$\x9f\xcd\x1c\x8a\x1c\xa9\x06T\x8d\x1d\xc5\xb5\x9br\xe8;\xddNX7\x83\xbe\xd6\xb2dS\x08P\xe6\xb1 \xf5\xf5g}\xba\x9dV\xbf),\x0c\xa5^ \xf0R\xea\xac\xc6\x97\xbd\xdez\xe1\xb4\xab\xbd\xfd\x86\xdf<$*\'\x85\xb4\xe3!\xf6g\xcc\x93Q\x865\xddNk_\xa2\x03p\'hB\xad\xe8\x98o.<O\xb7\xb3\xca}\xc4#\xa5\xaf\x0e>p\xcf\x85u\xb5\xbf\x1e;n#\r\xf6\x13\xeb\xba\xb9hk\xc3\xa9Y7\xbd\xd2\x1e\xf8\xf5\x9c?\xab}5\xbe&\x94\x8a\x144\x16q\xae\x90V:x\x9en\xe7\x95\xcf\x90\xcc\xcb\x0e!P\xd2\x97\x0e\x0e\xb4\xeb\xcby\x0b\x9c\x10\xc4>\x1b\xf9\xe6\xc10\x83s{\x8b\xbdF\xed2\x1d\xa3QY\xb7\xfd\xcag\x16\x7f\xbbq4>wI\xa9\x1b\xc4<\xde\xee\xb7q\xea\x9e:9\x8c\xc3\xa8\xba\xd3\xd0RJ\x99\xf2\xa6\x80\x9d\xcb3\xe3\xfa\x82\xedC\xfdsg\x07\xd4\xdd\xd8X\xfaSd{\xed{\xdf;|\xe1D-\xf5F\xcd\x89+\xfd\xb6T\\\xff\xb5*B\xe0M\xc9Y\xd0\xb9\xdf>\xa8\xba\xe1\xc3\xfc\xc6\nx\x12\xc6e\xedF\xb0\x13\xdf\xdao\x8fSW\xa5\x98Ut.v\xb8\x07\xe0\x1b9wU\xda9\xf7\xa3=\x0e\xf3\x1e\xe9}\x05\x95\xb3\xd5*\xe55\x12q\x18\x19\x9f\xd1\xf7\xa3\x8d/\xb3\x8dw\xc9fN1\xfb`\xefQ\x9a8\xe2!\xdd\x17\x83\xd8\x0e\xe9j\xcfu\x1b#I\xe8P[\xdfB\xffX\'\x1c\xa3\x0fj\xcd\xc6G\xac\x1b\xda\xd8\x1aF\xe3u\xd9\xcbR\x9b\xa1~d\x9f7u\x0f|o(7\x0b\xd44*\xee\x9e1\x90\xed\x8f\xf6\x18W\x1bc\xdf\x1f\\y3\xc2\xde\xa0\xecA\xaf-\xee\x196\x1e\xbf=9\xa2+ \x91/q\x9es\xd3w\x855<38\xf2\xc0\xedlN\xa7h,\xc3\xe2h&~\x16f1\xf9\xfc\xe2h\xf6R\x88\xe6\xe1&-S\xd8*\xd1\xb2f:MK1\xc7\xc4M\xb3l\xba\x13Q\x17\xb4\xd8c3o\xee\xdbe;_\x88y{;yho\xc4\xd3b\xf2\xf0\xb9\xf3\x17N.\x96\xf3f\x92.\xeb\x10\xeb\xe1\x19\xc6j\xe7\xd0z\xcdT.\x9a8\x91hL\x97\x98t\xd0x\xf2\xf9\x0e7\x117\x93\xdb\xdbv\xde>|j\xc5#].\n=\xf2\x0ev\x84\xb8i\xdbGZp7\x9b\xb6d[l\x9bq\x16vQ\xa1\xfbFL\xdb\xff\xb6\xd3t@\xc0\xd4\xbb\xcc\x1cZ\xeedBbFK\x95\x968\x84jY\xb5;\xf1aR|D\x84}\xa9V$5u\xcb\xf8\xe9\xa9[\xa4\x8aD\xcc\xda+\x89.\xba\xd4U\x12"=G^\xf2\xd4\x7f\x11V\xaa\x0b\x9b\x92\nk.J\x9a*\xa9\x94Mh}zc\xa43}/Z\xe4E\x8b\x92vU\x92z\x11\xe4\x03E\xdd\x12\xa1\'}\xfb$\x03\xa1u+h}\x0c\xdd\xfd\x19d\xb4j\xcb\x99\x94r\x97~\xc5BR\xe5\xb3\x94\xcb\x9f\xa0\xa1_2\xd96TI\xeb\xa8{\xc3\xacP\xd2\xe7w"\xe2\xb3^I\xd23\xae\xe8i\x82\xec>m\xee\x07\xa8"\xf4J\xa6H\x90U2\xb8dS\xed\xe9\x8d\x14%!lCKz\x02\xb0$\xddR$\xc9\xc4$\xa9\xb2\x9a~IG\xb6MD\xd8\x9di\xa9\x93#\xfd\xb2W,\xa5\xdb\x0f$5K\x1a\x192Zm\x13Z*\x9f[$\x81$M\xf5\xa7\x05\xc8w\xb5\xd1\xe7{\x8fm\x91\x90%-Kb1r\xd9\xa6&G\x82\xa7;\xdd>I\xba\xf0\xb8\x04W\xf5\x8c\xe0r\x05\xca~\xb5\xa9\xb7\xde.\xe9k\x0c\xa5\xae5e[\xb6\xad%f\xdc.\x19\xaa\x85\x8c\xcb\x19\xed|\xf6\xa7\xb6[\xe2\xd6z\x92\x8c\xd5B:[&\xa6>0\xbd\xb1\xe8-\x92\x89\x13j\x0c\xe9\xe0r\xbc\x1a\x93\xcfVrK\xdcZK\xd4&\x04\x91\xdb\xf5]\x8bl\x8d,{\x9f\xff"\xf2G;\x9d}\x15_\x9b\x85hnn\xf2_v\xce\xd3\xed|\'P\xe4\x12\x97\xafPy\x0f\x8f\x13\x8d\xaf\xb18\x04\xeci;\x0e\xcf\xfb<\xbcn\xb6S8=\xfc\x8e\xbf\xc5\x8f\xf8\x98hrg\x93\x8c]\x91;m\x9b\x07\xf1\xeenr\xbb\x14rG\x9c6\xdf\xca\x17\xb2\xd0\xa8\x9a\xe4\xd5\xabW\xe2\xba\xf9\xe3i\xda\xcc\xc5\xc9d\xb1$$\xb3[q\x95\xa0\xdd\xb7\x0fKq\xbcb0\\]m\xf2\x91\x94\xdc\xeb\xb4^\x99\xfe\xbcdk\x95\xd9\xafW\x1fQ\xd94m5]}\xe6\xe97\xe7\xe7G8\x89\xf4\xebx\x83\x04\xf3\xe3}\xf3-\xadNu\xf8\xbb\x07\xa4\xd7\x9e\xa8\xe7\xb5\xb7\xd3\xf6\x13\x81[tx\x92\xd9\xfb\x1e\'\\\xe4\xba\xf2\xf0\xa2\xbab\x8f\xcc\xcf6\'k\xee}o\xcf\x0b2\xfa^W\x9d\xf2T\xfe\x0bZ\xd2\xe9\x85~\x99M\xfa\x7f\xaeeO6'
p264
sg23
(lp265
I32
asg25
Nsg27
Nsg28
VShelXL
p266
sg30
Nsg31
S'c69b92501b84fa8b915e739b619eb2f0'
p267
sg33
I30
sg34
VLeast Squares
p268
sg35
F0.2094
sbag1
(g12
g3
NtRp269
(dp270
g15
I00
sg6
I33
sg7
S'b43c22970e8d8220e8fd55006a4a20e5'
p271
sg16
g17
sg21
S'x\xda\x8dYko[9\x0e\xfdn\xc0\xffA\x18\xecb[4qE\xbd\xb5\xd8\x0c\x90\xc9$u\xa6\xce\xb3\xde\xddN1@q\xdb\xdc4F\x1d;c;\xd3\xec\xbf_RO\xd7\xbe.\x92\xb4\xf0\xb5\xae(\x91\x87\xe4!\xa5\xf4{\x0c\x7fV\xed\xfd\xc3G1X\xb4K\xf6y\xd16\xab\xf6\x86}\xfa\x1f{7<\x1e\xbd\x1f\xed\x0b\x0e\xea\xb5\xed\xf7\xfa\xbd\xf1\xe9x\x94\xe6~l\xc2\xec\xc9\x8c]\x8a\x17\xf02\xff\xef\xf7\xae\x8f\xcf\xd8\xc5\xf4\x86\xad\xcd\xdd1+,?f\xcb\xf9\xf4q5\x99\xcfv\xcc\xba\x06\xc6\x07 \xdc\x1e\xbb\xfe\xd66_\xf1\x0b\x97b\x8f\x1dN\x1f\xee\x1a\xfa\xc2a\x8f],&\xedl\xd5\x84U\x1aR\xea\xe1q\x15\xa5O\xa6\xcd\xe7\xaf\xec\x89\x1d\xb0}>P\xd6\xb2\x17(#\xb5b/\xd9\xedb~\xcf.\x9b\xc5r>[\xfe\x83\xfd\xf98_\xd1"\xcb$7_\xdc?N\x1bv;\x7f\x9cU,\xc6\xffdG\xe0\xd8\x85\xef\xf7\x8e\x8eG#\\\xca\x02\xb7\x92\xd9\x81\xb5\x86\xb9\x81\xf1^2a\x06\x0e\xbca\x9e\xc7\x7f\xfd\xde\x87\xe3\xebk\xa6e\xd0\x96\xa7\x0f\x15uG\xe3\xe8\xb7\xdf\x1b\x1d\x8e\xc7l\x1f\xfa\xbdw\xbf\x9f\x9d\xe1;\xbd\xff~o\xff\xf7=|x\xf5!\r\xe2\x08}\r\x83\xfb\x1f\xea\xccWa\x1c\'\x87\xc1\x93\xc3#v\xc4\x86\xec\xa2\xdf\xfb\xf7\xf9\xe9\x98\x19E\xff\xa4\xe8\xf7\x18\xee2x7`\xa6\xdf\xbb\x1c\x1d\x9e3&p\xdf_.\xce\x7fe\x7f\x1b\xf6{\xd3\xc9r\xc5T\xbfw{\xdf<0\x9c}x4>\x8cX\xfck>m\x9f\xc4\xa0}Z-\x9a\xe5\xcfil\xf8u\xfan\xf1\x99\xfd\xf4\xf7\xc1\x1f\x7f\xa4\xe8\xb9\xfb:\xfd)\xbf~\xbd!\x83{\xff\xf7\xcdpL\xb1\xc6\x07\x82\xd3O\xbfw\xf2\x9f\xc3k\x16\x7f\x10Im5\x8e] (\x8c\xc98&\rXi\xe3\xb3vR\x19\x9d\x9e\x8d\xd0V\xd03\xc0 ,\x16\xc7\xb9\x12R\xa4G-\xacb\x07\xfd\x1ece\x0b.\xb8\xa3\xd5\xf6\tz\xad\xd2\xc2\x9c[\xe3\xf2#p\x08:\x88\xa2\x83\xd6B\xe6EQ\x19\xe3\xd3\xb3\x91\xd2\x0b\xdf\xa1\x83p\xd6gu\xacu\x9b:Ho]\xd1\x01x\xd9\x18d\x1e\x15\x06=txr\xfa\x9e\x81\xc2\xb4\x1b\x06mD\xb6\xdc*H\xdaZ!\xbcPI\x1b\xae\xb8\xe6\x1b\xda\xec\xc3@G\xa4\xc3j\x8cE|e\xb1\x8d{\xcdm\xc2\xd4q\xf0:\xef\xa2\xc1)\xd7a\x9bt6\xa3\xa6A\xd8M\xdb\x94\xb2\x05IIZG\x83\xac)f:\xbfi\x9b,\xb6q%\x8b6\x16\xbc\xb7\xaax@\x83~\x9em\xaa\xfaM\xa2\x83L|V8\xd5AZ\x19\xf5\xe1r\xdb6@U\xb2m\nw\xdc\xf2\x9b2\xc5o\xa6\xb8\x10\xd0\xa2\xecw\x93\xe2WW|\xb5\x80\xfc\x1ec\x81\xf3\xac\x9b\x13\x00\xdd\xf1\xeb\x13\x00H+\x18F\x1b:h\x13|L\x1b\x0b\xa8\xf1\xebd\x1e\x05\xe5E\xd0\xc1\x14\x1d\x0c*\xa4\x93\x0e`\xb5\xe6\t\x07c$~\xeb\xd0\xc1)\x91\x9d\xa8\x80o\xe1\xa0\x1c7yc]q\x10>\xdb\x8c\x8f~\xc3\xc7\xa6\xc6\xaf@\xa7$\xbf\x82\x932\xa3c\x9c2\xa0\x9e\xe7c[\xf9\x81{g\x12\x0c\xc6zL\xd4\x9c\xa7H\x15]\xf1k,W\xf9\x11e\xb7\xf8\xc1\x18\xc8\x06\x19\x9fg\xf2\x94Y4\xea\x85\r:\xb8\xeac#p\xa9\x12\xa9Fg\xdc\x91\xbb\x84\xea\xf2\xb1\xd3\xd9\xc7Nc\xd6o\xc6\x99\xd5%q@C\xde\xd8\xf0\xc2\\^S\xfd\xe1\xfc\x17\\:\xc5\x96p\x82\'\x84\x95B\x92\xcb\x99c|J\xd8M\x8e\x12FT\x1f\xc3\x96\x0e\xd2\x14\x1d0&\x0b1q](\x13L\xd0\xe1\xa8\xe8\xa01\xc9t\xdaWH\x05\x90=\x0b^u\xfaB\t\x9b\x03Iq\x0f\x1d\\\xe2\xf3\xc6NAI\xbd\xe2!\x1c\xe6A\x87_+\x0e\x98\x00\x90\xf1WN\x9a\xac\x83\xe6\xdeC\x97\x0eEe\x8eM\xc1V\xbe\tae!\xe8\xba\xb1.\x04\x8f\x94\xa5\x82\x0e\xc7E\x07a\x9d\xcf\xa1c(\xa8yahm\xba\xe2A"\xd7\x16\xde\x81\xad\x9a\x85\x81X*\x83\x91\xb5f\tQt\xf01\x1eN*\x0eV\xeaL$\x18n"s\x9f\xd1\x1e\xcblg\xcd*l"\xd5\xb6/\x84\xaf\x85\xca\x17\x86\xa2\xf8,\x9a\xa9\xe8\x8b7E\x07@\x86\xca\xc9\x86\xb1!e\xc6\x04\x90\xfc:q\x90\xe5Q;\xb3\xcd\xbf63\x17qy\xd9X\x8bZf\xb8\x0c:\x0c\xd7p\xc0\x02\x9c\xc8L:]\xea\x1b\xa5f\x0c\xbeM\x1dTN_\xf4,\xce\xde\xd4\x01j\xa7\x80@\x94\xd0\x10\x05\x1d,{A\x87\xd3\x1a\x0fH\xba`s\x8d\xd5&#\xa9=\x08\xd9\xc9\x0f\xbc\xb8\x16\x0b\xe76G\xe9\x12\x04B@\xe1_\xe0\xbe<\x96\xfe\x81\x81\x0c\xfc{Z\xf8\x17-(\x888\xcc\xa5\\\x19\xb4\xe3\xa9u\xfa\x9e\x7f\xc5&\xff\xa2m\xbf\x15\xdb$h\xa1Jo\xa4\xbcJ\tm<\xc6\xbd\xec\xb4M\xe9\xf2\x08\xdbq&\x0b% \xbe%\xec\xc1\x14wK%\x82\x0eo+\xef\x18\x079\xb6@U\xde\xd1\xd6\x82\xe8\xf21\x06\x8f)=\x0cV\xceM\xde\x01Uvs\xbc\xa4\x7f\xa9\xa1H1\x122"*\xe2\xfb\xb6\xe0k\xa8\xfa\x89\xdaF\x98\xac\xa5\xf5\xd2\xaa\xe7\xe1;\xaa\xf1\xab\xa5\x13\xb9\xd6i\xac\x1cy5a\xa9\xfb\xea\xaao\x05@\x83\xe4\xb3\x9dC\xbeD\xaa\x02QcG\x94\xdaM9\xf4\x9dm\xa3b\x9bB_\x0b\x9f\xb3\xc99\xc8\xe3X\x90\xba\xfa\xb3.\xdb\xce\xaa\xdf\x04\x16\x86\\/P\xf1\\\xea\xb4\xc4\xc3^g\xbd0\xd2\xd4\xde~\xcbo\x16\x02\x95\x93A\xd2\x94G\xec\xcf\nOz\xee6l;\xab}\x89tP:A\xe5jE\xc7|3\xeey\xb6\x9dW\xee#\x1eI\xca:g]\xe9\xb9\xb0\xaev\xd7cS\xdaH\x85\xfd\xc4\xa6m\xc6\xeb\xdap\xcab\x9b\\k\x0f\xecf\xce\x9f\xd7\xbe\x1a\x8f\t\xb9"9\x89E\xbcTH\xcd\r<\xcf\xb6\x8b\xcagH\xe6\x99G\x9d\xa3\xa4\xcf\x1d\x1cH\xd3\x95\xf3\x1a<T\xfe\xdc>3XP\x85\xc1K{\x8b\xbdF\xed2M\xd1FD\xdb\x0e+\x9fi\xfcM\xcb{\x15\xf82u\x83\x98\xc7\xbb\xfd6\x0c\xddSZ\x03\xe3\xd0\x8bDK\x88\x94\xc8g*\xcb\xb1syf\\_\x16|\xa8\x7fNu\x1emW\xdag\x8d\x90\xed\xa5\xed<w\xe4C\x0f\x16\x0f\xb9Us\xfcZ\xbf\xcdE\xa9\xff2k\xc9\xc1\xaa\x9c\xb3 c\xbf}Tm\xc3\x97\xb13\x07\xdc\t\xe3\xb2v#B\xed>/\x0eCW%\n\xab\xc8h\x05\xae\x01x"/]\x954\xc6\xfch\x8d\xe3\xb8F8\xaf\xa0qk\xa8\xe4c$\xea\xa1\xb8{F\xdf\x8f\x18_E\x8c\xf7\t3#r\x9f\xa7\xb0\xf7\xc8\r5\xf1\x90\xec\x8aAl\x87d\xc5s\x13c$\t\xe9j\xeb\x9b\xe9\x1f\xeb\x84)\xda;\xb1\x81\xf1I\xb1\r1\xd6\xaat\xa0V\xe6\xcc\xd7\xd4f\x88\x1f\xe1\xf3\xa6\xaeat9AQ\xd3(k\xa7\xa2~p.\x1a\x86n\'c\x8c}\xbf3\xf9d$J\xda\x99ply\x06\xc6\xc3\xb7\xa3\x13\xba\x02b\xf1\x12\xe797}\xd7X\xc3#\x83#\x0f\xdc\xce\x17\xb4\x8b\xc42\xccN\xe6\xecg\xa6\x96\x93//N\xe6/\x19kf7a\x9a\xc0V\x89\xa65\xd3i\x98\x8a9\xc6n\x9aU\x93vD[\x10\xb1\x87f\xd1\xdc\xb7\xabv\xb1d\x8b\xf6v2ko\xd8\xe3r2\xfb\x92\xfc\x85\x83\xcb\xd5\xa2\x99\x84\xcb:\xd4\xf5\xf8\x1cc59\xb4^3\xe5\x8b\xa6\x92H\xf4L\x97\x98\xb4\xd1p\xf2\xe5\x0e\x17a7\x93\xdb\xdbv\xd1\xce>\xb7\xec\x81.\x17\x99\x1cX\x03{\x8c\xdd\xb4\xed\x03M\xb8\x9bO[\xc2\x16\xdbf\x1c\x85}4\xe8\xbea\xd3\xf6\xafv\x1a6p\x98zW\x91C\xf3\x9d\x8c\x0b\xcc\xa8\xa9\xd2\x12\x87P-\xab\xb8\x13\x1f\x06\xc3\x07D\xd8WbM2\xe4\x07~Z\xea\x16\xa9"\x11\xb3vJ\xa2\x8b\xaed\x95\x04O\xef\x91\x97,\xf5_\xa4+\xd5\x85mI\x815\x17%U\x95\x14B\x07mm81\xd2\x9e\xb6S[\xe4E\x8d\x92z]\x92z\x11\xe4\x03A\xdd\x12iO\xf6vI:\xd2\xd6\xacik\xbdK\xf7g\x10\xb5\x15;\xf6\xa4\x94\xbb\xb2k\x08q\x11\xf7\x12&~\x82\x84n\xc9\x80\xad\xab\x92\xdaP\xf7\x86Y!\xb8\x8dg"j\xde;%\xc9N\xbff\xa7r<}\xea\xd8\x0f\x10\xd7tJ\x86H\xe0U\xd2\x99\x80\xa9\xb4\xc4T(\tn\x97\xb6d\'@\x91\xa4[\x8a )\xa5K\x95UuK\x1a\xc26\xb4aiOM\x9d\x1c\xd9\x17\xbd\xa2)\xdd~ )\x8b$\x92p\xd4V\xea\xa0md\x9dNI IU\xfd\xa9\x01\xe2]\xad\xb7\xf1\xdecW$DI]$\xb1\x18\x99\x88\xa9\x8a\x91`\xe9N\xb7K\x92.<\xae\xc0T;=\x98X\x81\xa2_u\xe8\xadwK\xda\x1aC\xa1k\r\xd9\x16\xb1\xd5tF\xd8-\xe9*B\xca\xc4\x8c66\xfaS\xea\x1dq\xab-I\xfa\x8a\x90\x8c\xc8\xf8\xd0\x07\x86\x13\x8b\xdc!\x198\xa1\xc6\x90\x0c\xb7[\xb4\xb7\x8a{\x0b\xbe#n\xb5&jc\x8c\xc8m|\xd7"[#\xcb\xde\xc7\xbf\x88|j\xa7\xf3o\xec[\xb3d\xcd\xcdM\xfc\xcb\xceE\xb8\x9dO\x02Y.p\xf9\x1a\x95w\xf08\xd1\xf8\x06\x8b\x83\xc3\x9e6qx\\g\xf6\xba\xd9M\xe1\xf4\xf2;\xfef?\xe2c\xa2\xc9\xbdm26Y\xee\xacmf\xec\xdd\xdd\xe4v\xc5\xf8\x1e;k\x9e\xf2\x17BhP!y\xf5\xea\x15\x1b7\x9f\x1e\xa7\xcd\x82\x8d&\xcb\x15i2\xbfe\xd7A\xb5\xfbv\xb6b\xa7k\x80\xe1\xec\x8a\xc9G2\xf2 Y\xbd6\xfceU\xd0\xca\xa3\xdf\xae?\xa2\xb1aXK\xba\xfa\x8c\xc3o..Np\x10\xe9\xd7\x94\x05\x82\x9a\x1f\xef\x9b\xa70;\xd4\xe1\xef^\x90]\x07\xac\xee\xd7\xdeN\xdb\xcf\xa4\xdc2\xe9\x13`\xefz\x1d\xf4"\xd7\xe5\x97\x97\xd5\x15\x07\x04\x7f\xc1\x9c\xd0<\xf8\x1e\xcfK\x02\xfd U\xa78\x14\xff\x82\x16lz!_FH\xff\x0f\xad\xd1O+'
p272
sg23
(lp273
I33
asg25
Nsg27
Nsg28
VShelXL
p274
sg30
Nsg31
S'c69b92501b84fa8b915e739b619eb2f0'
p275
sg33
I31
sg34
VLeast Squares
p276
sg35
F0.2094
sbag1
(g12
g3
NtRp277
(dp278
g15
I00
sg6
I34
sg7
S'b38607937d06987d0ddea85756df58b3'
p279
sg16
g17
sg21
S'x\xda\x8dYmo\x1b\xb9\x11\xfe.@\xff\x818\xb4h\x82\xd8\ng\xf8^\xd4\x07\xf8|v\xe4\xc6oq\xd46\x17\x1c\x10\xec\xc5\xebX\x88l\xb9\x92\xdc\xa4\xff\xbeCr9\xb4\xa5Uj;\x81(\xee\x0e9\xf3\xcc\xcc3Cz8\x10\xf4\xb3jo\xef?\xe1h\xd1.\xc5\xe7E\xdb\xac\xda+\xf1\xc7\x7f\xc5\xfb\xf1\xe1\xc9\x87\x93]\x94\xa0_\xbb\xe1`8\x98\x1cON\xbaw?5\xe9\xed\xe9\x9d\xb8\xc0\x17\xf0\xb2\xfc\x1f\x0e.\x0fO\xc5\xf9\xecJ<zw\xcb[i\xf9\x89X\xceg\x0f\xab\xe9\xfcn\xcb[\x97 \xe4\x08\xd0\xef\x88\xcbom\xf3\x95\xbeH\x85;b\x7fv\x7f\xd3\xc4/\x12v\xc4\xf9b\xda\xde\xad\x9a\xb4J\x13\x95\xba\x7fXe\xe9\xa3Y\xf3\xf9\xab\xf8.\xf6\xc4\xae\x1ci\xe7\xc4\x0b\x92QF\x8b\x97\xe2z1\xbf\x15\x17\xcdb9\xbf[\xfeE\xfc\xfba\xbe\x8a\x8b,;\xb9\xf9\xe2\xf6a\xd6\x88\xeb\xf9\xc3]\xc5b\xf2Wq\x00^\x9c\x87\xe1\xe0\xe0\xf0\xe4\x84\x96r \x9d\x12n\xe4\x9c\x15~dCP\x02\xed\xc8C\xb0"\xc8\xfco8\xf8xxy)\x8cJ\xda\xca\xeeCg\xdd\xc9\xb8\xf8;\x1c\x9c\xecO&b\x17\x86\x83\xf7\xbf\x9d\x9e\xd23\xb3\xfbag\xf7\xb7\x1d\x1a\xbc\xfa\xd8M\xd2L\xfc\x9a&w?\xd67_\xa5yz9M\x1e\xed\x1f\x88\x031\x16\xe7\xc3\xc1?\xce\x8e\'\xc2\xea\xf8O\xe1p h\x97\xd1\xfb\x91\xb0\xc3\xc1\xc5\xc9\xfe\x99\x10H\xfbN\x0eO/\x04\x06?\x1c\xfcr~\xf6\xab\xf8\xd3x8\x98M\x97+\xa1\x87\x83\xeb\xdb\xe6^\x90\xdc\xfe\xc1d?\xa3\xf2\xb7\xf9\xac\xfd\x8e\xa3\xf6\xfbj\xd1,\x7f\xee\xe6\xc6_g\xef\x17\x9f\xc5O\x7f\x1e\xfd\xfe{\x17G7_g?\x95\xc7\xaf\xd7dH\x8b\x7f\xbd\x19Ob\xd4\xc9\x11\xca\xf83\x1c\x1c\xfds\xffR\xe4\x1f\xc2\xd48Cs\xe7\x04\x8f\x10*\xcf)\x0bN\xb9<6^ik\xba\xb1E\xe30\x8e\x01Fi\xb1</5*\xec\x86\x06\x9d\x16{\xc3\x81\x10\xbc\x85D\xe9\xe3j\xbb\xd1\tFw\x0bK\xe9\xac/C\x90\x90t@\xd6\xc1\x18TeQR\xc6\x06\xc8c\xabT\xc0\xd0\xa3\x03z\x17\x8a:\xce\xf9u\x1dTp\x9eu\x00\xc9\x1b\x83*\xb3h\xc9W\xfbG\xc7\x1f\x04hJ\xc0q\xd2\x06\x8b\xe5N\x83\xee\xb4A\x0c\xd8in\xa5\x96F\xaei\xb3\x0b#\x93\x91N\xab\t\x91\xf1Ul\x9b\x0cF\xba\x0eS/!\x98\xb2\x8b\x01\xaf}\x8fm\xca\xbb\x82\x9a\x01t\xeb\xb6i\xed\x18I\x15\xb5\xce\x069\xcbf\xfa\xb0n\x9bb\xdb\xa4V\xd2w\xda8\x08\xc1\x06\xf6\x00m\xf6<\xdbt\xf5\x9b"\x07\xd9<\xd6\xf4\xaa\xef\xfc\xe6H\x1f\xa96m\x03R\xc5\x16Eh\xc7\r\xbfi\xcb~\xb3\xc9\xc3q\x08dQ\xf1\xbb\xed\xe2\xd7T|\rByN\xb1 e\xd1\xcdc\xf6\xf7f\xfc\x86\x0e\x00"\x18\xdadM\x07c\x93\x8f\xe3\xc6\x085~\xbd*\xb3\xa0\x03&\x1d,\xeb`I!\xd3\xe9\x00\xce\x18\xd9\xa1m\xad\xa2o=:x]\x82Jj\x90\x1b8h/\x0bL\xd2p(\x03\x86b3\r\xc3\x9a\x8fm\x8d_$\xa7t\xf1\x0b^\xa9\x82\x8e\xf5\xda\xe6\xb8\xfe\xff>v\x95\x1fd\xf0\xb6\x83\x81|\x825O\x89*\xfa\xe2\xd7:\xa9\xcb\x90d7\xf8\xc1Z(\x06\xd9P\xde\x94]f\xc5\xd9\x806\xe9\xe0\xab\x8f-Z\xe99R\xad)\xb8\x13w\xa1\xee\xf3\xb17\xc5\xc7\xdeP\x14\xac\xc7\x993\x9c8`\xa0ll%3W0\xb1\x12I\xf9\x0b-\xdd\xc5\x16z,\xb1\xa55\x91\x1c\xf3d\xf0\xae\x0f\x07D\x8b\xd5\xc7\xb0\xa1\x83\xb2\xac\x03\xc5$\x13\x934L\x99`\x93\x0e\x07\xac\x83\xa1$3\x1dd\xa84@a&\x08\xba\xd7\x17\x1a\x1d\xe7\x9b\x0c\xd0\xc3%%\xc9($\x81S\x8f=D\xd32\xe9\xf0k\xc5\x81\x12\x00\n\xfe\xda\xab\xc2 \x946!\xf3\xf6\xba\x0e\xac\xb2\xa4\xf6`#\xdf\x10\x1d2AWH\x0c\x13<Q\x96N:\x1c\xb2\x0e\xe8|(\xa1ccPKfhc\xfb\xe2A\x11\xd72\xef\xc0F\xcd\xa2@\xe4\xca`U\xadY\xc8\x9a\xe9\x90\xe3\xe1\xa8\xe2\xe0\x94):P\xb8a\xe1>k\x823\xb6\xb7f1\x9b(\xbd\xe9\x0b\x0c\xb5P\x05f\xa8\x18\x9f\xac\x99\xce\xbex\xc3:\x001TI6\x8a\r\xa5\n&@\xe4\xd7\x8b\x83\xe2\xa1\xf1v\x93\x7f\x9d\x04&\xbc\xba\xb1\xc1Zf\xa4J:\x8c\x1f\xe1@\x05\xb8\x8bC\xe5\r\xd7\xb7\x98\x9a\xae\x0f\x07\xa5K\xfa\x92g\xe9\xedu\x1d\xa0v\n\x04\x04\x87\x062:T\xf6\x92\x0e\xc75\x1e\x88t\xc1\x95\x1aklA\xd2\x04@\xd5\xcb\x0f\x12\x8b\x0e.2\xcb\xba/\x0c\x07\x01"\x14R\x00\x90\\\x92\x80\xfb\x07\x01*\xf1\xef1\xf3/Y\xc0\x88x\xca\xa5R\x19\x8c\x97\x1d{>\xe5_\\\xe7_\xb2\xed\xefl\x9b\x02\x83Z1\xe7\x06\xdd%\xb4\r\x14\xf7\xbd\xf5\x8dB\x9c\x87\xb0\x19g\x8a)\x81\xf0\xe5\xb0\x07\xcb\xeeV\x1a\x93\x0eo+\xefX\x0f\xa5p\x83&\xde)\x169\x07\xd8\xe7c\n\x1e\xcb=\x0cU\xceu\xde\x01\xcd\xbb\xf9B\xaa\x8fj(QLl\xab3":\xe3\xfb\x96\xf1\xb5\xb1\xfa\x99\xdaF\xd8\xa2\xa5\x0b\xca\xe9\xe7\xe1{R\xe3\xd7(_\xf2\\\x19\xaa\x1ce5$\xdb\xfa\xeb\x1b\x03h\x89|6s(p\xa4j\xc0\x1a;\xc8\xb5;\xe6\xd0\x13\xdbN\xd86\x8d\x9a\x08\xb1d\x93\xf7P\xe6\xa9 \x81y\x9em\xa7\xd5oH\x85A\x95\x03\x81u\xa5\xd4\x19E\xa6\xf5\xd6\x0b\xcb\xfd\x19\xd9\xbf\xe17\x07\xa6\x04\x8c\xb2<\xa4\xfe\x8cy2H\xbff\xdbi\xedK\x94\xe7\x84\x06\xed\xad,QD\xf9f\xfd\xf3l;\xab\xdc\x17y\xa4S\xd6S\x05.6\x90\x05\xd8_\x8f-\xb7\x91\x9a\xfa\x89u\xdbl0\xdch\xc9D\x1ai\xa8\x1e\xb5\x07n=\xe7\xcfj_M\xc7\x84\xd2\x9dy\x85\\\xf2,Ul\x0b\xcf\xb3\xed\xbc\xf2\x19\x91y\xe1QOg\xb2\xb2rJ\xc3\xbe\x9c7P\x8eL\x91?7\xcf\x0c\x0e438\xb7\xb7\xd4k\xd4.\xd3\xb26\x98m\xdb\xaf|f\xe8\xb7[>h\xc7\x9dX:&m\xf7\xdb8uO\xdd\x1a\x14\x87\x01\xbb\x9c%\xa4\xb0\xd0\xaf\x93\xd4\xb9<3\xae/\x18\x9f\xd8?wu\x9el\xd7&\x14\x8d\x88\xed3so\x9c;J\xbbF\xc5Cm\xd4\x9c\xe0%\x17}\x89<TX\x9a\x06p\xba\xe4,\xa8\xdco\x1fT\xdb\xe8a>\x05\x01\xedDq\t\xdc\x8d\xa0\x86\xad\xfd\xf68uU\xc8\xac\xa22\xa7\xd1\x1a@\'r\xee\xaa\x94\xb5\xf6Gk\x1c\xe65\xd2y\x85\x8c\x83\x8a\x8a\xab\xe7V-\xdd3\xfa~\xc2\xf8]\xc6x7bf\xb1\xf4y\x9az\x8fB\xe8\x91\x87T_\x0cR;\xa4*\x9e\xebu\x87H\x82k*\xb5\xbe\x9c_\x86\xeb\x0eR\xd5X\xc3\xf8\x88m#\x8cM\xe9\xf2\xc8\x18\xeetLl3\xf0G\xf8\xbc\xa9kX\x83|Z\x8d\xc5\xd3r\xa7\xa27N\x8aO\xd6\x18W\x8c\xbd\xd3\xdc\xed\xd0\x01\x9133\x1e[\xfc30\x1e\xbf=9\x8aW@"_\xe2<\xe7\xce\xef\x92\xb0\xcc\x0cN\xfd\xe6\xf5|\x11wQT\x86\xc5\xd1\\\xfc,\xf4r\xfa\xe5\xc5\xd1\xfc\xa5\x10\xcd\xddUz\r\xa9U\x8a\xaf5\xb3Yz\x95rL\\5\xab\xa6\xdb\x91l!\xc4\xee\x9bEs\xdb\xae\xda\xc5R,\xda\xeb\xe9]{%\x1e\x96\xd3\xbb/\x9d\xbfhr\xb9Z4\xd3tmG\xba\x1e\x9eQ\xacv\x0e\xad\xd7L\xe5\xa2\x89\x13)\x8e\xe3uf\xdch<\xfdrC\x8b\x88\xab\xe9\xf5u\xbbh\xef>\xb7\xe2>^3\n5r\x16v\x84\xb8j\xdb\xfb\xf8\xc2\xcd|\xd6Fl\x9dq4\x0b\xbbd\xd0m#f\xed\x7f\xdaY\xda\xc0S\xea\xbd\xcbq]\xeed|bF\x13+m\xe4\x90\xe8\x91\x8a{\xe4\xc3d\xf8(\x12\xf6;|$\xa9b\xb7L\x9f.6u\xb1"\xc5\x0e\xbeW\x92\\\xf4NUI\x08\xf19\xf1\x92\x8b\xfdW\xd45\xd6\x85MI\xa4\x9aK\x92\xbaJ"\x9a\xa4\xad\xf3N\xe7=]\xaf\xb6\xc4\x8b\x86$\xcdc\xc9\xd8\x8b\x10\x1f`\xec\x96\xa2\xf6\xd1\xde>I\x1f\xb5\xb5\x8f\xb4u\xc1w\xf7g\x90\xb5\xc5-{\xfa\xa8\xad{\x84\x90\xc4\xbc\x17\xda\xfc\t\n\xfa%\x13\xb6\xbeJR"\x87\x94\x15(]>\x13\xc5Z\xdf+\x19\xed\x0c\x8f\xecL\xa7\xd0\xf8\xe9M\xee\x07bE\xe8\x95L\x91 \xab\xa4\xb7\tS\xe5b\xfe\x92$\xf8m\xdaF;\x01X2\xdeR$I\xa5|WYu\xbf\xa4\x8d\xd8\xa66\xac\xdb3\xdd\xeeD\xfb\xb2WLL\xb7\x1fH*\x96\xd4\xd2gm\x95I\xda\xe6[\xc6^I\x88\x92\xba\xfa\xd3\x00\xe4\xbb\xda\xe0\xf2\xbd\xc7\xb6H\xc8\x92\x86%\x95\x966c\xaas$\xb8x\xda\xee\x93\x8c\x17\x1e\xef\xc0V;\x03\xd8\\\x81\xb2_M\xea\xad\xb7K\xba\x1aC\xa9kM\xd9\x96\xb15\xf1\x8c\xb0]\xd2W\x84\xb4\xcd\x19M\xd50\xefi\xb6\xc4\xadqQ2T\x84TF&U\x9e|bQ[$\x13\'\xd4\x18R\xe9v+\xee\xad\xf3\xde(\xb7\xc4\xad1\x91\xda\x84\x88\xe46\xb9i\x89\xad\x89eo\xf3\xdfF\xfehg\xf3o\xe2[\xb3\x14\xcd\xd5U\xfe\x1b\xcfy\xba\x9d\xef\x04\x8a\\\xe2\xf2GT\xde\xc3\xe3\x91\xc6\xd7X\x1c<\xf5\xb4\x1d\x87\xe7u\xee^7\xdb)<>|\xc2\xdf\xe2G|\x1cirg\x93\x8cm\x91;m\x9b;\xf1\xfefz\xbd\x12rG\x9c6\xdf\xcb\x97\x88\xd0\xa8B\xf2\xea\xd5+1i\xfex\x985\x0bq2]\xae\xa2&\xf3kq\x99T\xbbm\xefV\xe2\xf8\x11`\xf4v\xc5\xe4S4r\xaf\xb3\xfa\xd1\xf4\x97\x15\xa3Uf\xbf]~"c\xd3\xb4Q\xf1\xea3O\xbf9??\xa2I\xa2_\xcb\x0b$5?\xdd6\xdf\xd3\xdb\xa9\x0e?y\x10\xed\xda\x13u\xbf\xf6z\xd6~\x8e\xca-;}\x12\xec}\x8f\x93^\xd1u\xe5\xe1Eu\xc5^\x84\x9f1\x8fh\xee=\xc5\xf3"\x82\xbe\xd7U\xa7<\x95\xff\x96\x96lz\xa1^fH\xff\x07\xe7\xd7QX'
p280
sg23
(lp281
I34
asg25
Nsg27
Nsg28
VShelXL
p282
sg30
Nsg31
S'c69b92501b84fa8b915e739b619eb2f0'
p283
sg33
I32
sg34
VLeast Squares
p284
sg35
F0.2094
sbag1
(g12
g3
NtRp285
(dp286
g15
I00
sg6
I35
sg7
S'c5065457f51277132bc303de3025c576'
p287
sg16
g17
sg21
S'x\xda\x8dYko[\xb9\x11\xfd.@\xff\x81X\xb4h\x82\xd8\n\x87o\x16\xf5\x02^\xaf\x1dy#?\xa3\xb6\xd9`\x81\xe0&\xbe\x8e\x85\xc8\x92W\x927\xee\xbf\xef\xf01\xa4"]\x05v\x1c\xf8\x9a\xbaC\x9e93<3\xa4\xfb=\x86_\xab\xf6\xfe\xe1\xa3\x18,\xda%\xfb\xbch\x9bU{\xc3>\xfd\x8f\xbd\x1b\x1e\x8f\xde\x8f\xf6\x05\x07\xf5\xda\xf6{\xfd\xde\xf8t<\xca\xef~l\xe2\xdb\x93\x19\xbb\x14/\xe0%\xfd\xef\xf7\xae\x8f\xcf\xd8\xc5\xf4\x86\xad\xbd\xbb\xe3\xad8\xfd\x98-\xe7\xd3\xc7\xd5d>\xdb\xf1\xd650>\x00\xe1\xf6\xd8\xf5\xb7\xb6\xf9\x8a\xbfp)\xf6\xd8\xe1\xf4\xe1\xae\t\xbfp\xd8c\x17\x8bI;[5q\x96&\x80zx\\%\xeb\x93i\xf3\xf9+{b\x07l\x9f\x0f\x94\xb5\xec\x05\xdaH\xad\xd8Kv\xbb\x98\xdf\xb3\xcbf\xb1\x9c\xcf\x96\xff`\x7f>\xceWa\x92e\xb6\x9b/\xee\x1f\xa7\r\xbb\x9d?\xce*\x17\xe3\x7f\xb2#p\xec\xc2\xf7{G\xc7\xa3\x11Ne\x81[\xc9\xec\xc0Z\xc3\xdc\xc0x/\x990\x03\x07\xde0\xcf\xd3w\xbf\xf7\xe1\xf8\xfa\x9ai\x19\xd1\xf2\xfcC%\xec\xe8\\\xf8\xd7\xef\x8d\x0e\xc7c\xb6\x0f\xfd\xde\xbb\xdf\xcf\xce\xf03\xbd\xff~o\xff\xf7=|x\xf5!\x0f\xe2H\xf85\x0e\xee\x7f\xa8o\xbe\x8a\xe3\xf8r\x1c<9<bGl\xc8.\xfa\xbd\x7f\x9f\x9f\x8e\x99Q\xe1[\x8a~\x8f\xe1*\x83w\x03f\xfa\xbd\xcb\xd1\xe19c\x02\xd7\x1d\x1f\x9f]2\xe1]\xbf\xf7\xcb\xc5\xf9\xaf\xeco\xc3~o:Y\xae\x98\xea\xf7n\xef\x9b\x07\x86v\x87G\xe3\xc3\xc4\xca\xbf\xe6\xd3\xf6I\x0c\xda\xa7\xd5\xa2Y\xfe\x9c\xc7\x86_\xa7\xef\x16\x9f\xd9O\x7f\x1f\xfc\xf1G\xce\xa3\xbb\xaf\xd3\x9f\xe8\xe3\xd7\x1b6\x88\xe2\xbfo\x86\xe3\x90u| x\xf8\xea\xf7\x8e\xdf\x8fO\xd3\x08p!=.z\xf2\x9f\xc3k\x96\xbe\x90e\xa7\x00\xdf\xba@\xc2\x18\x93iL\x1a\xb0\xce\xa7g\xed\xa4\xe2"?\x1b\xa1\x1d\x84g\x80A\x9c>\x8ds%=\xe4G\xad\x94d\x07\xfd\x1ece\t.\x84\x0e3\xef\x87\xb0hIF\xdcjA\x8f\xdc\xb8\x88A\x14\x0cZ\x0b)\xf3\xb3\x95\xd6\xd8\x8c\xc7H\\Ku`\x90\\)\x82\xe3\xad\xda\xc4\xa0\xc0\xf0\x0e\x0c ,\x8d\n\x89<\x1c\x9e\x9c\xbeg\xa0pK\x0e#\x9a\xe2\xb9\xd3*\x1bY\x01\xdadw\r\xce\xab\xfd\x06\x9a}\x18\xe8\xc4}\x9c\x8d\xb1\xc4\xaf,\xbeq\xaf\xbc\xcb\xb39\x8e\t\r\xe438\xdb\xc9/W\x8e\xf8\x15\x18\x99M\xdf\x8c\xb1\xe4\x90\x88\x81\x8b\x0eYC\xebq\xe7\xfd\x86o\xb2\xf8\x86.8m\xc97\xae\x9d*\x11\xb0\x9e?\xcf7U\xe3&\xa5pyf\x85\xaf\x02\xb1\x861\xf6r\xdb7\xe0\x12d\xf1\xc3\x99M\xdf\xa4\xd1%nV\x88\xfc\x88\xd2@\xc1\x16\x16L\xc4\xa0+\xbf\x1a\xdd\xc8\x9c\xa20\x05\x19\xc9\xb9,@u\xf2\xab(\x1c\x98\x94\x98\x95\x1b\x18\xb4\xd3:/,\xc0\x96\xdc\xc1\x9dAp\x94\xb6\x11\x83)\x18\x0c\x92b2F\xc0IM\xe6\xc4\x18i\x95\xe9\xc0\xe0\x8c\xa0 *\xe1\xec\x16\x868yZX[C\x0bK\xda\x9b\xf8(7clj\xfe\n\t*\xef p\xe0<\xa1t\xb8]\xed\xf3bl\xab>\x00\x8fr\x11g\xb0^\x02\xd0>E\x97;b\x8c\xbb\xdb{z\x94h\xb9\xa9\x0f\xd6;r\xc8J(\xa2P\xf4\x01\xbcN\xfa\xe0j\x8c\x8d0V\xd7L\x05M\xfc\x825\xba+\xc6\xde\x13\x81\x0e\x05e+\xcf<\'Ry\xa1\x8a\x83))\xc7\xbd\xd7X\x9b8\xff\x05\xa7\xce\xb9%\x90\xca<\xa9R\xdcK\xc2c\xbc\xb3]\x18P\x7f\x0b\x1ca\xdd\x16\x06\rE\'9\xb8\x02\xc7\xb9"\x99\xd2F\x0cG\x05\x83\xc6MF\x18\x04J\xb5\xa3\xb8\x80WJtku\xd9\xf8\xc2\xc8m-\xb1\x05\x83S\x05\x83Q\x85\x07\xe0\x101\xfcZy\xc0\xe4\xb39y\x8drJ\x10\x06\x8d\xa4u\xee7Q\x14XZ\xb1\xc5\x83@\x8cE\xa0+\x1c\xedJj\xa0\xe2E\x0c\xc7\x05\x03\xd2\xe9\xa9f\x19e@\xda\xa2\xd0\x1a\xba\xf6\x9b\x94F\x13\x1c\xcb\xb74\x15\x9c*\xbacjNZYw!w\x11\xc3I\xe5\x01?%\xbdSN\x0b\xd2_\xa3\xbd\xb5\xdd5\x8b\xcb\xa2sj;\x1f\xd6v\x00\n{I\r\xae\n2\xcd#\x867\x05\x03\x08\x90\xc6\x95\xdc\x90D\xb4\xc1m\xbf\xa5\xe6q\x11E\xe5\x87\x1b\xbe\x1d\x0b\xe9T\x15\xbc\xba\xb0\x96\xa5n\x1a\x9f0\x0c\xd7x\xc0\xaf\x8cA:\xedI\xa3pk\n\xdd\x19\x0b]sR\xa3\xdeob\x90\xbaT2\xe0\xb5v\xab\xda?\x88\x94\x93\xa75\x1f\xc0*\x05Tc\xb5\xa2Xh\x0f\xc2\xf8\xae\x9c\x04Jan\x9d\xdc\xeea\x8c\xf1\xa5\x9d\x89\x13G\xb9\x02\xae\xcbc\xe8\xad\x92b\x82\x8c\xfa{Z\xf4W\x82\xb1\xb4\x923&m\xeeX\x91pb\xd8\xd6_\xb1\xa9\xbf\xe8\xdbo\xc57\t\x1a\xa8\x1a\xa0\xe6\xfa\x92g\xd8IX\xde\xb9\xdf\xd6\xdd\xdc\xf6My]\xf9-\xfd\x03X\xf2\r\x93$\xe9\xce\xdb\xaa;\xc6q\n\x1a \xd3\x14ommw\x8du\xd2\xd4\xf2l\xb7j\xac\x92\x1aJ\x9d/*\x89{\x9e\xb4\x0fg\x05bD%~\xdf\x16~\r\x08_\xe2\x83Y/(\xdaX\x9d\xac|\x1e\xbf\xa3\x9a\xbfZz\x95\x19\x91\x1a\xe7\xe3TEw\xf8fJ\x8a\x87G\xd8\xae-R\x15\xe5\x82\xb5\xdc!{\xc0\xf4\xd8\xf0mT|SBijm\xa5s\x96j7\x06\xcd\x83~\x9eog5n\xb81J\xbd\xc0\xc2L}\xb5\xc66\x0c\xbajw\xd8\xcc\xb5\xb7\xd7\x9b\xbeY)\xc9!\xd4\x1d_|\x13%\x84\xbe\xf4%\xe4\xdbY\xedK\xb0nhGY\xe4\x0cE[s\xa1\xfd3};\xaf\xda\'\x95\xa6\x9e\x0b\x89*\x1ad0\xf5D\x97\xfeb\xa7\n\xd5\xcd\xad\x1a\x80ME\xe9\xf0\xb8*\x1b]\xda\xda\x1e8\xd8\xd8\xf3\xe7\xb5\xaf\x16\xbe\x1c\x8b\x9c\x04o)W\xb1 I\xf7<\xdf.\xaa\x9e\xa1\x98\x93\x12\xbb\xb53\x19"\xc8\xd9\xbe\xe1\x1bRK\xa5\n;\xf2-]W\xce\x97\xddmu=\x04Uy\xd5\xba\xe4\xa4H\xbe\x1dV=\xd3\x12\x0f\x86\xe9\xd9c\xd9+\x95\xd7*n\xd4N\xdf\x86\xb1{"\xd5\xf0\xba\xd47\x8f\\qO\'\x05\xaf\x80?\x8f\x9f\xcb\xc2\x0f\xea\x8bOq\x81\x90\xa8\x9ar\xdc`S\xe4|\xd7\xb9\x03s\x94\xf8\x81-~po\xcaZ]j\t\x14\xa5P\x01f\x07\xf5\xdb2\xf5\xdbG\xd57+\xf3\t\x0f\xc2J\x8a\xf6\xbf\t=\x97\xdb\xd9o\x0fcWU\xa4\xc4bM\xc9s\x00.G\x95\x1c#+\xc4\x8f\xe68Ns\xc4\xf3\n\x86\xc3\x14V\xd4ZW\xa4\xdcs\xfa~\xe4\xf8*q\xbc\x1fH\xd1\x9ef\x08q\xa6S\'\xea\x90\xf2]5\x15SP\x14\xba\xb7\xea:\n\xa0t\xa5\x0b\xb1E\x17\xb5\xe7\xe5\xb4U\xd0\x10\xc7\'\xc57\xe4\xb8\xdcR\x044\xe5\xc6\xc2@\xa7vT~\xde\xd49\x0c\xbeMz\x8a-\x12\x9d\x14\xb1\x8e\xc2\x8f\xe34\xac\x1c;\xcb)\xbe2\xd4R\xda\x99\x08\xdf<\x87\xe3\xe1\xdb\xd1I\xb8\x14b\xe9Z\xe79\xb7\x80\xd7Xc\x92\x82\xa3,\xdd\xce\x17a\x15<\xe1)v2g?3\xb5\x9c|yq2\x7f\xc9X3\xbbI\xcd\x10\x16\xc7\xf0Z3\x9d\xc6WC\xc3{\xd3\xac\x9a\xbc"\xfa\x82\x1a\xf2\xd0,\x9a\xfbv\xd5.\x96l\xd1\xdeNf\xed\r{\\Nf_r\xbcpp\xb9Z4\x93x\x91\x87X\x8f\xcf1Ws@\xeb\xc5\x13]=\x15\xa1\t\xcf\xe1\x823,4\x9c|\xb9\xc3I\xd8\xcd\xe4\xf6\xb6]\xb4\xb3\xcf-{\x08\x17\x8fLb\xcf\x08{\x8c\xdd\xb4\xedCx\xe1n>m\x03\xb7\xa8,8\n\xfb\xe8\xd0}\xc3\xa6\xed_\xed4\x89!&\xc3U\xaa\xc4\xb9\x0b\n}\x18\xfe\xb4\xa1\xee\x84\xba\xe2\xed:\xefA\x0f\xa3\xe3\x83\xd0\xc8\\\x895K!|\xd4T\xedUR\x9fp\xff\xd1i\x89G\x8e+\x99-C\xee\xc4StX\xd3\xc4\xf7\xb0\xdf\xec\\S`O\x8e\x96\xaa\xae) \x9cw\xc3\xdd\x9b\xf5\xa9O\x0f\xa7\xe9mKD\x15\xd0\xeaj\x89eJ\xa5*\x1e.\x0bB\xff\xd8\xedg\xf0\x03-M\xb5\xc4\x83lb\xc8\x84~3\xa8\x88\xdea\x19Z\x91+\xbb\xc6P,\x92\x81c\xd0\xf9T\xe7~`\xe9*C\xb8\xbd!\x9d\x07\x9cM\xbb*t\xec\x9d\x96\x81[_\xd7\x946q+\x9c\xf6Y\xc5\xcd\x0eK\x1d2\x81\x17K\x1d\xebO\xac\xcd&iS8buZ\xaa`\t\x95\xdbx\xf3\x85kK\xeb\x927\xdd\x99\x10\xfa\x89`)\xaa\x9f\x16lR\x10\x9d\xb85b\x17\xda\x90\tQp2Z\xa9\xe2\x9a*\x9e\x9fco\xb0\x8b!\x08\x96\xaaFE\xa5\xbc\xb5\xc6\xf3\xa46rWTB&\xc4F\x11\xa8\x07u)\xebd\x8ag\xecgv[\x9ab\xa9$O~r\x95\xa2\xa2vq\x1b\xaek\xae\x02)\x14O\x9f3\xc1\xa4\xb8\xe2\x81X\xff\xc8\xd2\x15K\xc8(\xa5\x85\x14\x15\xb3+o\x93\xa5_\xb3\x141\x03\xb0\x10\'M\xb0\xbb\xf26\xaa\x89\xa89$r\xc6\xe3\xb9\xdd\xe7\xb3\xb3\xddm\x19$0\x88\xdb\xf8\xaeE\xb5F\x95\xbdO\x7f-\xf9\xd4N\xe7\xdf\xd8\xb7f\xc9\x9a\x9b\x9b\xf4W\x9f\x8bx_\x9f\r\xc8.j\xf9\x9a\x94w\xe8x\x90\xf1\r\x15\x87x_\x984<\xcd3{\xdd\xec\x96\xf0\xf0\xe1w\xfa\xcd~\xa4\xc7A&\xf7\xb6\xc5X\x91\xddY\xdb\xcc\xd8\xbb\xbb\xc9\xed*\xe5\xd3\x1e;k\x9e\xea\x80\x90\x83J\xcb\xabW\xaf\xd8\xb8\xf9\xf48m\x16l4Y\xae\x02\x9a\xf9-\xbb\x8e\xf0\xee\xdb\xd9\x8a\x9d\xae\x91\x86oW^>\x06G\x0f\xb2\xe7k\xc3_V\x851\x1a\xfdv\xfd\x11\x1d\x8e\xc3x\x92\xb14\xfc\xe6\xe2\xe2\x04\x07E\x90X\x1a\x8b0?\xde7O\xf1m\x1ez\xdb\xef>\x08\xbe\x1d$\xbf\xca\x9a\xed\xed\xb4\xfd\x1c\x00.3\xa6H\x7f\xd7\xc7\x11[\x08!}xYCr\x10\xc2P\xb8\x0f\xac\x1e|\xcf\xebe \xff W\xa94\x94\xfe\xca\x16\xfdz!_&Z\xff\x0fU\x1cV\xb1'
p288
sg23
(lp289
I35
asg25
Nsg27
Nsg28
VShelXL
p290
sg30
Nsg31
S'c69b92501b84fa8b915e739b619eb2f0'
p291
sg33
I33
sg34
VLeast Squares
p292
sg35
F0.20449999999999999
sbag1
(g12
g3
NtRp293
(dp294
g15
I00
sg6
I36
sg7
S'8cfe9893280757058df3bd0064f88e50'
p295
sg16
g17
sg21
S'x\xda\x8dY\xfbO\x1bI\x12\xfe\xdd\x92\xff\x87\xd6\xeaN\x97\x08p\xba\xfa\xdd\xa7c%\x96\xc51\x1b\x83y\xf8\xee\xb2\xd1Jh\x02C\xb0bl\xd66\x9b\xdc\x7f\x7f\xd5ogf\x8c D\x1ez\xba\xba\xbfz}U\xdd\xee\xf7\x08\xfel\xea\xc7\xa7\x1b6X\xd5kr\xbb\xaa\xabM}G>\xff\x8f\\\x8fN\xc6\x1f\xc7\x07\x8c\x82x\xa7\xfb\xbd~oz:\x1d\xc7\xb97\x95\x9f=[\x90\x0b\xf6\x06\xde\xa6\xff\xfd\xde\xd5\xc9\x19\x99\xcc\xef\xc8\xd6\xdc\x1d\xb3\xfc\xf2S\xb2^\xce\x9f7\xb3\xe5b\xc7\xac+ t\x00\xcc\xec\x93\xabou\xf5\x15\xff\xa0\x9c\xed\x93\xa3\xf9\xd3C\xe5\xfe\xa0\xb0O&\xabY\xbd\xd8T~\x95\xca\x81zz\xde\x04\xe9\xe1\xbc\xba\xfdJ\xbe\x93Cr@\x07Bk\xf2\x06e\xb8\x14\xe4-\xb9_-\x1f\xc9E\xb5Z/\x17\xeb\x7f\x90?\x9f\x97\x1b\xb7\xc8:\xca-W\x8f\xcf\xf3\x8a\xdc/\x9f\x17\xc5\x16\xd3\x7f\x92c0db\xfb\xbd\xe3\x93\xf1\x18\x97\xd2@5\'z\xa0\xb5"f\xa0\xac\xe5\x84\xa9\x81\x01\xab\x88\xa5\xe1\xb7\xdf\xfbtruE$\xf7hi\xfc\x10\x01;*\xe7\xfe\xf5{\xe3\xa3\xe9\x94\x1c@\xbfw\xfd\xfb\xd9\x19\xbe\x93\x07\x1f\xf7\x0f~\xdf\xc7\x87\xbdOq\x10G\xdc\x9f~\xf0\xe0S\x99\xb9\xe7\xc7q\xb2\x1f\x1c\x1e\x1d\x93c2"\x93~\xef\xdf\xe7\xa7S\xa2\x84\xfb\xe5\xac\xdf#\xb8\xcb\xe0z@T\xbfw1>:\'\x84\xe1\xbe\xd3\x93\xb3\x0b\xc2\xac\xe9\xf7~\x99\x9c\xffJ\xfe6\xea\xf7\xe6\xb3\xf5\x86\x88~\xef\xfe\xb1z"(wt<=\nV\xf9\xd7r^\x7fg\x83\xfa\xfbfU\xad\x7f\x8ec\xa3\xaf\xf3\xeb\xd5-\xf9\xe9\xef\x83?\xfe\x88q\xf4\xf0u\xfeSz\xfd\xae!\x83(\xfe\xfb~4uQG\x07\x8c\xba\x9f~o\xf8\x9f\xa3+\x12~\xd0\xa6R+\xdc~\x82\xe6!\x84\x871\xae@3\x15\x9e\xa5\xe1B\xda\xf8\xac\x98\xd4\xd4=\x03\x0c\xfcba\x9c\n\xc6\xa3(\x95L\x039\xec\xf7\x08\xc9[PF-.\xee\x82\x82R)L\x1c\xa5Z\xe9\xf4\x08\x0e\x17b`\x19\x83\x94\xb8f\\_s\xadi\x1cW\x9c\xdb\xb0Y\x03\x033:\xad\x8c\xa1g\x9a\x18\xb85<c\xa06o\x0cy\x94)\x0c\x88\xa3\xe1\xe9G\x02\x02\x13p\xe4\xd1\xb0\xa4\xb9\x962ZD3\xa6M|VTPe\x1ah\x0e` \x83\xa5\xfdj\x84\x04\xddx\xd6\x8dZIu\x84`(\x86\xafI:\x83\x91\xacC7n\xb4H\xf6\xc5\xecl\xea&\x84\xce\n1k\x93B\xe8\xd84jlS7\x9eu\xa3\x82S\x15\xe55Xke\xf6\x80\x04\xf1:\xddD\xf1\x1b\xe7<\xed+p\xaa\x86\xb82>R\xdd\xd6\r=/2\x10\xc9D\xcbo\xc2[\xc7+\xa4t\xd2\r\xa8IBLI\xf0\x18d\xb1\xafd\x90\x0c\x86\xb1\xe0\x1d\x19b\x99\x01\xb0\xce\xf8MJ#\xc1\x18\xda\xc4 \x95H\x1b3\x90\x90\x8d\xeas\xc4\xc3\x11Fy\x0c*cP\x08(Y\x150xh\x14S\x8aka:0\x18\xc1U\x82\x83<\xd7\xf2\xb1\xa1\xd9\x9b\xd2\xa4t\x02\x9ets\x8f\xb2\xe1cU\xe2\x97\t*c\xb6\x81\xe1\x98\xc8\x11\x8d\x11\x98\xd3\xaf\xf3\xb1.\xfc@\xad\xb1\x11\r\xfa\x84I\x9e\xf2T():tS\x1a\x92k\x14\xd06?(\x99\x1d\xablV\x13\xf38\xe9fy\xf0\xb1)>V\x98\xaf*G\xaa\x92\xd9\xbe\xc8]\xba\xcb\xc7&\x19\x80\x1a\x17\xd7\xcd8\xd3\xd9\xc7\x14d6\xaa\xa29\xfa\xac\xe3\xc9cJ\x7f\xc1\xa5cl1\xac=q\xaa\x10\xd4\xe4<V6\x92Q\x93\xa3\x98\xcap\xd0\x86-\x0c\\\xa5\x88B\xe5\x0b1\x15\xcfc~z\x0c\xc7\x19\x83\xc4$\x93qQ\xc6\x05$\xdeV`\x85\xec\x8eu\xc3\x0b\x06\xde\xc1%YcS0(\x0f< 3\xd4c\xf8\xb5\xd8\x01\x13\x00\x92\xfd\x85\xe1:\xe5\x00\x12\xadg\xfe\x16\x06\x0c\xe1\xa43\xa6F+\x1e\x98\x96\x99\xa0U)\x1de\x14s\xc5c8\xc9\x18\x90\x931(\x13\x06\x05\x89T\x90\xa1e\xa8_MN\x05\x0b\x99w0\x92\x1a\x18b \x06\xe5y.T\xb9.\xba*\x12\xec0,v\xd0\\\xa5\xf51\xdc\x98I6\x91Vwb`&\x878\x17\xb6\x15\x93\xccB\x9a\x89\x86\xccu\x93z\x0e\x0b\xc8\x04\xf7\x18\xdeg\x0c\xc0\x8a/068Oy\n\x86\xd1N;p\x9a\xcc*\x8d\xe6\xed\xbc\xa0\x85\xf0@f_\xb0\xec\x16,\xcd\x1e\xc3h\xcb\x0e\xda\xb5h\x81+\x8c\xb4\x89\x1f|jv\xe5&\xb6\x18\xb9vs\xd9\xc6\x00:c\xc04,\xb5;?R\x1e|qZ\xe2\x01I\x97A\xaa\xb1\x18\x02\xd1\x0e\xd2\x02\x0bD\xdb\x8a\xc94\x1d\x0b\'ks\x94\xccA\xc0\x18K\xa1\x01\x004?*\x9b\x18\x13\xb8\xe7\xdf\xd3\xcc\xbf\x1c\x90\'\xa3\xbcA\x8a\xe2\x89)\x0ce\xbc\xa3\xc6\xb2&\xff\xa2n\xbfe\xdd8\x12\x143\x99s\x8b}-\xc6}\'\xf7m\xd5X\n\xad\xda\xc2\xb8.\xc1UZ5P\xd9\xdd\\0\x8f\xe1C\xe1\x1de\x90Gc\xcc\t\x01)R\xa5\xd6\x91\x83\x9a\xf5\r\x12=b\x0f\xc3[9/Ba\r\xbcCK\x92\xe9\\\x03\x04K=\x0c\x11\xc1\xbe\x1f\xb2}\x15vE\xa6\xa43\xe3\x19\x8d\xe5\xad\x88\xdba\xdfq\x89_Y\x1a..\xa9H\xd6q\xbdm\xabZ\x86\xfa\xa6\xf3\xa3B\xd6m\xe5P\xaa\x12\xd4\xe9\x99{\x98\x1c\xca\xc0(k\xe86\xce\xba\t\x869\x91<o\x8cai\xdcJK\xcd\xebt;+~cX\x18L:\x10(\x9d\x08Hr`\xb63/\x94\x80\xdcVaG\xd3\xd0M\x83H\na\xdf\xa7J\x7f\x96)\x13\x13\xae\xa1\xdbY\xe9K\xb8\x81\xd4\x8cc\x13%\x13\xc9I\xcc7\xfdJ\xdd\xce\x0b\xf7!\x8f$}\x0cV\xe0T7\x15W\xcct\x9d[\x98J!L}\x1f\xd4\xd0\r\xf3\xa98\x8b\xf3\xdcs\xe5F\x02\xb3\x9a7r\xfe\xbc\xf4\xd5\x0c\xbb\x96\xb8\xbc\xe1X\xc4su\x92\x9dg\x86.\xdd&\x85\xcf\x90\xcc5K\xbaa\xd2\xeb\xd4\xc1%<\r\xdd$\xd8\\[@\xb5\xea\x9b\xc0V"3\xb8\x14\xa5\xd7\xc8L UF\xc3\x82nG\x85\xcf$\xf6\x901z\xad\xd02\xb5\x14\x18O\xd0:\x9d\x15\xddF\xbe{\x8ak`\x1c\xda\xc4\xeb\x96Y\xa6\xf2I\xc1\n\xf1J\xfb\\d\xfb`\xb3\x92x\x1du\xc7#k\xb4\x83B~\xed:/\x82+\xeb\xc9>\xb4\xcdGVo\x15\\\x96\x8fW\x9c\xa7\xfd\x00O\xa5\xa9\xdf\xe6\xa1\xdf>.\xbai\xc1C9\x01\xdc\t\xd0\xfb\xb9\x1ba\xb0\xbb\xdf\x1e\xf9\xae\x8aeV\x11\xb16\x0c\xb0\xce\xe8\x14uJb\x9b\x08/\xadq\x12\xd6\xf0\xe7\x15\xd7\xd8\x16\xab\xa4\xccG\x1c\x82\xbd\xe6l\x876\xbe\x0c6>p6\xc3\nnR\xcf\xa7x\xe2/\xac\xa9xr\xed\xaa\xeb\xb9\x1d\xc2n\x977\xfb\x1b$\t)r\x07@\x13d\x90\xf9\x98\xe7.\x0e\x1a6\x1ef\xdd\xd0\xc6\x92\xdb\x84\x06\xbd\x91+\x13\xb6\x0b\xe2%\xfb\xbc/k [\x8b\xa8\x056\x8dL\xe5\xeeY\x8bV\x15\xfba\x8dQ\xb1\xb1qA\x9fNF\x8c\xdalc0\x1a^a\xe3\xd1\x87\xf1\xd0]\x01\x91p\x89\xf3\x9a;\xbf+\xecO\x02\x83c_s\xbf\\\xb9]8\x96a2\\\x92\x9f\x89X\xcf\xbe\xbc\x19.\xdf\x12R-\xee\xfc4\x86\x01\xe8\xa6U\xf3\xb9\x9f\x8a9F\xee\xaaM\x15wD]\xb0\xaa<U\xab\xea\xb1\xde\xd4\xab5Y\xd5\xf7\xb3E}G\x9e\xd7\xb3\xc5\x97\xe8/\x1c\\oV\xd5\xcc_\xdb!\xd6\x93s\x8c\xd5\xe8\xd0r\xcd\x94.\x9ar"\xb9gw\x9d\xe96\x1a\xcd\xbe<\xe0"\xe4nv\x7f_\xaf\xea\xc5mM\x9e\xdc5#\xe1\x03\xad\xe8>!wu\xfd\xe4&<,\xe7\xb5\xb3-\x06=\x8e\xc2\x01*\xf4X\x91y\xfdW=\xf7\x1b\x18$\xa4\xcb`\xdbt\'c<3\xfa\xbcw\x1cb\xcc\xb6\xdd\x1d\x1fz\xc5q\x1f\x94d[\x92\xdcU\t\xfc\xd4\xd8\x17\xf9\x8a\xe4:\xc5NIt\xd1%/\x92`\xdd{\xe4%\xed"\xc8auU\xba-\xc9\xb0\xe6\xa2\xa4(\x92\x8cI\xbf\x97\xf6]\x86\xdbSw\xa2E^\xc4#\xfd\xa5\xdc\x96tL\x8b|\xc0\xe2\x9e\xdcB\xb7\xa4qh\xd5\x16Z\xcfg\xfe\xfe\x0c\x02Z\xb6cO\xe3\xd0\xea-\x0bQ\xd7\xf38\x1b\xab\xf0\t|\xc7\x9e\xde\xb6\xa6HJ%\xfd\x9eH\x7f:\x9c\x89\xdc\xe5T\xa7\xa4\xd3\xd3n\xe9)\xdc\xfd\x8e\xff\x94\xa1\x1f\x90r\x87\xa4\x8f\x04Z$\x8d\xf26E:\xf0+ 1\xedB\xeb\xf4\xf4G%H\xad\x9b\xf5\x92\x9c\x9bXYE\xb7\xa4\xbb\x08\xb8\xf4\x87\xb0\xb8\xa7\xbf\xddq\xfa\x89\x80\xd6\xa5\xdb\x0b\x92<K\n\x1a\xf4\xe4\xee\x96\xdca\x12;\xf7\x04\')\x8a?%@\xb8\xab\x8d~U\x96\xbe$)\xb3$R\xad\n6\x15!\x12\xb4\xeb+\xba$\xa5u\x92\xaa\xe8iA\x85\n$m\x8c[\xf1\x92\xa4.1d\x8270\xdblX\xc1\xb1\xebnIS,$T\xc8h\xe5n\x15\xdc\x9erG\xdcJ\xed$m\xb1\x10\xb7>\xea\xac\t\xde\xc1\x13\x0b\xdf!\xe99\xa1\xc4\x107*\xc4\xab\x10ao\x7fr\xee\x94\x94\x8e\xda\x08q\xe46}\xa8\x91\xad\x91e\x1f\xc3w#\x9f\xeb\xf9\xf2\x1b\xf9V\xadIuw\x17\xbe\xe3\x99\xf8\xdb\xf9(\x90\xe4<\x97oQy\x07\x8f;\x1ao\xb08\x18\xc5t\xe4\xf0\xb0\xce\xe2]\xb5\x9b\xc2\xdd\xcb\x1f\xf8\x9b\xbc\xc4\xc7\x8e&\xf7\xdbd\xac\x92\xdcY]-\xc8\xf5\xc3\xec~\x93\xbe\x14:\xab\xbe\xc7\x81p/1(v\xd9\xdb\xdb#\xd3\xea\xf3\xf3\xbcZ\x91\xf1l\xbdqp\x96\xf7\xe4\xca\xe3{\xac\x17\x1br\xbae5\x9c]\x0cs\xe34=\x8c\xaao\r\x7f\xd9d\x93\xa5\xd1oW7\xa8\xb1\x1f\x96\xdc\xdd\x7f\x86\xe1\xf7\x93\xc9\x10\x07\x91\x83U^\xc0\xe3\xbcy\xac\xe2\x17U\x88\xb6\xf1\xc6iw\x184\xcb\x9b\xd6\xf7\xf3\xfa\xd6!\\GP\xde\x01]\xaf=8\xe7\xc4\xf4\xf2\xa28\xe5\xd09"[\xdf\xd9\xf5\xf0G\xcb^8\xf3\x1f\xc6:\x15\x86\xc2\xb7j^\xb17\xfcm\xb0\xeb\xff\x01g\xeaSM'
p296
sg23
(lp297
I36
asg25
Nsg27
Nsg28
VShelXL
p298
sg30
Nsg31
S'c69b92501b84fa8b915e739b619eb2f0'
p299
sg33
I34
sg34
VLeast Squares
p300
sg35
F0.2094
sbag1
(g12
g3
NtRp301
(dp302
g15
I00
sg6
I37
sg7
S'36875d00bf00ad5e901697de34756f95'
p303
sg16
g17
sg21
S'x\xda\x8dYmo\x1b\xb9\x11\xfe.@\xff\x818\xb4h\x82\xd8\n\xc9!\x87dQ\x1f\xe0\xf3\xd9\x91\x1b\xf9%\x8e\xda\xe6\x82\x03\x82\xbdx\x1d\x0b\x91%W\x92\x9b\xf4\xdfw\xf8\xaeh\xd7\xae\x1d\x07Zq9\xe4\xcc33\xcf\x0c\xe9\xe1\x80\xd1\xcf\xa6\xbd\xbb\xff$G\xabv\xcd>\xaf\xdaf\xd3^\xb3?\xfe\xcb\xde\x8f\x8f\'\x1f&\xfb\x92\x0b\xf5\xda\x0c\x07\xc3\xc1\xf4t:Is?5a\xf6l\xc1.\xe5\x0b\xf12\xff\x1f\x0e\xae\x8e\xcf\xd8\xc5\xfc\x9am\xcd}dVX~\xca\xd6\xcb\xf9\xc3f\xb6\\<2\xebJ0>\x12\xd2\xee\xb1\xabom\xf3\x95\xbep\x90{\xecp~\x7f\xdb\xf8/\\\xec\xb1\x8b\xd5\xac]l\x9a\xb0J\xe3\x95\xba\x7f\xd8D\xe9\x93y\xf3\xf9+\xfb\xce\x0e\xd8>\x1f)c\xd8\x0b\x92\x01\xad\xd8Kv\xb3Z\xde\xb1\xcbf\xb5^.\xd6\x7fa\xff~Xn\xfc"\xeb$\xb7\\\xdd=\xcc\x1bv\xb3|XT,\xa6\x7feG\xc2\xb2\x0b7\x1c\x1c\x1dO&\xb4\x94\x11\xdc\x003#c\x90\xd9\x11:\x07L\xe2\xc8\n\x87\xcc\xf1\xf8;\x1c|<\xbe\xbab\x1a\x82\xb6<}\xa8\xa8;\x19\xe7\xff\r\x07\x93\xc3\xe9\x94\xed\x8b\xe1\xe0\xfdogg\xf4N\xef\x7f\xd8\xdb\xffm\x8f\x1e^}L\x834\xe2\xbf\x86\xc1\xfd\x8fu\xe6\xab0N\x93\xc3\xe0\xc9\xe1\x11;bcv1\x1c\xfc\xe3\xfct\xcaP\xf9_\x90\xc3\x01\xa3]F\xefG\x0c\x87\x83\xcb\xc9\xe19c\x92\xf6\x9d\x1e\x9f]2\xe9\xecp\xf0\xcb\xc5\xf9\xaf\xecO\xe3\xe1`>[o\x98\x1a\x0en\xee\x9a{Fr\x87G\xd3\xc3\x88\xca\xdf\x96\xf3\xf6\xbb\x1c\xb5\xdf7\xabf\xfds\x1a\x1b\x7f\x9d\xbf_}f?\xfdy\xf4\xfb\xef)\x8en\xbf\xce\x7f\xca\xaf_\xef\xc8\x90\x16\xffz3\x9e\xfa\xa8\xe3#\xc9\xfd\xcfpp\xf2\xcf\xc3+\x16\x7f\x08Sm4m\x7fA\xf00\x06q\x0cP\x18\x10\xf1Y[P\x98\xc65Jm\xc2\xb8\x10\xa3\xb0X\x1c\xe7J\x82L\x8fZ\x1a\xc9\x0e\x86\x03\xc6\xca\x16\\r\xe7g\xee{\'he\xd3(7X\x1e\x85\xd7\x8bt\x90E\x07\xadiM\x97t\x04\x83.\xcdE\x00\x07}:Hk\xf2r\x14zfW\x07p\xb6\xea x\xd9X@\x1e\x95H8\x1c\x9e\x9c~`BQ\x02\x8e\x8362[n\x94K\x88\x18)\xadN\x0b W\\\xbb\x1dm\xf6\xc5HG\xa4\xc3j\x8cE\xdb\xa0\xd8\xc6\x9d\xe66\xadf\xb9p\xdae\x9bEZy\xc76\xb0Fg|\x85\xec\xd8\xa6\x94q\xd9 \xe0\xc5L\x83\xd9)\xdc:\xd8\xb1\r\x8am\\\x01\xe5U\xb2M8\x87\xa6x@\xc7\xf1\xffo\x9b\xaa~\x03\x00\x9b\x94U45;\xc5\xd0#\xd7]\xdb\xc8\xf3\x80Y\x11-U\xc7o*\xe8\x13\x0c\xc2\xb0\x98\x7f\x14\xdc\xaa\xecwT.\xe8\xa0+\xbeZ\x8a\x8c/\xc5B\x08\xed\x18\xcb2\xfa\xbb\x1b\xbf./g\x80$wt\xd0\xb4E\xdaX\nU\xa0\xb6\xb2\xa8\xa3l\xd4\x01\x8b\x0eH\na\xdaW\x18\xad\xf3^\x88`z}lUN9\xae\x04\x19\xb3\xebc\xcbs\x08p]BYH\x97\xbc\xc5\x05p\xb9\xe3c\xac\xf1+U\xf8\x1a\xb4\xa1\x8c6I\n\xad\xa2\\\x7f\x9e\x8fM\xe5\x07\xee\xac\xcdv\x1a\'\x95\xcay\xaaPc\x8fmhxF\rI\xb6\xc3\x0f\x88\xc5 t\xd9\x89\x14U9\xa1\x85\x93\x11_[}\x8c\x12\x85,\x91\x8ay.\x92=R\xf7\xf9\xd8\xea\x1cg\x96\x92\xa8\x13g\xd1+!\xce\x84\xce\xa9!\x90\x97\xe8sH8\x1cq\xfe\x0b-\x9dbK\x86\xda\x13\x9f\x15\xb7\x98\xf3\x98\xd8*\xc6\xfd.GI\xdc\xf2q\'\xce\x00\xb0\xb0\x11\xc5d!\xa6\xeay#l\xd0\xe1\xa8\xe8\xa0)\xc9tz/A\t\x99TG\xe1\x94V\xbd\xb1n\xcb\xa3\xe7\xe5\x0e\x97T\x9e\xa4\x90,\xa9\x17\x14\x8f\x9a\xd9\x88\xc3\xaf\x15\x07J\x80\xec\x0br\x04\x984\x8e\x9a;\xd7\x17\xebD\x9a\xd9\x17\xd4\x1e\xb8N<H\xa3\nA\xd7\x8d\xb5\xc9BDY:\xe8p\\t\x90\xc6\xa6\xbd\xbc\x0eH\n\x15\x86Ny\xb8\xcb\xa9\xc2\x9a\xc2;\xa2\xc3;)\x10\xa3\xf1\x85\xa1\xb8\x91%<5\x8f8\x9cT\x1c\x0c\xe8\\\xa7(\xdc\xa4\xcd\x98hgto<Xe\n\xcf\xd1~\xbb8\xb8Z\xa8\\It\xc2D\x15\xcd\x94\x0c:\xbc):\x08b(nKl\x00\xa8\x1c\x0fD~\xb2\x0f\x07\xe0\x856-v\xeb\xa6\xe1\xb5\x8a\x08]|!Kx\x1a\x0eA\x87\xf1\x16\x0e\xc6\xe4 \xa3b\xe0t\xe6\nJM\xd3\xc7\x0f\x90B5\x14#\xdd\xc1\x01\x84)8pW\x9b\x06Q!\x81\xe8\x8b\xd3\x1a\x0fD\xba\xc2\xe5\x1a\xab1\xe7\x90vB\x02\xf6\xc6\xa4\xcc\xb9i\xb0\xcb\x0fR\x83-\xe1)sL\n\xc1]yD\xcc\x8c) \xf0\xefi\xe1_\x10\xc4\x93\t\x05K\xb9\x94\t\x86\x98\\\x82\xea\xf2\xaf\xdc\xe5_\xb2\xed\xef\xc56 y\x80\xc2\xb9.\x07\x11:\x8a\xfb^\xee\xe3\n\xca\xa3\xe8\xd4\x16\t5\xb3\xb8+\x8e\x15X\xe2\x0cR\x9c\xbd\xad\xbc\x83\xb6t\rB\xa9\xe2\x0bm\x8c\xefPz\xea\x9b@^z\x18\xe8\xf2\x8eP\x85i-/\xe9\xaf3\xa7R\xd0K\x9d\x11Q\x11\xdf\xb7\x05_r\x98\xcb\xddbh#0k\xe3\xc0\x98\xe7\xe1;\xa9\xf1K\xbe\xce\xf5\x044U\x8e\xdc\xdbH\xb2\xad\xbf\xbe\x99\x9c$\x88]>\x03\xe2\xa6\xc2\\\xa5\xe1\x145\x94\x85\xe4j\xc7\xb6I\xb1MI\xa2l\x97\xb3\xc9\xda\x1c\xa6\xca\xf9X~\x9emg\xd5o\x92\n\x83\xcd\x07\x024\xb9\x93\xd5\xe0!\xec\x8b\x1d\x04W\xda*\xec\xd8fD\xc0\xda\x1b\x04\xb1\x08\xa7\xfe\xac\xf0\xa4\xe3n\xc7\xb6\xb3\xda\x97P\xb7\x95+\x075Q5K)\xdf\x0c<\xcf\xb6\xf3\xca}\x9eG\xd2j\x96*p&6\xe2oi\\\x1f\xffb\xad\x01t\xb6\xd9\xb5\x8d\xf2I\x16\x83\xa0<B!+\xcaj\xd8\xc9\xf9\xf3\xdaWKW\xa8\xd5\x02\x15\xf1\xac\rUl\xd4\xcf\xb3\xed\xa2\xf2\x19\x91y\xee\xcc\xa9\xf9"\xe7\xe7\x0eN\x00\xf6\xd5Xb?U\xf8\x13\xb1\x93oF\x94|3\xba\x1e\x82\xb8\xa9\xa9W\xb4\x91\xd1\xb6\xc3\xcag\x1at\xee:\x88~\xb4\xcbyhT\xaa\xbc\xbd\xb6\x8dC\xf7\x94\xfd\xed\xc8\x88\x94\xa7\x94\xbcR\xe9|R\xa0\xce\xe5\x99\xbe\xbf,\xf8P\xb3B!\x13\xa4\xc8v\xa53\xdb"\xf1+\xa8\xdes\x87\xc9!Jn\xea\xf4bt\\\xac5G\x96\x9a\x03\xb2\xf4\xdbFem\x04\xc4~\xfb\xa8\xdaf\x14$\x1f\xd3N\x02d9\x15(\xd9a\x90\xdao\x8fCWU\xa8\xc4\xa8\xb81\xadA\xfcZ\xce\x9c\x1a\x10\xe5Sk\x1c\xc75\xc2y\x85\xea;TT\xb0\xea\xa1\x04>\xa3\xef\'\x8c\xdfE\x8c\xf7=fX\xfb]\xea=D\xad\xa9\xba\xb7\xe7\xa6v\xc8\x15<\xc5no\xe1\x0fq\xb5\x0b\xb1%\xbf\xb4QE{kw0>)\xb6\x11\xc6:\x9fc\x14\xcfX\xf9\xcaDm\x86z\n\x9f7u\r\xa4J\x9at\xa0\xa6Q\xe6s4-\xa1\x14\x7fj\x8dq\xc5\xd8\x92"\xb92S\x13\x91\xcfY\xc8\x85\xc5\xe7\x9c\xad\xc6o\'\'\xfe\n\x88\xc5K\x9c\xe7\xdc\xf9]Q\xbcF\x06\xa7$\xbfY\xae\xfc.@e\x98\x9d,\xd9\xcfL\xadg_^\x9c,_2\xd6,\xae\xc34)y\x98\xd6\xcc\xe7a\xaa?\x8f]7\x9b&\xedH\xb6P?w\xdf\xac\x9a\xbbv\xd3\xae\xd6l\xd5\xde\xcc\x16\xed5{X\xcf\x16_\x92\xbfhp\xbdY5\xb3pmG\xba\x1e\x9fS\xac&\x87\xd6k\xa6|\xd1T\x12\xc9?\xfb\xebL\xbf\xd1x\xf6\xe5\x96\x16a\xd7\xb3\x9b\x9bv\xd5.>\xb7\xec\xde_32\x18Q\xcf\xb5\xc7\xd8u\xdb\xde\xfb\t\xb7\xcby\xeb\xb15\xda\xd0\xa8\xd8\'\x83\xee\x1a6o\xff\xd3\xce\xc3\x06\x96\x08\xe9]\xe4\x99r\'\x13\x98Q\xfb3\x80\xe7\x10k\xb7q\xf7|\x18\x0c\xa7}HRnI\x82o6\xe83\xf0\xa1\xafH\x9e6{%\xc9E\xef\xa0J\n\xe7\xdf\x13/\x19_\x01\xbd\xae>\n\xba\x92\x92j.I\xaa*)\x03S\x91\x845*\xeeiz\xb5%^\xa4\x96\xe7\x9d\xde\x96\xf4iB|\x10\xd8\xd2k\xef\xed\xed\x93\xb4^[\xdc\xd2\xd68\x9b\xee\xcfD\xd4V>\xb2\xa7\xf5\xda\x9a-\x84\xb8\x8c{I\x8c\x9f\x02D\xbfd\xc0\xd6VI\x8d\xfef\x8b\xb2"T\x15\xdf\xb1\xf0G\xb45\xdeN\xb7e\xa7\xb2"}\xea\xd8\x0f\xf8j\xd3+\x19"\x81WI\x8b\x01S:\x84B\x90\x0c7A\xbd\x92\xdeN!\x8a\xa4\xbf\xa5\x08\x92\x006UV\xd5/\xe9/\n\xdf\x85\xb6%\xed\xa9\xb9\x88g\xbe\xe8\x15\xed\xd3\xed\tI(\x92*\xf4I~O\x1d>}\xf9|DRxIU\xfd\xa9\x85\x88w\xb5\xce\xc4{\x8f\xc7"!J\xea"\t\x8ac\xc4T\xc5H\x08\xcdk\x9f\xa4v^\x12\xab\x9dN`\xac@\xd1\xaf\x14\xb7\xea)ISc\xc8z\xb8B\xb6El\xb5\xaf\x82\x8fK\xda\x8a\x90\xc2\x98\xd1h\xa2?A?\x12\xb7\xdaxIW\x11\x82\x88\x0cUr\x91N,\xf0\x88d\xe0\x84\x1aC@G\xb4\xb8\xb7\x8a{K\x7f\xca\xeb\x95\xd4\x9e\xda\x18\xf3\xe46\xbdm\x89\xad\x89e\xef\xe2\xdfF\xfeh\xe7\xcbo\xec[\xb3f\xcd\xf5u\xfc\x1b\xcfE\xb8\x9dO\x02Y.p\xf9\x16\x95\xf7\xf0\xb8\xa7\xf1\x1d\x16\xa7\xdaB\xadH\xe4\xf0\xb8\xce\xe2u\xf38\x85\xfb\x97?\xf07{\x8a\x8f=M\xeeu\xc9\x18\xb3\xdcY\xdb,\xd8\xfb\xdb\xd9\xcd\x86\xf1=v\xd6|O_b\x0b9\xaa\x98\xbcz\xf5\x8aM\x9b?\x1e\xe6\xcd\x8aMf\xeb\x8dWey\xc3\xae\x82nw\xedb\xc3N\xb7\x10\xa3\xd9\x15\x94O\xde\xca\x83d\xf6\xd6\xf0\x97M\x81+\x8f~\xbb\xfaD\xd6\x86a\r\xfe\xee3\x0e\xbf\xb9\xb88\xa1A\xe2_,\x0b\x04=?\xdd5\xe9\x8fT\xdc\xdf\x99\xfe\xf0\xc6[v\xc0\xea\x86\xed\xcd\xbc\xfd\xec\xb5[\'\x85\x02\xf0}\xaf\x83b\xdey\xf9\xe5eu\xc6\x81w@A\xdd\xe3y\xf0#\xa2\x97\x1e\xf6\x83T\x9f\xe2P\xfckZ0\xea\x05\xbc\x8c\x98\xfe\x0fQ\xbeQ^'
p304
sg23
(lp305
I37
asg25
Nsg27
Nsg28
VShelXL
p306
sg30
Nsg31
S'c69b92501b84fa8b915e739b619eb2f0'
p307
sg33
I35
sg34
VLeast Squares
p308
sg35
F0.2094
sbag1
(g12
g3
NtRp309
(dp310
g15
I00
sg6
I38
sg7
S'2aae148306bb129224e23676b1b08995'
p311
sg16
g17
sg21
S'x\xda\x8dYmo\x1b9\x0e\xfen\xc0\xffAX\xdc\xe1Z4q\xf5JI\x87\xcb\x02\xd9lRg\xeb\xc4i\xea\xbb\xeb\x16\x0b\x14\xd3f\xd2\x18u\xec\xac\xedl{\xff\xfeH\xbd\xba\xf6\xb8H\x9a\xc2\xb2f(\x91\x0f\xc9\x87\x94\xd2\xef1\xfcY\xb7\xf7\x0f\x1f\xe4`\xd9\xae\xd8\xa7e\xdb\xac\xdb\x1b\xf6\xf1\x7f\xec\xed\xf0t\xf4nt(\xb9\xd0/m\xbf\xd7\xefM\xce\'\xa3\xf4\xee\x87&\xbc=\x9d\xb3+\xf9L<\xcf\xff\xfb\xbd\xeb\xd3\x0b6\x9e\xdd\xb0\x8dw\xf7\xbc\x15\x96\x9f\xb0\xd5b\xf6\xb8\x9e.\xe6{\xde\xba\x16\x8c\x0f\x84t\x07\xec\xfak\xdb|\xc1/\\\xc9\x03v<{\xb8k\xe8\x0b\x17\x07l\xbc\x9c\xb6\xf3u\x13ViH\xa9\x87\xc7u\x94>\x9b5\x9f\xbe\xb0o\xec\x88\x1d\xf2\x81\xb6\x96=C\x19e4{\xcen\x97\x8b{v\xd5,W\x8b\xf9\xea\x1f\xec\xcf\xc7\xc5\x9a\x16Y%\xb9\xc5\xf2\xfeq\xd6\xb0\xdb\xc5\xe3\xbcb1\xf9\';\x11\x8e\x8d}\xbfwr:\x1a\xe1RVp\xab\x98\x1dX\x0b\xcc\r\xc0{\xc5$\x0c\x9c\xf0\xc0<\x8f\xbf\xfd\xde\xfb\xd3\xebkfT\xd0\x96\xa7\x0f\x1duG\xe3\xe8_\xbf7:\x9eL\xd8\xa1\xe8\xf7\xde\xfe~q\x81\xcf\xcc\xe1\xbb\x83\xc3\xdf\x0fp\xf0\xe2}\x9a\xc4\x19\xfa\x1a&\x0f\xdf\xd77_\x84y|9L\x9e\x1d\x9f\xb0\x136d\xe3~\xef\xdf\x97\xe7\x13\x06\x9a~\x95\xec\xf7\x18\xee2x;`\xd0\xef]\x8d\x8e/\x19\x93\xb8\xef\xe4\xf4\xe2\x8aI\xef\xfa\xbd_\xc6\x97\xbf\xb2\xbf\r\xfb\xbd\xd9t\xb5f\xba\xdf\xbb\xbdo\x1e\x18\xca\x1d\x9fL\x8e#*\xffZ\xcc\xdaor\xd0~[/\x9b\xd5\xcfin\xf8e\xf6v\xf9\x89\xfd\xf4\xf7\xc1\x1f\x7f\xa48\xba\xfb2\xfb)?~\xb9%\x83Z\xfc\xf7\xd5pBQ\xc7\x07\x92\xd3O\xbfw\xf6\x9f\xe3k\x16\x7f\x10Sc\rn;Fx\x18SqN\x81\xb0*\x8d\x8dS\x1aM\x8ac\x90\xc6\n\x1a\x0b1\x08\x8b\xc5y\xae\xa5\x92ih$\xba\xe8\xa8\xdfc\xacl\xc1%w\x1eG\x87\xe4\x04\xa3]\x9a\xe5\x16\xcaPp\x11t\x90E\x07c\xa4Ri}\xab,x\x13\xc7\xa0\x94\x8f\xf3[:Hg\xf3r\x18zv[\x07\xe5m\xd5A\xf0\xb2\xb1PyV\x82A\xf8\xcf\xce\xdf1\xa11\x01\x87A\x1b\x99-\xb7\x1a\xd2\xd8J\xdc\xca\'m\xb8\xe6\x06\xb6\xb49\x14\x03\x13\x91\x0e\xab1\x8a\xb81\xc5b\xb6\x8d{\xc3\xf3\n\x8e\x0b\x1fW \x9b\x85\xd3\xbe\xc36\xe5,d|\x85\xdc\xb1M\xeb\xbc\x1a\xeeB~\x8c\x06Y\x10y\xd6y\xbde\x9b*\xb6q\xad\x04O\xf2Vx\x9f\xedD\x0f\xa0\x9aO\xb3MW\xbf)tP\xd2[\xe3\xab.\xfb\x10\xf5\xe1f\xd76\x81\xaad\xdb\xb4\x91z\xc7o\x1al6\x08\x82\x87i(\xb8\xcbB\x12\xb4\x0f:\x98\x8a\xaf\x91\x08d\xd2\xc1\xda\x10\xda1\x96e\xf4\xf7n\xfc\xfa\xf4:\x12\x0cj\xbc\xa5\x83\x01\x9dcG\x8a\x1a\xbfN\xe6Y\xa1}\xc4\x01\x8a\x0e\x80\n\x99\x84\xaa\xb0\xc6d\x1d\x00\x14&\\\x87\x0eN\xab\xa2\x8e@c\xb6}\xec\xb8\xc9\x1b\x9b\x12\xcaB\xe6\xbc\xe0BQ\x0e}\xe7c\xa8\xf1+\x95w6i\x83\x19\xadr\xfc:\r\xc2<\xcd\xc7\xb6\xf2\x03\xc7\xc5\xd2j`\xbd\xcc\xabYt\x96\xb1\x1d\xb6\x81\xe56\x0fQv\x87\x1f\x00x6\x08|v"FU\x8ej\xe1\xa5\x0b:\xb8\xeac\x90\x90\xd3\x18#\x15\x0c\xcf\xf8\n+M\x97\x8f]N3\xee0\x89v\xe2\xcc\x9a\x928\xc2\xe4\xd4\x10\xc0K\xf4y@\x1cN8\xff\x05\x97N\xb1%\xb1\xf6\xa4p\xd0\x9a;\x9b\xe3\x0c|"\xa3m\x8e\x92 \xab\x8f\xc5\x8e\x0e*<>\x8c\xc6\x97\xa1\xac\x9e\xb7\xc2\x06\x1dN\x8a\x0e\x06\x93\xcc\xa4\xe7Ri!s\x9c\t\xafM\'\x0e\xb2\x90\x85\xe6\x9e\xefr\x89\xcb\xbe\xc0\x90,:\x00\x14t0\xa5\x83\x0e\xbfV\x1c0\x01D2\x0c\xb4S6\xfb\xc2p\xef\xbb\xb8Z\x17\x959\xb6\x07~\'\x1e\xa8\x86d\x82\xae\x1b\x9b\x1cs\x08\x8e\xd2A\x87\xd3\xa2\x83\xb4\xce\xfbl;\x06\xb5\xe6\x85\xa1\rt\xe5\x9b\x12\xae\xf2\x8e\xd8\xe1\x9d\x14\x88\xd1xU6\xb6\xb2hfx\xc4\xe1\xac\xe2`\x95\xf1\xe9U\x0c7\xe92&8\xdb\x99\x17\xd2i[x\xce\xef\xc4\xa4\xf4\xb5P!/\x97\xbc\x10\xbah\xa6E\xd0\xe1U\xd1\x01\x03@s(\xb1\xa1\x94\xce\xf1\x80\xe4\xd7\xc5}XeK\xedv\x00\xbby\xc1k\x15\tT\x11}!KhX\xae\x82\x0e\xc3\r\x1c\xacu\x99+\x9c\xf19\x9d(5-t\xe9\x80\x8a\x96bdvs\x13\x9dQ\x8c\xf7\xb5i\x10e\x88e/\xe8p^\xe3\x01I7?G\xea\x04\x9e\xc6\xc6\x0b\xa9:\xf3\x82\xcb\x8c\x83%f\xd9\xf6\x85Q\xae\x84\xa7(\xfc\x1b+g\x1c\x02d\xc6\x14*\xf0\xefy\xe1_\xb4\xc0\xe6\xe8D\x90E\xa9\xf8\x8eK\xa5v\xf9Wn\xf3/\xda\xf6[\xb1M!A\xe5\xa2\x89\x9c\xebs\x10\x81\xc7\xb8\xd7\x9d\xb6i]\x86b\xb7?S\xb6\x06\x97/\x8e\x15P\xe2Li\x19tx]y\x07\\\xc1\x1f7\x15"y\x08\x93\x94:\x94\x8e\xfa&\x8c+=\x8c\xda\xe5\x1d\xa1\x0b\xd3:^\x93\x0cJ}\xd3T\x03"":\xe2\xfb\xba\xe0\x0bT\x08Mm#r8a\xa5T\x16\x9e\x86\xef\xa8\xc6/\xfa:\xa7\xbc2X9\xf2jr\x8fm`\x0ba\x01\x12\xe0n\x0e\xb9\x12\xbf\x91(S\xecdy!\xb9\xde\xb2mTl\xd3R\xcb\xdc\x81+\xe7\\F]{\x8c\xe5\'\xc6\xceE\xf5\x1b\x06\xaf\x86| \x00\x9b\xeb\xa6Q\x08a\'WC\t|,\xb3;\\mE\xe9\x8dT,\xc2\xa9?\x93\x85\xb9\xb8\xdf\xb2\xed\xa2\xf6%\xca\x89\xdc\x1a`g\x05\x85\xb9x\xc7Ic\x8fm\x97\x95\xfb\x88Gr_\x8d\x158\x13\x1b`]\xb5]}\xb5\x04W\xce\x0cx\xb6\xd9\xb6\x8d\xf2\xa9\x18\xa4r9\x10\xaa\x90\x15f\xb5\xde\xca\xf9\xcb\xdaWK/}\xd6Fa\x11\xcfL\x8c\x15\x1b\xf4\xd3l\x1bW>3\xb9\x8e\x91m\x98\xf4\xf9<\xe4\x84\x82\xae3\x99\x11\xa5\x93"\xf6\xd9\xc97[\xc9<6\xa4\xa9\xd7\x80\x9azE\x1b\x19m;\xae|f\xb0n\'\xbf!\xfd\x94\xaa\x87x\x08\xbd?&\x87\xa1{Jk`\x1c\x96HD\xa4d\x0e3\xcb\xb1sy">W\x05\x1fjV\x12\x0eh\xbb6\x05\x1fl\x8aT\xf7\xb9\xc3fNT\\\xed\xd4\x1c\xbfAB\\\x96\xfa\xafd\xc6GX]\xfam\x15\xfb\xed\x93j\x9b\xd5*E\x1c\xee$\x94\xac\xe7\xc5tT\xee\xec\xb7\x87\xa1\xab\x92\x85U\xb4\x80\xb4\x86\xc0\x15!w\x13\n\xba\xe2\xa7\xaeq\x1a\xd7\x08\xe7\x15\xeas**P\xf5\xd0]\xdca:0~\x131>$\xcc@\xe6\x9c\xc2&Cg\xab\x90\x87\xb0\xd9\xe9\xaa\xeb%0\x10O\xb1\xdd\xef"I\x14jQ\xd8\x7f\xe7\xfc\x8a\x99\x1f\xb5w\xb0\x85\xf1Y\xb1\r\x111\xb6t\xa0V\xe73\xac\xa16\xe3\x87\xf8\xbc\xaak\x00\x1e9\x13\xae\xd84*Y\xba%t\xe0\x0f\xd7\x18V\x8c\x1d\xba\x06\xf2\xc9\x08\x9b\xac\xdc\x85r\xe1\x9c~\x02\xc6\xc3\xd7\xa33\xba\x02b\xf1\x12\xe7)w~\xd7\x88edp<\xb8\xde.\x96\xb4\x8b\xa2\xda\x7f\xb6`?3\xbd\x9a~~v\xb6x\xceX3\xbf\t\xafI\xc9\xc3k\xcdl\x16^\xc5\x1cc7\xcd\xbaI;\xa2-\xd8\xfc<4\xcb\xe6\xbe]\xb7\xcb\x15[\xb6\xb7\xd3y{\xc3\x1eW\xd3\xf9\xe7\xe4/\x9c\\\xad\x97\xcd4\\\xdb\xa1\xae\xa7\x97\x18\xab\xc9\xa1\xf5\x9a)_4\x95D\xa21]g\xd2F\xc3\xe9\xe7;\\\x84\xddLoo\xdbe;\xff\xd4\xb2\x07\xbafdj\x80=\xd7\x01c7m\xfb@/\xdc-f-a\x8bm3\xce\x8aC4\xe8\xbea\xb3\xf6\xafv\x166pHHob\xb6\x97;\x99\xc0\x8c\x86j\x18q\x08\x11{\xc5\x9d\xf80\x18\x8e\xfb\xa0\xa4\xdc\x90Tty\x81\x9fx\xb4\x8a\x15\x89\xae\x02:%\xd1EoT\x95\x14\x9e\x9e#/\x85\xcc$]\xe9\x04\xb9+)\x07t\xc1\xf6FWI)M\xd8\xcb:\xab\xe3\x9e\xb6S[\xe4E\x83\x92fS\x92\xea*\xf2\x81\xd4&jO\xf6vI:\xd2\x166\xb4\xb5\xde\xa5\xfb3\x11\xb5\x95{\xf6t\xa4\xad\xdd@\x88\xcb\xb8\x97\x84\xf8\x19"\xbcK2`\xeb\xaa$6o>d\x85\xe46v,|\x8f\xb6\x96\xec\xf4\x1bvj\'\xd2\xa7\x89\xfd\x00uw\x9d\x92!\x12x\x95t\x100U\x96\xf8\r%\x85\xdb\xa7-\xd9)D\x91\xa4[\x8a \xa9\x94K\x95UwK\x02a\x1b\xfa\xb8\xb4g\xb8\xdd\xa13_\xf4\x8a\xa1t\xfb\x81\xa4*\x92\x9a;\x15\xf74\xe1\x93\xca\xe7\x1eIA\x92\xba\xfa\xd3\x08\x11\xefj\x93_a_$DIS$U8\x1f\x12\xa6:F\x82\xb5\xb2[\xd2x\x92\x84j\xa7\x17\x10+P\xf4+\xc6\xad\xfe\x91\xa4\xad1\xe4\x08\xae\x90m>\xae@ut\xbf\xa4\xab\x08i\x88\x19\r6\xfaS\x99=qk,I\xfa\x8a\x90\xf2!\xea\xb0\x92\x8btbQ{$\x03\'\xd4\x18R\x0eb\xbcj\x1d\xf7\x96\xa4u\xa7\xa4!jc\x8c\xc8mr\xd7"[#\xcb\xde\xc7\xbf\x8d|lg\x8b\xaf\xeck\xb3b\xcd\xcdM\xfc\x1b\xcf8\xdc\xce\'\x81,\x17\xb8|\x83\xca;x\x9ch|\x8b\xc5\x85\xc3\x9e6qx\\g\xfe\xb2\xd9O\xe1\xf4\xf0;\xfef?\xe2c\xa2\xc9\x83]2\x86,w\xd16s\xf6\xf6nz\xbbf\xfc\x80]4\xdf\xf2\x17:5\x0e*$/^\xbc`\x93\xe6\xe3\xe3\xacY\xb2\xd1t\xb5&M\x16\xb7\xec:\xa8v\xdf\xce\xd7\xec|\x030|\xbbb\xf2\x81\x8c<JVoL\x7f^\x17\xb4\xf2\xec\xd7\xeb\x0fhl\x986\x8a\xae>\xe3\xf4\xab\xf1\xf8\x0c\'\x91~\xa1,\x10\xd4\xfcp\xdf|\x0bos\xba1\xfd\xee\x01\xd9u\xc4\xea~\xed\xed\xac\xfdD\xca\xad\x92>\x01\xf6\xae\xc7A/r]~xU]qD\xf0\x17\xcc\t\xcd\xa3\xef\xf1\xbc"\xd0\x8fRu\x8aS\xf1oi\xc1\xa6g\xeay\x84\xf4\xff\xeb\xe9Q;'
p312
sg23
(lp313
I38
asg25
Nsg27
Nsg28
VShelXL
p314
sg30
Nsg31
S'c69b92501b84fa8b915e739b619eb2f0'
p315
sg33
I36
sg34
VLeast Squares
p316
sg35
F0.2094
sbag1
(g12
g3
NtRp317
(dp318
g15
I00
sg6
I39
sg7
S'79242dad9032d00a649a98d665c9dc13'
p319
sg16
g17
sg21
S'x\xda\x8dYmo\x1b\xb9\x11\xfe.@\xff\x818\xb4h\x82\xd8\n\x87\xef,\xea\x03|>;rc\xc7/Q\xdb\\p@\xb0\x17\xafc!\xb2\xe4Jr\x93\xfe\xfb\xce\xf0U\xd1\xae\\;\x0e\xb4\xe6r\xc8\x99gf\x9e\x19R\xc3\x01\xc3\x9fu{\xff\xf0I\x8c\x96\xed\x8a}^\xb6\xcd\xba\xbda\x7f\xfc\x97\xbd\x1f\x1f\x9f}8\xdb\x17\x1c\xd4k;\x1c\x0c\x07\x93\xd3\xc9Y\x9a\xfb\xa9\t\xb3\xa7sv)^\xc0\xcb\xfc\x7f8\xb8>>g\x17\xb3\x1b\xb61w\xc7\xac\xb0\xfc\x84\xad\x16\xb3\xc7\xf5t1\xdf1\xeb\x1a\x18\x1f\x81p{\xec\xfa[\xdb|\xc5?\xb8\x14{\xecp\xf6p\xd7\xd0\x1f\x1c\xf6\xd8\xc5r\xda\xce\xd7MX\xa5!\xa5\x1e\x1e\xd7Q\xfad\xd6|\xfe\xca\xbe\xb3\x03\xb6\xcfG\xcaZ\xf6\x02e\xa4V\xec%\xbb].\xee\xd9e\xb3\\-\xe6\xab\xbf\xb0\x7f?.\xd6\xb4\xc8*\xc9-\x96\xf7\x8f\xb3\x86\xdd.\x1e\xe7\x15\x8b\xc9_\xd9\x118v\xe1\x87\x83\xa3\xe3\xb33\\\xca\x02\xb7\x92\xd9\x91\xb5\x86\xb9\x91\xf1^2aF\x0e\xbca\x9e\xc7\xdf\xe1\xe0\xe3\xf1\xf55\xd32h\xcb\xd3\x87\x8a\xba\xa3q\xf4o88;\x9cL\xd8>\x0c\x07\xef\x7f;?\xc7wz\xff\xc3\xde\xfeo{\xf8\xf0\xeac\x1a\xc4\x11\xfa3\x0c\xee\x7f\xac3_\x85q\x9c\x1c\x06O\x0e\x8f\xd8\x11\x1b\xb3\x8b\xe1\xe0\x1f\xefN\'\xcc(\xfa\x95b8`\xb8\xcb\xe8\xfd\x88\x99\xe1\xe0\xf2\xec\xf0\x1dc\x02\xf7\x9d\x1c\x9f_2\xe1\xddp\xf0\xcb\xc5\xbb_\xd9\x9f\xc6\xc3\xc1l\xbaZ35\x1c\xdc\xde7\x0f\x0c\xe5\x0e\x8f&\x87\x11\x95\xbf-f\xedw1j\xbf\xaf\x97\xcd\xea\xe746\xfe:{\xbf\xfc\xcc~\xfa\xf3\xe8\xf7\xdfS\x1c\xdd}\x9d\xfd\x94_\xbf\xde\x92A-\xfe\xf5f<\xa1\xa8\xe3#\xc1\xe9g88\xf9\xe7\xe15\x8b?\x88\xa9\xb6\x1a\x81\xb8@x\x18\x93qL\x1a\xb0R\xc5g\xed\xa42\xf9\xd9\x08m\x81\x9e\x01Fa\xb18\xce\x95\x90"=j\x81.:\x18\x0e\x18+[p\xc1\x9d\xc3\xa7}r\x82V.\x8drk\xca#\xf0\xa8\x83(:h-\xa4\x84\xa4\xa3\xb4\xc6\'\x1d\x8c\x94^\xf8\x1e\x1d\x84\xb3y9\x0c=\xbb\xad\x83\xf4\xd6\x17\x1d\x80\x97\x8dA\xe6Qa4\xc2\x7fr\xfa\x81\x81\xc2\x04\x1c\x07mD\xb6\xdc*\x954\xb0B8o\x936\\q-\xb7\xb4\xd9\x87\x91\x8eH\x87\xd5\x18E\xdc\x05\xc5b\xb6\x8d{\xcdmZ\xc1q\xf0:\xe3\xab\xc1\xa9>\xdb\xa4\xc3\x88O\xf8\x82\xe8\xd8\xa6T\xb0-\x18$\xc9\x8f\xd1 k \x8f:\xbfm\x9b,\xb6q%\x81\xa7g\x0b\xde\x9b\xea\x01\xcd\xdd\xf3lS\xd5o\x92\x1c\x14\x9f\x15Nu\xc9\x06\x8b\xfap\xd5\xb5\rP\x95l\x9b\xc2\x1d;~S\xa6\xc4\x8e\xb1\xf9\x11\xb8\xb3\xd9\xefF\xf9\xa0\x83\xae\xf8j\x01.-\x8a\xb1\xc0\xb3u\xda\x89\xe8\xefn\xfc\xe6\xf0B\x82A\x8d\xb7t\xd0F\xe5\xd8\x11P\xe3\xd7\x89<\n\xca\xc7\xf85E\x07\x83\n\xe9\xe4\x15\xb0Z\xf3\xe4\x0bc\xa4\xd5}:8%\xb2\x13\x15\xf0\x0e\x0e\xca\x91\x81qc]B\x19\xaa\xe2 \x8bW\xb2\x8fM\x8d_\x81\xf1\x9f\x10\x03\xcch\xc8\xf1\xeb\x94\x01\xf5<\x1f\xdb\xca\x0f\xdc;\x9b\xed\xb4^d\x07"i\x18m{l3\x96g\x1f\x1b\x94\xed\xf0\x8319h\xc1\xf8\xecD\x8c\xaa\x0c\x08xa\x83\x0e\xae\xfa\xd8\x08\\\xaaD\xaa\xd1\x05_\xb0B\xf7\xf9\xd8\xe9\xac\x83\xd3\xd0\xe1(\xf4JI\x1c\xc8\x8b\xa1:dv\x1c\xf5\x9a*\x11\xe7\xbf\xe0\xd2)\xb6\x84\x13y}\xa50$\x0b[\xf8DF\xdb\x1c%\x8c\xa8>\x86\x8e\x0e2\xbc\xde\x8f\xc6\x97GQ=o\xc1\x06\x1d\x8e\x8a\x0e\x1a\x93L\xa7\xf7\x02\x1d+\xd2^\x06\xbc\x8a\x06wb\xbd\xf2$\xf7\xbc\xcb%!c\xc3\xc6\xae\xeaP=D)\x1dt\xf8\xb5\xe2\x80\t\x009\x1e\x94\x936\xeb\xa0\xb9\xf7\xbd\xf5\xa2\xa8\xcc\xb1=\xf0\x9dx\x10\xb6\x04\x01THtQ\x1c)K\x05\x1d\x8e\x8b\x0eh\x95\xf7E\x07\x0cj^\x18Z\x9b\xbe|\x93\xe0t\xe1\x1d\xcc\x81-\x1dR F\xe3\xa5-\x0e\x10\xa2d!\x8f8\x9cT\x1c\xac\xd4>\xf3\x8e\xd3\xc2\xe5\x98\xd4\xde\xf6\xe6\x85p\xca\x16\x9eC\xd6\xdc\xc6\xc1\xd7B\xe5\xf3\xc2\x9c\xe2\xb3h\xa6 \xe8\xf0\xa6\xe8\x00\xc8P9\xd906\xa4\xd49\x1e\x90\xfczq\x90\x99\x9a\xb8v\xa6\xcb\xbf\x96\xd7*R7\xd6\xa2\xb8\xc5r\x19t\x18o\xe0`m\x06W:\xed\xb5\xc8:Xa\xfbbR*-K1\xd2\x1d\x1c$:\xa3\x18\xef}\xad\xdduTF_\x9c\xd6x@\xd2\x05\x97k\xac\xae\\\xe1A\xc8^~\xe0\xc5\xb5\x96fo\xfbB\x97 \x10\x02\n\xff\x02\xaf\x8f\xc6d\xc6\x04\x19\xf8\xf7\xb4\xf0/Z`}\xda\xc9a.i\x97+\x12\xc76\xa7\xcb\xbfb\x9b\x7f\xd1\xb6\xbf\x17\xdb$ \x9f\xbb\xc2\xb9^%\x7f\x1b\x8fq\xafzm\xcb\xcd\x0b>B7\xce\xa4\xad\xc1U\xc3\x1eB\xdf\x17\x1e\xa5\x12A\x87\xb7\x95w\x8c\x03\x91|\x8c\x9b\x16_hk\xa9C\xe9\xa9o\xa0m\xe9ad\x97w X\x11y\x87\x97\xf4\xd7\x850\x01\xebcFDE|\xdf\x16|\r\x16B\x0b\x1bm\x84\xcd\xdax\xd9\x89\xb8\x1d\xf8\x9e\xd5\xf8\xd5\xd2\xe5\xdeSj\xac\x1c\xa5\x8a\xee\xb0\xcdX\x9b\xf15Fu{O\xe4\xa6\xc2\\ j\xec\x942#(\x87~\xb0\xed\xac\xd8\xa6\x84\xc2F,g\x93s\x90\x19\x06\x0bR_\xed\xee\xb3\xed\xbc\xfaMPa\xc8\x07\x02c\xf3\xcaZ\xe2\xb1\xaf\xaf\xf7T&\x87\x1a\xf5\xf6\x1d\xbfY\xd0\xb9^HSJ(\xf6g\x85\'=w[\xb6\x9d\xd7\xbeD:\xe0*G\x91\x8b\xd5\x96\xc61\xdfb\x15\xf9\xff\xb6\xbd\xab\xdcG<\x92s\x1e+p\xe9\xb9\xb0\xae\xda\xde3\x83q\xa5\x16\x9an\xef\x89\xf9\xc4\x8bA2\xe7\x05\xc8BV\x98\xd5z+\xe7\xdf\xd5\xbeZ\xe0A%w\xf9\x12\x8bx>\xc1`\xc56\xcf\xcc\xf9\x8b\xcagH\xe6\xba\xd8FI\x9f;8\x88]\xc3\xb6m\x1ar\x1bN\xfc\xd9=3\xd8J\xe6\x1b\xad\x8f(\x8d\x1aqf\xd6FD\xdb\x0e+\x9fi\xac\xdbI3\xaf\x90/3\xd2\x16\xf3X\xef\xb4m\x1c\xba\xa7\xb4\x06\xc6\xa1\xcf\xdeB\xa4\x12\x0f\xd2I\x01\x03\xf4\x99q}Y\xf0\xa1f%\xa1\x8a\xb6\xabR\x87\r6E\xd2\xf4\x9e;J\xceJ.;\x9c\xe87\xfam.J\xfd\x97\x99\xf38X\xe2\xc4\xd8o\xcb\xd8o\x1fU\xdb\xac\x92\xf1\x84\x02\xb8\x13\xc8|\x9a6tT6;\xfb\xedq\xe8\xaaDa\x15\x95\xce_#\x00Z1w\x13\xd2\x18\xfd\xd4\x1a\xc7q\x8dp^A\xe7CE\xa5t\xedX\x10\x80?\xa3\xefG\x8c\xaf"\xc6\xfb\x84\x99)\xf1\x81M\x86\x92\xb5\xa6j\xc9\xfb\xeazq\x03\xe1\xb9\x1d\x83H\x12\xa5\xa6\xca\xd84\x86\xfc\xd2\xa6\x9c\xb6\xd0\xab[\x18\x9f\x14\xdb\x10\x11mJ\x07\x8a\xe76\x9d+\x13\xb6\x19\xea)|\xde\xd45\x8c\x16\xf9\xbc\x8bM\xa3\xcc7\x1d\x86\xbck\x9fZc\\1vV\xe5P\x92x@\xd4\x05cp\xde?\x03\xe3\xf1\xdb\xb3\x13\xba\x02b\xf1\x12\xe79w~\xd7xv\x88\x0c\x8e<p\xbbX\xd2.\x92j\xff\xc9\x82\xfd\xcc\xd4j\xfa\xe5\xc5\xc9\xe2%c\xcd\xfc&L\x13x,\xa0i\xcdl\x16\xa6b\x8e\xb1\x9bf\xdd\xa4\x1d\xd1\x16l~\x1e\x9aes\xdf\xae\xdb\xe5\x8a-\xdb\xdb\xe9\xbc\xbda\x8f\xab\xe9\xfcK\xf2\x17\x0e\xae\xd6\xcbf\x1a\xae\xedP\xd7\xe3w\x18\xab\xc9\xa1\xf5\x9a)_4\x95D\xa2g\xba\xce\xa4\x8d\xc6\xd3/w\xb8\x08\xbb\x99\xde\xde\xb6\xcbv\xfe\xb9e\x0ft\xcd\xc8\xe4\xc8\x1a\xd8c\xec\xa6m\x1fh\xc2\xddb\xd6\x12\xb6\xd86\xe3(\xec\xa3A\xf7\r\x9b\xb5\xffiga\x03\x87\x84t\x15\xe3\xba\xdc\xc9\x04f\xd4\xd4e\x11\x87\x10\xb1W\xdc\x89\x0f\x83\xe1\xb8\x0fJ\x8a\rII\xf5\x07?-\x9d\x89\xa9"\x11\xb3\xf6J\xa2\x8b\xaed\x95\x04O\xef\x91\x97,u.\xa4+\xd1hWR`\xcdEIU%\x85\xd0A[\xeb\xac\x8a{\xda^m\x91\x17\xb1\xbc\\\xe9MI:S \x1f\x08bY\xd2\x9e\xec\xed\x93\xa4\xc4\xb92\x1b\xdaZ\xef\xd2\xfd\x19Dm\xc5\x8e=\x1dik7\x10\xe2"\xee%L\xfc\x04\t\xfd\x92\x01[W%\xb5\xa1\x1b\x10\xcc\n\xc1m\xecX\xf8\x0em\xa9\x8c^\xf9\r;\xc3)4|\xea\xd8\x0f\xd0\x81\xb1W2D\x02\xaf\x92\xce\x04L\xa5\xa5\xd3\x0eJ\x82\xdb\xa5-\xd9\x19\xc8\x11\xca-E\x90\x94\xd2\xa5\xca\xaa\xfa%\ra\x1b\xfa\xb8\xb4\xa7\xa6\x1b&:\xf3E\xafhJ\xb7\'$e\x91D\x82\x97qO\x1d>\xa9|\xee\x90\x04\x92T\xd5\x9f\x1a \xde\xd5z\x1b\xef=vEB\x94\xd4ER\x86\xf3!a\xaab$X\xba\xb7\xe8\x93\xa4\x0b\x8f\xab\xd0n&;=\x98X\x81\xa2_1n\xd5S\x92\xb6\xc6\x90\x03\x91\xb2-b\x8b\xb4\xfb\x94\xa4\xab\x08)\x133\xda\xd8\xe8O\xa9w\xc4\xad\xb6$\xe9+B2"\xe3C\x1f\x18N,r\x87d\xe0\x84\x1aC\xd2\x99\x18\xafJ\xc5\xbd\x05\x9d\xf2z%5Q\x1bcDn\x93\xbb\x16\xd9\x1aY\xf6>~7\xf2G;[|c\xdf\x9a\x15knn\xe2w<\x17\xe1v>\td\xb9\xc0\xe5\x1bT\xde\xc3\xe3D\xe3[,\x0e\x0e{\xda\xc4\xe1q\x9d\xf9\xebf7\x85\xd3\xcb\x1f\xf8\x9b=\xc5\xc7D\x93{]26Y\xee\xbcm\xe6\xec\xfd\xdd\xf4v\xcd\xf8\x1e;o\xbe\xe7?\xe8\xd48\xaa\x90\xbcz\xf5\x8aM\x9a?\x1eg\xcd\x92\x9dMWk\xd2dq\xcb\xae\x83j\xf7\xed|\xcdN7\x00\xc3\xd9\x15\x93Od\xe4A\xb2zc\xf8\xcb\xba\xa0\x95G\xbf]\x7fBc\xc3\xb0\x96t\xf5\x19\x87\xdf\\\\\x9c\xe0 \xd2\xaf)\x0b\x045?\xdd7\xdf\xc3lN\xdf:\xfc\xf0\x82\xec:`u\xbf\xf6v\xd6~&\xe5VI\x9f\x00{\xdf\xeb\xa0\x17\xb9.\xbf\xbc\xac\xae8 \xf8\x0b\xe6\x84\xe6\xc1\x8fx^\x12\xe8\x07\xa9:\xc5\xa1\xf8]Z\xb0\xe9\x85|\x19!\xfd\x1fn\x8eQ\x19'
p320
sg23
(lp321
I39
asg25
Nsg27
Nsg28
VShelXL
p322
sg30
Nsg31
S'c69b92501b84fa8b915e739b619eb2f0'
p323
sg33
I37
sg34
VLeast Squares
p324
sg35
F0.2094
sbag1
(g12
g3
NtRp325
(dp326
g15
I00
sg6
I40
sg7
S'980db47dcdc0eae4d13d45aaef4020a6'
p327
sg16
g17
sg21
S'x\xda\x8dYmO\x1bI\x12\xfen\xc9\xff\xa1\xb5\xba\xd3%\n8\xdd\xd5\xef\xa7c%\x96@\xcc\x050\x10\xee.\x1b\xad\x14M`\x08V\x8c\xcd\xda\xe6\x92\xfd\xf7[\xd5\xaf\x8e=f!D\x1e\xf7tuW=U\xf5Tu\xd3\xef1\xfcY\xb6\xf7\x0f\x9f`0o\x17\xecz\xde6\xcb\xf6\x86}\xfe\x83\xbd\x1f\x1e\x9e|8\xd9\x05.\xd4k\xdb\xef\xf5{W\xc7W\'i\xee\xa7&\xcc\x1eO\xd99\xbc\x10/\xf3\xff~\xef\xf2\xf0\x94\x8d&7le\xee\x96Ya\xf9+\xb6\x98M\x1e\x97\xe3\xd9t\xcb\xacK\xc1\xf8@\x80\xdba\x97\xdf\xda\xe6+~\xe1\x12v\xd8\xfe\xe4\xe1\xae\xa1/\\\xec\xb0\xd1|\xdcN\x97MX\xa5!\xa5\x1e\x1e\x97Q\xfah\xd2\\\x7fe\xdf\xd9\x1e\xdb\xe5\x03e-{\x812R+\xf6\x92\xdd\xceg\xf7\xec\xbc\x99/f\xd3\xc5?\xd8\xef\x8f\xb3%-\xb2Hr\xb3\xf9\xfd\xe3\xa4a\xb7\xb3\xc7i\xc5\xe2\xea\x9f\xec@86\xf2\xfd\xde\xc1\xe1\xc9\t.e\x05\xb7\x92\xd9\x81\xb5\x86\xb9\x81\xf1^20\x03\'\xbca\x9e\xc7\xdf~\xef\xe3\xe1\xe5%\xd32h\xcb\xd3\x87\x8a\xba\xa3q\xf4\xaf\xdf;\xd9\xbf\xbab\xbb\xa2\xdf{\xff\xeb\xe9)\xbe\xd3\xbb\x1fvv\x7f\xdd\xc1\x87W\x1f\xd3 \x8e\xd0\xd70\xb8\xfb\xb1\xce|\x15\xc6qr\x18<\xda?`\x07l\xc8F\xfd\xde\x7f\xce\x8e\xaf\x98Q\xf4+\xa1\xdfc\xb8\xcb\xe0\xfd\x80\x99~\xef\xfcd\xff\x8c1\xc0}\xaf\x0eO\xcf\x19x\xd7\xef\xfd2:{\xc3\xfe6\xec\xf7&\xe3\xc5\x92\xa9~\xef\xf6\xbey`(\xd7\\/\x9b~ot\x8a\x8b\xedJ\xa6!"\xf4\xaf\xd9\xa4\xfd\x0e\x83\xf6\xfbr\xde,~Nc\xc3\xaf\x93\xf7\xf3k\xf6\xd3\xdf\x07\xbf\xfd\x96b\xea\xee\xeb\xe4\xa7\xfc\xfa\xf5\x9a\x0cj\xf4\xbf\xb7\xc3+\x8a@>\x00N?\xfd\xde\xd1\x7f\xf7/Y\xfcA|\xb57\xb8\xe1\x08\xa1bL\xc61i\x84U6>k\'\x15\x88\xf4l@\xdb0.\xc4 ,\x16\xc7\xb9\x02e\xd2\xa3\x96\xc0\xd9^\xbf\xc7X\xd9\x82\x03.\x87O\xbb\xe4\x10|\x9fF\xb9\xb56?r\'\x83\x0ePt\xd0\x1a\x80\xa7\xf7VZ\xc3U|6R:\xe7:t\x00\xcfeV\x87\x82eM\x07\xe9\x83EQ\x07\xe1\xf3\xc6\x82\xcc\x8e\xa3R\xa0K\xf6\x8f\x8e?0\xa10\x19\x87A\x1b\xc8\x96\x1b\xebu\xd2\x06\xa4\xe4i\xdc\xe0\xbaF\xafi\xb3+\x06:"\x1dVc\x14}#\x8a\xcbl\x1b\xf7\x9a\x1b\x17\x9f\x1d\x17\xbe\xe0\xab\x85\x13]\xf8\xcaj\x9b\x16\xd6\xaf\xdb\xa64\x14$\xa5\xd5\xd9 [G\x1d\xc5\xdf\x0f\xb6\xc9b\x1bz\xcf:\x93m\xe3\xdc\xf3\xe2\x81\xb4\xee_\xdb\xa6\xaa\xdf\xa4T\xd9\xc5Js!\x93\x9d\x96\xa3\xc9\xb0i\x9b \xdfW;\xe4\x86\xdft\xf5\x9b\x91\xd9YB\xe8\xac=\x18\x10A\x07]\xf1\xd5hF\xdaWY\x83\x01\x9ec\x19\x84\x80\xce\xf8\xf5\xc9\x05H6~\x03_m\x94O\x1b\xe3\x02\xba\x80\n\x19j\x04U\x07\x1dL\xd1\xc1\xe0\x17\x93\x9e\x85\xd5\xd2\xe5\xf85\xd2\xaa.\x1d\x9c\xe2Y\x07EZ\xae\xfb\xd8\x8b\x928&\xba\x826\x96*\x0b\t0~\xcd\xc7\xa6\xc6/\xc8\xaa\x8d\x03^\xb2\xc9!\xe6\xf0<\x1f\xdb\xca\x0f\xdc\xdb\x1c\xbf\x98\x172\'\xbf\xc5\'\xde\x95\x9b\xc6\xe4\x00\xe3F\xf0\r\xdb\xc0\xaa\xe2XtW\xc9MQls\x89\x1f\\\xf5\xb1\x01\xa3\xa0D*\xd2B\xc6W\x18\xdf\xe9c\x07ye\xa7\x95\xda\x883\'L\x8e3\xa1U\xdeX[\x97G\xbdD^?\xe0\xfc\x17\\:\xc5\x168P9\xce\x14\xb7\xc2e\xb6\xf0>"\xbc\xceQR\x94X\'\xe6Y\xd7A\xa9\xc2\x93\x01\xef\xf8\x88DX(\x93\xcb\xa0\xc3A\xd1\x01Mq&\xa9\x0bR\x854\x088\x08\xaf6\x98)l,\xf3\x14\xae\xb8\xde\xe0je\xa0\xe8\xe0\x0c/\xa9\xa7\x0b\xadp\xad\x82\x0eo*\x0e\xe8*\x9f\x1cl\x14\x06rfG\xcd}L\xee\x8d|\xcbS\xb84\xb0\x91o\x00&\x87\x0b\x07n\xaa\x0e9\x1ePo\x11t8,: \x87y\xcb\xb3\x0e\x06 \xc7\'\xb1JWLJ\xd09\x1e\x10\xc2\x8dx\x10vec\xeb\xab\x03\n\xa7\xaa\x84\xc3Q\xc5\xc1b\xe5L\x0e\xc6%\xbd\xcd:h\x9fbc=\x1e\n\xf1\xa2\xef\xe5\x06\xf7\x81/*\ntV)\x96\xbc\xbaE\xf1\xa0\xc3\xdb\xa2\x83\x00\x01\xb9Xh\xa5q\xd9\x1c\x0fHW\xb2\x13\x87b\x9d\xf6\x1dyat-\xd8\xae\xc4\xa4\nl\x14u\x80\x88\xc3p\x05\x07\x9c\x99\xb9\x02\x83\xc8\x89\xac\x83\x85\xce\xdc\xc4\xc0\xb7%<\xedFLJ\t\xaa\xc4\x83w\x05\x87\x15\xaa\x00\x08:\x1c\xd7x\x10\xb6H9\x8e\x0c\x91\xab\x1a\xf2(\xe8\xce\x1a[p\xb0\xe4\xe5u_h+J;S\xd2T\x88R\x19\xf01\xf7\x0fL\xc8\xc0\xbf\xc7\x85\x7f\xa50:\xbb\xda\x19D$3\x85\xa3`\xdf\xe4_X\xe7_\xb4\xed\xdf\xc56)\xb4\xc89o%\xe6B\xce=\x8f\xfdHg\xcesUx\x07\x99n3\xdfd\t.aJC\x14\x934\xf5F:\xe8\xf0\xae\xf2\x0eVs\x97\x00C\xcb\xa9j\xc6qk\x91y\xba\xea\x9b\x10\xb5<o\xfaX\t_\xa2\xdaf2\xa7D\xd7\x85\x8au\xeea\x98\x8a\xf8\xbe+\xf8b\xda\x19mJ\x1bas\x07\xa2-\xb2\xa0}\x1e\xbe\'5~\xb1\\\xf3\xb4\x1a\xc2k3\x97\xa0\xdeX\x9f\xba\xea[)\x87X\xea\xb4\xdd\xac-e&*\'s\xc0p\xbeR\xbb\xf9\x9am\'\xc56l\xae%dm\x9cG\x85\xd28\xb2\x83\x87\xe7\xd9vZ\xfd\x86\x89\x91;Y m\xb3m2s\xf8z\xech_z{\xf0\x1b\xfc`\xa1\x14*\xa9Mi\x88\xb01\xc9\x16{\xea\x8d~\xb0\xed\xb4\xf6%\xd8\xae\x1a\x9b\xa3\xc8\xc9\xdc\nj\x8e\x85\xf5\x99~;\xab\xdc\x87<\x92k\xb0s\xd6e\xf64Xd\x9c\xee\xe4\xdf\xdc&\xa2\x99n\xc3o\x96\xfbb\x10\xb7\xa6\xf4\\\xbe\xc4\xa4\x13|-\xe7\xcfj_\x8dMef\x1d\'\xb1\x88gm\xb0-\xb6\xcf\xb4mT\xf9\x0c\xc9<w\x80\xd8\r\x15\xc24\x0e[l\xdea\x1b\x9e%J\x8d\x05\xd8\xf0\x9b\xb2P\xf3\xcd\x95\x92/j\xa9\xd3\n\xb26\x10m\xdb\xaf|\x86\x85E\'_\xe1\xc1\n{\xda\xdc\rb\x1e\xcb\xad\xb6\rC\xf7\x94\xd6@\x9ap\xf9\x04\xe8\x91K|9)\xe0\xf1H<\x0f\x9f\xf3\x82\x0f\xf6\xcf2\xf1\x0e\xda\xaeL\xc1\x07PW\xdfu\xeeHe\x80\xf0A\x84\xd6\xf0\x11\xe1"!\x83R{~%kO*\xcbyQ\xc6~\xfb\xa0\xdaf\x95\x8b\x9d\x82\xc0\xa5\x84.\xf8`\xaf\xd1\x85\x8f.\xf8\xbc\xa9\xf1c\xac\x88\xda\xe2\x1a\xa8\x82,\xdd\x84\xb4\xde=\xb5\xc6a\\#\x04\xabwi.\xa1b3K\xa3\x1e\xe9D\xf2\x17}?b|\x111\xde%P\x0cd\xaf+"=(5UC\x17\xe7\xcbxp\x8aG^o60.\xfe\xc7\x12oT=L\xe5\x9e\x1b\xfb~X\xc3\xf8\xa8\xd8\x86\x18\x1b[\xb4\xb1>\xef\xaa\x8dH\xfc\xbf\r\x9f\xb7u\r\xec)s\xb1Q\xd4\x9e\xd4NE\xa9\'1\x1eV\x8c\xd1\x8a\x9c\xe7\x12yK\x14_\x0bg\x9es\xb6\x1a\xbe;9\xa2\xeb \x16/q\x9es\xffw\x89g\x87\xc8\xe0\xe8\xdd\xdb\xd9\x9cv\x91\xe8\x11v4c?3\xb5\x18\x7fyq4{\xc9X3\xbd\t\xd3\x00[\x04\x9a\xd6L&a*Vov\xd3\xd0\xadS\xd8\x11m\xc1S\xe0C3o\xee\xdbe;_\xb0y{;\x9e\xb67\xecq1\x9e~I\xfe\xc2\xc1\xc5r\xde\x8c\xc3\x15\x1e\xeazx\x86\xb1\x9a\x1cZ\xaf\x99\xf2ES!\x1az\xa6\xabM\xdah8\xfer\x87\x8b\xb0\x9b\xf1\xedm;o\xa7\xd7-{\xa0+G&\xe9\xe6a\x87\xb1\x9b\xb6}\xa0\tw\xb3IK\xd8ZM\xa3b\x17\r\xbao\xd8\xa4\xfd\x7f;\t\x1b\xd0q\xf0"rD\xba\xb7\xa0\n\x89\xcc\xa8\xe9 O\x1cB\x1dV\xc5\x9d\xf80\x18\x8e3Q\x12V$\xc3q\x08?-\xb5\'T\x91\x88E:%\xd1U\x172IR\xec\xe0\x81#JR\x9d\xc1OE\xc1\xbe)\t\x03\x8d\x87\x95\x0bU\xf7\x04\xa0\xfb0\x94p\xd6\xa7*\xd8\xa9-q+J\xeaUI\xaa\x96\xc8\x07\xa0\xe2\x9e\x92\xec\xed\x92t$i\xaa\xa4p\\\xa5\xfb3\x19\xef\xfd\xe8n\xa7S\x92\xb0\xb5+\x08q\xba! \x8cM\xc46\xd4\xf6.I\x8b\x07\xe4\x0bW%u\xb8\xf1\xc1\xac\x80\x88\xb1\n\x88uJ\xd2\x9e~\xc5NeE\xfa\xb4\xb1\x1f\xa0\xae\xa7S\x92\xfc)x\x95t:\xeeie\xc4V8\xf5\x94\xa4X\xd9\xd3\xab\xaa%uJ\xb0\xc5+F\x93$\x14Il\x14\xe2\x9eR\xaaT\x93\xb7x\xc5\x84\xb8\x95\xd5+Z\xf0x\xe3J\xf1J\xb7\x17~\x8b\x9d&h\xab\x8a\xa4\xa2\x94\x0e\xd8j\x1e\x11t[\xb0\xa5\xd6\xf2"T0\x91nw\x13B\xa1\x02P\xdcRk\xd3%\xa9=I\x9a\x1a\t\x0eb\x04\xc8\xb87.\xb4M\xd2\x91\xa4\xad{\xaah\xa7\xe6*\xe5\x8c\xe5OI\xba\xea\x15/l\xdc\xcb\xf0\x94+\xe2)I_\x11R\xd2\xc5\xa8t\xd1\x9fRoAH[\xe2\x84\x1aC\x08%O+\xa4\xc8\x17\xdb\xb4UDm\x8c\x11\xb9]\xdd\xb5\xc8\xd6\xc8\xb2\xf7\xf1\xef$\x9f\xdb\xc9\xec\x1b\xfb\xd6,Xss\x13\xff\xde3\n\xb7\xf3I \xcb\x05._\xa1\xf2\x0e\x1e\'\x1a_cq\xaa-6qx\\g\xfa\xba\xd9N\xe1\xf4\xf2\x07\xfefO\xf11\xd1\xe4N\x07\x19g\xb9\xd3\xb6\x99\xb2\xf7w\xe3\xdbel\x8av\xd8i\xf3\xbd\x0e\x08=\xa8\xb0\xbcz\xf5\x8a]5\x9f\x1f\'\xcd\x9c\x9d\x8c\x17K\xd2fv\xcb.\x83z\xf7\xedt\xc9\x8eW@\xc3\xd9\x15\x97Od\xe8^\xb2|e\xf8\xcb\xb2 \x96G\xbf]~B\x83\xc30\xf99\x0f\xbf\x1d\x8d\x8ep\x10\xa8\x18\xe7\xb1\xa0\xe6\xa7\xfb\xe6{\x98\xcd\x85^{A\xb6\xedE\xbb\xca\x9e\xed\xed\xa4\xbd&\x05\x17I\xa7\x00\x7f\xd7\xeb\xa0\x1b\xb90\xbf<\xaf.\xd9#7\x14\xec\t\xd5\xbd\x1fq=\'\xf0\xf7R\x95\x8aC\xf1\xefk\xc1\xae\x17\xf2e\x84\xf5O\x0e\xa9U\xdf'
p328
sg23
(lp329
I40
asg25
Nsg27
Nsg28
VShelXL
p330
sg30
Nsg31
S'c69b92501b84fa8b915e739b619eb2f0'
p331
sg33
I38
sg34
VLeast Squares
p332
sg35
F0.20979999999999999
sbag1
(g12
g3
NtRp333
(dp334
g15
I00
sg6
I41
sg7
S'31be2a61fc79d7fc81d8bf0570807404'
p335
sg16
g17
sg21
S'x\xda\x8dYmO\x1bI\x12\xfen\xc9\xff\xa1\xb5\xba\xd3%\n8\xdd\xd5\xef\xa7c%\x96\x85\x98\x0b` \xdc]6Z)\x9a\x85!X16k\x9bK\xee\xdf_U\xbf\x92\xf1\x18A\x88<\xf4tu?\xf5\xf6Tu{8`\xf8\xb3n\xef\x1f>\xc3h\xd9\xae\xd8\xf5\xb2m\xd6\xed\r\xfb\xe3\x7f\xec\xc3\xf8\xf0\xe4\xe3\xc9.p\xa1\xde\xda\xe1`8\xb8:\xbe:Is?7a\xf6t\xce\xce\xe1\x95x\x9d\xff\x0f\x07\x97\x87\xa7l2\xbbaO\xe6n\x99\x15\x96\xbfb\xab\xc5\xecq=]\xcc\xb7\xcc\xba\x14\x8c\x8f\x04\xb8\x1dv\xf9\xadm\xbe\xe2\x1f\\\xc2\x0e\xdb\x9f=\xdc5\xf4\x07\x17;l\xb2\x9c\xb6\xf3u\x13Vi\x08\xd4\xc3\xe3:J\x1f\xcd\x9a\xeb\xaf\xec;\xdbc\xbb|\xa4\xace\xafPFj\xc5^\xb3\xdb\xe5\xe2\x9e\x9d7\xcb\xd5b\xbe\xfa\x1b\xfb\xf3q\xb1\xa6EVIn\xb1\xbc\x7f\x9c5\xecv\xf18\xaf\xb6\xb8\xfa;;\x10\x8eM\xfcpppxr\x82KY\xc1\xaddvd\xadand\xbc\x97\x0c\xcc\xc8\to\x98\xe7\xf1w8\xf8txy\xc9\xb4\x0chy\xfaP\x11;*G\xff\x86\x83\x93\xfd\xab+\xb6+\x86\x83\x0f\xbf\x9d\x9e\xe2;\xbd\xfbqg\xf7\xb7\x1d|x\xf3)\r\xe2\x08\xfd\x19\x06w?\xd5\x99o\xc28N\x0e\x83G\xfb\x07\xec\x80\x8d\xd9d8\xf8\xd7\xd9\xf1\x153\x8a~%\x0c\x07\x0cw\x19}\x1813\x1c\x9c\x9f\xec\x9f1\x06\xb8\xef\xd5\xe1\xe99\x03\xef\x86\x83_&g\xbf\xb2\xbf\x8c\x87\x83\xd9t\xb5fj8\xb8\xbdo\x1e\x18\xca5\xd7\xebf8\x98\x9c\xe2b\xbb\x92i\x88\x16\xfa\xc7b\xd6~\x87Q\xfb}\xbdlV?\xa7\xb1\xf1\xd7\xd9\x87\xe55\xfb\xe9\xaf\xa3\xdf\x7fO1u\xf7u\xf6S~\xfd\xb6#\x83\x88\xfe\xf3n|E\x11\xc8G\xc0\xe9g88\xfa\xf7\xfe%\x8b?h_\xedi\xc3\t\x9a\x8a1\x19\xc7\xa4\x11V\xf3\xf8\xac\x9dT\x90\xc6\xb5\x01\xed\x80\x9e\x85\x18\x85\xc5\xe28W\xa0\\z\xd4Rx\xb67\x1c0V\xb6\xe0 \x82\xd4.9D\x83J\xa3\x9c\\\x9a\x1e\xb9\xd3\x01\x03\x14\x0cZ\x03\x88\xf4\xdeJ\x8b0\xe2\xb3\x91\xd2E\xb9\x0e\x06\xf0\x1c2\x1cku\x17\x83\xf4\x8aW\x0c>o,H\xed8\x8a\xc0\x87\x83\xfd\xa3\xe3\x8fL(L\xc6q@\x03Ys\xa3\x8cNh@\x1a\x99\x160\xb8.\x88\x0e\x9a]1\xd2\xd1\xd2a5F\xd17\xa1\xb8\xcc\xbaq\xaf\xb9Jfp\\8Wt\x16\xd6\xdb\x1e\xdd\xa4\xf3\xc5\xbe\xc2\x89\xaenJ\xcb\xbc2\xe21Y!+\xca\xa8\xe7\xaa\xa3\x9b,\xbaq%\xa5M\xcfVx+\xab\x07P\xd1\x97\xe9\xa6\xaa\xdfd\x8d\x17\xa5\x91\xd8\xd2\xb3\xe5\xdc8\xb7\xa9\x9b\xe0\x94\xdfE\x0f\xd8\xf0\x9b\xd6*+d\x82\xdf\xe8Q\x08\x93\r\x02F\x98\x80AW\xfbjd\xd4\xb4\xbe\xb2\xc6\xab\xecE\x07B\xf4\xd9W\xc9\xf2h\xa5\xdf\xb0\xaf62G\tpg\xb3Q\x1d\xe4Q4j\xcc!S0\x18\xfc\xc3\xa6\x88\xc1l\xc20I\xe3FZ\xe5{08tr\x86#\xc4\x86\x1d\x94\x97%q0e\xf3\xc6R\xa6=\xb8\x00#;>65~A*\x9f\x80c\x00a"\'4N)g_\xe6c[\xf9\x81{\x1b\xa3\x1eW\xb0\x1e\xbc\xcfy\xaa\x0c\xef\xd3\xcd\x18\x9b\xc1\xe3\x84\r\xdd\xc0\x06\xfa\x08\n\xd9\x12\r\xa8Q\x8eP\xe1\xac\n\x18\\\xf5\xb1A}M\x89T\xa3\x8a}14z}\xec \x9b\xcaim6\xe2\xcc\x89\x8c\x01\xdd\x99=!\xb4-\xa3^"G\x1dp\xfe\x0b.\x9db\x0b\x1c\xe4\xccQ\x8a\xdb,\xa6\xb1LA\x1fO\x82\x84\x02\x87\x98\xa7\x8bA\xa9\x12\xeb!C\xe3#@\t9\xcbE\xc0pP0ht\xa0K\x8b\x82\x94\xdee;\x08\xaf\x9c\xef\xe5j\x97\xed\xa00Q6\xe2\xcc\xa8\xb2\xb13\x852\x8d)\xa3H\xf1\x01\xc3\xaf\xd5\x0e\x98\x8f\xd9\xc1F9\xc5s\x0eh\xee\xe3f\x1b\x18DV\tk\xcd\x86/\x00T\xa9\x0c \xd4\x8f\x18b\x06\x10\x9f!\x86\xc3\x82\x01\xac\xf3\x99\xa1\x91\xabA\x97<Tz\x83\xa1c\x8fS\xbc\xac\x14\xf6\x11\x1d\x0c"\xb2g\xdc\xd8\xf3\xea\x80\x1c\x93\xb8n\xc4pT\xed`Q\x9b\xc4Kh\x06\xaf\x8a\x1d\xbc\xe5}1\x89\xa0E\xf1=\x9a\xa4k\x07\xaf\xb3\x99\x04W\x05CH\xec\x84\x8c\xda\x0e\xc4\xf0\xae`\x10\x80i\x93\xb3\x1e\tU\x9b\x1c\x0f\x0e\x99\xb2\xd7\x0e\x99\xa6\x90W\xb08wc\xd2hW\x94wec\xa4\xa8\xca\xca\x11\xc3\xf8\x89\x1d\xd0\x19\t\x83\xc4 \xb2\x05\x83\x85\xfe\xfa\xa6\x8a\xc3\x15\xd5\x9c.\x06Y\x95\x97\xa2\xd0 6\x10\x95*bn\x1e\xd7x({Q\x8d\xc5"\x92m\xe2\xd1B\xbc\x0f\x83/\x1ce\xedfn\x82\xce\x11\x85!\t\xaa\xd4!\r\xe5QAfL!\x03\xff\x1e\x17\xfe\x95\xc2h\x95\xd1 Ee*\xd2\x0eW\xeb\xe9\x1f\xa0\xcb\xbf\xa8\xdb?\x8bnRh\x91W\xb3Rs\x99\x9e\x8d7<\xb6W\xdd|\xe3\xba\x14{\xe4\xb4\xcd|\xabF\x155\xe7\xa1R\x10Z=`x_y\x07K\x07O\x91!\x90\xb7x\xd6\xc8Z\xe8\xad\xb1\x8e{U\xca\xb3\xdf\xf0\xb1\x12N\xd4\xc6\xa5\x84\\\xa9Z\x81\x8a\xb3ET\xb4\xef\xfbb_#\xa4\x97\xa2\xb4\x11\xd6\xe7\xca`\xbd\xf2/\xb4\xefI\x8d_-m\xae-h^\x9bsH#\xdb\xf3\xbe\xde\xd3X\xebK\xa9\xd3\x1b\\"\xadQ\x955t)(\x0ej\xed6\x1d\xddN\x8an\xd8\\\x8b\x9c\xa2\xd8#H\x9fQ\xa2\xb7%\x7f\x99n\xa7\xd5o\xe8\x9d\xcc*\xa8\x8c)\\!\x85\xe8\xaf\x9b\xba\xf6\x9e\x12=\xde\xd1\x8d:\xc6\xa4\x90\xd4\x8e\xd7d(\x1a{\';\xba\x9d\xd6\xbe\x04\x9b!\t9\x8a\x9c\xcc\x91\xac1\x8e7\xba\xfc-\xba\x9dU\xee\x93Jf\x9b:g]>\x94`\xa3\xd0\xcf;`K\xe0+:atu\xe3\xbetx\x82\x97D/\xbd\x1c\xf6% ;9\x7fV\xfbj<\x91\xe4\x8a\xe4$\x92r\xee\x98\xb0-v/\xd4mR\xf9L\x87*\x95tC\xc2\xcc9\xef(\xf4{t\xc3\xb3\x84+\x14/7\xf3\xcdB\xcd7Sx]\xd43\x99V"\xa3\x81\xa8\xdb~\xe53\x1d\xeaUx\xf6\xe8)\x9d\xcfCV\xc1F\x07Xu\x1b\x87\xee)\xfb\xdbS\x8dLk\x00V\xefrR\xc0\x13\xe9\x0b\xe3\xfa\xbc\xd8\x87c\'k\xa2\x8fQw\x95\xce\x1a\x88\x08d\xec\xe16\xce\x1dP\xfaA\x89U\xaec\x1f<\x96\xf8\xd2x\x88\xdaz+\xc9\x8b\xefU\xe9\xb7e\xec\xb7\x0f\xaanx~N\xbb\xe2R\xc2\x18[\xba\x11#\xd5\xd6~{\x1c\xba*(T\xe2b\xdd\xc350\xa12\x85\x1b-\x9d2\xcf\xadq\x18\xd7\x08\xc1\xeaSG\x12\xac\xe2\xb9)8$\xf8\x17\xf4\xfdh\xe3\x8bh\xe3]2\x8a\x91\xdc\xe6\x9e\x0f\xdbl^j\xaa\xee\xad;\xd8<\xd8r\xe4\xdd8\xdb\t\xee\x84\xa8]H\x81\xacT9\xe69\x03\x1d\x1b\x1f\x15\xdd\xb0\xe5,\'\\,E\xa5\xc4\xe9\xd0f<g\x9fwu\r\x83\x954wlh\xa9\xdcI\xe3\x12\xb1\x17\xdf\xba\xc6\xb8\xda\x18\x99&\xa7\x9a\xc4>!S\x8a!\xf8\xe6\x056\x1e\xbf?9\xa2\xeb \x16/q^r\xffw\x89\xfdIdp\xe4\xb5\xdb\xc5\x92v\x91X\x86\xd8\xd1\x82\xfd\xcc\xd4j\xfa\xe5\xd5\xd1\xe25c\xcd\xfc&L\x03,\xfa4\xad\x99\xcd\xc2T\xac\xde\xec\xa6\xa1[\xa7\xb0#\xea\x82u\xe0\xa1Y6\xf7\xed\xba]\xae\xd8\xb2\xbd\x9d\xce\xdb\x1b\xf6\xb8\x9a\xce\xbf$\x7f\xe1\xe0j\xbdl\xa6\xe1\n\x0f\xb1\x1e\x9ea\xac&\x87\xd6k\xa6|\xd1T\x88\x86\x9e\xe9j\x936\x1aO\xbf\xdc\xe1"\xecfz{\xdb.\xdb\xf9u\xcb\x1e\xe8\xca\x91\xc9\x11V\xd6\x1d\xc6n\xda\xf6\x81&\xdc-f-\xd9\x16\xd3\x08G\xc5.*t\xdf\xb0Y\xfb\xdfv\x166\xa0\x92r\x11\xebz\xba\x93\x01\x13\x98Q\x13c\x13\x87P\xfeW\xbb\x13\x1f\x06\xc5GtP\xbf\x80\'\x92\x92\xde\xe0g\x88%\xaaH\x94\xf7\xbd\x92\xe8\xaa\x0b\x99$)v\x9c7Q\x92:d\xfc\x0cq\xbb)\t#\x8dDz\xa1\xea\x9e\x10Zn\x94p\xd46\x84*\xd8\x8b\x96\xb8\x15%\xf5SI\xea$\x90\x0f\xc2\xe1\x85\xd0\x93\xbe}\x92\x8e$M\x95\x14\x8e.i\xc2\xfd\x99\x8c\xf7~t\xaa\xec\x95$\xdb\xda\'\x16\xe2\x10m\n\x86\xc7;"\xa9\xfa%-61\x17\xaeJb\x94\x85\xbdd\xe8$\xe9L\xe4\xb7\xeciiO\xffDOeT\xfc\xa4\x1e\x9f\xfa\x01\xbdE\xcf\xe0\xcf\xd0\xd0\'IG<\x80{Z\x15Pk\xe4\xe9\xe7$\xc5\x93=}F\xe9b\xa7\x04[\xbcb4IB\x91\xc4F!D\x02\x9aV\xa5\x9a\xbc\x05\xad\tq+\xabW4\xf7\xf1\xc6\xd5\xf9x{A5\xbeW2\xa0UERQJ\x07\xdb*\x1b-\xe8\xb6\xd8\xd6P\xdc\xd2\xe4$\x89\xa4,"Z\xa7b\xdcR\xcd\xef\x93\xd4\x9e$M\x8d\x04\x071\x02\xa40\xd1\x0e\xb0M\xd2\x91\xa4\xad{\xaa\xa8\'\x9e\xdb#Zk\xf9s\x92\xaez\xc5\x8bh\x19\x1d\xa3\x0fsE<\'\xe9\xab\x85\xb0\x19\x8cQ\xe9b\x0cI\xbd\xc5B\xda\x12\'\xd4\x18\x92\xa1\xb2\x85\x15b\xae\x84\x13c\xaf\xa4"jc\x8c\xc8\xed\xea\xaeE\xb6F\x96\xbd\x8f\xdf\x93\xfc\xd1\xce\x16\xdf\xd8\xb7f\xc5\x9a\x9b\x9b\xf8}\xcf$\xdc\xce\'\x81,\x17\xb8\xfc\t\x95\xf7\xf08\xd1x\x87\xc5\xa94\xda\xc4\xe1q\x9d\xf9\xdbf;\x85\xd3\xcb\x1f\xf8\x9b=\xc7\xc7D\x93;=d\x9c\xe5N\xdbf\xce>\xdcMo\xd7\xf1L\xbe\xc3N\x9b\xefi \xd4mR2O~\xf3\xe6\r\xbbj\xfex\x9c5Kv2]\xad\t\xce\xe2\x96]\x06|\xf7\xed|\xcd\x8e\x9fX\rgW\xc3|&M\xf7\x92\xeaO\x86\xbf\xac\x8b\xc9\xf2\xe8\xb7\xcb\xcf\xa8q\x18FG\xbb<\xfcn29\xc2A\xc0,\x80<\x16p~\xbeo\xd2\x97V\x88\xb6\xf3\x86\xb4\xdb\x8b\x9a\x95M\xdb\xdbY{M\x08W\tTp@\xdf\xeb\x00\x8e\x9c\x98_\x9eW\xa7\xec\x91#\x8a\xf5\xc9\xae{?Z\xf6\x9c\xcc\xbf\x97\xeaT\x1c\x8a\xdf\xb0\x05\xc5^\xc9\xd7\xd1\xae\xff\x076\x9aVX'
p336
sg23
(lp337
I41
asg25
Nsg27
Nsg28
VShelXL
p338
sg30
Nsg31
S'c69b92501b84fa8b915e739b619eb2f0'
p339
sg33
I39
sg34
VLeast Squares
p340
sg35
F0.2097
sbag1
(g12
g3
NtRp341
(dp342
g15
I00
sg6
I42
sg7
S'd3d4ba0d06473aa7ac1c13f0160cfe67'
p343
sg16
g17
sg21
S'x\xda\x8dYko[\xb9\x11\xfd.@\xff\x81X\xb4h\x82X\n\xc9\xe1\xb3\xa8\x17\xf0z\xed\xc8\x8d\xdfQ\xdbl\xb0@pc_\xc7Bd\xc9\x95\xe4&\xfd\xf7\x1d>\x86\xd4JW\xae\x1d\x07\xa6)\x0e9sf\xe6\xcc\x90\xee\xf7\x18~\xad\xda\x87\xc7\xcfr\xb8h\x97\xecf\xd16\xab\xf6\x96}\xf9/\xfb0::\xfdx:\x90\\\xa8\xb7\xb6\xdf\xeb\xf7\xc6\'\xe3\xd3\xbc\xf6s\x13WOf\xecR\xbe\x12\xaf\xe9\x7f\xbfw}t\xc6.\xa6\xb7lm\xed\x8eUq\xfb1[\xce\xa7O\xab\xc9|\xb6c\xd5\xb5`|(\xa4\xdbc\xd7\xdf\xdb\xe6\x1b\xfe\xc2A\xee\xb1\x83\xe9\xe3}\x13~\xe1b\x8f],&\xedl\xd5\xc4]\x9a\xa0\xd4\xe3\xd3*I\x1fO\x9b\x9bo\xec\x07\xdbg\x03>T\xd6\xb2W(\x03Z\xb1\xd7\xecn1\x7f`\x97\xcdb9\x9f-\xff\xc2\xfe\xfd4_\x85M\x96Yn\xbexx\x9a6\xecn\xfe4\xabX\x8c\xff\xca\x0e\x85c\x17\xbe\xdf;<:=\xc5\xad\xac\xe0\x16\x98\x1dZk\x98\x1b\x1a\xef\x81I3t\xc2\x1b\xe6y\xfa\xee\xf7>\x1d]_3\rQ[\x9e\x7f\xa8\xa4;\x1a\x17\xfe\xf5{\xa7\x07\xe31\x1b\x88~\xef\xc3ogg\xf8\x99\x1e|\xdc\x1b\xfc\xb6\x87\x837\x9f\xf2$\xce\x84_\xe3\xe4\xe0S]\xf9&\xce\xe3\xe28y|p\xc8\x0e\xd9\x88]\xf4{\xff8?\x193\xa3\xc27\xc8~\x8f\xe1)\xc3\x0fCf\xfa\xbd\xcb\xd3\x83s\xc6$\x9e;>:\xbbd\xd2\xbb~\xef\x97\x8b\xf3_\xd9\x9fF\xfd\xdet\xb2\\1\xd5\xef\xdd=4\x8f\x0c\xe5\x9a\x9bU\xd3\xef]\x9c\xe1f\x03`Z&\x84\xfe6\x9f\xb6?\xe4\xb0\xfd\xb1Z4\xcb\x9f\xf3\xdc\xe8\xdb\xf4\xc3\xe2\x86\xfd\xf4\xe7\xe1\xef\xbf\xe7\x98\xba\xff6\xfd\x89>~\xbb!\x83\x1a\xfd\xeb\xddh\x1c"\x90\x0f%\x0f_\xfd\xde\xf1?\x0f\xaeY\xfaB|\xb5W\x1a\x0fG\xa8\x18\x834\x07FX-\xd3X;PR\xe7\xb1\x91\xda\xd90\x16b\x187K\xf3\\Ie\xf2P\x83\xf0l\xbf\xdfc\xac\x1c\xc1\xa5\x88R\x83\xe0\x10\x8d\x1f\xa7Yn\xad\xa2!w&\xea \x8b\x0eZK)m\xd6\x11\xac6\xf9\x00\x03\xe0,\xef\xd0Az\x0e\xa4N\xd8yC\x07\xf0Pu\x00\xd2\x96\x8b(\x1fgA"\xf0\x07\xc7\'\x1f\x99P\x98\x8c\xa3\xa8\r\xa1`\x8c\x14Y\xc8J\xf0<kn88/7\xb4\x19\x88\xa1NH\xc7\xddX\x88\xbe\x8b\x10\x97d\x1b\xf7\x9a\xcb\xbc\x83\xe3\xc2\x19\xc2W\x0b\xebD\x87mx\x88%|\x05\xae\xd8\xb0Mipd\x90\xe2\x9e\x0c\xb2\xbc\xccz\xc17l\x83b\x1bW`]v\x8a\x15^\xd18x@\x89\x97\xd9\xa6\xaa\xdf\x00\x14\xb9Xi$6\xda\x99s\xe3\xd5\xb6m\xe8\x00c\xab\x1dv\xcboZ\x17\x83\x0c\x88<\x14"\xe1\x14\xfcn\x84\x8a:\xe8\x8a\xafFF\xcd\xd6)k<\xb9[;)\xa4\xec\x8a_\xe0\x14\x95\x16\x9c\xdb\xd4Ac>\xe4\x83%ZA\xa0\xba2\x8b\xa0B\xd4\xc1\x14\x1d\x0c\xfe\xe2\xb2\x8f1\x9b\x14\x9de\x0c\x06s\x07\x0e\xdc\x81\xa5\x9d\x95\x10z\xcb\xc7\x98\xa6t\xb0\xf6\x14\xb4\x02$\t\t\x04b\xc3\xc7\xa6\xc6\xaf\xc4,\xce\xd1\x80\xd0\x81\xc9\xf3\xa8\xa2\xb2\xeae>\xb6\x95\x1f\xb87\x8e\xec\xb4^\x9a\x92\xa7\xca\x88\xae\xdc4\xc6\x94!\x1a\xba\xc5\x0f\x98\xded\x90\xb5Pr\xb3\xda\x86)\x12up\xd5\xc7F\x1a\xe2\x07\x8cT\xa3-\xe1+\xb2n\x9b>v\x92D\x9d6\xdb\xfc\xe0\x04\xe9\x80\xee\xa4\x95B\xdb2\x8b\x04\x82U\x89\xf3_p\xeb\x1c[\xd2I\x9f}\xacT\xe53\x1d\xcaT\x97\x8f%P\xda\xa3\x8fqvS\x07\x15\x0f\x8e\xa7E\xf6IC\t$\x8f\xc1\xe7\xa3\x0e\x87E\x07\xad\x94\xa38\x93\x00\xde\x103\t$\x19\xd3\xc9\xd5\xb6\x0c1\xb2\xb7\xe2\xcc\xe8\xa2\x833\x85\x1c\x8dqE3\xcd\xa3\x0e\xbfV\x1c0\x1fM\x8e.\xa3\x9c\xe29R\x8d\xe6\xde\xb9N\x1d(\x189`@l\xc5\x83\x84R\x19\xa4\x14E\x07+J\x06\xf0\xe4\x8b\xa3\xa2\x83D\x0e\xab:`p\x94<TZ\xe8.N\x95\xaa\x10\xa0\xf2[\xf9&l\xc9nD\xddT\x07\x94\xa1\xd2*\xeap\\q\xb0X9\xb3\x0e\x08\x83\'\x1e4\xda[\xdeY\xb3\xac+\xea`\xfcl\xe1\xe05\xe5\xbc\xe0\x95\xe2y\xa5x\xb43\xea\xf0\xae\xe8 \x90\xe2\x14\xa7\xd8\xd0\xa0I\x07\xe1\xa41\x9d8\x94x\xd0^l\xd5\x160\xc4\x15\xc8\x00\xae$\x03RT\xd5!\xc5\xc3h\r\x07\xeb\x05q\x05\x06\x11\xa54\xd2(6B]: \x0b\x15*\xd6[\xf1\x80%\xa5\x90.HQ\x9b\x865\xaapQ\x87\x93\x1a\x0fx\x963Tc\xb5\xd6\x84\t\xda\xe8;q\xf0\x96\x0c\xb5\xa1Rm\xfa\xa2\xd6X)D\xe1_\x11\xb9<\r\xc1\x10c\n\x88\xfc{R\xf8\x17\x84\xd1\xc4f\x0e)\x8a\x08Fc\xf9\xf7v\x9b\x7f\xe5&\xff\xa2m\x7f/\xb6\x81\xd0\xb5\xae\x82\xe64\xc6\xe0\xc4\x02\xd5\x95o\xdc\x882\xdc\xe6\x1d)\xb9-H\x9a\xca;1\x8fSo$R\xac\xbf\xaf\xbcc\x9c\xa6\x86K(d?\xaa\xb1\x16\xfb\xa3\xae|sH\xbb\xa5G\xdc\x8eu%\xac*\x8d\x8b(!\xa7\x9c-T\xec\xa9\xbe1\x95\xf0}_\xf0EDE\r!\xed\x14ii\x91\x05\xdd\xcb\xf0=\xad\xf1\x8b\r\xa2\xcb\xdeFx-\xf5\x9eZZ)\xbbl\xc3"XK\x9d\xda\xae-V\xf1\xca\x1a\xb5\xa0\x94\x80\xc3\xdam7l;-\xb6as\xcd)\x07\xb1\x11T\x9c\xe6\xd1\xdbZ\xbd\xcc\xb6\xb3\xea7L\x0c\xd0t!\xc0\xbaLy\x01\xd8Su\xd6\xcd\xb2$\xf4\xf6[<i\x85#\xbfa\xe6\xea\x92\x0c\xe5B\x80%`\xd3\xb6\xb3\xda\x97@\xe8\x19(\x8a\x1cP\xc7\x1a\xfa\xe3\xad.\x7f\x87m\xe7\x95\xfb@\x01\x05\xbas\xd6\x01\xf5\x04`\x80C\'\xff\x8a\xb5\xa0\x91[\xb6\xf1BxB\x94:$\xa0\xc6\xa4\x03\xb9\x91\xf3\xe7\xb5\xaf\x0e7\x92\x9c!\xb8NR\xfba\xb0-N=\xf6\xff\xb7\xed\xa2\xf2\x19\x16z"j\xe7*a\x1a\'rDl\xd8\x86w\t(\x14\x0f\xdbu\xdeB)\xeeV\x97D\x17\xb6\xf8\r{V\xd2F&\xdb\x0e*\x9fa\x9b\xef\xf2\xd8c\x8bMccU\xb6\xb3\xd3\xb6Q\xec\x9e\xf2\xdap\xd5\x10\xb9\xce{\xe9<\xd5|\x8b\xd7#\x10/\xc3\xe7\xb2\xe0\xc3\x1d\xd6\xf9\x141h\xbb\xb2t[3h;\xef\xbcw\xc8\xc22\x18\x1c\x9b|$\x90\x08\xa1\xf6\x83\xa5\x1dQ\xa5\xfc`\xdck\xea\xb7!\xf5\xdb\x87\xd56\xbc?\xebTe\xc2V\x96nx&\xe0\x0e;\xfb\xedQ\xec\xaad\xed\x9a\xf3\xfdk(D\x8d:l\xd00\xb6\x9f\xdb\xe3(\xed\x11\x83\xd5\xabTw"*\x9e\xbc\x8bzH\xe7^\xd0\xf7#\xc6W\t\xe3A\x00\xc5\x00\xc5\x9d\n\xd79Wj\xaa\xee\xe4El\x1e\x08\xaex\xaf\xdc\xc4\xb8\xbc2`\x88\xf2\x92_\xaa^\xf3\x9cr\x1b\x18\x1f\x17\xdb\xb0`\x18\xaa\xf0\n\xcbK\xa9\xf0\xd8f\x08\xf3\x1c>\xef\xea\x1eX\x96)/\xb1i\xe4\xe5\x95\x017\x17\xea\xb9=F\x15cg=\xc5?\xe0uTR. \xf8\xdc\xbe\x00\xe3\xd1\xfb\xd3\xe3\xf0\x1c\xc4\xd2#\xceK\xde\xff\xae\xb1OK\x0c\x8e\xdd\xc3\xdd|\x11N\x81p\x91>\x9e\xb3\x9f\x99ZN\xbe\xbe:\x9e\xbff\xac\x99\xdd\xc6e\x12\x8d\t\xcb\x9a\xe94.\xc5\xea\xcdn\x9b\xf0\xea\x14OD[P\xeb\xc7f\xd1<\xb4\xabv\xb1d\x8b\xf6n2ko\xd9\xd3r2\xfb\x9a\xfd\x85\x93\xcb\xd5\xa2\x99\xc4\'<\xd4\xf5\xe8\x1cc5;\xb4>3\xd1CS!\x9a0\x0eO\x9b\xe1\xa0\xd1\xe4\xeb=n\xc2n\'ww\xed\xa2\x9d\xdd\xb4\xec1<92\x18Z)\xf6\x18\xbbm\xdb\xc7\xb0\xe0~>m\x03\xb6Vs\x9c\x15\x034\xe8\xa1a\xd3\xf6?\xed4\x1e\xe0\x90\x90\xaeRn\xe47\x19i"3b(&\x0e\t\xd1]q\x0f|\x18\r\xc7\x95()\xd7$!|\x82?m\xe8XCE\n7\xbaNIt\xd5\x15d\xc9\x10;\xce\x9b$\x89\x1dk\xf8\xa9B\x1f\xb6-)\x87\x1a\x1b\x97+U\xcf\x94\xd2&I\x17\xae\xfc\xb1\nvj\x1b\xb8\x15%\xf5\xbad\xe8\x04\x90\x0f\xa4JgB\xb0\xb7K\xd2\x05IS%\x85Kv\x1a\x00H\xef~\xe1\xf6\xdc)\x19\xb0\xb5k\x08q\x990\x95\x86\xa77\xa2\xb0C\x97\xa4\xc5\x06\xf8\xcaUI\x1d_@0+$\x87t\'\xf2;\xce\x0c\xcf\'W~\xedL\x950\x95Z&I\xdf\x8d-O\xfe\x8c\xc4\x9f\x11r\x81S\xf0L\xab\x92?c\x7f\xb2[RTI\xe5e\xd62y%^R\xbb$\xc3c\xc4U\xac\x1e\xa24\n\xf1L\x00\x9dk\xf2\x0e\xaf\x98\x18\xb7P\xbd\xa2\x03C\x84\x17W\xe7\xd3\xeb\xc5.\x7f\x9a\xa8\xad*\x92X\x88 a\xabTB\xd0\xed\xd26\xc4m\xbc\x02\x8b\xfc\xba\xaby\xd2\xd6\xa5H\x08\xaf\xf6\x9d\x92\xda\x07IS\xbd\xe2d\x8a\x00\x106\xe1\x10\xb2\xaeS\xd2\x05I[\xcfT\t!\xbc\xab\xd8\x943V<\'\xe9\xaaW\xe2-:\x9c\xa5)WvI\xda \xe9+B\nR\x8e\x18g\x93\xa4\xb6\xcfH\xca\x1aCxg\xf5y\x07\x99"%\x04X\xa7\xa4\n\xd4\xc6X \xb7\xf1}\x8bl\x8d,\xfb\x90\xfeN\xf2\xa5\x9d\xce\xbf\xb3\xef\xcd\x925\xb7\xb7\xe9\xef=\x17\xf1u>\x0b\x90\\\xe4\xf25*\xef\xe0\xf1@\xe3\x1b,.\\x\xfeJ\x1c\x9e\xf6\x99\xbdmvSx\xf8\xf0\x0f\xfc\xcd\x9e\xe3\xe3@\x93{\x1ddLrgm3c\x1f\xee\'w\xab\xf4F\xb3\xc7\xce\x9a\x1fy"]m\x86\x15\x977o\xde\xb0q\xf3\xe5i\xda,\xd8\xe9d\xb9\n\xea\xcc\xef\xd8u\xd4\xef\xa1\x9d\xad\xd8\xc9\x1aj\xb8\xba\x02\xf39X\xba\x9fM_\x9b\xfe\xba*\x90\xd1\xec\xf7\xeb\xcfhq\x9cFG;\x9a~wqq\x8c\x93\x12\xb3@\xd2\\\xd4\xf3\xf3C\x93\xffh\x85\xdan|\x12\xac\xdbO\x96\x95C\xdb\xbbi{\x134\\f\xa5\xa2\x03\xba>\x8e\xca\x05\'\xd2\x87\x97\xd5)\xfb\xc1\x11\x05\xfd\x80\xeb\xfe\x1f\x91\xbd\x0c\xf0\xef\xe7:\x95\xa6\xd2_\xd8\xa2a\xaf\xe0u\xc2\xf5\x7fNGV]'
p344
sg23
(lp345
I42
asg25
Nsg27
Nsg28
VShelXL
p346
sg30
Nsg31
S'c69b92501b84fa8b915e739b619eb2f0'
p347
sg33
I40
sg34
VLeast Squares
p348
sg35
F0.2097
sbag1
(g12
g3
NtRp349
(dp350
g15
I00
sg6
I43
sg7
S'7f6673dc22a40fb125a3713dff543ba3'
p351
sg16
g17
sg21
S'x\xda\x8dY\xffO[9\x12\xff=R\xfe\x07ku\xa7kUH=\xfe\xee\xd3\xb1\x12\xcbB\xd3m @sw\xddj\xa5\xea\x15\x1e%jH\xd8$l{\xff\xfd\x8d\xbf\x8cM\x93\x17DJ\x85\xf1{c\xcf|f\xe63c\xa7\xdfc\xf8Y\xb7w\xf7\x9f\xc4`\xd9\xae\xd8\xd5\xb2m\xd6\xed5\xfb\xfc?\xf6~x<\xfa0\xda\x17\x1c\xd4k\xdb\xef\xf5{\x93\xb7\x93Q~\xf7S\x13\xdf\x9e\xce\xd9\xb9x\x01/\xe9\x7f\xbfwy|\xca\xc6\xb3k\xf6\xe8\xdd\x1do\xc5\xe5\'l\xb5\x98=\xac\xa7\x8b\xf9\x8e\xb7.\x81\xf1\x01\x08\xb7\xc7.\xbf\xb5\xcdW\xfc\x83K\xb1\xc7\x0eg\xf7\xb7M\xf8\x83\xc3\x1e\x1b/\xa7\xed|\xdd\xc4U\x9a\xa0\xd4\xfd\xc3:I\x9f\xcc\x9a\xab\xaf\xec;;`\xfb|\xa0\xace/PFj\xc5^\xb2\x9b\xe5\xe2\x8e\x9d7\xcb\xd5b\xbe\xfa\x07\xfb\xf3a\xb1\x0e\x8b\xac\xb2\xdcby\xf70k\xd8\xcd\xe2a^\xb1\x98\xfc\x93\x1d\x81cc\xdf\xef\x1d\x1d\x8fF\xb8\x94\x05n%\xb3\x03k\rs\x03\xe3\xbdd\xc2\x0c\x1cx\xc3<O?\xfd\xde\xc7\xe3\xcbK\xa6e\xd4\x96\xe7_*\xe9\x8e\xc6\x85\x7f\xfd\xde\xe8p2a\xfb\xd0\xef\xbd\xff\xfd\xf4\x14\x9f\xe9\xfd\x0f{\xfb\xbf\xef\xe1\xe0\xd5\xc7<\x893\xe1\xcf8\xb9\xff\xb1\xbe\xf9*\xce\xe3\xcbq\xf2\xe4\xf0\x88\x1d\xb1!\x1b\xf7{\xff>{;aF\x85\x1f)\xfa=\x86\xbb\x0c\xde\x0f\x98\xe9\xf7\xceG\x87g\x8c\t\xdcwr|z\xce\x84w\xfd\xde/\xe3\xb3_\xd9\xdf\x86\xfd\xdel\xbaZ3\xd5\xef\xdd\xdc5\xf7\x0c\xe5\x9a\xabu\xd3\xef\x8dOq\xb1}\xc9\xb4H\x08\xfdk1k\xbf\x8bA\xfb}\xbdlV?\xe7\xb9\xe1\xd7\xd9\xfb\xe5\x15\xfb\xe9\xef\x83?\xfe\xc81u\xfbu\xf6\x13=~\xbd!\x83\x1a\xfd\xf7\xcdp\x12"\x90\x0f\x04\x0f\x9f~\xef\xe4?\x87\x97,}\x10_\xed%\xa2=F\xa8\x18\x93iN\x1a\xb0Z\xa4\xb1vR\t\x9b\xc7Fh\x0fa\x0c0\x88\x8b\xa5y\xae\x84Ry\xa8%xv\xd0\xef1V\xb6\xe0\x02\xa2\xd4~p\x88\x06\x9dg\xb9\xb5\x82\x86\xdc\x99\xa8\x83(:h-\x84\xcc\x8bZi\xb5\xcebFJg|\x87\x0e\xc2s\xd2\x01\xc3Pn\xea }\\-\xe9 }\xd9\xd8{\x9a\x95\x02]rx\xf2\xf6\x03\x03\x85\xc98\x8c\xda\x10\n\xc6p\x995\xb0B\x017Y\x1b.\x9d\x95\x1b\xda\xec\xc3@\'\xa4\xe3j,D\xdf8\xc4%\xd9\xc6=>wi\xec88\xad\xc8f\xb0\x9d\xb6I\xe7-\xe1\x0b\x8eo\xda\xa6t\x81\x9f+0d\x90\xe5\x05j\x0fz\xc36Yl\xe3Jq\x97\xc7\x16\xbc\x14\xa2x\x00\xf43mS\xd5oR*r\xb1\xd2\x1c\xc86\xcb\xb9\xf1z\xdb6\xc0y]\xec\x90[\xb1#\xb5\xe1d\x90\x91"\x0f\x01|\xf1\xbb\x01\x19u\xd0\x15_\x8d\x8c\x9a\xc7\n\x11\x95\x14\xbfN@\x8a\xe5\xcd\xf8\x95\x90\x1d\x8ad\xe3\xec\xa6\x0e\xa8\x82\xce\x1b\x0b\xae\xc9\x13\xdc\x01E\x14\x82\xaa\xa3\x0e\xa6\xe8`\x82\xbdy\x8c\xd9\xa4J\xc4\x18\x0c\xe6.\x1d\x9c,\xe9\xa0\x00\xb6tP^\x93u\\;G\x1bKA\xe0\x01\xe6\xe6\x86\x8fM\x8d_\xcc%\x9e\x15\x07\x87 \xe4\xb1qJYx\x9e\x8fm\xe5\x07\xeeM\xc9G\xeb\x852\x94\xa7\xca\x80\xe8\xb0\xcd\x18E\xa8\x19L\xfb-~\xb0F\x92A\xd6\x163\x81\xf2?\xa4H\xe2(W}l\x84\x11\xbcD\xaa\xb1\x9c\xf0\x05\xe3x\x97\x8f\xd1\xf9\x04\xb56n+\xce\xaa7qcG\x1bkK\x9aq/\x91\xc3\x8f8\xff\x05\x97\xce\xb1%\x9c\x04\x1a#\xbe\xe4o\x8de*e\xe4&GIAq\xa6\x02\xf3l\xea\xa0T\xd9-\xb2O\x1a\nI\x8acH\x99\xa8\xc3Q\xd1\x01S\xdf\xb9\x8c\x93\x90\xd2\xabLm\x06<RE\'W\x9b2\xe4zK\x07e4\x05\x17\x92rM=[\xd4A$\xa3\x0e\xbfV\x1c0\x1f\rE\x94r%\xd2\x8c\xe6\xdeu\xeb@d\xca%R\xe8V<\x88\x02\x13O\xc3\xacC\x99\xc5\x85\xa3\x0e\xc7E\x07a\x91#\x05\xe9\x80\xc1Q\x18Zi\xe8\x8a\x07)\x8a\x97\x95\xf2[1\tV\x94\x9ae\xbc\xaf\x0e(5\x0b\xd9*\xeapRq\xb0\xa1r\xe6\xb1S\x9e\x13\x17ho|W\xcec\x1e\xba\xe2{,\xc0\x9b8x]\xb2\x9b\xcb\xc2;\x1c\x8a/\x8c\x80\xa8\xc3\x9b\xa2\x03 \xc5\x11ShTQ\x97xp\xc2v\xe3P\xf8W\xfbm_Hc\n\xea\xd6Y\xdaXAE\x07\x92/\x86\x8fp\xc0T\xc8\xebc\xb5\xe6V\x91\x0e\x16\x1b\xa1.\x1dT\xe1\x07\x15z\xc7M\x1d\xb0\x08\x90\x0eX\xa5k\xd3P \x01\x91tx[\xe3\x01\xf7r@5\x16\xdb\x07\xca\x17\x0f\xe0L\x97\x0e\xdeR\x9aa\xc9\xd8\xaa\xb1B\x97\x98\x14\xc0\xa1\xd4!\xad\xcbP\x021f\xa8H\xc3\xa8M\x8e\x16\xac/\x9a\xd8\xca!EQ\x96\xeaP\xfe\xed6\xff\x8aM\xfeE\xdb~+\xb6I\xc0.\xaap\xae\xe64Fv\xe0\xdd9\xcf\x8d/fb\x04o\xe5[y\x93\x83)\xf9&xq\xb7\x0c\xfd\x03\xea\xf0\xae\xf2\x8eq\x9a\x00\x03\x85\xecG=\x0cvu\xaa\xab\x87q\xdc\xf1\xda#n\xc5\x99J\x0c\x92\x1a\x17(\xea(\xeb\x0b\x15{\xaaoL%|\xdf\x15|\x11\xd1\x1cY\xb1\x8dpT\r\xb4\xf5Z\x88\xe7\xe1;\xaa\xf1\xab\xa5\xa1\xbe\x05\xe1\xb5\xc6Q\x15\xb5Bv\xc5\x0e\x16AWK\xddV\x1ece\x97\x955\n\xbe\xde\xd4\xdam\xec\x86m\xa3b\x1b\x92\xa5\'\xe6\xc3FPq\xd2\x12\xbd\xbd\xd5-\xee\xb0\xed\xb4\xfa-$\x86\xa0\x03\x012\x13u\x08X\xc9\xba\xeb\xa6\xe1\xe2\x89\xde\xde\x82\xa5d\x90\xda\x95\x86\x08T\xed=\xdd\xa6\xdfNk_\x82\xd0Pk\x0bX\xa1\tF\xcd\xb1\xa9\xd0\xcf\xb3\xed\xacr\x9fT\x922\xcb9\xeb\x88\x83\x8c4\x92\x9bN\xfe\x85GA\xb3\x15\x93\x96[\xff(\xbbK\xcfE\xdd2&\x9b\xf4\x1b9\x7fV\xfbj<\x91P\x17\xea\xb0\xab&\xe22\xd8\x16\xbbg\xfam\\\xf9\x0c\x0b=\x9d\xc9\x1c\x9e\xc9\xa8\xe37\xd8\xb7@\xd7\x99L\x83q\xb5\xd4\x99\xad|\xb3\xaa\x14w\xab\xcb\x10l\xe1T]m\x13\xc9\xb6\xc3\xcag\xd8\xe6\xeb\xbc\x93G\xba/\x95\xce\xaa\\V;m\x1b\xc6\xee)\xaf\x01A0\xc7\xb5\x17\xceS\x98Y<\x1e)x\x1e>\xe7\x05\x1f\xee0k\xd3i\x05m\xc7JL\xf8\xa0\xedBt\x9d;\xa0Tu\x19\x8a\xeb\x8f\xf8\x00\xb2_\xe9\x83@W>"\x8f\xa2\xef\x95\xa1~[\xa6~\xfb\xa8\xdaf\x91B\xb26\x10\xc2D\x94n\xc4z\xb7\xb3\xdf\x1e\xc6\xaeJ\x14*\xc16\'\xaf\x81\xf1\xa7h\rt\x0c\x87\xa7\xd68Nk\xc4`\xf52w\xe4\x88\nf\x15\x14=\x84Q\xcf\xe8\xfb\x11\xe3\x8b\x84\xf1~\x00\x05\x0f/t\xae\n]\x91/5U\x0b\xd9US\x8d)G^\xe4\x91-\x8c+\xd1\xcbtPL\x87)(Y\xe7B\xcf\xfd\x03\xc6\'\xc56\xb0H\x11\x86\xb4q\x9c\xda9\x8dm\x06\x97O\xe1\xf3\xa6\xae\x81e\xd9\xd1\x1a\xd8L\xd1\xa9\x12\x97\x90\xeeI?\r+\xc6\xceqj_$\x1eG}\xe9<\x11|\xfd\x0c\x8c\x87\xefF\'\xe1:\x88\xa5K\x9c\xe7\xdc\xff]b\x8dI\x0c\x8e\xecy\xb3X\x86]\x90\xe2,;Y\xb0\x9f\x99ZM\xbf\xbc8Y\xbcd\xac\x99_\xc7\xd7\x04\x1en\xc2k\xcdl\x16_\r\x07\xa0\xeb&\xdc:\xc5\x1d\xd1\x16\xcc\x91\xfbf\xd9\xdc\xb5\xebv\xb9b\xcb\xf6f:o\xaf\xd9\xc3j:\xff\x92\xfd\x85\x93\xab\xf5\xb2\x99\xc6+<\xd4\xf5\xf8\x0cc5;\xb4^3\xd1ES!\x9a0\x0eW\x9ba\xa3\xe1\xf4\xcb-.\xc2\xae\xa777\xed\xb2\x9d_\xb5\xec>\\929\xc0v{\x8f\xb1\xeb\xb6\xbd\x0f/\xdc.fm\xc0\x16\x99\tga\x1f\r\xbak\xd8\xac\xfd\xab\x9d\xc5\r\x1c\x12\xd2E\xca\x81|\'\x13\xba3d\xc6x?\x158$x\xaf\xe2\x1e\xf80\x1a\x8eo\xa2\xa4x$)\xc3\x13\xfcmC\x9e\x84\x8a\xe4\xd5\x0eIt\xd5\x85\xcc\x92!v\x9c7I2\x9c\x98\xf0\xb7\n\xb5g[R\x0c46\x86\x17\xaa\xee)\xe2\xf9\x1b%\\\xa8/\xb1\n\xda.\xc9\xc0\xad(\xa9\x1fK\x86#\x19\xf2\x81PiO\x19\xec\xed\x92tA\xd2TI,\xee:\xdf\x9f\xc9t\xef\'v\xec\x19\xb1\xb5\x8f\x10\x8a\xac\x1106<\xdd\x11\x85\x15\xba$-\x12\xe2\x85\xab\x92\xa1G\x8cY!\xb8Hg"\xbfcO\x1b\xf6\xf4\x8f\xf6T\x81\x0eB\xd5\x13I\xd2wc\xcb\x93?#\x8dd\x84\x9c\x8e\xdaJ\xab\xa2\x9dx\x08VOIB\x95T\x9e\xb4L^\x11\xc2uK\x1a\x1d$E\x91\xc4F!J \xb4:\xd7d\xbeC2\xc6\xad\xac^\xd1\xdc\xa6\x1bW\xe7\xd3\xed\xc5.\x7f\x9a\xa8\xad*\x92J\x00O\xd8&;\x13_uJ\x86\xb8\x8dWr\x90owu\x92\x94.I\xaa]\xd1\x17.].\xe2\xcdX\xf6\x8a\x03\x9f\xf6\x02\x9bp\x08Y\xd7)\xe9\x82\xa4\xad{*\xeeR_\xa7R\xe4[\x0bOI\xba\xea\x15\x9f\xf64ZS\xae\xec\xc0V\xdb \xe9+BJ\xa6\x1c1\xce&Im\x9f\x90\x145\x86\xd2\rs\\A\xa4H\xd9\xe5O\xad\x02\xb51\x16\xc8mr\xdb"[#\xcb\xde\xa5\xefI>\xb7\xb3\xc57\xf6\xadY\xb1\xe6\xfa:}\xdf3\x8e\xb7\xf3Y\x80\xe4"\x97?\xa2\xf2\x0e\x1e\x0f4\xbe\xc1\xe2x\x88\xc5\x04N\x1c\x9e\xd6\x99\xbfnvSxx\xf8\x03\x7f\xb3\xa7\xf88\xd0\xe4^\x07\x19\x93\xdci\xdb\xcc\xd9\xfb\xdb\xe9\xcd\x9a\xbe :m\xbe\xe7\x89t\'0\xa8\xb8\xbcz\xf5\x8aM\x9a\xcf\x0f\xb3f\xc9F\xd3\xd5:\xa8\xb3\xb8a\x97Q\xbf\xbbv\xbefo\x1f\xa1\x86oW`>\x05K\x0f\xb2\xe9\x8f\xa6\xbf\xac\x0bd4\xfb\xed\xf2\x13Z\x1c\xa7\xd1\xd1\x8e\xa6\xdf\x8c\xc7\'8)0\x0b\x04\xcdE=?\xdd5\xf9K+\xd4v\xe3I\xb0\xee YV6mof\xedU\xd0p\x95\x95\x8a\x0e\xe8z\x1c\x95\x0bN\xa4\x87\xe7\xd5)\x07\xc1\x11\x05\xfd\x80\xeb\xc1\x8f\xc8\x9e\x07\xf8\x0fr\x9dJS\xe9\x1b\xb6h\xd8\x0b\xf92\xe1\xfa\x7f\xb4\xa5V\x9a'
p352
sg23
(lp353
I43
asg25
Nsg27
Nsg28
VShelXL
p354
sg30
Nsg31
S'c69b92501b84fa8b915e739b619eb2f0'
p355
sg33
I41
sg34
VLeast Squares
p356
sg35
F0.2097
sbag1
(g12
g3
NtRp357
(dp358
g15
I00
sg6
I44
sg7
S'37a330a1f61bb1242551aee83c46aa60'
p359
sg16
g17
sg21
S'x\xda\x8dY\xffO[\xc9\x11\xff\xdd\x92\xff\x87\xd5\xa9U\x13\x05\x9c\x9d\xd9\xefU9\x89\xe3 \xa61\x98\x10\xda\xe6\xa2\x93\xa2w\xf0\x08V\x8cMm\xd3\xa4\xff}g\xbf\x1b\xfb\x99\xc2\xe5\xc4c\xbd\xb33\xf3\x99\x99\xcf\xcc[\xf7{\x8c~V\xed\xfd\xc3\x17\x1c,\xda%\xbb^\xb4\xcd\xaa\xbda\x7f\xfc\x97}\x1c\x1e\x8f>\x8d\xf6\x91\x83|k\xfa\xbd~\xef\xea\xf4j\x94\xf6~i\xc2\xee\xc9\x8c]\xe0+x\x9d\xff\xef\xf7.\x8f\xcf\xd8xz\xc3\xd6\xf6\xee\xd8\x15\x8e\xbfb\xcb\xf9\xf4q5\x99\xcfv\xec\xba\x04\xc6\x07\x80v\x8f]~o\x9bo\xf4\x07\x17\xb8\xc7\x0e\xa7\x0fw\x8d\xff\x83\xc3\x1e\x1b/&\xedl\xd5\x84S\x1ao\xd4\xc3\xe3*J\x9fL\x9b\xebo\xec\x07;`\xfb| \x8da\xafHF(\xc9^\xb3\xdb\xc5\xfc\x9e]4\x8b\xe5|\xb6\xfc\x0b\xfb\xf7\xe3|\xe5\x0fY&\xb9\xf9\xe2\xfeq\xda\xb0\xdb\xf9\xe3\xacbq\xf5Wv\x04\x96\x8d]\xbfwt<\x1a\xd1Q\x06\xb8\x11\xcc\x0c\x8c\xd1\xcc\x0e\xb4s\x82\xa1\x1eXp\x9a9\x1e\xff\xf5{\x9f\x8f//\x99\x12\xc1Z\x9e~\xc9h;9\xe7\xff\xeb\xf7F\x87WWl\x1f\xfa\xbd\x8f\xbf\x9d\x9d\xd1gj\xff\xd3\xde\xfeo{\xf4\xf0\xe6sZ\xa4\x15\xffgX\xdc\xff\\w\xbe\t\xeb\xb49,\x9e\x1c\x1e\xb1#6d\xe3~\xef\x1f\xe7\xa7WLK\xffO`\xbf\xc7H\xcb\xe0\xe3\x80\xe9~\xefbtx\xce\x18\x92\xde\xab\xe3\xb3\x0b\x86\xce\xf6{\xbf\x8c\xcf\x7fe\x7f\x1a\xf6{\xd3\xc9r\xc5d\xbfw{\xdf<0\x92k\xaeWM\xbf7>\xa3\xc3\xf6\x05S\x18\x11\xfa\xdb|\xda\xfe\xc0A\xfbc\xb5h\x96?\xa7\xb5\xe1\xb7\xe9\xc7\xc55\xfb\xe9\xcf\x83\xdf\x7fO9u\xf7m\xfaS\xfe\xf8\xed\x86\x0cY\xf4\xafw\xc3+\x9f\x81|\x80\xdc\xff\xf4{\'\xff<\xbcd\xf1\x87\xf0UN\x90\xbdc\x82\x8a1\x11\xd7\x84\x06\xa3 >++$\xda\xf4\xacQ9\xe5\x9f\x01\x06\xe1\xb0\xb8\xce%\xca\xb4\x9d+\x81\x9c\x1d\xf4{\x8c\x15\x15\x1c!H\xed\xfb\x80(HJ87&\xcbsn\xa3\rXlP\nQ\xb8d\xa30J&\x1b\xb4\x10V\xbb\x0e\x1b\xd0q\x95\xcd1\x067m\x10N@\xb1\xa1X\xcb\xb9syU\xa0\xea\xf7\x0eON?1\x90T\x8c\xc3`\rf\xcf\x95\x83\xf4lP\xa2JZ5\'k`\xc3\x9a}\x18\xa8\x88t8\x8d\xf9\xec\x1b\xfb\xbc\xcc\xbeq\'\x1d\xe5ox\xb6\x1cl\xf6M)0[\xa7\x05\xe3\xad\xb3\x19_0n\xd37Y\xd0\xa1\xb4G\x9e\x1d2T\x03i\xd5\x81\xdb\xf0M\x14\xdf\xb8\x94\xe8\xd2N\x03\x0e\xb3\x14E\x80[\xf72\xdfd\x8d\x9b\x10\x12\x12\xbcRqP&\x9d\xcc\xb9\x8e>?\xf5\rh]V?\xb6rG(]\x1c\xa2\xd8\xa7G\x80\x02\x08j\xc0`\x83\xaa\xf8\x92\xe59Z\xd2h\'y\xcee\x04\xd1\x85\xaf\x14\x98\xc10\xc2\x9aM\x1b\x94\n\x96{\xc5\x84N\x81\xda\x06\x1d\xc1\x1c\xd2\x12l\xd0\xc5\x06\xed\xf1O\x87R5\x15L\xb4\xa6d\xee\xca_+\xb4\xc9\xe6\x00q\xe0f\x8c\x9d*\x8a\x95\xb5Y\xb1\xc0\x9c\xca@\xb5\xb9\x11c]\xf3\x17)*\x19q\xb2;W\xb7\xb6R\x1a|Y\x8cM\xe5\x07\xee\xb4H\xc5\xa6\x8d\xa3\xb3s\x9dJ\r\xb2\xc37\xeft~\xe4Fn\xf1\x83\xd1\xb9\n\xc1\x98\xc2\x0fP\x84\xc0*\x19l\xb05\xc6\x9a\x02\xafJ\xa6j\x9b+R\x836\xb6+\xc6\x16\x0b\xd4\xca\xc0V\x9eY\xc8\xc9E\x8a\xb3\x12J\xdf\x1cc\xee\x84\xefJ\x9c\xffBG\xa7\xdcBK\xa4\x91\x9e%\xb7\x99\x80\x14\xb5)\xd5\x95g(\xb0\xc4\xd83\xcf\xa6\rR\x16\x1bB\x85\xc6G\x92\xca\x90h\xa7\x82\rG\xc5\x06%\xa5\xb5\t\x7f\x14\xc4r\x99\'\x89s\xa3\xb2-\xaeV\xa2\xd8\xa0\xb7xR\xeaZov\xad\xf4Lap*\xd3`\xc3\xaf\x15\x07\xaaG\x9d\xb8ZKK\xae\xa5g\xc5\x9d\xb5\xdd\xfd\xa2P\x1b\x15\xcaV>`\xc9jr\xbe\xda`K\xbfP\xc0\x83\r\xc7\xc5\x064\xd6\x99\x9c\x93\x92\x92\xc3\xe4:$\x16\xd2]\x9c\x8aB\x17\x02\xdc\x8e\x05\x18\x14\x95H\x8b9\xda\xba\xc2\xb4\xbeQ\x93\r\'\x15\x07\xe3;gz&Vw\x99\x0b\x88?:\xfb&\x1a\x93\xf3\x81B\xb7\xc5;\xe8Tni\xc0\x8b\xb5\x94\x9f\xb2@\x026\xd8\xf0\xae\xd8\x00\x08\xa83\x17K%2\xff\xd2N4\xb2\x13\x07]z\xb7\xdb\x8e\x05\xb1RA\xddX\x93\x15G>{b\xc3p\r\x07\xe3d\xe6\nJ"Sl0\xe8\xba\xb8\x8f\x12\xdf\x16*V\xdb\xb5)\x8a\x89\xbc\x14\x9c\xef\xdd\xbcRE\xcc\x87\xd3\x9a\x0f\xa4+\xe7\x0b\x15\xa6\x92\xc9\x06\xea\xe3`\xba\xea\x82\xf0\xcf\x8f\xc6Gy3\x16*G\x96z@i\x07\x00\xaa>\xa2\xcd\x8c\t"\xf0\xefi\xe1_\x01ZA\xee\xf8DQ\xa5\xe3S\xfb\xdfb+\xe2_\xdc\xe4_\xf2\xed\xef\xc57\x01t\x98\xc8\x9c\xab|\x15G|\x9d\xe6\xd0Y\xf3\xdc\xc8\xe2\xa6\xb5;\xe6\xb3\x88d\xa1b\xefg\x99\x8d@\x07\x1b\xdeW\xde\xd1VgB\x05I\xec\x97\xd7i\xf6\n\xb4\xb1\xd5\xdf\xb8qeF\x84\xad\\\x97\xa0\xa1\xd6[-\xb2\xd2\x0e\x80f\xad\x8c\x88\x8c\xf8\xbe/\xf8\x12\xa2\x92\x17Z\xa3\xfe\x98\xf15NE2\xff\xff\xf8\x8ej\xfe*\xa11\x99@\xf0R:\xe4.J\xb3\x9f\xe8\xeao\xb6\x8cZZw\xcc0\xeb\x0e\xa9RCN\xb9\xd2\xbb\xb5\xd9\xf0mT|\x934\x07\xe7i\x86\x06A\x91c%)\xda\xc6\xbd\xcc\xb7\xb3\x1a7*\x8c\xdc7\x91\x133\xe5\xd9H\x00t\xf7M]|S~\xda\xd8\xf0\x8d\x0e\xcbY"\x94\xe5\xa5\x18di\xe3\xce\xba\r\xdf\xce\xea\\"([\\\xce"\x8by*V\x1c\xa5\xc6\x97\xf9v^\xb9OH\x91G{k\x8d\xcdT\xa1\x85\x16\xdcv\xf2/\xb8\x9a4[s\x89\x89e\x13\x1d\x12u\xe62\xb6\xcc%Rm\xd4\xfcy\x9d\xab\xd1:\x97\x8e\xa79\x01Q\xe6\xee\xa4:\xe7\xea.\xdf\xc6\x95\xcf\xa8\xd1\xe7\xden\xe9\x9d,7PmAB\x97oD\x11\xb2\xb6\xba-\xdf\xa4Q\xf5EA\xda2\xfa\x98:e\x8a\xc2g\x18};\xac|FU\x95\xfdqD\xf7\x19Fm$*\xd8\xe9\xdb0LOy*&\xc1\x9c%\x0e)^\x99\xd1\xa80\xe4\x0b\xf1\xb9(\xf8p\nE\xe4x\x12\xa2\'\x992IS\x9b\x17\xaa\xeb\xbd\x032Ip\xe1\x9b\xebS|\x80\x06\x8f\nJ\x99\x98\xfc\xc8Tc\xaf\xf3\xbc-\xe2\xbc}T}\xa3\x89?i\r\x9a2\xf5Q-Y)v\xce\xdb\xc30Ua\xa5\x12\xc8gP\xfe\xd5\xa9\x8a\xf8\xc0<w\xc6q<#$+M\xe7"\xa3\xa2x}o\xa5\x11\xcc\xbc`\xee\'\x8c?D\x8c\xf7=(Zd\xbe\xa0\x96\xc2\x05\x94\x9e\xaa\xb0\x8b\xf3\x85.9\xe8\xe8-s\x0bc]Z\x82\x00,\xa5Vg\x0b\xb0\xfeZ\xe5\t\xc6\'\xc57\xa0\x18\xa3\xc8\xd6X\x0e\xa53Q\x0f\x83\xe7\xf0yW\xcf 0s\x0e\xd2i\xb86\xa9\x08\xad\x9e;cX1\xb6\x96[\x93\xdf\x8c\xd0\x94\x9b\n\x02_\xd9\x17`<|?:\xf1\xd7A,^\xe2\xbc\xe4\xfe\xef\x92x828M\x8d\xb7\xf3\x85\xd7"\x08Nv2g?3\xb9\x9c|}u2\x7f\xcdX3\xbb\t\xdb\x90FF\xbf\xad\x99N\xc3V\xea\xde\xec\xa6\xf1\xb7NA#\xf9B/\xc0\x0f\xcd\xa2\xb9oW\xedb\xc9\x16\xed\xedd\xd6\xde\xb0\xc7\xe5d\xf65\xc5\x8b\x16\x97\xabE3\tWxd\xeb\xf19\xe5j\nh\xbdf\xca\x17M\x85h\xfc\xb3\xbf\xda\xf4\x8a\x86\x93\xafwt\x08\xbb\x99\xdc\xde\xb6\x8bvv\xdd\xb2\x07\x7f\xe5\xc8\xc4\xc0 \xec1v\xd3\xb6\x0f~\xc3\xdd|\xdazl\x89\xa4h\x15\xf6\xc9\xa1\xfb\x86M\xdb\xff\xb4\xd3\xa0\xc0\x12!}\x881Nw2\xa8\x033*\x87\x91C|qW\xdc=\x1f\x06\xc7i\'I\xe2\x9a\xa4\xf0\x9f\xd0o\x03\x18;\x92\xbf\x0b\xe9\x94\xa4P}\x10I\xd2\xe7\x8eu:J\xfa(\xd3o\xe9Yk[\x12\x07\nHRV\x9d1\xcfH\xc2\x1a\x9b\xba\xa0\xe9\x92\xf4\xdcJ\x92j]\xd2w[\xe2\x03\x94Q\xa7\xf0\x99\xde%i\xbd\xa4\xae\x92`\xa3\x9fZx>\xf0\xc8\xe2\x0e\x9d\x01[\xb3\x86\x10\xf7oc\x1ec\xcd\xe3\x1d\x91?\xa1K\xd2_\x82|\xb0U\x92\xb2,\xe8\x14\xc81\xbe\x13\xb9\x1d:\x8d\xd7\xe9\xd6t\xd2\xcbU\xecz\x18%]7\xb6<\xc63\\m$\x84\xac\n\xd6\n\nG\xb0\x01\xac|N\x12\xaa\xa4tIW\xdcG\xaam\xb7\xa4V^\x12\x8bd\x1cXI\xa7\x10*\xf5d\xbeC2\xe4\xad\xa8Q\t\xef\xa6\xfe\xc6\xd5\xbax{\xe1m\xe8\x94\x0c\xd6\xca")\x91\xdb\x88\xad\x8c\x19/\xec.k}\xde\x86F\x02\xe9vW&km\x94\x94\xbb\xb2\xcf_(}\x08\xaf-)*\x16\\\xd4\x05&\xe2\xe0\xab\xaeS\xd2zISu\xcah\xad\xe22f>\x95\xdbs\x92\xb6F\xc5E\x9dZ\xa9\\+\xbb$\x8d\x97t\x15\xa10/\xf9\xac\xb4:J*\xf3\x8c$\xd6\x1c\x8a7\xcc\xe1\x84\x94\xf9|G\xf6\xf9k)O\x81\x9e\xdc\xae\xeeZbkb\xd9\xfb\xf8=\xc9\x1f\xedt\xfe\x9d}o\x96\xac\xb9\xb9\x89\xdf\xf7\x8c\xc3\xed|\x12\xc8r\x81\xcb\xd7\xa8\xbc\x83\xc7=\x8do\xb08\xd0\xeb\x97I\x1c\x1e\xcf\x99\xbdmvS\xb8\xff\xf0\t\x7f\xb3\xe7\xf8\xd8\xd3\xe4^\x07\x19g\xb9\xb3\xb6\x99\xb1\x8fw\x93\xdbU\xfe\x82\xe8\xac\xf9\x91\x16\xe2\xf5\xc0\xa0\xe2\xf2\xe6\xcd\x1bv\xd5\xfc\xf18m\x16l4Y\xae\xbc9\xf3[v\x19\xec\xbbog+v\xba\x86\x1a\xed\xae\xc0|\xf1\x9e\x1e$\xd7\xd7\x96\xbf\xae\ndy\xf5\xfb\xe5\x17\xf28,S\xa0m^~7\x1e\x9f\xd0"R\x15`^\x0bv~\xb9o\xd2\x97Vd\xed\xc6\'\xde\xbb\x83\xe8YQ\xda\xdeN\xdbko\xe12\x19\x15\x02\xd0\xf5q0\xce\x071\x7fxQ\x83r\xe0\x03Q\xd0\xf7\xb8\x1e<E\xf6\xc2\xc3\x7f\x90\xfaT\\\x8a\xdf\xb0\x05\xc7^\x89\xd7\x11\xd7\xff\x01+\x8dV\xb2'
p360
sg23
(lp361
I44
asg25
Nsg27
Nsg28
VShelXL
p362
sg30
Nsg31
S'c69b92501b84fa8b915e739b619eb2f0'
p363
sg33
I42
sg34
VLeast Squares
p364
sg35
F0.2097
sbag1
(g12
g3
NtRp365
(dp366
g15
I00
sg6
I45
sg7
S'c72c9aaac62887101d7c2aab01f7b9bd'
p367
sg16
g17
sg21
S'x\xda\x8dYmO\x1bI\x12\xfen\xc9\xff\xa1\xb5\xba\xd3%\x02\x9c~\xaf\xea\xd3\xb1\x12\xcbB\xcc\xc5` \xdc]6Z)\x9a\xc0\x10\xac\x18\x9b\xb5\xcd%\xf7\xef\xaf\xfa\x9d\xd8c\x16B\xe4\xa6g\xaa\xbb\xea\xa9\xaa\xa7\xaa\xdb\xfd\x1e\xa3\x9fU{\xff\xf0I\x0e\x16\xed\x92]/\xdaf\xd5\xde\xb0\xcf\xffc\xef\x87G\xa3\x0f\xa3=\xc9\x85~\x03\xfd^\xbfwur5J\xef~j\xc2\xdb\x93\x19;\x97\xaf\xc4\xeb\xfc\xbf\xdf\xbb<:e\xe3\xe9\r{\xf2\xee\x96\xb7\xc2\xf2Wl9\x9f>\xae&\xf3\xd9\x96\xb7.\x05\xe3\x03!q\x97]~k\x9b\xaf\xf4\x07Wr\x97\x1dL\x1f\xee\x1a\xff\x07\x17\xbbl\xbc\x98\xb4\xb3U\x13Vi\xbcR\x0f\x8f\xab(}<m\xae\xbf\xb2\xefl\x9f\xed\xf1\x81\x06`\xafHF\x19\xcd^\xb3\xdb\xc5\xfc\x9e\x9d7\x8b\xe5|\xb6\xfc\x1b\xfb\xe3q\xbe\xf2\x8b,\x93\xdc|q\xff8m\xd8\xed\xfcqV\xb1\xb8\xfa;;\x14\xc8\xc6\xae\xdf;<\x1a\x8dh)\x10\x1c\x14\x83\x01\x80e8\xb0\xce)&\xed\x00\x85\xb3\xcc\xf1\xf8\xdb\xef}<\xba\xbcdF\x05my\xfa\xd0Qw2\xce\xff\xeb\xf7F\x07WWlO\xf4{\xef\x7f;=\xa5gf\xef\xc3\xee\xdeo\xbb4\xd8\xf9\x98&i\xc6\xff\x19&\xf7>\xd67w\xc2<\xbd\x1c&\x8f\x0f\x0e\xd9!\x1b\xb2q\xbf\xf7\xaf\xb3\x93+f\xb5\xffU\xb2\xdfc\xb4\xcb\xe0\xfd\x80\xd9~\xef|tp\xc6\x98\xa4}\xaf\x8eN\xcf\x99t\xd8\xef\xfd2>\xfb\x95\xfde\xd8\xefM\'\xcb\x15\xd3\xfd\xde\xed}\xf3\xc0H\xae\xb9^5\xfd\xde\xf8\x94\x16\xdbS\xcc\xc8\x88\xd0?\xe6\xd3\xf6\xbb\x1c\xb4\xdfW\x8bf\xf9s\x9a\x1b~\x9d\xbe_\\\xb3\x9f\xfe:\xf8\xfd\xf7\x14Sw_\xa7?\xe5\xc7o\xd6dH\xa3\xff\xbc\x1d^\xf9\x08\xe4\x03\xc9\xfdO\xbfw\xfc\xef\x83K\x16\x7f\x08_\xe3\x94\xa2\xcd\t*\xc6T\x9cSV\x80\xe1qlPi\xe9\xd2\xd8J\xe3\xd0\x8f\x85\x18\x84\xc5\xe2<\xd7R\xa5W\xb8Q\x92\xb3\xfd~\x8f\xb1\xb2\x05\x97"H\xedy\x87\x18\xf2H\x9c\xe5`\xb3\x10\xe7\x08A\x07Yt0FJ\x9d\xc6\xa0\xc0h\x1d\xc7V)\x04\xde\xa1\x83t\xdcdu\x00\xe4\xba\x0e\xca\x05+\xa2\x0eZ\x96\x8d]\x99U\x92\xfcvp|\xf2\x81\tM\xda\x0c\x8362[nP\xa6\xe5\x81\xf42Y\x1b\xae0\x8e\x9fh\xb3\'\x06&"\x1dVc>\xfa\xc6>.\xb3m\xdci\x87\x18\xc7\xc8\x05j\x93m&\xdcM\x87m\n\x1df|\x05\xe0\xbam\xda\x98\xbc2\xb9Bf\x83\x80\xeb<\xeb\xa4X\xb3M\x15\xdb\xb8\xd6\xda\xa6\x9d@8!t\xf1\x00\x8fn\xfds\xdbt\xf5\x9bR\x9aC\x1ck\xc3EY\x99sK9\xbba\x9b\xa0yU\xec\xd0\x1b\xb1\xa3LX!\x18d\x95NC!y\x16\x92V\x88\xa0\x83\xa9\xf8\x92\xe6"\xad\xaf)\xcar\x1c\x91\x0f\x85\xea\xc2W\x93\xef\xd3\x10\x14n\xe0k\x0c\xe6\xf8\x95\xbc\xc6\x0e\xf2\x1c;\x04j\x8c_[t\xb0\x1e\xff\x14\xdf\xe4U-\x92\x8f\xad\xa5`v\x1d:\xa0\xb2\xd9]Z\x88M\x1f;[66\x08yc%r\x0e\t\xca\xcd5\x1f\xdb\x1a\xbf\x92\xb28#\x8eB\xea\x14N\x16\xb5\x86\x17\xc6/T~\xe0\xa4LZ\xd9\x82\x93\x19<P\xda\x8a\x0e\x1fsk3\x85p\xcb7sS\x02\x14\xc7\xc6a\xe4n\x9d\xe5\x05\x9a\xa8\x03V\x1f[r\xbc,\x91j\x112\xbe\xc2B\x97\x0e\x1a\x0bTh:\xf8\x01EI\x1c\xa1\xca\xc6\x06J\xf49M:\x1cr\xfe\x0b-\x9dbK\xa2RI]\xad9\x96\xcc\xa12e\xa0\x8b\xa3\x94\x84\xac\x8eg\x9eu\x1dt\x88\xd4\xb0[\xc8\xa98\x94\xaad7\xc5r\xd0\xe1\xb0\xe8@\xc4\x88\x98\x9e\xd3\x8b.\xabn\x853Jwruv>\xe9@!\xb7\x1eg\xd6\x16\x1c\xf0I\xeaAap\xca\x96\xa0\xc3\xaf\x15\x07*\xb3\x90\xc6V\xa3\xce\x14o\rO<\xb7\xa9\x83.\xf9\xed6b]J\x91UL\xc6G\x1d\xb0f\x80\xcfy\xd2\xe1\xa8\xe8 \x01\x1d\xe4\x18\xd0\x14\x1c9\xc2\x89U"W\xacs\xaaT\xa5^P\xb8\xaf\xeb  Du"\xd2\xb2q\x893\x82\xc1D\x1d\x8e+\x0e@\x953\xedK0 \xe6\x9c7\xce\xba.\x1d$@\xe6\x1dr\x9d\xd9\xc0\xc1\x99\xfcX\xf0\xa2-\xc5\xa7)\x90\x08\x13tx[t\x10RH(\xb1a\x94\xc9:\x08\x94\x00\x9d8\x98l\x92!\x087b\xd2B\x89>(4\xc8\xa3\x8f\x93\x0e\x10t\x18>\xc1\x01\x9cI\x90)\n",1\t\xd2uq\x1f\x05\xbe+T\xac7\xf3B\xd9\x8c\x83W\xb7\xd6\xee\xe2\x16\xca\xd8\xa0\xc3I\x8d\x07\xda\x0bE\xae\xb1\xc6\x94\x1a\xe0r\xac\xae\xeb\xe0 \x0f\xc1n\xd6\x00iD\xf1Z\xdc8\xd0\x950\xb6\x0c\xa5\xc9\x8c)T\xe0\xdf\x93\xc2\xbfJX#\x92\rH\x14U*>\xfa@\xdb\xe4_\xb9\xce\xbfd\xdb?\x8bmJ\xd0b\x989\xd7p\x9b}\xec,\xef\xe4_\xaa\xc8\xae\x98\x89\xb6\xa3?\xe3\x05I(\x8e\x95\xd5\xc7\xa4\x7f\xd0\xe1]\xe5\x1d\x8b6w\x1d\x82x\xcb\xe5\x1e\x91z/\xdb\x95\xf3X\xc2\xa0\xb3G\xd4\x15\xc9Z8)\xce\x8aS\xa8\x93(\xf8\xea\x88\xef\xbb\x82/!\xaa\xa1\xa6\xb3\xcb\xbb\x1a\nD-^\x86\xef\xa8\xc6\xaf\xa1<N\x04E\xf0\x82\x85\\E!\x91\xe7z}C\x8e\xa5\xd4\xa9\xcd\xf8\xb5\xae\x1adJ\x0e\xb9\xdcER\xed\xb6\xb0f\xdb\xa8\xd8F\xcd5\xe6N\x99\x1aA\xe5\xb2\x96\xe4m\xb4/\xb3\xed\xb4\xfa\x8d\x12#\xf3\xb3\xa4\xc8\xc9\x9e7\x8a\xf2\xa23v,\xb7\xd5o\x1bu\x13\x84\xce\x06)\x03\xa5/\x11\xba\xb4\xf9\xce\xf15\xdbNk_\xa2@\xd6(B\xe9\xd2V\x86\xcb\xd4\x93\xfe\xb9mg\x95\xfb\x94V*\xf9\n\x11\xb0\xf4(\xca*\xd1yf\x00Y\xcc4\xb8\xc1\xbf\xc0\xad\xab\x06\x95\x9cW\xa5E\xa1\xd6\x1d\xd7r\xfe\xac\xf6\xd5\x12]\xf6\x15\x12r2\x9f\x19\xa8\xdc\xa0{\x99m\xe3\xcagT\xe8e\xb1\x8d\x0c\xcd\xb5\x8e\xba\x0e\xd9U\xe7\x89"d-uj#\xdf\xa0\x06"h(\xadO!\n\xf2v\x89I\x19m;\xa8|Fm~\x0e\x0bGt\xafr\xc5\x07Mm\xd9V\xdb\x86\xa1{Jk\x08\x12\xcc\xf0;I\xc5R\xe6\x93\x823\xe6\x85q}^\xf0\xe1t\x8aJg\'\xb2\x9d\xac\xcb}\xb8\xa4\xbeZw\x9d;\x04\xe4\x9cU\xbe\xb8\xfe\x88\x8f \xc2/\'CaJ\xcd\xd1\\T\xdf\x97\xf3\xa2\x8a\xfd\xf6a\xb5\x8d:\xfe\x88\xa4\xf0;\xb9\xd2\x11Q\x1b\xfaL\xbf=\x0c]\x95\xacT\x12\xad\xa05\xa8\xba\xa0\xcd\xddD:\xcbn]\xe3(\xae\x11\x82\xd5\tT\x19\x15\xa22^\xf4 VyA\xdfO\x18_D\x8c\xf7<(\xb6\xf0\xbc\xf6\xc7K(5\xd5t\xd6\x1d\xaa\xdb\xb6\x1cy)F\xd61\xb6\xa5\xbf\xa1\xfc4\xe50\xc5\x0b\x8d\xa0\xc45\x8c\x8f\x8bm\x02\xe8\xb4\xa1\xb26H\xe9\x96+\x13\x15G\xf5\x1c>o\xeb\x1a\x04f>vQ\xd3\xa8x\xa9\'TW\xe1\xb95\x86\x15cD\x91O"\xb4\x00\x94jL\xe0w\xc5\xf1\x06\xc6\xc3w\xa3c\x7f\x1d\xc4\xe2%\xceK\xee\xff.\t\xcb\xc8\xe0\xd4\xb1\xdd\xce\x17~\x17JH`\xc7s\xf63\xd3\xcb\xc9\x97W\xc7\xf3\xd7\x8c5\xb3\x9b\xf0\x9a\xa4r\xe6_k\xa6\xd3\xf0*Uov\xd3\xf8[\xa7\xb0#\xd9B\\\xf9\xd0,\x9a\xfbv\xd5.\x96l\xd1\xdeNf\xed\r{\\Nf_\x92\xbfhr\xb9Z4\x93p\x85G\xba\x1e\x9dQ\xac&\x87\xd6k\xa6|\xd1T\x88\xc6\x8f\xfd\xd5\xa6\xdfh8\xf9rG\x8b\xb0\x9b\xc9\xedm\xbbhg\xd7-{\xf0W\x8eL\r@\x8a]\xc6n\xda\xf6\xc1\xbfp7\x9f\xb6\x1e[0\x9cf\xc5\x1e\x19t\xdf\xb0i\xfb\xdfv\x1a6@"\xa4\x8b\xc83\xe9N\xc6w\xeb\xc4\x8c\xc6\xb7f\x9eC|\xabZq\xf7|\x18\x0c\xa77IR>\x91T\xfe\t}\x82\x90\xb1"9\xbdE\x92\\u\xa1\x92\xa4\x8f\x1dt6Jz&\xa5\xcf\xd0\xc4nJ\xca\x81?(\\\xe8\xba\xa7\x94\x10%0~\x12\xd3B\x97\xa4\xe7V\x924O%=+\x11\x1f\x84>\xc4k\xef\xed\xed\x92D/i\xab\xa4\xc0h\xa7U\xfe@\xe5\x91\xf5\x88uJzl\xe1\tB\xd4\x08F\x8c-\x8fwDj\xcb\x9e@\x84x\x81U\x92\xa2,\xecI\xed\x9e\x8cg"\xb7eO\xf0{\xba\'{j\xc3c\xd5\x93Q\xd2uc\xcb\xa3?CqO\x08\xa1\t\xdaR\x91\x0e{\x1b\xe2\xe9\xe7$E\x95\xd4.\xed\x15\xdf\xa3\xad\xb1[\xd2\x1a/)\x8b$5A\xe19AkRM\xe6[$C\xdc\xaa\xea\x15\xc3m\xbcq\xf5\x1d\x81\xbf\xbd\xd8\xe6O\x1b\xb4\xd5ERK\xcf\x92\x1e[\x1d\xbd\xa3p\x9b\xb6>n\xc3\x91Q\xa4\xdb]\xed\xa2\xb6\x18sEo\x8b>\x7f\xa1t\x11\x88=y%\\\xa1\xf8\xbd\x04D\x1c\xb6\xc5\x90A/\tuO\xcdc\xa4S;\x19s\x06\xe4s\x92X\xbd\xe2\xe2\x9e\xd6\x98\x9c+b\x8b$xIW\x11\xd2*\xe6\x88E\x1b%\r<#)k\x0c\xc5~;\xac\x90"\x9fo\x89>\xa3=\xb51\xe6\xc9\xed\xea\xae%\xb6&\x96\xbd\x8f\xdf\x93|n\xa7\xf3o\xec[\xb3d\xcd\xcdM\xfc\xbeg\x1cn\xe7\x93@\x96\x0b\\\xfe\x84\xca;x\xdc\xd3\xf8\x1a\x8b\x0b\xb4\xd4\x0eF\x0e\x8f\xeb\xcc\xde4\xdb)\xdc?\xfc\x81\xbf\xd9s|\xecir\xb7\x83\x8c\xb3\xdci\xdb\xcc\xd8\xfb\xbb\xc9\xed*\x7fAt\xda|O\x13\xf1\xbc8\xa8\xb8\xec\xec\xec\xb0\xab\xe6\xf3\xe3\xb4Y\xb0\xd1d\xb9\xf2\xea\xcco\xd9e\xd0\xef\xbe\x9d\xad\xd8\xc9\x13\xd4\xe8\xed\n\xcc\'o\xe9~2\xfd\xc9\xf4\x97U\x81,\xcf~\xbb\xfcD\x16\x87ir4\xe6\xe9\xb7\xe3\xf11MJ\xca\x02\x99\xe7\x82\x9e\x9f\xee\x9b\xf4\xa5\x15i\xbb\xf6\xc4[\xb7\x1f-+\x9b\xb6\xb7\xd3\xf6\xdak\xb8LJ\x05\x07t=\x0e\xcay\'\xe6\x87\xe7\xd5)\xfb\xde\x11\x05}\x8f\xeb\xfe\x8f\xc8\x9e{\xf8\xf7S\x9d\x8aS\xf1\x1b\xb6`\xd8+\xf5:\xe2\xfa\x7f\xa2\tV\x99'
p368
sg23
(lp369
I45
asg25
Nsg27
Nsg28
VShelXL
p370
sg30
Nsg31
S'c69b92501b84fa8b915e739b619eb2f0'
p371
sg33
I43
sg34
VLeast Squares
p372
sg35
F0.2097
sbag1
(g12
g3
NtRp373
(dp374
g15
I00
sg6
I46
sg7
S'8ae93f8f9a1827a2bd6545b0f0e9bd08'
p375
sg16
g17
sg21
S'x\xda\x8dY\xffO[9\x12\xff=R\xfe\x07ku\xa7kUHm\x8f\xbf\x9e\x8e\x95X\x16\x1a\xae\x81\x00\xcd\xddu\xab\x95\xaa\xb7\xf0(QC\xc2&\xe1\xda\xfb\xefo\xfcel\x9a\xbc (U\x1e~\x1e{\xe633\x9f\x19;\xfd\x1e\xc3\x9fu{\xff\xf0Y\x0e\x96\xed\x8a]/\xdbf\xdd\xde\xb0?\xfe\xc7>\x0c\x8fG\x1fG\xfb\x92\x0b\xf5\xd6\xf6{\xfd\xde\xe4t2\xcas?7q\xf6t\xce.\xe4+\xf1\x9a\xfe\xf7{W\xc7gl<\xbbaO\xe6\xee\x98\x15\x97\x9f\xb0\xd5b\xf6\xb8\x9e.\xe6;f]\t\xc6\x07B\xba=v\xf5\xadm\xbe\xe2\x1f\x1c\xe4\x1e;\x9c=\xdc5\xe1\x0f.\xf6\xd8x9m\xe7\xeb&\xae\xd2\x04\xa5\x1e\x1e\xd7I\xfad\xd6\\\x7fe\xdf\xd9\x01\xdb\xe7\x03e-{\x852\xa0\x15{\xcdn\x97\x8b{v\xd1,W\x8b\xf9\xeao\xec\xcf\xc7\xc5:,\xb2\xcar\x8b\xe5\xfd\xe3\xaca\xb7\x8b\xc7y\xc5b\xf2wv$\x1c\x1b\xfb~\xef\xe8x4\xc2\xa5\xac\xe0\x16\x98\x1dXk\x98\x1b\x18\xef\x81I3p\xc2\x1b\xe6y\xfa\xed\xf7>\x1d_]1\rQ[\x9e?T\xd2\x1d\x8d\x0b\xff\xfa\xbd\xd1\xe1d\xc2\xf6E\xbf\xf7\xe1\xb7\xb33|\xa7\xf7?\xee\xed\xff\xb6\x87\x0fo>\xe5A\x1c\t\x7f\xc6\xc1\xfdOu\xe6\x9b8\x8e\x93\xe3\xe0\xc9\xe1\x11;bC6\xee\xf7\xfeu~:aF\x85_\x90\xfd\x1e\xc3]\x06\x1f\x06\xcc\xf4{\x17\xa3\xc3s\xc6$\xee;9>\xbb`\xd2\xbb~\xef\x97\xf1\xf9\xaf\xec/\xc3~o6]\xad\x99\xea\xf7n\xef\x9b\x07\x86r\xcd\xf5\xba\xe9\xf7\xc6g\xb8\xd8>0-\x13B\xffX\xcc\xda\xefr\xd0~_/\x9b\xd5\xcfyl\xf8u\xf6ay\xcd~\xfa\xeb\xe0\xf7\xdfsL\xdd}\x9d\xfdD\xaf\xdfn\xc8\xa0F\xffy7\x9c\x84\x08\xe4\x03\xc9\xc3O\xbfw\xf2\xef\xc3+\x96~\x10_\xed\x01A\x19#T\x8cA\x1a\x03#\xac\xf2\xe9Y;P \xf2\xb3\x91\x86\xcb\xf0,\xc4 .\x96\xc6\xb9\x92`\xf3\xa3\x06\xc9\xd9A\xbf\xc7X\xd9\x82K\x19\x16\x0f\x01\xc2\xb9\x16$\xc4\xadq\xf4\xc8\x9d\x8d:\xc8\xa2\x83\xd6R*\x9du\x04\xabU\xd6\xc1\x008\xdb\xa5\x83\xf4\x9ct\xc00\x94\x9b:\x80\x97\xba\xe8\xa0\xa0l\xec=\x8d\x82D\x1d\x0eON?2\xa1\xf0i\x18\xb5\x91d\xb9\xb6*/o\xa5R\x18\xdfI\x1b\x0eN\xb9\rm\xf6\xc5@\'\xa4\xe3j,D\xdf8\xc4%\xd9\xc6\xbd\xf2.\xaf\xec\xb8p\xaa\xd8,\xac\x16\x1d\xb6\x81\xf3\x04\x15N1\x9b\xb6)\xad\xc9\xf4\xe0\n2\xc8rE\xa3^\xc2\x86mPl\xe3h\x8e\xcb\x1aX\xe1\xb9r\xc5\x031(^b\x9b\xaa~\x03P\xb4\xaf\xd2\\\x98\xbc\x8b\xe5\xdcx\xbdm\x9b\xc0qU\xec@/o\xfaMkG\x06\x19P\xf9Q\xc8\xe2liD\xd2AW|\x83\xe69~\x955\x9e\xe2H;)\xc0w\xc5/\x00=Z\xc4zS\x07T\x81\xe2Wr0\x04\xaa\x8b:Du\x94uQ\x07St0\x88\xbf\xc8SE\x08\xdf\xac\xaf1\x18\xcc]:80\xc5!\x029p\xd3\xc7\xbef\x8bv\x04\x89\x00A\xa3Bj\xbf\xe1cS\xe3Wb\x16g\r\x84\xc3\xa9\x19\x11\xe3\x14\x02\xf42\x1f\xdb\xca\x0f\xdc\x1b\x91W6\xd6KI>\x06eD\x97m\xc6Hr\x8dAX\xb6\xf8\xc1Z\xcaBa\xad&3\x85"@0E\x12\xbe\xae\xfa\xd8\x04\xc7\x97H5\x9e\xf8\xc1\x08cU\x97\x8f\x1d\xb9\x80;\x8d%e3\xce\\\xb4(\xc6\x99\x90\xe4c\xa1M\xe1\x07\xaf\x90\'\x8f8\xff\x05\x97\xce\xb1%\x91\x1c\xb3\x8eJq\'I\x1f,S\xa6\x93\xa3\x90cH\x9d\xc0<\x9b:(U\x927\xe6Tz\x94P\xe8\xcax\x88:\x1c\x15\x1d\xb4R\xce\xe5g\x9c\xe8\tht\x84V\xbc\x93\xab)\x1dP\x07\xb3\xcd%\xc6\x14\x1c\x9c\xe1%\xf5\x8a\x87P\xb1\x84\xc3\xaf\x15\x07,\xb3\x96\xf6UN\tz\xd6\xdc;\xd3\xad\x83-\xf9\xed\xedv\xbd\x10%\x08$\x14\xda\xc6`-\x19 d\xd4\xe1\xb8\xe8 \xad\xf3\xd6\x91\x0e\x18\x1c\xf4\x8c\xf4\xe6\xbbb\x12$T\xde\xe1[5KX\xe9*\x91\xca\xe2\x00W4S:\xe1pRq\xb0X9\xf3\xbe\x08\x83\xb3\x9ep\xf0\xc6w\xc6\x83\xb5\xa4\x03\xban+&\xa5\xd7%\xbb9\x94\x8d\xb9\xb0\x05\x12\xa1\xa2\x0e\xef\x8a\x0eB\n\\\x95bC\x83\xa6<\x15N:\xde\x89\x03\x153\xe4\x15\xbf\x15\x0f`l!<[x\'PT\xd5\xc1D\x1d\x86Op\xb0^g\xdb\x01\x83\xc8\x15\x1d,\xf0\xce\xfa\x86\x1e(T\xac\xb6\xe2\x01\xc0\x96\xa6\x01Jn\x86\x8c,T\x01<\xeapZ\xe3!8\x10\xa8\xc6j\rT\xd5\xbc\x10\xa6+&\xc1\x97M\xb01\xd9\xcaM\xa9K5\x95\xdcS^\x08$\x88\xf2Xj,\x13\x10\xf9\xf7\xb4\xf0/\x08\xa3\x89~\x1cR\x94"\xa6\xc0\xf2o\xec6\xff\xcaM\xfeE\xdb\xfeYl\x03\x81\x8b\t\xe2\\\xcdK\xac{\xc3Eg\xbeq\x82\x02\xcd\xc4\x08\xde\xb4M\xd4\xa8\x16\xb6\xf2NeD\x106\xea\xf0\xbe\xf2\x8eq\x86\xe2L o\xf9\xec\x16\x8d\xbd\x97\xed\xd2\xc1\x950\x08=\xe2V\rPB\x97\x88\xb2\xb5GT\x86\x88B\x18\xae\t\x11\x95\xf0}_\xf0ED\xb5\xac\xe9\\ZA\x8d\x81\xa8\xfc\xcb\xf0\x1d\xd5\xf8\xd5`(\xe5\x11^k\xc86i\xa5\xee\xcac\xe3\x84(\xa5N\xf1\xed\x1cr\xbe\xb2\x86\xab\x05\xc5\x97\xdam\xec\x86m\xa3b\x1bvt\x8e\xa8\n\x9b\x13p\xc40\xe8m/^f\xdbY\xf5\x1b&\x06)+92\x13\x8d\x03r\xb8\xee\x8a\x1d\xc3]\xf5\xdb\x16GY\x01\xc4F\xa0\xad,\xc9\x00\xc5b\xef\xf9\x86mg\xb5/\x01\xec\xa6\x1dE\x91\x03\xdaUs\x99\x80z\x81m\xe7\x95\xfb\xb0\xc9!\x9at\xceb\xb7Gg\x06\x03Bt\xf2/M\t~\xd9\xe2>\x8b\x1dg1H\x95\xde\x13(\xf7\xb0/\t5\xe0\x87\x9c?\xaf}\xb5\xc4\xae\x9dr\x1e\xb0I\xa23\x03\x92\x9d{\xa1m\xe3\xcagX\xe8\x85\'\xdb\xd0PZ\xcd\t\x05]\xbc\xae\x85yR\xea\xb6\xf3\xcd\x9a\x92\xe8V\x95\x98\x14\xae\xa4\x1e&\x01i#\x93m\x87\x95\xcf0\x14(r<\xd2}9\x9dY%\xb7Ng\xd5\xb6a\xec\x9e\xf2\x1a\xc2+\xe33>^\xa2M\x9cN\n^\x1b\xf92|.\n>\xdc\xe1)(\xf1\x0e\xda\xae,\x9d\x88\xb0\xf34\x1a\xba\xce\x1d\xa2\xf0=\x84\xe2\xfa#>\x02c\xa3\xf4b\x89\xe4S\xf9)\x071\xecI\t\x1f\x8c\x88h\xdbQ\xb5\r;\xfe4S\x84\x9d<E%v#\xce\xef\xee\xb7\x87\xb1\xab\x92\x85J \xb3\xf9@`u!\x16Bs\xbc\x12\xcf\xadq\x9c\xd6\x88\xc1\xeas\x18\x04Tt)\x03&\x9c\x13_rnE\x8c/\x13\xc6\xfb\x01\x14S\xcfv\x98\x1dt\x8a@\x12\xd1\xa2\x8b\x17\xc1\x94C\x8bWr\x1bcS\x9a\x1a<R\x14\x95Ui}\xb1g\xd9\xc4\xf8\xa4\xd8\x86\x95\xcaP\xcc`\x81K\'\xf9X\x99\x84q\xf29|\xde\xd55\x10L\xe2\x1fl\x1a%ev\xe8T\xcc\xb3~\x1aV\x8c\xb1\xff&=\x00\xc3\xa6t\\\xc1\xef\xf2\x05\x18\x0f\xdf\x8fN\xc2u\x10K\x978/\xb9\xff\xbb\xc2|N\x0c\x8e\xd1t\xbbX\x86]\x00\x9btv\xb2`?3\xb5\x9a~yu\xb2x\xcdX3\xbf\x89\xd3\xa4PqZ3\x9b\xc5\xa9X\xbd\xd9M\x13n\x9d\xe2\x8eh\x0b\x9e\xe1\x1e\x9aes\xdf\xae\xdb\xe5\x8a-\xdb\xdb\xe9\xbc\xbda\x8f\xab\xe9\xfcK\xf6\x17\x0e\xae\xd6\xcbf\x1a\xaf\xf0P\xd7\xe3s\x8c\xd5\xec\xd0z\xcdD\x17M\x85h\xc2s\xb8\xda\x0c\x1b\r\xa7_\xeep\x11v3\xbd\xbdm\x97\xed\xfc\xbae\x0f\xe1\xca\x91\xc1\x00\x99x\x8f\xb1\x9b\xb6}\x08\x13\xee\x16\xb36`k5\xc7Q\xb1\x8f\x06\xdd7l\xd6\xfe\xb7\x9d\xc5\r\x1c\x12\xd2e\xca\x81|\'\x13\xdaBdF\x1d\xc2(pH`\xd8\x8a{\xe0\xc3h8\xceDI\xf9D\x12\xc2\x1b\xfc\xb4B\xa6\x8a\x14\xba\xcaNIt\xd5%d\xc9\x10;1\x93\x83d\xa8T\xf8\xa9B=\xdf\x96\x94\x83P$.U\xdd\x13\xe3,I\xb8\xf4\x89U\xd0vI\x06nEI\xfdT2\xec\x85|\x10\xabf\xd0>\xb0p\x97\xa4\x0b\x92\xa6J"\xb1\xeb|\x7f\x06\xe9\xde/ \xd6)\x19\xb0\xb5O\x10\xe2\xa1H\x06\x8c\rOwD!\xaa\xbb$-&\xeb\xa5\xab\x92\xa1G\x8cY\x11\xef\xff\xc2\x99\xc8\xef\xd8\xd3\x86=\xfd\x93=#\x96\xa1\xeaI\x99z\x9dnly\xf2g\xec\x173BN\xc7\xbd\xc0\xaah\xaf\x16N=\')\xaa\xa4\xd2y\xaf4OK\xbe\xc3N\xa3\x83\xa4,\x92\xa9a\xc5=\x01L\xae\xc9|\x87d\x8c[\xa8^\xd1<!d<O\xb7\x17~\xd7\x9eQ[U$\x95\xcc\x92R%\xef@w\xc4\x07\x1e\n\x92\xbaH\x82I\xb1\x03\xe0R\xae\xa8]\xd1\x17.\x94.c\t\xca^q\xc2\xa7\xbd\xc2Y&\xe0\xb0+\x86\xb4\x0b\x92\xb6\xee\xa9x\x8atl\'S\xceX\xf9\x9c\xa4\xab^\xf1iO\xa35\xe5\xca\x8e\x88\xd76H\xfa\x8a\x90\x82\x94#9\n\xf1,l\x9f\x91\x945\x86\xf0\xcc\xea\xf2\n)\xe2%\xdf\x11}Z\x05jc,\x90\xdb\xe4\xaeE\xb6F\x96\xbdO\xdf\x93\xfc\xd1\xce\x16\xdf\xd8\xb7f\xc5\x9a\x9b\x9b\xf4}\xcf8\xde\xceg\x01\x92\x8b\\\xfe\x84\xca;x<\xd0\xf8\x06\x8b\x0bg\xa4\xcd\x1c\x9e\xd6\x99\xbfmvSxx\xf9\x03\x7f\xb3\xe7\xf88\xd0\xe4^\x07\x19\x93\xdcY\xdb\xcc\xd9\x87\xbb\xe9\xed\x9a\xbe :k\xbe\xe7\x81t^\x1cT\\\xde\xbcy\xc3&\xcd\x1f\x8f\xb3f\xc9F\xd3\xd5:\xa8\xb3\xb8eWQ\xbf\xfbv\xbef\xa7OP\xc3\xd9\x15\x98\xcf\xc1\xd2\x83l\xfa\x93\xe1/\xeb\x02\x19\x8d~\xbb\xfa\x8c\x16\xc7at\xb4\xa3\xe1w\xe3\xf1\t\x0eJ\xcc\x02IcQ\xcf\xcf\xf7M\xfe\xd2\n\xb5\xddx\x13\xac;H\x96\x95M\xdb\xdbY{\x1d4\\e\xa5\xa2\x03\xba^G\xe5\x82\x13\xe9\xe5Eu\xcaApDA?\xe0z\xf0#\xb2\x17\x01\xfe\x83\\\xa7\xd2P\xfa\x86-\x1a\xf6\n^\'\\\xff\x0f\xea\x0eV]'
p376
sg23
(lp377
I46
asg25
Nsg27
Nsg28
VShelXL
p378
sg30
Nsg31
S'c69b92501b84fa8b915e739b619eb2f0'
p379
sg33
I44
sg34
VLeast Squares
p380
sg35
F0.20960000000000001
sbag1
(g12
g3
NtRp381
(dp382
g15
I00
sg6
I47
sg7
S'7faeb1221b76a583cbdf5e1f73fee674'
p383
sg16
g17
sg21
S'x\xda\x8dYmo\x1b\xb9\x11\xfe.@\xff\x818\\\xd1\x04\xb1\x15\xbe\xbf\x14\xf5\x01>\x9f\x1d\xb9\x91-\xbf\xa8m.8 \xd8\xd8\xebX\x88,\xb9\x92\xdc\xa4\xff\xfef\xc8\x1dR\xd1\xae\\;\x0e\xb4\xe6r\xc8\x99gf\x9e\x19R\xfd\x1e\x83\x9fu\xfd\xf0\xf8I\x0e\x96\xf5\x8a\xdd,\xebj]\xdf\xb2\xcf\xffc\xd7\xc3\xe3\xd1\x87\xd1\xbe\xe4B\xbfu\xfd^\xbf79\x9d\x8c\x9a\xb9\x9f\xaa8{:g\x17\xf2\x95xM\xff\xfb\xbd\xab\xe336\x9e\xdd\xb2\x8d\xb9;f\xc5\xe5\'l\xb5\x98=\xad\xa7\x8b\xf9\x8eYW\x82\xf1\x81\x90~\x8f]}\xab\xab\xaf\xf0\x07Wr\x8f\x1d\xce\x1e\xef+\xfc\x83\x8b=6^N\xeb\xf9\xba\x8a\xabT\xa8\xd4\xe3\xd3:I\x9f\xcc\xaa\x9b\xaf\xec;;`\xfb|\xa0\x9dc\xaf@F\x19\xcd^\xb3\xbb\xe5\xe2\x81]T\xcb\xd5b\xbe\xfa+\xfb\xcf\xd3b\x8d\x8b\xac\x1a\xb9\xc5\xf2\xe1iV\xb1\xbb\xc5\xd3\xbc`1\xf9\x1b;\x12\x9e\x8dC\xbfwt<\x1a\xc1RNp\xa7\x98\x1b8g\x99\x1f\xd8\x10\x14\x93v\xe0E\xb0,\xf0\xf4\xdb\xef}<\xbe\xbabFEmy\xf3\xa1\x93\xee`\x1c\xfe\xeb\xf7F\x87\x93\t\xdb\x17\xfd\xde\xf5\xefgg\xf0\xce\xec\x7f\xd8\xdb\xff}\x0f\x1e\xde|l\x06a\x04\xff\x8c\x83\xfb\x1f\xcb\xcc7q\x1c&\xc7\xc1\x93\xc3#v\xc4\x86l\xdc\xef\xfd\xf3\xfct\xc2\xac\xc6_%\xfb=\x06\xbb\x0c\xae\x07\xcc\xf6{\x17\xa3\xc3s\xc6$\xec;9>\xbb`2\xf8~\xef\xd7\xf1\xf9o\xec\xe7a\xbf7\x9b\xae\xd6L\xf7{w\x0f\xd5#\x03\xb9\xeaf]\xf5{\xe33Xl_1#\x13B\x7f_\xcc\xea\xefrP\x7f_/\xab\xd5/\xcd\xd8\xf0\xeb\xeczy\xc3~\xfa\xcb\xe0\x8f?\x9a\x98\xba\xff:\xfb\x89^\xbf\xdd\x92\x01\x8d\xfe\xfdn8\xc1\x08\xe4\x03\xc9\xf1\xa7\xdf;\xf9\xd7\xe1\x15K?\x80\xaf\t\n\xc6\xc6\x00\x15c*\x8d)+\x9c\x0e\xe9\xd9x\xa5\x95l\x9e\xad\xb4\xdc\xe0\xb3\x10\x83\xb8X\x1a\xe7Z*\xdb<\x1a%9;\xe8\xf7\x18\xcb[p)\xc1\x1b\x0c\x03\x84s\xc3\x9b\x859w\x96\x848\xf7.\xea \xb3\x0e\xc6H\xa9}\xa3\xa3rF5bV)\xeft\x87\x0e2pO\xea8\'\xb6uPA\x8a\xac\x83Vy\xe3\x10hTI\xf0\xd1\xe1\xc9\xe9\x07&4h3\x8c\xdad\xcb\x8du\xa4\x8d\xd4F7\x9a[\xae|ZlC\x9b}10\t\xe9\xb8\x1ac\t_\x95m\xe3A\x07\xc8\x94\xf8\xec\xb9\xf0Z\x90\xcd\x80\xbb\xeb\xb0M\xf9\xe0\x08_\xe1\xcc\xb6m\x1a\x1cC\x06i\x99\xa1v\xc9W\xf8\x18\xa4\xde\xb2Me\xdb\xb8\xd6N4\x1a8\xe1\x83/\xda\x04\xfbB\xdbt\xf1\x9bR\x9a\xf4\xd6\x86\x0b\xab\x9b\x959\xb7A\xb5m\x130n\xb2\x1d\xba\xed7c,\x19d\x15\xd9&\xa4\xc8~\xb7"\xe9`\n\xbe\x06B\xbd\x01L;\x1b\xb4\xa3X\x96B\xcb\xae\xf8U\x8aD\x9d\n\xad\xf85\xc6\xd1\xc6\x92+A\xa0\xfa\x88oTG;\x1fu\xb0Y\x07\x0b\x1a\xc8\x06ap\x99\x16\x14\xbf\x16\x82\xd9w\xe8\xe0\x95\xcd\xea\x08\xe1Z>\x0e.\x07\xad\xf1\x9e6V\x82rHH\x13\xb6|lK\xfcJ\xa5\ri\xe3\x85$\xafX\x0f\xce\xf7/\xf3\xb1+\xfc\xc0\x83\xe5d\xa7\x83\xc4r\x94\xa7\xda\xca.|\xad\xcdjZ\x08\xcb\x16?8\xaf\xc8 \xe4\xf9\xc6L\x91\xd3\x14R\xc4D\x1d|\xf11rQ\xc8\\a\x83!|\x85u\xaa\xcb\xc7>\xeb\xe0\r\xcc\xd8\x8e3/H\x07\x802oll\xe6\x87\xa0\xa1x\x1cq\xfe+,\xdd\xc4\x96\x04rlt\xd0\x9a{i\x88-BH\xdc\xb6\xcdQJR\x1ekd\x9em\x1d\xb4\xce\xc9\xcbsp\x81\x94&Hl\x90Q\x87\xa3\xac\x83\xd1\xda\xfbf}\xa9T #\xad\x08\rK\xb5\xb8\x9a\xe8\x06t\xb0\xbe\x15g\xd6f\x1c|\x8c\xc8\x94z>\xb3\'Pi\xd4\xe1\xb7\x82\x03\x94YG\xf8k\xa03\x8a. {\xdf]/L\xa66\x03\x95\xbcU/D\x8eu\xa9\\\xd1!\xf3\x99\x11*\xeap\x9cu\x80\x18\n\x8er\x0c\xc2\xd0z\xcaC\xadC\x17\x0e\xaa\xc0\x8a<\xb5\xad\x83p\x8a\x17"\xcd\xea@\xc2d\xa65<\xeapRppP9)\x1e\xbcn\xea\x14\xe2\x10l\x10]\xf1\xe0rR\xa3\xebZ8\x84L\t\x82\x97 \x80t\xc8\x90\x88\x14\x0f\xef\xb2\x0e\xc0\x8c\xd2S\xd6k\x93\xe3\xd3\n/\xbd\xea\xc4\xc1P<\x18\x1ft+&\xad+\x05;\xf3\x0eRT\xd1\xc1F\x1d\x86\x1b8\xb8@\xa4\xae \x88\xc8o\x16A\xed\xe2\x07 \xa7\x1c\x93\xf0\xdc\xd2A\xb9\xecy%K\xd3\x10\xf2\xa8P\xc9\x17\xa7%\x1e\x84\x93\xe4+ jC\x04o\x82\x10\xb6S\x87\xe0\xe8\x11JF\x9b\xa3t \x1c$/\xfc+\x8c\xcb\x8fR\x10cbt\x0e\xa36\x8d\'\x80\xa6\r\xb1\xa4\x07\x8a\xa2v\xc9@\xf9oi\x03\xfc+\xb7\xf9\x17l\xfbG\xb6M\tl\x14\x88s\rw\xcd\xb8\x85x\x11\x9d\xf9\x06\xfdU6\xd3\xb7\xf0\x95\x82\x18\x04\x90t\xb9\xdcB$\xe5\xdeH\xf8\xa8\xc3\xfb\xc2;\xd6\xdb\xd0\xe4\x98\xd0Z\x05\xc2\xd7\x11\xee\xdb\xf5\x8d{UzD\xd9\xe2\x1d\xa1\xf3\xc6.\x17w\xa0#\xf2\xb1\xb0\xdc\x12":\xe1\xfb>\xe3k\x05\xf4@\xb9\xfd\x03\x1fS\x06\xb8`\x8c{\x19\xbe\xa3\x12\xbf\x06X\x89<\x07\xf0R\xb54\xd2I\xd3\x85/\xb0\xa3\xce\xa5\xae\xa3\x87\xb1\x05_P\xae\x14\x94l\x9b\xb4n\xcb\xb6Q\xb6\r\x9ak\xcfI\x1b\x1f\x14e\x13\xd0\x1ao1\xdb\x0e\xdb\xce\x8a\xdf 1\x08^\t\xadW \xdb\x14pxg\xdd\xb4\xd9\x1b\xe0\xb7\x16?8!)\x03TrAJ\x06\xe5r\xef\x19\xc4\x96mg\xa5/Q\xd8MS\x14y\xc5)/ \xdfZH\xef\xb0\xed\xbcp\x9f*\x8d\x9c\xf7\xceKNg\x06\xab\x84\xec\xe4_\x99y\xc7\xf8V\xcf\x05\rt\xc9\xee\x1c\x9e\x90\xbc>\xf7%Fo\xe5\xfcy\xe9\xab%\xf4\xd2\xa4\rD\xbc\xa4j\x00\x85\xc3\xbf0&\xc7\x85\xcf\xa0\xd0ST{<\x93\x91m\x10z\xaa+&\x8d0\xbe\x94\xba\x16\x9f\x01G\x97\xfa\xa63\xaf\x0b\x9f\xdb[\xa3r\xbe\xc9d\xdba\xe13\x08\x05:\x0fA{\xed\xa8\x9c[\xa7\xdbU\xa6\xd86\x8c\xdd\x13\xf5\xa1A[:\x05\x05\tM\x0cu\x91\xc0\xeb\xb1\xebz\x01>\x17\x19\x1f\x0e-b\x93\xe9`;t\xfd\xc4\x89p4\xed\xe2{\x01\x84\x92k/\x16\xd7\x1f\xf1\x11\xe0\xbd\xccG\xc2\xe4\x9a\xa3r\xcdI=i\xea\xb7U\xea\xb7\x8f\x8am\x0eNO\xc9+\xb8S0&w#M\x87\xd6\xd9o\x0fcW%3\x95\xc8\xe4\rX\x03\xaa\x0b\x9d\x86-\x9c\x85\x8d|n\x8d\xe3\xb4F\x0c\xd6 \xd2\xc9\x19Q\x81vLg=Rc\xf5\xff\xfa~\xc0\xf82a\xbc\x8f\xa0X\x9d\xcfU\x90\x1d\x841\xf0\xad\xe1\x9d\xe7V\x9bkj\xd0\xad{\x01XN\xe4\xb2\xc4s\x83)4\xcf\x8f\xbe\x9c[\x1b\x8cO\xb2mP\x02\x01\n\xd2\xc6\x8b\xdc\xf5@C\xe2\xc5s\xf8\xbc+k\xc0\n\xd4\xb5\xe3\xd9E\xda\xd2\xa98\xf7\xdc\x1a\xc3\x82\xb1\x87\x14\xa4n\x07(\x85\x0e\x88P\x8b\x03\x17/\xc0x\xf8~t\x82\xd7A,]\xe2\xbc\xe4\xfe\xef\njLbp\xa8\x00w\x8b%\xee\x02\xe4\xe9\xd8\xc9\x82\xfd\xc2\xf4j\xfa\xe5\xd5\xc9\xe25c\xd5\xfc6N\xc3\x86\x1a\xa7U\xb3Y\x9c\x8aL}[\xe1\xadS\xdc\x11l\x81\x8a\xfcX-\xab\x87z]/WlY\xdfM\xe7\xf5-{ZM\xe7_\x1a\x7f\xc1\xe0j\xbd\xac\xa6\xf1\n\x0ft=>\x87Xm\x1cZ\xae\x99\xe8\xa2)\x13\r>\xe3\xd5&n4\x9c~\xb9\x87E\xd8\xed\xf4\xee\xae^\xd6\xf3\x9b\x9a=\xe2\x95#S\x03`\xe2=\xc6n\xeb\xfa\x11\'\xdc/f5b\x0b\xc4\x02\xa3b\x1f\x0cz\xa8\xd8\xac\xfeo=\x8b\x1bx \xa4\xcb\x84ms\'\x83\x9e\x03f\x8cu\x1b9\x04[\xb4\x82;\xf2a4\x1cf\x82\xa4\xdc\x90T\xf8\x06>\x9d\x90\xa9"a\x8etJ\x82\xab.U#\x89\xb1\xe3\x83M\x92H\xb4\xf0\xa9\xb1\xd7nK\xca\x81\x81\x02x\xa9\xcb\x9e2r\'H\xf8\xf4ib\xac\xb5%\x91[A\xd2lJ\xe2^\xc0\x07\x91\rP{\xb4\xb7K\xd2\xa3\xa4-\x92\xc2\';m\xac\x90\x88,"\xd6)\x89\xd8\xba\r\x848\x16I\xc4\xd8\xf2tG\xa4v\xec\xe9\xa0`\\\xfa"\x89=b\xcc\n\xc9E:\x13\x85\x1d{:\xdc3l\xec\xa9\x93}\xd2H\x99z\x9dnly\xf2g\xecP\x1a\x84\xbc\x89{)\xa7\xa3\xbdFx\xfd\x9c\xa4(\x92\xf1\x86\x04\xf7J\xf3\x8c\xe4;\xec\xb4\x06%e\x96L\r+\xec\xa9\x94mj2\xdf!\x19\xe3V\x15\xaf\x18\x9e\x10\xc2\x13G\xbc\xbd\xd8\xe5O\x1b\xb5\xd5Y\x12\xe8\xd4$lu\xf2\x8e\xea\x8ex\xe4!\x944YR\xd9\x84\xadR>\xe5\x8a\xde\x15}I\xd2\x16\xafx<\xdd\xe2^\xc8\xdb\x88\x83\xdc!i<J\xba\xb2\xa7\xe6)\xd2\xb9nr\xc6\xc9\xe7$}\xf1JH{Zc(W\xc4\x0eI\x87\x92\xa1 \xa4\x95KQ\x99\xa2\x10\x9az\xff\x8c\xa4,1\x04gV\xdf\xac\x90"^\xf2\x1d\xd1\x87\xed\x1fR \x92\xdb\xe4\xbe\x06\xb6\x06\x96}H\xdf\x93|\xaeg\x8bo\xec[\xb5b\xd5\xedm\xfa\xbeg\x1co\xe7\x1b\x01\x92\x8b\\\xbeA\xe5\x1d<\x8e4\xbe\xc5\xe2\xc2[\x00?qxZg\xfe\xb6\xdaM\xe1\xf8\xf2\x07\xfef\xcf\xf11\xd2\xe4^\x07\x19\x93\xdcY]\xcd\xd9\xf5\xfd\xf4nM_\x10\x9dU\xdf7\x06\xd0F\x9a\xfb\xe6\xcd\x1b6\xa9>?\xcd\xaa%\x1bMWk\xd4fq\xc7\xae\xa2z\x0f\xf5|\xcdN7@\x83\xd9\x05\x97Oh\xe8Ac\xf9\xc6\xf0\x97uF\x8cF\xbf]}\x02\x83\xe30\xfa\x99\x86\xdf\x8d\xc7\'0(!\x94%\x8dE5?=T\xdf\xe3l\xdez\x81\xb6\xa57"\xefY\xdf\xcd\xea\x1bTp\xd5\xe8\x14\xe1\xefz\x1duC\x17\xd2\xcb\x8b\xe2\x92\x03tC\xc6\x1eQ=\xf8\x11\xd7\x0b\x04\xff\xa0\xa9Ri(}\xbf\x16\xedz\xa5^\'X\xff\x04\x07\x91U\xf5'
p384
sg23
(lp385
I47
asg25
Nsg27
Nsg28
VShelXL
p386
sg30
Nsg31
S'c69b92501b84fa8b915e739b619eb2f0'
p387
sg33
I45
sg34
VLeast Squares
p388
sg35
F0.20960000000000001
sbag1
(g12
g3
NtRp389
(dp390
g15
I00
sg6
I48
sg7
S'8dc1f3e63c62408ae2eb1506c1a7037f'
p391
sg16
g17
sg21
S'x\xda\x8dY\xffO[9\x12\xff=R\xfe\x07ku\xa7kUH\xed\xf1\xf7\xd3\xb1\x12\xcbB\xe1\n\x84R\xee\xae[\xadT\xbd\x85GA\r\t\x9b\x84k\xef\xbf\xbf\x19\xfb\x8d\x9d&/\x15)\x15\x0f?\x8f=\xf3\x99\x99\xcf\x8c\x9d\xe1@\xe0g\xd9><~\x82\xd1\xbc]\x88\xeby\xdb,\xdb\x1b\xf1\xc7\xff\xc4\xfb\xe3\xc3\xd3\x0f\xa7\xbb \x95y\xed\x87\x83\xe1\xe0\xea\xe4\xea\xb4\x9b\xfb\xa9I\xb3\xef\xa7\xe2\x02^\xa8\x97\xfc\x7f8\xb8<<\x13\xe3\xc9\x8dX\x99\xbbeVZ\xfeJ,f\x93\xa7\xe5\xfdl\xbae\xd6\xa5\x12r\xa4 \xec\x88\xcb\xafm\xf3\x05\xff\x90\x1av\xc4\xfe\xe4\xf1\xae\xa1?\xa4\xda\x11\xe3\xf9};]6i\x95\x86\x94z|Zf\xe9\xa3Is\xfdE|\x13{bW\x8e\x8c\xf7\xe2\x05\xcahk\xc4Kq;\x9f=\x88\x8bf\xbe\x98M\x17\x7f\x13\x7f>\xcd\x96\xb4\xc8\xa2\x93\x9b\xcd\x1f\x9e&\x8d\xb8\x9d=M+\x16W\x7f\x17\x07*\x88q\x1c\x0e\x0e\x0eOOq)\xaf\xa4\xd7\xc2\x8f\xbcw"\x8c\\\x8cZ\x80\x1b\x05\x15\x9d\x882\xff\x0c\x07\x1f\x0f//\x85\xd5I[\xd9\xfd2Yw4\x8e\xfe\r\x07\xa7\xfbWWbW\r\x07\xef\x7f;;\xc3wv\xf7\xc3\xce\xeeo;\xf8\xf0\xeac7\x88#\xf4g\x1a\xdc\xfdXg\xbeJ\xe389\r\x1e\xed\x1f\x88\x03q,\xc6\xc3\xc1\xbf\xceO\xae\x843\xf4\xa3a8\x10\xb8\xcb\xe8\xfdH\xb8\xe1\xe0\xe2t\xff\\\x08\xc0}\xaf\x0e\xcf.\x04\xc40\x1c\xfc2>\xffU\xfc\xe5x8\x98\xdc/\x96\xc2\x0c\x07\xb7\x0f\xcd\xa3@\xb9\xe6z\xd9\x0c\x07\xe33\\lW\x0b\x0b\x19\xa1\x7f\xcc&\xed7\x18\xb5\xdf\x96\xf3f\xf1s7v\xfce\xf2~~-~\xfa\xeb\xe8\xf7\xdf\xbb\x98\xba\xfb2\xf9\x89_\xbf^\x93A\x8d\xfe\xf3\xe6\xf8\x8a"P\x8e@\xd2g88\xfa\xf7\xfe\xa5\xc8\x1f\xc4\xd7F@\xdd\xc6\x08\x95\x10:\x8fi\xa7\xbc\t\xf9\xd9\x06m\xb4\xe9\x9e\x1d8\xe9\xe9Y\xa9QZ,\x8fK\x03<EZ\rR\xec\r\x07B\x94-$@\x92\xda%\x87X\xd9-,\xa5w\x96\x1fe\xf0I\x07(:X\x0b`U\xa7\xa3\xf6VwbN\xeb\x80\xa1\xb0\xa9\x03D\x19Y\x1d\xef\xd5\xba\x0e:\xaa\xaa\x831e\xe3\x18yT\x03F\xdd\xfe\xd1\xc9\x07\xa1\x0cjs\x9c\xb4\x01\xb6\xdc:\xd5i\xe0\xc18`m\xa4\x0eY\xb3\x15mv\xd5\xc8f\xa4\xd3j\x82\xa2oLq\xc9\xb6\xc9h\xa2\xefV\x0eR\x05#\xd9f\xc4\xdd\xf4\xd8\xa6C\xf4\x8c/NY\xb7\xcdX\xc7\xaf\xd1\x15\x96\r\xf2\xb2\xe0\x1b\xc1\xad\xd9\xa6\x8bm\xd2\x98\xc0N\xf1*D]\xb5\x89Z?\xcf6S\xfd\xa6\xb5\x8e.?\x1b+\x95\xeb\x9e\xbd\x94.\xc2\xa6m\n\xc7]\xb1\xc3l\xfa\xcdZ\xc3\x069\xcd\x8f\n\x14\xbb\x10C2&\x1dl\xc5\xd7b\xa8\xb3\x0e\xde!\xda\x1c\xcb(f\xfb\xe2Wk\xd6\xc1\xeb\xb8\x11\xbf6\xe3K\x1b\x83\x84\x02u\xa0\x00\xc9\xea\x18\x9fupE\x07\x87\xf8\xf3T\xe5\xad\x81.\x96\x9d\xc3`\x0e=:\x04m93\x8cRn\xc3\xc7\xd1\x97\xc4\xb1\x81\x83Vi\xc5>V`\xd7\xe3\xd7\xd5\xf8\xc5\x04\xe5lSA\x81\xefvu\x81\x9c\xff<\x1f\xfb\xca\x0f2Z\xf6\xb1\xf3\xb1\xf8\xc2\xe3&\xd0\x87\xafsJ\xf1#\x86\xc1\x06?\xf8\xc0\xf8*\xef\x0b\xbe\xaa\xa4)\xa6\x88N:\x84\xeac\xe2\xa2X\xb8\xc2E\xceH\xa7\x9cW}>\x0e\x05\xaa`\xb1\xa4\xac\xc7YP%\xce\x14;K*\xeb\x02\x8fF\x83\xc4| \xe5/\xb8t\x17[\x80N\xeb\x165\x06=\xc8\x99\x83e\xca\xcb>\x8e\xd2%z\x0c1\xcf\xba\x0e\xc6\x14\x1dr\x00\xa7\xc7J\xae\x94BI\x87\x83\xa2\x03rY\xe0\xc8\x00L=\x06\xda\xa9\x88\xb0\xf4su\x893\xa4\x88\x8d8\xc3\x00\xe5\x8d\x83\x93%\xf5\x02\x14\xcdtH:\xfcZq\xc02\xcbns&\x18\x06\xdaY\x19\x83\xee\xd5\xc1B\xc9\xefh7\xebE\t\x17\x99\xb5\xedtp%\x03\x94I:\x1c\x16\x1d0\x86b\xe0\xa8\xc60t\x91\xf3\xd0\x98\xd8\xa7\x83\xae\xb0\x12O\xad\xeb\xa0\xbc\x86J\xa4\xd5\x01\x01\n\xd3\x9a\x98t8\xaa8x\xed\xa0[\x1fa\x08%\xcb0[bo<x_p\xe8\xe1\x1d\x88\x8e_+Y\x83@\xaaR\xb30\xaf\x92\x0eo\x8a\x0e\x18\xbb\x10<\xc7\x86\xd5\x86\xfd\xa2\x02\x04\xd7\x8b\x03\xd3#\xf1\xcaf^\xacX\xecC\xf1\x85I\x1e\xeat\xb0I\x87\xe3\x15\x1c|\xf4\xdd\xb3\xc6 \nE\x07\xafeo}3%\x1e\xb0\xd9\xd8\xd4A{V\x11\xd5u\xb5vW\xaa\xd02\xe9pR\xe3Ay\xe0x\t\xc8\xe0\xc0\\\x81\x19\xd2\xcb\xbfX\xb5x\x13,\x19\x1b\xf1\x80(\x95\x8a#+])[\x1f\xa10\xa6\xd2\x89\x7fO\n\xffj\xe5\xac\xea\x96\x0fHQ\x9ay\x19\xcb\xbf\xed\xe9\x1f`\x9d\x7f\xd1\xb6\x7f\x16\xdb\x90\xf4\x95\xe7\xba\xaa-5\xc8\x19\xdf\xe8\xa4\xea\xc3\x17\xc9F\x153\xc3f\xbea\x81*H\xfa\xe2cP\x85\t\xb4\xca9\xff\xb6\xf2\x8e\x0b^u: Q\xeb\xc8\xdc\x87!\xdd\x1b\xeb\xd8c\xd8\xda#n\xf60\xca\xd4|S\xb2$\x99c\xbeWX9\x18\x11\x93\xf1}[\xf0u\xca8\xa9K:G\xd6\xcc\xfah\x9dy\x1e\xbe\xa75~-\xd6b\xaeu\x08/\xeb`\xc1Co\xec\xb8\xa0|)u==\x8cc\x0f\x91A\xb2\x16\x94Rf\xc0\xf95\xdbN\x8bmH\xd8\x9e\xbd\x8d\x8d\xa0f\xcdLtJ\xca\xe7\xd9vV\xfd\x86\xcefxA"31Wh\xe4\xf0\xde\xba\xe9\x14T\xbfm\xc4\x8eW\x8a\x03Fg\xa8s2\x94\x86\n\xeb\x1c\xac\xd9vV\xfb\x12\x8d\xdd\xb4\xe6(\n\x9ay\xdfb\xbeY\xfd<\xdb\xce+\xf7!w\xe8\xee9`Ud.v\xdai\x05\xbd\xfc[*\xbd\xa1\xa6j\xdd6iU1\xc8\x94D\xd7\xa5aU\xc1\xba\xb5\x9c?\xaf}5\xd4\x8a\x144\x00p\x96b\xb9\xd9`\xe2-\xb6\x8d+\x9fa\xa1\xe7\x9e6\xe0\x99\x8c\x1b\t\x0c=c\xfa\xf2\xcdfj\xca\x14\x0f\x1b\xb6!G\xd7\x83\x82)\x05EU\xb6\xc7$`m \xdb\xb6_\xf9\x0cC\x81\xcf\x1c\x91\x96\xe2\xee\xcb\x1b\xd8\xe8\xf2\xabm\xc7\xa9{\xea\xd6P\x11[\xd2\x8e\x13\xf1\x0c\xeaC\xe4\x93B\xb4\xfe\x999{Q\xf0\x91\xc1`\x9b\x9e\xa4\xd0vSr\xd6\x01f\x9f\xec;w\xac\xe0C\xc5\xf5{|\x14\x15\xdf\x02J\x99\x89\xf4\xa9kOj\xb8\xdf\xd6\xb9\xdf>\xa8\xb6y\xac8\xd9\x06\xda)\x16\x86\xc6>^\xc3\xd6~\xfb8uUP\xa8\x04\xd8"\x85\xd5\x85k\x86\xb3\xba\xeb\x0b\xb6\xadq\x98\xd7H\xc1\x1aU\x8e\x14B\xc5*Y\xf5\x00\x1d\x9f\xd1\xf7#\xc6\xef2\xc6\xbb\x04\n\x92\x1b\xf77\x98\x1d\x9c\x07\xc8\xb7\xb6\xbf\xae\xbb\xd2\xdf \xd9\xb9\r\x8c\x9d,eI\xfaz\x98\x92L\x91\x18\x8dz\r\xe3\xa3b\x1b\x1e\x84\x1d\xf3"6\xdf\xc0\xb1\x84\'\xf5\xaeg\xd9\x86\xcf\x9b\xba\x06\x82\xc9:`\xd3\x88>\xad\x9dJ\x88?Z\xe3\xb8b\x1c\x82\xe2\xf8\xd7H)L\x97h\\\xf0\xcf9?\x1f\xbf==\xa2\xeb \x91/q\x9es\xffw\x895&38F\xe9\xedlN\xbbh\x89\x19y4\x13?\x0b\xb3\xb8\xff\xfc\xe2h\xf6R\x88fz\x93\xa6Q)\xa7i\xcdd\x92\xa6\xd2\xb1\xe6\xa6\xa1[\xa7\xb4#\xda\x02 \x1e\x9by\xf3\xd0.\xdb\xf9B\xcc\xdb\xdb\xfbi{#\x9e\x16\xf7\xd3\xcf\x9d\xbfpp\xb1\x9c7\xf7\xe9\n\x0fu=<\xc7X\xed\x1cZ\xaf\x99\xf8\xa2\xa9\x10\r=\xd3\xd5&mt|\xff\xf9\x0e\x17\x117\xf7\xb7\xb7\xed\xbc\x9d^\xb7\xe2\x91\xae\x1c\x85\x1e!\x13\xef\x08q\xd3\xb6\x8f4\xe1n6i\t[o%\x8e\xaa]4\xe8\xa1\x11\x93\xf6\xbf\xed$m\x100,\xde\xe5j\xd5\xdd\xc9P[\x88\xcch\x89}\x88C\xa8U\xad\xb8\x13\x1f&\xc3q&J\xc2\x8a\xa4\xa67\xf8;\xf9\x8d*\x12\xf5y\xbd\x92\xe8\xaaw\xba\x93\xa4\xd8\t\xd1eI\xf2>\xfe6D\xa3\x9b\x920\xb2\xd8\xa4\xbf3uO\x00\xeagQ"\x9d\xdcR\x15\xf4}\x92\xc4\xad(iW%i/\xe4\x03\xa0rD\xda\x93\xbd}\x92\x81$]\x95T!\xdb\xe94\xdd\xe9\x10\xb2\x84X\xaf$a\xebW\x10\x92T$\tc\'\xf3\x1d\x91\xde\xb2\xa7\xc7b\xf8.TI\x9bNl\x98\x15 U>\x13\xc5-{z\xda3\xae\xeci\xb2}xN\x84\xdc\xeb\xf4c+\xb3?\x13)u\x08\x05\x9b\xdeko\x92\xbd6\xe5\xf4vIU%\xd3!\x84\xf6\xca\xdaZ\x90[\xect\x96$\xa1H\xe6\x86\x15\xf7L\xd7H\xa9&\xcb-\x92)nu\xf5\x8a\x95\x19\xa1t>\xa4\xdb\x8bm\xfetI[S$\r\x10\xe3\x12\xb6&{\'\xf1U\xaf$\xc5m:\x92\xab\xeev\xd7\x84\xacm\xc8\xb9b\xb6E_\x96t\xd5+A\xe5\xb8\xd5\xcag\x1c`\x8b\xa4\r$\xe9\xeb\x9eF\xe6H\xc7v2\xe7\x8c\x87\x1fI\x86\xea\x95\x98\xf7t\xd6r\xae\xa8-\x92\x9e$cE\xc8\xe8\x9c#.\xe4HH\x17l\xbd\x92\x14\xb7Pc\x08\xcf\xac!\xaf\x00\xd9^\x90[\xb0\xb5\x86\xa8M\x08"\xb7\xab\xbb\x16\xd9\x1aY\xf6!\x7fO\xf2G;\x99}\x15_\x9b\x85hnn\xf2\xf7=\xe3t;\xdf\t\xb0\\\xe2\xf2\x15*\xef\xe1q\xa2\xf15\x16W\xc1!\xf8\x99\xc3\xf3:\xd3\xd7\xcdv\n\xa7\x97\xdf\xf1\xb7\xf8\x11\x1f\x13M\xee\xf4\x901\xcb\x9d\xb5\xcdT\xbc\xbf\xbb\xbf]\xf2\x17Dg\xcd\xb7\x95\x01\xb2\x91\xe7\xbez\xf5J\\5\x7f<M\x9a\xb98\xbd_,I\x9b\xd9\xad\xb8L\xea=\xb4\xd3\xa58Y\x01\rgW\\>\x91\xa1{\x9d\xe5+\xc3\x9f\x97\x051\x1e\xfdz\xf9\t\rN\xc3\xe4g\x1e~3\x1e\x1f\xe1 `(\x03\x8f%5?=4\xdf\xd2l\xb9\xf1\x82l\xcboT\xd9\xb3\xbd\x9d\xb4\xd7\xa4\xe0\xa2\xd3)\xc1\xdf\xf7:\xe9F.\xe4\x97\x17\xd5%{\xe4\x86\x82=\xa1\xba\xf7=\xae\x17\x04\xfe^W\xa5\xf2P\xfe~-\xd9\xf5B\xbf\xcc\xb0\xfe\x1f\x8f/V-'
p392
sg23
(lp393
I48
asg25
Nsg27
Nsg28
VShelXL
p394
sg30
Nsg31
S'c69b92501b84fa8b915e739b619eb2f0'
p395
sg33
I46
sg34
VLeast Squares
p396
sg35
F0.20960000000000001
sbag1
(g12
g3
NtRp397
(dp398
g15
I00
sg6
I49
sg7
S'ff9590a6331beb06e861dc25f79c501f'
p399
sg16
g17
sg21
S'x\xda\x8dYmO\x1bI\x12\xfen\xc9\xff\xa1\xb5\xba\xd3%\n8\xdd]\xfdz:VbY\x88\xd9\x18\x0c\x84\xbb\xcbF+E\x13\x18\x82\x15c\xb3\xb6\xd9\xe4\xfe\xfdU\xf5\xabc\x8f#\x1c"\x86\x9e\xae\xee\xaa\xa7\xaa\x9e\xaan\xf7{\x0c?\xab\xf6\xe1\xf1\xa3\x1c,\xda%\xbbY\xb4\xcd\xaa\xbde\x9f\xfe\xc7\xde\r\x8fG\xefG\xfb\x92\x0b\xf5\xda\xf6{\xfd\xde\xf5\xe9\xf5(\xcd\xfd\xd8\x84\xd9\x93\x19\xbb\x90/\xc4\xcb\xfc\xbf\xdf\xbb:>c\xe3\xe9-[\x9b\xbbcVX\xfe\x9a-\xe7\xd3\xa7\xd5d>\xdb1\xebJ0>\x10\xd2\xed\xb1\xab\xafm\xf3\x05\xff\xe0 \xf7\xd8\xe1\xf4\xf1\xbe\xa1?\xb8\xd8c\xe3\xc5\xa4\x9d\xad\x9a\xb0JCJ=>\xad\xa2\xf4\xc9\xb4\xb9\xf9\xc2\xbe\xb1\x03\xb6\xcf\x07\xcaZ\xf6\x02e@+\xf6\x92\xdd-\xe6\x0f\xec\xa2Y,\xe7\xb3\xe5?\xd8\x9fO\xf3\x15-\xb2Lr\xf3\xc5\xc3\xd3\xb4aw\xf3\xa7Y\xc5\xe2\xfa\x9f\xecH86\xf6\xfd\xde\xd1\xf1h\x84KY\xc1-0;\xb0\xd6070\xde\x03\x93f\xe0\x847\xcc\xf3\xf8\xd3\xef}8\xbe\xbab\x1a\x82\xb6<\xfdRQw4\x8e\xfe\xf5{\xa3\xc3\xebk\xb6/\xfa\xbdw\xbf\x9f\x9d\xe1;\xbd\xff~o\xff\xf7=|x\xf5!\r\xe2\x08\xfd\x19\x06\xf7?\xd4\x99\xaf\xc28N\x0e\x83\'\x87G\xec\x88\r\xd9\xb8\xdf\xfb\xf7\xf9\xe953\x8a~@\xf6{\x0cw\x19\xbc\x1b0\xd3\xef]\x8c\x0e\xcf\x19\x93\xb8\xef\xf5\xf1\xd9\x05\x93\xde\xf5{\xbf\x8c\xcf\x7fe\x7f\x1b\xf6{\xd3\xc9r\xc5T\xbfw\xf7\xd0<2\x94knVM\xbf7>\xc3\xc5\xf6\x81i\x19\x11\xfa\xd7|\xda~\x93\x83\xf6\xdbj\xd1,\x7fNc\xc3/\xd3w\x8b\x1b\xf6\xd3\xdf\x07\x7f\xfc\x91b\xea\xfe\xcb\xf4\xa7\xfc\xfa\xf5\x86\x0cj\xf4\xdf7\xc3k\x8a@>\x90\x9c>\xfd\xde\xc9\x7f\x0e\xafX\xfc \xbe\xdaK\x0c\xbd1B\xc5\x18\xc410\xc2*\x1b\x9f\xb5\x03\x05&=\x1bi\x04\xa7g!\x06a\xb18\xce\x95\x04\x99\x1e5H\xce\x0e\xfa=\xc6\xca\x16\\Jt\x03\xa3\x00\xe1\\\xf3\xb40\xe7\x16aK\x8f\xdcE\x1dd\xd1Ak)uz\xb6`5$1\x03\xe0\xac\xeb\xd0AzQ\xd4\xb1Vl\xea\x00^@\xd1A\xd5\x8d\xbd\xcf\xa3 1\xea\x0eON\xdf3\xa1P\x9ba\xd0Ff\xcb\xb56iy+\x95\r\xf6\x906\x1c\x10\x9f\rm\xf6\xc5@G\xa4\xc3j\x8c\xa2oLq\x99m\xe3^y\xe3\xe2\xb3\xe3\xc2)\x9emF\xdc\xbb\xf0\x05\xe7M\xc6WX\xb9i\x9b\xd26\xc3\x8f\xae\xd0\xd9 \xcb\xb3\x10\x0f>\xfe\xce6(\xb6q\xa5<\xf8d\x9bp.{\x05\xb5q\xfe\x99\xb6\xa9\xea7\x00\xf0ie\xa5\xb9\xc8vZ\xce\x8d\xef\xb0M\xe0\xb8-v\xa8m\xbfa d\x83\xd0\xf7\xe9QH\x91m\x93\x86\xbb\xa0\x83\xae\xf8j\x19\x9c\x17t\xb0\xc6k\x91cY\n\xe5\xbb\xe2\x17\xb2\x0b\x90l\xfc\x16\xbe\xc9\xf7\xb4\xb1\xc4`\xce\xa0:\x9eG\x11\xd4\xa8\x83):\x18\xc4\x1f\x12\x92\xc2j\xcc\x904n0\x98M\x87\x0e\x0et\xc1A\x08\xbd\xe5c\xefJ\xd0j_6\x06\x91G\x05\x02\xb1\xe1cS\xe3W\x82riy\xe1\x84\xf4Y\x1b\xa7\x94\x93\xcf\xf3\xb1\xad\xfc\xc0\xbd\xf69\x03\xac\x979\x1b\xd0`#\xbbr\xd3\x18\xf2N|\xc40\xd8\xe2\x07\xeb\xb3\x8f\x85\xb5.\x9b)T\xf61\xa6\x88\x0c:\xb8\xeac\xe4"\xee\x0bW\xd8\xbc\x971\xc2\xd8N\x8er"\x8b:\x8d%e3\xce\x9c(\x89#D\xd6A\xe8\x10\xbfa\xd4+\xc0\xaa\xc4\xf9/\xb8t\x8a-\xe9\x90*\xd3\xb3B\x0f\xe6\x1c\xc02e\xbb|\x8c4Y|L\xcc\xb3\xa9\x83\n\xc4\x14v\x0b\xde\x8b\x8f\x122x\x88\x9d\x0c:\x1c\x15\x1d\x90\xcb\x9cM\x8bJL=\x9e\xe2\xc1\x08\xafc@ms\xb5):l\xf3\xa42\xa6\xe8\xe0L\xa1m\xe3\xaaf`\x82\x0e\xbfV\x1c\x101\x9b|a\x94S97\x8d\xe6\xdeu\xd7\x0b\xadK~#\xc7l\xd5\x8b\xecY4^\xf1\xaaC)\x1dZ\xe8\xa0\xc3q\xd1AZ\x97\xf6"\x1d08\xb2>Ho\xae+\xe7Afw!\xef\xf0\xad\x9c\x17\x16\xd6\x88\xb4\xa4\x9eq\xa20\xad\xf2A\x87\x93\x8a\x83\x05\x93\xe9\x01apFg\x1c|\'\xf7a\xe0\xdb\xa2\x0e8\xb7\x85\x83/\x15R\xf0\x1a\x04\\V\xb7\xf0\xa8\xc3\x9b\xa2\x032\xa3\xcc\xfc\xab\x95\xc6\xe2\x9d\xe3\xc1I\xe7:q(i\xa6\xdd6\xf7\x81qec\xebJ2\xa8Z\xd1\x8dPA\x87\xe1\x1a\x0e\xd6\xdb$\x05\x0eu\xcc~APyW^\x80\xd2P\xa9x\xbb\x06@\xe5>\x90\xa6\xd6\xeeJ\x15 \x82\x0e\xa75\x1e\xb0N:\x9fk,2D\xaej\x1e\xc9Uu\xe9\xe0s\xc8`c\xe2\xb7\xf8A*\x97w\x93\x98\x18\x99\xaeD\xc8\xb1\xf8(\\fL\x01\x81\x7fO\x0b\xff\x820:G\x86C\x8a\xcaFh,\xff\xba\xa3\xc6\xcaM\xfeE\xdb~+\xb6\x81\xc0.\xc0f\xce\xc5\x8e*\xe7\x9b7<\x92\xdcf\xbe!a\x173Q\xf9M\xdbD1\x1d\xa9\xb6\xe4\x9b\x14%\xe7A\xc48{[y\x07\xb3\x11r\xcc)\x0597\xb5\xb5\xd2w\xc5\x99\xe3\x05@\xec\x11\xb7\xeb\x9b\x80Bx\xa5\xbd\xc283\xb9\xdc\n\xcc\xe4\x8c\x88\x8a\xf8\xbe-\xf8b\x0c\x9a\xd2\x82*\xf4\xb1\xcb\xdax\xe2\xfag\xe1;\xaa\xf1\xab\xb1\x16\xa7\x15\x02\xbc\xa5\x8aZ\x19\xf9~\xb3\xbe\xe1y\xa4\x94:\xb5][\xb0\xe8\x7foP,(\x85\x881\x1e\xcc\x86m\xa3b\x1b\x12v\xea\x18(\x9b<\xb8<\xee\xb1\x19\x7ff\xec\x9cU\xbfabdx%\x15\xe6\xdc{\x82HQ\xb0\x19;F\xe8\x1f\xf8\r\xcfg\x99\'\xb1Us%\x19\xa0d\xac\xa7\x9a\xf5\x9dmg\xb5/\x01\xec\xa6u\x8e"\x07"G\x11\xe6\x9b\x16\xcf\xb3\xed\xbcr\x1f\xb2]\x8eI\x87\xa7\x04\x99y\x07\x0ct\xe6\x05\xfas-h\xb6\xce-\xc8\xfb5\xd1\x95/=W\xf1\xa6pz3\xe7\xcfk_\x8d\xfc\x93\xab\xa2\x03)\xf3V\x06\xcb\x8d\xb3\xcf\xb3m\\\xf9\x0c\x0b=\x87l\x1b\xd4~\xd2a\xf6uq*\x96HS(^n\xd5\x16\xecX\x0b\x83[]\x1e\xc5Z\x97\t%\xdfd\xb4\xed\xb0\xf2\x19\x85B\xca\x10\x8ft\x9f\x111V\x01\xdf\x9do\xc3\xd0=\xa55\x84W&\x1f\xc4\xbct\xa5\x14Z$+\xf7L\xdf_\x14|\xb8S:\x16\x11\x14\xd2\xd8\xf5\xe7\xda\x8b\xed\x8e\xf5]\xe7\x8et\x14 |\xb0\x00m\xe0\x83\xf5\x96\xdb\x02J\xe9\xcc\xe9\x18Y{R\xc8\xfd6\xc4~\xfb\xa8\xdafQ\x99X\xf1i\'_* \xf6\xf1\xca\xed\xec\xb7\x87\xa1\xab\x92\x85JdYC`]/\xdd\x04x\xab~\xb4\xc6q\\#\x04\xabO\xcd,\xa1\xa2\x85\xa8zH\x05\xcf\xe8\xfb\x11\xe3\xcb\x88\xf1>\x81b\x14w\xb9\xe7\xc3\xe3\xa5,5U\xf9\xae^\x13\xa1\xd7\xe5\xc8+\xb61\xd6\x99\xcb\x10\xed\xd2v\n(gr\xecY\xe4\x06\xc6\'\xc56\xba\xa3\xc8Y@\xcd\xb7\xcf\xdc\x81\'\x80\xd8\xb3\xec\xc2\xe7M]\x03\xcbr\x8eAdf\x9e\xbb;\xba\x00\x11\xe6Gk\x0c+\xc6\xce\t\x93\xf9\x19\x8f\xa3\xa6\xdc\r\xe0I\xcb>\x03\xe3\xe1\xdb\xd1\t]\x07\xb1x\x89\xf3\x9c\xfb\xbf+\xec\x91"\x83{\xc3\xee\xe6\x0b\xda\x05\xe8 }2g?3\xb5\x9c|~q2\x7f\xc9X3\xbb\r\xd3$\xd2\x1fMk\xa6\xd30\x95\x8e5\xb7\r\xdd:\x85\x1d\xd1\x16d\xa7\xc7f\xd1<\xb4\xabv\xb1d\x8b\xf6n2ko\xd9\xd3r2\xfb\x9c\xfc\x85\x83\xcb\xd5\xa2\x99\x84+<\xd4\xf5\xf8\x1cc59\xb4^3\xe5\x8b\xa6B4\xf4LW\x9b\xb4\xd1p\xf2\xf9\x1e\x17a\xb7\x93\xbb\xbbv\xd1\xcenZ\xf6HW\x8e\x0c\x06V\x8a=\xc6n\xdb\xf6\x91&\xdc\xcf\xa7-ak5\xc7Q\xb1\x8f\x06=4l\xda\xfe\xd5N\xc3\x06\x0eS\xef2rD\xba\x93\xa1\x8e\n\x99QS\xefK\x1cB\xcdF\xc5\x9d\xf80\x18\x8e3QR\xaeI\x02\xbd\xc1\xdfV\xc8X\x91\xe8\xce\xa3S\x12]u\tI\x92b\'\\\xca\x90$1!\xfeVD(\xdb\x92r\xa0\xb19\xbdTuO)\x89\x91P"\xdcd\x85*h\xbb$\x89[QR\xafK\xd2^\xc8\x07\x92\xee\xe7H{\xb2\xb7K\xd2\x91\xa4\xa9\x92\xd8\xd7\xe9t\x7f\x06\xf1\xde\x8f\x10\xeb\x94$l\xed\x1aB\xe1\xbcA\x18\x1b\x1e\xef\x88`\xc7\x9e\x16\x9b\x98KW%1\xca\x02B \xb9\x88g"\xbfcOK{\xfa\xb5=U\xb4O\x86\xae\x99z\x9dnly\xf4g\xa0\xb5\x84\x90\xd3\xe1=X\x15\xec\xd5\xa1\xa2\xed\x96\x14U2t\x1c\xb4W\xd4VK\xbe\xc3N\xa3IR\x16Ij\x82\xc2\x9e\x00&\xd5d\xbeC2\xc4-T\xafh\x1e\x11\n\xe7C\xba\xbd\xd8\xe5O\x13\xb4UERI\x0e\x11[\x15\xbd\x02n\x07Bt-t\x19\x8a\x87H\xb7\xbb\x11[\x08\x9d$a\xbd+\xfa\xa2\xa4\xa9^\tm.\xed%l\xc4A\xee\x90\xa4\xb6\xe82\x90_\xda3\xd4\r\xea\xebT\xca\x19+\x7f$\xe9\xaaW|\xdc\xd3\x84\xdb\x8c\x90+b\x87\xa4%I_\x11R\x10s$T\x03\x92\xd4n\x87$\xc5\xad\xac1\x84gV\x1bW\x90\xd1\xdep\x1f\xd1)\xa9\x88\xda\x18#r\xbb\xbeo\x91\xad\x91e\x1f\xe2\xf7$\x9f\xda\xe9\xfc+\xfb\xda,Ys{\x1b\xbf\xef\x19\x87\xdb\xf9$\x90\xe5\x02\x97\xafQy\x07\x8f\x13\x8do\xb0\xb8p\x06\xc1\x8f\x1c\x1e\xd7\x99\xbdnvS8\xbd\xfc\x8e\xbf\xd9\x8f\xf8\x98hr\xaf\x83\x8c\xb3\xdcY\xdb\xcc\xd8\xbb\xfb\xc9\xdd*\x7fAt\xd6|[\x1b \x1b\xf3\xdcW\xaf^\xb1\xeb\xe6\xd3\xd3\xb4Y\xb0\xd1d\xb9"m\xe6w\xec*\xa8\xf7\xd0\xceV\xect\r4\x9c]q\xf9H\x86\x1e$\xcb\xd7\x86?\xaf\nby\xf4\xeb\xd5G48\x0c\x93\x9f\xf3\xf0\x9b\xf1\xf8\x04\x07%\x86\xb2\xcccA\xcd\x8f\x0f\xcd\xb70\x9bo\xbd \xdb\xe2\x1bQ\xf6l\xef\xa6\xed\r)\xb8L:\x05\xf8\xbb^\x07\xdd\xc8\x85\xf9\xe5Eu\xc9\x01\xb9\xa1`O\xa8\x1e|\x8f\xeb\x05\x81\x7f\x90\xaaT\x1c\x8a\xdf\xaf\x05\xbb^\xc0\xcb\x08\xeb\xff\x01\x08\x19V\x01'
p400
sg23
(lp401
I49
asg25
Nsg27
Nsg28
VShelXL
p402
sg30
Nsg31
S'c69b92501b84fa8b915e739b619eb2f0'
p403
sg33
I47
sg34
VLeast Squares
p404
sg35
F0.20960000000000001
sbag1
(g12
g3
NtRp405
(dp406
g15
I00
sg6
I50
sg7
S'673215bf081efcf4bc40e1f3e2fc2120'
p407
sg16
g17
sg21
S'x\xda\x8dYmO\x1bI\x12\xfen\xc9\xff\xa1\xb5\xba\xd3%\n8]\xfd\xde\xa7c%\x96\x85\x98\x8b\xc1@|w\xd9h\xa5h\x16\x86`\xc5\xd8\xacm.\xb9\x7f\x7fU\xfdJ\xec1\xc2!\xa2\xe9\x99\xea\xaez\xaa\xea\xa9\xeav\xbf\xc7\xf0\xb3n\xef\x1f>\x8b\xc1\xb2]\xb1\xebe\xdb\xac\xdb\x1b\xf6\xc7\xff\xd8\x87\xe1\xf1\xe8\xe3h_pPom\xbf\xd7\xefMN\'\xa3\xf4\xee\xe7&\xbc=\x9d\xb3\x0b\xf1\n^\xe7\xff\xfd\xde\xd5\xf1\x19\x1b\xcfn\xd8\x93ww\xbc\x15\x96\x9f\xb0\xd5b\xf6\xb8\x9e.\xe6;\xde\xba\x02\xc6\x07 \xdc\x1e\xbb\xfa\xd66_\xf1\x0f.\xc5\x1e;\x9c=\xdc5\xf4\x07\x87=6^N\xdb\xf9\xba\t\xab4\xa4\xd4\xc3\xe3:J\x9f\xcc\x9a\xeb\xaf\xec;;`\xfb|\xa0\xace\xafPFj\xc5^\xb3\xdb\xe5\xe2\x9e]4\xcb\xd5b\xbe\xfa\x1b\xfb\xf3q\xb1\xa6EVIn\xb1\xbc\x7f\x9c5\xecv\xf18\xafXL\xfe\xce\x8e\xc0\xb1\xb1\xef\xf7\x8e\x8eG#\\\xca\x02\xb7\x92\xd9\x81\xb5\x86\xb9\x81\xf1^2a\x06\x0e\xbca\x9e\xc7\x9f~\xef\xd3\xf1\xd5\x15\xd32h\xcb\xd3/\x15uG\xe3\xe8_\xbf7:\x9cL\xd8>\xf4{\x1f~;;\xc3gz\xff\xe3\xde\xfeo{8x\xf3)M\xe2\x0c\xfd\x19&\xf7?\xd57\xdf\x84y|9L\x9e\x1c\x1e\xb1#6d\xe3~\xef_\xe7\xa7\x13f\x14\xfdH\xd1\xef1\xdce\xf0a\xc0L\xbfw1:<gL\xe0\xbe\x93\xe3\xb3\x0b&\xbc\xeb\xf7~\x19\x9f\xff\xca\xfe2\xec\xf7f\xd3\xd5\x9a\xa9~\xef\xf6\xbey`(\xd7\\\xaf\x9b~o|\x86\x8b\xedK\xa6ED\xe8\x1f\x8bY\xfb]\x0c\xda\xef\xebe\xb3\xfa9\xcd\r\xbf\xce>,\xaf\xd9O\x7f\x1d\xfc\xfe{\x8a\xa9\xbb\xaf\xb3\x9f\xf2\xe3\xb7\x1b2\xa8\xd1\x7f\xde\r\'\x14\x81| 8}\xfa\xbd\x93\x7f\x1f^\xb1\xf8A|\xb5\x17\xa8\xef\x18\xa1bL\xc69i\xc0*\x13\xc7\xdaI%]\x1a\x1ba@\xd1\x18`\x10\x16\x8b\xf3\\\t\x99\x87Z\n\xce\x0e\xfa=\xc6\xca\x16\\\x08\xd08\xda\'\x87h\x9e\x16\xe6\xdc\x1a\x95\x87\xdc\xd9\xa0\x83(:h-\x84N\xafZi\xb5Lc#\xa5s\xbcC\x07\xe1\xd1\xd7I\x1dkaS\x07\xe9\xb9+:\xa8\xba\xb1\xf7yVJ\xc4\xe6\xf0\xe4\xf4#\x03\x85\xda\x0c\x836"[\xae\x95OBV(\xc7u\xd2\x86K\'7\xb5\xd9\x87\x81\x8eH\x87\xd5\x18E\xdf\x98\xe22\xdb\xc6\xbd\xf2\xd9v\xc7\xc1I\x9fm\x064\xb5\xc36\xe9\xbc\xce\xf8\x82\xdd\xc2Wi\xeb\xb2AJ\x98l\x90\xe56\xcfz\xe16l\x93\xc56\x14\xe7*if\xc1\xb9\x0c#j\xe3\x8c|\x99m\xaa\xfaM\xa2\x83\xd2\xbe\xb80i\x1bW\xe6\xdc8\xb7m\x1b\xd0|QDm\xfb\r\x81\xcf\x06\xa1\xef\xd3\x10\x04\xf8\xecw\xc3]\xd0AW|\xb5(\xeb+k\xbc\xce\x169\x0cD\xd9\x15\xbf2\x03\x80d\x83\x0c\xb3\xa1\x83\xc6`L\x1b#U\x17P\xad\xb7Y\x1de\xa3\x0e\xa6\xe8`\xf0\xb9\xca6Z\xadD\xf2\xb71\x18\xcc\xbaC\x07\'u\xf6\xb1\x02\xd8\xd2Ay\x9f\xfd\xc5\xb5\x87\xbc\xb1\x84\xac8 \x10\x1b>65~\x85\xd4<\xbd\t\x0e$O\xf3\xc6)\xe5\xd4\xcb|l+?p\xaf]\xceG\xeb\x05\xf79OUt\xd1\xa6mF\xfb\xec.C\xee\xde\xe4\x07\xebs\xd0\x82uY\x88P\xcd\xb69\x15up\xd5\xc7\xc4E\xbcp\x85\xe5\x90\xf1\x05c\\\x97\x8f\x1dd\x00\x9d\xb6b+\xce\x1c\x14~\x00\xc8\x9e\x00m\xca\xacWH\xd9G\x9c\xff\x82K\xa7\xd8\x12N\x9a\x84\x83R\xe8\xc1\xcc\x99X\xa6\xba9J\n[|\xcc\xb7\xf2X*Ux2\xe0\x1d\x87B\x16\xca4^\x04\x1d\x8e\x8a\x0e\xc8e\xce\xa6\xd8\x12\x98z>%\x93\x01\xaf\xcd\x0e\xae\xce\x10**\xad\x9bqf\x82T\xd8\xd8\x19^R\xcfU\xcd\xa4\x0e:\xfcZq@\xc4\\\xc6\x1f\xe3\t\xb2\x0e\x9a{k;u\xd0\xb6\xe4\xf7v\xbe\tQ\x99K(\xa8:\x94Y\r&\xe8p\\t\x10\xd6\xf9\x1c:F\x19\x91y\xc7p\x04\xc8tq\xea\x13\x1c4\xdf\x8a\x87\xc4\xc4\x89HK\xbd05<q\xdd\xa0\xc3I\xc5\xc1J\x93\xf3\x1ca\x88\xf0\x05\x1c\xbcq\xbe+\x1e\x90\x9c\xb2:\xc4\x9a\x9b8xS2\x00\x81*5K\x88\x02\t\x8f:\xbc+: 3\nosl \x1b\xfb\x1c\x0fND\x06\xd9\xc2\xa1p\x9fv~\x9b\x7f\x93\xe6\x01\x07W\x92AA\xd5\x01b^\x0c\x9f\xe0\x80\xd4\x98\xa4$\xa2\xe03\'"\xa8\xbc+7%2\x7f\xa1b\xb9\xc5\x0f\x14\xd6Y\x07)\xcc\x8f\xb5;R\x05\xd5n\xd4\xe1\xb4\xc6\x03X\x91\x19\x13\xcb\xb5\xce\xf5\x02\xb9\x13b=\xd8\xd4\xc1\x17_P\xc9\xd8\xf2\x85r\x19&\xc1K2\xe0Z\xa5\x06\x00\xd8\xcc\x98 \x03\xff\x9e\x16\xfe\x95`\xb4H\x0etHQ"3\x17\x96\x7f\xe5\xb7\xf9Wl\xf2/\xda\xf6\xcfb\x9bD\x0br\xc5\xb7H\xec\x19k\xe3\r\x87.\x1f\x07\xb2\xc9fv\xc4\x19\x98R[\xc0\xc9\xc2;P\x98@\x82\x0f:\xbc\xaf\xbc\x83\xd9\xa8\x92E\xa0\xb0E\xcc\xf5\xdf\xa2\x8f\xbb\xf2\xcd\xf1R\xc04\xd1\xe0&\xef`)+\xf9V:9\xa4\xa3<\x04\xcc\xe4\x8c\x88\x8a\xf8\xbe/\xf8b\x0c\x1a]\xdb\x08_\xbcm\xb1R\x89\x97\xe1;\xaa\xf1\xab\xa5\xb6\x19k\x84\xd7\x94*j\x85\xe9\xaco\xd8X\xe4\xa1Qz;\x87Jx\xa3A\x05_/E\xad\xddf\xc3\xb6Q\xb1\r\t\xdbf\xaa\xc2D\x90.\xcf{,\x80\xeee\xb6\x9dU\xbfab\xe4B(P[^\xfa6\x00\xd3\xc9\xd5\xa6t<\x9a\x92o\xc36\xcb}\x8e\x12l`J\x7f\x06\x85\\1K\xe5\x86mg\xb5/\x91\xd8M\xfb\x1cE\x0e99\xcdc\xbe\xa9\x17\xdav^\xb9\x0f\xdb8\x99\xc6\xce\xd9\xe2\x14#\x8d\xec<\xb7\xa0?\xc5\x93\xa0\xd9\xb6M\xfabPiCA\xd6\x98t\xa5\xe7\xca9\x7f^\xfbjQ+\x12Z&\x8a6Xn\x9c~\x99m\xe3\xcagZ\xc9\\\xdb\x1d\x9e\xc9r\x84\x1b\x07\xaa\xb3\xa7\xd5\x90\x8fO\xc8\x99\x1d\xf9f]=(\x94\xf6\x96,*5V\x96|\x13\xd1\xb6\xc3\xcag\x18\n:\xed\xe4\x91\xees\xb6\x18\xab\xb6\x91\xae\xb6\rC\xf7\x94\xd6\x00Oe:\xad!\x90M2\xa3Qw\xf9B\xdf_\x14|\xb8\xc3\x1a\x12\xe3\x17m\xc7\xae?\xf7\xa7Bv\xd6^@\xe2\xcd\x8e\x92X\x806\xf0\xc1z\x0b\x05\x1f(\xdd\n\xaf\x95\x08{R\x91\xfbm\x19\xfb\xed\xa3j\x1b\xf6\xf8\xb1\x13\x00\\J\xf0|\xe8E\x0e\xf3F\xec\xec\xb7\x87\xa1\xab\x12\x85J\x04$\x8b\xb0\xb8@\xe9\xect\xe0\xf0g\xd68\x8ek\x84`\xf5\x10\xe3\x8eP\xd1P:3j\xc1\xc4\x0b\xfa~\xc4\xf82b\xbcO\xa0\x18\x95;3\x1c\xe09\xa4\xd4T\xd5\xdd[\x98r0\xf5j\xebL\x03\\\x97\x1b\x00\xc9k!\x8dq\x1e\x86Nlb|Rl\x03\x8b1\x9c\xbb-\xcc\xa8\xdcmi<\x01x\xf9\x1c>\xef\xea\x1aF\x97\x13*\x12]9\x95\xd3\x05\x88\xe6\xcf\xad1\xac\x18\xe3\x91\xd9\x9a|2\xc2SX\xaeI\x9c\xce}/\xc0x\xf8~tB\xd7A,^\xe2\xbc\xe4\xfe\xef\n\xb9*28\x9e\x9cn\x17K\xda\x05\xcb\xaee\'\x0b\xf63S\xab\xe9\x97W\'\x8b\xd7\x8c5\xf3\x9b\xf0\x9a@\xf0\xe9\xb5f6\x0b\xaf\xd2\xb1\xe6\xa6\xa1[\xa7\xb0#\xda\x82D\xf8\xd0,\x9b\xfbv\xdd.Wl\xd9\xdeN\xe7\xed\r{\\M\xe7_\x92\xbfpr\xb5^6\xd3p\x85\x87\xba\x1e\x9fc\xac&\x87\xd6k\xa6|\xd1T\x88\x86\xc6t\xb5I\x1b\r\xa7_\xeep\x11v3\xbd\xbdm\x97\xed\xfc\xbae\x0ft\xe5\xc8\xe4\xc0\n\xbe\xc7\xd8M\xdb>\xd0\x0bw\x8bYK\xd8ZM\xb3\xb0\x8f\x06\xdd7l\xd6\xfe\xb7\x9d\x85\r\x1c\x12\xd2e\x8c\xebt\'Cm!2\xa3\xa68$\x0e!\x06\xa9\xb8\x13\x1f\x06\xc3\xf1M\x94\x14O$%=\xc1\xdf\xa1*RE\xa2z\xd6)\x89\xae\xba\x94I\x92b\xc7y\x13%\xa9\xf3\xc0\xdf\x8aJ\xc4\xb6\xa4\x18\xd0\x8d\xde\xa5\xaa{\n\xe1\xc2s\xeb\xacKU\xd0vI\x12\xb7\xa2\xa4~*I{!\x1f\x08\xe2:\xd2\x9e\xec\xed\x92txH\xbb4U\x12\x1c7\xe9\xfeL\xc6{?B\xacS\x92\xb0\xb5O\x10\xe2\xc4 \x841\xe5;\xdd\x11\xc9\x1d{Zlb.]\x95\xd4\xe1\xc4\x86Y!8\xc43\x91\xdf\xb1\xa7\xa5=\xfd\x93=\x952\xb1\xea\t\x11{\x9dnly\xf4g\xb8\x08H\x089\x1d\x9e\xcb\xd0\x9d\xa2\x0e\xe0\xd4s\x92P%\x95\x8eZ\xfa\xa8\xad\x16|\x87\x9d\x86\xb0\rM\x14\xa4F\x01\xe2\x9eR\x9aT\x93\xf9\x0e\xc9\x10\xb7\xb2zE\xc7\xe8\x93\xc6C\xbc\xbd\xd8\xe5O\x13\xb4UER\t.#\xb6*\xc6R\xa8L\x9d\x92\x14\xb7\xe1F\x03\xd2\xedn\x8c\x1d\x19:I\xc2zW\xf4EIS\xbd\xe2 F\x80\x04\x1bq\x10;$\xb5#I[\xf7T<F:W)g\xacxN\xd2U\xafxpq/mS\xae\xc0\x0eIK\x92\xbe"\xa4\xa27l\xb8\xbb I\xedvHR\xdc\x8a\x1aCxf\xb5q\x05\x113;\xdcpuJ*\xa26\xc6\x88\xdc&w-\xb25\xb2\xec}\xfc\x9e\xe4\x8fv\xb6\xf8\xc6\xbe5+\xd6\xdc\xdc\xc4\xef{\xc6\xe1v>\td\xb9\xc0\xe5O\xa8\xbc\x83\xc7\x89\xc67X\x1c\x1b5\x04?rx\\g\xfe\xb6\xd9M\xe1\xf4\xf0\x07\xfef\xcf\xf11\xd1\xe4^\x07\x19g\xb9\xb3\xb6\x99\xb3\x0fw\xd3\xdbu\xfe\x82\xe8\xac\xf9\x9e&\xe2\xd1qPqy\xf3\xe6\r\x9b4\x7f<\xce\x9a%\x1bMWkRgq\xcb\xae\x82~\xf7\xed|\xcdN\x9f\xa0\x86oW`>\x93\xa5\x07\xc9\xf4\'\xd3_\xd6\x05\xb2<\xfb\xed\xea3Z\x1c\xa6\xc9\xd1y\xfa\xddx|\x82\x93\x02cY\xe4\xb9\xa0\xe7\xe7\xfb&}i\xc5\xb7\x9e\x90u\x07\xd1\xb2\xb2i{;k\xafI\xc3UR*8\xa0\xebqP\x8e\x9c\x98\x1f^T\xa7\x1c\x90#\n\xfa\x84\xeb\xc1\x8f\xc8^\x10\xfc\x07\xa9N\xc5\xa9\xf8\r[0\xec\x95|\x1dq\xfd?\x97\x0eV\x7f'
p408
sg23
(lp409
I50
asg25
Nsg27
Nsg28
VShelXL
p410
sg30
Nsg31
S'c69b92501b84fa8b915e739b619eb2f0'
p411
sg33
I48
sg34
VLeast Squares
p412
sg35
F0.20960000000000001
sbag1
(g12
g3
NtRp413
(dp414
g15
I00
sg6
Nsg7
S'54db36b00df690940c945c1d5fde295c'
p415
sg16
g17
sg21
S'x\xda\x8dY\x7fo\x1b\xb9\x11\xfd_\x80\xbe\x03qh\xd1\x04\xb1\x14\xce\xf0wQ\x1f\xe0\xf3\xd9\x91\x1b\xd9\xb2\x1d\xb5\xcd\x05\x07\x04\x1b{\x1d\x0b\x91%\x9f$7\xe9\xb7\xef\x90\\\x92\xb2v\x95\x8b\xe2\xc0k\xee\x0e\xf9\xe6\xcd\xf0\xcdp\xd5\xef1\xfal\xea\x87\xc7\x8f8\\\xd5kv\xb3\xaa\xabM}\xcb>\xfd\x8f\xbd\x1b\x9d\x8c\xdf\x8f\x07\xc8A\xbe6\xfd^\xbf7=\x9b\x8e\x9bg?V\xe1\xe9\xd9\x82]\xe2\x0bx\x99\xfe\xf7{\xd7\'\xe7l2\xbfe[\xcf\xeey*L?e\xeb\xe5\xfci3[.\xf6<u\r\x8c\x0f\x01\xed\x01\xbb\xfeZW_\xe8\x0f.\xf0\x80\x1d\xcd\x1f\xef+\xff\x07\x87\x036Y\xcd\xea\xc5\xa6\n\xb3T\x1e\xd4\xe3\xd3&Z\x9f\xce\xab\x9b/\xec\x1b;d\x03>\x94\xc6\xb0\x17d#\x94d/\xd9\xddj\xf9\xc0.\xab\xd5z\xb9X\xff\x8d\xfd\xf1\xb4\xdc\xf8I\xd6\x8d\xddr\xf5\xf04\xaf\xd8\xdd\xf2iQ\xb8\x98\xfe\x9d\x1d\x83e\x13\xd7\xef\x1d\x9f\x8c\xc74\x95\x01n\x043Cc4\xb3C\xed\x9c`\xa8\x87\x16\x9cf\x8e\xc7\x9f~\xef\xc3\xc9\xf55S"\xa0\xe5\xcd/\x19\xb1\x93s\xfe_\xbf7>\x9aN\xd9\x00\xfa\xbdw\xbf\x9d\x9f\xd3=5x\x7f0\xf8\xed\x80.^}h\x06i\xc4\xff\x19\x06\x07\x1f\xca\x93\xaf\xc28=\x1c\x06O\x8f\x8e\xd91\x1b\xb1I\xbf\xf7\xaf\x8b\xb3)\xd3\xd2\xff\x08\xec\xf7\x18\xad2|7d\xba\xdf\xbb\x1c\x1f]0\x86\xb4\xee\xf4\xe4\xfc\x92\xa1\xb3\xfd\xde/\x93\x8b_\xd9_F\xfd\xde|\xb6\xde0\xd9\xef\xdd=T\x8f\x8c\xec\xaa\x9bM\xd5\xefM\xcei\xb2\x81`\n#C\xffX\xce\xebo8\xac\xbfmV\xd5\xfa\xe7fl\xf4e\xfenu\xc3~\xfa\xeb\xf0\xf7\xdf\x9b\x9c\xba\xff2\xff)\xdd~\xbdcC\x88\xfe\xf3f4\xf5\x19\xc8\x87\xc8\xfd\xa7\xdf;\xfd\xf7\xd15\x8b\x1f\xe2W9T\xb48Q\xc5\x98\x88cB\x83\x91*^++\xa4\xe4\xcd\xb5F\r\xda_\x03\x0c\xc3dq\x9cKD\xdb\\*\x81\x9c\x1d\xf6{\x8c\xe5%8"8\xba\x1a\xf8\x80(\xae\x9bQn\xb4H\x97\xdc\x9a\x80\x013\x06\xa5\x10U3\xa9\x11F\x89\xc6L\x0ba-v`@\x07i:JC\xd8\xc5 \x1ceD\xc2 eZ\x18\x82}\x18\x15\x82\xb89:={\xcf@\x12\x9aQ@\x83\xc9s\xb2i\x10\x18\x94\xd64\xech.,\xee22\x80\xa1\x8aL\x87\xd9\x98\xcf\xbe\x89\xcf\xcb\xe4\x1bw\xd2i\x88\xd7\x96\x83\xcd\xfc*0Bu\xf8&\xacK\x88\x15h\xb7\xeb\x9b\xa4 %\x87$\x9a\xe4\x90\xe1)(\xdc\xa1\xdd\xf1Md\xdf\xc8\x1c\x12\x02\x036G\x85\xd0\xd8\x16\x9a=\xbe\xc9\x127A\x01j\xc0J\xc5\xc14~\x1a\xce\xb5\xed\xc8\x1d\xf083\x10\xd9\x8e\x9b\x92\xd9!-\xb0\xb9\x04\xc4\x1cw\xcdc\xee\xa8\xc2\xaf\x02\xe7\x1a\xdf\xa5\xd1NA\xcae\x04\xd5\x99\xbf"\x05\x97\xc4\x86\xa8\xde\xc1\xa0T\xb8\xed\x17&\xa9\xceT\x1b\xa7\x12\x1cil\xc0\xa03\x06M\xf7S\x9a\x81Q\x12\x9bk\xad)\x99\xbb\xf2\xd7z\xd1l\xe0\x00`+\xc6\xce\x99\xb40m\xd9\xb4\xb0\xc8p\x80\xf6\xe6N\x8cu\xc9_\x14\x14\xcd\x06\x8d-V\xdaJi\x7f0\xc6\xa6\xe8\x03w9\xe3\xb4q\xc8\xf3>\x95Zt\xf1\xab\x95S\xe9\x92\xd2\xa0\xa5\x0f6\xefB0\x16\xf2\xde\x94\xc9cJ\xc4\xc8\xaf-1\xf6Z\x04Y+\x0c\xc7\xc4/hm\xbabl!S\xad:\xf4\xc1\x16\x8d\x82B\xaa\xd26\x8d:I\x92}\xcc\xf9/4u\x93[hEJ^\x12I\x02\x99\xd4\x82\xd2Ovi\x94@\x93c\xcc[:IJ\x9b2\x8a\x07\xbe\xe3%\x8a,\x99\xdaa\xc0p\x9c1\x90.Y\xd3\xc0EQ\x84B\x83#\x18\x9dZ-\x12\xc3\x92R\xb4\x95gZg\x0c6\x88T\xdczVgd"\xf2\xf0k\xe1\x81\x18\xb3\x89\x7fie`\xd2_+\xee\x8c\xea\xc4\xa0\\\xde\xdf\x0e\xdb\xf5\x82\xa7t\xe1(\xb1`(;\x00L\xc0p\x921\xa0\xb1\xce\xf2\x84Ac\xd2\x1d\xcd\x89 \xd1\xa5\xa9\xc4V\xd6\x1d\x92\xc3\x1d\x0c\xa4\xc4\xae\x08i\x86C\xe9\x9e\x95V\xda\x80\xe1\xb4\xf0`\x84\xc6&VD\x83U\xa9f)\xa7\xad\xed\xca\x07\xa3\x93K\x14:\xdd\xe2\xc1\xe9\xb4\x1ap\x911PBdJx\xe4\xe1M\xc6\x00\x08\x82\xe7\xdc 5N\x18(BNv\xf2 S!P\xd6\xb5sR;\xcc\x82g\xf3f\x90P\xc2\x02"`\x18m\xf1`\\\xca\x07r\x8b\xa7\xcdOm\x85\x88\x9bp\x17\x83T*K\xb10-\x0c"\x97?\x82\x9b7\x03w9\x16\xa4h\x01\xc3Y\xc9\x070D_\xaa\xb1T\xcbR?\xe3\x00dW,D!\x9bJF;\x162G\x9e\xf4.\xb5\x12\x00\xca\xe4K\xd0I1=#\xa3\x80&\xb1\x00Z\xa5\x16\xc9\x92D\x81N\x15\x89T\xae\xa3\x7f\xc0]\xfd%\xdf\xfe\x99}\x13@\xf9o\x92\xe6*\x9e$\x93`s\xe8\xaa-$6"\xbbi\xdb\xfa\x1b\xbd\x88Lf\xdfh8_\n\x8c\x18\xde\x16\xdd\xa1\xdd\x98\x82\x06R\x8a\x84A\x19\x8aqg}\xe3\xa5\x87\x11\xd8\xc2@\tU\x1a\x17\xc85@\xa6>\x89\x83\xe6\x98\x18\x91\x91\xdf\xb7\x99_M,\x1a\x9d\xb7\xb3\xc3\x8c\x86*\x95\xfb1~\xc7%\x7f\x95Pic\x12\xbd\xa5#B\x83\xbaK\xcf\xb4\xc5\\\x96H|\xda{(\xb7\x17\xe4P&\xd5\xe5\xa6\x99j\xb7\xd9\xf1m\x9c}#\xc16IQI\xdfKwE=d$\xea\xcf};/q\xa3\x8d\x91\xf6\x02\x12Z.S\xdfFI\xd9\xa9\xd5:\xb7Z\xca\x97\xaf\x1d\xdfL\xd9\x0c\xd4\xc0\xb8\xbc\x19DV\r\xe7\xe4\x8eo\xe7\xa5/\x11\x06S\xdbC\xdb2\x97GE\xfb\xedG\xf7\xc5E\xd1>A\xea\x91\xfajkl\xca\x02jJ\x04t\xd6c\x83\xb8\x954m\xdf\xc4\xd6F\xcf-\x8a\xc8\xc5\x0bl\xee\xb9\xd2\x9e\xbf(}5\x96\x8aD\x9e\xe5\x8eUS\xb9\xe9\xea\xb9\xba|\x9b\x14=SRd=\xa33\x19\x98\xd4\xc1\x81T]\xfd\x0e)\x9e\xca\x12\x8f\xad\x9c\xa4\x8e\xb5\xd47\x95s\x12\xb6j\xac\xc8q\xc3\xe8\xdbQ\xd13J\x85tBt$\xf7\xf9<d\xa4@\xdc\xeb\xdb(tO\xcd\x1c\xe0hs7\xab\xd1V0\xa9\xc0\x19\xaa\x17\x0e\x7f\x8c\x9f\xcb\xcc\x0f\xa5\xa1\x8a\x85\x8c\x8c\xe8\xcc\x90\xf6\xaf\xa6\xee\xc9\x99\xaes\x07\xe4\xb6JP\x85\xd9\xe1\x07|\x7f\x90IQy\xfb\n[b/s\xbf-b\xbf}\\|#m\x8c\xf1\x06\x9a\x8a\x0e\r6w#\xce\x88\xbd\xfd\xf6(tU\x98\xa5\x04\xe3a\x99\xe6\xa0\x8fM\x1c+\xe1Z\x1e=\x9b\xe3$\xce\x11\x92\xd5A\x94&\xcf\x8a\x02\xcc\xa7\x13\xd9\x9c\xae\xff\xa4\xef\'\x8e\xaf"\xc7\x03O\x8a\x96I/\xa4\xef\x8aD\xae\xa9\xd2v\xe5\xa0\xd0\xb9\x9bw\x12\xda\x1c+is\x08T9\xd3\xb8,#\xd6g\xde3\x8eO\xb3o`\xa8\xc7R\t\x8d5)\x97\x14e\x15\x87\xef\xf1\xf3\xa6\xcc\xe1[\xd44\x07\xb5HR\xe4NE\xb6:\xf8gs\x8c\n\xc7\xd6\xe6\xeeWp\xf4g\xd8\x86c\xd0]y\xdc\xe2x\xf4v|\xea_\x07\xb1\xf8\x12\xe7G\xde\xff]\xd3\xf9%*8i\xc2\xddr\xe5W\x11\xd4\x9c\xb2\xd3%\xfb\x99\xc9\xf5\xec\xf3\x8b\xd3\xe5K\xc6\xaa\xc5mx\x8c\x9a\xc2\xf0X5\x9f\x87G\xfd\xb1\xe6\xb6\xf2o\x9d\xc2\x8a\xe4\x0b\xed\xda\xc7jU=\xd4\x9bz\xb5f\xab\xfan\xb6\xa8o\xd9\xd3z\xb6\xf8\xdc\xc4\x8b\x06\xd7\x9bU5\x0b\xaf\xf0\x08\xeb\xc9\x05\xe5j\x13\xd0\xf2\x9a)\xbdh\xcaB\xe3\xaf\xfd\xabM\xbf\xd0h\xf6\xf9\x9e&a\xb7\xb3\xbb\xbbzU/nj\xf6\xe8_9214\xc8\x0f\x18\xbb\xad\xebG\xff\xc0\xfdr^{n\x8d\xf2\xa30 \x87\x1e*6\xaf\xff[\xcf\xc3\x02\x96\xd2\xe2*\xc6\xb8y\'\xe3\xdbBR\xc6\xa0\x1c^C|\xabZx\xf7z\x18\x1c\xa7\'\xc9\x12\xb7,\x85\xbfC\xbf\r`\xacH\xbeM\xe9\xb4\xa4P]\x89\xc6\xd2\xe7\x8eu:Z\xfa\x9dD\xbf\xa5/\x7fmK\x1c\xfa7zW\xb2\xac\x89h\xc3}C5\xaa\xa9\x82\xa6\xcb\xd2k+Y\xaamK\xbf\x16\xe9\x01\xfa\xb3\xb1G\xef\xfd\xed\xb2\xb4\x8a,u\xb1\x04\xcbu\xf3\xfeL\xc4\xf7~\x9e\xb1NK\xcf\xad\xd9b\x88\xfb:\xea9\xf6u\xcf\xbf#\x12{\xd64\xd4\x00_\xd9b\xa9\xc2\x89\x8dv\x05r\x88g"\xb7gM\xe3\xd7t[k\x86\xea\xef\xab\x1eb\xecu\xba\xb9\xe51\x9e\xe1P\xd10dU\xb8/L\x9cA\x85\x86v\xbf%\x14K\xa9"J\x17\xd1\x92\x80\xef\xf1S{nC\x93\x0bM\xa3\x00q\xcdp\xda\n5\x99\xef\xb1\x0cy+JTT\xcc>\xaaQ\x10\xdf^\xec\x8b\xa7\x0ehe\xb6\x94\x01\x9d\xe7V\xc6\\\n\x95\xa9\xd3\xd2\xe7mh\xf9\xa0y\xbb\x1bs\x87N\x9cq\xaf\xc8}\xd9\x17-u\x89\x8a\x85\x98\xe9\x02L\xe4\x01\xf7X*\xeb-MYS\xf2\x98\xe9\\6{\xc6\xe0\xf7,m\x89\x8a\x8bkj\xa5L\xb3W`\x8f\xa5\xf1\x96\xae0$c4\x8c\xb6*Z*\xbb\xc7\xd2\xe7-\x96\x1c\xa23\xab\x893`\xf4\x97dv\x8f\xa5\xf4\xd2\xc6\x98\x17\xb7\xe9}MjM*\xfb\x10\xbf\'\xf9T\xcf\x97_\xd9\xd7j\xcd\xaa\xdb\xdb\xf8}\xcf$\xbc\x9do\x0c\x92]\xd0\xf2-)\xef\xd0q/\xe3;*N\xad\'\x91\x1f5<\xce\xb3x]\xed\x97p\x7f\xf3\x99~\xb3\xef\xe9\xb1\x97\xc9\x83\x0e1Nv\xe7u\xb5`\xef\xeegw\x9b\xf4\x05\xd1y\xf5mk\xc0\xfb\x98\x9e}\xf5\xea\x15\x9bV\x9f\x9e\xe6\xd5\x8a\x8dg\xeb\x8dG\xb3\xbcc\xd7\x01\xdeC\xbd\xd8\xb0\xb3-\xd2\xe8\xe9\xc2\xcbG\xef\xe8a\xe3\xf9\xd6\xf0\xe7Mf,\x8d~\xbd\xfeH\x0e\x87a\x1f\xe74\xfcf29\xa5A\x1c\x86\xc3c\x1c\x0b0?>T\xdf\xc2\xd3\xbcu\xc3\xfb\x16\xef@^\xb3\xbe\x9b\xd77\x1e\xe0\xba\xc1\x14\xe8\xef\xba\x1d\xb0\xf9\x10\xa6\x9b\x97%$\x87>\x0c\x99{\xcf\xea\xe1s^/=\xf9\x87M\x95\x8aC\xf1\xfb\xb5\xe0\xd7\x0b\xf12\xd2\xfa\x7fg?V\x15'
p416
sg23
(lp417
sg25
Nsg27
Nsg28
VShelXL
p418
sg30
Nsg31
S'c69b92501b84fa8b915e739b619eb2f0'
p419
sg33
I49
sg34
VLeast Squares
p420
sg35
F0.20960000000000001
sbag1
(g12
g3
NtRp421
(dp422
g15
I01
sg6
Nsg7
S'df1d41851e13b33b8a3ac0fe4927cc66'
p423
sg16
g17
sg21
S'x\xda\x8d\x95[\x8fZG\x0c\x80\xdf\x91\xf8\x0f~\xa8\xd4DYN\xc7s\xf5T\xea\x03!P\xb6\x81\x85\xb2TJ\xf6%\xa2\xcdF]\x85\x85-\x17\xb5\xf9\xf7\xf1\xd8s\xdarV\x95*\x81\xe4\x19\xfc\x8d\xeff}\xbd\x9e\xc1\xe9\xfe\xf1\xe9\x83\xfd\xb0i\x0e\xf7Gx\xd8\xc1\xd2\xbe\xc0\x97\xed\xb7\xdf[\x8d\xe7\xb0\xd8~\x84\xf5\xff\xd0U\xed\xdb\xe9x\xf6n\r\xc7\xfd\xf6|z\xd8\xef\xfe\xe3\xcd\x15\x82i\xd0\xc6+\x80\xd5\x9f\xf7\x9b\xcf|2\xce\xf3i\xb8}\xfa}SN\x06\xf9\xb48<\xdc\xefN\x1byhSl>\x9dO\xfa\xc0d\xbb\xf9\xed3\xfc\x05?\xc0\xc04\x9e,\xbc`\xc8\x05\x07/\xe1\xd3a\xff\x08\xcb\xcd\xe1\xb8\xdf\x1d\xbf\x85?\xce\xfbSy\xe4X\xb9\xfd\xe1\xf1\xbc\xdd\xc0\xa7\xfdy\xf7\x11~\xfdR\xfd\xfd\x1e`\x84\x04\x8b\\\xc2\x18\x8dg3\xe0\xe7\x12\x9a\xe4\x00 5)E\xc3\x0251g\xbe\xb1\xb1!\xcc\x91or\xf1\xd4<\x17\xfa\xbd\xbb\xf1j\xc5\xc7\xe0\xea\xbd\\\xbbV\xf0U@\x84\xf6\xea\xb9\xd0\xef\xcd\x86\xeb5\x0c\xb0\xdf\xbb}?\x9f\x03~g\x07\xef\xae`\xf0\xfe\xaa\x88\xaf\xee\xeau\xb9+g\xbd\x1e\xdc\xfd\xa3\xfdJ\x7f)\x80\\O\x86#\x18\xc1\x14\x16\xfd\xde/7\xd7k\x88\xbe|\x9c\xed\xf7\xd6\xe3\xf9\x12l&6\xd9\xdc6\x80l\xfb\xf5\xe2\xe6\r|3\xe5\x9b\xeb[V\xed\xf7&\xf3!\xeb\xf4{\xcb\xd9\xf0\x06,k,\xd8\x7f\x00W\xbc\x8d\x8eb*B \xe7s\x11\xbc\x8b\xd9\x02b\t\xa4\xc4T\n\x9c\xbcf\xd1%\x81m\x85\xbd\xcf\xca$\x17\x12\x16\xc1\xc5\x90M\x07\xa6\x9c\x05\xb6V`W\xe1l\xd0\xf9"\x90q\x18\xf4\xb9\x94:\xb0\x8f6\t\x8cY`\xdfZ\x8e\x94D\xc3\x07\xa4X\x04\xcb\x05N\x1d\x98\xb2\xd7. \x81C\x1b3\xe5\xa8B\xe2N\x118\xfa\x14.\xe1\x80)\t\x1cQ\xe0\xd8Z6\x18m\x110\x05\'\x82s!`\x076d\x04\x0e\xeavjc\xf61K\x9e|"K"`q\xe1\x12v\x98\xfe\rS\x0bsr\x85\t>\xd7l\xbb\x1c\xba\xb0\r(\xb0\x0f<\x0f\xc6p\xeaE\xd5\xf2 \x88\x06E\xef4\xe6\x8c\xc9wJ\xe5\x8b\xa7\x10\xd9O\xb1<\xac\x96S\x0c\xd1k\x9d\xad\xaa\x06\xb6\xdcI\x18\xc7\x11\x04Nj\xf9u\xb5\xcc\x9d\xe1\xb5T\x8e\x9c\xd6\xd9\x19\xea\x94\xcaEt\x02\x97&axTa\x1f\x82jX\x87^\x82w)\x87\xae\xdb1\xa8\xdb\xa5\xb7\x19~S\xe1d\rI{r\xc8Y\x04\xc7\x05\xa0\x0e,\xde1\x8c$\xf0\xb8u;\x8bK\x05f\x8b\x02\x87\xd2\xbc\x970\xd3\nG\x81\'-l\x93\x97\xae\xf4\x14\xb4=\xb9T,\\\xc22H\x05\xd6\x84\xfd\xf87\xec\x9c2T\xf6\xa2\x08\x96\xb0k\xb9\xc6\x8cN\xe0i\x85)ec\xb5I\xc8x\x85M\xeaZ\x8eT\xddF\x81\xaf\xdb\x84\x11&\xd2\x91\xf4\xa6v{\xc6g\xcb@v_l\x8cf\xfb\xa7\nG\xaa\x15\xe2&I\x9am\x13\x9e\xb9M\xd2\x9e\xa1\xc9Y\xe0\xb7m\x9d9d\x9d*o5\xdb\xde\x96\x19\xea\x8c\xa4\x94*\xf02\x17x\xd6&\xcc\xd7\xc6\xe2\n\xd5\xa9J\xbc\x0e\xba#\x89Va/\xf0\xbc\x8d\xd9G\xa7\x99#\xaa\x1d\x86\xc9\xda\xaee\xa3n\x07m\xcf\x9b6\xdb1Z[a\xd4\x9aE^\x9f\x9d5\x14\xbcWX\xb3\xbdhc&\x0c\xda\xdb\xbc\t\xebV\xe3\xb5\xd0]\x06Ta\xcd\xf6\xb2\xc2\x19#\xaf;`\xd5\x90\x82\xd69Q7\xe6\x88em1l4\xe6\x9f\x05F.{$\xcd\x93\xa9n\xf3\xe0\x87\xceH&\xf6\x8fa\xcf\x03,\xf0\xaaZ\xc6\xec\xd5[\xfeo\r\x92v\x1b\xb8\xd2\x970\x05\xa3\xb0\xe7RM\xdf\xce&\xc0\x1e\x8c\xf9\x7f\xa9\xdf\xfb\n@\xb3\xaa&'
p424
sg23
(lp425
sg25
S'Solution 3'
p426
sg27
Nsg28
VShelXT
p427
sg30
Nsg31
S'65857d7a2309b10e9933bb87e7df1bfc'
p428
sg33
I0
sg34
VIntrinsic Phasing
p429
sg35
Nsbasg21
S'x\xda\x8dYko[9\x0e\xfdn\xc0\xffA\x18\xecb[4q\xf5\xa0^\x8b\xcd\x00\x99LRg\xea\xbc\xbd\xbb\x9db\x80\xe2\xb6\xb9i\x8c:v\xc6v\xa6\xdd\x7f\xbf\xd4\x8br\xed\xeb"y\xc07\xba\xa2D\x1e\x92\x87\x94\xd2\xef1\xfcZ\xb5\x0f\x8f\x1f\xe4`\xd1.\xd9\xa7E\xdb\xac\xda[\xf6\xf1\x7f\xecfx<z7\xda\x97\\\xc0k\xdb\xef\xf5{\xe3\xd3\xf1(\xcf\xfd\xd0\xc4\xd9\x93\x19\xbb\x94/\xc4\xcb\xf2\xdb\xef]\x1f\x9f\xb1\x8b\xe9-[\x9b\xbbcV\\~\xcc\x96\xf3\xe9\xd3j2\x9f\xed\x98u-\x18\x1f\x08\xe9\xf6\xd8\xf5\xd7\xb6\xf9\x82\x7fp%\xf7\xd8\xe1\xf4\xf1\xbe\t\x7fp\xb1\xc7.\x16\x93v\xb6j\xe2*MP\xea\xf1i\x95\xa4O\xa6\xcd\xa7/\xec\x1b;`\xfb|\x00\xd6\xb2\x17(\xa34\xb0\x97\xecn1\x7f`\x97\xcdb9\x9f-\xff\xc1\xfe|\x9a\xaf\xc2"\xcb,7_<<M\x1bv7\x7f\x9aU,\xc6\xffdG\xc2\xb1\x0b\xdf\xef\x1d\x1d\x8fF\xb8\x94\x15\xdc*f\x07\xd6\x1a\xe6\x06\xc6{\xc5\xa4\x198\xe1\r\xf3<\xfd\xf4{\xef\x8f\xaf\xaf\x99VQ[\x9e? \xe9\x8e\xc6\x85\xef~ot8\x1e\xb3}\xd1\xef\xdd\xfc~v\x86\xef\xf4\xfe\xbb\xbd\xfd\xdf\xf7\xf0\xe1\xd5\xfb<\x88#\xe1\xcf8\xb8\xff\xbe\xce|\x15\xc7qr\x1c<9<bGl\xc8.\xfa\xbd\x7f\x9f\x9f\x8e\xc3\xbe\xf1\xa7\xdfc\xb8\xcb\xe0f\xc0L\xbfw9:<gL\xe0\xd3/\x17\xe7\xbf\xb2\xbf\r\xfb\xbd\xe9d\xb9b\xd0\xef\xdd=4\x8fL\xf6{\x87G\xe3\xc3\x84\xc5\xbf\xe6\xd3\xf6\x9b\x1c\xb4\xdfV\x8bf\xf9s\x1e\x1b~\x99\xde,>\xb1\x9f\xfe>\xf8\xe3\x8f\x1c=\xf7_\xa6?\x95\xd7\xaf7dp\xef\xff\xbe\x19\x8eC\xac\xa17y\xf8\xea\xf7N\xfesx\xcd\xd2\x17"i\\\xc0\xea\x02AaL\xa51e\x84\xe6<=k\'-\xb8\xfcl$\x888G\x88A\\,\x8dsP\xc6\xe4G\rR\xb3\x83~\x8f1\xda\x82K-<>\xed\x07\xe8\xad\xd3yTp\xa5\xcb(\x07\x1du\x90\xa4\x83\xd6\x12\x94\xcd:*\xe7e~6\n\xb86\x1d:(nI\x1d\xa7\xe5\xa6\x0e \xac+\xbb\x81\x12y\x94\x1b(B\\z\xf4\xcb\xe1\xc9\xe9;&\x00\xd3n\x18\xb5\x91\x05\x05\\??[!\x8d\xc9F\x18\x8e\xf8\xe8\rm\xf6\xc5@\'\xa4\xe3j\x8c%|\x15\xd9\xc6\xbd\xb1>\xef\x8b\x0b\xeb\xa28\xda,\xa5\xef\xb2\rQ-\xf8\nP\x9b\xb6\xe1\x98-V\xa0r\xd9L!%\x8dj\xcf7lSd\x1bBc|\xb1M*)\x80\xb4\xb1\x12\x9eg\x1bT\xbf)am~\x06\xf0\xe0r\xecXTB\x8a\x0e\xdb<\xda\\\x14\x01\xc5\xb7\xfc\xa6\xb4,~s\xbc\xd8V\xbd\xc1%\x98\x14;\xba\xe2\xab\xb9/V\x805\xde\xd6XV\x86w\xc5/7YMn\r\x06\xc7&\xbe\x96\xe2Wr[fr\xebK\xfc\n\xc5U\xd4\xc1\x90\x0e\x06\xe3\x9b\xe7\xa9\xc2je|\x1e\xc7\x006\xb2C\x07\xa7)\x14A\x00\xdf\xf6\xb1,\xd6\xe1TK\xea\x08J\'c6}lj\xfc\n\xaf5i\xc3\xbd\xce\xe8\x18\'\xf1\xfby>\xb6\x95\x1fBh\x95|t\x18\\\xa2\xe4)hc;l\xb3\xaaL\xc1\xc9\xdb\xf8\xaa\xf4:"\xe9=\xb9[\xeb"\x84f&\x1d\\\xf51fn\xc1\x14\'\x12\xd6\xc6\x08\xd7\x99C`\x88\xa3<\x07\xbf\xa5\x83\x8bQ\x92\xd8Hk\xdaX\x96Q\x81\x9c\x88\xf5\x87\xf3_p\xe9\x1c[\xd2\xb8\xb2((\xefK\xaccB\x0b\x0b\x1d:H\xa9T\xf5\xb1\xdd\xd2\x013\xa0\xf88\x93\\\x8cu\xf21\xf7\x81\'Q\x87#\xd2A\x83Q6{Y\x06\xfc\xf3^\x08\x83V\xaeC\x07\xad\x15\xd1\x8aW[<\xa9\xb9$\x9e\xf4\x9e \x11\x9a\xc2\x1ey9\xea\xf0k\xc5\x01\xb9\xc6\x95\x88\x02\x0b\xb6\xc4\xba\x0e\xa8w\xe6\x9b\x96\x84\xbb\xd8\x8a\x07)5\xc5\xbapD\xd0U>h\x19u8&\x1d$\x16\x16\xe7\xab\x0e\x92\xf2P9\xe8\xe2\x1del\t/\xd0\xa8\xfd\x86\x0e\x02\x03\xb5\x18o\x04\xf9\xc2K\xc2A9\x13u8\xa98X\x8c\xc9\xc2}\x0eS\xde\x14\x1c\xbc6]:H\x82\n\xd5\xd9\xe6u\xc5]\x81\ti\x9d\xd4\xe1\xc6\xac1b\xd4\xe1\r\xe9 $WP\xb8\x18\x00\xc8/\xc2f\x1e\xdc\xc4\xc1Q\xa4!V\xbe\x83\x7f\xa9XV\x1aD\xbe\xa4\xda\x8d5#\xea0\\\xc3\xc1P\xedA\x94L\x89_\x13J\x83\xea\xf4\x05\x07\n\r\xbe\xe5\x0b\xe5\xa5\xa8ya\x89\x1f|\x8d\x12H\xf1pZ\xe3Ax(\xa4\xe3\x90VJ\xc5\xc6J\xe8ygLzQ\x96s\n\xdb\xca\xad\x1e\x06\nL\xd8\x10\xf9\xefkl|\xb4!7\x13c\n\x15\xf9\xf7\x94\xf8W\tO8\xba\xc0P\xb60\x85\xf7[\xdd\x0c\xf2\xaf\xdc\xe4_\xb4\xed7\xb2M\t\xc4\xab\xd4U\xec\r\x8a\xbf1\xe08t\xd5\x16\x90\\\x13\rb\x01\xdb\x8cu\x0c\r\x8ajCd\xc3-A\xad2\xbeo+\xef\x98\x90\x9b9\xe6\xb0n;S,\xb2\\w\xf1\x8e\xf3\xc2S\x9c\xf1\xedX7\x82x\xc7\x1ar\xb7\xab\xa9\x87\x05\xac \x02\t\xdf\xb7\xb5\xbey\xa4;O!\xa4<\x10\xbeN\xc9\xe7\xe1;\xaa\xf1\xab=\x14\xbd\x15`\xb1,6c\x12\xf2N\xdb\xb8*\x89jB\x97\xb3U\xbb\x05\xb1\x06P\x7f\x86-\x0cA-\xbc\xdd\xb0mD\xb6a\x06r\xabK6y^Z\xc1\xd0\\mU\xdb\x1d\xb6\x9dU\xbfI\xb4"#\x85\xcd\x0c\x94\xc4\xc3\xbe\x8d\xfb\xcez\xc1\xa9[\xc6\xfei\xab/\xb1\xe10\x95\r\xf2\\R\xb1\xa4\x84\xc6*\xb2\xe9\xb7\xb3\xea7p\xa24TX_u\x81\x11\xf9\x1d\xfc3m;\xaf\xdc\x87\xad\xb4\xcc\xf1\xe2\x9c\x15\xa5\x9a\x1a\xa5\xbd\xd7]\xfc[[\x0c\x8d,\xbfi\x9b\xe3@\x19\xe0\r%\xbaR\x86z.\xb5\x99\xf3\xe7\xb5\xafV\x82\xfar\x87\xa7\x93b\xa7\x01\xb4\xee\x999\x7fQ\xf9L[\xcdU\xb1\r\x8bW\xc9y\'\x9c\xef\xe2u\x8d\x08\x90"v\xbb\x9f\xd4\xb5{\x95\x82\xc8\\x\xca7c\xa1h#\x93m\x87\x95\xcf4v\x8e\xf9\xd9C\x8d"\x94\xc1\xe3\xd1N\xdb\x86\xb1{\xcar\x18\xf3\xbed\x80\x97\xe1\xbb\x9c\xafP\r\xfe<|.\t\x1f,\x952gC0N@\xa99Re 6\xcf\x1dFR\xf9\xc1\xf6e\x03\x1f\xc1\x1d\xa8\xda\x88\xd2\xa3\x94\x14\xd7\xc6\x14\xdf\x0b\x95\xfa\xed\xa3j\x9bE>J\xd9\x84KA\x8dD\x8c3\xbb\xfbL5\x8c]\x15Q\tj\xee\xf3\x1a\xb8\x08\xc5\x8f\xc6^S\xffh\x8d\xe3\xb4F<  \xca\x84\n\x18A]\x11\xfaI<\xa3\xefG\x8c\xaf\x12\xc6\xfb\x01\x14\xa0C\n`g\\\x18\x17\xd97\xd7\xd7\xcd\xba\xa3K\xdd\x11Bl\xd5TD\x9dX\x02)\xb2\xc4\xa0R\xaeT\x02l\x97\xe5\x06\xc6\'d\x1bv\x86F\xe5\xe5A I\x97\nd@\x88\x1fb\xfc\xa6\xae\xa1\xf1\xb8W\xf844K\xa5{\x96B\x81\xff\xd1\x1a\xc3\x8a\xb1SP\xfa4\xe9\x01\n\xa5h\xec\xb7\xb6\xba\x9d.\x8c\x87oG\'\xe1\n\x88\xa5K\x9c\xe7\xdc\xf4]#W\xa5.\x07\xfb\xdc\xbb\xf9"\xec\xa2B\x94\x9d\xcc\xd9\xcf\x0c\x96\x93\xcf/N\xe6/\x19kf\xb7qZ\xe8\x1e\xc3\xb4f:\x8dS\xf1\x08\xc8n\x9bU\x93wD[0\x9b\x1f\x9bE\xf3\xd0\xae\xda\xc5\x92-\xda\xbb\xc9\xac\xbdeO\xcb\xc9\xecs\xf6\x17\x0e.W\x8bf\x12/\xebP\xd7\xe3s\x8c\xd5\xec\xd0z\xcd\x94\xeaJ\x8a\x80\xd2\xb6\xb3p\x89\x196\x1aN>\xdf\xe3"\xecvrw\xd7.\xda\xd9\xa7\x96=\x86\xcbE\xa6\x10q\xb7\xc7\xd8m\xdb>\x86\t\xf7\xf3i\x1b\xb0\xb5^\xe1\xa8\xd8G\x83\x1e\x1a6m\xffj\xa7q\x03\'\xfa\xbd\xab\x14\xbf\xe5\xde\xc2Ef\x8cg\x80p\xdb\x10>+\xee!\xc2\xa2\xe1X\x0bPR\xaeI\xaa\xf0\x06?\xad\xb0\xa9\x0e\x06\x1e\xea\x94DW]\xa9,\x19b\xc7\x87\x0c\n\x92\x81)\xf0\x13\xa0SRb\x95CI\xa8{\xa2;\xe2{\xeb\x05O{:\xd1%\x89\xbc\x18\xec\xd4k\xda\xc6\xea\x1f\xec\r\xddh\xe0\xcap\x92\xef\x92taO\xb3\xb6g\xec\x89\x90I\xa4O{C\x98\xd9)\x89)we\xab$&\xaeLUT\xa4\xbd\xb5\xda%\x19\x10rk\xda\xea\xc0u\xa1v\x81.\x1dK\xb7\xa4E*\xbd\xf2UR\x1bkR\xa7\xebl\x92\xe4;\xec\xb4A\xdbX.\xb2\x9d.I\xe0\xe9\x0b\xd2\xcd\x87\xf1;$c\x0c\x89j\xa7N1\xa4l\xd2\xd6\x18\xb3cOc\x82\xa4$I\xe4\xa1\xf8^)\xb0\xf9VE\xee\x90\x0c^\x89$\x9c\x11\xb2V\xe4\x1bN\x93\xb8}\xa7d\xd4\x16HR\x85[\xf5\xd8)\x99\x14\xf16\x1c\x8cvKj\x92\x04%\xa3\x84\x92\xd9\x9f\xca\xfa\x1fI\x9a5l\x8d\xc9w,io\xe0b\xb7d\xa0\x86\x90\xf4\xe3\xfb\x16Y\x0c\xd9\xe7!\xfd\xa7\xe0c;\x9d\x7fe_\x9b%kno\xd3\x7f<.\xe2\xadu\x16(r\x91\xe3\xd6(\xae\x83\xdf\x02\xbdm\xb0\x9bp\x06\x0fW\x89\xdb\xd2:\xb3\xd7\xcdnj\x0b/\xbf\xe35\xf6#\x9e\n\xf4\xb1\xd7ARE\xee\xacmf\xec\xe6~r\xb7J\x1d\xc2\x1e;k\xbe\xd5\x01p\x83\n\xcb\xabW\xaf\xd8\xb8\xf9\xf84m\x16l4Y\xae\x826\xf3;v\x1d\xd5{hg+v\xba\x06\x1a\xce\xae\xb8|\x08\x86\x1ed\xcb\xd7\x86?\xaf\x08\xb12\xfa\xf5\xfa\x03\x1a\x1c\x871\xb4t\x19~sqq\x82\x830\xc0\xf3L\x19\x8bj~xh\xbe\xc5\xd9\xa8\xec\xc6\x8b`\xdbA\xb2\x8b\xf6l\xef\xa6\xed\xa7\xa0\xe02\xeb\x14\xe1\xefz\x1du\x0b.,//\xabK\x0e\x82\x1b\x08\xfb\x80\xea\xc1\xf7\xb8^\x06\xf0\x0f2{\xa7\xa1\xf4\x1f\xa6\xa0\x8fz\xa1^&X\xff\x0f\xd5\x14)^'
p430
sg23
(lp431
I8
asg25
Nsg27
Nsg28
VShelXL
p432
sg30
Nsg31
S'c69b92501b84fa8b915e739b619eb2f0'
p433
sg33
I6
sg34
VLeast Squares
p434
sg35
F0.21229999999999999
sbsg359
g357
sg319
g317
sg271
g269
sg175
g173
sg151
g149
sg55
g53
sg20
g18
sg303
g301
sg87
g85
sg159
g157
sg8
g4
sg95
g93
sg71
g69
sg239
g237
sg127
g125
sg135
g133
sg79
g77
sg191
g189
sg103
g101
sg343
g341
sg279
g277
sg47
g45
sg199
g197
sg38
g36
sg223
g221
sg119
g117
sg415
g413
sg391
g389
sg143
g141
sg111
g109
sg399
g397
sg351
g349
sg295
g293
sg367
g365
sg407
g405
sg375
g373
sg423
g421
sg311
g309
sg383
g381
sg287
g285
sg335
g333
sg183
g181
sg207
g205
sg63
g61
sg215
g213
sg327
g325
sg263
g261
sg167
g165
sg247
g245
sg231
g229
sg255
g253
ssg16
g17
sS'hklFiles'
p435
(dp436
g32
[truncated: 1,003,187 more chars]
