# Supplementary material for: Amycolachromones A–F, Isolated from a Streptomycin-Resistant Strain of the Deep-Sea Marine Actinomycete Amycolatopsis sp. WP1
Source: Mar Drugs. 2022 Feb 24;20(3):162. doi: 10.3390/md20030162 (PMC8949813; doi:10.3390/md20030162)
Supplement: Supplementary file 1 [file marinedrugs-20-00162-s001.zip › phem_6B-1/phem_6B-1/phem_6B-1/struct/tmp/.olex/temp_5.hist]

ccopy_reg
_reconstructor
p1
(cHistory
HistoryTree
p2
c__builtin__
object
p3
NtRp4
(dp5
S'_active_child_node'
p6
I2
sS'name'
p7
Vtemp_5
p8
sS'_full_index'
p9
(dp10
S'467ddddce84d831cf89b5971df5d2dc6'
p11
g1
(cHistory
Node
p12
g3
NtRp13
(dp14
S'is_solution'
p15
I00
sg6
I10
sg7
g11
sS'_children'
p16
(lp17
I10
asS'res'
p18
S'x\xda\x8dXko[\xc7\x11\xfdN\x80\xffa\x11\xa4\xa8\r\x89\xf4\xce\xbe\xb7\xa8\x02(\x8ad\xb9\xa1L=\xd861\x02\x08\xd7\xd2\x95E\x98"U\x92\xaa\xd5\x7f\x9f\x99}2\xe4ePY\x86.\xf7\xee\xec\x9e\x9d9sf\x87\xfd\x1e\xc3\x9fu\xfb\xf4|\xab\x87\xcbv\xc5\xee\x96m\xb3n\xef\xd9\xe7\xff\xb1\x9b\xf3\xd3\xd1/\xa3\x81\xe0\xa0\xde\xd9~\xaf\xdf\x9b|\x98\x8c\xd2\xdc\xdb&\xcc\x9e\xce\xd9\xa5x\x03o\xf3\xff~\xef\xfa\xf4\x82\x8dg\xf7lc\xee\x9eYa\xf9\t[-f/\xeb\xe9b\xbeg\xd650>\x04\xe1\x0e\xd9\xf5\xb7\xb6\xf9\x8a\x1f\xb8\x14\x87\xecx\xf6\xfc\xd8\xd0\x07\x0e\x87l\xbc\x9c\xb6\xf3u\x13Vi\x08\xd4\xf3\xcb:Z\x9f\xcd\x9a\xbb\xaf\xec\x95\x1d\xb1\x01\x1f*k\xd9\x1b\xb4\x91Z\xb1\xb7\xeca\xb9xb\x97\xcdr\xb5\x98\xaf\xfe\xca\xfe\xf3\xb2X\xd3"\xabd\xb7X>\xbd\xcc\x1a\xf6\xb0x\x99W_L\xfe\xc6N\xc0\xb1\xb1\xef\xf7NNG#\\\xca\x02\xb7\x92\xd9\xa1\xb5\x86\xb9\xa1\xf1^2a\x86\x0e\xbca\x9e\xc7\xdf~\xef\xd3\xe9\xf55S\x01,\x97\xf1O\xfc\x04x6\xfa\xd7\xef\x8d\x8e\'\x136\x80~\xef\xe6\xd7\x8b\x0b|\xa7\x07\xbf\x1c\x0e~=\xc4\x87\x83Oi\x10G\xe8c\x18\x1c|\xaa3\x0f\xc28N\x0e\x83g\xc7\'\xec\x84\x9d\xb3q\xbf\xf7\xcf\x8f\x1f&L\xcb\xf8\xdb\xef1\xdcex3d\xaa\xdf\xbb\x1c\x1d\x7fdL\xe0\xbe?\x8e?\xfe\xc4\xbe?\xef\xf7f\xd3\xd5\x9a^=<5\xcfL\xf4{\xc7\'\x93\xe3\xe8\x8a\xbf/f\xed\xab\x18\xb6\xaf\xebe\xb3\xfa!\x8d\x9d\x7f\x9d\xdd,\xef\xd8w\x7f\x19\xfe\xf6["\xcf\xe3\xd7\xd9w\xf9\xf5\xbb-\x1b\xdc\xfb\xdf\xef\xcf\'D5\x0c&\xa7\x9f~\xef\xec_\xc7\xd7,\xfe\xa0#\x8d\x95\x08r\x8cNaL\xc61i\xc0K\x13\x9f\xb5\x13\xde\xf8\xf4l\x84w\x96\x9e\x01\x86a\xb18\xce\x95\xd2"=j\xed\x1d;\xea\xf7\x18+[p\xc1=\xad< \xd7\x1b\x9f6\xe1\xc05\xcf\xa3\xd2\x9a\x80A\x14\x0cZ\x0b+\x12\x06\x8b\xaf\xf3\x06FJ\xafd\x07\x06\xa1\xb8\xcd\x18\x84\xdd\xc1\xa0\x94\x85\xb2\x9b\xd0i\x94k\xe3\xf2#X\x1b0\xc8\x82\x81{\xade\x9a\xea88\t\x05\x1b\x84\xd5\xb61H\x95\xa7s\xad\x94\xdf\xc1\xe08\x94\xdd\x94\xc9p\x1c7y\xd4\x11m\xc7D\xd3\xe2\x07t\xbfK\xfeW\x1ag\xa8\xe4\x13t\xa5\xd2\x1d\x18\x9c/\x18\x94\x94j\x1b\x83t\xd6\xe6\x8d\x95\x14\xe5\xd1\x15?Z\xe1\x02\x06]\xfd\xa0\x85\x11i_e\x8d\x10\xbcp\x03?t\xf1\x01q\xa6G\xab1,[\x18\x8c\xd0>m\x0c\xd6\x99\xc2\x07YG!b0\xd5\x0f\x1e#\x9f\x9e\xc1J\xc8f\xc6\xa0\xcfM\x97\x1fx\x89\xb2D\xb5\xd8\xc6\xa0k\xa8PJt\xdaX\x08S\xa8au\xe4\xa4\xady\x81c"\x91\xccX\xef\xbd\xce\xfcDv\xb9\x0e\x0cV\x14?\x18\xeew0He\xf2\xc6`\xa0$\x03\x87\x82\xccH\x1f0\xb8\x1a\x0b\xa3x\xce\x0b\xe4!\xba%\xfb\x01\x0c\xef\xe2$"S\x99\xceN\xeeb\xc0\xa4\xce\'\x96\xf9p\x88\xc0\xe9JO\x94\xa5\x13\xce\x7f\xc4\xa5\x13\x07\x84S:MU\x98v6\xc7\xc8r\xf0]\xb1\x10\xd2f?(\x8d\xa4\xdb\xd6\x07S9\xc9\x9d\xacpJ,\x9c\x85\x80\xe1\xa4`\xd0\xca\xe9<U`\xdeA\x8e\x0b`\x92\xf1\x0e\x0cHVQ\xb4`7/p\xbd\xacQ\xe0\x8aT`\x00x\xcdX\x190\xfcT0H\xef\xb4N\xef\r\xc6\xd2\xa5C\x1a\xcd\x8d\xe9\xc2\xa0\x84\x81\xca\xc9\x0e\x9d\xd4\xbe\x1c\xde\xd74\xe5\x1b\xde\xd1\x01\xc3i\xc1\x80R\xe7\xb2\x9f\x10\x03wi\xdcp\x05\xaa\x8b\x93\xd2q_\xd2T\xec\xf0\x01\xb0 \xe4\xdd\xb4)\xb1P>S\x83\x0b\x88\x18\xce*\x1f\xac\xf2Y?\x94CF\xa8\xccI\xcc\x1e\xd1\xa9\xd5Z\x168\x98\x87\xdb\x9c\x14\xd9\xab\x18\xca\x90A\x01\x8ep\x05\x99\xd7>`x_0\x80\x00\x05"sC\x1b\xcf\x0b\x1f\xac\xee\xf4\x83)\x9c\xa4Z\xb3\xa3\xd5\xa2\xd0eC\x1f\x90\xeb\xd5;\x92\x07\x0c\xe7\x1b~p:\xc7B:\xe5\xc1g\x0cHp\xdf\x85AKU\xf3p\x87\x93j\xa3H\x88"\x15\xa8\xc6\xa5f!\xed\x03\x86\x0f\x95\x0f\xe0\x94\x80\\\xb3\xa4\xd3*\xeb\'\x96\xdb\xaez\xa1L\xc98\x87y\xb6\xc3\x07_f\xd2\xcaE\x14D\xc9\x0b\xd4\xd9\x80\xe1\x1f5/@\xf3\\\xb3,\xd5\xeb\x9c\x17\x1ee\xa5\xcb\x0f\n\xa0\xd6,\xbf\x83\x01CQN\xbc!\x15\xa6T\x11rd\xc0\xf0s\xd5\x07\xbc\xab\xe4\xdc\x05\xac\xc5y/mQ\xa4Dg\xbd\xc8\xa9\x83Z\xcdw9i\x95*\xec\xab\xc2\xa4T\x0e \x08n\x02\x86Q\xe5\x83\xb6F%}\x96J\x17\xad\xc6r\xeaL\x97\x1f\xac,w\x18\x84\xb3[\xb3L\xadN\xde\xe5\xbc\x10\nJ,4\xd5n\xc4pQ\xfd\x80%-\xfbAp\xeb c\x90(\x0f\x9dw9_8\xa9\xb1\xa4\xec\xd4n\'2\'\xa50\x85\x0f\xb2J\x05\x88\x98\x9b\x1fknJtD\xca&\xe7Ph3\x1f$\xd6\xd3N}\xf0\xa5(\x91\xa4mcp\xbc`\x00\xa9\xaaN\xba\x92\xb1\x86G>\x8ck^h\xdc\xcbT\x0c\x99Qx\x1e\x90]\xf7I\x03E\x00\x90Ib7\x16\xb2\x14lW\xee\xb4\x18\x01[\xaf\x96Q\x1f.\x0b\x06\x92\xad\xb8/n\xa5\xbd\x87d\x86\x97();\xf8\x00\xc2\x9a"\x15Bn\xfb\x01 \xde\xca\x06\xf1\xf2T\xf8\xe0\x14\x942\xce#\x86\xab\x88a@F\xe0r\xadTx\x03\xf1Y3=^\x16\xbb8\xa9!\x975@\x8ao\xdfi\x01\x15\xc6\x95\xebL\x11h\x89\xd2\x95\x1e\x15\xb2\xae\xdf;\xffytFm\x0e\x8b\x8d\xca\xff\xd3\xccb\x03z\x14\x15MH\xec\x07\x97\xb4\x0b\x92Va\x8f\xc8~`j5\xfd\xf2\xe6l\xf1\x96\xb1\x06\x1bE\x9aF\xb5\x95\xa65\xb3Y\x98j\x11\xec}\xb3n\xd2\x8e\xd8w\xe1\xb9\x9f\x9be\xf3\xd4\xae\xdb\xe5\x8a-\xdb\x87\xe9\x1c\x1b\xee\x97\xd5t\xfe%\x9d\x07\x07W\xd8:MC?\x8aXO\xb1Kc\xe9\xc0\xb5\x95\x8a\xb9\x14=\x94\xc2\xce\x19\xf5\xe9\xb4\xd1\xf9\xf4\xcb#.\xc2\xee\xa7\x0f\x0f\xed\xb2\x9d\xdf\xb5\xec\x99\xfag&\xb1&\xfbC\xc6\xee\xdb\xf6\x99&<b\xafF\x1er\xdc\xe2(\x0c\xf0@O\r\x9b\xb5\xffmg\xb1\xb0c\xe8\xae\xe2\x8d.\xddr\xa8\x14\xa2\xa2\xe2\x9b\x10=\x83m\xecF\xb4(V\xe1\xe0Xo\xd0RTK\x8b\xbdQ\xe0}\xb81Q\xef@\xd5\xb1\xcbR\xa3|\\\xc9j\t\xce\xbb\x08\x86\xfa/\xb4\xd4\xc4\xef]K1\xa4\xcb\xd1\x95\xda@Kw\x0b\xb2\xf0$\xed\xa47\x94\x9d\xbb\x96|\xe8\xf1zy\xa57\xcf)<e\x08\xa6\xb6H\xdd\x9f\xee\xb6\xb4\x84\xd6l\xa2%\t\']\xd1\x10\xd1R\x05\xee\xb4DJ^\xd9\r\x0fI/\xa3JP_\x81\xbe\xf5\x1a\xf6X\x92o\xdd\xe6\x9e<\xa0\xf4\xf4MDx\xef\xf7\x9c\xd3`y\xb8\xf2\xd5R;.c\xb5\x94qO\xe7\xf7\xa05\x9a\x98\xc0\x8b%\xb7\xd1\xa7\xd8\x10\xd9\xa4a|\x8f\xa5"K\xa8\xbe\xf5T\xaf\xd0\xd2\n\x88\xd5\x81\xeej\xfb-E\xb1\xc4f\xd3G\x0f)\x88\x1e\xe2\xfb\xf6$&\x04i\x8b\x96*\xf4\x04\xb8\xa7\x80\x14O\xb7\xef\x9c\xe4\xdb \x1c\x90j\xa6\xb5\xd1RE\xdf*\xfa\xdbeI\xd7\xc1\xabp\x87H\xf1T:\xb2OD\xc6c\xe6\xd9?\xb34\xd5C&0\x1c\x8b\x8c\xd01jz\xdf\x9e\xc4\xbe \xa5\t\xad\x85\x18G\x19\xe3i<\xf5E\xfb-]\xddSC\xf4\xa9\x8b+`T\xf60\x9eZ\xd2\xabp\xadL\xe7\xb4Q\x0b\xac\x96\x91\xf9Z\xef\xdb\x938$\xf8\xc69!r\xc7:\x1e\xdfK\xbf\xdf\x92$\x90\xc4m\xf2\xd8\xa2Z\xa3\xca>\xc5/\xfd>\xb7\xb3\xc57\xf6\xadY\xb1\xe6\xfe>~y9\x0e\xdf@%\x83l\x17\xb4|C\xca;t\x9cd|K\xc5\xb1\xc9\xc7\x8by\xd4\xf0\xb8\xce\xfc]\xb3_\xc2\xe9\xe5\x1f\xf4\x9b\xfd\x99\x1e\x93L\x1e\xee\x8a1d\xbb\x8b\xb6\x99\xb3\x9b\xc7\xe9\xc3:v,\x87\xec\xa2y-\x03 \xed\xb0\xba\xe5\xe0\xe0\x80M\x9a\xcf/\xb3f\xc9F\xd3\xd5\x9a\xd0,\x1e\xd8u\x80\xf7\xd4\xce\xd7\xec\xc3\x86\xd3pv\xf5\xcb-\x1d\xf4(\x9d|c\xf8\xcb\xbax,\x8f~\xbb\xbe\xc5\x03\x87alXl\x1e~?\x1e\x9f\xe1\xa0\x1aJ\xbap\xc4\xb1\x00\xf3\xf6\xa9y\r\xb3\x11\xec\xd6\x0b:\xdbQ<W\xd9\xb3}\x98\xb5w\x04p\x950\x05\xf7w\xbd\x0e\xd8(\x84\xf9\xe5e\r\xc9\x11\x85\xa1\xf8\x9e\xbcz\xf4G\xbf^\x92\xf3\x8fR\x95\x8aC\xf1\xcbb\xc2\xa3\xde\xa8\xb7\xd1\xad\xbf\x03W\xd7n\x1a'
p19
sS'link_table'
p20
(lp21
g4
ag1
(g12
g3
NtRp22
(dp23
g15
I01
sg6
Nsg7
S'f0fca2c654aa0b2deedf093280972d5c'
p24
sg16
(lp25
sg18
S'x\xda]\xcf\xbb\n\x830\x14\x06\xe0=\x90w\xf8\xc7\x165$^\x12\x1d\xc5*J\xa3-6\x85\xea\xd2\xa9C\x87\x96\x0e}\x7f\x9ax\xa1 $\x9c?_\xce\x81\xc44F\xe3\xfbx}\xee\t\x9eo\x9c\xc3\x9d\xd8\xaf\x1b\x94\x14\xa5\xd6\xe0L\t\xae"\x00\x8a)%\xb9\r)\x93Yf%\x94,\x15\x99\x042\xce8\xe7\xdbJ\xc9X\xf6\xbd\xedO"\xe6\x14\x93Fk\x88\x97 \xc4*\xdbJ\x89\xce\x8dA (\xb9\x0cmk1\tn>\x82\xc1w\xd1\x1b\x17v\xe6\xce3\x07\xe3\xbf\xdb\x9bo\xdc\xc0\xc4U^\xa0@\x8d\x13%\xd7\xae1\xf6a\xf3\xa2\xc4\xf4eEI}\xd4\x15bJ\xca\xee`\xbf\xff\x03\xb4\x0e7\xc1'
p26
sg20
g21
sS'label'
p27
S'Solution 1'
p28
sS'lst'
p29
NsS'program'
p30
S'Unknown'
p31
sS'wR2'
p32
NsS'hkl'
p33
S'4663bbf2a7b08b9d38f84c7eedb9deee'
p34
sS'_primary_parent_node'
p35
I0
sS'method'
p36
g31
sS'R1'
p37
Nsbag1
(g12
g3
NtRp38
(dp39
g15
I01
sg6
I3
sg7
S'e5025129b9c486098c3fafbd73762ceb'
p40
sg16
(lp41
I3
asg18
S'x\xdau\x95\xefO\x9b7\x10\xc7\xdfG\xca\xffp/&\xadU\xc93\xdf\xd9>\xdb\x93\xf6"M\xc3`\r\x84\x85LjySe+\xd5P\x810 \xda\xfa\xdf\xf7|\xe7g\x85\'\x9b\x04\xc2>\xfc\xf1\xf7|\xbf\x9e\xf5\xf1z\x01\x8f\x977w\x1f\xe2\x87Mw\x7f\xf9\x00W\xb7pF/\xf0e\xff;\x1e\xad\xe6\'\xb0\xbc\xfe\x08\xebog\xff\xe3\x94\x9d;?\x9a/\xde\xad\xe1a{\xbd{\xbc\xda\xde\xfe\xcfm+\x04\xd7!\xe5\x03\x80\xd5\xdf\x97\x9b\xcf\xb2s\x9ed7\xbd\xbe\xfbsSw\x0ee\xb7\xbc\xbf\xba\xbc}\xdc\xe8E\x9b\xea\xd9\xdd\xee\xd1.8\xbc\xde\xfc\xf1\x19\xfe\x81\x9f`\xe2\xba\x90\x12\xbc\x10\xc8\xc7\x00/\xe1\xd3\xfd\xf6\x06\xce6\xf7\x0f\xdb\xdb\x87\xef\xe1\xaf\xdd\xf6\xb1^\xf2\xd0\xb8\xed\xfd\xcd\xeez\x03\x9f\xb6\xbb\xdb\x8f\xf0\xfb\x97\xe6\xef\x8f\x003\xcc\xb0,\xf5\x19\xb3\xf9b\x01r]B\x97<\x00\xa4.%v\xb2\xc8\x1d\x97"\x16\xe2.ca\xb1\x94\xea\xa9\xdb_\x8cG\x17\xf3\xd5J\xb6\xd17\xbb\x9a}\xbf\x08m\x81\x08\xbdi\x7f1\x1e-\xa6\xeb5Lp<:\x7f\x7fr\x02\xf8\x03M\xde\x1d\xc0\xe4\xfdA]\xbe\xbah\xe6j\xab{3O.\xbe\x9d~e\xff\xa9\x80\x9a\x0f\xa73\x98\xc1\x11,\xc7\xa3\xdfN\x8f\xd7\xe2\x9c\xfd\x88Pw\xde\x01\x8a\xe2\xeb\xe5\xe9\x1b\xf8\xeeH,\xc7\xe7k\xe0\xf1\xe8\xf0dz\x064\x1e\x9d-\xa6\xa7@rb)^\x03\xf8\xea\xa3g\xccX\x171\xfb\x90t\xc1\x9e\x18\x10\xab\xfb\xf5%5\xad\xb1\x04\x8d\x9d/\nS\x83ct^\x99\xe4\xb9\x1a]\xc7>\xec\xc1\xccQa"\x85}\x83]\xc9\xa8pv>\x17\xbb\x8e\x88\x9e\xc3AL\ncT8\xf4\xca\x1eYa9\x80Q]p\x8e\x07\xca!i\x82%\xf7\xacp\xec\x95#\xc5\xacp\xca)\xb7\xc7cx\x0eG\x8c\xa40{\x85\xb9W\x96\xf2\xd1\xa7b\x8aN\x95\x99CL\x03\xd8ax\n\xa7>\xda\xe8H\xdd\xe6\x94"Z\xe4\xa2+\x03\xb7K2\xe5\x98\x15\xce\xbd\xdb\x92\x18KU(\xbd\xb2\x0bn\xa0\xec}Q8\x88\xf2\xcc\xc9\xdd`:\xe4\x932\x99C\x08\x16\xb0\x1c\x07\xb0/Z\xba\xdc\x15\x8b\xf6\xb4)\x93\xa7\xe4\xec\x96\\,r,J\xcfaf\xef\x15NY\x95_7\xe5@B\xe9\xc2\xe7\x14\xac\xc2\xca\x9e2k\x1b\xb1\x16\x89\xc0\xb3\x06Gq\xb6\x98\x0bH\xea\x0b\xd3^\x9e}\xae\xe1\xa80*\xfc\xa6Wv\xb1\x16\x800!\xb1\xc1\x12\xdbA\xaa<es\x1bY\xe1y\x83)\x15*\xc6x\xb6\x85\xd4\xcd\xe0\xcdR\x85\xa6\\\xcbS\xe0\xc3^9y\xf36d\xf6\xdcR\x15\x07\xb5M\xa5f\xa7\xc2A\xe1\x9f\x1b\x8c\xe4Z\x9cB&\xeb*,R\xb0\x83\x96\xe4`\xb0\x05\xec\xe8_\xe5h\xa9\xf2\xb9\xb6\xb1\xc2\xc9\x0f\xa3M\xb5"+\xec\x14>\xee\xdf\x8c9zk\xc9\xe0[\xb5\xbb<\x84\x13\xd7\xae\x8a])\n\xff\xd2`\xb9\x94\xda0\xa0l\xca%\xec\xe7\xb9\x94\xa7\xf0\xdb>\xcf\x1cQ\x19\x0c\x01\xf5hL\xc5\xe3^c\x98r\xb2</\xfa7G\xb2\xf4\xfa\x90\xa3\xcd0\xa9\xd7A\xc0\x02\xd7\xb1/0[\x9eOze\xcc\xa4\xd1\xc6R\xc8\x94\xa5\xdai\xd8U\xce\x94\xa3u\xd5i\x9f*\x1fl\xee\xe5\x9cK\xb0\x01\xc8{3L\xea\xf3)\xbc\xec\xa3\x1d\x83)\x0b\xecl*d\xe2a?;&\x85\x83\x05\xec\xac\xc1.\xfb:\xba\xe4h\xccm\xa4\x90T\xc9\xb0%\xc9\xa2\xed\xacH~\xad\xb0|lQ\xca\xd6\xa6\'\xbabQ(4\x9ca\xeck\x15B\x90\xff)\xbcj\xcaY\xd2\xac\xd1\x96/\xaa}1RH\xc3\xc6\xc8X\x9d\x128Hm\x1f\xbd]\x1c\x82\xfc\x9d\xcbwi<\xfa\n\x0bq\xa5\xef'
p42
sg20
g21
sg27
S'Solution 2'
p43
sg29
Nsg30
VShelXT
p44
sg32
Nsg33
S'7ae06133fd077a4ffa06fe901c021c29'
p45
sg35
I0
sg36
VIntrinsic Phasing
p46
sg37
Nsbag1
(g12
g3
NtRp47
(dp48
g15
I00
sg6
I4
sg7
S'cefb9d97c533fa4439fcbb7fd39e01e3'
p49
sg16
(lp50
I4
asg18
S'x\xda\x8dXkO[G\x10\xfdn\xc9\xffa\x14\xb5*\x08p\xf6\xfd\xa8J$B \xd0\x18\xcc\xc3m\x93(\x12\xba\x81\xeb`\xe1\x07\xb5M\xa1\xff\xbe3\xfb\xf0:p\x1d\xd5\x80\xbcww\xcf\xd9\x993\xb3\xb3{i\xb7\x00?\x8bz|\x7f\xa5;\xb3z\x0e\xd7\xb3\xbaZ\xd47\xf0\xf5_\xb8<:\xe8~\xec\xee\x08\xc6\xd5k\xdbn\xb5[\xfd\xe3~7\xcd\xbd\xaa\xc2\xec\xe1\x04\xce\xc4\x06\xdf\xcc\x7f\xed\xd6\xc5\xc1\t\xf4F7\xb02w\xcd\xac@\xdf\x87\xf9t\xf4\xb0\x18N\'kf]p`\x1d.\xdc6\\<\xd6\xd5\x1d>0)\xb6aot\x7f[\xd1\x03\xe3\xdb\xd0\x9b\r\xeb\xc9\xa2\n,\x15\x19u\xff\xb0\x88\xe8\xc3Qu}\x07O\xb0\x0b;\xac\xa3\xac\x85\r\xc4H\xad`\x13\x06\xb3\xe9\x18\xce\xaa\xd9|:\x99\xff\x02\x7f?L\x17D2O\xb8\xe9l\xfc0\xaa`0}\x98\x14-\xfa\xbf\xc2>w\xd0\xf3\xed\xd6\xfeA\xb7\x8bT\x963+\xc1v\xac5\xe0:\xc6{\t\xc2t\x1c\xf7\x06<\x8b\xbf\xed\xd6\xe7\x83\x8b\x0bP\xc1X&\xe3W|\xe2\xe8\x1b\xfd\xb4[\xdd\xbd~\x1fvx\xbbu\xf9\xe9\xe4\x04\xc7\xf4\xce\xc7\xed\x9dO\xdb\xd8\xd8\xfa\x9c:\xb1\x87\x1eC\xe7\xce\xe72s+\xf4\xe3\xe4\xd0y\xb8\xb7\x0f\xfbp\x04\xbdv\xeb\x8f\xd3\xe3>h\x19\x7f\xdb-\xc0U:\x97\x1dP\xed\xd6Yw\xef\x14@\xe0\xbao{\xa7\xef\xe0\xa7\xa3vk4\x9c/hh0\xae\xeeA\xb4[{\xfb\xfd\xbd(\xc5o\xd3Q\xfd$:\xf5\xd3bV\xcd\xdf\xa4\xbe\xa3\xbb\xd1\xe5\xec\x1a^\xfd\xdc\xf9\xf2%%\xcf\xed\xdd\xe8U\x1e~\xfd\x0c\x83k\xff\xf5\xfe\xa8O\xa9\x86\xc1d\xf4i\xb7\x0e\xff\xdc\xbb\x80\xf8!!\xbds\xedV\x0fE\x01\x90\xb1O\x1af-\x8fm\xed\xa4\x12>\xb5\x8d\x94JS\x9b\xf3N \x8b\xfd\x0c\x03\xcb\x02\x87Xrh-\xb8\x12i\ri\x9d\xd3\xb1m\xa4b\xd27r\xd8h\x87\\r0o\xb5Jv8&\xf0q\xc9-%k\xe0P\xc2\x98\xc0\xa1\x8a\x1d\x92y\x93pJsn\xd2\\\xcb\x98\x17\xa2\x89\xc3\xb0h\x87.vhiYj+\xeb\xb9\xcdz8\xa1]\x93\x1e\x1a\xb7n\xe00\xc5\x0eo\xbcHmn\x95\xcemc\x14\xca\xdad\x87S:p\xd8\x12\x174Y\x9a\x84\xb3Vx\x9d\xf5U\xce\xa8F_\x84\n\x1c\xae\xf8\x82\x01\xb0"\xeb(\x85\x11\xd9\x0e\xe6\xa4k\xf4\x85\xe2\xb2\xcf\xd8[\x1cJ\x1aH\xf4/\xeb!\xbde\x99\xcfdm\x9e\xc7\x969\x1d8\xf6\x97\x1cZaDUl\x0b)\xb8Os\r\xf7\xa8p\x93/\xdc\xf8\xc0\xf1\xae\xd8\x81\x05\x92\xa5\xd8\x1a\x0c\x8cK\xfdF\xb3\xa4\xcds;\x04\xe5?r\x1c,9\xd0;\xe5\xb3\x06\xa8\x97\xcbqaJ;\xde\xc8!\xa2\x1d\x87\xc5\x0e\xcbK~8\xe9\xb5\xcavxe\x9b\xe2\x82\x8b\xca\xc0\xf1~\xc9\xc1\x85\xe0\x99C+t&\xfb\xc5\x9d\x8d\xf9\xfb\xdc\x0e\xe3\xa2/G+v\x18\xc3S[:\x8cL\xb6\x83\x1bn]c\\t\xf4\xe5\xb8\xe8\xc1\x95\xca\xf6;\x86\xab\xe7\\\xf7y\xef\xbc\xb0\x83\x8b\xc0\xf1\xfb\x92C\xe2z|\x99\x9bR\xd8\xbc\xf7\xbd\xd6\xbci\xcfaY1\x81\xe3C\xc9\x0f\x83E=\xe1\xb8\xa2lI\xfd\xd66\xe7\x87\x16\x89\xa3[\xf4\xd0V\xe5xJ\xcdl\xce7Lif\x1b\xf7\xadv6p\x9c\x14;\x84t\xcc%mp\x023\xb9\xaep\xd5X\xc7\xa8\xc6\x04\x8e\xd3\x12[\xf4O\xa4\x1cs\x94ny\x0fKk\x1a\xf7\x9c\xe2>\xc6\xb6W\xe2\xa2\rfE\xe6\xa0\xcd\x9f8\x9c0\xb1&<\xe7\xc0\xa31p\x9c-9\x18\x02u\x8c!\xdai\x8d\xca\x1c\xb8\xfdt\x93\xa6\x98N*p\x9cG\x0e<\xcb9\xb7"\xeb\xa1\x98Yj\xa3\xb145\xd6S\x9c\x8e9v\xf4\xa1{H\xc7\x1c\xc4\x83\xea\xff\\f\xf0\x02\xb2\x1b<\x17x\x16\r\xa63\xe2C\xd1\x15\xde\x11\xe0\r\xa8\xf9\xf0\xdb\xc6\xe1t\x13\xa0\xc2\x8b\x02MS<N\xabF\xa30\xd52\x0f7\xd5\xa2J+\xe2\x07\xf7\xd4}5\xab\xc6\xf5\xa2\x9e\xcdaV\x0f\x86\x13\xbcp=\xcc\x87\x93o\xe98\xc4\xce9\x1e\x9d\xc3p\x1fA[\x0f\xf0\x94\xc6\xaf0X\x8e\xd2\x98\x0b\xd1C\x88\xf7\n\x06tO\xa3\x85\x8e\x86\xdfn\x91\x04n\x86\x83A=\xab\'\xd75\xdc\xd3\xfd\t\x14\xc6Dm\x03\xdc\xd4\xf5=M\xb8\xc5\xb3\x9a\x14u\x06\xefX\xc0w\xd0\xa1q\x05\xa3\xfa\x9fz\x14\x16p(\xd7y\x8cJ\xdcIB\xea\x10}\xedu<\xc1(\xb7\x8b\xda\x94{4\x9b\xd6A\xa4(H!)J\xc4`\xc3<:\xe2\xd6 \xb1,\x9d\xcb\x82\xe4^\xcaX%Qwb\xd0T\x1b^"\x05\x9e\x85\x88T+k\n:\x15\x10\xe1\xb5\x8d\xfb\x85v\xedK$\xebxL\x8fs\xbd\xb2&V\xfa\xe0\xa7\xd4,VC\xfanD\x92\x9f\xa6 \xa5\xb1\x01\xa9\xb9\x13\xb1\x86\xd0\r\xa4\t\x19\xb4\xb5\x05\x89u0\xf8I\x17\x88t\xebqk\x90X\xec\xce]A\xe2\x0e\x08\xd1\xc0]\xe8\x03\x83g\xaa\x19i\xc9O\xbf\xa2\x10\xa759\xed\xa8\xa8\xad\xf4\xf2\x07H\xce\x8aBx\'\x8bu@G$\xa7j\xd0\x88\xb4\x84\xe4K\xa4\xd2>Z\xc9\x9c\x899\xa4\xd6\xad\xa9\t)VsH\xa5s\x96Gk\xdd\x9a\xa8\xd8\x90\xb7\xb2\xe4mX\x83\xb2\xcfD$g\xeeGHU\xa2"\x8c\x8c\xb9\x13\xf3V[\xbd\xceZ\xca\xdbp\xe4$k\xbd\n\xe3\xd2\xf2\xc8 \xc4:$\xc5\x93\x12.k\xcb\x8d\x8d\xe7E\xb4\xdaX\xbd&\x87,#\xa4-~\xba\x98\xb7VI\x1eO\x7fbjB\x9a\x10OW\xf2\xd6\xea\x80\x90ASb\xe0k\xf6\x8a\xa1]\xc6}Aj-S\x05\xd71\xe3\xd7\xf9\x19\x90\xa2\xe4\x90\x161w\xb8\x89\xb9\x84\xfb\xd3\xacA\x86WP\x00*n\xfd\xdb\x1a\xab5V\xd9q|\xe9\xfbZ\x8f\xa6\x8f\xf0\x88\xef~\xd5\xcdM|y\xed\x857\x90\x04\xc8\xb8P\xcbWJyC\x1d\xa72\xfe\xac\x8asg\x84M5<\xf2L^W\xebK8\r~W\xbf\xe1G\xf5\x98\xca\xe4\xf6\xcbbl3\xee\xa4\xae&py;\x1c,\xc2\xab\x93\xd9\x86\x93\xeai\xd9\x81\'t\xa7\xc8\xb2\xb5\xb5\x05\xfd\xea+\xbe\xb8\xce\xa0\x8b/td\xcdt\x00\x17\xc1\xbc1\xbe\xdd\xc2\xf1\x8ah8\xbb\xe8rE\x8e\xee&\xcfW\xba\xbf-\x96\x8a\xe5\xde\xc7\x8b+t8t\xe3-\x88\xe5\xee\xf7\xbd\xde!v*,MK\xe3\x83\x99W\xe3\xea)\xccFc\x9f\r\x90o\xbb\xd1\xaf\xe5\x9a\xf5`T_\x93\x81\xf3dS\x90\xbfi8\xd8F!\xcc\x83g%$\xbb\x14\x86\xa5\xf6\xa4\xea\xee\xf7\xba\x9e\x91\xf8\xbb\xe9\x94\x8a]\xf1\x9f\x05\xc1\xd2\r\xb9\x19e\xfd\x0f\xfa6rn'
p51
sg20
g21
sg27
Nsg29
Nsg30
VShelXL
p52
sg32
Nsg33
S'7ae06133fd077a4ffa06fe901c021c29'
p53
sg35
I2
sg36
VLeast Squares
p54
sg37
F0.2271
sbag1
(g12
g3
NtRp55
(dp56
g15
I00
sg6
I5
sg7
S'4c9254db51a765fc7a421f3e7860de83'
p57
sg16
(lp58
I5
asg18
S'x\xda\x8dXmO\x1bG\x10\xfen\xc9\xffa\x14\xb5*\x08p\xf6\xfd\xa5*\x91\x08\x81\x98\xc6`0n\x9bD\x91\xd0\x05\xce`\xe1\x17j\x9bB\xff}gv\xf7n\x9dp\x8e\xea\x808\xef\xee<;\xf3\xcc\xb33{i\xb7\x00?\xabr\xfap\xa5;\x8br\t\xd7\x8b\xb2X\x957\xf0\xf5_\xb8\xec\x1e\xf5>\xf6\xf6\x04\xe3\xea\xb5m\xb7\xda\xad\xe1\xc9\xb0\x97\xd6^\x15a\xf5x\x06\xe7b\x8boW\xbf\xed\xd6\xe0\xe8\x14\xfa\x93\x1bX[\xbbaU\x80\x1f\xc2r>y\\\x8d\xe7\xb3\r\xab\x06\x1cX\x87\x0b\xb7\x0b\x83\xa7\xb2\xb8\xc7/L\x8a]8\x98<\xdc\x15\xf4\x85\xf1]\xe8/\xc6\xe5lU\x04\x94\x82\x9czx\\E\xeb\xe3Iq}\x0f\xcf\xb0\x0f{\xac\xa3\xac\x85-\xb4\x91Z\xc16\x8c\x16\xf3)\x9c\x17\x8b\xe5|\xb6\xfc\x05\xfe~\x9c\xaf\x08d\x99\xec\xe6\x8b\xe9\xe3\xa4\x80\xd1\xfcq\x96\xb9\x18\xfe\n\x87\xdcA\xdf\xb7[\x87G\xbd\x1eBY\xce\xac\x04\xdb\xb1\xd6\x80\xeb\x18\xef%\x08\xd3q\xdc\x1b\xf0,\xfe\xb4[\x9f\x8f\x06\x03P\xc1Y&\xe3\x9f\xf8\x8dcl\xf4\xaf\xdd\xea\x1d\x0c\x87\xb0\xc7\xdb\xad\xcbO\xa7\xa78\xa7\xf7>\xee\xee}\xda\xc5\x87\x9d\xcfi\x10G\xe8k\x18\xdc\xfb\x9cW\xee\x84q\\\x1c\x06\x8f\x0f\x0e\xe1\x10\xba\xd0o\xb7\xfe8;\x19\x82\x96\xf1\xa7\xdd\x02\xdc\xa5s\xd9\x01\xd5n\x9d\xf7\x0e\xce\x00\x04\xee\xfb\xb6\x7f\xf6\x0e~\xea\xb6[\x93\xf1rES\xa3i\xf1\x00\xa2\xdd:8\x1c\x1eD*~\x9bO\xcag\xd1)\x9fW\x8bb\xf9&\x8du\xef\'\x97\x8bkx\xf5s\xe7\xcb\x97$\x9e\xbb\xfb\xc9\xabj\xfa\xf5w6\xb8\xf7_\xef\xbbC\x92\x1a&\x93\xd1\xa7\xdd:\xfe\xf3`\x00\xf1\x83D\n\xe9u\xbb\xd5GR\x00d\x1c\x93\xda{\xa4;<k\'\xb9\x14\xe9\xd9He4=s\xde\t`q\x9cImy\xc0\x105\x86\xd6(\xdf\xf4l\xa5\xf5\xda\xc6g\x84`(\x83&\x0c\'\x03\x86\xac1\x98\xb7V$;\xc7\x84\x8b{\x07l)\x9a\xfcPR\xba\x80\xa1\xb2\x1f\x923\xe5\xe3\xb3\xd2\\\xf9\x84a\x19\xf3\xc24a\x18i\x03\x86\xce~h%\x9dJ\x18\x8eIo*n\x84\xe5M~h\xc1#\xa7&\xfb\xe1-\xb3ion\x95\xf1\x89_cpC\xd9\xe4\x07\x1a\x04\x0c\x9b\xf3\xc2\x9c\xb3i\xdeX\x83\x84U\xfc*\xeb}c,\xd6\x07\x0c\x97c1Rk^\xf1\x88\x8c\xd4~ \xdb\xaa1\x16\x8d~\x1c2\xf6\x16\xa7\x12\x07\xc8\xbe\xae8ULhU\xe9\x03e\xd3\xa8\x0f\xce#\xc6a\x8d\xa1\x95\xe32\xf1\x81\xd9\x0ca\x06?\xb8\xb7\x8e7\xc5"$\x0f\x18\xef\xb2\x1f\x98h\x99\xf66\xca\tYq\xa3\xab\xf1\x17~8\x1d0\x8ej\x0ca]\xaduL\x85\xe0\x15\x1eSJ6\xc6"d\xc48\xce~X\x8eB\xad\xf4!-\xd3\x95\x1f^Z\xdb\x80!\x1c7\x01\xe3}\x8d\xc1\x057\xc6W\xdc(m}\xc5\x87\xd3\x8d|Hk"Fw\xcd\x0f\xa3|\x9aG\xc1rV\xc5\xc2\rsM\xfa\x90,a\x9cd>\xb8\xe2\\Wg\xce\xd8\x8a_\xedQ\x1f\x8d~h\xe5\x03\xc6\xef5\x86\xe4\xda1^iS\n\x9b\x9e\x8d\xd7R4\xe6E\xa5\xdc~\xc8\xfa0\x96W\xf9\xe4\xa8c\x95\x9e5V|i\x9bu*\x02F/\xf3\x81\'\xc4\x8b\xaa\xa61\x94E\xc2\x10\x98\xa2\xa6X\xb4U*`\x9cf?\x84\x12>q \x90.\xa1\xeb\xba"\x1as\xab+N\xcfrn\xa5p\xba\xe2\xd4iU\xd51#\x1d\xb7\xcdZ7\xd1\x8f~\xce\x0b\xfa\xe6e\x85\xe1\xea\xb5\xc6\t\xe5\\\x13\x06\x16\x99\x80q^c0\x8f\xd55j\x9ab\xd5:\xd51T=\x1e\x82\x06\x0cc\x85\x0b\x18\x17\x11\x03{9\xe7F\xd5g\x9f9V\xd7\x12\xcfm\xa3\x1f\x08\x81\xb9\xed~\xe8\x1dS\x9b\x83\xd8\xa8\xfe\xcfe\x06/ \xfb!r\x81gk4_\x10\x9e\xe4J\xe1\x1d\x01\xde\x80Z\x8eo\xb7\x8e\xe7\xdb\x00\x05^\x14h\x99\xc2\xa3K\xcb\x8a\xc9$,\xb5\xcc\xc3M\xb1*\xd2\x8e\xf8\xf1\x16\x1e\x8aE1-W\xe5b\t\x8br4\x9e\xe1\x85\xebq9\x9e\xdd\xa6v\x88\x83Kl\x9d\xe3p\x1fA_\x8f\xb0K\xe3\x9f0\x99[i\xd4B\x8c\x10\xe2\xbd\x82\x01\xdd\xd3h\xa3\xee\xf8\xf6\x0eA\xe0f<\x1a\x95\x8brv]\xc2\x03\xdd\x9f@v\xbc5\xbb\x007e\xf9@\x0b\xee\xb0W\x13\xa3\xa8\x08\x1c\xe5{\x18\xd0\xb4\x80I\xf9O9\t\x1bP;\xbc\x88YIU\x92j$ul\x13\xfe*Ce=\xb3M\xda\x0b\x81w<&\xedBdK\xec\xf1:\xe8F\x93\x92\xa9\xf7Q7k\xb4\xc4\xd6w!\xb3%\xf7\x92\xc7*\xa9L\xb0\xd4\xa4\xe3\x97\x96\x02\xcf+Z\xaa5o\x85\x88\x16\xde\xe8x^H\xbd/-Y\xdcSgK\xa6i%\xc6\'\x1cO7\x10\xd7l\xe9\xc8\xd2\xacy\xab\xe2^\x0e\xebI\xaa\xa3\x1b\xf6t\xe4\xad\xcd\x96\xd2\xc4=5\xb7*V\x1f\xc57X\xa2\x98/\xdcZ\x9c({:O\x9c+\x17\xe2%\x196[b\x0b\xbc\xf0\xd9\xd2\x84\x1a\x89\x08x\xa0B\xbc\x9e\xb9\x1fXr\x96\xe3tt\x02I9\xd1[\xcb\x85o\xb6\xb4\x14\'\xe7Y\tLF/\x85\xd5\xd1\x92\x8b\r\x96\x9a,Ef\xc8\xf2`)edjs\x9cV\x91\xa5\\\xd3\x90\xe0\xb1\xbb&E`\x9b\xda`\x19\x14\xaf2\xb7>r*\xad\x88\x1a\x12t\x1bl\xb4\x14d\xa9kK\xec\x9f2U\xa8\x18\'\xdb\xa4\x04\xba\xb8^p\x93\xe3\xd4N\xc5\x9a\x18\xbd\xd6\xa1\xe2o\xb6\xb49NnMD\x88^\x1bK\xfdf\xb3\xa5\xcbY\t\xb77b\xc6D\xa6\xb4\xd9\x10\xa7\xf1d\xe9kK\xba\x9c\x85\xbd\x8d\xb0\xe9\x94m\xc8\x8a\t5!k\x08[`\xcaJ\xdc\x13/\x85\x1b\xb2B\xed\x8cJ \x15\xb7\xe1]\x89\xd5\x1a\xab\xec4\xbe\xf4}-\'\xf3\'x\xc2w\xbf\xe2\xe6&\xbe\xbc\xf6\xc3\x1bH2\xa8\xecB-_+\xe5\ru\x9c\xca\xf8wU\x9c;\n+\xd6\xf0\x883{]l.\xe14\xf9M\xfd\x86\x1f\xd5c*\x93\xbb/\x8b\xb1\xaf\xecN\xcbb\x06\x97w\xe3\xd1*p\x81o\xbb\xa7\xc5s= \x98\xeedZvvv`X|\xc5\x17\xd7\x05\xf4\xf0\x85\x8e\xbc\x99\x8f`\x10\xdc\x9b\xe2\xdb-\x9c\xac\x91\x86\xab3/W\x14\xe8~\x8a|m\xf8vU3V\x8d>\r\xae0\xe00L\xcd\xbb\x1a~\xdf\xef\x1f\xe3\xa0\xc22Q;\x1f\xdc\xbc\x9a\x16\xcf\x11\x84\xe9\xef&(\xb6\xfd\x18W\xbdg9\x9a\x94\xd7\xe4\xe02\xf9\x14\xe8o\x9a\x0e\xbeQ\n\xab\xc9\xf3\x9c\x92}JC\xcd=\xb1\xba\xff-\xaf\xe7D\xfe~\xeaRq(\xfeg\x01\xf9\xa3\xb6\xe4v\xa4\xf5?G\xb7r\xbf'
p59
sg20
g21
sg27
Nsg29
Nsg30
VShelXL
p60
sg32
Nsg33
S'7ae06133fd077a4ffa06fe901c021c29'
p61
sg35
I3
sg36
VLeast Squares
p62
sg37
F0.22720000000000001
sbag1
(g12
g3
NtRp63
(dp64
g15
I00
sg6
I6
sg7
S'7bb2f7d8003ade2ec1186ae05ef013ae'
p65
sg16
(lp66
I6
asg18
S'x\xda\x8dXkO[G\x10\xfdn\xc9\xffa\x14\xb5*\x08\xec\xec\xfbQ\x95H\x94@Lc06n\x9bD\x91\xd0\r\\\x83\x85\x1f\xd46\x85\xfe\xfb\xce\xec\xc3\xd7\xa1\xd7\xa8\x0e\x88\xeb\xdd\x9d\xb33gf\xcf\xceM\xb3\x01\xf8Y\x95\xd3\x87+\xdd^\x94K\xb8^\x94\xc5\xaa\xbc\x81o\xff\xc0e\xe7\xb8\xfb\xa9\xdb\x12\x8c\xab\xb7\xb6\xd9h6\x86\xa7\xc3nZ{U\x84\xd5\xe3\x19\\\x88\x1d\xbe\x9b\x7f\x9b\x8d\xc1\xf1\x19\xf4&7\xb0\xb1v\xcb\xaa\x00?\x84\xe5|\xf2\xb8\x1a\xcfg[V\r8\xb06\x17n\x1f\x06Oeq\x8f_\x98\x14\xfbp8y\xb8+\xe8\x0b\xe3\xfb\xd0[\x8c\xcb\xd9\xaa\x08(\x059\xf5\xf0\xb8\x8a\xd6\'\x93\xe2\xfa\x1e\x9e\xe1\x00Z\xac\xad\xac\x85\x1d\xb4\x91Z\xc1.\x8c\x16\xf3)\\\x14\x8b\xe5|\xb6\xfc\t\xfez\x9c\xaf\x08d\x99\xec\xe6\x8b\xe9\xe3\xa4\x80\xd1\xfcqVq1\xfc\x19\x8e\xb8\x83\x9eo6\x8e\x8e\xbb]\x84\xb2\x9cY\t\xb6m\xad\x01\xd76\xdeK\x10\xa6\xed\xb87\xe0Y\xfci6\xbe\x1c\x0f\x06\xa0\x82\xb3L\xc6?\xf1\x1b\xc7\xd8\xe8_\xb3\xd1=\x1c\x0e\xa1\xc5\x9b\x8d\xcb\xcfgg8\xa7[\x9f\xf6[\x9f\xf7\xf1a\xefK\x1a\xc4\x11\xfa\x1a\x06[_\xaa\x95{a\x1c\x17\x87\xc1\x93\xc3#8\x82\x0e\xf4\x9a\x8d\xdf\xcfO\x87\xa0e\xfci6\x00wi_\xb6A5\x1b\x17\xdd\xc3s\x00\x81\xfb\xfe\xda;\x7f\x0f?t\x9a\x8d\xc9x\xb9\xa2\xa9\xd1\xb4x\x00\xd1l\x1c\x1e\r\x0f#\x15\xbf\xcc\'\xe5\xb3h\x97\xcf\xabE\xb1|\x97\xc6:\xf7\x93\xcb\xc55\xbc\xf9\xb1\xfd\xf5k*\x9e\xbb\xfb\xc9\x9b<\xfd\xf6\x85\r\xee\xfd\xe7\x87\xce\x90J\r\x93\xc9\xe8\xd3l\x9c\xfcq8\x80\xf8A"\x85\xa1\xb1\x1e\x92\x02 \xe3\x98\xd4^X\x11\x9f\xb5\x93\x9c\xa5qm\xa4r\x86\x9e9o\x07\xb08\xce\xa4\xb6:`\x885\x86\xd6\xdcz\x9e\xf6\x90\xd6)\x13\x9f\x11\x82)^\x87ax\xc4\x90k\x0c\xe6\xad\x17\xc9\xce1\xc9\xa5\xcb\xd8B\xf2:?\x14n\x140T\xe5\x07\xba\x8f\xe5\x17\x9e\x95\xe6\xda\xa7\xb5\x96\xb1\x84\xfd\x12\xc38\x1b0t\xe5\x87VN\xa5\xbd\x95\xe3\x8c\x9b\xcc\x8d\xb0Z\xd7`\x90\x7f\x01\xc3T~x\xcb}\xe2\x94[e\x8cO|\x18|\x16u\x18L\x89\x80a\xab\xbc0g\xadNv\xd6p\xa33\xbf\xca\x9a\xdaX\xac\x88~\xb8*\x16#\xb5\xd4\x99G\xcdL\xce\x8b\xe1L\x99\xdaX8\xfaq\xc4\xd8\xaf8\x958\x90\xc2K\x95\x9e\x15\x13\x8c\xe7\xfa\xf0\xdc\xfb\xba\xdcrf\x02\xc6\xd1\x1a\x03)\x15yo!\x05\xe7)G\x86{\xc7\xea\xeaC\t\xa6\x03\xc6\xfb5\x86\xf4\xde\xb94o0E<?#wN\xd6\xfa\xe1\xa2\x1f\xc7k\x0ca\xbddk\x0c\xc327\x06\x8b)b\xbf\xc4\x10"b\x9cT|XN:\x94\xeaCj\x911\xe8\x1c\xd5\xc5"\x1c\xd5\x07b|Xcp\xa4 \xfb\xaf\x15&.cp\xa7#7/\xfd\xb0T\xa7\x88\xd1\xd9\xf0\xc3(\x99\xb9qJ\x88\x1c\x17\xcfq\xbd\xc4`&\xfaqZ\xf1\xc11\xa1*\x9f9c\xf3\xf9\xc3\x83\xe3Lmn\xb5\x88\x18\xbfUy\xe1\xa8\x14>\xd7\xa6\x142\xfb\xe1\xb5P\xb5\xb1\xe8\x94\xdb\x8fU}\xe0\xd6Yw\xb8\xb22k\x89\xc6\x13`\xea\xeb\xd4\xa9\x80\xd1\xad\xf8\xd0x^|\xd64\xe6\xd6\x18\xc22U\x17\x8b\xb6\xca\x07\x8c\xb3\xca\x0f\xa1\xa4J\xb5)\x98\xf1\xae\xd2\x15d\xb5\xf6\xdc:\x170\xce\xab\xdc\x12\x05\x99S\xa7\xcd\xbaf\xa5\x93\xae\xb6\xd6\xf1\xa4\x07\x8c^\x95\x17\x8d\tu\x19\x03/\xba4n\x9cPF\xd7\x9e}\x151.\xd6\x18\xccc\x89\xc5\xb8)V\xe3\x12\x9e\x11\xdcyW\x83\x81\xe0\xb1\xc6\xfa\x11\x03\xefr\xce\xb5\xf4\xa96\x15sJg-\xf1\x1c\xd9\xab\xc1\xb0\x820:\x1f\xbb\'t\xcdA\xbc\xa8\xfeO3\x83\r\xc8A\x88\x1cE\x16\xfb\x81\x05\xe1I\xae\x14\xf6\x08\xf0\x0e\xd4r|\xbbs2\xdf\x05(\xb0Q\xa0e\n\x8f\t-+&\x93\xb0\xd4b\xa87\xc5\xaaH;\xe2\xc7[x(\x16\xc5\xb4\\\x95\x8b%,\xca\xd1x\x86\r\xd7\xe3r<\xbbM\xd7!\x0e.\xf1\xea\x1c\x87~\x04}=\xc6[\x1a\xff\x84\xc9\xea*\x8d\xb5\x10#\x84\xd8W0\xa0>\x8d6\xea\x8co\xef\x10\x04n\xc6\xa3Q\xb9(g\xd7%<P\xff\x04\xb2\xed\xb5\xdc\x07\xb8)\xcb\x07Zp\x87w51\xea<\x8d\xf2\x16\x064-`R\xfe]N\xc2\x06\x0e{\x87~\xac\x8e\xa4\x92t\x9d\x84\x1b[\x07\xf6\r\xc9z\xc56\xd5^\x08\x1c\xf7AKQYZ!\x83\x85\xd3^\xc5\xbb\xcf\xa9-\x96\xb4\xa7\xac,\xb9\x97,\xaa$\xdd\x7fh\xa9)\xdf\xff\xb5\x14\xa8Yh\xa96\xbc\x15\xa4Dh\xe1\r\x8f\xe7\xc5\xd7\xee\xc9\xda\x1e\xe5\xb4\xaf+K\xa6}\x8cO\xd0}\x19:\x10Wo\xe9\xf0\xb0\xf6Me\x89)\x0f\x96\x9aK\x195\x04[\xb0zK\x94\xac\xbe\xdd\xf0\x96\x93\xa6p\xacn\x119V\x82o\xb1\xc4f\xa9\xef*K\x13\xba\x1cD0*z\xed\xe9\x84\xd5YRk\xd2\xf7\x9b\xde\xf2\x90\rl\x88"S\x8a\xeb-\x96\xc4P\xb8\x1cR>\x99\x8cy\x14\xa4n\xd4\x0c\xf3-qR[\xd6\xe7\xbc\xca\xa73&+H\xb4\x14\xee5K\xb1Q\t\xcc\xc5;R\xc4=\x95\xdb\xc2\x90\xa5J \x87r\x9c\x86\xc9\xa82"e\x858\xae\xb5\xa4\xac\x10)yO\xeed\xd4n\xcd#\xd7\xca\xbff\xa9\xab|\xfah!\xadPQ\xc5\x85}\xcd\xd2\xac-Q\xd0T\xd2\xb6X\t(\xc6\xf5\x96\x86\xaa/\\\xcd)+\xd6%f\xac\x89\xb7\xbf\xb1\xafY\xba\xb5%6\x0c!Nn"\xb7xV\xb6\xedI5\xc4}\x15\xa7\x89\xd5\x87\xdd\x8fM\x9d\xf1\x16n\x8d%M\xd8\xa8!\xa5r\xd5\xc5\xbc2\xbf%\x9f\xc6\x90\xb4\x01\x90\xb8\r\xefJTkT\xd9i|\xe9\xfbVN\xe6O\xf0\x84\xef~\xc5\xcdM|y\xed\x857\x90d\x90\xed\x82\x96oHy\x8d\x8e\x93\x8c\xbfPq\xacVL[\xd4\xf0\x883{[l\x97p\x9a\xfcN\xbf\xe15=&\x99\xdc\xaf\x11\xe3lwV\x163\xb8\xbc\x1b\x8fV\xa1c\xc3W\xdf\xb3\xe29\r\xb4\xe8^s\xed\x8a\x97\xbd\xbd=\x18\x16\xdf\xf0\xcdu\x01]|\xa3#w\xe6#\x18\x04\xff\xa6\xf8z\x0b\xa7\x1b\xac\xe1\xea\x8a\x98+\x8a\xf4 \x85\xbe1|\xbbZS\x96G\x9f\x06W\x18q\x18\xc6\x17.\x96\x87?\xf4z\'8\xa8P\x9bx\x1e\x0b~^M\x8b\xf4\x06\xceH|\xbe\x9b\xa1\xe8\x0ebd\xebM\xcb\xd1\xa4\xbc&\x0f\x97\xc9\xa9\x90\x80\xba\xe9\xe0\x1c%1O^TI9\xa0D\xac\xd9\'^\x0f\xbeg\xf6\x82\xe8?H\xf7T\x1c\x8a\xff]@\xfe\xa8\x1d\xb9\x1by\xfd\x17\x99\xc3r\xfb'
p67
sg20
g21
sg27
Nsg29
Nsg30
VShelXL
p68
sg32
Nsg33
S'7ae06133fd077a4ffa06fe901c021c29'
p69
sg35
I4
sg36
VLeast Squares
p70
sg37
F0.22750000000000001
sbag1
(g12
g3
NtRp71
(dp72
g15
I00
sg6
I7
sg7
S'1083dcb03dc1da892bd660b22d464f56'
p73
sg16
(lp74
I7
asg18
S'x\xda\x8dXmo\x1b\xb9\x11\xfe.@\xff\x818\\\xd1\x04\xb6\x14\xbe\x0fY\xd4\x07\xf8|v\x9c\x9e\x1c\xf9Em\xef\x82\x03\x8cM\xbc\x8e\x85\xc8\x92+\xc9\x8d\xfb\xefo\x86\\\xce*\xd2*\xa8\x92 +.\x87\xf3\xf0\x99\xe13C\xf5{\x02?\xeb\xfa\xf1\xe9\xd6\r\x97\xf5J|Z\xd6\xd5\xba\xbe\x13\x1f\xff\'n\xceOG\xbf\x8d\x06Z*\xfb\x06\xfa\xbd~o\xf2n2j\xe6\xdeVi\xf6t..\xf5+\xf5\xba\xfc\xeb\xf7\xaeO/\xc4xv\'6\xe6\xee\x99\x95\x96\x9f\x88\xd5b\xf6\xbc\x9e.\xe6{f]+!\x87J\x87Cq\xfd\xb5\xae\xbe\xe0\x17i\xf4\xa18\x9e==T\xf4E\xaaC1^N\xeb\xf9\xbaJ\xabT\x04\xea\xe9y\x9d\xad\xcff\xd5\xa7/\xe2E\x1c\x89\x81\x1cZ\x00\xf1\nm\x8c\xb3\xe2\xb5\xb8_.\x1e\xc5e\xb5\\-\xe6\xab\xbf\x8a\xff</\xd6\xb4\xc8\xaa\xb1[,\x1f\x9fg\x95\xb8_<\xcf[.&\x7f\x13\'*\x88q\xec\xf7NNG#\\\n\x94\x04#`\x08\xe0E\x18\xfa\x18\x8d\xd0~\x18T\xf4"\xca\xfc\xb7\xdf\xfbpz}-l\x02+M\xfe/\x7fS\xb87\xfa\xd3\xef\x8d\x8e\'\x131P\xfd\xde\xcd\xef\x17\x17\xf8\xce\r~;\x1c\xfc~\x88\x0f\x07\x1f\x9aA\x1c\xa1\xafip\xf0\xa1\x9dy\x90\xc6qr\x1a<;>\x11\'\xe2\\\x8c\xfb\xbd\x7f\xbe\x7f7\x11\xce\xe4\xbf\xfd\x9e@/\xc3\x9b\xa1\xb0\xfd\xde\xe5\xe8\xf8\xbd\x10\x1a\xfd\xfe<~\xff\x8b\xf8\xf1\xbc\xdf\x9bMWkzu\xffX=\t\xdd\xef\x1d\x9fL\x8e3\x15\x7f_\xcc\xea\x17=\xac_\xd6\xcbj\xf5S3v\xfeev\xb3\xfc$~\xf8\xcb\xf0\x8f?\x9a\xe4y\xf82\xfb\xa1\xbc~\xb3e\x83\xbe\xff\xfd\xf6|B\xa9\x86\xc1\x94\xf4\xe9\xf7\xce\xfeu|-\xf2\x07\x89t\x10|\xbf7FR\x840y\xccx\xe9=\xe4g\x17\xb4\xe6go\x94\xf6\xf4\xac\xd40-\x96\xc7\xa5\x89F7\x8f\xce[#\x8e\xfa=!\xd8\x85\xd4\n\xe8\xf5\x80\xa8\xb7Q5\xa32hWF\x8d\x85\x84A3\x06\xe7\xb4U\x8d_0\x10l\xe3\xc0\x1b\x13B\xe8\xc0\xa0]\x8c\x05\x83\xf2;\x18L\x94\xb1x\xc3\xa9\x05\x83\x93\xfc(CH\x18\x0cc\x90\xd1\x07\xd5\xf8\r\xd2\x98\x82\x01\xb1\xc9\x00]<\x80\x85\x82\xc1\x06\xb7\x8d\xc1\x06\xd0\xec\xcd\xf3\xe6!:\xa6\xc4\xe9\x84\xc1\xb6<\x18t\xd5`\xb4N\x82k\xe6\x02N\x96]<\x04\x8cX\xf1g\xd4\x0e\x06\x83\x01/\x8e]0\xe5\xd1{\xe6\xd1\xcb\x8c\xc1\xb5<8\x1dd\xb3\xa8\x85\x10\\\x9b\x1b1t\xe5\x83U\xb2\x98\x82D\xd6\xb60x\x15\n\x06\xa5m1\x92\x9e\xb6\x9dG]p\t\x83oy\x88\xde\xd9f\xef\n\xac.\x18\xbc\xb7.\xc4\x0e\x0c`K\xe8\xa4\xf18c\x0b\x03\xe6r\x81\xa8T"29\x0e\xd6\xb7\xa9\xa1\x12\x06h\xcf\x05\xa6l\xb1\xf2\x80a\x93%?\xad\x8b\xb6\x0b\x83\x84P\xfc\x81\xdd\x8d\x85\xb5\x8aw\x9c6\x9f\x1ck6R\xd6\xda\x84!\xb4\xb1\xf0VkW\xf2\xd0\x98\x12\x17\xef\x15\xc9kG,|\xa1JF\x05\xbb\x18\xbc,\xaf1l\x8a\x1d+\x8e\x85\xf2\x88\xe1D\xca\x9fq\xe9&\x07td\x8c\xb8\x05\xc7\xe7\x02pv\x17\x06\x8dY\xc79\x89\x19\xb3\xad\x0f\xa0\n\x0f\xe89p\x004?\xe2\x1e\x12\x86\x13\xc6\x80\xe7\x8b1h\xa3\x83m\xc61\xb7B>O[\x18\x9c6\x9e\xd3\xd3\xef\xe4$\xea\x92\xe7\x1d\xb3\\)\x99b<\xc8\xb5\xc3\'\x0c\xbf0\x06\x83eG5\xeb{<\x18EV\xbc\x93>\xca\xaeX\xb4<\x18\x8f{\xde\xc2\xa0\xa2f5\xb2\x9e\xcf&\xd2\xca\xa9\xa1U\xc2p\xca\x184D+\xcb\xde-.Z0\xe0.u\xd7\xb90\xde\x15Z-%\xd66\x86\x10\x03k53&II\n\x0f&$\x0cgm>\x80\x95E\xd6-*\xb5\n\x85\x87\xe8sn\xech\xb5c8&\xee\xe4\x83\xd1\x92#\x0f\xb0!\xdb\x9e\xe5\xca\xb8\x84\xe1-c\xc0\x8d#\xbb%70C#\xe7\x83\xef\xccIc=\xd7,D\xb1\x93\x0f\xd6\xf1\x81\xcc\xe2\x97\x1d\xcb\r\xd9\x96\t\xc3\xf9\x06\x0f\xe0\x8a\xe8\x98`\x8d\xb6\x05\x83\x0f\xbe+\x1f\xb0\x9c\x16\'\x06\xe5\xa6C\xab9\x16\xdar>\xa0\x18s\x96\xd8|.\xde\xb5\xf9\xa0@J\xaeY\xb8\xa8-\xfa)\x9d\xe9\xca\x07\x0cW\xe1\xc1c*\xed\xc9\x87\xf4\xe8-\x1f\x06,\xf3\x9c\x1a6&\x0c\xffh\xcf\x05\xaa\x99\xf2\xac\x8d\x92y\x88\xce@W\xdd\xb4\x0c\x19k\xe4n\xcdR1\xb27o-\xa7\xa7\xe5X\xe8h\x12\x86_[}\xf0\xa8\x19\xa5^X\xd7\xf63\x00\xaa\xb3fA0\x96\xb5\xda\x87\xddX@\t\x802f\x03\x83\xe5*br,Fm> \xe9\xbepb!\xe7\x0ea\xd0\xde)\xd3\x85Am\xc4bW\x1f\xb0Fp\xe4s0\t\x83\xd6\xc1pW\xe1\xf2\xd9\xbchy\xd0&\x14\x85\xd7\xb8\xc9\x82\xd7\xa1r\x81\xee\xd4(v\xe2\x14\x96\x8e\xed\xdamX\x98\xb47\xdcJ\xc8\xc0\'V\x9b\xacQ\xef\xdb\xb3i\x8c+\xda\x88\xdd\x83rE\xaf\x08ZW\x0fc\x8cj\xf3\x01vr\x12$w\x8e\xca\xb4\xa5C\x9b\xc8\x99\xearN\x8e\xdbs\x81\x81\xf7\xa1`@\xb5/\x1aEe\xa4\xb3^\x00\xf0\xd9Tq7\x16\x96\x03\x80m\xe2\x06\x0f\x9c\xa96d\x8d\xbad\x0c(\x92&\xeb\x92\xa2\xf5])u^ki;4\n\x9bm\xdfR"\xb7k\x96\xc2B\xc5\xa2\x10l\xe0\xb0p\x13\x8a\x9a\x98cq\x951\x0c\xc8\x08\x19k\x16\xb5\x12Ke\xc9\x93\x88]qw>\xb0F\x05\x80\xeds\x81\x10\xa1\xecN\xb7\xed\x8c\x8cNszz\x8c\xc5\xf9\xaf\xa33\xba\xe6\x88|Q\xf9\x7f.\xb3x\x01=\xcaY\x8b\xa7\xff~\xb1$/\x06;"\xbc#\x8a\x9f\x84]M?\xbf:[\xbc\x16\xa2\xc2\x8b"M\xc3. M\xabf\xb34\x15\xb0\xb5\xbf\xab\xd6U\xe3\x11\xef]x\x9fx\xaa\x96\xd5c\xbd\xae\x97+\xb1\xac\xef\xa7s\xbcp?\xaf\xa6\xf3\xcf\xcd~pp\x85W\xa7i\xba\x8f"\xd6S\xbc\xa5\x89f\xc3\xedU*\xa3\xca\x0c5\xe7N\n\xba\xa7\x93\xa3\xf3\xe9\xe7\x07\\D\xdcM\xef\xef\xebe=\xffT\x8b\'\xba?\x0b\x83=Z<\x14\xe2\xae\xae\x9fh\xc2\x03\xde\xd5\x88\xa1\x10\xf0&-\xd4\x007\xf4X\x89Y\xfd\xdfz\x96\x1c\x10mW\x89[\xd5t9\xd4T\xa3\xa2j:\xb7\x18=Ow\x976Z\x94\x94i\xe3\xd8\x9b\xa2\xa5n-!\xb5>\xe8)u\xcatw\xa0\xd3\xdai\x89){eZKT\x7f\xc8]\x86\xcb\xbe\x9d\xeb\xb4\xd4Cj\x8e\xae\xec\x06Z\x19\x13JH\xf7.\xd2\x1bR\xdd]K9$\xe9\xber\x1bh\xd3Y \xd4!\xcd\x03\xea\xd6:-\x03&\xf7\x95\xdf\xf0\xa9\xa9f+LJ\x95}\x1b:\x8d]\x96\x802y\x05\x9b\xfb\x04\x9b\x15\x89R\x98\xf6\xa9a\x8f%1\x14v\xb9E}I\x966\xd2\n]\x96)*q\x93!\x95\x98\x89\xa02\xb7\x8aJ|\xa7%\xf9L\x87V5\xb5$G\xc5h\xc8\x96\xd6\xeca\xc8\x13\xb7I!US\xfd\xa2\xcc\x15\x1a \xa3\x95\xfb|j\xb2\xd4l\x89-x\xf2\x85Rn\x1a\xdd\xdcgIQI\xe5\xada\xc8\xda\x1c\x8d\xd4\x93Qg\x1a\xf7d\x82\x97di[\x86<\xf5\x81\xc4\x9c\xf3\xf9\xbe\xe3\xf6p\xeb\xd2Yq\xadet)\x9e\x06\x94\xcdUP\xc7\xefY\xfa\r\x9fZ\'}\x0e>\xa3\xc5\xcf\xf7,\xa1\x8d\n\xe4\xf7\xd85\xbb\xdc\xed\xc0>\xb4\x94\t\xa9\x005Q1F\xe7:i\x9b\xa8\xc4\xefZ\xc6\x96[\xc8y\x8b\xb5$\xe7\xef\x9e\xf3I\xfd\x10iB\x9bCN\x06\x9fU[\xab|\x97\xdf\xbbOG\xd2&\x04\x89\xdb\xe4\xa1F\xb5F\x95}\xcc?\xfa}\xacg\x8b\xaf\xe2k\xb5\x12\xd5\xdd]\xfe\xf1r\x9c~\x81j\x0c\x8a]\xd2\xf2\r)\xef\xd0q\x92\xf1-\x15\xc7F\r\x8fa\xd6\xf0\xbc\xce\xfcM\xb5_\xc2\xe9\xe57\xfa-\xbe\xa7\xc7$\x93\x87\x1db\\\xec.\xeaj.n\x1e\xa6\xf7k\x8a\x8cC\xe5\xbe\xa8^x\x00\x82\x1a\xb6\xb4\x1c\x1c\x1c\x88I\xf5\xf1yV-\xc5h\xbaZ\x13\x9a\xc5\xbd\xb8N\xf0\x1e\xeb\xf9Z\xbc\xdb \rg\xb7\xbc\xdc\xd2F\x8f\x9a\x9do\x0c\x7f^3ce\xf4\xeb\xf5-n8\rc\xf7\x06e\xf8\xedx|\x86\x83\x16\xcb9OM0o\x1f\xab\x974\x1bH(\xbfyA{;\xca\xfbb\x9f\xf5\xfd\xac\xfeD\x00W\r\xa6D\x7f\xd7\xeb\x84\x8dBX^^\xb6!9\xa200\xf7\xc4\xea\xd1\xb7\xbc^\x12\xf9GM\x95\xcaC\xf9\xc7b\xc2c_\x99\xd7\x99\xd6?\x018Inp'
p75
sg20
g21
sg27
Nsg29
Nsg30
VShelXL
p76
sg32
Nsg33
S'7ae06133fd077a4ffa06fe901c021c29'
p77
sg35
I5
sg36
VLeast Squares
p78
sg37
F0.2094
sbag1
(g12
g3
NtRp79
(dp80
g15
I00
sg6
I8
sg7
S'dba47519d43c7e8a75172213d10343de'
p81
sg16
(lp82
I8
asg18
S'x\xda\x8dXko[\xb9\x11\xfd.@\xff\x81X\xb4h\x02[\n9\x1c\xbe\x8az\x01\xaf\xd7\x8e\xd3\x95#?\xd4v7X\xc0\xb8\x89\xafb!\xb2\xe4Jr\x93\xfe\xfb\x0e\xdfZ\xe9*\xa8\x93 4\xc5\xe1\x1c\xce\x9c9\x1c\xaa\xdfc\xf4\xb3i\x9f\x9e\xef\xd5p\xd5\xae\xd9\xa7U\xdbl\xda\x07\xf6\xf1\xbf\xec\xee\xf2|\xf4\xebh\x00\\\xe0\x1b\xd3\xef\xf5{\x93w\x93QZ{\xdf\x84\xd5\xb3\x05\xbb\x86W\xe2u\xfe\xd7\xef\xdd\x9e_\xb1\xf1\xfc\x81m\xad=\xb0*l?a\xeb\xe5\xfce3[.\x0e\xac\xba\x15\x8c\x0f\x05\xd8cv\xfb\xb5m\xbe\xd0/\\\xc21;\x9d??6\xfe\x17.\x8e\xd9x5k\x17\x9b&\xec\xd2xP\xcf/\x9bh}1o>}a\xdf\xd8\t\x1b\xf0!\x1a\xc3^\x91\x8dT\xc8^\xb3\xe9j\xf9\xc4\xae\x9b\xd5z\xb9X\xff\x85\xfd\xfbe\xb9\xf1\x9b\xac\x93\xddr\xf5\xf42o\xd8t\xf9\xb2\xa8\xb1\x98\xfc\x95\x9d\t\xcb\xc6\xae\xdf;;\x1f\x8dh+#\xb8\x91\xcc\x0c\x8d\xd1\xcc\x0e\xb5s\x92\x81\x1eZ\xe14s<\xfe\xed\xf7>\x9c\xdf\xde2\x0c`\xb9\x8c\xff\xc5\xdf\x04\x9d\xcd\xff\xe9\xf7F\xa7\x93\t\x1b\x88~\xef\xee\xb7\xab+\xfaL\r~=\x1e\xfcvL\x83\xa3\x0fi\x92f\xfc\xafar\xf0\xa1\xae<\n\xf3\xb48L^\x9c\x9e\xb13v\xc9\xc6\xfd\xde?\xde\xbf\x9b0%\xe3\xdf~\x8f\x91\x97\xe1\xdd\x90a\xbfw=:}\xcf\x18\x90\xdf\x9f\xc6\xef\x7ff\x7f\xba\xec\xf7\xe6\xb3\xf5\xc6\x7f4}j\x9e\x19\xf4{\xa7g\x93\xd3\x18\x8a\xbf-\xe7\xed7\x18\xb6\xdf6\xabf\xfdc\x9a\xbb\xfc2\xbf[}b?\xfcy\xf8\xfb\xef\x89<\x8f_\xe6?\xe4\x8f\xdf\xec\xd8\x90\xef\x7f\xbd\xbd\x9cx\xaaQ2\xb9\xff\xe9\xf7.\xfeyz\xcb\xe2\x0f\x05R\xa3&\x8e\x8d)(\x8c\xc98\'\xb5\xd0\xd2\xc5\xb1\xb2\xa0 \x8f\xb5\xe4\x06\xfcX\x88a\xd8,\xces\x04k\xd3Pi\xab\xd9I\xbf\xc7Xq\xc1\x81[\xa4\xd1\xc0\x87^\xf3\xbc\x92;\xa5\xf3\xact"`\x80\x82A)\xb0R$\x8c\xd2\xd8l\xa6\xa5t(;0\x80t\x05\x83\x04\xdc\xc5\x80\xc2ToBf\x0c\nu\x1e\n\xa5\x03\x06Y0\x10B\x87&\x8e-\x07\xc5+6\x8e\xb6\x03\x83T.o\xa7\x10\xf718Q\x0e\xcf]\t\x89-\xf6\x82+\x1e0`\x8d\x83\xe4`T\x1c\xa3\xe2\xc2$<\x86B\xd9\x89\xc1q\xa5\xb2?I\x88w0H\x0b2;V\xca\x94\xb4\xa0\xcbq4\x10\xf9\xa0j\x1c\x88\x016\xf9\xa5Z\x06#\n7\xacq]qp&\xc7\x81V\xbb]\x0cD#\x9e\x1c\x0b\x8aI\x0e\x89\xb1\x19\x99\xd0\x0e\x02\x06]\xe3\xe0\x0c\xa8\x84Q\x18\xa9s\xb2\xb5F\xe4]|0\xce\x168\x86\xc8\xbd\x83A\xa1\xca\xa7\x13\x023\x1c\xe0\xaa\xc2\x91\x180\x98Z\x17\xb4\xa9L\x9bj\x1a\x1a\xcc\xfcDt\xa6\x0b\x83\x10y\xa8\x9c\xda\xc3 u\xa9\x00a\xa0\x12\xb1\x84D(\x15\xeb\xc2\xd6\\hTZ\xd4\x1a1\x19\x8f\x16\xa8\xb0\xab6\r\xe4\xed\x9c!\xf6\xeca\x10\x90\x1d#\x96\x90([\xa8\xe1\x900\x9cq\xfe\x13m\x9d8\x00V\x89\xccI\x14\x12\xd2X\x19\x0e\x80\x9d\xb5i\xb2\x13T\xb0\x17\x07"x\xf1&l&"\xa5\xadT\x8b\xb5\x180\x9c\x15\x0c\n\xad\xc8\xb5\t\xb2\x16\x9e\x166\xe5e\x07\x83\xd2\xa56\x11\xad\xda\xe3\x83\xd0P\xd8\xc7M\xa1\'\x8a\x9a\x16\x08\x18~.\x18Hq\x9cL\x07\xd3hx\xd6\x12\xad\xb8\xee\x8c\x03B9\x12q\xd2\xeeb\x10\xcea\xc9\x85\xaceZs\xc1}m\x12\x86\xf3\x82\x81v4P0(\x07)&\x9a#7\x9d\x1aem>\x12R\x15\xeca0\x06\xab>\x14\x9dD[XB=A\xc0pQ\xf9`\x10\x8bFY\x94\x98kS9\x8b]u\x01\x08\x05\x8ev{\xb9 \x89/Qwa\xe3\x00\x07L\x89\x835:`x[0\x08 \xee\xe9\xcc\r\xb4%/\xc2\xea\xe8wO\xabe\xa1\x06\xca\xbd;\x8b\x12_1H\x9b\x1d\x1b\x0e%:2\xc6\xe1r+\x0eV\xe8tvi\xe9^\xcd\xb9 =\x13\x9d:Y+N\x92\xf1^\x1c\x1cl\x1d\xbe\xa4E\xe6X\xfb\x9b,\xd6\xc5\xbb\xca\x07\xe2\xbf\xb4\xf9\xce"m\x84\xac\x9f\xfe\n\xec\xe2$\xaa\xa2\xd5\x1dw7\x85\x0f\xca\x10J\x02Le*a\x0b\x18\xfe^\xeb\x82T\x1d\xab6\x82JcJ\xb5R\x9d\x9ct\xba\xd4\xa6\xde\xbf/(\xb5\xc5\x9b\xd1\xaa\xd6E)\x11\xe9\x1b-\xc2\xf0K\xd5\x07\x9dn|\xcf\r\x0c\xbb&\x8d2Bu\xf50\x16\n\'\x95\x15\xfb\xb9\xa8\x99\x17B\x15\x0c\x94\xb7\x1c\x1d\x90*`\x18U>(\'\xb2NJ\xa4\xa3g~\x82\xc6\xce\xda4Qy\xc2\xd0_\xce\xbb\x1a%M\x11G\xc33\x06\xd0\xb2\xf0\x01\x04\x0f\x18\xaej\x1c\x80\x14"\xf1\x81\xfa0\xc1\xf3\xbc\x14Bva\xa0\x02.q\xf0+v\xefn49\x0e\x10\xc5/\xd2\x13\xa0v6\x91\x0f\xefkmJ\xc5\xf3\xc1\xacU<sR\x93\xc2\xeb\xce\xda\xacW \xfa\xae`\x07\x03\xb5 \xae\x08t\xe5C\xe2w`\xaa\x8d\xb9\x18\xd7\xbaP\x06\xb8\xce\x18P\xe7KQS\x7f\xab;\xef\x0b\xcbsj\xa9\x05\x83\xbd\\\xa8\xaaF\xcel\x1d\x9e\x97\xda\xb41\x0e\xd7\x05\x03w$\x0fQ\x07\xfc\xfe.k\x85\xa6\xe8\xf1\x0eN\nP\xaa`\x10{|\x10\xd4\x07\x89\xa2\x88\xda\x14>\x98\xc2I\xd4.`\xb8\x89\x18\x06\xde\x08T\xbe\xf1\xd13\xbd\xf4W`dgo/\xf3\xb5F\xef\x07\xb3{w\x0b\xd2\xa8\x1a&U\x1a\xb8\xdae\xcap_\\\xfe2\xba\xf0\xcf\x1c\x16\x1f*\xff\xcfc\x96\x1e\xa0\'Q\xd1H\x89\xa7\xcb\x95\xf7B\xca\x82\xf4Fd?2\\\xcf>\xbf\xbaX\xbef\xac\xa1\x87\xa2_F\xfdyX\xd6\xcc\xe7a\xa9\xe1\x8e=4\x9b&y\xa4w\x17\xf1\xe3\xb9Y5O\xed\xa6]\xad\xd9\xaa\x9d\xce\x16\xf4\xe0~Y\xcf\x16\x9f\xd3yhrMO\xa7Yx\x8f\x12\xd6sz\xa5\xb1t\xe0\xfa\x94\x8a\xb5\x14#\x945\x90\xf9w\xbawt9\xfb\xfcH\x9b\xb0\x87\xd9t\xda\xae\xda\xc5\xa7\x96=\xfb\xf73\x93t\x0f\xb8c\xc6\x1e\xda\xf6\xd9/x\xa4\xb7\x9a\x8f\x10\xf5+4+\x06t\xa0\xa7\x86\xcd\xdb\xff\xb4\xf3\xe0\xc0\xa7\xee&0G\xa4.\xc7\x97<)j\xe8\xbf){\x9a\x0e\xb8\x95-O\xcapp\xe2\x13YB\xb54\xe0_s\xe4)(\x90\x7f;\xd8\x03\x96\xca\xfb\x94\xd5\x92\xba1\x8c]\x06\x86\x1dL\xd0\xef}K \xad#K\xdcB\xcbu\xb4pq\x1d\xdd\x96\xaa\xcb\x92\x0f\xbd\\\xdc\xa8-\xb4<\xf9\x02\x1b\xcf+|yuYZ\x12\xfd\x1b\xbd\xe53\xb4W\xc2\xd7\r\xc4\xbb\xc7\xdf\x10]\x96\x86\xda\xa8\x1b\xb3}N\x0bQ\x91T\x8c\x90\x82C\x96\xd4x\xdc\xd8-\x9f\n\x02\xca\xd8\xd2\xd09\xc3\x8d\xd0e\x19\xf2\xe9\xb6#$\x83O\xe7\x89\x1a\xce\xa9\x0e\x9c\xd3?\xd0o\xc2KB\xa4;\xcc\xbf~\xfc=\xeb\x8b\xde\xf7\\\xce\x1e\xb0\xf4\x11\n\x8d\x8cH\xf2m\xc2\xf9\xa4\xf4\x8dGP?s\xc0\xd2g%\x08\x85H\xf7\x97\x8e>A\xc7\xac\xa0<\xe4SxKY,QdK\xd0)+\xee{\x96X#\xe40Z\x1a\xc0x\x97\t}\xc0\x92{KU-\xc3\x9dH\x0bm\xe4\x92\xd6\xfa@l\x03\xe3\xfd\xb6\x99}\x98\xd9gb\x84\xb8\xd3\xdf\xb34[>\xb9\x8e\xd9\x8aUF\xda}\xe0\x9c*\xe4\xd3\xd6\xd8\x9ah\x89\xe1~\xf7L1\xf6{\x96\xae2\x81\x1b\x95Z\xa4\xe8\xd3\x1e\xaa\x15\xe5\xeb\x13\xb68$QD\x01\x8f\xe7Ew\xa8>\xbd\xa5\x97@/n\x93\xc7\x96\xd4\x9aT\xf6)~\xe9\xf7\xb1\x9d/\xbf\xb2\xaf\xcd\x9a5\x0f\x0f\xf1\xcb\xcbq\xf8\x06*\x19d\xbb\xa0\xe5[R\xde\xa1\xe3^\xc6wT\xdc\xf7\x9e&ix\xdcg\xf1\xa69,\xe1\xfe\xc3?\xe87\xfb\x9e\x1e{\x99<\xde\x17c\xccvWm\xb3`w\x8f\xb3\xe9&\xd4\x8d=fW\xcd\xb741\x089\x1b\xd6\xb8\x1c\x1d\x1d\xb1I\xf3\xf1e\xde\xac\xd8h\xb6\xdex8\xcb)\xbb\r\xf8\x9e\xda\xc5\x86\xbd\xdb\x8a\x1a\xad\xae\x81\xb9\xf7\'=IG\xdf\x9a\xfe\xbc)!\xcb\xb3_o\xef\xe9\xc4a\x9a^\xfee\xfa\xedx|A\x938\x94\xba\xa0\x0f8\xef\x9f\x9a\xf4\r,\xa1\xdd\xf9\xc4\x9f\xee$\x9e\xac8m\xa7\xf3\xf6\x93G\xb8N\xa0B\x02\xba>\x0e\xe0|\x12\xf3\x87\xd75)\'>\x11%\xfa>\xae\'\x7f\x8c\xec\xb5\x0f\xffI\xba\xa7\xe2T\xfc\xba\xd8\xe3\xc1W\xf8:\xc6\xf5\x7f\x7f\xd9n\xfd'
p83
sg20
g21
sg27
Nsg29
Nsg30
VShelXL
p84
sg32
Nsg33
S'7ae06133fd077a4ffa06fe901c021c29'
p85
sg35
I6
sg36
VLeast Squares
p86
sg37
F0.21110000000000001
sbag1
(g12
g3
NtRp87
(dp88
g15
I00
sg6
I9
sg7
S'5af07b3b72b0d9f58528b9745f2462fa'
p89
sg16
(lp90
I9
asg18
S'x\xda\x8dXko[\xb9\x11\xfd.@\xff\x81X\xb4h\x02[\n\x87\xaf!\x8bz\x01\xaf\xd7\x8e\xd3\x95#?\xd4v7X\xc0\xb8\x89\xafb!\xb2\xe4Jr\x93\xfe\xfb\x0e\xdfZ\xe9*\xa8c#W\xbc\x1c\xf2\xf0\xcc\xcc\x99\xa1\xfa=F?\x9b\xf6\xe9\xf9^\x0fW\xed\x9a}Z\xb5\xcd\xa6}`\x1f\xff\xcb\xee.\xcfG\xbf\x8e\x06\x82\x83z\x83\xfd^\xbf7y7\x19\xa5\xb9\xf7M\x98=[\xb0k\xf1\n^\xe7\xbf~\xef\xf6\xfc\x8a\x8d\xe7\x0flk\xee\x81Ya\xf9\t[/\xe7/\x9b\xd9rq`\xd6-0>\x04a\x8f\xd9\xed\xd7\xb6\xf9B\x1f\xb8\x14\xc7\xect\xfe\xfc\xd8\xf8\x0f\x1c\x8e\xd9x5k\x17\x9b&\xac\xd2xP\xcf/\x9bh}1o>}a\xdf\xd8\t\x1b\xf0\xa1Bd\xaf\xc8Fj\xc5^\xb3\xe9j\xf9\xc4\xae\x9b\xd5z\xb9X\xff\x85\xfd\xfbe\xb9\xf1\x8b\xac\x93\xddr\xf5\xf42o\xd8t\xf9\xb2\xa8\\L\xfe\xca\xce\xc0\xb2\xb1\xeb\xf7\xce\xceG#Z\n\x81\xa3d8D4\xcc\x0e\x8ds\x92\t3\xb4\xe0\x0cs<\xfe\xf6{\x1f\xceoo\x99\n`\xb9\x8c\xff\xc5O@g\xf3\xff\xfa\xbd\xd1\xe9d\xc2\x06\xd0\xef\xdd\xfdvuE\xef\xf4\xe0\xd7\xe3\xc1o\xc7\xf4p\xf4!\r\xd2\x88\xff\x18\x06\x07\x1f\xea\xcc\xa30N\x93\xc3\xe0\xc5\xe9\x19;c\x97l\xdc\xef\xfd\xe3\xfd\xbb\t\xd32\xfe\xf6{\x8cv\x19\xde\r\x99\xea\xf7\xaeG\xa7\xef\x19\x13\xb4\xefO\xe3\xf7?\xb3?]\xf6{\xf3\xd9z\xe3_M\x9f\x9ag&\xfa\xbd\xd3\xb3\xc9i\xa4\xe2o\xcby\xfbM\x0c\xdbo\x9bU\xb3\xfe1\x8d]~\x99\xdf\xad>\xb1\x1f\xfe<\xfc\xfd\xf7\x14<\x8f_\xe6?\xe4\xd7ovlh\xef\x7f\xbd\xbd\x9c\xf8P#gr\xff\xd3\xef]\xfc\xf3\xf4\x96\xc5\x1f"\xd2\x18$Z\xc7D\nc2\x8eI\x03\x16t|\xd6VX\t\xe9\xd9H.\xc2\x1c\x80aX,\x8es%\x89\xf7\xf8\xa8\rY\x9e\xf4{\x8c\x95-\xb8\xe0N\xd0\xd3\xc0SoT6\x02\xef\x944*\xad\x0c\x18D\xc1\xa0\xb5\xb0\x90\x16E\x89F\xa5g#\xa5\x8bK\xec`\x10\xd2\xe9\x8cAJ\xbe\x8bAIi\xcbn\x02\xd3(\xc1U\xf9\x11\x8c\r\x18d\xc1\xc0\x9d66\xbd\xb7\x1c\\8E\xc4\x06\xdcv`\x90\x9a\xe7\xe5\xb4\x12b\x0f\x835ec\x90&\xc3\xc1\xbc.\xe7\xce\xf2\x80AU\x1e\x84\xb3\xf9`Js\xc0\xe4\x0b\xf4TB\x07\x06\xeb\x0c\xd43\xef\xf1 \xad)<(\xe3\xf2\xa3V\x19\x99@\x05\x01\x83\xae<h\x81"=+4:\xd3G\xb1\x81Ru\xf1\xe0\\\xc6\x80\x8a\xce\xbc\x83\xc1\x08\xcd\xd3\xc6`\xd0\x94\xc3\x0b\x9dGQ\xa8\x80\xc1T\x1e\x9c\xb1<\xed\x0b(\xa5I\x9c\x19\xa3\xa41]<p\x911H$\xf1\xd8\xc1\xa0\x95\xcc\xac\x03\x80J\x1b\x0b0\xc5\x17h"\x0fX\xf3\x82\xc6\\z\xa6\xac\xb1hs|*\x85]< \xe8\xfch\xb8\xd9\xc3 \xb5\xab<\x94\x0c\xe2\xdc\xda\x8cL\xbb\x98\x9b\xb6\xfa\xc2(\x91)\xf39\x92\xe3\xc1P\xdeI\xec\xcaM,!N\x88\xcd\x1e\x06\xc3\xf3\xca\x14\x1b9\x08\x88\x86\x12\x9eVSL\x9eq\xfe\x13-\x9db@X%\x12\x06\xa5\xb8\x93i/\x8dD\xa0\xea\xccM[\xe0\xe8\xfd\x98LQ4\x88yQRD\xcaB\x89\xb5\x100\x9c\x15\x0cZ\x910\xa5\xf7B*\xaeS\x8e\x04\xe9\xea\xe2ASq(\x18\x08\xe5n<\xc8\x90M1\xfa\\y\xd4\xd9\xc7\xdc\x0f\x07\x0c?\x17\x0c\x92\x08\xcdAF\x02et\xd6(\xedC\xbc\xcb\x17\x02\xddwbRpY\xd4HAMSW\x1e\xb9\x91\x01\xc3y\xc1 \xd0b9\xbb\xd2N\xa5\x15\x0c\xad\xc0EWn\xda\x82A\xf1}\xad\x06\xb4\xbc\x88\x02\x96d\xd0\xc0+\x0f:`\xb8\xa8\xf1\x80\nu\xdaWY%KLR\xf8\xba.\x9d\x14\x14A\x05\x0e\xdf\xcf\x0b)T)\x12\x90}\xc1\x85-Q\xe2\xbc>\x10\x86\xb7\x05\x03P\x91\xc9\xea\xaa\x95V\x85\x07\xb0\xc8\xbbj\x16)H>\x9d\xd6\xb0\xa7Q\xaaD\x17aP\x85\x92\xc8udGF_\\n\xf1`\xa5\xc9Za\x95\x85\xac\x15TZ\x8c\xee\xae\x17\xa2<\xd2\xec]\x0c<\xa8r<\xbc)\x1b+]\xdc"E\xf4\xc5\xbb\x1a\x0f`u\x0et\xebW\xc85\xcb\xf9*\xdd\x15\x93\xba\x14%\x92\xcc\xbd\xbc\xa0\xe5\x8a\x1a\xc5F \x8a\x82(\xaaA\xd9\x1d0\xfc\xbd\xe6\x05(\x87X\xb4\x91\xe702Nc\xb7Fq]bR\xb9=\x1e\x04\xd4\xe8\xc3\x92\xa6\x94\x0b%\x1e\xa4\x16\x01\xc3/U\x1f\xa8Q\xc8=\x0cxy\xce\xe3\x88\x00]\xf1`\xe9xE*\xdc^\xed\x96\xa8r\xb7\x02\xbc\x1e^\x94\xbaI\x01\x185jT\xe3\x81\n$dNH\xf8\\\xa9\xe9\x06y\x97/\x08\xa5(\xbe\xd8\xcf\x0b\xadK\xf3D\xa2\x9b\xe1\x88\xa8\x0f1\x1eT\xf4\xc5U\xe5A\x90B\xa4}\x05\xad\x8a\x19\x83\x04\xd9\x99\x17*\x96\xe1\xb0\x1f\x88\xbdzaL\xe9\x1f$\x88\x1a\x9e\xae\xea\x03\x8f\xbex_s\x93\x1a\x7f\x95\xf6\xb5\x94\x17\xa6\xf4r\xd4Lt\xf6Q\xdcd\x0c\xca\xc8=\x1e\xd0\x95\xe6\t\x14\xafyQU\x03\xb9\t\x18\xc65/H\xcc\xb2\x96\x13\x06\xccL\x1a\x8ad\xd9\xa5\x93$\xa5\xb9\x7f\x10N\xed\xe9$5\x8e\xa2\xaaQ\xa9Y\xdc\x95G\x95j\xd6u\xc1@N\xb3\xb1F\x80_\xbf\xd4\x16R"\xd9\x95\x9b Tn{)\xd3\xf7\xfaI\x00S\xd5\xc8\x89\x12\x0fX[l\xa51`\xb8\x89\x18\x06\xde\xa8\xf68^\x1dr\xb9\xd5T\xc5\xb1\xb3f\xa1u\xf9\xfe@M\xf0.\x06\n\xeaR\xd2\x84\xb5\x05C\x91mI\x92\xd9\xef]\xfe2\xba\xf0\xd7\x1c\x16/*\xff\xcfe\x96.\xa0\'Q\xd1\xa8\x14N\x97+\xbf\x0b)\x8b\xa2;"\xfb\x91\xa9\xf5\xec\xf3\xab\x8b\xe5k\xc6\x1a\xba(\xfai\xe4\xe10\xad\x99\xcf\xc3T\x9fb\x0f\xcd\xa6I;\xd2\xbd\x8bT\xfe\xb9Y5O\xed\xa6]\xad\xd9\xaa\x9d\xce\x16t\xe1~Y\xcf\x16\x9f\xd3yhpMW\xa7Y\xb8\x8f\x12\xd6s\xba\xa5\xb1t\xe0z\x95\x8a\xb9\x14\x19Jn\xe7\xcc\xdf\xd3\xfdF\x97\xb3\xcf\x8f\xb4\x08{\x98M\xa7\xed\xaa]|j\xd9\xb3\xbf?3Iu@\x1e3\xf6\xd0\xb6\xcf~\xc2#\xdd\xd5<C\x16\xe8&\xcd`@\x07zj\xd8\xbc\xfdO;\x8f\x85\x9d\xda\xae\x9b\xd8\xe1\xa7.\xc7\xb7\xc3\xa4\xa8\xf4&x\xcfxU\xac\xde\xf2A\x19\x0e>\xf4\x8d\xeb\x8d\xa8\x96\xd4M\x87\xf7$\xe5*\xde\x1d\xbcK\xbb,5]\x81nd\xb5\x04\xebL\x04\xa3\xc3<\xf2%vY\n\xea\x03\xc9Rm\xa1\xe5>\xe3\xc9\xc2E\xd4Z\xfa\xbd\xf7-\xf9\xd0\x91\\\xdc\xe8\xeds\xfa2\x03\x14Z\xc2\xa4\xdb\x1f\xef\xb6D\n\xee\x1b\xb3\x8d\xd6B\xd4\x15\x9f\x17\x1e-\xb8\x03\x96$\x0f7\xb8\xb5\xa7\x8e{\t\x05\xc1Rs\xaf0\x9d\x96\xde+v\xfb\x9c2\xec\xe90\xa1\x85n\x86|\x87N\x96\xaeZj\x1b\xdfSL\xdb\xd89\xb9\x03h\x8d\xe76\x94@H\x02\xc8\xc3\x9eR\xfa\xec\xf5\x1av\xe8\x9c\xc6s\x1bR\x11r\x97\xaa\xe3ycD(\xe7\x1b\x90\xc3\x96\xa2\x9e\xd3\xa9\xb0\x97\x0c7A_W\xf8w\xf7\x94\xc5RA\x8c!)"\xb7(\xed!K\x1f\xb7\xe1\x02\x01\xa9f\xa2\x8e\x96:\xec\x8d\xa1\x8atYj\xe7-uEk\x94\x0b*k\xa5\x8c\xdck\xf7=KSs%tW!\xcb\\\xec\xa3\xdd\x81H\x08\xb9\x02X\xd1"DNeDk\x1c\x1e\xb2\xf4q\x1b\xfa\xfb\x8c\x16"J\x8c\xf9Iu\xfe@\xaeh\x1fC\xa1\xbd\xcbq\x0b\x18cG\xa8\xe4\x15{\xc0R{M\xa81\x84hl\xcc\x91\x14C\xda\xe7\xcc!K/\x81^\xdc&\x8f-\xa95\xa9\xecS\xfc\xd2\xefc;_~e_\x9b5k\x1e\x1e\xe2\x97\x97\xe3\xf0\rT2\xc8vA\xcb\xb7\xa4\xbcC\xc7\xbd\x8c\xef\xa88XC\x955jx\\g\xf1\xa69,\xe1\xfe\xe5\x1f\xf4\x9b}O\x8f\xbdL\x1ew\x88q\xb6\xbbj\x9b\x05\xbb{\x9cM7\xa1\xb6\xd1\xdc\xab\xe6[\x1a\xf0u\xd4\xe2\xb0\xf2rtt\xc4&\xcd\xc7\x97y\xb3b\xa3\xd9z\xe3\xe1,\xa7\xec6\xe0{j\x17\x1b\xf6n\x8b5\x9a]\x89\xb9\xf7\'=IG\xdf\x1a\xfe\xbc)\x94\xe5\xd1\xaf\xb7\xf7t\xe20\xac\x05\x96\xc9o\xc7\xe3\x0b\x1aT\xfe{\xbb<\x16p\xde?5\xe9\x1bXB\xbb\xf3\xc6\x9f\xee$\x9e\xacl\xdaN\xe7\xed\'\x8fp\x9d@\x05\x07t\xbd\x0e\xe0\xbc\x13\xf3\xcb\xeb\xea\x94\x13\xef\x88\xc2\xbe\xe7\xf5\xe4\x8f\xcc^{\xfaOR\x9d\x8aC\xf1\xebb\x8fG\xbdR\xaf#\xaf\xff\x03*Jn^'
p91
sg20
g21
sg27
Nsg29
Nsg30
VShelXL
p92
sg32
Nsg33
S'7ae06133fd077a4ffa06fe901c021c29'
p93
sg35
I7
sg36
VLeast Squares
p94
sg37
F0.21179999999999999
sbag13
ag1
(g12
g3
NtRp95
(dp96
g15
I00
sg6
I11
sg7
S'4baa5946ce91a2287c176a99e71bd695'
p97
sg16
(lp98
I11
asg18
S'x\xda\x8dXko[\xc7\x11\xfdN\x80\xffa\x11\xb4\xa8\rI\xf4\xce\xce>\x8b*\x80\xa2H\x96\x1b\xca\xd4\x83m\x13#\x80p-]Y\x84)R!\xa9Z\xf9\xf7\x99}3\xe4\xa5ZY\x82/\xf7\xee\xec\x9e93sf\x97\xfd\x1e\xa3\x9fU\xfb\xf8t\xa3\x06\x8bv\xc9n\x17m\xb3j\xef\xd8\xe7\xdf\xd9\xf5\xd9\xc9\xf0\xe7\xe1\x81\xe0 \xdf\x99~\xaf\xdf\x1b\x7f\x18\x0f\xd3\xdc\x9b&\xcc\x9e\xcc\xd8\x85x\x03o\xf3_\xbfwur\xceF\xd3;\xb66w\xc7\xac\xb0\xfc\x98-\xe7\xd3\xe7\xd5d>\xdb1\xeb\n\x18\x1f\x80\xb0\xfb\xec\xea[\xdb|\xa5\x0f\x1c\xc5>;\x9a>=4\xfe\x03\x87}6ZL\xda\xd9\xaa\t\xab4\x1e\xd4\xd3\xf3*Z\x9fN\x9b\xdb\xaf\xec\x85\x1d\xb2\x03>\x90\xc6\xb07d\x83J\xb2\xb7\xec~1\x7fd\x17\xcdb9\x9f-\xff\xc6~{\x9e\xaf\xfc"\xcbd7_<>O\x1bv?\x7f\x9eU.\xc6\x7fg\xc7`\xd9\xc8\xf5{\xc7\'\xc3!-e\x80\x1bdf`\x8cfv\xa0\x9dC&\xf4\xc0\x82\xd3\xcc\xf1\xf8\xdb\xef}:\xb9\xbab2\x80\xe5\x18\xff\x8b\x9f\x80|\xf3\xff\xfa\xbd\xe1\xd1x\xcc\x0e\xa0\xdf\xbb\xfe\xe5\xfc\x9c\xde\xa9\x83\x9f\xf7\x0f~\xd9\xa7\x87\xbdOi\x90F\xfc\xc70x\xf0\xa9\xce\xdc\x0b\xe349\x0c\x9e\x1e\x1d\xb3cv\xc6F\xfd\xde\xbf>~\x183\x85\xf1\xb7\xdfc\xb4\xcb\xe0z\xc0d\xbfw1<\xfa\xc8\x98\xa0}\x7f\x18}\xfc\x91\xfd\xe5\xac\xdf\x9bN\x96+\xff\xea\xfe\xb1yb\xa2\xdf;:\x1e\x1fE*\xfe1\x9f\xb6/b\xd0\xbe\xac\x16\xcd\xf2\xfb4v\xf6uz\xbd\xb8e\xdf\xfdu\xf0\xeb\xaf)y\x1e\xbeN\xbf\xcb\xaf\xdfm\xd8\xd0\xde\xffy\x7f6\xf6\xa9F\xc1\xe4\xfe\xa7\xdf;\xfd\xf7\xd1\x15\x8b?D\xa46\xda\xf6{#"\x851\x8cc\xa8\xc1Y\x13\x9f\x95E.Uz\xd6\xc2\xa9\xf0\x0c0\x08\x8b\xc5q.\xa5M\xa6\\)\xeb\xd8a\xbf\xc7X\xd9\x82\x0bn-=\x1dx\xea\x8dH\x0bs\xe0V\xe6Q4\x180\x88\x82A)\xa1\x85L\x18\xd1hm\xe3\xb3Ft\x08\x1d\x18\x84\xf4\xd6\x11\x83\x90f\x13\x83T\xda\x95\xddDZ\x8cse ?\x82\x85\x80\x01\x0b\x06\xee\x94\xcc\xef-\x07\x83\xa2`\x13\xdcu`@\xc9e\xc6 \xb5\xdc\xc2`4/\xbb\x05"\x03\x1c\x0b\x198\'\xb2\x03\x06Yy\x10\x8e\\\x8e\xcfR\x11C:q\xc2\xb9V\xba\x03\x83u\x996.\x11\xb70\xa0uec\xe9c\x9e\x1e1\x1b\t#"\x0f\xaa\xf2\xa0\x84\x8fj\xc4@>\xa0\xce\xb9!T\'\x06\nE\x8e\xb2\xa1`lb\xa04\xc2\xb41X\x9d7\x01J\x88<j\xb8\x0b\x18t\xe5\xc1i\x9e\xc3F\x91\xe0&\xed\xa55A\xb7]<\xd0\xda\xd9gC\x0co`P\xd5c\xe02\xa7\x86@(\xf9`\x94\x0c\x18L\xad\x0bn\xa4KV\xdaR\xb4\\\xceO)#\x9e\r\x0cF\x14\xef4U\xdfV,0X\x05\x8f\x95,a\x89u\x11\x90\x91w\x01\x83\xad\xb1\xd0h-/y\x88\xae\xf0\x00\x1aMW,,\xe4\xe5\x9c1j\x0b\x83\xaa\xc5 \xb4\xcb\x1b\xc7\xb8\xc6\x8a\xb5\x94\x93\xc7\x9c\xff@K\xa7\x1c\x10Vb\xd2\x04)\xb9\xb6Y\x1f\x0cE\xaeK\x1f\x04Z]\xeap;\'\x89\xa5\xa2\x0f\\\xe6\x99T\xa6\xb5.<\x0f\x84\xe1\xb8`P\xd2\x1a\x99\xe0\n\xe2\xdf\xa5q\r\xc6A\x17\x0f\xca\x18S\xea\x82\xf4h3\x1f\x94\xce\x1e\x83\x83\x9c\x0f\xc4\xa9+\x15+l\xc0\xf0c\xc1\x80\xce\x96,\xd2R\xab\xbc\x81V\xc4I\x97FI!\xe5+9)\x88\xeb\xe2\xbc-\xb5\x89\xd2\x14v\x9c\x0e\x18N\n\x06al\x84\x1b1@\xd1I.\xc1v\xd5&i\xa9\xade\xba\x15\x0b\n`\xceI\xe2\xa4\xc8U\x15x\xb2\x89<\x9c\xd6|0\n0-*\x89\x92\xc2\x83&\xc0\xaeS\xabm\xa9M\xab\xb6\xeb\x02\\a\xdd\xb9\x92\x1a\xc2\x95~A\xed)`x_0\x80\x00\xed\xb2>Ke\xb3\xd2j\xb0f\x07\x0f\xdc\x96\xd8\xe3V\xcf"\xf6lmT\xa6\x16C\xe9"\n!`8[\xe3\xc1j\x93\x90\xa3\x95\xa5\x87RT\x0ct\xd5\x05\xaa\x12\x0b\xd4$\xc6\x9b\x18\x04/\x1eG%\x89\x1b\xdbZ"\\\x05\x0c\x1fj>\x80\x15\xb5g\xa1\xc9^(G\x92\xd7\x15\x0b\x02\xad\x8adn\xf7np2\xcf\x04[t\x92zVI\r.\xa2>\xfc\xb3\xd6\x05(\x90\x90\xb5\x91$*\xc5E;\xe5\xb0\xb3_\x00\x96G\xdc\xee\xdd\x02E\xd9M\x87&\x1c0\xc43A,\x11\x15\xf5\xe1\xa7\xaa\x0fZ\x98\\\x9b\xe0\x1bg\xd6L\xa3]\x1c\xdf\xd4jW\x92N\xf3m}@j\x07\xc5y]\x84I\x95\x82\x06!"\x86a\xcd\x07E\xde\'\xfe\x91r\x92\x97\x9e\xae\x9d\xd4\x9d\xfdB\xd5\xf6e\xb7\xb4Z\x19\xa5KN\x96\xde\xbd&\xae\\\xcb\x98\x93\xe7\x95\x07\x82\x951\x90\xbe\xe8L4e\xaf2]}\x93\x944\xe7\x83\x82\xed|\xa0\x18\xe6b@\xac9\x89\xb5b)\xf8\x01\xc3\xc7Z\x9b\xa8\\\xee\x9b\xd6\x92B\xe4\xdaD#;\xf3A\xd8"7\x92L71X\x92\xc1,\xd0X\xcf0\xd4\rK\xfb\xc2\xa8\x0f\xa3Z\x17\xa4\xceY\x13<\x06\x83\xb9\x8f\x93\xd8t\xf5n]{\xb7p\xdb=K)W6\xb6\xf5\x10I\x80J,x\xd4\xc9\x8b\x82\x81\x1a0F\xad\x06\x9fd\xa0r]\x08\x81\xbcC\x1f\xc89,\xfa@G\xb0\r\x0c\x00\x9a\xe7b\x00\x80\xfc(\\9\xc3\x14\x1e.#\x86\x03o\x04\xe5\x0c#I?JN:T\xf1\x9c\xb9\xd97\xa5\xc3\xbc\x9f\x84\xcd\xda\x04\x12\xfb\xaaf*\x17$Z\x91S\x83j\x8f0\x9c\xfd4<\xf5\xd7\x1c\x16/*\xff\xcfe\x96.\xa0\x87Q\xd1\xe80y?_\xf8]\x10\xa8\xdeN\xe7\xec{&\x97\x93/oN\xe7o\x19k\xe8\xa2\xe8\xa7\t\xad\xc2\xb4f:\rS\xe9\x0c\xc9\xee\x9aU\x93v\xa4{\x17\xa1\x7fj\x16\xcdc\xbbj\x17K\xb6h\xef\'3\xbap?/\'\xb3/\xc9\x1f\x1a\\\xd2\xd5i\x12\xee\xa3\x84\xf5\x84ni,9\\\xafR\xb1\x96"C)\xec\x9c\xf9{\xba\xdf\xe8l\xf2\xe5\x81\x16aw\x93\xfb\xfbv\xd1\xcen[\xf6\xe4\xef\xcf\x0c\xa9\'\xe3>cwm\xfb\xe4\'<\xd0]\xcd3DRJ\xa3p@\x0e=6l\xda\xfe\xb7\x9d\xc6\xc6Net\x19O\x11\xe9\x94\xe3\xef\x1c\xa4\xa8\xe1\x98F\xd1\xd3>\xce5Z>V\xc1q\xda\x87,E\xb54B\x86\xf7\x96\x0e\xec\xf1\xee\xe03\xbe\xcbRQ\xa8.\xb1Z\x82\x8b\xefIKM\xb0\x0c!\xde\xb6\x14\x03I\x17\xb8K\xb9\x866\x1cZ\xc9\xc2\t\x11\xf5\xc6v\xee\xc9\x07\xce\xfb\xa9\xd6\xfd\xf4\x97\x07\xf0\xaa!\xf2\xed\xaf\xdb\xd2\xd0%\xe1R\xaf\xa1\r\'c\xaf+22\xa5|\xb5uZRi^\x9a5\x86\xfc\x890\xa8\x84\r~J\xa7`\x87%\xdd\xd1/\xed\xfa\x9e\xfe\rya\xe2\xde\x06|uuYj:\xba]\xbaj\xa9\x92%\x82\x88\xf1\xb4n\x07Z\xad|&\xf0b\xe9\xfbD\xb0\xc4\x18\x15m\x05\xbcf\t\x95[\x173\x81N\x9f6v\x07\xaf \xbb-E\xb1\xd4R%\x86\xa4\xf8\x1fh}&\x04\x19\x8c\x96\x12\xbc\x80\xd0\x9e\x02x\xe2z\x97e\xc8xY\xa3"e\xcc:\xe1;\x9c?\xd3:\xd3m\xa9|&\x84\xbe\x05\xa9\xdb\xc6h\xa0@\x95Vr\xafY\xeaji F\x03#\xc7\xda\x99\x1d\xdc*\x9fC\xe1\xaa\x91\xb8\xa5+XPv+b\x16j\xb5#\x13B\x95\x85\xdbi\xb2T1\x13\x08\xb4KQ\xc1\x1d\x96>\x87B\x0bI\x0c\x19\x831\xd3c\x0ei\xa5\xc4+\x96\x82\xafU\x99O\x8b\xa0\t1*rW\x0e)\xe5\xa5\x8d1/n\xe3\x87\x96\xd4\x9aT\xf61~\xe9\xf7\xb9\x9d\xce\xbf\xb1o\xcd\x925ww\xf1\xcb\xcbQ\xf8\x06*\x19d\xbb\xa0\xe5kR\xde\xa1\xe3^\xc67T\x9c.04?jx\\g\xf6\xae\xd9-\xe1\xfe\xe5\x9f\xf4\x9b\xbd\xa6\xc7^&\xf7;\xc48\xdb\x9d\xb7\xcd\x8c]?L\xeeW\xb1\x93\xee\xb3\xf3\xe6\xa5\x0eX\xefc\x9e\xbb\xb7\xb7\xc7\xc6\xcd\xe7\xe7i\xb3`\xc3\xc9r\xe5\xd1\xcc\xef\xd9U\x80\xf7\xd8\xceV\xec\xc3\x1ai4\xbb\xf2r\xe3\x1d=L\x9e\xaf\r\x7fY\x15\xc6\xf2\xe8\xb7\xab\x1br8\x0c+at\x1e~?\x1a\x9d\xd2\xa0\x1c\xa0\xcf\xe58\x16`\xde<6/a6\x81\xddx\xe1};\x8c~\x95=\xdb\xfbi{\xeb\x01.\x13\xa6@\x7f\xd7\xeb\x80\xcd\x870\xbf\xbc\xa8!9\xf4a(\xdc{V\x0f\xff\xcc\xeb\x85\'\xff0u\xa98\x14\xbf,\xf6x\xe4\x1b\xf96\xd2\xfa\x07\xc6gn\x86'
p99
sg20
g21
sg27
Nsg29
Nsg30
VShelXL
p100
sg32
Nsg33
S'7ae06133fd077a4ffa06fe901c021c29'
p101
sg35
I9
sg36
VLeast Squares
p102
sg37
F0.2127
sbag1
(g12
g3
NtRp103
(dp104
g15
I00
sg6
I12
sg7
S'9747126a82d9084753e252d365591faf'
p105
sg16
(lp106
I12
asg18
S'x\xda\x8dXio\x1b\xc9\x11\xfdN\x80\xff\xa1\xb1H\x10\x1b\x12\xe9\xee\xea;\x88\x16\xd0j%\xcbY\xca\xd4\xc1$\xbb\xc6\x02\xc2\xd8\x1aZ\x84)R!\xa9X\xf9\xf7\xa9\xea\x93K\x8e\x84\xc8\x12<\xec\xe9\xeaz]\xc7\xab*\xf6{\x0c\x7f6\xed\xc3\xe3\xad\x1e\xae\xda5\xfb\xb2j\x9bM{\xc7>\xff\x97\xdd\x9c\x9f\x8e~\x1d\r\x80\x0b\xf5\xce\xf6{\xfd\xde\xe4\xc3d\x94\xf6\xde6a\xf7l\xc1.\xe1\x8dx\x9b\xff\xfa\xbd\xeb\xd3\x0b6\x9e\xdf\xb1\xad\xbd/\xec\n\xc7O\xd8z9\x7f\xda\xcc\x96\x8b\x17v]\x0b\xc6\x87\x02\xdc!\xbb\xfe\xde6\xdf\xf0\x03\x97p\xc8\x8e\xe7\x8f\xf7\r}\xe0\xe2\x90\x8dW\xb3v\xb1i\xc2)\r\x81z|\xdaD\xe9\xb3y\xf3\xe5\x1b{fGl\xc0\x87\xcaZ\xf6\x06e\xa4V\xec-\x9b\xae\x96\x0f\xec\xb2Y\xad\x97\x8b\xf5_\xd8\xbf\x9f\x96\x1b:d\x9d\xe4\x96\xab\x87\xa7y\xc3\xa6\xcb\xa7E\xb5\xc5\xe4\xaf\xecD86\xf6\xfd\xde\xc9\xe9h\x84GY\xc1\xaddvh\xadanh\xbc\x97\x0c\xcc\xd0\to\x98\xe7\xf1\xb7\xdf\xfbtz}\xcdT\x00\xcbe\xfc/~\x12x7\xfa\xd7\xef\x8d\x8e\'\x136\x10\xfd\xde\xcdo\x17\x17\xf8N\x0f~=\x1c\xfcv\x88\x0f\x07\x9f\xd2"\xae\xd0\xc7\xb08\xf8Tw\x1e\x84u\xdc\x1c\x16\xcf\x8eO\xd8\t;g\xe3~\xef\x1f\x1f?L\x98\x96\xf1\xb7\xdfc\xa8ex3d\xaa\xdf\xbb\x1c\x1d\x7fd\x0cP\xefO\xe3\x8f?\xb3?\x9d\xf7{\xf3\xd9zC\xaf\xa6\x0f\xcd#\x83~\xef\xf8dr\x1cM\xf1\xb7\xe5\xbc}\x86a\xfb\xbcY5\xeb\x1f\xd3\xda\xf9\xb7\xf9\xcd\xea\x0b\xfb\xe1\xcf\xc3\xdf\x7fO\xc1s\xffm\xfeC~\xfdnG\x06u\xff\xeb\xfd\xf9\x84B\r\x9d\xc9\xe9\xa7\xdf;\xfb\xe7\xf15\x8b?hHc\x1d\xc6\xd8\x18\x8d\xc2\x98\x8ck\xd2\x08\xef||\xd6Nr\x9f\xd6\xb5\x01\x0fa]\x88a8,\xaes\xa5\xbcJ\x8fZ;`G\xfd\x1ecE\x05\x07\xee\xe8\xf5\x80Lo\x95N\xabBp\x99W\xa5q\x01\x03\x14\x0cZ\x83\xd6\xe9|+\x11eR`\xa4\xf4Bw`\x00\xe9!c\x00D\xb9\x83A\x19\xd0E\x9b\x14i\x95k\x8c\x9f\xf4(\x9c\x0c\x18d\xc1\xc0\xbdV:\xbdw\\\x18\xe3\x0b6\x80.\x0c\x88-\xdfN+\xe3\xf60X%\x8b6\x03\x19\x8e\x13e\xd5z\x1d0\xa8j\x07\xf0F\xa7C\x95\x0e\x81\x1cm\xc2\xb91\xa2\x03\x83\xf3\x90o\xa7\xa4T\xbb\x18\x92\xf5\xa2\x1d\x1c\xcf\x8f\x8a\xdblG+\xa2/t\xb5\x03\xfa\xc2\xba\x84\xc1j\x0f\x19\x9b\x03\r\xaa+\x1e0"\xd2\xa3\xd5R\xeeb02@$\xc5\xc2\x0bQ\xe2Ae\x93\x08Kq\x8a\x18L\xb5\x83\xd7\xce\xa5\xf3\x85\x95\xe1U\x88\x07\xa3\xa4\xe2]v\xe0\xe5J\xd2\n\xbb\x8bA\xab\x12\x04\x18\x87\x19\x0eH\xa8\xbe\xd0\xd1\x0e\xb6\xe6\x05\xaeA\xb2\x83\xa1\x80\xc8\xbe\x90*\xc5\xc9\x0e\x06\x0b9u\xb8A\xc2\xda\xf3\x85\x84\xec\x00\xa1EI\x11\x01\xd9x\xc2\xd8\x98\x9b\xae\xfa\xc2H\x97MFq\x981`0\x18\r]\xbep*\xe7\x85\xb7R\xefa\xd0\xdc\xe5\x1b\x03\xf8\xacX\x17_pk1/N8\xff\t\x8fN1\x00N\xfad\x7f\xa5\xb8\xc9b\xda"b\xd1\x9d\x9b9/TG<\x00b\xcf\xda8\xe4\x9d\xe8\x95l\x07\xee\x0c\x04\x0c\'\x05\x83V\xce\x89t1\x90\xcad]FXgl\x07\x06m\x8bk\x954{y\xa1\x8d\x90%&\x95\xcb\x8f\xe5n\xe4\x16\x1b0\xfc\\0H\xef\xa8\xa4E\xbd\xca U\xa6g\xcd\x8d\xef\xb2\x83\xc2\xf8*1\xb9\x1f\x0f\xc8\x93\xc5\x17\xd2Vr\xdc\xb2\x8ew\x01\xc3i\xc1\x00\xd6\xf9\x1cd\x88\x01\x89)=\xa3\xb2\xe8\xd9]\x8e\xc2\x8c,i\n{\xf1\x80\xb9e\xb36]\xe9\n\xd3\xbeD\x89\x15\x01\xc3Y\x8d\x07L\x0b\x99\xe3\xc1)\x99\t\xc8\x18\x1e9~/\x1etq\xadt\x989\xbb1)L\xb1\xba\xf7\x85\xa3$/\xac\x81Q\x190\xbc/\x18\x04\x88\x12\xe8\xc8\xda^g\x0c\xc2Yo;\xed \\\xa9Yz/\x1e\x94\xb0\x95\x1fB1\x1c$\x82.\xd6\x91:`8\xdf\xb2C\xd6\x85\xb1\xe14\xe6w\xc6`\x8c\xeb\xcaM\xa9K^Ht\xdd\x1e\x06\x90\xe5\xf2\xa0\x8bb\xac\xce\xc5\x17>\xe6\xc5\x87\x1a\x0f\xc2\x89\\+\x1d\xa7\xc2\x99\xf9\x133\x80w\xf2C\x0ea\xa4L\xbb\x17\x93\xd8Q\x156\x8a;c\xcd\xe29\x90\xa9\x9b\n\x18\xfe^\xf3\x02\xd9L\xbb\xcc\x8d\xd2\xf3\xec\x0b\xaf\xbd\xed\xaa\x9bJdZ\xc5\xdc\x84\xbdx\xc0\xe0\xcaT\xce\rw\xc5\x0e\xa6<Jm\x02\x86_*?\x180*\xc7\x06\x16N\x93c\xc3\x1a\xe7\xba0X\xafL\xe1j\xb5\xe7\x0bL\x9b\xa2\xcd\x01/\xfd\x83\xcbB\x02d\xcc\xcdQ\x8d\x07\xe4\x1c\x91\xb6J\x8cI[j\xba\xf1Vt\xd6\x0b\xa8\xe5\x0b\xbd\xb5\xcbQ\x85\xf9)/l\xa9Y\xa5\xf1A\x19\x150\\T;\x00\xc8\x8c\x01\xb0~\xe5\xfeAc\x92\x89\xcex\xf0\x952\t\xfd\x0e\x06\xd4\x90\xb3P*(y\xa1\xc4Vg\x13s\xf3c\xcdMl(3\xad;\x87\x0c\xe1s/g\xa5\xeb\xe2(\xac/P\xea\x85\xdf\xe3(\'ta\x02\xb0\xaa\xd2\x95+\xe5\x8b\xc7\x9a5\xaey\xa1mi\x8c\x08C\xb6\x99\xc1\x99\x81w\xf1\x83\x91\xba\xc0\xf1r\xaf\x9fD\xce(\xac\xec\x8c(\x04]s\xd3$~\xb8,\x18\x90\xbd)\xc3H\x17\x9e\x8f\xc7\xe6^\x02Y\xdbu\xf4\x0fB\x96\xf0\xc1\xd9\xcb\xeer\x94\x10\xda\x17;\x88R\xb3\xc0\x97\x82/t\xca\x8b\xab\x88a@B\x02\xf2\xf9\xc8\xff&\xc7\xaf\xf6\xc8@]\xbe\xd0\xa6\xb4]\x82\xba\x9f\x1d\x0cX\xc7*\x9b\x99\x1c\x0fxr\xee\x1f\xb0\x0fF\x0c\xe7\xbf\x8c\xceh\xccaqP\xf9\x7f\x86Y\x1c@\x8f"\xa3!\x0bN\x97+\xd2\x82-\x81\xc2\x19\x91\xfd\xc8\xd4z\xf6\xf5\xcd\xd9\xf2-c\r\x0e\x8a\xb4\r\xef\x12\xb65\xf3y\xd8j\xb9gw\xcd\xa6I\x1aq\xee\xc2.\xf0\xb1Y5\x0f\xed\xa6]\xad\xd9\xaa\x9d\xce\x168p?\xadg\x8b\xaf\xe9>\xb8\xb8\xc6\xd1i\x16\xe6Q\xc4z\x8aS\x1aK\x17\xae\xa3T\xcc\xa5x\xef\xc4\x81\x9c\xd1\x9cN\x8a\xceg_\xef\xf1\x10v7\x9bN\xdbU\xbb\xf8\xd2\xb2G\x9a\x9f\x99D\x1b\xfbC\xc6\xee\xda\xf6\x916\xdc\xe3\xacF\x16\xc26\x06W\xc5\x00/\xf4\xd0\xb0y\xfb\x9fv\x1e\x0b;\xd2\xeaUd\x89\xd4\xe5P0 \xa3\x02\x99\x19\xbdg\xa8\xff\xa9\xde"_\x85\x8bc\xedGI\xa8\x92\x16Tx\xef\x90@\xe2\xec@E\xb5KRc\xea^\xc9*)\x02w\x13\x18\xea\nPR\x13\x0b\xeeK\xc2Pa\xc2]\xa9-\xb4aRA\t\x0f6\xf2\x8d\xf5]\x92|\xe8\xe9\x9ez\xfb\x9eX\x010C\x84$]q\xfa\xeb\x96\xb4H\xb8Wf\x0b\xad\xb3.\xf2\x8a\x8a\x92Z\xf8W$\xed\x96\x85$\xd5\x04b\t\x17\xd0\xaa\xd0?tJb\xc1\xbdr\xdb:y\x90\xf4\x96*<}1A\xa3p\x97\xa4\xc14\xb8\xf2U\x92[\x19$\xa4\xa4\xde\x89\x98\x08\xf8+\x92\x81\tD\x9a\xbb\xa2me\x98\x14\x08-\x7fURT\xdbz\x19,\x13&\xa2P\x1d8\xbc&\tE\xd2(\xe5\xa3\x85\x94\x88}\x9ew/H*\x92\x94ER\t\x1f\xef\t\xdc\'[\xbf\xe0\x15\x13"^U\xaf(\xa5\xa2\xcd\x9d\x8f=-\x15\xbd.I\xedIR\x17I\x0c\x00\x99l\x1bO\xc0\xee\xfc5IS%-\x84\xf7\xb1\x8b\xa5\x9e\xc5\xbe`[\x1a\x0f\xaf\xc8\x8c\xd9\xb6\x86f1A\xe5)F\xa1\xd1/DB\xc8\xb2\xd0}\xa6{Z\x1bQ\x86\xe9\x92\xe6\x07\r\xafI\xfa\xaaSs\x88\xde\x88\x11\x81\xfe\x94/H\x92?\x81oeY\xf4\x86\x0b\xdf\x80\x90\x85\x00^\x96$\n$r\x9b\xdc\xb7\xc8\xd6\xc8\xb2\x0f\xf1K\xbf\xcf\xed|\xf9\x9d}o\xd6\xac\xb9\xbb\x8b_^\x8e\xc37PI \xcb\x05.\xdf\xa2\xf2\x0e\x1e\'\x1a\xdfaq\x81c\x9fM\x1c\x1e\xcfY\xbck^\xa6pz\xf9\x07\xfef\xaf\xf11\xd1\xe4a\x07\x19g\xb9\x8b\xb6Y\xb0\x9b\xfb\xd9t\x13\'\xd0Cv\xd1<\xd7\x05%\x86\xd5,\x07\x07\x07l\xd2|~\x9a7+6\x9a\xad7\x84f9e\xd7\x01\xdeC\xbb\xd8\xb0\x0f[F\xc3\xdd\xd5.\xb7t\xd1\xa3t\xf3\xad\xe5\xaf\x9bb\xb1\xbc\xfa\xfd\xfa\x16/\x1c\x965X\x93\x97\xdf\x8f\xc7g\xb8\xa8\x86\x92b9\xae\x05\x98\xb7\x0f\xcds\xd8\x8d`w^\xd0\xdd\x8e\xe2\xbd\x8a\xcev:o\xbf\x10\xc0u\xc2\x14\xcc\xdf\xf5:`#\x17\xe6\x97\x97\xd5%G\xe4\x86b{\xb2\xea\xd1\x1f\xedzI\xc6?JU*.\xc5/\x8b\t\x8fz\xa3\xdeF\xb3\xfe\x0fN\x8em\xd5'
p107
sg20
g21
sg27
Nsg29
Nsg30
VShelXL
p108
sg32
Nsg33
S'7ae06133fd077a4ffa06fe901c021c29'
p109
sg35
I10
sg36
VLeast Squares
p110
sg37
F0.21299999999999999
sbag1
(g12
g3
NtRp111
(dp112
g15
I00
sg6
I13
sg7
S'08155455a6c598fc2d80acb3e532d700'
p113
sg16
(lp114
I13
asg18
S'x\xda\x8dXmo\x1b\xb9\x11\xfe.@\xff\x818\\\xd1\x04\xb6\x14\x0e\xdfY\xd4\x07\xf8|v\x9c\x9e\x1c\xf9Em\xef\x82\x03\x8c\x8d\xbd\x8a\x85\xc8\x92+\xc9\x8d\xfb\xefo\x86o\xabhWF\x1d\x07^q9\x9c\x873\xcf<C\xaa\xdfc\xf8\xb3\xa9\x1f\x9fn\xf5pU\xaf\xd9\xdd\xaa\xae6\xf5=\xfb\xfc?vs~:\xfam4\x10\x1c\xd4;\xdb\xef\xf5{\x93\x0f\x93Q\x9a{[\x85\xd9\xb3\x05\xbb\x14o\xe0m\xfe\xdf\xef]\x9f^\xb0\xf1\xfc\x9em\xcd\xdd3+,?a\xeb\xe5\xfcy3[.\xf6\xcc\xba\x06\xc6\x87 \xdc!\xbb\xfeVW_\xf1\x03\x97\xe2\x90\x1d\xcf\x9f\x1e*\xfa\xc0\xe1\x90\x8dW\xb3z\xb1\xa9\xc2*\x15\x81zz\xdeD\xeb\xb3yu\xf7\x95\xbd\xb0#6\xe0Ce-{\x836R+\xf6\x96MW\xcbGvY\xad\xd6\xcb\xc5\xfa\xaf\xec?\xcf\xcb\r-\xb2Nv\xcb\xd5\xe3\xf3\xbcb\xd3\xe5\xf3\xa2\x89\xc5\xe4o\xec\x04\x1c\x1b\xfb~\xef\xe4t4\xc2\xa5,p+\x99\x1dZk\x98\x1b\x1a\xef%\x13f\xe8\xc0\x1b\xe6y\xfc\xed\xf7>\x9d^_3\x15\xc0r\x19\xff\xc4O\x80{\xa3\x7f\xfd\xde\xe8x2a\x03\xe8\xf7n~\xbf\xb8\xc0wz\xf0\xdb\xe1\xe0\xf7C|8\xf8\x94\x06q\x84>\x86\xc1\xc1\xa7f\xe6A\x18\xc7\xc9a\xf0\xec\xf8\x84\x9d\xb0s6\xee\xf7\xfe\xf9\xf1\xc3\x84i\x19\x7f\xfb=\x86^\x867C\xa6\xfa\xbd\xcb\xd1\xf1G\xc6\x04\xfa\xfdy\xfc\xf1\x17\xf6\xe3y\xbf7\x9f\xad7\xf4j\xfaX=1\xd1\xef\x1d\x9fL\x8ec(\xfe\xbe\x9c\xd7/bX\xbflV\xd5\xfa\xa74v\xfeu~\xb3\xbac?\xfce\xf8\xc7\x1f\x89<\x0f_\xe7?\xe4\xd7\xefvl\xd0\xf7\xbf\xdf\x9fO\x88j\x98LN?\xfd\xde\xd9\xbf\x8e\xafY\xfc\xc1@\x1a\xebM\xbf7\xc6\xa00&\xe3\x984\xe0\x1d\xc4g\xed$\x08\x9d\x9e\x8d\xf0\x10\xc6\x01\x86a\xb18\xce\x95\xf2>=j\x8d\xc9>\xea\xf7\x18+.\xb8\xe0a\xb5\x01\x85\xde\xea\xe4\x04\x93\x002\x8f\xa2\xc7\x80A\x14\x0cZ\x0b\ri}+\x11e\x1a7Rz\xae;0\x08\xe9L\xc6 \x90,;\x18\x94\xd1\xbcx\x93*\x8drB\x9b\x1e\xc1\xc9\x80A\x16\x0c\xdck\x95\xe1:\x0e\xb8\xfb\x82M\xc4\xe7\x1d\x0c\x88-\x9bje\xda\x18\xact\xc5\x9bq\x19\x8e\x03\x9dG\xad\xd5\x01\x83j\xe2 \xbc\xf1icJ7\xbe,\xe7\xc6t\xe5\xc2y\x911(\xda\xe8\x0e\x06\xe9\x85k\xa2\xae\xcb\xa3/q\xb4\x10\xf9\xa0\x9b8`.l\xe2\x83\xb2\xdai\x95\xb9!4w]|@\x1a\xa4G\xab\x15\xecb\xc0\x1c\x9a\xe4\x18|\t\t\x80\xf6y\xd4x\x110\x98&\x0e^;H\xb9\x02+\xbcM11\x06w\xd9\xc5\x07\xeb}^YZ\xc1w1h%Ev\xcc\x85H\x8e\x85\x14M.L\xe4\x83m\xea\x02wc2\x0f\x1d\x179oV*\xa5l\x17\x06\xc9\xf3r\x06@\xb4r!|\xd9\xb1\xa6\x9c\xc7\\\x80\xca\x9cD\x92\xc4\\\xb8&\x17F\xda\x9c\x0b\xe4!\xe4\xbc!\x19\x8c\xee\xcc\x85\xd3y9o\xa1\x95\x0b\xd9\x94.\xd6i\xae \xd0%C\xc8I\x8c\xc3\t\xe7?\xe3\xd2\x89\x03\xc2I\x93\x82\xab0\xd7\x99\xf4\xda\xa2\xa1\xea\xaaM\xd5\xc0\xd1\xb2\x85A\x18\nr\xf4\xc6!o\x94K^j\xd3\x99\x88\xe1\xa4`\xd0\xca9\x99\xa6\n\xa9L\xc9\x0bX\xa7\xba0h\xe3t\xa9\x0b\xdd\xc2\x80\x89-\xb9\xf0F\x16"B\x91\n\x10>`\xf8\xa5`\x90\x1e\xc51=\x1b\x14\x98\x92\x0b\xcd\x8d\xef\xc2\xa0\x840\x85\x93(4-\x9d\xf4\xa2l\xde\x16\xc9\x94\xbc(\x17\xf71\x0e\xa7\x05\x83\xb0\x9e\xe78 \x06\x91k\xd3\x903\xde\xa5QV\x99R\xa6\xa2\xa5\xd5\x80\x9c\xcd\xde\xa8t\x13\x1ce\x0b2A\x9cD\x0cg\r\x1f,\xaaT~vJ\x18\x9f9I\xb5\xd5\xc5\x07-rj\xa5\xd3-\x9d\x94P\x9a\x04\xf7\xae\xd1(^\xd2\x829\n\x18\xde\x17\x0c\x80\xa5\x00.sC{\x9f\xe3\x00\xceub@Q\x80\xd2\xb3L+\x0e\nLiT\xdc\x15z\xdaR\xb1\\K\x170\x9co\xc5\xc19\x93\xe2\x84\xfb\xe2&s\x03\x8c1]\xfa\x80m\x0f\xca\xa3l\xe9\x83\x12\xaatH\xa1\x8al\x9b\xa6}\t\x17\xf9\xf0\xa1\xe1\x038\x90&\xf7,l\x9c\xb9^\xb0k\xdan}\xc8\xa1\xe2\x0ei\xdb\xe2\x83\xb7\xb9l *I\xecY[\x9c\xe4\x100\xfc\xa3\xa9\x0b\xd0`\x8a6J\x9fk\xc8x\xed\xa3V\xecb(G\x0c\xacMha\xc0\xd6^\xf8\xa0}\x11&\xb3\xd5\xbet\xcc\xc5\xaf\x8d>\x18T\x95\xe4\x17\xb0q\xe6\x1e\xaa\xadI\x82\xd8\xea\x17\x99>\x987\xdb\xee\x9bV\xbb\x86\x04\xa5I\x18^\xba\x88P\xb1.F\r\x1f\xb0k\xe6Z@\x89\xe2\xb9!i\xac\x90\xd8\xbfv1\x08.K.tK\x1f\xf0,V\xce\x0f\xde\xe7\x04\xa0\xb8\x96\xe8X\x15sq\xd1\xc4\x01\x8f**\xc5A\xe0{\x91|\xa1\x0c\x1b\x01\xdd|\xd0\xa5\xed\x8bV\x1c,\x1e0\x92c\xa9l!\x81\x82\xd2EP\x80\x03\x86\x8fMm"\xcfs\x06\x9dS\xe5\xfc\x80\xadL\x9a.\x8d\x12\xae\xf4ME\xdde\x07\x83\x83R\x90 \x8aV\xa3\x84\x97\xf6\xa5\x9c\r\x18\xc6M]h<\xc1\xd9\x06\x83\xb7\xb9\x8f\x833]\x9c\xc4~\x90\x97\x13^\xb5s\xa1ei\xd8\xae\xa1\x06\xd6l\xa1\x86\x8aq\xb8,\x18\x90\x00J\xc4\x1a\xc4\xf5\xa98\x13\x06\xcc\x91\xeb\xe8\x17\x80\x07\x04Y\xce\nn7\x17t`\xca\x15\x00`\n\x1f|\xce7v\xe3\xd47\xaf"\x86\x01\x19q\x9f\x17E\xfd/\xdd\x1f\xc3ll\xd79\nUC\x17\x7fnW\xab1\xb5\xbaHXL\xc0 \x144\xe4\x90\xa0("\x86\xf3_Ggt\xcda\xf1\xa2\xf2\xff\\f\xf1\x02z\x14\x15\rO\x0c\xd3\xe5\x8a\xbcH\xc0\xbd\x9d-\xd9OL\xadg_\xde\x9c-\xdf2V\xe1E\x91\xa6Q\xdb\xa1i\xd5|\x1e\xa6Z\xee\xd9}\xb5\xa9\x92G\xbcwa\xfe\x9f\xaaU\xf5Xo\xea\xd5\x9a\xad\xea\xe9l\x81\x17\xee\xe7\xf5l\xf1%\xed\x07\x07\xd7xu\x9a\x85\xfb(b=\xc5[\x1aK\x1bn\xaeR\xb1\x96b\x84b\xae\xf1\x99\xee\xe9\xe4\xe8|\xf6\xe5\x01\x17a\xf7\xb3\xe9\xb4^\xd5\x8b\xbb\x9a=\xd1\xfd\x99I\x8c\xb1=d\xec\xbe\xae\x9fh\xc2\x03\xde\xd5(B\xa8\xd78\n\x03\xdc\xd0c\xc5\xe6\xf5\x7f\xebyl\xecX\xcaW\xb1B\xd3)\x87\xeeC\xa8\xa8\xa1\xbfb\xf6\x0c\x9e(\xb7\xb2E\xb9\n\x1b\xc7\xde\x8f\x96\xa2\xb1\xb4(\x11\x81\xf7\x9a\xeeatw \xf1\xe8\xb2\xd4X6W\xb2\xb1\xc4\xe3\xa5\x88`\xa4\r\x96\x9a\xa8\xde\xb6\x14C\x85I\xbeR[hy\xb4\xb4^\xf8\xa87\xd6wY\xf2\xa1\xa7}\xea\xed}R3\x00\xa2\x16\xcf\xb7\xbfnK\x12\x9a+\xb3\x85\xd6Y\x1bu\x85\x9a%\xa1\x05\xff\x8a\xa5\xdd\x8aP\xe80A%L\x88\xad\'VwZ\xe2\xc5\xe4\xcam\xfb\xa4.\x83\xbb\xb0q\x05\x0b\xd4N\xbb,\r\xb6\x87+\xdfX\xe2\xed \xf8\x922\xfe5N\xf0W,\xc3e8E\xc8\'Kl/Q\xe39\xbcf\t\xc5\x92D0vh!\xe2>_\xb7\x14\xc5\xd2(\x95"\xa4 \x9e\xf3\xbc\xdbc\xa9\xc8R\x16Kl\r\xc1\x97\x14\xdc\xa6X\xef\xc9\x8a\xa1\xd8\x86\xc3\x02\xa4\x9e\x19c*\xc3\x85\x1d-\x95\xd9\xc3\x04\xed\xc9R7\xf9T*\xb2Ox\x1eO\xc3\xa4\xf7\xfb-M\xe33\x1c\x0b\x11\xb5\x14\xd1\xd2\xdb=Y\xa1#\xc7Uh)\xc9\xa7%\xfd$\xd6\x89\xc8B\xbc\x9e\xed\xb1\xa4*\x0b\x02\x99\xf2\x89\x97\xd8\xd0\x13\xc2\r\x97b\xaf\xd5k\x96~\xabV\xb8\x8f\x95mS\x84\xe8\xf2\xdfiI\xf9\x14[\x1c\xd2\xf1\xbdr\xf1\xaf\x0eG\x8f}\x96$\x81$n\x93\x87\x1a\xd5\x1aU\xf61~\xe9\xf7\xb9\x9e/\xbf\xb1o\xd5\x9aU\xf7\xf7\xf1\xcb\xcbq\xf8\x06*\x19d\xbb\xa0\xe5[R\xde\xa1\xe3$\xe3;*\x8e\x9d\x19C\x195<\xae\xb3xW\xed\x97pz\xf9\x9d~\xb3\xd7\xf4\x98d\xf2\xb0C\x8c\xb3\xddE]-\xd8\xcd\xc3l\xba\x89\x17\xa0CvQ\xbd4\x03\xe0\x87MX\x0e\x0e\x0e\xd8\xa4\xfa\xfc<\xafVl4[o\x08\xcdr\xca\xae\x03\xbc\xc7z\xb1a\x1f\xb6\x82\x86\xb3\x9b\xb8\xdc\xd2F\x8f\xd2\xce\xb7\x86\xbflJ\xc4\xf2\xe8\xb7\xeb[\xdcp\x18F\x8a\xd9<\xfc~<>\xc3A5\x94\xba,\x10`\xde>V/av\xb8-}\xf7\x82\xf6v\x14\xf7U|\xd6\xd3y}G\x00\xd7\tS\x08\x7f\xd7\xeb\x80\x8dR\x98_^6)9\xa24\x94\xd8ST\x8f\xbe\x8f\xeb%\x05\xff(u\xa98\x14\xbf,&<\xea\x8dz\x1b\xc3\xfa\'\x9cxnv'
p115
sg20
g21
sg27
Nsg29
Nsg30
VShelXL
p116
sg32
Nsg33
S'7ae06133fd077a4ffa06fe901c021c29'
p117
sg35
I11
sg36
VLeast Squares
p118
sg37
F0.21310000000000001
sbag1
(g12
g3
NtRp119
(dp120
g15
I00
sg6
I14
sg7
S'7f59bb8f8154e29586d29cfa11a8c829'
p121
sg16
(lp122
I14
asg18
S'x\xda\x8dXko[7\x12\xfd.@\xff\x81(v\xb1\tl)\xe4\x90\x1c\x92E]\xc0u\xed8[9\xf2C\xddm\x83\x02\xc6\x8d}\x1d\x0b\x91%\xaf$o\xbc\xff~\x87oU\xba6\xea8\xf0\x15/\x873<s\xe6\x0c\xa9~\x8f\xd1\xcf\xba}x\xbc\xd6\xc3e\xbbb7\xcb\xb6Y\xb7\xb7\xec\xf3\xff\xd8\xd5\xe9\xf1\xe8\xb7\xd1\x00\xb8P\xefL\xbf\xd7\xefM>LFi\xeeu\x13fO\xe7\xec\x1c\xde\x88\xb7\xf9\x7f\xbfwy|\xc6\xc6\xb3[\xb61\xf7\x85Ya\xf9\t[-fO\xeb\xe9b\xfe\xc2\xacK\xc1\xf8P\x80\xddg\x97\xdf\xda\xe6+}\xe0\x12\xf6\xd9\xe1\xec\xf1\xbe\xf1\x1f\xb8\xd8g\xe3\xe5\xb4\x9d\xaf\x9b\xb0J\xe3\x83z|ZG\xeb\x93Ys\xf3\x95=\xb3\x036\xe0Ce\x0c{C6R+\xf6\x96\xdd-\x17\x0f\xec\xbcY\xae\x16\xf3\xd5?\xd8\x7f\x9e\x16k\xbf\xc8*\xd9-\x96\x0fO\xb3\x86\xdd-\x9e\xe6\x15\x8b\xc9\xf7\xecHX6v\xfd\xde\xd1\xf1hDK\x19\xc1\x8ddfh\x0c2;D\xe7$\x03\x1cZ\xe1\x909\x1e\x7f\xfb\xbdO\xc7\x97\x97L\x85`\xb9\x8c\x7f\xe2\'A{\xf3\xff\xfa\xbd\xd1\xe1d\xc2\x06\xa2\xdf\xbb\xfa\xfd\xec\x8c\xde\xe9\xc1o\xfb\x83\xdf\xf7\xe9a\xefS\x1a\xa4\x11\xff1\x0c\x0e>\xd5\x99{a\x9c&\x87\xc1\x93\xc3#v\xc4N\xd9\xb8\xdf\xfb\xf5\xe3\x87\t\xd32\xfe\xf6{\x8c\xbc\x0c\xaf\x86L\xf5{\xe7\xa3\xc3\x8f\x8c\x01\xf9\xfdi\xfc\xf1g\xf6\xb7\xd3~o6]\xad\xfd\xab\xbb\x87\xe6\x91A\xbfwx49\x8cP\xfc\xb0\x98\xb5\xcf0l\x9f\xd7\xcbf\xf5c\x1a;\xfd:\xbbZ\xde\xb0\xef\xfe>\xfc\xe3\x8fD\x9e\xfb\xaf\xb3\xef\xf2\xebw[6\xe4\xfb\xdf\xefO\'\x9ej\x94L\xee\x7f\xfa\xbd\x93\x7f\x1d^\xb2\xf8C@\xa2\xe5\xb4\xfd1\x81\xc2\x98\x8cc\x12\x853\xe9Y[)\x94M\xcf\x08\xd6\x85g!\x86a\xb18\xce\x95\xf6\xd6\xe1Qk\xb2<\xe8\xf7\x18+.8p\xebg\x0e<\xf4F\xa7\xc5(\tPF\x89\x19!\x06(1h\r\xca\xa5\xf5\x8d4h\xd23J\xe9\xa2\xdf\xad\x18@Z\x95c\x00J\xf0V\x0c\nQ\x14oR\xa7Q\xae\x89?\xe9QX\x19b\x90%\x06\xee\xb4\xd2iQB\t9\x96\xd8@v\xc5@\xb1eS\xad\xd0\xee\xc4`\xa4-\xdeL\t\xc7\x8a2j0\xc6\xa0*\x0e@\xa9H\xcf\x043MI\x98p\x8e\xba+\x17\xd6\xc9\x92\x16)\xd5v\x0c\x14!V\xd4uy\xb4\x05G#t\x88AW\x1c4h\xcc1P\x02\xb9\xcb\xdc\x00\xdd\x99\x0b\xc5u\x9aB\xf9Vn;\x06\x94\n\x92c\xe12\xc0\xc4\x07\xb4y\x14m\x8c\x01+\x0eN\x1b\x97\xf6.\x0c8L\xcf\x88\xb4K\xd1\x11\x83q\x0e\xf2\x9e\r\xec\xf0A+Y\x1c\x93\xbf\xe4\x18$`\xcd\x85\x0b1\x98Z\x17\x9e\xbd\xd9\xaf\xe5\xa0!\xf3S)\xd5\x85\x83\x919]\x1c\x850;\xb9\x00\x97I \xb4\xcfy\xcc\x85\xc0\\L\x02]\xac\x0b[s\x81\xd2(QxHv\x19\x07\x81\x11\xf4\xed\\X\xcclw\xe8v8)\x95\xab\x15\xe0\n$:p.V\xac\xa1\x1et\xc4\xf9O\xb4t\xe2\x00X\x99\xfd\xd2\xc65f>\x18\x9e\xe2\xd9\xaeMU\xf4Ai\xa2\xe7\xb6> \xcf|\xa8\x04\'N\x16#n\x11C\x0cG%\x06\xad\xac\x95i*HE\x1d \xe1 \x8c\x8d\xf5\xb2\x15\x83F\x84R\x17jG\xa34jY8ix!b\xb1\xe7B\x8a\x10\xc3\xcf%\x06\xe9,d\xc8P\x11\xfc\xf9Yst\xba+\x17\x00\xaap\x92\xef\xe2\xc0K\x02\xe8}\xd1\x87\xca\x12\x02"\xe6\xe2\xb8\xc4\x00\xc6q-K\x0c\x90\xf5\x0c\xbd3\xd3\xa5QF\x15\x1ch\xe9\xed\x18\xa8\xb6\x8a>\xe82\x93\xa4\xab\xe4\x82j/\xc4pR\xf9`\xb4\x84\xac\x0fV\x81,\x9c\xa4\xda\xea\xe4\x83\xce\x92F\xc2\xa3wb\xa0\x8e\x93_s\x82\xb8hTa\x89\xa0\x15B\x0c\xefK\x0c\x02HJ\xb2>+r\x9c1\x11\xd6\x86\xd2\xda\xc5\x01\xa0\xf6\xac\x9d\xdaT\x94\xfa\xa2\x0f\xb6\xd4\xa6\xe5\xbc\xa2\xc3C\x0c\xa7\x1b8X\xeb27\xac\xe6\xc6\xe6\x18\x10\xb1\x8b\x93\x12A\x94G\xb9\x1b\x03\xe8\xe2\rT!\x01\xaa\x9a\x8bT\x9b\x1f*\x1f\x84\x15\xb2\xf4,i\xb2\x10k\xa2\x89\xed\xd2I\xe5D\x16\x00\xcb\x11w\xf8\xe0Jg\x10\xb6\xb6\xd0\r\x1c\xb8\x88\xb9\xf8g\xad\x0b\xa1E>?P\xf3r\x90qp\xc8yg\x0c\xa2\xd4\x85"\xe3\x9d\xba\x90\xb6h\x94\xae\xc5\x80\xb8q~p!\x86_\xaa> h\x97\x84O(-\xf2&\xa9\xe1\xdbH\xeb\x9d~\xb1\xa1\xd5\xd4:\xb69ij\xb34\x05\x12\x8e\xbc\x1cg(Y!\x86Q\xe5\x836\xb1\xa7yL\x14\xad\xcasOGg\xbaj\xd3T\x05\xa6\xdc\xedh\xb5\xb6Z\xd4\xba\xc8\x9c$f\x88\xda\xb3b.\xce*\x0e\x00T\x19\x89\x1b\xd4\x900\xe3 \x05\x82\xec\xec\x17\xb9\xcdR\xdb\xdf=?\x18!2\x0e\xd4:J]\xa8\x92@\xa2I\xe4\xe4\xc7Z\x9b\xfe@\x99\xfcZ\xabl\xd1+idg.H\xd4d\xe9\x17n\xa7w[\x08\'\x90AD\xdd\x95\x82\xacLU6j\xf5\xb8\xd6\x05\xbd\xcdgH\x1f\x83\xcb\x9c\xa4\xd3\x97\xec\xea\x9bTe9\xb5$\xf2;uA\xbd\xb7tH\xabM)\x06\xac\xd4\xd01\x17\xe7%\x06J\x9a\x8e\xbd\x9d\\\x91@\x8b\xdc/(G\xae\xa3.\x84\xac\xc7\x11\tv\x9b\x0f\xc4i^z\x96(\xb5\t\x0eti\xe3\x89\x0f\x171\x86\x817\xa2f\x9a\x84\x8f\xf4_\x16N\xd2\xb9\xd0u\xe1\xa0m\x16c\xf2\x01\xdbuA\xa9\x85"\xe5\x1a3\x1f\x94(-TYI\xd7\x9a\xd3_F\'\xfe\x9a\xc3\xe2E\xe5\xaf\\f\xe9\x02z\x10\x15M\x02\xdd\x07\x97\xde\x0bu\x06EwD\xf6#S\xab\xe9\x977\'\x8b\xb7\x8c5tQ\xf4\xd3\x80\\\xfai\xcdl\x16\xa6\x1a"\xc9m\xb3n\x92G\xbaw\xd1\t\xec\xb1Y6\x0f\xed\xba]\xae\xd8\xb2\xbd\x9b\xce\xe9\xc2\xfd\xb4\x9a\xce\xbf\xa4\xfd\xd0\xe0\x8a\xaeN\xd3p\x1f\xa5X\x8f\xe9\x96\xc6\xd2\x86\xebU*\xd6RD(\xe6\x9a\x9e\xfd=\xdd;:\x9d~\xb9\xa7E\xd8\xed\xf4\xee\xae]\xb6\xf3\x9b\x96=\xfa\xfb3\x93\x841\xee3v\xdb\xb6\x8f~\xc2=\xdd\xd5<B\xa4\xd74*\x06\xb4\xa1\x87\x86\xcd\xda\xff\xb6\xb3\xd8\xd8\x89\xc2\x17\x91\x15\xe9\x94#xPT\xf0\xe7-\xca\x1e\n\xd8\xcc\x96\xcfU\xd88\xf5~\xb2\x84ji@\x85\xf76t\x00\x7fw\xf0Y\xef\xb2\xd4T\xba\x17\xb2Z\x92d\xc9\x18\x8c\xbf\xb9\x90\xa5\xf6w\x8e]K\x18*\xba\xb8\\\xa8\x8dh\x83\xd2\x93\x85\x93"\xea\x8dq]\x96|\xe8\xfc>\xf5\xe6>\xbd\x96\x88\xa0\x1a\xe9\xf6\xa7\xbb-\x8d%K\xdc\x88\xd6\xfa\xd3\x8f\xd7\x15\xe5b\xb4\xc2\xbdbi6\x10\x92V&\x95\xd0\x01[\xe7\x95\xb6\xd3\x92\xc8|a7}\xfa\xd3\x05\xed\xc2\xd8\xf07Jx\x97%zl]\xb5\xe4\tS\x19\xae\xa3A\x89^\x88\xd6\x1f~/|\xf23B.Z\xd0\x19QG\x8d\xe7\xe25KQ,\xb5\x8d\xef\xa5\x00\x11\xf7\xf9\xba%\x14KT\x91C\xa0\xe3\xdf\xa8\xa0\x9d\x96\xca[\xcab\xa9\x84\x0b\xbe$pLX\xbf\xb4O\x8fm\x10E\x91zf\xcc\x8a\xf4\xf7Xo\xa9|\xf7\xea\xb2\xf4\xed\xff"4\xa6\x94O\xa5"w \xfaF\xee\x9b\xda\xcb\x96X}\x9a\x84\x8c\x14.\x9eY\x0c\x7f\xc1\xd2\xe7S\x98\xea\xd3D\xf6\x19\r\x91\x85\xfa%\x0eEK[\xf3\x89\x18\x18\xcf\xad\x88\x96\xa8\xd5k\x96n\xa3V\xb8\x8d\x95md\xdc7\xbcd\xe9\xf3\t\x1b\x1cR.\xaa\x88\x05\x9e8\xf4\x8a\xa5\x97@/n\x93\xfb\x96\xd4\x9aT\xf6!~\xe9\xf7\xb9\x9d-\xbe\xb1o\xcd\x8a5\xb7\xb7\xf1\xcb\xcbq\xf8\x06*\x19d\xbb\xa0\xe5\x1bR\xde\xa1\xe3^\xc6\xb7T\x9c\x0e\x9ct\x85\x89\x1a\x1e\xd7\x99\xbfk^\x96p\xff\xf2O\xfa\xcd^\xd3c/\x93\xfb\x1db\x9c\xed\xce\xdaf\xce\xae\xee\xa7w\xebx\x1f\xdbgg\xcds\x1d \xa4*,{{{l\xd2|~\x9a5K6\x9a\xae\xd6>\x9a\xc5\x1d\xbb\x0c\xe1=\xb4\xf35\xfb\xb0\x01\x1a\xcd\xae\xb8\\\xfb\x8d\x1e\xa4\x9do\x0c\x7fY\x17\xc4\xf2\xe8\xb7\xcbk\xdap\x18\xd6\xe1\xe0\x1f\x87\xdf\x8f\xc7\'4\xa8\x86\xe1\x10\x1c\xc7B\x98\xd7\x0f\xcds\x98M\xc1n\xbd\xf0{;\x88\xfb*>\xdb\xbbY{\xe3\x03\\\xa5\x98\x02\xfc]\xafCl>\x85\xf9\xe5yM\xc9\x81OC\xc1\xde\xa3z\xf0g\\\xcf=\xf8\x07\xa9K\xc5\xa1\xf8e\xb1\x8fG\xbdQo#\xac\xff\x07%Jm\xb9'
p123
sg20
g21
sg27
Nsg29
Nsg30
VShelXL
p124
sg32
Nsg33
S'7ae06133fd077a4ffa06fe901c021c29'
p125
sg35
I12
sg36
VLeast Squares
p126
sg37
F0.2132
sbag1
(g12
g3
NtRp127
(dp128
g15
I00
sg6
I15
sg7
S'238a13e23ac9670be998d60dff3db279'
p129
sg16
(lp130
I15
asg18
S'x\xda\x8dXko[\xb9\x11\xfd.@\xff\x81Xl\xd1\x04\xb6\x15r\xc8\xe1\xa3\xa8\x17\xf0z\xed8]9\xf2Cmw\x83\x05\x8c\x9b\xf8:\x16"K\xae$7\xe9\xbf\xdf\xe1[\xd1\xbd6\xea\xd8\xc8\x15/\x87sxf\xe6p\xa8\xe1\x80\xd1\xcf\xa6}x\xbc\xc1\xd1\xaa]\xb3O\xab\xb6\xd9\xb4\xb7\xec\xe3\xff\xd8\xf5\xd9\xc9\xf8\xb7\xf1\x01p\xa1\xde\x98\xe1`8\x98\xbe\x9b\x8e\xd3\xdc\x9b&\xcc\x9e-\xd8\x05\xbc\x12\xaf\xf3\xdfppur\xce&\xf3[\xb65\xf7\x99Ya\xf9)[/\xe7O\x9b\xd9r\xf1\xcc\xac+\xc1\xf8H\x80\xddgW_\xdb\xe6\x0b}\xe0\x12\xf6\xd9\xd1\xfc\xf1\xbe\xf1\x1f\xb8\xd8g\x93\xd5\xac]l\x9a\xb0J\xe3A=>m\xa2\xf5\xe9\xbc\xf9\xf4\x85}c\x87\xec\x80\x8f\x941\xec\x15\xd9HT\xec5\xbb[-\x1f\xd8E\xb3Z/\x17\xeb\xbf\xb2\xff<-7~\x91u\xb2[\xae\x1e\x9e\xe6\r\xbb[>-*\x17\xd3\xbf\xb1ca\xd9\xc4\r\x07\xc7\'\xe31-e\x047\x92\x99\x911\x9a\xd9\x91vN2\xd0#+\x9cf\x8e\xc7\xdf\xe1\xe0\xc3\xc9\xd5\x15S\x01,\x97\xf1\xbf\xf8I\xd0\xde\xfc\xbf\xe1`|4\x9d\xb2\x031\x1c\\\xff~~N\xef\xf0\xe0\xb7\xfd\x83\xdf\xf7\xe9a\xefC\x1a\xa4\x11\xff1\x0c\x1e|\xa83\xf7\xc28M\x0e\x83\xa7G\xc7\xec\x98\x9d\xb1\xc9p\xf0\xcf\xf7\xef\xa6\x0ce\xfc\x1d\x0e\x18y\x19]\x8f\x98\x1a\x0e.\xc6G\xef\x19\x03\xf2\xfb\xf3\xe4\xfd/\xec\xc7\xb3\xe1`>[o\xfc\xab\xbb\x87\xe6\x91\xc1ppt<=\x8aT\xfc}9o\xbf\xc1\xa8\xfd\xb6Y5\xeb\x9f\xd2\xd8\xd9\x97\xf9\xf5\xea\x13\xfb\xe1/\xa3?\xfeH\xc9s\xffe\xfeC~\xfdf\xc7\x86|\xff\xfb\xed\xd9\xd4\xa7\x1a\x05\x93\xfb\x9f\xe1\xe0\xf4_GW,\xfe\x10\x91\xdarr?!R\x18\x93qLj\xe2\xd1\xc6g\xb4RhH\xcf\x1a\xacu\xfeY\x88QX,\x8es\x85\xde:<"\x1a\xc1\x0e\x87\x03\xc6\x8a\x0b\x0e\xdc\xfa\x99\x07\x9ez\xa3\xf3L!@\xe5Q\xa9l\xc0\x00\x05\x03"(\x9b\xfc\x1ai\xb4\xc6\xf8\xac\xa5\xb4\xce\xf6`\x00iU\xc6\x00\xdc\xecbPZ\xeb\xe2M\xa6\xc58G\x93\x8d\xb8\xb0\x91\x07Y0p\x87\n\x13\x0f\x96\x0bt\xa2`\x03\xe8\xe3AJW0(bp\x17\x83\x91\xaex32\xc3\xb1\x90\xfdq\x83&`P\x95\x07pF\xa7E\x89f\x92\x84\xc4\t\xe7\x1a\xb1\x07\x83u\xd2d\x7fR\xaa]\x0c\x84Pl\xb1^\x1eM\xc6\x00FD\x1e\xb0\xf2\x80\x80\x981\x10D\xcbsn\x80r\xba/\x1fx\x89\xb2A\xd4\xbb\x18\xb4T\x98\x1cS\xa2\xc9\x92\x0f\x85\x12AI\x190\xe8\xca\x83C\x93\xf9\x17\x06\\\x88\xa6\xcf\x07\xad$\xf4\xe5\x83q\xd6\xe6=\x1b\x80]\x0c\xa8\xa4\xce\x8e\xb9\x80\xe4\x18$\x98\x12\x0b\x13y0\xb5.({y\xe2\x81\x10\x82\xb19?UZm\x17\x83\xe49\xd3\xb4\x00\xde\x89\x05\xd8\x1c\x00\x81\xdeO\x8c\x850\xa5D\x0c\x17\x01\x83\xad\xb1\xd0\xd2\x08S\xf2P@\xe1Ah\xec\xe3A\xd9\\\xca\x9c\x8a\xdau0\xa4\x08\xc6\n\xc8\x9b\x17(\xa1T\xac%\x0c\xc7\x9c\xffLK\xa7\x1c\x00+UZ_)*\xf9\xac\x0f\x04W\xf5\xd6\xa6*\xfa\xa0Pvx\x00\xcdKNr^\n\x12*2\xdaC\xc0p\\0\xa0\xb26G\x10\xa42\x90\xc6\xb50\xb67\x1fP+W\xeb\xa2S\x9b\xa85/9i\xa0\x84\xc5\xd6\x8a\x95\x91\x87_\n\x06\xe9\xc8Uz\xaf\x95F\x97\xe8\xd3\xc8u\x7f]@)u\xa9\x9d\xe9\xea\xa4+\xc2$M\xa1\x04lQ.\xee\xeb\x820\x9c\x14\x0c`\x1c\xcf%D\x18\xc0%_\x94\xa8 E\x9fFU\x11R\\v\xb4\x9aj\xab\x08\x13\xd5H\x86\xa3JNr\xc9e\xc0pZ\xf3\xc1\xa0T)\x07\x94U\x90\x83M\x94r\xd7\xa7\x93\x80E\x81\xa5\xc5nN\x8a"a\xdc\xd9*W\xbcD\x888\t\x18\xde\x16\x0c\x02(l\xb9.\x94\xe65\x1f\xac\x8d)\xd5\xe1\xa1\xc4\x02\xd1vtR\x89\xac\xfc\xe4\xadb\xb0\x05\x03\xb1\x13\xf3\xe1l\x8b\x07\xebx\xd6\n\x8b\xbc\xe4\x86\xa0\xc3\xa77\x16\xba\xc8\x8d\xd4\xaaS\x17\n\xb0\x9c\x90 K\x12hU\xb2\x04L\x8c\xc5\xbb\x9a\x0f\xc2\x8a\x9c\xe8\x966\xa9\xb3V;\x8e\xb6\x0f\x83r\x90\xf3\xc1\xd2\xd2\x9d|p\xb6\x08\xb4\xd5\xaa\xf2P\xf4!\xc7\xe2\x1f\xb5.\x04\x8a|F\x18:\x13s\xc2QQ\x04I\xefb\x10%\x16J\x8a\x0e\x06:\xda\xeb\x81]$\x93\xce\xbfz\xa2\xebX\x17\xbfV}\xd0\x80Y?\x84B\x91\x89Fjx\xa4\xec=/x\x91X\xe0\x9d\xf3B\x1a\xac\x8ah\xb2\x11\xc9z~\x14\x80\x100\x8ck>P/d3\'T\x9b9\xa3\x10\xa8\xf8\xfbr\x92\xa6\xd7X@\xe7\xdcD\xaby\xad\x8b\x9c\x88\xa0\x84-gV\xd2\xea\xf3\xca\x03\xb5*"m\x8c\xda")s>\xf8\xb6N\xf6\xe6\x03\x87r\xecws\xd2\x08\x99\x8bA"w\x99\x12\x05U\'\x9d\n\x18\xde\xd7\xda\xf4\re\xc2`\xad\xb2\x98k\x93\xb4\xa8\xb7\x8f\xa2\x93\xb5\xf40\x94\xb8\xbb\x18,\x94\xceQDRcA\xba\x12\x0b\x95trR\xeb\x02m\xd2\xa2\x88\xa1h\xb5\x15\x16\xfab\xa1\xeb\x96\xc0\xa9\x8eV#\x8a\xe2\xd8KX.\x86\xdaO\xd2y\x100\\\x14\x0c\x144\x8c\r"\xb9\xd2\xfe\x18J\x18\xe8X\x88~\xbf\xc7 \xa4o\xe0r\xaf\xd0\xe1A\x08]\x1a\x17!\n\x0f\x90\xfa\xe3p|\xe9\x18\x8b\xcb\x88\xe1\xc0\x1b\xf1\xd2\xbf)\xdf\xef\xe4\x9c\xa4\xb6Q\xf4\xf1\x806\xcb*\xf9\xeb\xe4\x03\x85\x96\xe7SZb\xd1\x87t\x06\x84G\x8b8\x1c\x9c\xfd:>\xf5\xd7\x1c\x16/*\xff\xcfe\x96.\xa0\x87Q\xd1\xa8\x17\xb9[\xae\xbc\x17\x12\x07EwD\xf6\x13S\xeb\xd9\xe7W\xa7\xcb\xd7\x8c5tQ\xf4\xd3\x80\xaa\xd2Ok\xe6\xf30\xd5Pv\xde6\x9b&y\xa4{\x17\xf5M\x8f\xcd\xaayh7\xedj\xcdV\xed\xddlA\x17\xee\xa7\xf5l\xf19\xed\x87\x06\xd7tu\x9a\x85\xfb(a=\xa1[\x1aK\x1b\xaeW\xa9XK\x91\xa1\x18kz\xf6\xf7t\xef\xe8l\xf6\xf9\x9e\x16a\xb7\xb3\xbb\xbbv\xd5.>\xb5\xec\xd1\xdf\x9f\x99\xf4=\xec>c\xb7m\xfb\xe8\'\xdc\xd3]\xcd3d\x85\xa4Qq@\x1bzh\xd8\xbc\xfdo;\x8f\x07;\x95\xf2eT\xec\xd4\xe5\xd0\xb5\xd5+*\xa9G\x88^\x88~\x8d\x96\x8fU\xd8\xf8\xc8\'\xde%TK\xe3\xeb\xd8\xe7}8\x01\xfc\xdd\xc1WJ\xaf%]?.e\xb5\x14A\x14=\x18\xea\x98\xbc%\xfa4\xebZ\xc2H\xd1At\xa9\xb6\xd0\x86\xcb\x1cY8)\xa2\xde\x18\xd7g\xc9G\xce\xef\x13\xb7\xf7\xe9\xebQ\xf8\xd4\x82t\xfb\xc3~KC\x07\xcf\xa5\xdeBk\x8d\x8e\xba\xa2\\D+\xdc\x0b\x96f\x8b!ieR\t\x0c\xdc:\xafQ\xbd\x96$\xf2\x97v\xdbgd\xc8\x19\x7f\xfd\xf4_L\xf8\n\xef\xb3\xd4\x9e[W-yh\xc4\xe8d\x08\xd7\xd1\xa0D\xcf\xa0\xd5\xdag\x02\xaf\x0c\xb9hA\x15\x8bQ\xe3\xb9x\xc9R\x14K\xb4\xf1\xbd\xf4\xb7\x91\xb0\xcf\x97-\xa1X\xd25\xcbF\x86b.\xa9\xa02\xbd\x96\xca[\xcab\xa9\x84\x8b>\x81c\xe4\xba?\xfb|\x9f\xe4-U\xb1\xa4\xfb\xa9\xdcf\xc8(m\xfa-C\xc6{2r<\x95J\xb5\xe2 v\xc3\xeeEK]}\x86\x9b\x04\xa1\x96\xc2\xc6\x9e\xc5<\x836\xd4J\xb8\x8a%\x9f&f\x1f5\n1\x0b\xc3\xbd\xe8yK[\xe3\xa9u\xc8x\xea3\xa3\xa5F\xf5\x92\xa5\xdb\xaa\x15nce\x9bX+\n\x9e\xb3\xf4\xf1\x84\xad\x1cR\xce\xc68\n\x97r\xe8\x05K/\x81^\xdc\xa6\xf7-\xa95\xa9\xecC\xfc\xd2\xefc;_~e_\x9b5kno\xe3\x97\x97\x93\xf0\rT2\xc8vA\xcb\xb7\xa4\xbcG\xc7\xbd\x8c\xef\xa885\x9c\xd4\xb6E\r\x8f\xeb,\xde4\xcfK\xb8\x7f\xf9\x9d~\xb3\x97\xf4\xd8\xcb\xe4~\x8f\x18g\xbb\xf3\xb6Y\xb0\xeb\xfb\xd9\xdd&v\xda\xfb\xec\xbc\xf9\x96\x06\xe2\xa9?\xaa\xbc\xec\xed\xed\xb1i\xf3\xf1i\xde\xac\xd8x\xb6\xdex8\xcb;v\x15\xf0=\xb4\x8b\r{\xb7\xc5\x1a\xcd\xae\xc4\xdc\xf8\x9d\x1e\xa6\xado\r\x7f\xde\x14\xca\xf2\xe8\xd7\xab\x1b\xdaq\x18F0&\x0f\xbf\x9dLNiP\x8dB\x17\x1c\xc7\x02\xce\x9b\x87&}\x03Khw\xde\xf8\xdd\x1d\xc6\x9d\x15\xa7\xed\xdd\xbc\xfd\xe4\x11\xae\x13\xa8\x10\x80\xbe\xd7\x01\x9c\x0fb~yQ\x83r\xe8\x03Q\xd8\xf7\xbc\x1e~\xcf\xec\x85\xa7\xff0\x9dSq(~]\xec\xf1\xa8W\xeau\xe4\xf5OU*n\x88'
p131
sg20
g21
sg27
Nsg29
Nsg30
VShelXL
p132
sg32
Nsg33
S'7ae06133fd077a4ffa06fe901c021c29'
p133
sg35
I13
sg36
VLeast Squares
p134
sg37
F0.2132
sbag1
(g12
g3
NtRp135
(dp136
g15
I00
sg6
I16
sg7
S'028da0fc7bebb053ec9bd78f0b747f1b'
p137
sg16
(lp138
I16
asg18
S'x\xda\x8dXmo\x1b\xc7\x11\xfeN\x80\xffa\x10\xa4\xa8\rI\xf4\xee\xec{Q\x05P\x14\xc9rC\x99za\xdb\xc4\x08 \x9c\xad\x93E\x98"U\x92\xaa\xdd\x7f\x9f\xd9w\x9aw\x12*\xdb\xf0jo\xe7\xe6\xd9gf\x9e\xd9\xbd\xe1\x00\xe8g\xd3><\xde\xa8\xd1\xaa]\xc3\xa7U\xdbl\xda[\xf8\xf8?\xb8>;\x19\xff6>@\xc6\xe5\x1b3\x1c\x0c\x07\xd3w\xd3qZ{\xd3\x84\xd5\xb3\x05\\\xe0+\xfe:\xff\x1b\x0e\xaeN\xcea2\xbf\x85\xad\xb5\xcf\xac\n\xaf\x9f\xc2z9\x7f\xda\xcc\x96\x8bgV]q`#\x8ev\x1f\xae\xbe\xb6\xcd\x17\xfa\x85\t\xdc\x87\xa3\xf9\xe3}\xe3\x7fa|\x1f&\xabY\xbb\xd84\xe1-\x8d\x07\xf5\xf8\xb4\x89\xd6\xa7\xf3\xe6\xd3\x17\xf8\x06\x87p\xc0F\xd2\x18xE6BIx\rw\xab\xe5\x03\\4\xab\xf5r\xb1\xfe+\xfc\xe7i\xb9\xf1/Y\'\xbb\xe5\xea\xe1i\xde\xc0\xdd\xf2iQ\xb9\x98\xfe\r\x8e\xb9\x85\x89\x1b\x0e\x8eO\xc6cz\x95\xe1\xcc\x080#c4\xd8\x91vN\x00\xea\x91\xe5N\x83c\xf1\xefp\xf0\xe1\xe4\xea\nd\x00\xcbD\xfc/\xfe\xc6io\xfe\xcfp0>\x9aN\xe1\x80\x0f\x07\xd7\xbf\x9f\x9f\xd33u\xf0\xdb\xfe\xc1\xef\xfb4\xd8\xfb\x90&i\xc6\xff\x1a&\x0f>\xd4\x95{a\x9e\x16\x87\xc9\xd3\xa3c8\x863\x98\x0c\x07\xff|\xffn\nJ\xc4\xbf\xc3\x01\x90\x97\xd1\xf5\x08\xe4pp1>z\x0f\x80\xe4\xf7\xe7\xc9\xfb_\xe0\xc7\xb3\xe1`>[o\xfc\xa3\xbb\x87\xe6\x11p88:\x9e\x1eE*\xfe\xbe\x9c\xb7\xdfp\xd4~\xdb\xac\x9a\xf5Oi\xee\xec\xcb\xfcz\xf5\t~\xf8\xcb\xe8\x8f?R\xf2\xdc\x7f\x99\xff\x90\x1f\xbf\xd9\xb1!\xdf\xff~{6\xf5\xa9F\xc1d\xfeg88\xfd\xd7\xd1\x15\xc4\x1f"R[\xa6\x87\x83\t\x91\x02 \xe2\x9c\xd0\xc4c\x1a++\xb8\x91i\xac\xd1Z\xf4c\xceG\xe1eq\x9eI\xc50\r\x952\x0c\x0e\x87\x03\x80\xe2\x82!3\x8eF\x07\x9ez\xa3\xf3J\xce\xd1\xe4Y!1`\xc0\x82A)\x94\xc6&\x8c\xc2h\x9d|i!\xac3=\x18PX\x991 \x85{\x07\x83\xd4\xbaz\x13:\xcd2ex\x1er+\x03\x06Q00\xa7d\xe6\xc12NT\x14l\x88}\x18\x84p*c\x90\xdav0\x18Y\xbd\x05R\x03\x1c\x8b6\xcf\x1a\x9f0\x13\x9f\xa6\x85\x07t\xc6\xa6\xe7D3\xc3D\x9faL\xab\xbeXX\'3\x0fR\x08\xb5\x8bA8\xa9*\xeb\xa2\x0cu\xc6\x80\x86G\x1eT\xe5A\xa1\x92ic\xd2(\xa3l\xce\r\x94N\xf6\xe5\x03+Q6J\xf3]\x0cZ\x14\x0c\x94h\xae\xe4\x83\xd1yV\x1b\x150\xe8\xca\x83S\xc6%\xf6\xb8A\x97\xf1j-\x05\xea\x1e\x0c\xc6\xd9\x1c\x0ba\x88\xb5\x1d\x0cJ\n\x93\x1d\xd3\x9f\xe4\x18\xc5V,\x8c\x0b\x18L\xad\x0b\xca^\x9e\xc8\xa5\xb2AW\xf2S\x12\xd5}\x18D\xa9\x0b\xcd\xb1\x93\x93\xe4,\xd7\x05W\x1cs,x\xce{\x1a\xa5\xda\xb45\x16ZhgJ\x1er\x8e\x99\x07\xaec\\vca\x0b\xc3D\x9a\xec`\x90N\xd7\n\xc8N\xb8\x12\x05\x8e\xb1\x84\xe1\x98\xb1\x9f\xe9\xd5)\x07\xd0\n\x91\x96J\xc9\x94H\x0e\xa8\xf4\xb9\xec\xadM\xb9%\x15\xe8:\xfa\xa0\xbd\xf8Do\xac0F\xfc\x96\xa15<`8.\x18\x94\xb4V\xa4\xe7(\xa4\x11)\xd8\x9a\xd8\xeb\xcd\x07\xa5%\xd6\xba\xe8\xf0\xa0\xb4\xc6\x92\x93\xa6\x0c\x95q\x85\x1d\x111\xfcR0\x08G\xa5\x9b\xf3Pj\xe5\xd2Z\xad\x98v}\x18$\xe6\xf2\xa5\x82s\xaa\xab\x935\x16\xa2``hK\x992#\x03\x86\x93\x82\x01\x8dc\xda\x14\x0c"\xfb\xd2\xe4\xac7\'\x85)\xea\'Y\x97\x07n\xb08.EO\x82dJ,\x04\xb3\x01\xc3i\xcd\x07\x92-\x95\xf5\xc1J\x9e9#\xd1f\xfdZ\xadD\xa9M\xab:\xf9 \xb8(\xde\x9c-\xa9\x81.+8\xa7q\xc0\xf0\xb6`\xe0\xc8]\x8e\x05i/\xb9\xc8\xf9`-\x93\xbd<`\xe9\x17\xcav0H\n}\xd1\x87P\x90Q\xabk\xa6*\xdf\xb3\x08\xc3\xd9\x16\x0f\xd6\xb1\xe4\x97\xf6\xc5\\\xc1\xa0cvu0P\xbc\xcaPvtR\xa2\xd2e\xf3\xa2$\x01\x85\xb9\x94\x88a\x01\xc3\xbb\x9a\x0f\xdc\x96~mi\x93:\xd7\x0b!\x0bTvr\xd2\x95|\xa0\x93@7\x1f\\i\xab\xdc\xd6\x16jY\xe9"\x94F\x01\xc3?j]\x90\x9aY\x93\xb5\x91:N\xae\x11\xa7\x83\x94u1xq\xcc\xb5\xc9;:I\xad\xbd\xe4\x83\xb2%\x16\xb1\xff\xa5\xf6\x15k\xf3\xd7\xaa\x0f\x9aT%Yq\xa9xN8E\x07\x1et\xbd\xfd\x82\xe5\x8dj:\xb0tr\xd2(^\xcf0y%\xc9z\xb6\xe7\xe8{7a\x18\xd7|P\x06Y\xe6\x84j3k\xb5B\x92\xf0\xbeX\x18\x9eS\xd8\'ZG\x1f\x94\xd5%\xf2\xce\xe4X\xa0\xc4R\xa6\xc6E}8\xaf<\x90\xe4\xf0T\x8f\xe8\x1bR\xee\xa7\x82k\xec=\xcb9fK\xdb\x97\x9d|\xa0\xd3An\x96B\xf1r\xac\x93\xa2P\x82,\xe6\xc3\xfbZ\x9b\x14\x9e\x1cAkI!r>\x90\x16\xf1\xbe|@S\x92NR\xe2\xeeb\xb0\xb5\x18\x88\xf5\x82\xa1\xe8/u!\x1b\xf3aR\xeb\x82\xb2\x9f\xeb\x8a!\xf7Pm\xa9`T\x0f\x06]\xb7\x84>\x83wc\xa1x-\x06\xcdJ1\x94C\x07\xa3\x92\x0f\x18.\n\x06\x123\x95\xce\xcf\xf4~&\xf3i\x90\x02!\xfa\xea\x82S\x97-\xfd\x02;<\xd0~0;\xe6\xd4\xb1s>\xd4\x86\xcfU\xc2p\x191\x1cx#f\xf2\x19G\xd2i2\xf7X\xe5\xb2 \xee\xf6\xcdB\x15\xf9S\x1d\x0cB\x95\x9e%\x94\xcegZjt\xb9Z\xe8\xfcAg\xb9\xb3_\xc7\xa7\xfe\x9a\x03\xf1\xa2\xf2\xff\\f\xe9\x02z\x18\x15\x8dH\xb8[\xae\xbc\x17\xc1)#O\x97\xf0\x13\xc8\xf5\xec\xf3\xab\xd3\xe5k\x80\x86.\x8a~\x19iaX\xd6\xcc\xe7a\xa9a\x0en\x9bM\x93<\xd2\xbd\x8b"\xf6\xd8\xac\x9a\x87v\xd3\xae\xd6\xb0j\xeff\x0b\xbap?\xadg\x8b\xcfi?4\xb9\xa6\xab\xd3,\xdcG\t\xeb\t\xdd\xd2 m\xb8^\xa5b-E\x86b\xaci\xec\xef\xe9\xde\xd1\xd9\xec\xf3=\xbd\x04ngww\xed\xaa]|j\xe1\xd1\xdf\x9fA\x10\xc7r\x1f\xe0\xb6m\x1f\xfd\x82{\xba\xaby\x86,\xa7k5\xf0\x03\xda\xd0C\x03\xf3\xf6\xbf\xed<6vJ\xe1\xcb\xa8\x12\xe9\x94C\xd7V\xaf\xa8\xe8\xe3K\xd1\xd3^Oj\xb4|\xac\xc2\xc6\xc9\x0fYb\xb5\xa4\xc0\x86\xe76t\x00\x7fw\xa0\\\xea\xb74d)\xaa%w^/<\x18a\x83\xa5\xf2g\xcc\xae%\x8e$\x89\xdf\xa5\xdcB\x1b\x0erd\xe1\x04F\xbd1\xbd\x96l\xe4\xfc>\xd5\xf6>}\x1er\xaf\x1a\x98n\x7f\xaa\xdf\xd2\xd0A\xe4Ro\xa1\xb5~\xa5\xd7\x15\xe9"Z/P\xcfZ\x9a-\x86\x84\x15I%\xc2\x1b\xa4\xf3j\xdfkI\x05ui\xb7}F\x86\\\x90,\xffa\xc2\xdf\x88\xfa,\xb5\xe7\xd6UK:\xcb\x85\xe7\xc2\xdf\xd2\xa2\x12=\x83Vk\x9f\t\xac2\xe4\xa2\x850\\E\x8dg\xfc%K^,\xe98\xebb\x87F\x16\xf7\xf9\xb2%\x16K\x1d\xeeK\x9e!\x11\xb3\xcf\xbag\xe2\xa9\xa5\xb7\x14\xc5Rr\x17\xf7\x89,2$\xfa\xb3\xcf\x9f\x93\xbc\xa5,\x96BZ\xdcf\xc8H\x7f\x00\xe9\xb3\x0c\x19\x1fd<\xc5SFn\xe9\xa2(\xe2i\xd8\xbdh\xa9\xabO\x83\xa1Fd\xe8L\xfe\xccb\x9eA\x1bj%4\x81\xe4\xd3\x7f\x8b\nY\x87:\xde\x02\x9e\xcb\xa1hik<\xb5V\xa1\'X\x1e-\xb5\x92/Y\xba\xadZa6V\xb6\x89\xb5"\xf1%K\xdc\xca!\xe9L\x8cc\xdc\xa7\n\xd1\xe9\xb5\xd4^\xda\x00\xbc\xb8M\xef[RkR\xd9\x87\xf8\xd1\xefc;_~\x85\xaf\xcd\x1a\x9a\xdb\xdb\xf8\xf1r\x12\xbe@%\x83l\x17\xb4|K\xca{t\xdc\xcb\xf8\x8e\x8a\xd3\x81\x13M\xd2\xf0\xf8\x9e\xc5\x9b\xe6y\t\xf7\x0f\xbf\xd3oxI\x8f\xbdL\xee\xf7\x88q\xb6;o\x9b\x05\\\xdf\xcf\xee6\xf9k\xe7y\xf3-M\xc4\xe3\xe7\xa8\xf2\xb2\xb7\xb7\x07\xd3\xe6\xe3\xd3\xbcY\xc1x\xb6\xdex8\xcb;\xb8\n\xf8\x1e\xda\xc5\x06\xdem\xb1F\xab+17~\xa7\x87i\xeb[\xd3\x9f7\x85\xb2<\xfb\xf5\xea\x86v\x1c\xa6\x15\x1a\x93\xa7\xdfN&\xa74)GB\x97\x17\x04\x9c7\x0fM\xfa\x02\xcb\xfcw\x84\xef\x9e\xf8\xdd\x1d\xc6\x9d\x15\xa7\xed\xdd\xbc\xfd\xe4\x11\xae\x13\xa8\x10\x80\xbe\xc7\x01\x9c\x0fb~xQ\x83r\xe8\x03Q\xd8\xf7\xbc\x1e~\xcf\xec\x85\xa7\xff0\xf5\xa98\x15?\x17{<\xf2\x95|\x1dy\xfd\x13I*n\xaa'
p139
sg20
g21
sg27
Nsg29
Nsg30
VShelXL
p140
sg32
Nsg33
S'7ae06133fd077a4ffa06fe901c021c29'
p141
sg35
I14
sg36
VLeast Squares
p142
sg37
F0.2132
sbag1
(g12
g3
NtRp143
(dp144
g15
I00
sg6
I17
sg7
S'324bd9b125094299013853cc3fa9052c'
p145
sg16
(lp146
I17
asg18
S'x\xda\x8dYko[\xb9\x11\xfd.@\xff\x81Xl\xd1\x04\xb1\x14r8|\x15\xf5\x02^\xaf\x1d\xb9\x91\x9fq\xdbl\xb0@p\x13_\xc7Bd\xc9\x95\xe4&\xfd\xf7;|+\xd2\x95k\xc7\x81\xafx9\xe4<\xce\x9c\x19R\xfd\x1e\xa3\x9fU{\xff\xf0Q\r\x17\xed\x92}^\xb4\xcd\xaa\xbda\x9f\xfe\xc7\xde\x8d\x8e\xc6\xef\xc7\x03\xe0\x02_\x9b~\xaf\xdf\xbb>\xb9\x1e\xa7\xb9\x1f\x9b0{2c\x17\xf0B\xbc\xcc\xff\xfb\xbd\xab\xa3Sv>\xbdaksw\xcc\n\xcb_\xb3\xe5|\xfa\xb8\x9a\xccg;f]\t\xc6\x87\x02\xec\x1e\xbb\xfa\xd66_\xe9\x03\x97\xb0\xc7\x0e\xa6\x0fw\x8d\xff\xc0\xc5\x1e;_L\xda\xd9\xaa\t\xab4^\xa9\x87\xc7U\x94>\x9e6\x9f\xbf\xb2\xefl\x9f\r\xf8\x10\x8da/HF*d/\xd9\xedb~\xcf.\x9a\xc5r>[\xfe\x95\xfd\xe7q\xbe\xf2\x8b,\x93\xdc|q\xff8m\xd8\xed\xfcqV}q\xfd7v(,;w\xfd\xde\xe1\xd1xLK\x19\xc1\x8ddfh\x8cfv\xa8\x9d\x93\x0c\xf4\xd0\n\xa7\x99\xe3\xf1\xb7\xdf\xfbptu\xc50(\xcbe\xfc\x13?\t\xb2\xcd\xff\xeb\xf7\xc6\x07\xd7\xd7l \xfa\xbdw\xbf\x9f\x9e\xd2;5x\xbf7\xf8}\x8f\x1e^}H\x834\xe2?\x86\xc1\xc1\x87:\xf3U\x18\xa7\xc9a\xf0\xf8\xe0\x90\x1d\xb2\x11;\xef\xf7\xfeyvr\xcd\x94\x8c\xbf\xfd\x1e\xa3]\x86\xef\x86\x0c\xfb\xbd\x8b\xf1\xc1\x19c@\xfb\xfez~\xf6\x1b\xfby\xd4\xefM\'\xcb\x95\x7fu{\xdf<0\xe8\xf7\x0e\x0e\xaf\x0f\xa2+\xfe>\x9f\xb6\xdfa\xd8~_-\x9a\xe5/il\xf4u\xfan\xf1\x99\xfd\xf4\x97\xe1\x1f\x7f$\xf0\xdc}\x9d\xfe\x94_\xbf\xde\x90\xa1\xbd\xff\xfdft\xed\xa1F\xc1\xe4\xfe\xa7\xdf;\xfe\xd7\xc1\x15\x8b?\xe4H\r\x8e\xcc?\'\xa70&\xe3\x98\xd4\x14\xf7\xf4\xac,\x18\x01\xe9Y\x83\x92\xc6?\x0b1\x0c\x8b\xc5q\x8e\xc8\xd3t\xae\x90F\xf7\xfb=\xc6\xca\x16\x1c@#=\r\xbc\xeb\xb5\xceB\x82\xa3\xce\xa3\x80\x18t\x80\xa2\x83R \xb4K:J+\x14\xc6g-i\x03\xd7\xa1\x03h\xe5\xb2\x0e\\n\xe9\x80\xa0x\xde\r]2\x88\xd4A\x95\x1f\x05(r\xff\xf1\xc9{&\x90\xb2n\x14\xb4\xc9\x96[n\x82\xb6\x01z\x02 k\xc3\x95\xe3jC\x9b\x81\x18\xaa\xe8\xe9\xb0\x1a\xf38;\xf7\x08\xcc\xb6qGV\xa4\x95-\x0725\xdb,\\\xf4\xfb\x86mR\x01\x14\xdb\xc8\xccM\xdb\x08\xf7\xc5\n\r\xd9L\xabx1Sm\xda&\x8bm\\\x9126\xdb\xa6\r\xa6\xb5\x14:\xad\xf4\xf3l\xc3\x1a7Y\xe3\x86\xe8\x8cI\xe3\x86\x134l\x87mN\x14\xe5QR\x92o\xda&\xac*\xd81\x05FR\xd9\x12w\x88:\xa8\xea_%\x84\x15I\x07\xa3\xb5\xa8X\x96\xa6K\x07\xe4\x05;d\xbe\xda\xd4AY\x94ic\x88\xfe\rNu\xc1S~TH\x1b\xf1\xab\xab\x1f\x9c\xd3<!F\x18\xf4\xc4\x14\x11\xa3\xa5U\xaaC\x07\xe3\n\x14Q\x10\xf46\xfd\xe0\x84-\xd1t9q\x84\x01\x91\xd3\t\x94\xdb\x88\xb1\xae\xf8\xa5\x14\xb4\xe9\x99\x1cZ\x10\xa7-bD\xe2\xff\x8f\xb1\xa9\xfc@\xfae~\xd0\x94\x192g\x86D\xd4\xa2\xcb6\xc8\xa0\xe2\x9a\xc3VnJ\xa8\x9e\xb4\\\x96\x18\x1b\xcc\xb6\x19\x1d\xfdkk\x8c\xc9\x8f\xbc\xe4\r\x007\xd9\xbf\xc2b\x97\x0e\x94\xf4y9\'\xcd\x96\x7f\xa5R\x85\x8dx\x06\x0c\xa9\x83\x05}\xd6\x90\x0e\x87\x9c\xffJK\'l\x81QFg\xacs)s\xe6\x182\xb2+\x8fA\xba\x12c\xb9\x8d3\xb0\xa6\xe41\x97k)m\n\xe4\xb8\x08:\x1c\x16\x1d\x14\x12b\xd3{\x90(JdIu\xe8\xe2j%\ndP\xe06\xd6\x85\xe6\x05\xd5\x81\xecc\xea\xc9\xc2%\x94ZA\x87\xdf\x8a\x0e\xd29k\xd3{\x8d\x9agz\xd5DV\xbc3\xdf\x08\xac\xd9\xefz[\x87\xf5$\x93\xaa\xe4\xbc\xe0\xc5\x0f\x92\xdb\xa0\xc3Q\xd1\x01\x8c\xb5\xda\x16\x1dt\xe6>M\xc9m\xb1\x93S%\x14u\xc4\x96\x0eDb\x85H\xd1\x16uL-\x1d\xc4LA\x87\xe3\x8a\x07\x836\xc7\x02-y%\xeb\xa0\x9c\xc6\xaeX@\xadD\xd2\x08\xdc\xc2$\xcf\x0cB\xb6\xbb\xe2\x07\xe0\x05\xa9\x8e\xeb\xa0\xc3\x9b\xa2\x03E\x97g6W\x88\x11\xd5\x11\x0f\\w\xfbAd<(*\x13[\xbcSPM]\x13\x94\x8d\xa9P\xe4G\x852\xe80Z\xf3\x83\x95\x99\xad\xa4\xd5\\\xe6\xdc\x14F\xf1N\x1dt\xa6G\x9aK\x1e\xdc\xf4\x83\xd1\xa5Js(~@\x03\x15\x931\x16\'\x15\x0f\xc2\x03"\xd7X)d\xce\x17G\x14\xdf\xc5\xbf\xb4Z&XKY\xb0\x85I\x05\xbadq \x98\x90"\xa2\xf40\x02$d\xc6\x142\xf0\xefI\xe1_)\x88\x1b\xd3\xf2VS\xf1\xca\xcce\xa8\xe0\x8bm\xfe\x85M\xfe%\xdb\xfeQ\xf3\x8d\xb2<\xf3\xaf\x91\x8ag~ /\xc6j\xb9\x9do\x05H\xa8\xec\x96m\x82\xcatA\xb5\xadM\x99\x14\xc5\xd5\x18\xb9\xefm\xe5\x1d*\xbb9\xdf\x04\xa2\xb4\x85\xfb\x0c\xef\xac\xb1\xb6\xa8\xcc\x95G\xc1f\x8c\xb5,\x1bk\'J\xa2\xdb\xf2\xe8@d\x8f`\xf4\xef\xdbZ\xdf\x9c\xe1\xaaP+\xa02\xc5\xbf\x9a?\xd3\xbf\xe3\x8a_j\xf7r\xb4$Rb\xe6|\xa2"*:kwm#\x8d\x94v\x9bS+R\x15fN\x05+\n\xa7\x12\x87o\xd86.\xb6QWD\xd8\xca\xd9\xa40\x17\'jT\xa4\x83\xe7\xd9vZ\xe3F\xe8\xcd-8p\xc2b\x8e\x1b\x15u\xdd\xd5W\xa3\xb5\xaa\xf4\xf6\xb0e\x9bA\xc8<\x89\xbc\xd8F\xfdT\xc9X\x84M\xdbNk\xdc\x88\xa1r\xcd\x13\x8a(*{\xda\'\x19>\xcf\xb6\xb3\xca}T\xc4\xb3\xde\xa45\xa5F>3h\xa2\xd7N\xfeE\xac\xe9\xbf\xc5}6\x96\xcaA\xe4_SI\xb7\xf4\\r+\xe7\xcfj_\r\x0e3\xf3Q\x92W&F\x15\x8b\xda3l;\xaf|\x16\xa0\x9cm\x93R\xe7\x13\x88\x15\xb6\x93\xd7)\x11MQDoc2\xf6\xfc\xd16[\xd2\xbf\x9c\xb3<\xc5c\xd6\x06\xa2m\x07\x95\xcf\xa8\xef\x81\xb4\x93C]\xbb/\x82\x83\xe1;m\x1b\x85\xee)\xf7\xa1\xcean\x0b\x9d$\xfe\xcc\xa7=\xee\x9cy\xa6\x7f.\x8a\x7f\xb8\xa5\x069\xe2\xd7\x17\xb2Z{\x81\x12\x92o\xfb\xc7\x9f\x102\x1f\x11\xd4\xe4\x86\x7f\x84o\x84\n\xc9\xeb\xdao\xafUC\xcc\xfe\x112\xf6\xdb\x87\xd56"\x90tR\xa6\xa5\x84\xce\'h\xdf\x8d\xb8\xddg\xaaQ\xe8\xaa\xa0\xa4\x16\x15\xdf\xb4\x86\xa7X\x91\xbb\t\n><\xb5\xc6Q\\#(\xac\x94\xb5\xd9+N\xe5\xb6\x8b\xf4@\xfd\x9c\xb3\x1d\xf9\xf82\xfax\x10\x9c\x82y\x05\xf4\xe7V\xcc\xec\x0b\xa0\xba\xfa]\x05<\xd3\x00\x05{\xb3\xef\x17`Li\x03\xc1\xe4\xbe?U\xc7A\xcc \xd8\xf0\xf1q\xb1\x8dbas\xa1@\xdf/\xabR\x99\xd0\xa8\xa7\xfc\xf3\xa6\xae\xa1\xa9<d\x8b\x8802#k\xdf=\xb8\xa7\xd6\x18U\x1f[j%\x13\x94\xc09\xc8iG}\x0fQ\xda3|<z;>\xf6W@,^\xe2<\xe7\xa2\xef\x8ajx\xecr\x84a\xb7\xf3\x85\xdfE\x12F\xd8\xf1\x9c\xfd\xc2p9\xf9\xf2\xe2x\xfe\x92\xb1fv\x13\xa6\x01\x91\x8f\x9f\xd6L\xa7a*\xe5\x18\xbbiVM\xda\x91l!\x16\x7fh\x16\xcd}\xbbj\x17K\xb6ho\'\xb3\xf6\x86=.\'\xb3/)^4\xb8\\-\x9aI\xb8\xab#]\x8f\xce\x08\xab)\xa0\xf5\x9a)\xd6\x95\x88\x80\xd4\xb1q\xe6\xef0\xfdF\xa3\xc9\x97;Z\x84\xddLno\xdbE;\xfb\xdc\xb2\x07\x7f\xb7\xc8\xa4?+\xec1v\xd3\xb6\x0f~\xc2\xdd|\xdaz\xdf\xd2\xa1\x98F\xc5\x80\x0c\xbao\xd8\xb4\xfdo;\r\x1b\xf8#\xc8e\xf4m\xea\x82|\xe5\xa0\xbf\xc6WJ_\xcd<2\xaa\xdf=\x16\x83\xe1\xb4\x0fI\xc2\x9a$\xc8 i\x95\x95\x89}\xf8\x13\x92\xb2J\n\xe7\x1bg\xe2\xa5\xc0\t$\x19\x18~[\x12\x86\xcak\x8bU\x92zS\x0c\x12\xce7\x92^[\x9f\xa3\xdb\x92\x9e\x17IR\xadi\xcb\xa3\x84\x01\x1d\xed\x15\xfe\xe2\xa2K\xd2_H\\\xea\xb5=\xa5\xbf\xc3 &\x01\x17\xed\x94n\xc7\x9e\x96R\xee\xd2\xac\xd9\x19z\x1e_EE\xdcS\xf9se\x97\xa4\xa1&\xfc\xd2\xaei\xab\xa2\x04\xa1\xcf\xa5\x8eE\xec\x90\xa4c\xcc\xa5\xab\x92*\xc5\x912\xc8DI\xbeK2 \x81Wm\x11U\xbc\xc3\x8c>\xd6\xda\xed\x92\xe4^RT\x0f9\x8eQ\xd2wU\xa4\x83\xd8%\xa9\x9d\x97\x84"\x19O\x14$I}F\xae\xc9;$}TB\xdd\x11\xe9\x06A\x85xJ\xd0\x90n:wIz$\x08\xac\xda\x86\xd3\x8f?g*\x97\xb4\xc5\xa7$U\x8d\x8a1\t\xafB\xc4z\xa2v\xed\xe9\x91\x10\xca\xa0H\xbdpD\xba\xe2&\xa2\xd0\xe8\'%M\x8d\x8a\x8c\xb8u6\xda\xab\xb4\xdd\xe1[\xe51\x14\x0e\x8f%*<\xc6\x91\xc7\xa8\x84\xfew\xb7\xa4\xab\x92*\xeeE@0\xe9v\xd5>!\t|\xcd\xb7*\xc5\x13\x03~Q\xcb]\xda\x86\xafg\x18\xf3\xe4v}\xd7\x12[\x13\xcb\xde\xc7/D>\xb5\xd3\xf97\xf6\xadY\xb2\xe6\xe6&~\xb1s\x1en\xe7\x93@\x96\x0b\\\xbeF\xe5\x1d<\xeei|\x83\xc5\xa9\xeb\xa34\x8c\x1c\x1e\xd7\x99\xbdnvS\xb8\x7f\xf9\x03\x7f\xb3\xa7\xf8\xd8\x93\xdd^\x07\x19g\xb9\xd3\xb6\x99\xb1ww\x93\xdbU\xbc\xb9\xdcc\xa7\xcd\xf74\xe0\xbf\xefA9\xac~y\xf5\xea\x15\xbbn>=N\x9b\x05\x1bO\x96+\xaf\xce\xfc\x96]\x05\xfd\xee\xdb\xd9\x8a\x9d\xacy\x8dfW\xc7|\xf4\x96\xee\'\xd3\xd7\x86\xbf\xac\x8a\xcb\xf2\xe8\xb7\xab\x8fdq\x18V\x80E\xd37\xe7\xe7\xc74\x88\x14K\x95\xc7\x82\x9e\x1f\xef\x9b\xfc\xed\x94?\x95\xfc\xf0\xc6[\xb7\x1f-+\x9b\xb6\xb7\xd3\xf6\xb3\xd7p\x99\x94\n\x01\xe8z\x1d\x94\x93\xa1;\x8c//jP\xf6} \x8a\xf7\xbd_\xf7\x7f\xf4\xec\x85w\xff~\xaa6q(~\x95\x16\x0c{!_F\xbf\xfe\t\xc3)Q\xaa'
p147
sg20
g21
sg27
Nsg29
Nsg30
VShelXL
p148
sg32
Nsg33
S'7ae06133fd077a4ffa06fe901c021c29'
p149
sg35
I15
sg36
VLeast Squares
p150
sg37
F0.2117
sbag1
(g12
g3
NtRp151
(dp152
g15
I00
sg6
I18
sg7
S'40ea1228e50d66d94c9ed92befb3e093'
p153
sg16
(lp154
I18
asg18
S'x\xda\x8dYko[\xb9\x11\xfd.@\xff\x81X\xb4h\x82X\n\x1f\xc3WQ/\xe0\xf5\xda\x91\x1b\xd9\xb2\x1d\xb7\xcd\x06\x0b\x04w\xe3\xebX\x88,\xb9\x92\xdc\xa4\xff\xbe\xc3\xc7\x90\x8at\x95\xdaq\xe0+^\x0e9sf\xe6\xcc\x90\xea\xf7\x18\xfe\xac\xdb\x87\xc7\x8fz\xb8lW\xec\xd3\xb2m\xd6\xed-\xfb\xe3\xbf\xec\xdd\xe8d\xfc~<\x90\\\xc0k\xdb\xef\xf5{7g7\xe3<\xf7c\x13gO\xe7\xecR\xbe\x10/\xe9\x7f\xbfw}r\xce&\xb3[\xb61w\xcf\xac\xb8\xfc\r[-fO\xeb\xe9b\xbeg\xd6\xb5`|(\xa4;`\xd7_\xdb\xe6\x0b~\xe0J\x1e\xb0\xa3\xd9\xe3}\x13>pq\xc0&\xcbi;_7q\x95&(\xf5\xf8\xb4N\xd2\xa7\xb3\xe6\xd3\x17\xf6\x8d\x1d\xb2\x01\x1f\x82\xb5\xec\x05\xca(\r\xec%\xbb[.\x1e\xd8e\xb3\\-\xe6\xab\xbf\xb0\x7f?-\xd6a\x91U\x96[,\x1f\x9ef\r\xbb[<\xcd+\x167\x7fe\xc7\xc2\xb1\x89\xef\xf7\x8eO\xc6c\\\xca\nn\x15\xb3Ck\rsC\xe3\xbdb\xd2\x0c\x9d\xf0\x86y\x9e~\xfb\xbd\x0f\'\xd7\xd7\x0c\xa2\xb2\\\xa5?\xe9\x93@\xdb\xc2\xbf~o|ts\xc3\x06\xa2\xdf{\xf7\xdb\xf99\xbe\xd3\x83\xf7\x07\x83\xdf\x0e\xf0\xe1\xd5\x87<\x88#\xe1c\x1c\x1c|\xa83_\xc5q\x9c\x1c\x07O\x8f\x8e\xd91\x1b\xb1I\xbf\xf7\x8f\x8b\xb3\x1b\xa6U\xfa\xed\xf7\x18\xee2|7d\xd0\xef]\x8e\x8f.\x18\x93\xb8\xef/\x93\x8b_\xd9\x9fF\xfd\xdel\xbaZ\x87Ww\x0f\xcd#\x93\xfd\xde\xd1\xf1\xcdQ\x82\xe2o\x8bY\xfbM\x0e\xdbo\xebe\xb3\xfa9\x8f\x8d\xbe\xcc\xde-?\xb1\x9f\xfe<\xfc\xfd\xf7\x1c<\xf7_f?\xd1\xeb\xd7[2\xb8\xf7\xbf\xde\x8cnB\xa8\xa13y\xf8\xe9\xf7N\xffyt\xcd\xd2\x0f\x02i\x8c4\xfd\xde\x04AaL\xa51e\x84\xb2"=k\'\xad\xa4g#\x01dx\x16b\x18\x17K\xe3\x1cG]~\xd4 %;\xec\xf7\x18+[p\tq\x85A\x80\xdeZ\x99G\x05w\x8aF\x85\x12Q\x07Yt\xd0Z*m\xb3\x8e\xcai\x95\xc5\x8c\x82\xa8\xea\x8e\x0e\xd2\x19O\xea8\x8c\x8d-\x1d@XN\xbb\x81\xce\x06qn\x04\xa9\xc3\x85C\x1c\x8eN\xcf\xde3\x01\x98u\xa3\xa8M~\xab\xadS*\x0bY\x01\\e\xcd\x0c\xda\xab\xd5\x966\x031\xd4\t\xe9\xb8\x1a\x0bq6\t\x11H\xb6qo\x94\xc9\x809\xae\x84\xaf6\x0b\xc1;lS\xda\x15|9\x06\xf7\xb6m\xde\x17\x83\xb8\'\xa8\x05\xd7\xc56\xa3\xf9\x96m\xaa\xd8\xc6\xb5\x02\xe0d\x9b\x05\x9ba\xd4\xe0\xc1\xf1\xe7\xd9\x06\xd5oJr\xad\xd33\x80\xd7\xf4l9\xaa\xdee\x9b\x07e\xc8\x0e\xe5v\xfd&\xbd%\xbf9\t\xf4\xa8\xac%\xbf\x1b\xa1\xa3\x0e\xba\xe2\xab\x85\xd0y}\xb0\xc6y]bYi\xdf\x15\xbf\x9c\xa6s\xb4\xdfl\xeb\xa0\xaduyc)x\x81\xdaiCPK-\xa3\x0e\xa6\xe8`PG\x97\r\x13VsE\xe3\xe8zi;tp\xaa\xaa#@u\xf8\x98\xacC\xe6\xa3P\x16\xd6S`\xa0\xc5z\xcb\xc7\xa6\xc6\xaf\xe4\xc6)\xd2\x06\x85 k\xe3P\x1bx\x9e\x8fm\xe5\x07\x81aJ\x19\xe00\xbd\x81\xf2\x144\xb8\x0e\xdb\xac\x04BM{\x05\xdb\xb6)e\x89\t\x90\xc0k\x9aJ\xb2X8\xef\xa3\x0e\xae\xfa\xd8(W"U\x0b\xa5\x0b\xbe\xc2\xa9.\x1d\xc0\x01\xc5\x99\x17j\xc7\xc7\xca\xf2\x82o\xcc\xfc\xb4\xb1\x8f|\x97\xd2I:,?\x9c\xff\x82K\xe7\xd8Bj\xe4@\xb1\xce\xa5\x06b\x0b\x14\xec\x8au\xa9\x84+q\xbd\xebc\x0cu[\xf3XUb*y\xec\xb5\x89:\x1c\x17\x1d4\x18k\xf3T\xa9\x10\xb2\xbc\x01\xc2\xa0Au\xe8\xa0\x05Q\x0fW\xde\xe8\x9dXO\x01\x1e-\x16\xaa\xd0\xb6\xaa:\x08\x91t\xf8\xb5\xe2\x80\xbe\xa2\xe82`<\xd5\x0ed\x1d\xcdmg\xbe\x95*\xa0\xac\xdb\xd1AJ\xaei7\t\x94d\xbc\xf0\nn\'|\xd4\xe1\xa4\xe8 \xad3\x8e\x93\x0eV\x96g\xb4R\xf8NN\xb5\xb5|!j[:\x08S<\x1fb\xb68\xa0\xa6?\x08\x19u8\xad8X,\x06\x14\x0fNy\xa5\t\x07\xaf]W\xdd\x94\xe0\xc8$\xcc\xc3\x9dxP\x9c2\x0bAw\x85\x06\x05\xf8\xc2\x88FG\x1d\xde\x14\x1d\x84\xc4\xf0\xa6\xac\xc7\xa0\xd4\x9e\xe2\x01\xb3\xdet\xe1\x90\t \xf8\xdeaa\xdc\xe6\x1de]5\xbe\xe8`\xa1\x84\x861)/F\x1b8X\xa0dC\x12\x04n\x8a\x0e\x06\xa0S\x07\xabKh\x08\xb1\x9b\x9b\xa5\xb4\x87\x06\xa2\xf0C\x1d\x15\x00Q\x87\xb3\x1a\x0f\xc29\xc3\xa9\xc6J\xa9\xb3\x15\xdac\x19\xe1\x9d\xfcP\\\xebDGLjB\x12+N\xc1A\xa4u\xe3\xa3Q\x96\x18S\xa8\xc8\xbfg\x85\x7f1\xef\xb5"m\x10\xf0\xe2!t\x8a\xef\xe8\x1f\xe46\xff\xa2m\x7f/\xb6)\xa1\x81(\xca"\xf3\x156G\xf2\xf4]\xf8B\xa1k\x0e\x96\xefp\x1f2&\xd4\xa8.\x8e\xc5\xcc)\xe9ol\xd4\xe1m\xe5\x9d\xe0L\x8a9\xcc\x1fW,\xc2\xd6\xbcK\x07g)\x0c0\xce`\x97\x7fu\xa9\x01\xdc\xd6$\xd3\xbe\xf0\x0e\xd2:!\x02\t\xdf\xb7\xb5\xbeaGE(\xa0\t\x8e\xd2\n\xf1\xcd\xb1\xf3\xff\xf1\x1d\xd7\xf8\xc5D\xe09^\x14`\x1c\xd1j\x12\xd9\xad\xcb6l\xa2Icc\x85\xda\xe5TY"\x15$\xc5\x8et5\xb3\xb4\x81-\xdb\xc6\xc56P\x8a;O\xd9d=1<6W\xc9C\xcf\xb0\xed\xbc\xfa\r\x9bq\xe2F\x89i\xec-\xf5m\x18#]<\xa9\xb9,\x8fF\xed\xf4\xf6V*\xf2\x9b\xf2@\xc9\x80aX*\x99-\xbd\'\xd9v^\xfd\x16\x1a\x06\x8a"\x8d\xed\x0cU\xd0\xc0\xfb\xf2y\xb6]T\xee\x0b\xb9\x90}\x85^\x03C\xbc\x83\x07\x1a)\xba\xf9\xb7\x9a)vr\xdea\x1bY\x9b\xe9\xda\xec\x95l\xc1<t[9\x7fQ\xfbj\x85\xb4\x93gbs\xe7\x05U\x03\xd0i\xddg\xd86\xa9|\xa6\xad.|\xe6\x94\xa6\xfc7x\xe6\xd5]|\xa6\xad\xa0\xa0\xc3~m\xa7\xbei\xedj\x9d/$\x86\xf1Y\xfd\x06t\x1eb2\xd9vT\xf9\x0c\x8b\'\x9d\x19<\x18G~3($\xf7\xdb6\x8a\xddS^Cxl>\xb3\x9c\x97\xbe\x9c\xf0\x90?0\x8b\x9e\x87\xcfe\xc1\x87;\xac\xa5I*\x18\'K\xbf-\x95\xf1z\x17\x1ft(\xb5k\x88\x0f\x16\xd7\xef\xf1\x11\xdc@-v\xa2\x10!\x94\xa6\x01\xdb\x7fE\xfd\xb6J\xfd\xf6q\xb5\r;\x01\x9e\xb2\t\x97\x92B\x96S\x01\xa8\x9d\x0e\xb9\xf6\xdb\xa3\xd8UQ\xfc\x18/\x13\xc6\xb8\x86@\xb6\xa5\x8eF\x83\xd89\x01\x7f\xb7\xc6IZ#\x92\x0c\x12\xab,\xa8x\xea\'P\x0f\xdf\x85\xb1\xee\xc0\xf8*a<\x08\xa0@\xa2\xaf\xd8\xf3aM%N\xc1\x0e\x8b\xeb\xce\x9aJ\t\x80\x87}\xb3}n\x15\xb2\x96\x04\xd0\x96TV\xaa\x94x\x89\x15m\x0b\xe3\xd3b\x9b\xb0N\x125A\xe8U\xe94`\x942\xfcG\xf8\xbc\xa9k`;@\xdc\x0c\x18@@\xdd\x92\xe4\xd2\xfdp\x8dQ\xc5\xd8\xc9\x8c%f)\x1ex\xa9\x87\xd7\xd8o)\xf7\x0c\x8cGo\xc7\xa7\xe1\n\x88\xa5K\x9c\xe7\\\xf4]c\x8f\x94\xba\x1c\xb4\xfan\xb1\x0c\xbb(l\x82\xd8\xe9\x82\xfd\xcc`5\xfd\xfc\xe2t\xf1\x92\xb1f~\x1b\xa7\x856%Lkf\xb38\xd5bp\xde6\xeb&\xef\x88\xb6H\xc9\x1e\x9be\xf3\xd0\xae\xdb\xe5\x8a-\xdb\xbb\xe9\xbc\xbdeO\xab\xe9\xfcs\xf6\x17\x0e\xae\xd6\xcbf\x1a\xef\xeaP\xd7\x93\x0b\x8c\xd5\xec\xd0z\xcd\x94\xeaJ\x8a\x00:M\xb1p\x87\x196\x1aM?\xdf\xe3"\xecvzw\xd7.\xdb\xf9\xa7\x96=\x86\xbbE\xa6\x90\x15\xc5\x01c\xb7m\xfb\x18&\xdc/fm\xc0\xd6\xfa0*\x06h\xd0C\xc3f\xed\x7f\xdaY\xdc\xc0\x89~\xef*\xe5@\xe2\x8cx\xeeAf\xd4\xa1\xc7\r\xb7\r\xa1bV\xdc\x03\xe1E\xc3\x87\xa1\xd0^\xc9\rI\x15Z#\xfck%Ou0t\x1c\x9d\x92\x98\xeeW*K\x86\xd8\xf1\xa1U\n\x92\xe1\x9c\x85\x7f!d\xd7\xae\xa4\x1c\x86\xcb\x81+\xa8{"\xd8IKO{\xbaN\xc9\xc0\x8b(\xa97\xb4\xe5\x90\xf6\x94!\xab\x03W\x86so\x97\xa4\x0bv\x9a\x8d=\xe3\x8d\x132\x89\xf4I2v\x90\x9d\x92aO[%1\xcf UQ\x99\xf6\xd6\xe1X\xd8)\x89\xc1|\xe56\xb4\xd5\x9a\xa7\xda\xa5\x05u,\xdd\x92\x16\x8f1W\xbeJj\xe3\\\xee\x9bm\x92\x0c3;%\x83\xb6\xf1\xd2,\xdb\xe9<\xa4;L\x1f%u\xbc\xf7\xeb\x94\x0c\xda\xc6n7\xdb\x89\'\xe3(i\x03#\x84\x9b\x04\xbb\x07\xa1\xd0\x0c_\xc5\x16^\x94\xa6/JFn\x0f5Y\xee\xf1g\x8c>\xa1*B\xf1f)D\xa1Q\x89\xdb\xf7J\x86\xe8\x13P\xed\x04m\xd293\xed\xa9\x85\xdf\xe3\x15\x13\x11\xd2E2\xf5\x7f\xa8\xad\x0c\x87\xaex\xbb\xea\xf6H\xc6,3ER\x81N\x98r\x93$\xad\xd9\x13}&bk7\xbd\xa2\xf2\xed\x8cI}\xdf>\x7fj\x1f$]\x95\xd4)\xea\xf0\x84h\xf3\x1d\xe9\x1e\x7f\xea\xe8\x15_%c\x0c\xe1\xc4x\xb0\x0b{\x1b\xf7\x03I\xb9\x11C\x00v\xd3\x9f`\x94\xda/\x19(0\x90\xdb\xcd}\x8bl\x8d,\xfb\x90\xbe\x10\xf9\xa3\x9d-\xbe\xb2\xaf\xcd\x8a5\xb7\xb7\xe9\x8b\x9dI\xbc\x9d\xcf\x02$\x17\xb9|\x83\xca;x<\xd0\xf8\x16\x8b\x0b\x17\xae\x11\x13\x87\xa7u\xe6\xaf\x9b\xfd\x14\x1e^~\xc7\xdf\xecG|\x1ch\xf2\xa0\x83\x8cI\xee\xbcm\xe6\xec\xdd\xfd\xf4n\x1dk\xb79`\xe7\xcd\xb7<0\x08\xf8\xb9a\xc5\xe5\xd5\xabW\xec\xa6\xf9\xe3i\xd6,\xd9x\xbaZ\x07u\x16w\xec:\xea\xf7\xd0\xce\xd7\xecl\x035\x9c]\x81\xf9\x18,=\xcc\xa6o\x0c\x7f^\x17\xc8h\xf4\xeb\xf5G\xb48\x0ec\xf3\x074\xfcf29\xc5A@&)S\xa3\x9e\x1f\x1f\x9a\xfc\xed\x94\x04\xb7\xf5&Xw\x98,+\x9b\xb6w\xb3\xf6S\xd0p\x95\x95\x8a\x0e\xe8z\x1d\x95S\xf1F"\xbd\xbc\xacN9\x0c\x8e(\xe8\x07\\\x0f\xbfG\xf62\xc0\x7f\x98\xebT\x1aJ_\xa5\x05}\xe0\x85z\x99p\xfd\x1f\xd3\nQl'
p155
sg20
g21
sg27
Nsg29
Nsg30
VShelXL
p156
sg32
Nsg33
S'7ae06133fd077a4ffa06fe901c021c29'
p157
sg35
I16
sg36
VLeast Squares
p158
sg37
F0.21190000000000001
sbag1
(g12
g3
NtRp159
(dp160
g15
I00
sg6
I19
sg7
S'7fa30a0c3cff844d36162b40c2a11719'
p161
sg16
(lp162
I19
asg18
S'x\xda\x8dYmo\x1b\xb9\x11\xfe.@\xff\x818\xb4h\x02\xdb\n_\x87dQ\x1f\xe0\xf3\xd9\x91\x1b\xd9\xf2\x8b\xda\xe6\x82\x03\x82M\xbc\x8e\x85\xc8\x92O\x92\x9b\xf4\xdfwH\xee\x90\xcaj\xe5\xb3/\x07\xd3\xd4\x0e\xf9\xcc\xcc\xc3gf\xa9~\x8f\xe1\xcf\xba~x\xfch\x06\xcbz\xc5>/\xebj]\xdf\xb2O\xffc7\xc3\x93\xd1\xfb\xd1\x81\xe4B\xbf\xb1\xfd^\xbf79\x9b\x8c\x9ag?V\xf1\xe9\xe9\x9c]\xcaW\xe25\xfd\xdf\xef]\x9f\x9c\xb3\xf1\xec\x96m<\xbb\xe3\xa9\xb8\xfc\x84\xad\x16\xb3\xa7\xf5t1\xdf\xf1\xd4\xb5`| \xa4\xdbg\xd7\xdf\xea\xea+\xfe\xc1\x95\xdcgG\xb3\xc7\xfb*\xfc\xc1\xc5>\x1b/\xa7\xf5|]\xc5U\xaa\x00\xea\xf1i\x9d\xacOg\xd5\xe7\xaf\xec;;d\x07|\xa0\xade\xaf\xd0F\x19\xcd^\xb3\xbb\xe5\xe2\x81]V\xcb\xd5b\xbe\xfa\x1b\xfb\xe3i\xb1\x0e\x8b\xac\x1a\xbb\xc5\xf2\xe1iV\xb1\xbb\xc5\xd3\xbc\xc4b\xf2wv,\x1c\x1b\xfb~\xef\xf8d4\xc2\xa5\xac\xe0V1;\xb0\x16\x98\x1b\x80\xf7\x8aI\x188\xe1\x81y\x9e\xfe\xf5{\x1fN\xae\xaf\x99\x8e`\xb9J\xbf\xd2_\x02}\x0b\xff\xf5{\xa3\xa3\xc9\x84\x1d\x88~\xef\xe6\xb7\xf3s\xfc\xcc\x1c\xbc\xdf?\xf8m\x1f\x07{\x1f\x9aI\x9c\t\x7f\xc6\xc9\x83\x0f\xe5\xc9\xbd8\x8f\x0f\xc7\xc9\xd3\xa3cv\xcc\x86l\xdc\xef\xfd\xeb\xe2l\xc2\x8cJ\xff\xfa=\x86\xbb\x0cn\x06L\xf7{\x97\xa3\xa3\x0b\xc6$\xee\xfb\xcb\xf8\xe2W\xf6\x97a\xbf7\x9b\xae\xd6\xe1\xa3\xbb\x87\xea\x91\xc9~\xef\xe8xr\x94B\xf1\x8f\xc5\xac\xfe.\x07\xf5\xf7\xf5\xb2Z\xfd\xdc\xcc\r\xbf\xcen\x96\x9f\xd9O\x7f\x1d\xfc\xfe{C\x9e\xfb\xaf\xb3\x9f\xe8\xe37-\x1b\xdc\xfb?o\x87\x93@5L&\x0f?\xfd\xde\xe9\xbf\x8f\xaeY\xfa\xc1@\x82\xe3\xe8\xfe\x18\x83\xc2\x98Js\n\x84V.\x8d\x8d\x93V\xe8f\x0cR\xcb\xf8\x8c\x10\x83\xb8X\x9a\xe7Z\x8b\xe6qn\xb4\x04v\xd8\xef1\x96\xb7\xe0R{\\<0\x81s\xebm3+8\x18\x9a\xe5\x16"\x06\x991\x18\x83{\x89\x06\xa3r\xd6\xfa4\x06\xa5\xb90\x1d\x18d\xe0@\x03\xc7Y\xde\xc6\xa0\x85\xd1\xb4[v\x8es\x10d\xcf\xa51\x18\xfe\xd3\xb3\xf7Lh<u\xc3\x88F6h\xacs\xa61\xb2B9\xd5 \x03n\x8cn\xa39\x10\x03\x93"\x1dWc\x81g\xe3\xc0@\xf2\x8d{\xd0\xba\x19;\xae\xb4v\xd9ga\xbb|S\xc6j\x8a\xaf\x10\xb6\xed\x9b\xe1\x0e\xc8\x0b\xc1}\xe3\xa6H\x1e\'7\xb5l\xf9\xa6\xb2o\\{\xaf)\xd2\xc2s\x993\xc05\x87\x97\xf9\xa6K\xde\x94\xc0X\xa5\xb1\xd6^\xbb\x06\x83\xe5\x08Sv\xf8\xe65\xc8B\xa3-\xeeh%\x14\xe5\xcdIICe\x0c\xe5\xdd\xd8\x84\xc1\x94\xf8\x1a\xc1M\xb3\xa8\xb6\xe0i\x03\xe4\xb2\xd2\xd0\xc5_\x0e4\xb4!\xd4\xed\xf8Z\t\xcd\xc6\x12\xf1RP\x9d"dB\x82\x8a\x18 c\x80@\xf5&+\x98T\xe9\x1a\x0c\x00\xca\xc8\xae\x1c;\xedT\xe1\xaa\xdf\xce\xb1\xc9Lu\x82\xa8\x1c\xd2E\xc7\tD\x9b\xbfP\xf8+\xbc#{a\x95\xa2\x13\r\xc8\xe4t\x02\xfe<\xc7\xb6\xe8\x83\x10@\x01C\xf9\xd04\xb6J\x1b\xe8\xf2\xcdJO0\x8dW[9V\xcag\xd2z\xeb\xf21\x85,\x15\xde\xa6\xf8\xba\x92cP^g\xa6\nA\xb2\x02 \x9c\xee\xd4(\xabh9\x1f\xd2\xdd\xc6\xe0\x92\xefQ\x8d\xa4\xce\x1b;\xa2\x1c\x1e,\xd4\xc9c\xce\x7f\xc1\xa5\x1bnI\xcb-\'\xae#\x0b8\xa9\x05\x17\xcevi\x14\x925\xe7\x18\xb6r\xac\xb0\xc2R\x8e9\xe4#-3p$\x9f\x89\x18\x8e3\x06\xa3\xc1\xf0f\x8c\xecV\x143\x0c\x83\x01\xd7\x81\x01\x0f(\x1d\x1d\xe5At\xf0,\xe7\x82\xab\x9c\x0b\t>+\x0c\xd8\x88\xe1\xd7\x12\x07\x04\xa6H\x9f1\xce\x9a\xb8a\x82\x14w\x9e7M\xcb)\xeb\xb6\xeb\xc5\x86\xc7"S\x03\x0f\xbd\xa0Y\xd4\x8c\x88\xe1$c\x90\xd6\x19k\n\x06Gx\xd0\x89\xce8`\x91\xcb\xbac\xd4\x96\xa6\n(b\x03";\xefe\xc6\xa0\\\xe2\xc3i\x89\x83EF\x90\xee8\xe5\x88F`\xbcI\xf5\xab\xcd\x07\x04\x9a\xe1H\xbd\xcd\x07\xc8D\x94Ylx\x92\xa0\xa4\x88\xc2E\x0co3\x06$!( nhE\x9c\x04a\xbd\x13]q\xb0\x02\xf2\xd9t\x1d\xfa\xeb\xb2\xeeX\x9fCby\x19\x8a\x94\x8b\xe1F\x1c\x00\xb3\xd1h\x85\x03C\x1b \x06p\x9d\xf5\rL\xd6>to\xfbl\xe6c\xc3\x93\xb0\xc7\x8d\x8d,\x9cT\x101\x9c\x15>\x08/\xad\xa5\x1a+y>\x9b\x1e\x8b%\xef\xe2\xa4\xcb\xb9p\xa1J\xb49i\x0c\x85\tsl\xb2\xf0\xdb<\xb4\xa1\x06$\xc5\x14*\xea\xefY\xd6_\x85BM\xb9t\x10\xe4\x8c\x94\xc2\xfb\xae\x1a+\xdb\xfa\x8b\xbe\xfd3\xfb\x86\'\x18\xbc!\xcdE\x05\xa0\x9a\xe3\x81\xa7F\xa1\xed\x9b\xb0y\x08~\x9b\xeb\xb9R\x05V\xe7!W\x90\xcb\xadJ<{Wt\x07;\'\x8a\x08v\x8b\xdad\x8f\xb05\xef\xaco~\x83gz\x0b\x03\xb68Y\x7f\xad\xca\x18,Wy\xa8,ED\xa7\xf8\xbe+\xf5\r\x85Q\xe7\xe3\x8c\xe5\xc9\xe5\xf8:\xe9^\x16\xdfQ\xe1\xafqN\x11\x7f\xb5W\xd4K\x18,\xf3\xdd\xf5\xcdqB\x0c\xe1\xa4\xb75U\x88\xdc4hEz&}Q9\x05m\xdfF\xd97\x8d\xc1\'5\xc3\x11P\x9b\x80\xcd\x95\xdf\xaat;|;/yC\xcd\xa1\xdeI"[\xb8\xc9}\x1b\xef\xae\x17<\xb7Z\xc6\x8a\xadz\x81\xeaA\xbd\xbd\xf2R\x97bY$3\xf7%\xe4\xdby\xc9\x1b\xd6xB \xb0?$\x9a\xe2P\x1b\xff2\xdf.\x8a\xf6aWH]:\x06\xcag\xfdU\xc0;\xdf[\xa4\x91\xb9e\xe4\xdb\x9ct\xdc\xbb\xec\x10\xcf\xcd\x9e\xcaF\x02\xfb\xf8\xd6\x99\xbf(}\xb5\n\xe1m\xd0(\xeeHGA\x9b\xa6\x92\xfd\xb9o\xe3\xa2g\xd8\x97\xe6w\x06d\xa7\xcf\xfd\x97h\x0eV;o\x16rm\x118ls\x12\x04\xe4\x17\x05\x9fk\x8b\x90\x9bG\x8f\xd0\xc8\xe4\xdbQ\xd13\xec-\x88\xbdx\x98\x05u\xf9`\xa3\xbe\xec\xf2m\x18\xbb\xa7f\rTAO\xaf5\x1e\x0f\x035<\xa8\x1f\\\xbe0\xf7\x979>(\xda2\xbd\xef\xa0\x116\x84\x8a4Qb\x1d\xee:\xb3>o\x8e\xf1Q\xed3+\xf0\x8d47?\xc0\xb3\x10\n_\xaa\xa1\x01\xea\xb7U\xea\xb7\x8f\x8boV6\xfd\xb6\xc0\xa5\x94\xcah\x90e\xde\xed\xec\xb7\x87\xb1\xab\x92YJ|j\x9bq\r\xc1=I\x0c\x18\xad\xb8zn\x8d\x93\xb4F\x14\x19t\xcd\xe5\xa8\xe4S\x898\x9cz\xc9\xbb\x1d\xc6\xf8*\xc5\xf8 \x04\x05\xfbKR\x1f\\\x9a\xfaN\xe3E\xc3\xeev\xdd\x01*\xbb\xe8\x00V\xfeV\x8c\xb1xB~\x07\xcd\x97\x01\x18,\x92\x11\x14\x01\xdd\x8a\xf1i\xf6\r\xab\x96\xa7\xb8j\x81B\x92o)\x94\xb3\xfc\xb9\xf8\xbc-k\x18\xecT,u\xf0H\x1b\xe2\xb1\xecP\xc3\x1f\xd6\x18\x96\x18#\xf3\xa8\x95\x94>\xb4\xe3\x14\x15\xec\x13^\x12\xe3\xe1\xbb\xd1i\xb8\x02b\xe9\x12\xe7%\x17}\xd7\xa8\xc3\xa9\xcb\xc1~\xf4n\xb1\x0c\xbb\xe0K\x9df\xa7\x0b\xf63\xd3\xab\xe9\x97W\xa7\x8b\xd7\x8cU\xf3\xdb\xf8\x98\x84\xf4X5\x9b\xc5G-6Y\xb7\xd5\xbajvD_\xb0\xdb}\xac\x96\xd5C\xbd\xae\x97+\xb6\xac\xef\xa6\xf3\xfa\x96=\xad\xa6\xf3/M\xbepr\xb5^V\xd3xW\x87XO.\x90\xabMB\xcb5S\xaa+\x89\x01M\x1b\xc1Y\xb8\xc3\x0c\x1b\r\xa7_\xeeq\x11v;\xbd\xbb\xab\x97\xf5\xfcs\xcd\x1e\xc3\xdd"S\xa8\xd1b\x9f\xb1\xdb\xba~\x0c\x0f\xdc/fu\x88\xad\xf5\x1cg\xc5\x01:\xf4P\xb1Y\xfd\xdfz\x167\x08\xad\xf7U\xd2\xd0\xa4\x192\xbc\xaa\xa02\x1a\xe7\xd2mC\xa8\x98%\xeeA\xf0\xa2\xe3\x83\xd0\xa4]\xc9\rK\x15\xce\x15\xfe\xb6\xa1\xc9\x0fu0\x9c\xb9NKls\xafTc\x19\xb8\xe3\x05O\x96A\x97\xf1w\xd4\xe7mK9\x08\xb7\x80W\xba\xec)\xa5N(}\xe0M\xd8\xd3uZ\x06]DK\xb3\x81\x96\x87\x9b\x9a\xe0\xaf\xf6I+\xcd\x0eK\x17\xf6\x84\x8d=c\x1f\x8fJ\x12_\xc5\x03\xdapi\xd3i\x19\xf6\xb4\xc5R`hR\x15\r/\x8ehi\xd4\xae=\x91\xccWn\x03\xad\x01\x99j\x976\xd4\xb1t[Zl\x11\xae|\xb1\xc4c\xe9S\xa7\x9b\xf2\xa9\xfd.\xb46\xa0\x8dW\x18\x8d\x9f\xceA\xba\xc3\x0cu(\xdc|\xc0\xae=\x03Z!\x8a\x9fFE?\x95\xd52\xdd$\x04\x05\xe8\xb2\x04\x08\x962[\x86\xeb\xb5h\xa9\xf0\x04\xc6\x9a,wD\x08t\xb0T%B\xd6\xda\xc4B\x0bI\xdb\xa5\xdca\x19\xfd\xd4\xc5OmDz\xcfL\xec3"\xf8\xddi\x19\xcf\x8a\xc9\x96:\xde\xfe Z)u\xb3\xb7{\xce\x12\xb2%\xbe\x16\x99\xd4\x9dA\xb2\xb4\xe1Mj\xb7\xa5\xdd\xcc\x8a\xa0\xdb\x99\xd4\xf7\xf1\x1d~\x1a\x1f,]\xb1\xb4\xa1\xca\xe0\x83\xb1\x9e\x86\x15\xec\x0e&\x18\x17,}\xb14\x89\xaf`\x8d\xa7\xdb\xd5g,e\xe1\x10\x9e\xe4\x88V\x80\xd1\xe9|\x86[\x95N\xcb\xf8\xf5\x0ccA\xdc&\xf75\xaa5\xaa\xecC\xfaB\xe4S=[|c\xdf\xaa\x15\xabno\xd3\x17;\xe3x;\xdf\x18\x90]\xd4\xf2\r)\xef\xd0\xf1 \xe3-\x15\xc7tK\xdbhxZg\xfe\xa6\xda-\xe1\xe1\xc3\x1f\xf4\x9b=\xa7\xc7A&\xf7;\xc4\x98\xec\xce\xebj\xcen\xee\xa7w\xebtI\xb6\xcf\xce\xab\xef\xcdD\xac\x880(q\xd9\xdb\xdbc\x93\xea\xd3\xd3\xacZ\xb2\xd1t\xb5\x0ep\x16w\xec:\xe2{\xa8\xe7kv\xb6\x115|\xba\x04\xe6c\xf0\xf4\xb0q}c\xfa\xcb:\x87\x8cf\xbf]\x7fD\x8f\xe34\x9e!G\xd3o\xc7\xe3S\x9c\xd4\xa8$\x92\xe6"\xce\x8f\x0fU\xf3\xed\x14\xa2m}\x12\xbc;L\x9e\xe5M\xeb\xbbY\xfd9 \\5\xa0b\x02\xba>\x8e\xe0B\x12\xe9\xc3\xcb\x92\x94\xc3\x90\x88\x1c\xfd\x10\xd7\xc3\x1f#{\x19\xc2\x7f\xd8\xd4\xa94\x95\xbeJ\x0bx\xd4+\xf5:\xc5\xf5\xffN\xa8Q\xa5'
p163
sg20
g21
sg27
Nsg29
Nsg30
VShelXL
p164
sg32
Nsg33
S'7ae06133fd077a4ffa06fe901c021c29'
p165
sg35
I17
sg36
VLeast Squares
p166
sg37
F0.21210000000000001
sbag1
(g12
g3
NtRp167
(dp168
g15
I00
sg6
I20
sg7
S'2a85d8ed34eaf14a3b8ca381416a24dc'
p169
sg16
(lp170
I20
asg18
S'x\xda\x8dYkO[I\x12\xfdn\xc9\xff\xa15\xda\xd5&\n8\xfd\xa8~\xad\x96\x91\x18\x06\xe2l\x0c\x06\xe2\xdd\xcdD#Ew\xc2%X16c\x9bM\xf6\xdfoU?\x1d\xfb\x1a\xc1d\xe4K\xfbvw\xd5\xa9S\xa7\xaa\x9b~\x8f\xe1\xcf\xba\xbd\x7f\xf8\xa4\x07\xcbv\xc5>/\xdbf\xdd\xde\xb0?\xfe\xc7\xde\x0fOG\x1fF\x87\x92\x0bxm\xfb\xbd~o\xf2v2J\xef~j\xc2\xdb\xd39\xbb\x94/\xc4\xcb\xfc\x7f\xbfw}z\xce\xc6\xb3\x1b\xb6\xf1\xee\x9e\xb7\xc2\xf2\x13\xb6Z\xcc\x1e\xd7\xd3\xc5|\xcf[\xd7\x82\xf1\x81\x90\xee\x80]\x7fk\x9b\xaf\xf8\x0bW\xf2\x80\x1d\xcf\x1e\xee\x1a\xfa\x85\x8b\x036^N\xdb\xf9\xba\t\xab4d\xd4\xc3\xe3:\xce>\x9b5\x9f\xbf\xb2\xef\xec\x88\x1d\xf2\x01X\xcb^\xe0\x1c\xa5\x81\xbdd\xb7\xcb\xc5=\xbbl\x96\xab\xc5|\xf57\xf6\xe7\xe3bM\x8b\xac\xd2\xbc\xc5\xf2\xfeq\xd6\xb0\xdb\xc5\xe3\xbcb1\xf9;;\x11\x8e\x8d}\xbfwr:\x1a\xe1RVp\xab\x98\x1dXk\x98\x1b\x18\xef\x15\x93f\xe0\x847\xcc\xf3\xf8\xaf\xdf\xfbxz}\xcd \x18\xcbU\xfc\x88\xbf\t\xf4\x8d\xfe\xeb\xf7F\xc7\x93\t;\x14\xfd\xde\xfb\xdf\xce\xcf\xf1;}\xf8\xe1\xe0\xf0\xb7\x03|x\xf51\r\xe2\x08\xfd\x1a\x06\x0f?\xd67_\x85q|9\x0c\x9e\x1d\x9f\xb0\x136d\xe3~\xef_\x17o\'L\xab\xf8\xaf\xdfc\xb8\xcb\xe0\xfd\x80A\xbfw9:\xbe`L\xe2\xbe\xbf\x8c/~e\x7f\x19\xf6{\xb3\xe9jM_\xdd\xde7\x0fL\xf6{\xc7\'\x93\xe3\x08\xc5?\x16\xb3\xf6\xbb\x1c\xb4\xdf\xd7\xcbf\xf5s\x1a\x1b~\x9d\xbd_~f?\xfdu\xf0\xfb\xef\x89<w_g?\xe5\xaf_o\xcd\xc1\xbd\xff\xf3f8!\xaaa09\xfd\xf4{g\xff>\xbef\xf1\x07\x814\xce\xe8~o\x8c\xa00\xa6\xe2\x982\x02\x8c\x88\xcf\xdaI\xabxz6\x120\x0c\xf8#\xc4 ,\x16\xc79(/\xd3\xa3\x06\xa9\xd8Q\xbf\xc7X\xd9\x82K-4>\x1d\x12\xf4\x16#\x14G\x05\x07\x9fG\xb9\x8e6\xc8b\x83\xd6\x12T\xb2\xc1*\xe7\x9c\x8e\xcfF\x01W\xd0a\x83\xe2 \xb29\xce\xf0m\x1b@\x18\x95w\x03\x956\xe1\xdc\xc8\xf2(\x1d\xd2\xe0\xf8\xec\xed\x07&\x00\xb3n\x18\xacIni\xeb\x95w\xc9\x1a\xa1\xc0@\xb2\x86k\x13\xbc\xd8\xb4\xe6P\x0ctD:\xac\xc6\x88gcb`\xf6\x8d{\xa3}zv\\ii\x8a\xcf\x92\xdb.\xdf\xb4\xc9\x8fZH\xd8\xf6\r\xc7\\\xf6B\x84\x00\x91\x9bBrY\xdc\x14v\xcb7U|\xe3`\x94\xce\xbeIn2\xd2Z\x0b\xe0\xcf\xf4\rj\xdc\x94\xb0\xd9\x1f\x00\x0f.\xc7\x10c,D\x87o^\x19\x9b\r\x01\xa9w\xe2\xa6d\xe1\x8e\x13%\x84*s\x92\xc8e\x83\r\xba\xe2\xab\x11\xe1l\x835\xde\xf2\xc2e\xa5\xbbl\x00nS@\xb9E\xee\xef\xe0k\x83\xe5\xb4\xb1\xe4.\xf3\x17\xcd1\x05j\x07\xc1\x06Sl0\x1c=K\xa8\n\xab\x15d\xc6 \x81\x9d\xec\xb0\xc1i\x05\x85\xabz\'\x87\xd0%(\x1bC\xd9\xd8\x17\xf0\x84\x01\xb7\x15cS\xf9\x8b/J\x9d\xad\x11F\xa7]\x8d\x93>\x80\xfa\x8c\x18\xdb\xaa\x0fBx\xef\xf3\n\x98\xbb<\xe7)\xe8\x88\xf5\x96oV\x15\xdf\x90\xf8;1\xc6\x94\xe6\xc5!\x97}#\x97\xb3o\xdeG|]\x8d\xb1\x01T\x90\xc2T\x9e\xf3\xc9\x18\xe1\xa0\xcb\x060\x05@\xcfa\xd7\x06\x07\x85\\\x1crj\xc8\x90(\xd12L<,?\x9c\xff\x82K\'nI\xe4\x16d\xae\xf3\xa8gA-\xb8\xe8\x8c\xb1\x94\xca\xd6\x18\x8b\x1d\x1b8\x94\x18\xf3\x92\xf1\\\xda\x92\xdd\x1eD\xb0\xe1\xa4\xd8\xa0Q\x8b\xb2\x86Id\x99M\xf4D\x18\xb4\xe9\xe2\xba\x06\x91mP^\xeb]\x9eA\x89E`P\x84D\xf2b\x83\x14*\xd8\xf0k\xc5\x01\xc1\xc9\x92j\xc0B\xc6\x01i\x06\x16:\xf3\r\xf2r\xcaz\xbbS/\xa4.\xce\x8b\xca\x07.\x8aV\x83\xb3\xc1\x86\xd3b\x03\x82\xa4s\x9e\x93\r"\xd7\x0b\x8c\xac\xee\xe2\x832\x903\x19\xb4\xf1\xdb6\x08\xc3\xb3\x90b\x91\x10%\x002\x83\x87\x96G\x1b\xce*\x0e\xb8\xadI\xd4\x01\xa7l\xde\x00\xd5^[\xd5\xc5\x07(\xba\xa3\x8c\x92\xbb|\xb0:\x9b#\xb5(8\x84IQ\x11y\xe4\xe4\x9bb\x03\xaa~\xe1\x80\x06(\xdc\xc0\n\xe0\xad\xef\xc2\xc1\xba\xccv\xc4J\xee\xea\xaf)\x91\xb7P66\xae\xa0cS^\x0c7p\xc0\x08$\xcb\x15\xb6\x17y\x03\xb4\xc1\n\xd9\x19\x8b,\x95\x9c\xd2h77}\xb1a\xa3i\xd0F\x17\x96(\x17lx[\xf9 <H\x9fk\xac\xf0:\xe7\x8b\xe7\xae37\xc1\xf3L/\x87\x94\xd9\xeda\ne\xa5\xd5\xb2\x08\xbf\xb6\xf9\xd1\xda\xa2\x98\x94!\xc3`\x8d\xcc\x8a\xe9ef\x86\xc3\xd4T\xb5\xaf\xf0R\xee\xea\xaf\xdc\xd6_\xf4\xed\x9f\xc57%\xb4s*k.*@\xc6\xd7\x9b$\x1b\xdb\xbe\xa1\xffE\x06\xdd\x0e\xbeH\rUY\xbd!A\x1b\xe56r\xfd]\xd5\x1dC\x88%\xcea\x91\xce\xd5E#\x0c\xb1\x83\xd8\xaeo\xbe\xf60\xde\xed\xe4<\xb6 %\xd1mM\x7fk\x8a9\x06r\x0f\xc3 \xe2\xfb\xae\xd67\x8f\xb9\xe2k5\x17\xa6\xe0\xeb\x94{\x1e\xbe\xa3\xca_\x8dE1\xf3\x17{\x98\xcc>l\xd4R\xdf\xb1]\xdf\xbc\xccf\x1a\xad\xfcn\x7f&J\'\x86\xf9\x94[\t\xef\x8a\xacH\xe3\xb6|\x1b\x15\xdf\x00\xab\xaa29\x9b\x9c\x87\x14+2\x8c\xf3\xe7\xf9v^\xe3\x86\xda*\xd3\xca\xd8l\x96\xae\x16\xfb6\xde\xa9\x0f\x1a+F\xe9\x83\xec\x0ew,\xf79\x03\x94\xaf\xbd\xe7FG\xea\xedv\xdc\xcek\xdcP\x003\xe1\x04\x95\x9e\xf4\xacI\x1a\xd5\xf3|\xbb\xa8\xda\x87}\xb2M\xcf\xce!\x0fs\x1dR\xda\xc7c\xc7\xb6\xfejU[\xc6\xdd3\x83\xdbP\xda\x18\xac\xe0\x9bR\xe5\x08c\xb4\xd9\xca\xf9\x8b\xdaW+\xees\xda9\x85I\x91+\x12h.\xec\xf3|\x1bW=\xd3\x16\xb2\x8eb\xf2\x9b\xac \x06\xcf\xbc\xbc\x8b\x93\xa8\xba9!\xb0%\xdf\xedi\xa9\xcf-\x07\x85\xa2\xa9\xa2\xf4\x93(\xf12[#\xa3o\xc7U\xcf\xb4q\xb9\xbay\xb02\x1f\xea\x0c\x86S\xec\xe7\xe40tOi\r\x81\xf5(7Z^z\x95S\x08\x17\xe0\x02\x9e\x87\xcfe\xc1\x87;i\xa2\x0e\xe2$:\xba$\xfe\xe1\x01\xcf\xd9\xae3\x15vn\x15\x1f\xb9\xadG\x82\xd6+\x85\xc6\xca\x82O\xe6\x14J\x13/\xe7E\x15\xfb\xed\x93\xea\x9b\xc5V/\xfa\x80Ka9\x11\xb9\x1b\x01o\xcd\xde~{\x18\xba\xaaR\x8e\xb1\x88\xda\xb4\x86\xc0&\xa4t\x13\xa0\x9cxj\x8d\xd3\xb8F\x10\x19a\xe3I\x88PA\x02\xb9b\x87\xddQ\xe9\xae\xbe\x1f1\xbe\x8a\x18\x1f\x12(\x00YY\x81Z\xc2|\xe6\xf3\xc2\x8b\xce>Og\x8c\x85\xc0C\xc96\xc6\xd2ZY\xd3/k\x87R:3S"\xcf\xb70>+\xbe\t<:\xfb\xc4V:1\xe5\xfc\xc2\x139WO\xe2\xf3\xa6\xae\xa11\x91\xf2\x1a\xd8\xb7\xe6F\x0f;>i\xdcSk\x0c+\xc6N\x95\xd3\x9d\xf4\xb8HA\x05\x19b\x9e\x81\xf1\xf0\xdd\xe8\x8c\xae\x80X\xbc\xc4y\xceE\xdf5\x9e\x1db\x97\x83\xfd\xdd\xedbI\xbb(\x81V\x9c-\xd8\xcf\x0cV\xd3//\xce\x16/\x19k\xe67\xe15j>\xe8\xb5f6\x0b\xaf\xa2j\xb3\x9bf\xdd\xa4\x1d\xd1\x17\xac\t\x0f\xcd\xb2\xb9o\xd7\xedr\xc5\x96\xed\xedt\xde\xde\xb0\xc7\xd5t\xfe%\xc5\x0b\x07W\xebe3\rwuh\xeb\xe9\x05r5\x05\xb4^3\xc5\xba\x12\x19\x90\xda\x08\xce\xe8\x0e\x936\x1aN\xbf\xdc\xe1"\xecfz{\xdb.\xdb\xf9\xe7\x96=\xd0\xdd"S\x88\xb8;`\xec\xa6m\x1f\xe8\x85\xbb\xc5\xac%l\xad\xe78*\x0e\xd1\xa1\xfb\x86\xcd\xda\xff\xb6\xb3\xb0\x01]\xd5\\\xc5\x18\xa7{\x0b\xaa\xf2\xa8\x8c\x9a\xf2\x93n\x1b\xe8\xb3\xe2N\x0c\x0b\x8e\x0f\x88PWrc\xa6\xa2o\xf0\xd3\n\x17\xeb ]eu\xce\xa4=U\x9aI\xdc\xf1\x82\xc7\x99T\x91\xf1\x13\xe8sw\xa6\x1c\xd0-\xe0\x15\xd4=e\xe8\x1a\xc9\xbb\xb8\x82V\xaesO\xd2E\x9c\xa97\xac\r\x97\\\xe4/\xb8\xa8\x95Zu\xcf\xa4\x0b\x89+\xb3\xb1\'\xca`P\x12I\xfe\x91\xb5\xf4f\xe7L\xda\xd3\xd6\x99\xa8 :VQ\x11\xfd\x0c\x17\x15\x9d3\x91\xccWn\xc3Z:W\x85\xda\x05:u,\xae{\xa6\xd58\xd3\xd7\x99X\xc7M\xect\x9d\x8b3\xf9\x9e=-Y\x1bJN\xf23\xdc\x14\xd2\x1d\xa6\xd7\xf1\xe6\xc3\xf8=3\x03\x87D\xf53tY8\xd3Fk\x8d1{\x102\x86f\xca2\x13\x1b\xe5\x80\x0c\xea\x80N\xb7*{\xa2b(*\xe1\x18\x9b\x10\xb2V\xa5\x1bN\x19\xb5]\xeea\x82\t~B\x99\xa9\xc0\x8a\xd8)\x19\x13W\xd2{\xb0\r\xbc\r\xc7\xe1\x84\x10h\x1eO\xa8\x91KZ8xj\xa6)3\xe3]\x1c\xee-E\xe4\xaf\xb2O\xeei7\xa2be\xba\x9d\xb1\xb1\xef\xa3\xeb\xe6\xce\x99\xc4\xa1\xd0G\xa6\x99\x96.!\xf0E\x076\xae`\xf7`\xab\x1d\xcd\xf4\x15[\x88\x9a@MZ\xcc2\xeam:gR<e\xe5\x90\x087\xcf\x98}\x0e|\xfc\x9eN:\xfbf\x92\x04\x92\xb8M\xeeZTkT\xd9\xfb\xf8\x07\x91?\xda\xd9\xe2\x1b\xfb\xd6\xacXss\x13\xff\xb03\x0e\xb7\xf3iB\x9e\x17\xb4|C\xca;t\x9cd|K\xc5\x853X\xb8\xa2\x86\xc7u\xe6\xaf\x9b\xfd\x12N_\xfe\xa0\xdf\xec)=&\x99<\xe8\x10\xe3<\xef\xbcm\xe6\xec\xfd\xdd\xf4v\x1d\xba\xe0\x03v\xde|\xaf\xbfk=\xa8\xa8\xbcz\xf5\x8aM\x9a?\x1eg\xcd\x92\x8d\xa6\xab5\x19\xb3\xb8e\xd7\xc1\xba\xfbv\xbefo70\xc3\xb7+,\x9f\xc8\xcf\xa3\xe4\xf8\xc6\xf0\x97u\x01,\x8f~\xbb\xfe\x84\xfe\x86a\xcc \x93\x87\xdf\x8c\xc7g8\x08\xa8#<\x8f\x053?\xdd7\xdf\xc3\xdb\xe1\x0f\x0f?|A\xae\x85oD\xd9\xb2\xbd\x9d\xb5\x9f\xc9\xbeU2)\x80\xdf\xf5u0\x8d\x02\x98\xbf\xbc\xac\x019\xa2 \x14\xe4\t\xd3\xa3\x1fQ\xbd$\xe8\x8fR\x8d\x8aC\xf1\xcfhd\x8ez\xa1^FT\xff\x0f\xf3\xb8P\xd7'
p171
sg20
g21
sg27
Nsg29
Nsg30
VShelXL
p172
sg32
Nsg33
S'7ae06133fd077a4ffa06fe901c021c29'
p173
sg35
I18
sg36
VLeast Squares
p174
sg37
F0.21229999999999999
sbag1
(g12
g3
NtRp175
(dp176
g15
I00
sg6
I21
sg7
S'3be1783d08f1ef6aa46f81755c6f1c2b'
p177
sg16
(lp178
I21
asg18
S'x\xda\x8dYko[\xb9\x11\xfd.@\xff\x81X\xb4h\x82\xd8\n\x87o\x16\xf5\x02^\xaf\x1d\xb9\x91-\xc7Q\xdbl\xb0@p\x13_\xc7Bd\xc9+\xc9M\xfa\xef;|\x0c\xa9HWY;\x0et\xc5\xcb!\xe7q\xe6\xcc\x90\xee\xf7\x18\xfe\xac\xdb\xfb\x87\x0fz\xb0lW\xec\xd3\xb2m\xd6\xed\r\xfb\xf8?\xf6vx:z7:\x14\x1c\xd4K\xdb\xef\xf5{\x93\xf3\xc9(\xcf\xfd\xd0\xc4\xd9\xd39\xbb\x12\xcf\xe09\xfd\xef\xf7\xaeO/\xd8xv\xc36\xe6\xee\x99\x15\x97\x9f\xb0\xd5b\xf6\xb8\x9e.\xe6{f]\x03\xe3\x03\x10\xee\x80]\x7fm\x9b/\xf8\x85Kq\xc0\x8eg\x0fwM\xf8\xc2\xe1\x80\x8d\x97\xd3v\xben\xe2*MP\xea\xe1q\x9d\xa4\xcff\xcd\xa7/\xec\x1b;b\x87|\xa0\xace\xcfPFj\xc5\x9e\xb3\xdb\xe5\xe2\x9e]5\xcb\xd5b\xbe\xfa\x1b\xfb\xe3q\xb1\x0e\x8b\xac\xb2\xdcby\xff8k\xd8\xed\xe2q^}1\xf9;;\x01\xc7\xc6\xbe\xdf;9\x1d\x8dp)\x0b\xdcJf\x07\xd6\x1a\xe6\x06\xc6{\xc9\x84\x198\xf0\x86y\x9e~\xfb\xbd\xf7\xa7\xd7\xd7LEe\xb9L\x1f\xe9\x1b\xa0m\xe1_\xbf7:\x9eL\xd8!\xf4{o\x7f\xbb\xb8\xc0w\xfa\xf0\xdd\xc1\xe1o\x07\xf8\xf0\xe2}\x1e\xc4\x91\xf05\x0e\x1e\xbe\xaf3_\xc4q\x9c\x1c\x07\xcf\x8eO\xd8\t\x1b\xb2q\xbf\xf7\xaf\xcb\xf3\t\xd32\xfd\xf6{\x0cw\x19\xbc\x1d0\xd5\xef]\x8d\x8e/\x19\x13\xb8\xef/\xe3\xcb_\xd9_\x86\xfd\xdel\xbaZ\x87W\xb7\xf7\xcd\x03\x13\xfd\xde\xf1\xc9\xe48\xb9\xe2\x1f\x8bY\xfbM\x0c\xdao\xebe\xb3\xfa9\x8f\r\xbf\xcc\xde.?\xb1\x9f\xfe:\xf8\xfd\xf7\x0c\x9e\xbb/\xb3\x9f\xe8\xf5\xcb-\x19\xdc\xfb?\xaf\x86\x93\x005\x0c&\x0f?\xfd\xde\xd9\xbf\x8f\xafY\xfaAG\x1a\xe7\xd1\xfc1:\x851\x99\xc6\xa4\x01\xe5\\z\xd6NXe\xf2\xb3\x11\nTx\x06\x18\xc4\xc5\xd28W\xd2\xaa\xfc\xa8\x95\xe0\xec\xa8\xdfc\xacl\xc1\x85\x16a\xe5\xc3\xe0z\xeb|\x1e\x05.=\x8dre\xa3\x0e\xa2\xe8\xa0\xb5P2?[\xe9\xbc\xc8\xfa\x18\xa9\xb8\xe6\x1d:HnH\x07\xe5\x10h[:(\xb0\x9avS\x92\x84\xb8\x91\x86\x1e\x85\xc70\x1c\x9f\x9d\xbfc\x10\xb4\x19FmD\xd6\xc6zo\xb3\x90\x05\xe1\x1ddm\xb8\xb6\x06\xb6\xb49\x84\x81N\x9e\x8e\xab\xb1\x80\xb3q@ \xd9\xc6\xbd\xb12\xaf\xec\xb8\xd4\x86\x17\x9b\x85\xb0]\xb6i\xa5\xc9\xbf \xf5\xb6m\x1a\x14\x99\xceA\x90\x99\x80\x8b\xd1\xa8\xde\xb1M\x16\xdb\xb8\x12\xbexZ\x08\xe5\xab69\xac\x7fn\x9b\xaaq\x93`U~V\xcac(\xf2\xca\xa8\x04\xf8\x0e\xdb\xbc0\x14\x02\x85\x9a\xec\xc4M*Aqs\xdc\xd1\xa3\xe4\x96\xc0\x85\xec\x12u\xd0\xd5\xbf\x1aW\xcd\xeb+k\xbc\x91\x05\xcbR\xeb.\xfcrK\xce\xb0F\xc2\x8e\x7f-\x10~\x05\xa7\xd0\x07uxq\xb5wQ\x07St0\x9c\x07RJ\x89g\xb54\xd9\x0f\x06\x01\x9c\xf4\xd9\xd2\x011[\x02\x02\xe8\xc1\x9d\x18\xd7h:\xed\x8a:\x9c\x80\x01F\xfb\xad\x18\x9b\x8a_\xf0Zj\xd2\x86{M\xd9\xe4\x84\xdbA\xdc\x9e\x18\xdb\xca\x0f\x01Z\x9cV\xe0\x9aR\xdaJ\xa5MW\x8c\xad\xb4\x8e\xec\x08X\xdb\xb2MJ\x0f\xe4I\xefJ\x8c\xb5"y43\xc5\xd8\xd5\x18\x1b\xe4\x01\xe2%\r\x1c<\xf9\x17\x9c\xec\xe4(\xcc9\x82\x1c"mG\x07g\n?p\xad\xcb\xc6`H3L2,?\x9c\xff\x82Kgl\t$OAX\xe7\x91B\x13[\xf0\xc46\xdb:\x08!7blvt\xe0\xaa\xb0\x11\xa7\x10\x05\xac\x97Q\xafd\xd4\xe1\xa4\xe8\xa0\x11M.\xe7\x82@\xff\x13\x13\xa0\x1btZmK\x07\xad<\xad,=Bn\x1bg\\\x12\xaa3\x80\xe3#\xd8B\x99B\xba\xa8\xc3\xaf\xd5\x0f\x98\x00DPFY\xe5\xb2\x91F\xa3A\xae3\xdf4\x14\xbf#\xb0\xb6\xeb\x85\xd0\xb2\xf0\x99+\xeaDBN\xa3\xca\'\x1dN\x8b\x0e\xc2bV\x98\xaa\x83\xa0g\xdcAA\x17\xa7\x1aJI\xae\x90\x18\xb6u\x00\xed\x0b\x10\r\x81\x0b]"\xca#\xae\x1bu8\xab~\xb0\x8aS\xddTNZ\xe2(\xccLm:\xf1\xa0\xac/\xeaH\xbf\x8b\x07G3A\x98\xea\x07\xe3*#&\x1d^\x15\x1d@\x04\xc5\x08\x1bJY\x8a\x0bX\xdf\x89I\x89\x8aRJu\xe4\x85\x92%\x19\x90$\x0b\x15\x9b\xb8G\xaa\xe8\xc2D\x1d\x86\x1b~0\x82t\xc0\xbc2\xc0\x8b\x0eV\xf8\xceX@\xa9\x01\xa14m\xfb\xc1\x83\xabyQ\xd2T\x13\xee\x11%\n\xa2\x0e\xe7\x15\x0f\x80\xb5\x87S\x8d\xc5/\xe4\x13\xcf\x9d\xef\xd2Ay\xa0"\xeaBF\xed\xf40\xa5\x04\x0b\xabk\x8d\x95\xe4\x07\xccxC\x8c\t2\xf2\xefy\xe1_\tH{\x19\xd3\x0eS\x93\xab\xdaW(\xb9\xcb\xbfb\x9b\x7f\xd1\xb6\x7f\x16\xdb$\x82\xd3\x1b\xe2\\\x8c2q\x9f\xc7\x08v\xda&\xb8\xac4\xb8\x83\xb3\x00\x8d\x82jS)\xa8vL\xd8tE\x1d^W\xde1\xc8\x88\x849%\x01\xa8\xc6Z\xcb;\xb1\xeeJ\x08\x10g\x1d1N(I\x88\xaa\xdc\x97J~\xeaa,\xd57\xa6\x92\x7f_\xd7\xfa\xe6\x05@e\x17U:*\xeb\x9d\xd4O\xf3\xef\xa8\xe2\x17\x8b\x94\xc8\x1e\x91\xcak"+-\xb09\xe8\xb2\r\xa3Hj\x1a\x8d\x9d\xeaN\xed\x86\xd24(A\xc9+y\xb5M\x04\xc4|g\xdb\xa8\xd8\x86\x1d\x90\x97\x9e\xb2\tkW\xd6,4W\xd6=\xcd\xb6\x8b\x1a7\x81\xbd@^M`a\xa6\xc8c\xdf\x86\xd5\xa5\xab^pE\xcak\x07;<i\x91@\xc8 _B\x08 \nsavn\xd9vQ\xe3\xa6Bc\x9dQ\xa4y)M\x1a\xa9\xd1\xc3\xd3l\xbb\xac\xdc\'\xb5\x15\x19d\xceY\xa0\xb8\x19\xa9s/\xb6\xcd\xbfZ\xd5\x96\xd1\xec\xd8\xe6R\x99J\xb5\xb0\xb4\x07 \x0ba\x82Q\xb0\x95\xf3\x97\xb5\xaf\xc6\xa4\x10\x94\xf3H\xe5\xa5CQ\xc1\xba\xa7\xd96\xae|\xa6\xad\xa6\x1cs\x0e\xb3\x94ls\xe0|\xd7y\x08\xd9\xd1\x16E\xec\xee\x99A{_H\x0cJ\xa2\x83/H5\x96\xce\x0cL$\xdb\x8e+\x9fi\xe3\xa8\xfb\xf2\n9\x88l\xb3*W\xbdN\xdb\x86\xb1{\xcak\x80\xb7\xbe\xac\x81G\x10\xa2_\x1b\xce\xa9O\xc4\xf5U\xf1\x0f\xc7\xde>e=\x04\xe3@S\xcd\xc1v\xa53\xf6\xde\x14>\xc2~v\x9b\xef!\x14\x81Rh\xb4\xa5G\x01\xb6\xfa\x87b\x0f2\xf5\xdb\'\xd56\x0b9g\x01\x97R9\xb3\xe2y\x91\x1b\xbe\xb7\xdf\x1e\xc6\xaeJ\xd4\x0e7\xe5\x06\xae\x01(X\xba*\xec5\xe5\x8f\xd68Mk\xc4\x03\x02\xea\x01\xe4\x15\xe4~\xf2\n\xb2\x88tO\xe8\xfb\xd1\xc7o\x92\x8f\x0f\x83S\x94\xa2^_aoLuG{<^taPi*\xdc\xc8\x80;5\x15\xbd\xeeT\xa5H\xf2\xb1\x94\xa5\xe5\x13x2\xd8\xf2\xf1Y\xb1\r\xab\xa8.\xdd7\xa0S\xa8\x02aR&_\xed\xf3\xcf\xab\xba\x866\x820\x18\x9a\xa5\xd2A"!+\xf8\xd1\x1a\xc3\xeac<o\x10\xeb\x08,rt\xce\xd2\xde\xe6\x13\xc1\x9f\xf8x\xf8zt\x16\xae\x80X\xba\xc4y\xcaE\xdf5\x9eQS\x97\x83\x0cs\xbbX\x86]d\xb8\x058[\xb0\x9f\x99ZM??;[<g\xac\x99\xdf\xc4iX\xb8\xe2\xb4f6\x8bS\xf1\x08\xc8n\x9au\x93wD[\xb0\xb5{h\x96\xcd}\xbbn\x97+\xb6lo\xa7\xf3\xf6\x86=\xae\xa6\xf3\xcf9^8\xb8Z/\x9bi\xbc\xabC]O/\x11\xab9\xa0\xf5\x9a)\xd5\x95\x84\x80\xdcFp\x16\xee0\xc3F\xc3\xe9\xe7;\\\x84\xddLoo\xdbe;\xff\xd4\xb2\x87p\xb7\xc8$z\xdc\x1e0v\xd3\xb6\x0fa\xc2\xddb\xd6\x06\xdfZ/p\x14\x0e\xd1\xa0\xfb\x86\xcd\xda\xff\xb6\xb3\xb8\x81\xc3\xd4{\x93|\x9b\xef-\x02\x9a\x91\x19\xe3Y4\xdc6\x84\xcf\xea\xf7\x80\xb0h8\xd6\x02\x94\x14\x1b\x922\xbc\xc1O\x1b\x00\x18\xea`\xc0T\xa7$\x86\xea\x8d\xcc\x92\x01;\xb1\xdc\x05\xc9\x80<\xfcT\xaaSR`\x95CIU\xf7\x14\xb1\x99\x0f\xd6q\x9f\xf6\x0c\x97\n\xbb\x92\x81\x17QRoh\xcb\xc3\x1e\xc1^e\x13W\x86\x93R\x97d8\x9c\xbc1\x1b{\xca\xc0\x82\xc8$"0|\xd06\xcc\xec\x94\x0c{\xda*\t\xd6\xc8TE!\xed\x1do\x12:%\x83\x87\xdc\x86\xb6\xda\xcaT\xbb\x94\xa6\x8e\xa5[\xd2j\x94\xf4UR\x1bkR\xa7\xeb\\\x92\x0c\x1ds\xa7d\xd06\xf6\x1d\xd9N\xe7\x92\xa4\t\x9c\x1bn>\x8c\xdf#\x191\x04\xd5N\x9d0$m\xd2\xd6\x18\xb3gOc\x82\xa4(\x92\xdc\xc8\xf8^\xca\x14\x15\xe3\x84\xd8#\x19\xa2\x12\xcbx\xf6\x10\xc2.\xdfp\xa6=\xf5^\xc9h\xa7*\x922\x9e\xecB\xa7d\\Z)\x14\xa9N\xc9h\xa7.\x92J\x8a\x88:) \xe1VZ\xff#IS}\xab4\xcfg\xdb\x84[p\xe2G\x92v#*\xc6\xe6\xdb\x99\x94e\x8a\xefA|\xcc\xb2X5\xb2\xa4\r\xbd\x00Nt\xca\xa4\x15\xec\x1e\xc4k\x17$}\xf5\xad\x92Q\x02\x8c\xce\x99\x1d\x8e6\x9d\x92!\x9e\xa2b\x08\xb2\xa4\xcf{j\x13:\xac}\x92\x81\x02\x03\xb9M\xeeZdkd\xd9\xfb\xf4\x07\x91\x8f\xedl\xf1\x95}mV\xac\xb9\xb9I\x7f\xd8\x19\xc7\xdb\xf9,@r\x91\xcb7\xa8\xbc\x83\xc7\x03\x8do\xb188d\xcc\xcc\xe1i\x9d\xf9\xcbf?\x85\x87\x97\xdf\xf17\xfb\x11\x1f\x07\x9a<\xe8 c\x92\xbbh\x9b9{{7\xbd]\xa7N\xe8\x80]4\xdf\xea\x80\x86Au\xcb\x8b\x17/\xd8\xa4\xf9\xf88k\x96l4]\xad\x836\x8b[v\x1d\xd5\xbbo\xe7kv\xbe\xe14\x9c]\xfd\xf2!\x18z\x94-\xdf\x18\xfe\xbc.\x1e\xa3\xd1\xaf\xd7\x1f\xd0\xe08\x8c)dh\xf8\xd5x|\x86\x83j yQ>\xaa\xf9\xe1\xbe\xf9\x16g\xa3\xb2[/\x82mG\xc9\xae\xb2g{;k?\x05\x05WY\xa7\xe8\xfe\xae\xd7Q7\x19\xef\n\xd3\xcb\xab\x1a\x92\xa3\x10\x86\xe2\xfb\xe0\xd5\xa3\xef\xfdz\x15\x9c\x7f\x94\xabT\x1aJ\x7fH\x0b\xfa\xc8g\xf2yr\xeb\xff\x01\x80\x82Q\x19'
p179
sg20
g21
sg27
Nsg29
Nsg30
VShelXL
p180
sg32
Nsg33
S'7ae06133fd077a4ffa06fe901c021c29'
p181
sg35
I19
sg36
VLeast Squares
p182
sg37
F0.21229999999999999
sbag1
(g12
g3
NtRp183
(dp184
g15
I00
sg6
I22
sg7
S'e801fe1d96a3723141257ed9ec018abe'
p185
sg16
(lp186
I22
asg18
S'x\xda\x8dYkO[I\x12\xfdn\xc9\xff\xa15\xda\xd5&\n8\xfd\xa8~\xad\x96\x91\x18\x06b&\x06\x03aw3\xd1H\xd1M\xb8\x04+\xc6fl3\xc9\xfe\xfb\xad\xea\xa7c_#\x08\x91/}\xbb\xba\xabNU\x9d\xaan\xf7{\x0c\x7fV\xed\xfd\xc3G=X\xb4K\xf6y\xd16\xab\xf6\x86}\xfa\x1f{7<\x1e\xbd\x1f\xedK.\xe0\xb5\xed\xf7\xfa\xbd\xeb\xd3\xebQ\x9a\xfb\xb1\t\xb3\'3v!_\x88\x97\xf9\x7f\xbfwu|\xc6\xc6\xd3\x1b\xb66w\xc7\xac\xb0\xfc5[\xce\xa7\x8f\xab\xc9|\xb6c\xd6\x95`| \xa4\xdbcW\xdf\xda\xe6+\xfe\xc1\x95\xdcc\x87\xd3\x87\xbb\x86\xfe\xe0b\x8f\x8d\x17\x93v\xb6j\xc2*\r)\xf5\xf0\xb8\x8a\xd2\'\xd3\xe6\xf3W\xf6\x9d\x1d\xb0}>\x00k\xd9\x0b\x94Q\x1a\xd8Kv\xbb\x98\xdf\xb3\x8bf\xb1\x9c\xcf\x96\xff`\x7f>\xceW\xb4\xc82\xc9\xcd\x17\xf7\x8f\xd3\x86\xdd\xce\x1fg\x15\x8b\xeb\x7f\xb2#\xe1\xd8\xd8\xf7{G\xc7\xa3\x11.e\x05\xb7\x8a\xd9\x81\xb5\x86\xb9\x81\xf1^1i\x06Nx\xc3<\x8f\xbf\xfd\xde\x87\xe3\xab+\x06AY\xae\xe2G\xfcK\xa0m\xf4\xaf\xdf\x1b\x1d^_\xb3}\xd1\xef\xbd\xfb\xfd\xec\x0c\xdf\xe9\xfd\xf7{\xfb\xbf\xef\xe1\xc3\xab\x0fi\x10G\xe8\xcf0\xb8\xff\xa1\xce|\x15\xc6qr\x18<9<bGl\xc8\xc6\xfd\xde\xbf\xcfO\xaf\x99V\xf1\xb7\xdfc\xb8\xcb\xe0\xdd\x80A\xbfw1:<gL\xe2\xbe\xbf\x8c\xcf\x7fe\x7f\x1b\xf6{\xd3\xc9rE\xafn\xef\x9b\x07&\xfb\xbd\xc3\xa3\xeb\xc3\x08\xc5\xbf\xe6\xd3\xf6\xbb\x1c\xb4\xdfW\x8bf\xf9s\x1a\x1b~\x9d\xbe[|f?\xfd}\xf0\xc7\x1f)x\xee\xbeN\x7f\xca\xaf_o\xc8\xe0\xde\xff}3\xbc\xa6PCgr\xfa\xe9\xf7N\xfesx\xc5\xe2\x0f\x02i<G%\xc7\x08\nc*\x8e)#\xb4\xd0\xf1Y;i\xb5K\xcfF\x82\xe0\xf4,\xc4 ,\x16\xc79(#\xd3\xa3\x06\xc9\xd9A\xbf\xc7X\xd9\x82K-i\xb5}\x82\xde\xba\xb4\t\x17\x18Oy\x14W\x08:\xc8\xa2\x83\xd6\x12T\xda\xd7*\xe7\xc1\xc4g\xa3\x80\xc7\xcd6tP\x1c\xa3,\xa9\xe3\xb4\xd8\xd4\x01\x84\x83\xbc\x1b\xc8\xb40\xe7&\xaf\x8b\x11\xc21\x0c\x0eON\xdf3\x01\x98u\xc3\xa0\x8d\xcc(\xa0Pz\xb6B\xea\xb0\x16i\xc35\xed\xf5\xa36\xfbb\xa0#\xd2a5Fq6\xa6\x08\xcc\xb6qo\x1c\xa4g\xc7\x15.^lF\x80\xbbl\xd3\xaa\xe0+\xf4\x16\xbea,Y!\n\xa8B\xaa2\xaa\xad\xdd\xb0M\x15\xdb8\xa0\x94O\xb6I4\xd3gm\x94\xf0\xf0<\xdb\xa0\xfaM\t\x9b\x1d\x01\xe0\xc1e\x1f\xa2\x12!\n6m\xf3\xc2\xe9\xac\x08\xa8m\xbf)\xed\xb3\xdf\x1c/a$\x9d\xcf\xc1\x85\xbb\x04\x1dt\xc5Ws\xe7\xd3{\xc0\x00/\xf1\xeb\xa4\xd2\xb6+~\xb9\xc9:X\x03\xdb\xf8Z)\xd2\xc6\x12\x038\x83j\x9d\xcdPc\xf0\x05\x1dL\xd1\xc1`|\xcb\xb4\xbe\xb0Z\xd9\xb4\x81\xc1\x00\xd6\xaaC\x07\x87\x99SbU\xc1\xb6\x8f\xa1x\xd3\x19U\xd4)>\x16\xc6\xc8\r\x1f\x9b\x1a\xbf\xe8I/\xb36\xdc\x08\x91\xb4\xc1\xecv\xcf\xf4\xb1\xad\xfc\x80\xa1e\\^\x81\x1b^\xf2\x14\xb41\x1d\xb6Y\x1097\xb5\xdf\xf6\xb1R6\xfbXxW\xdc\xadM\xf6\'V\xc2\x88\xaf\xab>F?\xb9\x12\xa9\x98Q>\xe3+\x9c\xea\xe4(cJ\xc8q\xb0[:\xb8\x90\x85\x91\x8d\xd66\x96&k&4\xeap\xc4\xf9/\xb8t\x8a-\x89\xf8%\xfe\x00\xe5}\xc6D[\xd4\xb7K\x07)U\xf51l\xf9X\xf1\xcaF\\\xdbBL\xb2\x8c"\r\x06\x1d\x8e\x8a\x0e\x1a\x8c\xca\xeaJ\xc4?\xe7\x1b\xc2\x90HcC\x07\xad\x8d\xc8\xfby\xcc\xf5\xcd8\xe3\xb2\xb0\xb2/\x01\x8e\x9dHV\x1c\xd9\\\x04\x1d~\xad8\x10\xeb\xe4\x88\x02\x0b>\xe7\x80F\x83tg\xbeiUp\x17[8HY^#\x90\x15\x12^\x1e5\xd5,\xd4\xe1\xb8\xe8\x80ql\xb8\xae:d\xa0\r\xee\xa0\xbar^\x99Z/\xb4\xdb\xc2Ah\x9fs\x1e\xd3E\x17\x07dv\xe4\x84^\xd0\xe1\xa4\xe2`\x01\xa9:=;L\x91\xac\x8f\xf6\xba\x93w$\x94j\xa8\x0c\xe8\xedx\xa8\xc5R\x1aS\xc3\xd3TF\x8c1\xf9\xa6\xe8 \x90\x12\n\x83\x03\xe8\x92\xe9\xc2z\xdbY[\\.?\x98\xc8\x18\x7f[\xfc\x0bP\x08O\x94\x14\xc1\xc0/\x15]\xea\xa0\xc3p\r\x07j \x12W8\xccH_t\xb0\xc0;\xeb\x9b\x87Z\x8c\xb6tPk\xa8sS\xdd\xc2KL\n\x88:\x9c\xd6x \xc6\xb3\xb9\xc6\n\xaf3\x13z\xac8\xd0\x15\x93>\xab\x89\xa8;\xb1\xdd\xc3@\x0e\x02l\x88j\x8d\x15\xb9$\t\x0b\x99\x7f\x99P\x81\x7fO\x0b\xffb%U\x99~\x1c\xa6&/L\x81\xac\xa1\xb6\xf9Wn\xf2/\xda\xf6[\xb1M\t\xc33\xdfYl\xaaU\xb2\xd3x\xf4`\'\xf7I^j,\x85\xfdf\xac\xbb\x8ad,\xb7\x11\xea\xeac\x051\xdf\xdeV\xde\xd1\xdee\x8a\x12\x80\xccU,\xb2\xe9y\xb3\xbe%\xd8C\x9c\x89\xed\x1a`\x94*\x11U\xbaI\xeej\xd5\xd3JeD \xe2\xfb\xb6\xd67\\\xbc(\x0e\\\xe6\xea\x8f\xf8:\xe9\x9e\x87\xef\xa8\xc6/\x86#$\xdb\x14xmso#\x8d\xe2]\xf5\xcdU\xe26\xd4\xe5l\xd5n^\x9a\x06(\xad\x84\xc2\xf4\xaf,\xe76l\x1b\x15\xdb\xb0\x03\x12\xb9\xd2a#\xccs\xaaPse\xe0y\xb6\x9dU\xbf!\xb7\xca\\/8\x11V\xe9\xdb\x04\xef\xe2j\xcdK\xf9\xd1\xc8i\x9b\xb6\xe1\xd1\xab\x18\xe49\x94b\xc9k\x9b/\xf8\x86mg\xd5o\x81&S\x14ij\xb4\xd28\xe6\xdb\x966;l;\xaf\xdc\x87\xdd]\xe6\x1d\xe7\xac\xb0\x99w0\xa8}\x97mRk]\xcc4[}\x9f[;\xa1x\xadJ\xb3\x97\xf3\r{.\t\x1b9\x7f^\xfbjD\xb40\x106\x88\xa52\x03V\xafg\xe6\xfc\xb8\xf2\x19\x9a\x96\x8f-\x8e@\xcb5\xd6\t\xe7\xba\xfaIL\x89B\xaf\x02q\xdd\x8cI\xedT%\xb1R\xe7e\xad\xb1\xc6\x16>\x93\xd1\xb6\xc3\xcag\x1a\x8b[\x8aCOe/\x9f\x87,X\xbe\xdb\xb6a\xe8\x9er\x1f\xea\xad7y\r\x89ma9_\x85s\xfa\xb3\xf0\xb9(\xf8 Y\x89X\xd0\x05\x19\'r\xfe\x1a\x899\xd3\x95\xb3^\xd7\xda+\xb6\xfa \xccXU\x0e\x1b\x1aJO*\x8b\xef1\xd33\x1f\t\x15\xfb\xed\xa3j\x1b\x06_d\r\x81KA9\x89\x99\xc2\x05\x9d\xfd\xf60tU9~\xb0\xb1\xb3\x90\xd6\xc0ET\xe9\xaa\x00\xb6X\xe8\x875\x8e\xe3\x1a\xe1\x80\x80\xad\xb3\xcb\xa8@\xe9\xa8\xa9\xd2{\xfb\x8c\xbe\x1f1\xbe\x8c\x18\xef\x13(\xa0s\x1d\x85\xd0\x94\x17\xf6\xf5\xae\xb3\xee\x80\xcf\xc9\x8dA\xe661\x96\xd6\xf3z\xbc\xc9\x18+\x15\x84\x82\xf6J\xc1\x06\xc6\'\xc56\xacZ\xa6p\xa1\xd0\xca\x95[\n<?\xf9\xa7\xf0yS\xd7\xd0F\xba\xcc\xfa\xc8\xf9\x99\xe9\x8d\xc4\xfd\xd4Sk\x0c+\xc6N\x81MzH,\x1c\xbc\xa0\x82\xa9\xf0\x1c\x8c\x87oG\'t\x05\xc4\xe2%\xces.\xfa\xae\xb0~\xc6.\x07k\xc8\xed|A\xbb(:Q\x9c\xcc\xd9\xcf\x0c\x96\x93//N\xe6/\x19kf7a\x1a\x16\xae0\xad\x99N\xc3T\xcb=\xbbiVM\xda\x11m\xc1\xae\xff\xa1Y4\xf7\xed\xaa],\xd9\xa2\xbd\x9d\xcc\xda\x1b\xf6\xb8\x9c\xcc\xbe$\x7f\xe1\xe0r\xb5h&\xe1\xae\x0eu=>\xc7XM\x0e\xad\xd7L\xb1\xae\xc4\x08\xc8m;\xa3;L\xdah8\xf9r\x87\x8b\xb0\x9b\xc9\xedm\xbbhg\x9f[\xf6@w\x8bL!\xe2n\x8f\xb1\x9b\xb6}\xa0\tw\xf3iK\xd8Z\x0f8*\xf6\xd1\xa0\xfb\x86M\xdb\xbf\xdai\xd8\xc0\xe1\x11\xe42v\xb3\xe9\xde\x82\xee\x8a\x90\x19\xa9\x93\x0f\xb7\r\xf4Yq\xa7\x08\x0b\x86c-@I\xb9&\xa9\xe8\r~Z\x8af\xaa\x83tN\xee\x94DW]\xaa$I\xb1\xe3\xa9\xb7&I\xba\xcb\xc1O\x80NI\x89U\x0e%\xa1\xee\x89\xee\x08\xefm\xa0h\xda\x93bp[\x12y\x91\xec\xd4k\xda\xf2\xb4\x97\xa4\x86\x83\xb8\x92X\xb8K\xd2\xd1\x9efmOE,\x88L"}\xdc\x1bhf\xa7$\xd2\xfe\xa5\xad\x92x\x02\x13\xb1\x8a\x12C\xa3\xa4V;$\xadGI\xb7\xa6\xad\xb6&\xd6.\xd0\xa9c\xb1;$\xb1}\xbf\xf4UR\x9b(\xa9\x84\xb3Q\x92\xef\xb0\x93\x8a\xd4e\xa8t\xc9N\xe7\\\xbc\xc3\xf4*\xde|\x18\xbfC2\xc4\x90\xa8vj\x15bG\xd9\xa8\xad1\xc4\x96]\x92\xc6\x90\xa4,\x92\xdc\xc8(\xa9\xc0\xa6[\x95\x1d\xfe4\xe4\x15\xa1*B\xd6\x8at\xc3\x19%\xb5\x94;$\x83\xb6P$q+\x17;%\x1b\xfdi\xb5}JR\x17I,$\xe1=\x1e\xd9\xd3\xde\xd6?%i\xd6\xb05\t\x99\x94+\xc0\xc5S\x92\xb6J\x82\xe6\xe9T\x1c\xb5\x16T/:%)\xcbB\xc9J\x92\x96\xea%Nt\xd9+v\x87W\xb4#I_\xfd\t\xd1\x9f\xde\xc5\x9c\xd1\xc6\xef\xd8S\x93?e\x8d!L\xe8\xb0\x970:j\xab\xe8\xc4\xbdK\x92(\x90\xc8\xed\xfa\xaeE\xb6F\x96\xbd\x8f_\x88|j\xa7\xf3o\xec[\xb3d\xcd\xcdM\xfcbg\x1cn\xe7\x93@\x96\x0b\\\xbeF\xe5\x1d<N4\xbe\xc1\xe2\xc2\x19i\x13\x87\xc7uf\xaf\x9b\xdd\x14N/\x7f\xe0o\xf6\x14\x1f\x13M\xeeu\x90q\x96;k\x9b\x19{w7\xb9]\xc5\x93\xd9\x1e;k\xbe\xd7\x01P\x83\n\xcb\xabW\xaf\xd8u\xf3\xe9q\xda,\xd8h\xb2\\\x916\xf3[v\x15\xd4\xbbog+v\xba\x06\x1a\xce\xae\xb8|$C\x0f\x92\xe5k\xc3_V\x05\xb1<\xfa\xed\xea#\x1a\x1c\x861\x85t\x1e~3\x1e\x9f\xe0 \x0c\x14wy,\xa8\xf9\xf1\xbe\xf9\x1ef\x87o\x1e~xA\xb6\x1dD\xbb\xca\x9e\xed\xed\xb4\xfdL\n.\x93N\x01\xfe\xae\xd7A7ra~yQ]r@n(\xd8\x13\xaa\x07?\xe2zA\xe0\x1f\xa4*\x15\x87\xe2\x17i\xa4\x8fz\xa1^FX\xff\x0f\xb1\xceP\xcd'
p187
sg20
g21
sg27
Nsg29
Nsg30
VShelXL
p188
sg32
Nsg33
S'7ae06133fd077a4ffa06fe901c021c29'
p189
sg35
I20
sg36
VLeast Squares
p190
sg37
F0.21240000000000001
sbag1
(g12
g3
NtRp191
(dp192
g15
I00
sg6
I23
sg7
S'2ef81ce839c78a58a709fa69e4d5be11'
p193
sg16
(lp194
I23
asg18
S'x\xda\x8dY\xfdo\x9b\xb9\r\xfe\xdd\x80\xff\x07\xe1\xb0a-\x9a\xb8\xa2\xbe5,\x07\xe4rI\x9d5\x1fM\x9am\xbd\xe2\x80\xe2\xbd\xe6Mc\xd4\x89s\xb6\xb3v\xff\xfdHI\xd4\xeb\xda\xaf\x83\xe4z\xb0"\x8b\x12\xf9\x90|H)\xc3\x81\xc0\x9fe{\xf7\xf0\xc9\x8e\xe6\xedB|\x9e\xb7\xcd\xb2\xbd\x16\x7f\xfcO\xbc\x1f\x1f\x9e|8\xd9U\x12\xcck?\x1c\x0c\x07W\xc7W\'e\xed\xa7&\xad\x9e\xdc\x8bw\xea\x05\xbc\xe4\xff\x87\x83\xcb\xc3Sq>\xbd\x16+k\xb7\xacJ\xdb_\x89\xc5l\xfa\xb8\x9c\xcc\xee\xb7\xac\xba\x04!G\xa0\xc2\x8e\xb8\xfc\xd66_\xf1\x17\xa9\xd5\x8e\xd8\x9f>\xdc6\xf4\x8b\x84\x1dq>\x9f\xb4\xf7\xcb&\xed\xd2\x90R\x0f\x8f\xcb,}4m>\x7f\x15\xdf\xc5\x9e\xd8\x95#\xe3\xbdx\x812\xda\x1a\xf1R\xdc\xccgw\xe2]3_\xcc\xee\x17\x7f\x13\x7f>\xce\x96\xb4\xc9\xa2\xc8\xcd\xe6w\x8f\xd3F\xdc\xcc\x1e\xef;,\xae\xfe.\x0e \x88\xf38\x1c\x1c\x1c\x9e\x9c\xe0V\x1e\xa4\xd7\xc2\x8f\xbcw"\x8c\\\x8cZ(7\n\x10\x9d\x882\xff\x1b\x0e>\x1e^^\n\x93\x94\x95:\x7f\xe4\xdf\x00m\xa3\xff\x86\x83\x93\xfd\xab+\xb1\x0b\xc3\xc1\xfb\xdfNO\xf1;\xbb\xfbag\xf7\xb7\x1d\x1c\xbc\xfaX&q\x86~M\x93\xbb\x1f\xbb\x95\xaf\xd2<.N\x93G\xfb\x07\xe2@\x8c\xc5\xf9p\xf0\xaf\xb3\xe3+au\xfe7\x1c\x08<e\xf4~$\xccp\xf0\xeed\xffL\x08\x85\xe7\xfer~\xf6\xab\xf8\xcbx8\x98N\x16K\xfa\xea\xe6\xaey\x10j8\xd8?\xb8\xda\xcfP\xfcc6m\xbf\xabQ\xfb}9o\x16?\x97\xb9\xf1\xd7\xe9\xfb\xf9g\xf1\xd3_G\xbf\xff^\x82\xe7\xf6\xeb\xf4\'\xfe\xfa\xf5\x9a\x0c\x9e\xfd\x9f7\xe3+\n5t\xa6\xa4\x9f\xe1\xe0\xe8\xdf\xfb\x97"\xff \x90.\x02\x1e{\x8e\xa0\x08\xa1\xf3\x9cv`\xb5\xcfc\x1b\x94w\xae\x8c\x9d22\xd0\x18`\x946\xcb\xf3\xd2\x90g\xf3\xd0\x1a%\xc5\xdep D=B*\xab,\x8ev\tz\xefC\x99\x05\xa9<\xcfJ\x93uPU\x07k\x951e\xecu\x88\xd6\xe6\xb1\xd3Fz\xd5\xa3\x83\x96\x81u0\xc1n\xe8` \x02\x9ffT1NJg5\x0f\xb5t\x08\xff\xd1\xf1\x07\x01\x06\xb3n\x9c\xb4Q\x8c\x02\x86[A\xc1\x83\xd2PNu\xd2F\xb0k\xda\xec\xc2\xc8f\xa4\xd3n\x82\xe2\xec\x9c"\x90m\x93\xd1EU\xec\tR\xdb\xa8\xaa\xcd\xcaB\x9fmV\x01\xe3\x0bN\xaf\xdbf\xc1*\xb6\x024\x83\x8aj2 \xd2:\xbbf\x9b\xae\xb6I\xed\x83,c\xaf\xac\x0b\x91\xb5\xd1\x01\xfc\xf3l3\x9d\xdf4\x04Y\xce5&\x1a\xde\xcd\xa3\x12*\xf6\xd8\x86\xe1\xc7\xde@\x87o\xd8ft\xf2v\xf2[ \xad\xf3Py\x16RFg\x1dl\x87\xaf\x95!\x9403\x18\xe0\xd6\xd5X\xd6\xb67~\xd1\x8de\xe8\x9d1\x1b\xf8\xfa\xa49\x1d\xacp\x01\x83\x9aC9A\xad\xc1$\x1d\\\xd5\xc1a|\xeb\xe2c\xf0\x08%G\x0c\x06\xb0\xe9\xc3!X\x035VUx\xca\xc7!%dV\xc7\xd4tr\xce\xac\xf9\xd8u\xf1\x0b\xd18\xc3\xdaH\x1d\x8b\xb9\x0e\xb3{\x03\x91->\xf6\x1d?\x802\xce\xf3\x0e\xd2\x01\xfbX\x1b\xebt\x8fm\xde\x18v\x17\x06{\\\xb7Mk\xc7\xf8B\x0c\x95\x14l\xe7c\xa9t\xd2!t>v\x06\xa0\xe6\x8d\x8c\x1c\xeb\xceAP\xae\xcf\xc7\xce2\xbeQn\xf2\x83\x0e!V6\xf2\xb2\x1e\xac9\xfa\x00\x01\xc6\xf2#\xe5/\xb8u\x89-\xe5<\x87\x83AL\xd9H\xeb\xd1\x1b\xb6G\x07\xa5\xb4\xae>6jC\x07T\x92},m\x1d"\xe3\xf10\x92gQ\x87\x83\xaa\x835\x18Pe)&<Z_p\x80PHcM\x07\xeb$\xc7\xba\x8e\xb0\xe1\x0b\x8b\xaa3\x0e11j\x1a\xa2\xc7Y\x07eC\xd2\xe1\xd7\x0e\x07b\x1d\xe6g\xe3M\xe4\xd8\xb0h\x90\xee\xcf7]q\xdf\xd4\x01Y\xb0\xb22\xf8:\xa4\xb2\xcd|&m\xd2\xe1\xb0\xea\xa0|p\xac#\xe9P\xe3\x01O\xc8\xe3uNu\xc1\xb2:6n\xf0\x0e\xd8Pk\x96\x83\xaaCT\xb1\xba%\xc6\xa4\xc3Q\x87\x83\xc79\xe6\x9d\xa0\x9d\x07\xc6\x01\xcbW\x9f/\x94\t\xbe\xaa\xd3\x13\x93]IC\x92\x945<k\xfa##f\x1d\xdeT\x1d\x00s%2\xdf\x19\x83\xc4\xc3\xf1\xe0\xa3\xf3}8DN#\xe9\x10\x89M\xfee\x16\xa3\xb4\xa8\xfc\xebB\xad\xa6\x9er\x13u\x18\xaf\xe0\x80u\xb1\x9c\xab\x91\xac\xb8x\xa1\x0e\xde\x84\xde\xfa\xe6\xab/(\xc9\xd7q\x88\xba\xcb\x8b\xce\xf8\x15\xb7@\xc9\x8b\xe3.\x1e Z\xaej\x01i\xc51WD\xf4a_<\x98\xa8x\xbb@\xd1\xbc\xd1\xc3\x18VQyS\xe9J\xc9\xca\x0f^+fL\xd0\x89\x7f\x8f+\xffj\x88\x9aI%`jr\x96Z\x1f\xa3\xef\xe1_\xb5\xce\xbfh\xdb?\xabm\x1a\x1c\x80e\xce\xc5\x8e\x8b}\x1c1\xda{\xf3MIWi\x10\x19k=\xd6\x83\xac\r\x91\xb6\xd5\xdd\xb2\xa3b$\x96\xa4\xc3\xdb\x8ewl\xac\t\x04X\x82e\xb5\xc8\x97\xba\xb7^\xdfjI\xc68\x83\x8d\x1a\x8b\xf1_\xeb|m8\xa9\xd4u=\x8c\xd4\x8c\x88\xc9\xf8\xbe\xed\xea[\x04\xc9\x98b\x08\xa1\xef+\xbea\x83\x05\xb7\xe0{\xd2\xc5/\xe6+\xf7g\xdaD\x1b\xb8\xb7QN\xcb\xbe<F\xfc\xaam$\xb9Q\xbbe\xb5\xc2Tz\xd5Rw\xf1k\xed\x9am\'\xd56l\xae5\xd7~l\x84\xab\xe7\xa9\xb9\xb2\xe6y\xb6\x9dv~\xc3@foc3c\xb8\x18`\xdf\x06\xd0\x97\x17VB\xed\xed\xb1\xa4\xac\xdb\xe6rg\x9e\x0c\x8a\x929\nd\xe8\xda|X\xb7\xed\xb4\xf3\x9bA\xd6\xe6(\xb2\xd2)f.\xcc\xb7\xbe\xbe\xba\xcf\xb6\xb3\x8e\xfb\x90G\\97\x04_\xa3\xc0a\x8b\x1d\xfbx\x07\xbb\xddj\x1b1\xd6\x9am\xc4\x1b\xb5\x16\x1a[\x9b\xbd\xcaF\x98\x87\xeb9\x7f\xb6\xd2Wc\xd1,\xdb\x07\x8dA\xcdU\xd1`Y|fL\x9ew|\x86\x14\xc9w\xb2\x80\x04\xc5\xdc\x86D\x1c|\x9fm\xb6\xb6D\xa8\x88\xdb\xac\xf3\xd6C%1\x08\xb5\xaf\x86\x9a\xfe\xce\xd7|S\xd9\xb6\xfd\x8e\xcf\xf0\x9a\xc01\x19\xa9\xda\x16D\x9c7.\xc6\xad\xb6\x8dS\xf7T\xe4 \xfa\xc8\x9c\x88eUC\xbd_I)\xd5\xf3\xf0yW\xf1\x91\x019.s\x1f\x19\x07\xdc\x139\x859\xd3\xd7\x0fFk:|\xf4z\\c\x00\xab\n\x8a\xad\xbe\xc7\x88\xa9\xbd\x983\x8c\x0fv?\xc9\xb6\x83\xce6\x0f.\x974\xc0\xadL\xb5\r\xeb"\xe8\xb8\xb5\xdf\x1e\xa7\xae\xaa\x96c\xads\'\x85{\xe0e\x82o\x89\x0e\x15\x97\xee\xa9=\x0e\xf3\x1e\xe9\x82\x80\xa8\x18F\x85\xeec\xac\x87q\xee9w;\xc4\xf8"c\xbcK\xa0 3\x86\xda\xf3\xc5\xdagD\xb5\xe9\xb1|\xa1\xab%\x02sa\x03c\xe5cM?\xf0\xdck\xea\xccOI{l>\xd60>\xaa\xb6Q\xd5bo\x18 \xfe\xe2W\n\xe4Xx\n\x9f7\xdd\x1ex_Q\xcc\xb3xI\xa9\xf7"\x05:<\xe9\xa7q\x87q\xd0\xb62j4\x9a\xbb_\x8b\xd1\xed\x9fs\xb7\x1a\xbf=9\xa2\' \x91\x1fq\x9e\xf3\xd0w\tb/w9\xd8\xcb\xdc\xcc\xe6t\n\xdeA\x8d8\x9a\x89\x9f\x85YL\xbe\xbc8\x9a\xbd\x14\xa2\xb9\xbfN\xcb\x94\xcb\xcb\x9a\xe94-\xf5H\xfb\xd7\xcd\xb2)\'\xa2-\x88\xc2C3o\xee\xdae;_\x88y{3\xb9o\xaf\xc5\xe3br\xff\xa5\xf8\x0b\'\x17\xcby3Iou\xa8\xeb\xe1\x19\xc6jqh\xf7\xcc\x94\xebJ\x8e\x80\xd2FHAo\x98t\xd0x\xf2\xe5\x167\x11\xd7\x93\x9b\x9bv\xde\xde\x7fn\xc5\x03\xbd-\n\x8d\x88\xc7\x1d!\xae\xdb\xf6\x81\x16\xdc\xce\xa6-a\x8b=+\xce\xc2.\x1at\xd7\x88i\xfb\xdfv\x9a\x0e\x080\x1c\\d\x1f\x97w\x0b\xca*dF\x1bb~m\xa0\xcf\x0ew\x8a\xb0d8\xd6\x02\x94T+\x92\x9a\xbe\xc1OOo\x1dT\x07)\xcfz%\xd1U\x17\xbaHR\xecD\x8a8\x92\xa4w*\xfc4\xa6WRa\x95CI\xd3\x9d\x89\xf7\x9b\x90$"\xc8|&u\xd3\x9b\x92\xc8\x8bd\xa7]\xd1V\x12i\x91\xbd&k\r\xd4\x01\xf4I\x06:\xd3\xad\x9c\x99\xee\xfc\xc8$*\xca\xac-\xad\xec\x95\xc4\x92v\xe1;I\xc0n>WQ\xba(\xa0\xa4%\xb6\xef\x93\xf4x\x19\xb9\x08+\xdaZ\x1fr\xed"6N\x1d\x8b\xdf"\x89i~\x11;IK]j\xeat\x83\xcf\x92r\x8b\x9d\x9e\xb4M\xcfq\xc5\xce\x90\xed\xd3.\xaa\xfc\xf2\xe1\xe2\x16\xc9\x14C\xd0\xd9iM\x96\xf4\x19c\xe7\xa8\x9e\xf4I\xd2c\xdaE\xba5Aaj\x95\xa2Nk\x13\xca\xab\xca\x16\x7f\xd2\x13\xcdE\xba\xb6\x14\x84\xbc\x87\xf2\xc2\x99%\xadR[$\x93\xb6f\xc5NW\xb4\x04\x97;)\tOI\xda*\x89J\xe6\xa8\x93\xe5lo\xddS\x92\xaeJ\xe2]0#\xa4d,Z\xcb\xa7$}\xa7\xad\xb1\xb2\xdc\x8aC\xf6\x8a\xdf\xe2\x95\x94e\xa9\x1f)\x92DUT\xbd\x02{\xc5o\xf1\n=K\\\xa4\x86\xad\xf8\xd3\x98d_\x0c\xf93\xbfl\xf6J:\xe2\x84.\x86\xf2\xeb\x01\xee\xe0l\xcc\xf9\xe9\xdcvI\xa2@"\xb7\xab\xdb\x16\xd9\x1aY\xf6.\xffA\xe4\x8fv:\xfb&\xbe5\x0b\xd1\\_\xe7?\xec\x9c\xa7\xd7\xf9"\xc0r\x89\xcbW\xa8\xbc\x87\xc7\x89\xc6\xd7X\x1c\xb0q\xf6\x85\xc3\xf3>\xf7\xaf\x9b\xed\x14N_\xfe\xc0\xdf\xe2)>&\x9a\xdc\xd9 \xe3 Y\xee\xb4m\xee\xc5\xfb\xdb\xc9\xcd2\xdf\x19w\xc4i\xf3\xbd\x9b\xd0d#\xaf}\xf5\xea\x95\xb8j\xfex\x9c6sq2Y,I\x9b\xd9\x8d\xb8L\xea\xdd\xb5\xf7Kq\xbc\x02\x1a\xae\xeep\xf9D\x86\xee\x15\xcbW\xa6\xbf,+b<\xfb\xed\xf2\x13\x1a\x9c\xa6\xe9\x11\x9d\xa7\xdf\x9c\x9f\x1f\xe1\xa4\x19i\x19x.\xa9\xf9\xe9\xae\xf9\x9eVK\xba\xb5\xff\xf0\x05\xd9\xb6\x97\xed\xaag\xb67\xd3\xf63)\xb8(:%\xf8\xfb\xbeN\xba\x91\x0b\xf9\xcbw\x9dK\xf6\xc8\r\x15{Bu\xefG\\\xdf\x11\xf8{\xa5J\xe5\xa9\xfc\x874\xd2G\xbf\xd0/3\xac\xff\x07}]Q\x16'
p195
sg20
g21
sg27
Nsg29
Nsg30
VShelXL
p196
sg32
Nsg33
S'7ae06133fd077a4ffa06fe901c021c29'
p197
sg35
I21
sg36
VLeast Squares
p198
sg37
F0.21240000000000001
sbag1
(g12
g3
NtRp199
(dp200
g15
I00
sg6
I24
sg7
S'41f9e4399572764a726e9d9219b9b8e6'
p201
sg16
(lp202
I24
asg18
S'x\xda\x8dYmo\x1b\xc9\r\xfe.@\xffaph\xd1\x04\xb1\x95\xe1p^\x8b\xfa\x00\x9f\xcf\x8e\xdc\xc8\xafq\xdb\\p@\xb0\x89\xd7\xb1\x10Y\xf2Ir\x93\xfe\xfbr\xde\x15\xed*\x17\xc5\x81\xd6\xb3\xcb!\xf9\x90|\xc8Y\x0f\x07\x8c>\xeb\xf6\xe1\xf1\xbd\x1a-\xdb\x15\xfb\xb8l\x9bu{\xcb>\xfc\x8f\xbd\x19\x1fO\xdeN\xf6\x05\x07\xf9\xd2\x0c\x07\xc3\xc1\xcd\xe9\xcd$=\xfb\xbe\tOO\xe7\xecR<\x83\xe7\xf9\xffpp}|\xc6.f\xb7l\xe3\xd9\x1dO\x85\xedo\xd8j1{ZO\x17\xf3\x1dO]\x03\xe3#\x10v\x8f]\x7fi\x9b\xcf\xf4\x0bG\xb1\xc7\x0eg\x8f\xf7\x8d\xff\x85\xc3\x1e\xbbXN\xdb\xf9\xba\t\xbb4\xde\xa8\xc7\xa7u\x94>\x995\x1f?\xb3\xaf\xec\x80\xed\xf3\x914\x86=#\x19T\x92=gw\xcb\xc5\x03\xbbl\x96\xab\xc5|\xf57\xf6\xc7\xd3b\xed7Y%\xb9\xc5\xf2\xe1i\xd6\xb0\xbb\xc5\xd3\xbcbq\xf3wv\x04\x96]\xb8\xe1\xe0\xe8x2\xa1\xad\x0cp\x83\xcc\x8c\x8c\xd1\xcc\x8e\xb4s\xc8\x84\x1eYp\x9a9\x1e\x7f\x86\x83w\xc7\xd7\xd7L\x06c9\xc6\xaf\xf8\x1b\x90o\xfe\xdfp09\xbc\xb9a\xfb0\x1c\xbc\xf9\xed\xec\x8c\xee\xa9\xfd\xb7{\xfb\xbf\xed\xd1\xc5\x8bwi\x91V\xfc\xafaq\xff]}\xf2EX\xa7\x87\xc3\xe2\xc9\xe1\x11;bcv1\x1c\xfc\xeb\xfc\xf4\x86)\x8c?\xc3\x01#-\xa37#&\x87\x83\xcb\xc9\xe19c\x82\xf4\xferq\xfe+\xfb\xcbx8\x98MWk\x7f\xeb\xee\xa1ydb88<\xba9\x8cP\xfcc1k\xbf\x8aQ\xfbu\xbdlV?\xa7\xb5\xf1\xe7\xd9\x9b\xe5G\xf6\xd3_G\xbf\xff\x9e\x92\xe7\xfe\xf3\xec\xa7|\xfb\xe5\x96\x0c\xe9\xfe\xcf\xab\xf1\x8dO5>\x12\xdc\x7f\x86\x83\x93\x7f\x1f^\xb3\xf8! 5H\x82\xf5\x82@a\x0c\xe3\x1aj\xd0\xca\xc5keQ*H\xd7Z(\x1e\xd6\x01Fa\xb3\xb8\xce\xa5\x90:]*\x1f\x82\x83\xe1\x80\xb1\xa2\x82\x0b\xae\xfd\xed}\x0f\xbd\xe2I\t\xe7\xc6f!R.\x82\r\xa2\xd8\xa0h#\xa5\x92\x8dh%&{4\xa2\xd3\xaa\xc7\x06a\xd1ds\x8cT\xdb6H\xf0\x9b\'\x1bDQ,\x82o\xfb1)(X\x87\'\xa7o\x19H\xaa\xbaq\xb0F$k\x0c*\x9b4\x190\x94o\xc9\x1a.-\xd7[\xd6\xec\xc3HE\xa4\xc3n\xcc\xe7\xd9\x85\xcf\xc0\xec\x1bwZp\x1b\xaf-\x17\xced\xac\x95\xa0\x1a\xeb\xf1\r\x8d\x12\x19_nd\xc7\xb7dCt\x88\'\x87\x00d\x16"\xfc\xcd\x96oX|#\xe4\xa4\x81\x8c\xb4\xe0RfktZ\xffs\xdfd\x8d\x1b\naS\xdc$=*\x93\x9f\x86\xe2\x1dL\xdb\xf6\xcdI\xc8\xc6KI\x90o\xf9\x86Z\xd6\xdc\x01S.s\x048\xa9\x83`\x83\xaa\xf8*\x90\x986\x95Fk\xcds.\x0b\x8c\xf6t\xf2\x97\xe7\xed\x8cO\xd0-\x1b\x94\xc6\x0c\xaa\x00\xeb\n\xa8.\x9b\x03R\xc6\xfc\xd5\xc5\x06M\xaec\xf2\x1d\x8c\xc2\x9c\x9cZ\xa3\x14}\xf9ke\xc9J\xc9m\x07\x07\nEQlB\x01\x04\xc5\x86\xa7h\x91\rZl\xc5X\xd7\xfc\x15\xe8D\x8a\nX_N\xc9\x1a\xd2j\xf1\xc7bl*?\x00\xa1\x90+\xc08\x973\xc6\x10UH\xdd\xe3\x9bA\xae2\x96\x0e\xbb\xfc\xe0\xa0$\xadQ%\xc6\x02 ?\x00\xa8\x83\r\xb6\xc6XSEW\xae\xd0\xb9\x02\xb4\x06ke_\x8cuNEn)8\x9d<3\xda\x16\xc56\x97\x06a\xa5K9\x19\xc2\xf7\x88\xf3_h\xeb\x94[B;\xcc\xd7\x92\xb2Ne\x9et\x8e\xf7\xe1 @\x95\x18\x83\xea\xda L\xb1\x81:o!G,ul\x8d\n6\x1c\x15\x1b\x94\xa4\xdcJ\xd7\x94\xddJ\xe5<\xa3\x10\x99\xbe\\WP`E\xaa\xbdn\x9e\xa9Ro\x0e0_j#\xf3%\xc1\x13l\xf8\xb5\xe2@\x0c/\xb2^i%O\xf6j\xc5\x95\xea\xc3Ar-J}\xdbN\xbdQ\xb2\xe6\xac\xe6\xc0yQ\xac\x0b$\xd2\xf0`\xc3q\xb1\x81\xa03\x19\\\xa2\x0c\x91{\x8b\xf6H\x9b>N\x95N\x14\x9f\xa9:\xb7l\x00U\x13QsS\x02\xe0*\xa7\xaa\x88\xc3I\xc5\x81\xba\x84L\xfb\x13\x0c.\xf7Pj\xa6\xc6\x8a\xde\x9e\xe5t\xc1\xa1k\x03\xf2B\x8d\x94}\xa5o\x12\xe5e\xcb,\xc4|xUl\x00\x01\x1cjn\xe8Ll\x94\x0f\x14\xcf>\x1cl\xf1N9\x0b\xdd\xba0\x95wD\xa5bQ\xc2\xa2u\xc4a\xbc\x81\x83\x06\x95\xf6G*\xb6|\xad\xc1H\xabzc\x01\xb6P1\x11\xec\xb6\r\x98{\xafO\x82\x12\x16\xac\xfd\r@\x07\x1bNk>\x80\x05T\xb9\xc7R\x1afL(\xa9{\xf3Ar\xc88\x10\x15tl\x10:\xb39\xc1_\xcb\xd4\x99\\"\xc0\x95\xcc\x8c\xe9\'\x89q\xb0Fd\xc6\xa4\x99!\xc5\xd2R\xe2\x88\xdcc\xad\x1fL\xba\xfc+\xb6\xf9\x97|\xfbg\xf1\r\xc1\x0f\n\x99sU\x9c\xae<\xbeN\x03`o\x8cM\xe1\x1d\xea\xcf\x1d\xdf\x00e\xc5\xb7B\x1d\xf27B\r\x10lx]yG\x8b\xd8\x15}\xceI\xb2(\xcf0\xc6p\xd3W\xf3V\x89\x92g\xa8]w>\xb3\x85l\xa8\x92KS\x03Y\xb3\xcffDd\xc4\xf7u\xedo\xce\xb9\xda>\xa9\x03\xe8l\rA\x82?\x86\xef\xa4\xe6\xaf2\xa9\x87\xf83\x0b\x97y\x9e\xa1\xb9\xd1\xf4\xce\xbf:)\xf1\x97\xae;\xc3Hn\x8a\x17J\x97V\'d\xa1\x15\xe3g\xf0o|\x9b\x14\xdf$\xa2r9\xf2\x8e\xf3\x1cJ\xe2\x17\xd1a\xf8\x1d\xbe\x9d\xd5\xb8\xf9y\t\xf3\x81@\x17\xd4\x14R]\xf4r\xb55%nD\xa5\xdb\xbei%s\x96P\x99\xd6b\xe0\x85\xab\x1d\xe2\x96og5n\x12P\x94,r<OI\x8a\xfa\t\x87\x1f\xf3\xed\xbcr\x1f*\x953\xd9Z[(S\xa3\xeeVYH|Uy\x87\xc8o\xdb7\xa3l\xe9\xfe\xbc\xfa\x86%\x9a\x80\xb0]\xf3\xe7u\xaeF^\xe6,\x8bP2JS\xc7\xeet\x83\x1d\xbe]T>S4\xc3\xf3\xec\x1b\xda|6\xd2\x16\xa4\xea\xeb-J[S\x0c\xd1\x9d3\x83\x8fw\x99l\\=\x04\x95C\x14\r\ny\x9ed"\xfavX\xf9\x8cF\xe2\xccaN\xd2\x14Y\xa6At\x1d\x86\xaf\xbe\x8d\xc3\xf4\x94\xf6\x00\xea6\x99\x12\x1c\xfa\xf9,\x9f\x14\x9c\xfa\xce\x1e\xdf\xe0sY\xf0\xa1\xf8\x88\xd8-\xc1\'*b\x8e=\rE\xd07\x0f:\xa3K\xef\xe5\xdd\xde\xeb\xb4-\xec\xc7mi\xb8\xc2e|\xa8|!\xcf\xdb\x18\xe7\xed\xa3\xea\x9b!\x82\x8e\xf9;\xa2~\x8cY\xab\xf6s\xe6\xee\xf3\xe28LU9\x7f4\xf5[L{P\x8cr\x19j\x85\xbd\xf8\xd4=\x8e\xe3\x1e\xe1\xbcB\x9f\x82\n\x12\xe4\x1b\xe7V\xfe\x03s?a|\x151\xa6\xdd\xa8\xc5\x19\x8dy\xe6C\xcdE\xed\xa9\xae\xbf\xef\xe4c;\x10\xd5l\xe7 \x9d"\xca(*U\x99-\x04\x81W\xac\xd7z\x0b\xe3\x93\xe2\x1b\x18+\xf3\xc4G4B\x94];\x93\xe2\xdf\xc3\xe7U\xdd\x83\xce\r\xf9X@\xa7U\xa1r\x8d\x82K\xa7\xc6]{\x8c+\xc64\xe1dT\x04\x89\xe5\xc1\x9d\x08%\xf1\xfe\x9f`<~=9\xf1\xaf\x80X|\x89\xf3#/\xfa\xaeiN\x8bS\x0e\x1d\xac\xee\x16K\xaf\x85\xb8H\xb2\x93\x05\xfb\x99\xc9\xd5\xf4\xd3\xb3\x93\xc5s\xc6\x9a\xf9mxL\xd0\x11\xc2?\xd6\xccf\xe1Q\xdf\xc6n\x9bu\x934\x92/4\x15<6\xcb\xe6\xa1]\xb7\xcb\x15[\xb6w\xd3y{\xcb\x9eV\xd3\xf9\xa7\x14/Z\\\xad\x97\xcd4\xbc\xab#[\x8f\xcf)WS@\xebk\xa6\xfc\xa2\xa9\x14\x92\xbf\xf6\xef0\xbd\xa2\xf1\xf4\xd3=m\xc2n\xa7ww\xed\xb2\x9d\x7fl\xd9\xa3\x7f\xb7\xc8\x90\xe6\x18\xdcc\xec\xb6m\x1f\xfd\x03\xf7\x8bY\xeb\xb1\xb5\xc8i\x15\xf6\xc9\xa1\x87\x86\xcd\xda\xff\xb6\xb3\xa0\xc0\x12!]\xc5\xfa\x8a\x9c!\xfc9\x8d\x9eW\xbej=\x87\xf8\xef\x8a\xbb\'\xbc\xe08\xe9!I\xb1!\x89~\x92\xa2o\x03:\xf6A\x9f\xc9\xbd\x92T\xeeW\x98$}\xee8\x7f\xc7K\xca\xf8-\xfdwWRPF\x92\xa4\xac:)\x1c\xe1>\xa5\xac\x89:}O\xefJ\x12/\x12\x05_\xa9\rI\xe9Y\x85\xf8\x00\xb9\x8e\xd6;\xde/\xe9_\x8a\\\xe9*I\xd5\xc2c/\x14\x11!\x15v\xda%i6\x10\xa2\x81*b\xac"R\xd0\xef\xa7\xf7\x87$\xed\x86\xb5\xcab\xb4Zb\xec\xeaj\x87N\x7f\xac\xbdrU\x92\x9a\x1d\xc6I\xd73\x96\x9fu\xf8.\x9d!\x13x\xd5\x19\x8eT\xfe\x1d\xa6\x0bQQ\xe0\x0f\x0c\xbd\x92\xdcKB\x91\xa43i\xd4\x89Q\xb7\xb6b\x07\xb6\xda[\x0bbC\xa71\xe9\x9cg\xd3T\xb3\xc3O\x1d\xac\xc5"I\x03U\xc0\x96N\xfe"\xbd\xe9\xc4\x1d\x92>\x13B#K\xf1\x0c3!I\x1aP\xf1\xbd\x87\xd9!\xa9\x9c\x97T\x1b9d0\x9ePc<\xe9,!\xbf\'\xa9\x8b$J\x13\xfd\xe3:fD8q\xef\x9645\x87,$\xff\xa2N\x1d\x0e\x03\xbb%m\xf5\x13#\xa64,\xf0\x98\x19vG&\x84*\x0b/\xc9\x92\xa4V*Jb\xcc[\xb1+\x9e\xfe\xe0v%j\x0eI!LlZ6r\x82\xf2=\xa2W\x12=\xb51\xe6\xc9\xed\xe6\xbe%\xb6&\x96}\x88\x7f\x10\xf9\xd0\xce\x16_\xd8\x97f\xc5\x9a\xdb\xdb\xf8\x87\x9d\x8b\xf0v>\td\xb9\xc0\xe5\x1bT\xde\xc3\xe3\x9e\xc6\xb7X\x1c\xac&##\x87\xc7}\xe6/\x9b\xdd\x14\xeeo~\xc3\xdf\xec{|\xecir\xaf\x87\x8c\xb3\xdcY\xdb\xcc\xd9\x9b\xfb\xe9\xdd:\x8e\x92{\xec\xac\xf9Z\x16\x84\x86Q\x85\xe5\xc5\x8b\x17\xec\xa6\xf9\xf04k\x96l2]\xad\xbd5\x8b;v\x1d\xcc{h\xe7kv\xba\x01\x1a=]qy\xef\x1d=H\x9eo,\x7fZ\x17\xc4\xf2\xea\x97\xeb\xf7\xe4pX\xa6\xd3%\xcf\xcb\xaf..Nh\xd1S\xb0\xcdk\xc1\xcc\xf7\x0f\xcd\xd7\xb8\x89\x86\xad\x1b\xde\xb7\x83\xe8W\xd1\xd9\xde\xcd\xda\x8f\xde\xc0U\xb2)\xc0\xdfw;\xd8\xe6C\x98o^\xd6\x90\x1c\xf80\x14\xec=\xaa\x07\xdf\xe2z\xe9\xc1?H]*.\xc5?\xa4y{\xe43|\x1ea\xfd?\x13\xb4Q\n'
p203
sg20
g21
sg27
Nsg29
Nsg30
VShelXL
p204
sg32
Nsg33
S'7ae06133fd077a4ffa06fe901c021c29'
p205
sg35
I22
sg36
VLeast Squares
p206
sg37
F0.21049999999999999
sbag1
(g12
g3
NtRp207
(dp208
g15
I00
sg6
I25
sg7
S'5b8c13537258b55e9165a565b284be21'
p209
sg16
(lp210
I25
asg18
S'x\xda\x8dYmo\x1b\xb9\x11\xfe.@\xff\x818\xb4h\x82\xd8\n\xdf_\x8a\xfa\x00\x9f\xcf\x8e\xdc\xc8\x96\xed\xa8m.8 \xd8\x8b\xd7\xb1\x10Yr%\xb9I\xff}gH\x0e\xa9H\xab\xd4\x8e\x03\xad\xb8\x1cr\xe6\x99\x99g\x86t\xbf\xc7\xe0g\xdd><~4\x83e\xbbb\x9f\x96m\xb3no\xd9\x1f\xffe\xef\x86\xa7\xa3\xf7\xa3C\xc9\x85~\xed\xfa\xbd~or>\x19\xe5\xb9\x1f\x9b8{:gW\xf2\x85xI\xff\xfb\xbd\x9b\xd3\x0b6\x9e\xdd\xb2\x8d\xb9{f\xc5\xe5\'l\xb5\x98=\xad\xa7\x8b\xf9\x9eY7\x82\xf1\x81\x90\xfe\x80\xdd|m\x9b/\xf0\x85+y\xc0\x8eg\x8f\xf7\r~\xe1\xe2\x80\x8d\x97\xd3v\xben\xe2*\r*\xf5\xf8\xb4N\xd2g\xb3\xe6\xd3\x17\xf6\x8d\x1d\xb1C>\xd0\xce\xb1\x17 \xa3\x8cf/\xd9\xddr\xf1\xc0\xae\x9a\xe5j1_\xfd\x85\xfd\xfbi\xb1\xc6EVYn\xb1|x\x9a5\xecn\xf14\xafXL\xfe\xcaN\x84g\xe3\xd0\xef\x9d\x9c\x8eF\xb0\x94\x13\xdc)\xe6\x06\xceY\xe6\x076\x04\xc5\xa4\x1dx\x11,\x0b<\xfd\xf6{\x1fNon\x98\x8e\xcar\x95>\xd27\x01\xb6\xe1\xbf~ot<\x99\xb0C\xd1\xef\xbd\xfb\xed\xe2\x02\xde\x99\xc3\xf7\x07\x87\xbf\x1d\xc0\xc3\xab\x0fy\x10F\xf0k\x1c<\xfcPg\xbe\x8a\xe309\x0e\x9e\x1d\x9f\xb0\x136d\xe3~\xef\x1f\x97\xe7\x13fT\xfa\xed\xf7\x18\xec2x7`\xba\xdf\xbb\x1a\x1d_2&a\xdf_\xc6\x97\xbf\xb2?\r\xfb\xbd\xd9t\xb5\xc6Ww\x0f\xcd#\x93\xfd\xde\xf1\xc9\xe48A\xf1\xb7\xc5\xac\xfd&\x07\xed\xb7\xf5\xb2Y\xfd\x9c\xc7\x86_f\xef\x96\x9f\xd8O\x7f\x1e\xfc\xfe{\x0e\x9e\xfb/\xb3\x9f\xe8\xf5\xeb-\x19\xd8\xfb_o\x86\x13\x0c5>\x90\x1c\x7f\xfa\xbd\xb3\x7f\x1e\xdf\xb0\xf4\x03@Z\xael\xbf7\x06P\x18SiLYauH\xcf\xc6+\xe5\xf3\xb8\xb1\xd2H\x87\xcfB\x0c\xe2bi\x9ckI\xd3\xb9\x11\x00\xfeQ\xbf\xc7X\xd9\x82K!4<\x1d"\xf4F\x92\x10wN\xd1(\xec\x1eu\x90E\x07\x03\x0b\x19\x91uT^\x9a,f\x95\n\xe9yK\x07\xe9\xb9#u\x9c5\xdb:h\xeeM\x87\x0e\xa2\x8e\n\x05\xe1u|v\xfe\x9e\t\rY7\x8c\xda\xc8\xac\x8d\x93\x92\x936 \xa3l\xd6\x86kPhK\x9bC10\t\xe9\xb8\x1a\xc38\x1bc\x04\x92m<\x98\xe0\xf2\n\x9eKg]\xb59\x84\x0e\xdb\x94S\xae\xe0\x0b\xc1\xbbm\x9b5\xb42\xc0 \xc8\xa0\x10,\x8d\xda\xa0\xb6lS\xc56\xae\xb8\xf6y\xa6\x93\xc1;\xf2\xbc1A<\xd36]\xfd\xa6\xc0U\x19)\x8dS\t5\xf0w\xf0\x1d\xb6\x05\xabI\x11\xad\xe5N\xec(c|\xf1\x9b-\xce\xb2\xc1\x90\xdf\x95\x0bQ\x07S\xf15\xc2\x9al\x05\xc4\x82\xa3\xb9\xc6K\xa9EW\xfc\n2\x9a;m\xc3\xb6\x0e&\xa9\x88\x1bK\x19C9\x81j)~\x85\xe6:\xea`\x8b\x0e\x16\x14\xd2>=\x0bg4\xcf:\x80\x90\x0e\xaaC\x07\x0f\x9e-\xb1\xeav\xe3\xd7\x06_\xbdI>\x16V\x92\xe2BK\xbf\xe5c[\xe3Wj\xa7\xf3\xf2\x10\xbe@\xebY\x1b\xaf\xf3\xb6\xff\xdf\xc7\xae\xf2\x83\x10\x86\xe2\x17\xd0\xf5JQ\x9ej\xa3\xba\xf8\xc1IC\xa8\x19\xa4\xeam~p\xd2\x16\x83Bq\xb7\x10\xae\x10\x88L:\xf8\xeac\x0b\xa4\xe0K\xde\xf8\x10\x08_\xe1mW\x0e\x01\x00\xa6B\xbd\xe3cH\xb1\xc2F\xd2\x91\'\x84\xf3E3!\x01\xd5\x13\xce\x7f\x81\xa5sl\x81\xe2<\xeb\xa35h\xc4\x89\'\x83\x0f\xb2\x8b\xa3\x84/\x1c%\x00\xa9m\x1d\x94\x91\x85\x11\xa3A\xe9Q\x95\x90\x03\xa8\xa3\x0e\'E\x07\x03I\xe63\x0eRim\x89\'\x81\x87S\xfeo\xe3\x10\n\x97\xa8\xe0\xf4n\x9ci[\x08\x84\x17\x1d\xac\xaen\xc1X\x07\x1d~\xad8\x80\xdb|\x8e4\x98\xa89\xf9\xc2p\':\xf3\x8d\x072IA>\xec\xc4\x83*\x0e\x00\xd8K\xceK^2@\x9b\x10u8-:H\xe7]\xd5\xc1\x16\x17\x02CK\xd3\xa5\x83\x02K\x8b\xcd\xbb\xf5B\x98Pp\x00\xb6.\x0e\xb0\xa6d\xa1\xb1Q\x87\xb3\x8a\x03$\x80\xceS5\x04\x99#}`\x81\xd0Y\xb3\x824\x05\x07\xbe\x9b\x17\xa1\x06\xa2\x88\xc1\x95\xe3\xa1h\xe6\xbc\x89:\xbc):\x08\xc8\x15R\x17b\xc3\x10\xb3CZ\xf0N\xfeU6\xf0\x92\x9bZ\xef\xe6Ea\x18\xd8\xad\xa4\x88\x8e{\xa4\xd0p"\xea0\xdc\xc0\xc1ZZ_y\xe3\x0b\x0e\xc2\xe9d\xf0\x8e/d\xa9\x01\xaa+/*\xe9r[6\x96\xb2\xd47\x1ed\xd4\xe1\xbc\xc6\x03\x90\xae3Tc\x8d7\xc4\x84P\xd3:\xf9W\x85\xb2\x9c\xb3\xbb8Hk\x8b\xd7\xa4/\xc9\x10\x1c\xa9\x03i!\x891\x85\x8a\xfc{^\xf8W\t\xc7\tGo\xa1\x8d"\xe6\xf2<G\xcc\xf7\xfc+\xb7\xf9\x17l\xfb{\xb1\r\xe0@Oe\xce5\xdcR\xbe\x05\xf0\xb2\xee\xb2\xcd\x13M\x81\x92a\xd76\xe9*\xbe\xda\xd5\xa6\xac\x98\xa9D\xca\xb7\xb7\x95w\x80\x7f\xa9"\t\r\x0e\xa4q\xe7\x84\xec\x8au\xaf\x89\xae\xa1\xff\xea\xe0\x1diJp\xd5$\x03\x92,\xf9\xe6\x9d!Dt\xc2\xf7m\xc1\x17\x92G\xbaj\xa2\xb3E\x9b`\x9c\x7f\x1e\xbe\xa3\x1a\xbf\x06\xbcE\x9e3\x98\x16TE\xad\xf7]\xb5\xc5jG\xb6Y\xa0\xa1\x9d\xf8\r\xa5\xf4\x80\xed\xa5v\x97=\xbal\x1b\x15\xdb\xb4\x82\x8a\xed(\x9b\xa0\xa9\xcb\xda\xe8\x00\r\xc63c\xe7\xa2\xfaMJE\xfc,A[c\xa9o\x13Z\xef\xa9\x9b\xa4&\x14w\xb9m\x9b\xb5\x9a\x88\t2\xb7\xc4N(\x85\x0e\xaa\x88\xdd\xb2\xed\xa2\xf6%P\x82\x1c\xa7(\x02\x14\xa8\xf7\x84\x1a\xbc\x13\xc9{l\xbb\xac\xdc\xa7\x8c"e\xbd\x87\x98\xa7.G\xd9L0\xdb\xfck(u\xa0\xa2\xec\xf6\\NIY\x9ceK#P\x03\x196\x0c[9\x7f\xb9\xd9W\x1b\xb2\xcd\x83\x0f=e\xa9\x86n\xf0\x99~\x1bW>\x83&\x94\x9aT\xef\x95\xa7n\xcez\xa1l\x17\x9f\x19S\xfc\x06\xfd\x9a\xdd\xe9i\x13k$\xdb\x8c\xa8\x87 ^#\xb5\xc4\xa4L\xb6\x1dW>\x83\xa3 \xed\x14\xb0|R\xd7\x01G\xb5\x1f\xd86\x8c\xddS^C\x04/\xa8\xfc\x05\xc5\xb3\xbf\xf1\xa4\x10\xf4N\x07\xb7\x07\x9f\xab\x82\x0f\xb4F\xf9\xdc\x01B`:\xc5\x9f\x95J\xc9.|\xa0m\r\xc5Qv\x07\x9f\x90\xd0NDh\xea\xa3\x14\x95\x9a\x04\xf5\xdb*\xf5\xdb\'\xd56\'ubh1\x10X\x9d\xcay\x11Bq\x7f\xbf=\x8c]\x15\xb9\xcd\xc2\x019\xe45\xa0\xackZ\x03\x82\xdc\x84\x1f\xadq\x9a\xd6\x88\xe7\x158E\x1bBE\xc9P\xcf\xadN\xe8g\xf4\xfd\x80\xf1u\xc2\x18V\x83@\tT\xb9\xe0\xc4#\x0b\xe7CM\xe5\xdduGQjF\xe2\xfb\x1ech\xed|\xe1leK\xaa\x85r\x04\x80\n\xaf\xb60>+\xb6\t\xe74\x1d\xf95\xb6=\xa6\xdcR\xe4\xce`\x1f>o\xea\x1aVbnd\xd6\x97\xc5:\xa8\xa3\xc1\x9b\x1f\xad1\xac\x18{\xab\xe9>\x00Z/\x08jB\xc5\x07a\x9f\x81\xf1\xf0\xed\xe8\x0c\xaf\x80X\xba\xc4y\xceE\xdf\r`\x99\xba\x1c.\xd9\xddb\x89\xbb \x81\xb3\xb3\x05\xfb\x99\xe9\xd5\xf4\xf3\x8b\xb3\xc5K\xc6\x9a\xf9m\x9c&\xa1\xf9\xc0i\xcdl\x16\xa7B\x8e\xb1\xdbf\xdd\xe4\x1d\xc1\x16`\xba\xc7f\xd9<\xb4\xebv\xb9b\xcb\xf6n:oo\xd9\xd3j:\xff\x9c\xfd\x05\x83\xab\xf5\xb2\x99\xc6\xbb:\xd0\xf5\xf4\x12b5;\xb4^3\xd1ESI$|\xc6;L\xdch8\xfd|\x0f\x8b\xb0\xdb\xe9\xdd]\xbbl\xe7\x9fZ\xf6\x88w\x8bL\r\x9c\xf6\x07\x8c\xdd\xb6\xed#N\xb8_\xccZ\xc4\x16zV\x18\x15\x87`\xd0C\xc3f\xed\x7f\xdaY\xdc\xc0CX\\\xa7<\xca\xf7\x16xF\x82\xf9\x06Y\x169\x04?+\xeeHx\xd1\xf0\x01\x16\xdak\xb9!\x19#\x17>\x1d\xfa*V$\xb5G\x12\xf7TY\x12c\'\x90$Vw\xf8\xd4\x98\xa1\xbb\x92\x12\xce\xa7 \xa9\xeb\x9e\x12\xd1F\t\xefM\xda\xd3uJ"/\x82\xa4\xd9\x90\xd4x#\x03|\xa0\xb8\xc97c{$=4\xa3\xd7\xb6J\xa6\x93l\xbc?SQ\xd2 \xd3wJ\x02\xad]\xbb\r\x84\xb8\xe6\tcc\xd3\xfd\x172X\x97\xa4\x83\x14\xbd\xf6\x1b\xda\xc6\xf2\x8aZk\x95\xaa:v\xe1\x9d\x92\x88P\xa8\x92\xc6\xda\xb8\x97\x92\tc\x1dpf\xa7\xa4\xc6H\xe0uO\x9f"@\xc5\x8b\x04XI\xd8=\x08!}_\xc7\xe3\xa9\xa0\x1b\x85\xe8\x158\x85\xdb\\Y\xf7H\xda\xb8\xa7\xdc\xd83\xf0|\xceK{j\xb1\x07[\x1b\xe3V\x15I\xcd\xd3^\xe0\x94\x14Kz\x9f\x9d\x16\xfd\x19)\x9b"\xc1\xf9|\xceL{\xca\xbd{r\x9445\x12L\x92\x84\xfa\x95\xb4\xb6\xd8\xb6uIbss\x1d),G\x82\xc7\x1b\x19\x8c:\xe5\x92\xbdr\x9f\xa4GIW$U\xcc\x8d\x18\x01)\x86\x1cj\xbd_\xd2WmU\x88^\x81f\x81\xa7\xc8\xf0j\x8f\xa4E\xc9P\xb1\xd5X|\xf0\x86\xdb\x85\x9ce{\x102\xe8OYcH\xc4\x9b=\xdc3\xaf\x10+\xdd>I\xa4@$\xb7\xc9}\x0bl\r,\xfb\x90\xfe \xf2G;[|e_\x9b\x15kno\xd3\x1fv\xc6\xf1v>\x0b\x90\\\xe4\xf2\r*\xef\xe0q\xa4\xf1-\x16\x17\xde\x02\xf8\x89\xc3\xd3:\xf3\xd7\xcd~\n\xc7\x97\xdf\xf17\xfb\x11\x1f#M\x1e\xec\x92\xb1 \xb9\x8b\xb6\x99\xb3w\xf7\xd3\xbbu\xec\xa2\xf5\x01\xbbh\xbe\x95\x01!\xfc\xa0\xc2\xf2\xea\xd5+6i\xfex\x9a5K6\x9a\xae\xd6\xa8\xcd\xe2\x8e\xddD\xf5\x1e\xda\xf9\x9a\x9do\x80\x06\xb3+.\x1f\xd1\xd0\xa3l\xf9\xc6\xf0\xe7uA\x8cF\xbf\xde|\x04\x83\xe3\xb0Q\x18Ci\xf8\xcdx|\x06\x83\x12\t\x85\xc6\xa2\x9a\x1f\x1f\x9aoq6(\xbb\xf5\x02m;Jv\x95=\xdb\xbbY\xfb\t\x15\\e\x9d"\xfc]\xaf\xa3n\xe8BzyU]r\x84n(\xd8#\xaaG\xdf\xe3z\x85\xe0\x1f\xe5*\x95\x86\xd2\x1f\xd2P\x1f\xfdB\xbdL\xb0\xfe\x0fizR\x11'
p211
sg20
g21
sg27
Nsg29
Nsg30
VShelXL
p212
sg32
Nsg33
S'7ae06133fd077a4ffa06fe901c021c29'
p213
sg35
I23
sg36
VLeast Squares
p214
sg37
F0.2102
sbag1
(g12
g3
NtRp215
(dp216
g15
I00
sg6
I26
sg7
S'0a4a17034978c06cb31d85ee67c932a1'
p217
sg16
(lp218
I26
asg18
S'x\xda\x8dYmO\x1bI\x12\xfen\xc9\xff\xa1\xb5\xba\xd3%\n8]\xfd\xde\xa7c%\x96\x85\x98\x8b\xc1@|w\xd9h\xa5h\x12\x86`\xc5\xd8\xacm.\xb9\x7f\x7fU\xfd\xea\xb5\xc7\x11\x84\xc8\xe3\x9e\xa9\xee\xaa\xa7\x9fz\xaaz\xe8\xf7\x18\xfe\xac\xdb\x87\xc7\x8fz\xb0lW\xec\xf3\xb2m\xd6\xed-\xfb\xf4?\xf6nx:z?:\x14\x1c\xd4k\xdb\xef\xf5{\x93\xf3\xc9(=\xfb\xb1\tOO\xe7\xecJ\xbc\x80\x97\xf9\x7f\xbfwsz\xc1\xc6\xb3[\xb6\xf1\xec\x9e\xa7\xc2\xf4\x13\xb6Z\xcc\x9e\xd6\xd3\xc5|\xcfS7\xc0\xf8\x00\x84;`7\xdf\xda\xe6+~\xe1R\x1c\xb0\xe3\xd9\xe3}C_8\x1c\xb0\xf1r\xda\xce\xd7M\x98\xa5!\xa7\x1e\x9f\xd6\xd1\xfal\xd6|\xfe\xca\xbe\xb3#v\xc8\x07\xcaZ\xf6\x02m\xa4V\xec%\xbb[.\x1e\xd8U\xb3\\-\xe6\xab\xbf\xb1?\x9e\x16k\x9ad\x95\xec\x16\xcb\x87\xa7Y\xc3\xee\x16O\xf3\x8a\xc5\xe4\xef\xec\x04\x1c\x1b\xfb~\xef\xe4t4\xc2\xa9,p+\x99\x1dXk\x98\x1b\x18\xef%\x13f\xe0\xc0\x1b\xe6y\xfc\xed\xf7>\x9c\xde\xdc0\x15\x9c\xe52~\xc4o\x80\xb1\xd1\xbf~ot<\x99\xb0C\xe8\xf7\xde\xfdvq\x81\xf7\xf4\xe1\xfb\x83\xc3\xdf\x0e\xf0\xe2\xd5\x874\x88#\xf45\x0c\x1e~\xa8O\xbe\n\xe3\xf8p\x18<;>a\'l\xc8\xc6\xfd\xde\xbf.\xcf\'L\xcb\xf8\xdb\xef1\\e\xf0n\xc0T\xbfw5:\xbedL\xe0\xba\xbf\x8c/\x7fe\x7f\x19\xf6{\xb3\xe9jM\xb7\xee\x1e\x9aG&\xfa\xbd\xe3\x93\xc9q\x84\xe2\x1f\x8bY\xfb]\x0c\xda\xef\xebe\xb3\xfa9\x8d\r\xbf\xce\xde-?\xb3\x9f\xfe:\xf8\xfd\xf7D\x9e\xfb\xaf\xb3\x9f\xf2\xed\xd7[6\xb8\xf6\x7f\xde\x0c\'D5>\x10\x9c~\xfa\xbd\xb3\x7f\x1f\xdf\xb0\xf8\x83@jo\x11\xd61\x82\xc2\x98\x8cc\xd2\x80\x11\xe9Z;)\xadJ\xd7Fha\xe8\x1a`\x10&\x8b\xe3\\\tm\xd3\xa5\x06g\xd9Q\xbf\xc7XY\x82\x0b\xd0891\x81s\xadL\x1a\xe5\xd6\xfa|\xc9A\x06\x1fD\xf1Ak\xc1\xb5H>J\x072\xade\xa4\xf4\x8aw\xf8 \x1c\x97\xd9\x1d\xeb\xf8\xb6\x0f\x8a\x1bQ|\x80l\xc4A\x9b<\n\x06\xb19>;\x7f\xcf@a\xd6\r\x837\xc9\x03m\x81\xe2\x8a\xde\x80\x97.\x05a\xb8R^mys\x08\x03\x1d\x91\x0e\xb31\xe2\xd9\x98\x18\x98c\xe3^[\x93bw\\h_b\x06\xef]Gl\x12\x11(\xf8\n\xb7\x13\x9bv*\x07$\xc2d! O[\x9a\xa0\x06\xb7\x15\x9b,\xb1q\xa9\xa4\xcd\xb1\t\xa3\\\x8eY+\x0f\xe2y\xb1\xa9\xbaoRX\x91\xbcAlR<83\xe7.\xfa\xb3\x15\x9bw\x95FJ\xeb\xed\xd8\xa4\xe6\xae\xec[\x80:\\Z\xa5\xf3\xbe+\x1b\xb9\xa3+\xbe\x1al\xde-e\x8d\x03\x97\xb9,\xc0t\xe1\xab\xc0e|qb\xd8\xf6A\x1bi\xd3\xc2B\x88\xc2_c\xb3g ]\xc4\xc1\x14\x1f\x0c\xd1,]\x83\xd5\x8a\xa7\xfd6F\xe2.w\xf8\xe0\xb4\xe1\x95\xab;9\xa4\xac\xd6e\xe1BZ\xd0y\xb7\xb0Vp\xbb\xb5\xc7\xa6\xf2W\xe8@\xe7\xe0\x8d\xd3V\xa4k\xe3\x14\xe6\xff\xf3\xf6\xd8V}\x00\x10&\x01f\xac\xb7F\xe5<\xc5\rT\x1d\xb1!\xfd2j\x981;{,PWr@\xc6\x96\x84$\x14\xb2\x80p\x08>\xb8\xba\xc7F\xaa\xccZ\xd2\n[\xf0\x05\'\xbb\xf0U\xd6\xe7\xe9\x1cRf\x87gV\x95\xc4\x11&\'\x0eD\x9e\x05\xcf0\n,?\x9c\xff\x82S\'n\t\xabT\xe1:nK\xe6\x99\xf1\xceu\xe1 \x04\xa8B9d\xc4\xb6\x0fH\xa3\x1a|\xa1=\xcf\\\xa6\x14\xf2\xc1\x87\x93\xe2\x83V\xba\xdc\x17\x98\xc9.\xb1\xc4\x80O\xa0\xef\xe0\xe0rt\xd2{\xb1\xc33\xc3m\x15\x90"\x99(\xbbE\'\xa5\x0e>\xfcZq@\xf2e\x1fP?d\xb9F\xd7x\x97Vc6\x14\x1f\xcc.\x0eBf\xe5\xc7\xd5\n5P\xdaJ\xbdPZ\x04\x1fN\x8b\x0f\x023\xdefUVF\xd8\xaa\xd02\xd6\xb2mM\x95\xbe\xd4\x0b\xe2\xdf\x96\x0f`d\r\xbeT\x16\xa4N\xd1T\x93p8\xab8`\x02\xf84\xbfrZ\xa8\\\xb30\xc7\x9c\xef\xacY^\x17\x9ds;\xba#|Q9d\x8b/|\xd0e/\xac\x898\xbc)>\x80@1R\x85\x1b:\xaf\x85i\x81\xb7\xbap0\x90\xc1F}\x85\xdd\xbc\xe0\xa2\xb2\xaf\xe8\xaf\xf2%M\x8d\xb5\xc1\x87\xe1\x06\x0e\xc6e]BB\xba\\\xbc\x0c\xd8\xc4\xcfm\x1f\x94\xcc\xfa\xa0P\xf0w|\x105\x030\x0b+\x11\xeb\xa8\x8b\xb9y^\xf9\x80\xa9+ \xd7X\xf4!c\xe2\x11\x9f\xce\x1a\xebs\xcb\x83\xa8\x1a\xbe\xabQ\x1a\n=y\xf1\xc1\x17\x1c\x00\xd30+&u3\xc3\xe0MF\x01\xeb\x8eH(8\x83\xec,\xdd\x15\xf5N\xbb\xfa+\xb6\xf5\x17c\xfbg\x89Mb\xba\x01d\xcd\xd5<7_\xc6\x1b\xc1;\xb9\xeeDm\xd5\xb0\x01\xdb\xc97U\x08\xcee\xe5YUD\xf4?\xf8\xf0\xb6\xea\x8eQ\x050\xc0\xed\xcb{\xa1\xad\x85\xce\x1e\xd1I\x9d\xb5O\x0b\xb9[\xdfD\x15<Wi/\x8a\x11\xe0xFDE|\xdf\x16|\r\xa7u\x0b\x85\x94\xcc\xf8Z\xbf\xdb\xb1\xee\xc1wT\xf9\xabQ=s\xad\xd3\xd88f\xee\x08\xe3m\x97\xae#7J}sjGSQ\x10K\xc3\xa9\xaa\xc4\x97\xde\x08/\x9d\xdf\x8amTbS\x92\xacr6a\xb5M\xe0(\x8f\x1d\x83{^l\x17u\xdf\x84\xe0\xb9v\xe3\x95\xd5\xa5o\x03e\xba\xeb\x05\xcf\xb1ao\xb7\xd3{\x1a\xab\xb2(H\x05\xa2$\x83,\x11{\xd8\x8e\xed\xa2\xf6%\x18\x90\xe3\x99E\xae\x1c\x0e4\x17\xb6\xab/\xe9\x8a\xed\xb2j\x1f\xb6V.\xf7\xd5\xceq\x9eu\x07\xe9\xe9\xbbb\x13\xa6\xb4\xc8\n\t\xb4\x1d\x9b\x85"6\xc0E\x89\r+n\xe9\xb9\x00\xb6r\xfer\xa3\xaf\xc6\x1a\x93\x9et\x12|\xe6\xa7QZ\x1a\xff\xbc\xd8\xc6U\xcf\x90\x9356i3?\r\x1d\x8d\xbab\xd3\xaa\x90\x0e\xb7V\xed\xe4\xdbFq\xf7\xda\xd5CP\xa9oX=\xb27"\xc6v\\\xf5Lk\x97[f\x8f\xbc\x11\xa5\x1b\xc4>j\x7fl\xc3\xd0=\xe5>\xd4\xe3\x010\xed\xb7\x97\xdcf\x1eX\xee\xa5\x7f&>W\x05\x1f\xd4\x97tH\x02\x8a]f\xed\xc7\x83l\xea&\xb6\xcf\x1d>\x8b\x04n\x94\xd9\xa9\xff^\x95\x9e\x1f;\x8fRh\xa0\xf4\xa4H\x83\xd2o\xcb\xd8o\x9f\xd4\xd8l\xe1\xef\x80\x84+\xe7,v\x12\xc6\xc3\xde~{\x18\xba*Q\xa4\x84\xc7.\x06\xe7\xc0\xda\ry\x0eM\x92\xff\xa39N\xe3\x1c\xe1\xbc\x02)}\t\x15\xa9\xb3\xf7\xd8\x15Yi\x9e\xd1\xf7#\xc6\xd7\x11c\x9c\r\xb0C\x80|\xae\xc2\xae\xc9\xc8ZS\xb9\xef\xac;\xb9]\x02<\xdcm\xf7\x16\x00\xb2\xc8&\xd6\xea\\l\xc0\xabz\xda\xb2z\x0b\xe3\xb3\x12\x1b`\x99\xb6Y\x0b!U\xe2\xf8\x96\x82wq\xb0\xe2\xf3\xa6\xceA\x8db\x8eH\xa36\x9b\xd2-\x19\xae~4\xc7\xb0b\x8c\xbb\xcbS\x85\x10\xde\x99\xdc^k\xef\xb5\xd2\xcf\xc0x\xf8vtF\xaf\x80X|\x89\xf3\x9c\x17}7\x88e\xecrP\xc0\xee\x16KZ%d\xf9\xd9\x82\xfd\xcc\xd4j\xfa\xe5\xc5\xd9\xe2%c\xcd\xfc6<\x86@\x86\xc7\x9a\xd9,<\x8a9\xc6n\x9bu\x93V\xc4XP\xde\x1e\x9be\xf3\xd0\xae\xdb\xe5\x8a-\xdb\xbb\xe9\xbc\xbdeO\xab\xe9\xfcK\xda/\x1c\\\xad\x97\xcd4\xbc\xabC_O/\x91\xabiC\xebk\xa6\xfc\xa2\xa9$\x12]\xd3;LZh8\xfdr\x8f\x93\xb0\xdb\xe9\xdd]\xbbl\xe7\x9f[\xf6H\xef\x16\x99\x1cX-\x0e\x18\xbbm\xdbGz\xe0~1k\t[\xebi\x14\x0e1\xa0\x87\x86\xcd\xda\xff\xb6\xb3\xb0\x80CA\xba\x8ey\x94\xde[P\xb7\x8e\xca\xa8I#IC\xe8\xb3\xe2Nz\x18\x02\x1f\x10\xa1\xae\xc5\x86\xa5\xa4\xbd\xc3OK\xcc\xa6\x8aD\xca\xdai\x89[t-\x93%q\xc7S\xafE\x96T\xb5\xf0S\x11ow-\x05\xf6\xe1h\xa9\xea\x9a\x08v\\\x13\x85<\xaeIy\xbekI\xda\x8a\x96z\xc3RR\xcf\x80z \xd3\xda\xd2\xc9nK\x87\x07\x83kS-\xc1\x92\xee\x84\xf7g\xd1RSm\xdaki7\x10\xe22\xc6\'t\xc4\x16Hg\xbb,\xe9 p\xed6\xbc\xd5:\xac%\x94\x8aq\x867z\x9d\x96\xb4+\xbeZjC\x8a\x89uFP\r\xa7^\x87\xef\x893\xecJx\x9f\x97\xd6t6x\x8b\x14\x0f\xf1j\xb0v\x8f%\x90%\x14KnT\xe0\x90\xa4\x13H\xac\xac\xba\xdb\xd2\x845\xc5\xc6\x9a\xde\xa5s\x9e\x8b\xe7.\xee\xf7X\x12\xb6A\xe9 \xa9\xa8qqM\x15\x19\xa1\xb8\xfb\x91\xa5\xaak\xaa\xc8\x1d\xe5L\x8c3\xbcZ\xe8\xb4\x0cq\xea\xca\x04\x9d\xd6\x0c\x95\x81\xde\x98\xd8=kjO\x96\xa62\xc1Ad\x82\x146\xc6+\xcc\x8f,m\xb1\x94J\xf8\xc4\x80\x94mf\x0f\xfb\xb4#KW\x11R2x\x8b2\x1dg\x90f\xcf\xaehC\x96\xbe\xc6\x89\'\xba\x90C\x0eD\xbc\xbf/W\x82\xa5\xa8\x1cR"\xae\t\xdc\x8a\xf4&t\x9f\xa5"ic\x8c\xc4mr\xdf\xa2Z\xa3\xca>\xc4?\x88|jg\x8bo\xec[\xb3b\xcd\xedm\xfc\xc3\xce8\xbc\x9dO\x06\xd9.h\xf9\x86\x94w\xe88\xc9\xf8\x96\x8ac\x81\xc2oQ\xc3\xe3<\xf3\xd7\xcd~\t\xa7\x9b\x7f\xd2o\xf6#=&\x99<\xe8\x10\xe3lw\xd16s\xf6\xee~z\xb7\x0e\x9d\x90;`\x17\xcd\xf72\x80\x81\x0c*,\xaf^\xbdb\x93\xe6\xd3\xd3\xacY\xb2\xd1t\xb5&o\x16w\xec&\xb8\xf7\xd0\xce\xd7\xec|\x034|\xba\xe2\xf2\x91\x02=J\x91o\x0c\x7fY\x17\xc4\xf2\xe8\xb7\x9b\x8f\x18p\x18\xc66G\xe7\xe17\xe3\xf1\x19\x0e\xa2\x04\x9b2\x16\xdc\xfc\xf8\xd0|\x0fOo\xcc\x91nPlG1\xae\xb2f{7k?\x93\x83\xab\xe4S\x80\xbf\xebv\xf0\x8d\xb60\xdf\xbc\xaa[rD\xdbP\xb0\'T\x8f\xfe\x8c\xeb\x15\x81\x7f\x94\xaaT\x1c\x8a\x7fH#\x7f\xd4\x0b\xf92\xc2\xfa\x7f=\xddQ\xc8'
p219
sg20
g21
sg27
Nsg29
Nsg30
VShelXL
p220
sg32
Nsg33
S'7ae06133fd077a4ffa06fe901c021c29'
p221
sg35
I24
sg36
VLeast Squares
p222
sg37
F0.21010000000000001
sbag1
(g12
g3
NtRp223
(dp224
g15
I00
sg6
I27
sg7
S'8291c2a0ac81bd199d592b110ba0508b'
p225
sg16
(lp226
I27
asg18
S'x\xda\x8dY\xfbo\x1b\xc9\r\xfe]\x80\xfe\x87\xc1\xe1\x8a&\xb0\xa5\xcc\xfbQ\xd4\x07\xf8|V\xe4F\xb6\xfcP\xdb\\p\x80\xb1\x89W\xb1\x10Yr%\xb9q\xff\xfb#\xe7)kW\xa9\x1d\x07Z\xcd\x0e\x87\xe4G\xceG\xce\xb8\xdb!\xf0\xb3\xa9\x1f\x1eoU\x7fU\xaf\xc9\x97U]m\xea;\xf2\xf9\x7f\xe4fx:\xfa8\xeaq\xca\xe4;\xd3\xedt;\x93\xb3\xc9(\xce\xbd\xad\xfc\xec\xd9\x82\\\xf27\xecm\xfa\xdf\xed\\\x9f\x9e\x93\xf1\xfc\x8el\xcd\xdd3\xcb/?!\xeb\xe5\xfci3[.\xf6\xcc\xbaf\x84\xf6\x19\xb7\x87\xe4\xfa{]}\x83/T\xf0Cr<\x7f\xbc\xaf\xf0\x0be\x87d\xbc\x9a\xd5\x8bM\xe5W\xa9\xd0\xa8\xc7\xa7M\x90\x1e\xcc\xab/\xdf\xc839"=\xda\x97\xc6\x907 #\x94$o\xc9t\xb5| \x97\xd5j\xbd\\\xac\xffJ\xfe\xf3\xb4\xdc\xe0"\xeb(\xb7\\=<\xcd+2]>-\n\x16\x93\xbf\x91\x13f\xc9\xd8u;\'\xa7\xa3\x11,e\x185\x82\x98\xbe1\x9a\xd8\xbevN\x10\xae\xfb\x969M\x1c\r\xbf\xdd\xce\xa7\xd3\xebk"\xbd\xb1T\x84\x8f\xf0\x8d\x81o\xf8\xaf\xdb\x19\x1dO&\xa4\xc7\xba\x9d\x9b\xdf\xcf\xcf\xe1\x9d\xea}<\xec\xfd~\x08\x0f\x07\x9f\xe2 \x8c\xe0W?\xd8\xfbTf\x1e\xf8q\x98\xec\x07\x07\xc7\'\xe4\x84\x0c\xc9\xb8\xdb\xf9\xe7\xc5\xd9\x84(\x11~\xbb\x1d\x02Z\xfa7}"\xbb\x9d\xcb\xd1\xf1\x05!\x1c\xf4\xfe:\xbe\xf8\x8d\xfc<\xecv\xe6\xb3\xf5\x06_M\x1f\xaaG\xc2\xbb\x9d\xe3\x93\xc9q\x80\xe2\xef\xcby\xfd\xcc\xfb\xf5\xf3fU\xad\x7f\x89c\xc3o\xf3\x9b\xd5\x17\xf2\xd3_\xfa\x7f\xfc\x11\x93\xe7\xfe\xdb\xfc\xa7\xf4\xfa\xdd\x8e\x0c\xe8\xfe\xf7\xfb\xe1\x04S\x8d\xf69\xc5\x9fng\xf0\xaf\xe3k\x12~\x00H\xe5\x04\x189\x06P\x08\x11aLh\xa69\x0f\xcf\xca\naM|\xd6\\q\x8d\xcf\x8c\xf5\xfdba\x9cJ\xae\xd3\xa3bN\x91\xa3n\x87\x90\xac\x82r\xe6_\xf7\x10z\xa5\xa3\x12JMZ\x17\xc3\x13l\xe0\xd9\x06\xa58\x13,\xda(,\xe4^x\xd6B8![l\xe0\x96\xa9d\x8e\xb1\r\x1b$\x952\xdb@eR\xcc\xa4H\xa3\xcc\x82\r\xc7\x83\xb3\x8f\x84I\xd8uCoMB\xc1P\x99\\4\x80#s\xd1\x1a*\x853;\xd6\xf4X_\x05\xa4\xfdj\x04\xf3l\x8c\x19\x98|\xa3N)\x1bM\xb0\x94K\xae\x92\xcf\xcc\xd96\xdf\x84Q2\xe3\x0b\xa8\xec\xfa\xa6T\x9aI\xb9\xcb\x0eY\xa92\xd4\x8a\xed\xf8&\xb2o\x14\xd0M\x910\\hI\x935\xc2\x85\x15\xfe\xbfo\xb2\xc4MpG\xe3jR\xf9\xad\x16V\xc6x\xbb\x16\xdf\x9cu6\xf9!m\xc37\x81c\xd1!\xcdxz4.\xf9\xc6\x95\x0c6\xa8\x82\xafb\xd6\xeah\x83\xd1\x96%\xdbl\xca\xa9F\xfe\xe6\x8c0R\xe8]\x1b guT\xcc9\xb7\x19T\x962\x8aA\x80\xbc\r:\xdb\xa0\x01\x14\x13m`\x10>\x9a2F\x03\x0b\xb6\xe1`\x95\xd69Wu\xc3\x06i\\\xde8Zd\xc5*\xe5\x0e\xd8`\xcdN\x8cu\xc9_.a\x9bGk@S\xca>x\xd0\x9c\xbe.\xc6\xa6\xf0\x03\xa3N\xc7\x18k\xe3\xf2jFHe\xda\xf2\x17\xd8:%\x9b\x86\xd05\xf8A\xf9\xcc\xf0\x0ei\x93\xb7)\x159\xc6\xd4\x18o\x83-1\xd6\x82\xb9\xbco8/\xf82\xcbZcl\x13\x85\xe0\xc60\x8d<3\xd2&\xc5\\\xa6\x183\x93S\x0e\\\x00\x1bN(\xfd\x15\x96\x8e\xb9\xc5M\xde-\x12\x82\x96\xe2\xad\xb4\xb3\xa6-\xc6\x9cg\x97 !\x9a6\x08[\x9c/\xe60\xeer\xca9\xe1m8\xc96(\t\x8c\x10\xd7\xe7B\n\x9e\xf2\x8f9\xaeL\x1b\x0eZ\xcal\x035M.\xf1\\\x10\x08\xc4\x03\xdc{\x99r@\x99\xcc\xdb\xf0[\xc1\x01\x93/\xf13\xe0l\xe2\xb8V\x90\xd5\xaa\xcd\x06j3\xb5)\xc7\x1b\xf9 2L\xb0r\xe63\xa1s\xbd\x00\xa6\xf06\x9cf\x1b8T\x13c\x93\r\x9a\x1bZ\x18\xda\xb6\xe1 D\x86U*\xd7\xd8oL+]x\'\xd7\x0b\xcb3\xd3j\xaa\xbd\r\x83\x82\x83\x11J%\xde\xb1\xaa\xd8\xa0\x1cV\xa4\xb6\x9a\x95]\x12J7\xb8\x8f\xbbl"\xb4;%5T\xae\xa6&\xc6\xe2}\xb6\x81q&\xa9\xc8\xb9!S\r\xc5m!l\x1b\x0eJ&\x1b\xa0\x15h\xc4BhW\x9cg\xf4e\t\r\xe8\xd8\x10\x8b\xe1\x16\x0e\xb0\xe1c\x04\x85U1\x07\xd0\x06\x04\xa8\xcd\x06)3\xf7\t\xd5\xb4\x81\x97\xa6\x01\x98 \xe3\x90\xf2\x0c\x1e\xb5\xf36\x9c\x95|\x00]\x89\x1f,UFG$\x95cB\xb7\xedMh+\x12\xd8F\x9bfN\xea\xc2F\x82\xd2B\n)=\x19\xe3\x89\x7f\t\x13\x9e\x7f\xcf2\xff\n\xe0\xb5d\x81\xd5\xd0\\\xa5\x8e\xca\xa2\xde&\xff\xf2]\xfe\x05\xdf\xfe\x91}\x13@\xf0i\xbf\x01\xa2P\xbe"\xbe\x0e\xc8\x9c\xb7\xf9fu\xe6\x1d\xd6\xccu(\xfa\xb9\xa8Q\x99cL\xb5\xcb[\x8f)o\xc3\x87\xc2;Z\x99\x94\xdf\xd0DY\x9a\xb8\x0fb\xcf\xdb\xf6\x9b\xe5\xb9\xceCk\xd7\xc0\x17\x9a\xa0\xac\xcd\x96\xa2\xc6\xf2\xd6\x83G\x9d\x10\x91\x01\xdf\x0f\x19_\xa8*&\x0bAK\xa6R\xb4\x8d\x93V\xbd\x0e\xdfQ\xc9_\x05\xbdO\x8a\x9c\xa2:G\x0bv4o\xc3\x17\xb0\xc8e\t\x1a\xbaF\xfeZ\x91\xf3\x17\xe8:\xe7N\xea\x8dpw\xbb\x1d\xdfF\xd97\xc9\x81Jh\xdaMN\xa5\xac\x97\x0e\xea\xcc+s\xe7\xbc\xc4\x8dC\x8f\x99\xea\x05\xf4\x19.\x8dCR\xb5\xf6%\xb2\x10\x80\xe2\xaeQ\xbbu\xe82{~\x17\xebR,M\xe6I\xc7w\xe3v^\xfa\x12\xa0\x87\xd4\xd70ie\xee=\xa1\xd86:\x89=\xbe]\x14\xee\x83`\xf1\x98\x87\x16*\xb0I=\x8a\xd0\xb1&\xed\xf2\xaf.I\xa3\x9a}\t\xb0X.>.\xf7\xd5L\xe6f\x9cI-v\xf6\xfc\xc5V_\x8d}w\xb4Fp\x9a\x99X\x02\xd6\xfcu\xbe\x8d\x0b\x9f\xc1\x91A\xa43\x03\x94\xd8\x94\x93\xd0\xddr\xdbv&S\x92eCX\xb3\xb6HKYK\x9dg&\xf7\x1a\xa00Y\xc3\x83o\xc7\x85\xcf\x14T\x96h\x81\x93\xda\xe4\xd3\x99\x11\xa6\x81t\xf1m\xe8\xbb\xa78\x979p">;\x01\x14\x9d\xce \xd4\t\xf3J|.3>\xd4\n\x17Ne\x0c}\x17\xa9bhh&,m\xe2\xc3\xa0\xcd\xcb\xb5\x17*\xdf.>\xe0U)\xb8\xb9{\x85\x8a\x9dc\x0f\x14\x91\xfam\x11\xfa\xed\x93\xe2\x9b\x81\x10\x07\xad\xa8\xc9\xa6\x8c\xd1x\x94s{\xfb\xed\xa1\xef\xaar\xablc\xdd\x835`\xb5\x84\x95V\x80>\xfb\xd1\x1a\xa7a\r\x7f^\x81\x14\xb5\t\x15h\xd2\xf2\xe9\x04z\x15\xfd\x8a\xbe\x1f0\xbe\n\x18\xf7\x103eu\xee\xf9\xa4s[5U\xb4\xd6u\x9b\xb6#\xec\xa4F\x0e"\xb9\xe7\x16\xac\xf47\xcc\xe5]\x07u\xd2\xec`<\xc8\xbe1\xa39K\xdd7\xac\x9f\xce\xc0\xd0H\xb9\xb6\xfc)\xf8\xbc/khA\x13\xffH\xa5\xa9*\xdd\x92\xb0\xeaGk\x0c\x0b\xc6P\\u\x8c/\x10\xa4H\xde+\xc0G\xbf\xe6n`\xf8a4\xc0+ \x12.q^s\xd1w\rX\x86.\x07V\x9d.W\xa8\x05\t\x9c\x0c\x96\xe4\x17"\xd7\xb3\xafo\x06\xcb\xb7\x84T\x8b;?\x8dC\x1cpZ5\x9f\xfb\xa9\xb0\xc7\xc8]\xb5\xa9\xa2F\xf0\x05\xea\xdac\xb5\xaa\x1e\xeaM\xbdZ\x93U=\x9d-\xea;\xf2\xb4\x9e-\xbe\xc6x\xc1\xe0z\xb3\xaaf\xfe\xae\x0el=\xbd\x80\\\x8d\x01-\xd7L\xe9\xa2)o$|\xc6;LT4\x9c}\xbd\x87E\xc8\xddl:\xadW\xf5\xe2KM\x1e\xf1n\x91\x88>\x1c\x91\x0f\t\xb9\xab\xebG\x9cp\xbf\x9c\xd7\x88\xad\xb1\x0cFY\x0f\x1cz\xa8\xc8\xbc\xfeo=\xf7\n\xf0\xaa\xe6*\xec\x81toA=3\xfa\x93$r\x08~\x16\xdc\x91\x0f\xbd\xe3}<\xa8_\xf1-I\x81\x9d,|\x1afBE\xc2|h\x95\x84\x10]\x89(\x89\xb9\xe3\xf3\x14%\xb1y\x85O\x89\x8dtS\x92\xf7\xf1\x16\xf0J\x16\x9dp\x0cd^\xc2Z\x16t\xe2\xc9\xb1)\x89\xdc\n\x92jKR`\'\x01| \xc2<\xe8qY\xbb\xa4GH\x17I v\x19\xef\xcfx\xb8\xf7C\xc4Z%\x81\xd6\xae\xcc\x16B4Jp\x1d\xacfb\x8f\xb5\xb8Y\xafl\x91TZ{\x9dP\xfcl\xe8X\x90H[%1*n\xcbO%\xfd{.\xa5\x08\xfd\x80\xda\'\x89\x08y\x1a\x88\x92\xd6xk!\xc5\xbdn\xc5\xf0T\xd8*\x89~\xfa\x16\x8c\xa5.\xce\xfb\'D\x88\xa7\xf6\x17\x8am\x92\xda\xeb\xe4E\xa7\xb4:\x9c\xf9\xb4\x88=\xd6\x1e\x9d\xda\xeb\x14Y\x12\x0e\xc2Ig\xc8[\xc9\xe8\x8f$e\xd1\xe9\xf0\rV\x03\xadb\x0e\xed\xb3\x96\xa1\xa4*\x99\xa0B\x1c\x01!\x11nL\x8c\xdb#IQR\x97L\xb0,\xec\x15\xc1i\xd0\xcd\xf7d\x82r(i\xb2\xa4\x90\xcc\x958b\xa6\xe8=\xf1\xc4\xa6\xe3\n\xe1K\x08\xc5\x0c\x803\x99\r~\xee\x95\xc4\xec\xf3-@\xf4S8\xaf\xcbY\xc6C6Z\xb1G\xd2sB\xc9!\xc9\x83NFu\xd0\xa9\xe4>\x9d\x12\xa9\x8d\x10$\xb7\xc9}\rl\r,\xfb\x10\xfe \xf2\xb9\x9e/\xbf\x93\xef\xd5\x9aTww\xe1\x0f;c\x7f;\x1f\x05\x92\x9c\xe7\xf2-*o\xe1q\xa4\xf1\x1d\x16g\x16\x8f%\x81\xc3\xc3:\x8bw\xd5~\n\xc7\x97/\xf8\x9b\xfc\x88\x8f\x91&\x0f[\xc88\xc9\x9d\xd7\xd5\x82\xdc\xdc\xcf\xa6\x9b\xd0\x05\x1f\x92\xf3\xea\xb9\x0cX\xf41\xcd=88 \x93\xea\xf3\xd3\xbcZ\x91\xd1l\xbdAk\x96Sr\xed\xcd{\xa8\x17\x1br\xb6\x05\x1a\xcc.\xb8\xdc\xa2\xa3G\xd1\xf3\xad\xe1\xaf\x9b\x8cX\x1a\xfd~}\x0b\x0e\xfbah\x8fD\x1a~?\x1e\x0f`\x10(X\xe71o\xe6\xedC\xf5\xecgS\xa4\xbb\x17/\xd0\xb7\xa3\xe0W\xd6YO\xe7\xf5\x174p\x1dm\xf2\xf0\xb7\xbd\xf6\xb6a\x08\xd3\xcb\xcb\x12\x92#\x0cC\xc6\x1eQ=z\x89\xeb%\x82\x7f\x14\xabT\x18\n\x7fH\xf3~\xbd\x11o\x03\xac\x7f\x02`\x7fP\xf4'
p227
sg20
g21
sg27
Nsg29
Nsg30
VShelXL
p228
sg32
Nsg33
S'7ae06133fd077a4ffa06fe901c021c29'
p229
sg35
I25
sg36
VLeast Squares
p230
sg37
F0.20999999999999999
sbag1
(g12
g3
NtRp231
(dp232
g15
I00
sg6
I28
sg7
S'e60f05a92aec7bbaa88b84555e6431be'
p233
sg16
(lp234
I28
asg18
S'x\xda\x8dYmo\x1b\xb9\x11\xfe.@\xff\x818\\\xd1\x04\xb1\x15\x92\xc3\xd7\xa2>\xc0\xe7\xb3#7\xf2k\xdc6\x17\x1c\x10l\xe2u,D\x96\\In\xd2\x7f\x7f3|uV+\xd7\x8e\x03\xaf\xb8\x1cr\xe6\x99\x99g\x86\xd4p\xc0\xf0g\xdd\xde\xdd\x7f\xd4\xa3e\xbbb\x9f\x97m\xb3n\xaf\xd9\xa7\xff\xb1w\xe3\xc3\xc9\xfb\xc9\xae\xe4B\xbd\xb6\xc3\xc1ppu|5Is?6a\xf6t\xce\xce\xe5\x0b\xf12\xff\x1f\x0e.\x0fO\xd8\xd9\xec\x9a=\x9a\xbbeVX\xfe\x8a\xad\x16\xb3\x87\xf5t1\xdf2\xebR0>\x12\xd2\xed\xb0\xcbom\xf3\x15?p\x90;l\x7fv\x7f\xdb\xd0\x07.v\xd8\xd9r\xda\xce\xd7MX\xa5!\xa5\xee\x1f\xd6Q\xfah\xd6|\xfe\xca\xbe\xb3=\xb6\xcbG\xcaZ\xf6\x02e@+\xf6\x92\xdd,\x17w\xec\xbcY\xae\x16\xf3\xd5_\xd9\x7f\x1e\x16kZd\x95\xe4\x16\xcb\xbb\x87Y\xc3n\x16\x0f\xf3\x8a\xc5\xd5\xdf\xd8\x81p\xec\xcc\x0f\x07\x07\x87\x93\t.e\x05\xb7\xc0\xec\xc8Z\xc3\xdc\xc8x\x0fL\x9a\x91\x13\xde0\xcf\xe3\xefp\xf0\xe1\xf0\xf2\x92\xa9\xa0,\x87\xf8\'~\x12h\x1b\xfd\x1b\x0e&\xfbWWlW\x0c\x07\xef~?9\xc1wz\xf7\xfd\xce\xee\xef;\xf8\xf0\xeaC\x1a\xc4\x11\xfa\x18\x06w?\xd4\x99\xaf\xc28N\x0e\x83G\xfb\x07\xec\x80\x8d\xd9\xd9p\xf0\xcf\xd3\xe3+\xa6!\xfe\x0e\x07\x0cw\x19\xbd\x1b15\x1c\x9cO\xf6O\x19\x93\xb8\xef\xafg\xa7\xbf\xb1\x9f\xc7\xc3\xc1l\xbaZ\xd3\xab\x9b\xbb\xe6\x9e\xc9\xe1`\xff\xe0j?B\xf1\xf7\xc5\xac\xfd.G\xed\xf7\xf5\xb2Y\xfd\x92\xc6\xc6_g\xef\x96\x9f\xd9O\x7f\x19\xfd\xf1G\n\x9e\xdb\xaf\xb3\x9f\xf2\xeb\xd7\x1d\x19\xdc\xfb\xdfo\xc6W\x14j|$9\xfd\x0c\x07G\xff\xda\xbfd\xf1\x07\x81\xd4\xce\xa3\xf9g\x08\nc\x10\xc7\xc0\x08\x03:>k\x07\x8a\x9b\xf4l\xa4\x06I\xcfB\x8c\xc2bq\x9c+\xa9]z\xd4Rp\xb67\x1c0V\xb6\xe0R\xa0\xe3\x19E\x02\xe7\xda\xe4\x99\xdc\xfa,\x8f\xc32\xe8 \x8b\x0e\x1a\x17ri_\x0b\xd6+\x1f\x9f\r\x80\x07\xd1\xa3\x83tP\xd4\xb1NwuP<\xbc\x8e:p\xc8\x1b\x8b`g\x18\x95\x1c\x9d\xb5\x7ft\xfc\x9e\t\x85Y7\x0e\xda\xc8l\xb9wV%m$\xd7`\x936\\\x81\x84\x8e6\xbbb\xa4#\xd2a5FqvF\x11\x98m\xe3^+H\xf68.\xa5S\xd9f\xe1\xb5\xef\xb1\r\xac\xd5\x19_\x81\xd6wm\xd3\xd2g\x83\xa4\x17\xd9 \'\x8a\x99\xd6\xa9\x8emPlCh\xb4\xe3\xd96\xe1\\\xf6<\xfa\xda\xba\xe7\xd9\xa6\xaa\xdf\x00\x10\x93\xf8\xacp\xaaLHYT\xc2B\x8fm\xde\xebl\x9bR\xdevm\x03e|6\xc8HWl\xd3"\xfb]\xbb\x18\xbf\xba\xe2\x8b8\x9a\x84\xa9\xb2\xc6\xc9\xac\x9b\x93B\xb8\xde\xf8\x95\xf9\xd1*\x9c\xdd\xd1A\x1b\xc8\x1b\xcb:\x13\xa7\xe6Q\x01N\x07\x1dL\xd1\xc1 (&yEX\xadD\n{\x83\x99\x15\xe3\xba\xa3\x83\xd3\xaa\xe0\xc0\xedF\x0e)\xc7K\xe2\x18\x99CY\xa8\x92N\x02\x8c\xeb\xf8\xd8\xd4\xf8\x95\xca\xaa\xe4\t\xe1\xd0\xb1)\xb3\x8cSF\x8a\xe7\xf9\xd8V~\x10\xdc\xf8\xa4\xac\xb1\x18\xb2.\xe7\xa9\xd2\xbe\x8f\x1f,\x17\xd96\xc3\x91\xa2\xbb\xfc\xa0\x9d\xcd\x06\x19W\xd2\xb4\nI\xae|\xd0\xc1U\x1f\x1b\xe9\xbd-\\\x01y\xae1\xc2\x86\xd56|\xect\x81Z\x99\r|!\xe2\x13\x99\x00rj\xa0:\x99\xb9D@\xe4\x80\xf3_q\xe9\x14[\xd2Z\x9f\xa6*r\x1a\x7f\xc4\x16}:H\xa9\\\xf1\xb1\xdf\xe0(@\x9e+\xc6Cy\x14\xbaR\xa6\x8b:\x1c\x14\x1d0jD\xe6F\t\xa8Q\x8a{#\x90&y\x1f\x0e\x85\xbcP\x87\xcdXW\xda\x16\x078WSO\x15Z\x11\x00A\x87\xdf*\x0e8\xa6\xd2\xb3Q\x0er\xee\x19\xcd\x9d\xef\xcby\xc4*#\x8c\xd9\xb0\xc1g\x88?\xaf\x04]tP2\xe7<2\x85\x0e:\x1c\x16\x1d\x90\xaa\xac\xcf5\x02\x83\xba\xd4\x0b\x9c\x0b}9\x0fX0\xaa\xcd\xb2\xab\x830\x15\x07#\x0b\x91\xba"O\xa4\x19t8\xaa8X0\xb9\xb4`\xb8\x95\r\x8c\xf6\xd6\xf1\xde\x9aUb\x12(\xfd\xbb8\xf8\x82\x83\xe0\xb5\x84r(\x91\x8a|\x1dtxSt\x10R(\xaeKl\x80\xcb8\x08\'t_n\x82\xcaS\xb8\xf6\xc8R\xdd\x984\xde\x14\xe3\x85,%T\x94x0\xde\x06\x1d\xc6\x8fp\xb0\xd2\xa5 Cft\xae\xc4\xa4\x85\xde\xda\x8d\xbcQ\x8a\x11\xe8\x8d\x98\x04\xa9\x8a\x03\xb8+:`:\xd5\xfe!\xeap\\\xe3AX\x95\xeb\x9f\xc3\xd7\x99\x1f\xd0FP\xaaO\x07\xafs^X\x83Y\xd4\xf5\x05\xf6D%\x8b\xbd,\xa4\xa0\x0b\x15\x0b\x9d\xfb\x07& \xf0\xefq\xe1_\xc0p2Y\x1b\xa4\xa8\xdc\xf9`\x0c\xc1F\xc5G\xfe\x95]\xfeE\xdb\xfeQl\x03\xa1JM\xb3\xa0\x91?\x13\xbe\x1eW\xee\xf5\xb1\x17%\xf5\xc4&\xbe\x12l\xc5\xb7\x145\xcek+\x01"\xe2\xfb\xb6\xf2\x8e1*7\\\x02\xbb\x19\x998J[+d_\xbe9Y\xf0\xd5\xa4e\x97wd\x8djW\xb4\xe5\xbe$\xa9\x10>\xd77\xa6"\xbeo\x0b\xbeXUd\xa9\x8f\x98\xf0:wT\xd88j\xfb<|\'5~\xb5\xe691\x11^#J\x15\xb5\xd8\xfa\xf5\xd8\x86\x1e\xcd\x9b\xa3\x9f7{\x18Wb\x07\xe3\xbb\x16\x94\xd2\xb5\td\xb9\x8em\x93b\x1br:\x14m\x9cWyW\x85\x01\xab\xd5\xf3l;\xa9~\x93\xb57\x92\xa8x&b\x8dA\xd5\xdf\x1b\x99\xdc\x86c\x93\xbe\xc9\xd5\xc6\x97\xa6\x0c\xb5,e\x9c\xfb\x12Q^\x9a\x8em\'\xb5/\x01\xa72\xba\x18\xd4J\xe4\x8a\x8e}#\x98\xe7\xd9vZ\xb9\x0f\xb9\xcc\xa5g\x87\xe5\xa0t\xe9\x80MW\xef\x99\xc1\xa8\xc2;x\xd0\xe9\xdafy\xc8\x8b\xdd\x18\x88\xa6\xf4\\\xa5Q\x13H\x83\x9d\x9c?\xad}\xb5\xf4\x85\xde\x1dV\xb4\xdc\xe6\x1a$;\xfdL\xdb\xce*\x9fi\x0cJ\x99m\x03\x93\xd9\xc4 )\xbb\xbe3\x83\xc6Z\x94\xe3O`\'\xda\xcd7\xabk\x9d\xd7\xe5\x10\x84\xed\x7f\xa9o&\x9f\x19\x98\x8c\xb6\xedW>\xd3\xd8\xaa\xa7\x99\x1e#${\xdbXp\x00[m\x1b\x87\xee)\xfb\xdbc\xf0\xa5H\xf4\x80\xc7\xb3|\x06\xc1\xd8\x89\xc7\x9d\xff\x8f\xcfy\xc1\x07\x9b:\x9e\xea<\xda\xae\xca\x99\x15k7\xf8\x1e\xbe\xc7v.\x97(\xdcz\x93\x13\xbd\xce\xbaQ#Z\x1e\xf18R|\xef\xcby\x11b\xbf}Pm\xc3B\xe7\x936a\xa7\xdc\xfd\xa3\x8e\xc0\xb7\xf6\xdb\xe3\xd0U\xe5\xf8\xc1\x83K\xf2\xecH\x08\xc93\xdb\x1a\r\xfa\x89s\xd98tE\xb9@I\x91:\xa1\x80\n\xcf6aWd\xf9s\xce\xad\x88\xf1E\xc4x\x970\xd3.G16\x19\xa5\xd7\xa4\x9ajz\xebNi\x8f\x91\xec6z,!\x12\x9b\x86\n\xa5JMu\xaa\x9e\xb6L\x17\xe3\xa3b\x9b\x08W\x17Y\x1b\xef\xcb)\x8f\x8a <\x85\xcf\x9b\xba\x86\x81\xa49\xb1>\xb6\xed\xaetK\xf2i?\x8d+\xc6X\xd0m\xb2\x98\xce$\xf9\xfc\x8c\'@\xe9\xf830\x1e\xbf\x9d\x1c\xd1\x15\x10\x8b\x978\xcf\xb9\xe8\xbbD\x1e\x8e\x0c\x8e=\xef\xcdbI\xbb \x81+v\xb4`\xbf0\xb5\x9a~yq\xb4x\xc9X3\xbf\x0e\xd3$\xb6\x084\xad\x99\xcd\xc2T\xcc1v\xdd\xac\x9b\xb4#\xda\x82\xbd\xd4}\xb3l\xee\xdau\xbb\\\xb1e{3\x9d\xb7\xd7\xeca5\x9d\x7fI\xfe\xc2\xc1\xd5z\xd9L\xc3]\x1d\xeazx\x8a\xb1\x9a\x1cZ\xaf\x99\xf2ESI$z\xa6;L\xdah<\xfdr\x8b\x8b\xb0\xeb\xe9\xcdM\xbbl\xe7\x9f[vOw\x8b\x0cFV\xeb\x1d\xc6\xae\xdb\xf6\x9e&\xdc.f-a\x8b\x8d$\x8e\x8a]4\xe8\xaea\xb3\xf6\xbf\xed,l\xe00,."\xa3\xa7{\x0b\xaa\xa5\xc8\x8c\xda\xf9\xc8!\xf4\xb7\xe2N|\x18\x0c\xc7}PR>\x92\x04\xba\xbc\xa0\x9d\xa8\xfaQE".\xeb\x95D\x17]@\x92\xa4\xd8\xf1\xc4\xc7$I\x9c\x80\x7f\x15\xc5\xed\xa6\xa4\x1cQcx\xa1\xea\x9e2\xf4:(\xe1\x1c\x8f{\xd2iqS\x92\xb8\x15%\xf5#I\xa0\x9e\x17\xf9@z\x17\xb5\xef\xb7\x93*\x0eJ\x9a*),\x9d\xd8\xc3\xfdY\xd4ZS|\xf7JJ\x94\xb4\x8f\x10\xe2\x11[+\xa9\xe6\xd0\xd5+\xdd\x99\xf5IZL\xd1\x0bW%\xb1G\x0c{A\xe8\xcd\xa8c!\xc4z%\xc9+\xfe\x91\x9d:\xee)\x95R\xb1\x1f\xd0\xdb$\t\xa1\xd0/&Ig\x82$\x86x\xf0\x8a\x16v\x0bB\x96\xec\x0c\xc7\x18\x91\xf8V\x07\xaf\x00(H\x95u\x8b\x9d\x86\xb4\rmK\xdaS\xc5\xa8S\xc8\x04\xb1\xc7\x92[\xb05!n\xa1H\xaaP\x84hO\x1d\xbd\xa2H\xa1^IA\x92\xaa\xee\xe9\xb9\x8f\xba\x18\x95bHm\x91\xe4$\xa9k$h\xad\x13B"\xde\x988\xfe\x94\xa4\xa9\x91\x10\x0e\x80\x14u\xc2\xc4\xbd\xe9\x1e\xa9OR{\x92\xb4E\x12\x94H~T1\x96\xac\xd1OI\xba\x8a\x90R1W\x8cM\xf9i\xb6 DG\xc0\x0b\xe1\xab\x9d!\x931\x87\x92\xd6\xda8\xd8"\x198\xa1\xc6\x90\x921\xa3\x05O\xfe\xd4jK\xf4iE\xd4\xc6\x18\x91\xdb\xd5m\x8bl\x8d,{\x17\xbf\x10\xf9\xd4\xce\x16\xdf\xd8\xb7f\xc5\x9a\xeb\xeb\xf8\xc5\xceY\xb8\x9dO\x02Y.p\xf9#*\xef\xe1q\xa2\xf1\x0e\x8b\x0bg\xa4M\x1c\x1e\xd7\x99\xbfn\xb6S8\xbd\xfc\x81\xbf\xd9S|L4\xb9\xd3C\xc6Y\xee\xa4m\xe6\xec\xdd\xed\xf4f\x1dO/;\xec\xa4\xf9^\x07\x0c\x8c*,\xaf^\xbdbW\xcd\xa7\x87Y\xb3d\x93\xe9jM\xda,n\xd8eP\xef\xae\x9d\xaf\xd9\xf1#\xd0pv\xc5\xe5#\x19\xba\x97,\x7f4\xfce]\x10\xcb\xa3\xdf.?\xa2\xc1a\x18\xdb#\x99\x87\xdf\x9c\x9d\x1d\xe1\xa0\xa4\xaf.\xf2XP\xf3\xe3]\xf3=\xcc\xe6\x94\x92?\xbc \xdb\xf6\xa2]e\xcf\xf6f\xd6~&\x05WI\xa7\x00\x7f\xdf\xeb\xa0\x1b\xb90\xbf<\xaf.\xd9#7\x14\xec\t\xd5\xbd\x1fq=\'\xf0\xf7R\x95\x8aC\xf1\x8b\xb4`\xd7\x0bx\x19a\xfd\x13\xc6\x82QF'
p235
sg20
g21
sg27
Nsg29
Nsg30
VShelXL
p236
sg32
Nsg33
S'7ae06133fd077a4ffa06fe901c021c29'
p237
sg35
I26
sg36
VLeast Squares
p238
sg37
F0.2099
sbag1
(g12
g3
NtRp239
(dp240
g15
I00
sg6
I29
sg7
S'e548f37170bf7cf6d5ad0bf6c9fdf591'
p241
sg16
(lp242
I29
asg18
S'x\xda\x8dY\xfbo\x1b\xc9\r\xfe]\x80\xfe\x87\xc1\xa1E\x13\xd8R\xe6\xfd(\xea\x03|>+r#[~\xa8m.8\xc0\xd8\xd8\xabX\x88,\xb9\x92\xdc\xb8\xff}\xc9y\xea\xb4+\xd7\x8e\x03\xadg\x873\xe4G\xf2#g\xd4\xed\x10\xf8\xd9\xd4\x8fO\xb7\xaa\xbf\xaa\xd7\xe4nUW\x9b\xfa\x9e|\xfd/\xb9\x19\x9e\x8e>\x8fz\x9c2\xf9\xc1t;\xdd\xce\xe4l2\x8aso+?{\xb6 \x97\xfc\x1d{\x9f\xfew;\xd7\xa7\xe7d<\xbf\'[s\xf7\xcc\xf2\xcbO\xc8z9\x7f\xde\xcc\x96\x8b=\xb3\xae\x19\xa1}\xc6\xed!\xb9\xfeQW\xdf\xe1\x0f*\xf8!9\x9e?=T\xf8\x07e\x87d\xbc\x9a\xd5\x8bM\xe5W\xa9P\xa9\xa7\xe7M\x90\x1e\xcc\xab\xbb\xef\xe4\x85\x1c\x91\x1e\xedKc\xc8;\x90\x11J\x92\xf7d\xbaZ>\x92\xcbj\xb5^.\xd6\x7f!\xff~^np\x91u\x94[\xae\x1e\x9f\xe7\x15\x99.\x9f\x17\x05\x8b\xc9_\xc9\t\xb3d\xec\xba\x9d\x93\xd3\xd1\x08\x962\x8c\x1aAL\xdf\x18Ml_;\'\x08\xd7}\xcb\x9c&\x8e\x86\xdfn\xe7\xcb\xe9\xf55\x91^Y*\xc2G\xf8\x8b\x81m\xf8\xaf\xdb\x19\x1dO&\xa4\xc7\xba\x9d\x9b\xdf\xce\xcf\xe1\x9d\xea}>\xec\xfdv\x08\x0f\x07_\xe2 \x8c\xe0\x9f~\xb0\xf7\xa5\xcc<\xf0\xe30\xd9\x0f\x0e\x8eO\xc8\t\x19\x92q\xb7\xf3\x8f\x8b\xb3\tQ"\xfcv;\x04v\xe9\xdf\xf4\x89\xecv.G\xc7\x17\x84p\xd8\xf7\x97\xf1\xc5\xaf\xe4O\xc3ng>[o\xf0\xd5\xf4\xb1z"\xbc\xdb9>\x99\x1c\x07(\xfe\xb6\x9c\xd7/\xbc_\xbflV\xd5\xfa\xe786\xfc>\xbfY\xdd\x91\x9f\xfe\xdc\xff\xfd\xf7\x18<\x0f\xdf\xe7?\xa5\xd7\x1fvd`\xef\x7f}\x1cN0\xd4h\x9fS\xfc\xe9v\x06\xff<\xbe&\xe1\x07\x80TV\xe9ng\x0c\xa0\x10"\xc2\x98\xd0L+\x1e\x9e\x95\x15\x92\xc7q\xa5\xb9\x92\x14\x9f\x19\xeb\xfb\xc5\xc28\x95\\\xc5)Tq.\xc9Q\xb7CH\xde\x82r&\xf1u\x0f\xa1W\xda\xc6Qj\xacK\x8fT\x07\x1dx\xd6A\xc1B\\G\x1d\x85\xb1V\x86g-\x84\x13\xacE\x07ne\xd2A\x1a\xdb\xd0AR\xe6\xb2\x0e4\xcd\xa4\x8c\xe7Q\xce \xbc\x8e\x07g\x9f\t\x93\x90uC\xafMBA;\xa1\x936\x9cy\xb0\xbc6`\xba\x96;\xda\xf4X_\x05\xa4\xfdj\x04\xe3l\x8c\x11\x98l\xa3N\t\x11\x9f-\xeckY\xb2\x99\xb90\xbec\x9b0\xce$|\x19X\xbfk\x9bb2\x19\xc4\x1dM\x06\x19\xa7\xd2\xa8el\xc76\x91m\xa3\x92Y\xab\x92m\xd4Y\x9e=\xe0\xd8\x1bm\x93\xc5oB0\x19\xb5\x910UF\xdb\x0c\xe8\xa3L\x8bm\xceY\x93\xed\xa0j\xd76!\xb5J\x06i\xbf\x98\x7ft4Y\xcc5U^\x07U\xf0U\x9c\xf2\xa4\x83\xd1V\xd1\x14\xcb\x9c5,\n\xf1+\xa2s\xa9\x91\xac\x81\xaf\xd2\x92\xc7\x8d9\xa7%~\x8d\x8c\xa3LR\xe9u\xd0Y\x07\r\xa6\xdb\xb8>3J\x8a\x14\xbfZh\xde\x16\xbfV1\x97c\x15\x08s\xd7\xc7\xe0\xc2\xb4\xb1f4o\xcc\x93\x17\x99P|\xc7\xc7\xba\xc4/\x97JG\x1f3+\x1d\x8b\xcf\xdaJ\xcd\xec\xdb|l\n?0H\xb1\xa8\xac\x86(K\x8a\x1bp\x16\xd5-\xb6A\xf6$\xd4@\xf7&?(\x97\xb2\x90i\x9b\x836g\x19\x05w2\xaf\x83->\xd6\xdcj\x99#U\xa6\xbd\xb4fF\xdb6\x1f[\x95\xf0\x05\xa3]#\xce\x8c\x94\x85\t\x92\x0e\x0c\xdc\x95C\xceB\x9c\x9dP\xfa\x0b,\x1dc\x8b\x1bG\xe3T\tNK|\x05laM[\xacs\xaeT\xf61\x94\xaa]\x1d\x84\xc9\xb1NE~\x04\x83r\xc8i\xe3u8\xc9:(L\xfe\x88\x03G\xaa\x8e\xc9\xa4\x81Jd+\x0e\xe0\xa3\xac\x03\xb8\xa5\xc1%*[l-+\xa9g\xb2:\xe8\x0b\xd0\xe1\xd7\x82\x03\x04_\xdeWZ\xa1S\x0e(\xeaZc]R\x9dr^(\xa8\xe3\xbb\xf1 J\x92\xb1\xe2\x16\xa93mK)\xbc\x0e\xa7Y\x07\x0e%B\xf0\xa4\x83\xe6)\xff\x81\xa1\xa5G\xb5\xc1\xa9\xa5f\x81\xcd\x8d\x98d\xda\xe4\xca\xa0\xb9+5+\xe5\x1bU\xcaz\x1d\x06\x05\x07\x03\xb9\x9d\xe2\xc1\xaa@\xc5\x1e\x07gZu\x80\x9a\xc53\x0e\xa0\xfd.\x0e\x8e%\xcf3*\xb2:\x94\xe7\xd004\xe0\xf01\xeb\x00\xde\x91)&!6r\xd5\x824g\xba\x8d\xfb\x84L\x14M\x95\xa3\xcd\x984y&T\x11\x9eK(\xdb\xd2\x81{\x1d\x86[8\x18\x99p\x10\x90v4q\x053\x82\xb5\xd67\xa9\x12\x9dK\x00\xa2\xa1\x03\xe7\x85\x14lN\x06\xca\xca\xa8t^\x87\xb3\x12\x0f\x0c\x12:\xd7X\xa5M\xe2\n\x07\x05\xd4\xb5\xe9\xe0L\x8a\x07\xa3\xb5m\xe1(\x93\xb3\xd8f\xfe\x05\xeb\xd3#\xc3\xdc\x0c\x8c\xc9\x84\xe7\xdf\xb3\xcc\xbf\x02^&\r,PT\xf2\x8a\xb2`\x9ck\xf2/\xdf\xe5_\xb0\xed\xef\xd96\xa8\xb06\xd5v#\x94\xa7f\x8f\xaf\xd3\xb1\x97h\xd8&s\x8de\xcc5\xf3\xcd\xe4\xfe\x81\xaa\x92\xe84\x87\x1cx\xc0\xeb\xf0\xa9\xf0\x8e\xd69:!G)M\x16\x19\x03\x87\x86\xb6\xfa\xc6s\x16)(\x88\r\xde\xe1%\xa2l\xe9\xcf\xac\xc9T\xcc1\xdf\x02"2\xe0\xfb)\xe3\x0bU\x85\x976\x02\x88"\xd5=\xe3\xa4\xd0o\xc3wT\xe2WI\x93\xfa\x0b\x80W\xa5>UqC[\xf3X\xeb\x1c\xbf\xda\x88fm\xb14\x07\xad\xf4E"\xc4N\xe2m\x88\x1d#wl\x1be\xdb\xb0\xc3L\xdd\xaf\xb0\x0e`\x88\xe3\x0e\xac{c\xec\x9c\x17\xbfA\x9b\x9bZp\x0e\x8a\x1b\x9b\xfa6&lk\xbd\xd0&\xfb\x8d\x9b\x06GA\xa9KQ\x02\xc7;\x91\x93!\xd7n(\x01b\xc7\xb6\xf3\xd2\x97\x08 \xed\x1cE\xd0\xc1\'\xa4\xa1\xads\xf6m\xb6]\x14\xee\x13\xc0<qek\xa16\xa7.\x1d*\x92h\xebK\xb8.\xf5\x18\xbd\xbcc\x9b\xa1j\xab\xfa\xe7\x16E\x8ad\x1b\x83\x8e}\'\xe7/J_\xcd\x01\xe88\x13\xac\x84*\x92\xaa\x13\xb4\xa7o\xf4\xdb\xb8\xf0\x1949\xa9I\x85J\xa7S7\x08[\x08\xca[l\x03\x87\xe6\x1a\xcbL\xf3\xcc`|\x96\x86|\xe3%\xe7]N=\x85g\xb2\xa0\r\x0f\xb6\x1d\x17>\x83\xd2\xe2bL\x02\xb7\xd0TJ1\xfa\x1b\xda\x14\xdb\x86\xbe{\x8ak@\x1c\xe6Xv\x82\xd2\xd4"\x1a\n\xdd\xe2\x1b\xf1\xb9\xcc\xf8@S\xc7\x02& \xa4\xa4L\xb9\xa5\xa1)\xa2-5\x07\x0247\xd4\x02\xd0\xd8\xc5\xc7\xa9\xadF\x94gz\x14&\xfb^\x8b\xc4GL\x84~\xfb\xa4\xd8\x86\x9d@\xe8\x00a\'\xeaD>/\x8a\x18\x95\xad\xfd\xf6\xd0wU)~\xb4\xe5qn\x1ft\xcd\xc7$\xad\x84r\xfa\xb55N\xc3\x1a\xfe\xbc\xc2h\x08q\x8f\n34wE\x91\xb2\xfeO\xdf\x0f\x18_\x05\x8c{\x88\x99\xb26\xb1\x0f\xac\x9b\xea:\xd6TG[\xcf\xad\xe9\x1a\x01\xe0n\x9c\xc9\xa1\xbe\xb8\xec\x02\xcb\xf3a\xca\xb8r\xdaj`<\xc8\xb6A\x11\xd1\xf9\xa4\t\xfe\x92\xf9\xac\x0e\xe7\xd9W\xf1\xf9X\xd6\x00j\x90\xa9c\x83\xd2\x95\xf4\x81%\xa83\xaf\xad1,\x18[\x1dy\x18\xf2\x02b%w;\xd8"\x9a7`<\xfc4\x1a\xe0\x15\x10\t\x978o\xb9\xe8\xbb\x86|\x0e\x0c\x0e,9]\xaep\x17\x7f\xee\x1e,\xc9\xcfD\xaeg\xdf\xde\r\x96\xef\t\xa9\x16\xf7~\x1a\xb6\xc38\xad\x9a\xcf\xfdT\xc81r_m\xaa\xb8#\xd8\x02\xe7\xc8\xa7jU=\xd6\x9bz\xb5&\xabz:[\xd4\xf7\xe4y=[|\x8b\xfe\x82\xc1\xf5fU\xcd\xfc]\x1d\xe8zz\x01\xb1\x1a\x1dZ\xae\x99\xd2ESN$|\xc6;L\xdch8\xfb\xf6\x00\x8b\x90\xfb\xd9tZ\xaf\xea\xc5]M\x9e\xf0n\x91\x88>8\xf3\x90\x90\xfb\xba~\xc2\t\x0f\xcby\x8d\xd8B\'\x06\xa3\xac\x07\x06=Vd^\xff\xa7\x9e\xfb\r,\x10\xd2U\xc8\x8dxo\x81\xcd\x050\xa3\xc28D\x0eA\x06)\xb8#\x1fz\xc3aE\x90\xe4[\x92\x02+=|\x1a<\x07cEB\x06l\x95\x04\x17]\x89(\x89\xb1\xe3\x99\x0e%\xb1\xb9\x82O\x89\xe7\xad\xa6$\xef\xe3\xc1\xfcJ\x96=\xc1\x1bA\xd2\x9a\xb8\'\x9e\x16\x9b\x92\xc8\xad \xa9\xb6$}\xff\x0c|\xc0\x91\x01P{k\xdb%=B\xbaHBV\xe9x\x7f\x16\xf6V\xdc\xed\x91Dm\xcd\x16B\x94\xdb\x80\xb1\x0eH1\xbc\xcbh\x93\xf4\xd8\xda"\t\x15\x84\xf9\xac\xf0\x97&\xd8\xb1 \x9f\xb5J\xc2\xd1\xfa\xcam\xd9\xe9\xef\x14\xe0Sbvb?\x80D\xd2*\x89\x08\xf9\xfb\x90(i\xb5\xdf\x0bB<`\xcb\xb0Yo\x95D;}\r`\xa9\x8b\x0b\xda\n\xc9beU\xed\x92\xda\xef\xc9\xcb\x9e\xd2\xf1p\xe6\x0b{\xe3\xd5\xe5\x1eI\x1f\xb7"KJj\x83\xb6x\xea\xf1\xd6\xb0}\x92\x0c%e\xf1\'\xb4\x1e\xd1N\x1a\xee=\xec\x1el5EIU\xb4u\x8c\x87:\xa2E\x8c>\xf9\x9a\xa4.\x91`\x83d8\xc5\xe1\n\xd8\xbb\xb5I*\x87\x92&K\n\xbcU\xf3~\x8c\xb9b\xb4yM\xd2\x16\x84\xa4\n\x19\xad\x8d\t\xda\xea=\xfeT\x06%]A\xc8g2\xe4\x90e4D\xa3\x15{$1\xfax\x89!a\xb5\n{K\x1aoE\xf7d\x99\x92Hm\x84 \xb9M\x1ej`k`\xd9\xc7\xf0\x85\xc8\xd7z\xbe\xfcA~TkR\xdd\xdf\x87/v\xc6\xfev>\n$9\xcf\xe5[T\xde\xc2\xe3H\xe3;,\xce,6\x18\x81\xc3\xc3:\x8b\x0f\xd5~\n\xc7\x97\x7f\xe0o\xf2\x1a\x1f#M\x1e6\xc9\xd8$\xb9\xf3\xbaZ\x90\x9b\x87\xd9t\x13:\xfcCr^\xbd\x94\x01\xa9\xfb\x05\x96\x83\x83\x032\xa9\xbe>\xcf\xab\x15\x19\xcd\xd6\x1b\xd4f9%\xd7^\xbd\xc7z\xb1!g[\xa0\xc1\xec\x82\xcb-\x1az\x14-\xdf\x1a\xfe\xb6\xc9\x88\xa5\xd1\x1f\xd7\xb7`\xb0\x1f\x86\xf6\x88\xa6\xe1\x8f\xe3\xf1\x00\x069~u\x91\xc6\xbc\x9a\xb7\x8f\xd5\x8b\x9f\r\xca\xee\xbc@\xdb\x8e\x82]y\xcfz:\xaf\xefP\xc1u\xd4\xc9\xc3\xdf\xf6\xda\xeb\x86.L//\x8bK\x8e\xd0\r\x19{D\xf5\xe8\x8f\xb8^"\xf8G\xb1J\x85\xa1\xf0E\x9a\xb7\xeb\x9dx\x1f`\xfd\x1f\xfb(P\xff'
p243
sg20
g21
sg27
Nsg29
Nsg30
VShelXL
p244
sg32
Nsg33
S'7ae06133fd077a4ffa06fe901c021c29'
p245
sg35
I27
sg36
VLeast Squares
p246
sg37
F0.20979999999999999
sbag1
(g12
g3
NtRp247
(dp248
g15
I00
sg6
I30
sg7
S'4ba71368b899e6f476378f34df6eac37'
p249
sg16
(lp250
I30
asg18
S'x\xda\x8dY\xffO[9\x12\xff=R\xfe\x07k\xb5\xa7k\x05\xa4\xb6\xc7_O\xc7J,\x0b\r\xd7@\x80\xe6\xee\xba\xd5J\xd5ky\x94\xa8!\xe1\x92p\xe5\xfe\xfb\x1d\xdb\xcf\xe34\xef\x85\x83R\xe5\xc5\xcfc\xcf|f\xe63c\xd3\xef1\xfcY\xd7\xf7\x0f\x9f\xf4`Y\xaf\xd8\x97e]\xad\xeb\x1b\xf6\xf9\x7f\xec\xfd\xf0d\xf4at \xb9Pol\xbf\xd7\xefM\xce&\xa3f\xee\xa7*\xce\x9e\xce\xd9\xa5|%^\xe7\xff\xfd\xde\xf5\xc99\x1b\xcfn\xd8\xc6\xdc\x1d\xb3\xe2\xf2\x13\xb6Z\xcc\x1e\xd7\xd3\xc5|\xc7\xack\xc1\xf8@H\xb7\xcf\xae\xbf\xd7\xd57\xfc\xc2A\xee\xb3\xa3\xd9\xc3]\x15\xbep\xb1\xcf\xc6\xcbi=_Wq\x95*(\xf5\xf0\xb8N\xd2\xa7\xb3\xea\xcb7\xf6\xc4\x0e\xd9\x01\x1f(k\xd9+\x94\x01\xad\xd8kv\xbb\\\xdc\xb3\xcbj\xb9Z\xccW\x7fe\xffy\\\xac\xc3"\xabFn\xb1\xbc\x7f\x9cU\xecv\xf18/XL\xfe\xc6\x8e\x85cc\xdf\xef\x1d\x9f\x8cF\xb8\x94\x15\xdc\x02\xb3\x03k\rs\x03\xe3=0i\x06Nx\xc3<O\xbf\xfd\xde\xc7\x93\xebk\xa6\xa2\xb2\x1c\xd2G\xfa&\xd0\xb6\xf0\xaf\xdf\x1b\x1dM&\xec@\xf4{\xef\x7f??\xc7w\xfa\xe0\xc3\xfe\xc1\xef\xfb\xf8\xb0\xf7\xb1\x19\xc4\x91\xf05\x0e\x1e|,3\xf7\xe28N\x8e\x83\xa7G\xc7\xec\x98\r\xd9\xb8\xdf\xfb\xe7\xc5\xd9\x84iH\xbf\xfd\x1e\xc3]\x06\xef\x07L\xf5{\x97\xa3\xa3\x0b\xc6$\xee\xfb\xeb\xf8\xe27\xf6\xf3\xb0\xdf\x9bMW\xeb\xf0\xea\xf6\xbez`\xb2\xdf;:\x9e\x1c%(\xfe\xbe\x98\xd5OrP?\xad\x97\xd5\xea\x97fl\xf8m\xf6~\xf9\x85\xfd\xf4\x97\xc1\x1f\x7f4\xc1s\xf7m\xf6S~\xfdfK\x06\xf7\xfe\xf7\xdb\xe1$\x84\x1a\x1fH\x1e~\xfa\xbd\xd3\x7f\x1d]\xb3\xf4\x83@j\'\x11\xd61\x82\xc2\x18\xa410\xc2\x18\x97\x9e\xb5\x03\x05\xa6y6R+\x1b\x9e\x85\x18\xc4\xc5\xd28W2\r\xe3\xa3\x968\xfb\xb0\xdfc\x8c\xb6\xe0R@X\xf9 @\xaf\x8dnF\xb9u\xf4\xc8\xad\x8d:H\xd2Ak\x89\x9b5:\x82u\xd0\xcc5\x00\x1eD\x87\x0e\xd2\xe5\xe9\\Y\'\xb7uP\\p\xd2\x81\xe7\x99\\H\x9dG%`\x18\x1c\x9d\x9e}`B\xa16\xc3\xa8\x8d\xcc\x96;/\x1b\x14\xac\x14J\x8aF\x1b4]\xa8-m\x0e\xc4@\'\xa4\xe3j,\xc4\xd98D`\xb6\x8d{-\xb5O\xcf\x0e\xd1\x11y\x17-|z\xde\xb2\r\x9c |\x05\xf0\x96m\x1b\x06I/\xb2A\x1b\xf8:\x80-\xdb\x80lC\x134\x88l\x1bn\xe0\xc9\x03V\xc2\xcblS\xc5o\x00R4\xb1\x83z\xe1r\xcd\xca\xa8\x8f\xd2m\xdb\x04>\x19\xb2C\xb4l\x03eT6\xc8h\xb2\xcd+\x9f\xfdnd\xd2A\x17|\xb5\xe4\xa6y\xaf\xacq.\xe3\xeb\x10k\xe8\x8c_\x9d\x1f\xadBh\xb6t\xd0Fe\x1dd`\x98\x1c\xbf\x045\x06\x84\x8c:\x18\xd2\xc1 (\xbe\xc1AX\xad\xb2\xbe\xc6\x80I\x9bm\xe9\xe0\x94\xb7\x14\xabN\xb5|\xecx\xb6\x98\x9b\x10\x99icpYH\x80\xe2[>6%~\xa5B\x15\x1bm\x9c\xd2&\xc7\xafS\x98\xeb/\xf3\xb1-\xfc 8\x88\x9c\x8f\xd6\xab\x92\xa7\xb8\x9a\xeb\xb0\xcd8\x9b\xd54\x82\xb7\xf9\xc1\x082\x08\xbdE\xa4\x90\xf3\x82\x0b\xef]\xd4\xc1\x15\x1f\x1bi\xf3\xa2\x18\xa9\xca\xd8\x8c/\xa2\xad\xbb|\xec\x0c\x10\xd4\xd6\xb7\xe2\xcc*IL@B\xc2DbK!\x178\xea\x98\xf3_q\xe9&\xb6\xa4\xf5\x19\x7f\xa5\xb8\xd59\x07\x0c\x0ew\xe1\x80\x94\xe6\xc8\xc7\x18\x1d\xdb:\x80%\x1d8\x101\t\xf21n\xa1\xa3\x0e\xc7\xa4\x83\xc6\xa4\x91\xcd\xa2\x12\x94\xccQb\x84\x07\xdb\xc9\xd5\xaa\xe4[\xc8\xce\x16\x97\x80\xcb\x1b;\xbb\x91z\xc4\x9eB\xf0\xa8\xc3o\x05\x87\x10|\x19\x7f\xe5 S<\ny\xd5\xc5\xd5\xa8B&,\xd0\xa6\x1d\x0f\xd2S\xac\x8b\x988qc\xe5\x89\xe50\x9a\xa3\x0e\'\xa4\x83\xb4\xceQ\x0c(\xe4\x04I\x0c\xady\x97\x0e \x01\xc8f\xd5\xaa\x17\x18\x88\xc5\xf8L\x8f\xe8\x00C\xbe\xd0\x8d\x0e\xa7\x05\x07\x0b4U9\x9d\xa88\xe2\x80\xb1\xd3]\xb3\x14\xa9\x83\xf5\xae\x85\x83\x17YE\xc1%\xb9\x85\x0b\n\r\xcc\x96\xa8\xc3[\xd2A`=\xca\x0e\xc6\xd8\x80\x9c\x9b\x98\x98\x98\x18]8(*\x1e\xda!\x05\xb5\xf2\x82\x03U\x11Q\xca\xb8 u,WQ\x87\xe1\x06\x0eV\xe7j\tNS\xe5\xc4\xd4\x84n_(\x9dK\x95\x02\xdd\xe2_\xac(\x92H\xc1QhpUF\x15D\x1d\xceJ<\x08\xab,\xcf5\x16\x19<c\x82\x15\xd6w\xe5&P*\xa3\x93u\x8b\x1f0s\x05\x85\xa7\xc9\xc6\x0b\xac\xac\xf9\x11\x8d\xcb\x8c) \xf2\xef\x19\xf1/\x08c]\xa3\x81C\x8a\xd2T\x918p\xdd\xe6_\xb9\xcd\xbfh\xdb?\xc86\xc0\xa4\xc8\xf5\r9\xd7S\x9c\xf9\x80p\xa7mV\x17\xdei\xc7\x19X\xca,n\x0c%\xba\xa4\x0c\x00i\xa2\x0e\xef\n\xef\x18+s.\x08\xe4\x14\xe2>\x8ct\xe9\xbb\xea\x9b\x14\x9cz\x18\xd3\xee\xcf\x84\'\xa6u$\x845\x96j\x00p\x99\x11Q\t\xdfw\x84\xafAR2\xd4\xcf(\'U\xd6\xc67u\xef\xff\xe3;*\xf1\x8b\xe5Z\xe7\xf8\xd5\x18<\xb9\xceH\xcb}W\xed\xc6n\x99\xca\x92\x15\x1d9\xe4\xa9\xa8%uR\xec\xe4=0v<l\xd96"\xdb\xb09q9^\xc0y\xa1\x1aW*\x8f\xbd\xf9\x0bm;/~\xc3\x0e&{\x1b\xbb$\x93\xf1\xc5\x16\x10Lgod\xac\xa4\xb6\xca\xb4lCz\xc8\x95\x01\xa9\xdcS2p\xa2L/\xfc\x96m\xe7\xa5/\x01\'m\xee\x92\x14\xd6\xe5\xc66\x8d=\x811/\xb3\xed\xa2p\x1f\xf6\x1f\xb9\x89rX\x81\xb3\x9d\xd8r\x81\xec\xb2\r7)5\xc0\x9b\x0e\xdb(\x19\xbc7\xd4\xec\xe5\xde\x07\x89\xd8\xa9\xad\x9c\xbf(}\xb5\xf4:/\x8f\x8e\xe2\xf9\xd9`\xc5\xb6/\xf4\xdb\xb8\xf0\x99\xd6\x98\xc6\xd96\xd0d\x1b\x92\xb2\xe8\xe2u-)&A\xd8v\x9d\xc7V\xbf\xe4\x1b\x91\xb9\xf0\xa5\xbe\x19\x93\xb5\x91\xc9\xb6\xa3\xc2gX\xfcr\x8d\xf6\xca\x8aL\xca\xc6\x827b\xa7m\xc3\xd8=\xe5>\x14\xe377\xd3\x1e9\x99\xceW\xd84px\x19>\x97\x84\x0f6u"5W(\x84\xf9\x9b\xa3\xca`S\xc4]\xd7\xb9CPq\x05\xde\xae\xff\xde@)4\x92\x1e\x81\x88\x14\x19\x9d\xfamH\xfd\xf6q\xb1\xcd\xe2\x91-y%\xec\xc4K7\x82T,w\xf6\xdb\xc3\xd8UI\xea\x9ay\xb6H C\xe4V\xc1h0\xdc?\xb7\xc6IZ#\x9eWxs\xfa\x89\xa8Hk\xa8+2\x9c\xbf\xa0\xefG\x8c\xaf\x12\xc6\x07\x013\x8dMe\xee\xf9\xb4\xcd\xbd&\xd6T\xd5:E$\xe2\x13\x86\xe0\xc6:\xf7#\xc6\x02\x1dM.\xb0\x92\x0eSV\xe5G\x89\xed\xec\x16\xc6\xa7d[8U\xe5\x9b\t\xacj"\x1f\x1c\xf0p\xe34<\x87\xcf\xdb\xb2\x06zYf>\xc5d\xf6TO\xac\xb7\xe6\xb95\x86\x05c\x87$\xda \x01\x986\xae\x9c\x00]Wmoa<|7:\rW@,]\xe2\xbc\xe4\xa2\xef\x1a\xf3918\xe6\xeb\xedb\x19v\xc1\xae@\xb1\xd3\x05\xfb\x85\xa9\xd5\xf4\xeb\xab\xd3\xc5k\xc6\xaa\xf9M\x9c&\x91\xfe\xc2\xb4j6\x8bS\x83\xebn\xaau\xd5\xec\x88\xb6`Yz\xa8\x96\xd5}\xbd\xae\x97+\xb6\xaco\xa7\xf3\xfa\x86=\xae\xa6\xf3\xaf\x8d\xbfpp\xb5^V\xd3xW\x87\xba\x9e\\`\xac6\x0e-\xd7L\xf9\xa2\x89\x12)<\x87;\xcc\xb0\xd1p\xfa\xf5\x0e\x17a7\xd3\xdb\xdbzY\xcf\xbf\xd4\xec!\xdc-2\x18Xm\xf7\x19\xbb\xa9\xeb\x870\xe1n1\xab\x03\xb6\xd6p\x1c\x15\x07h\xd0}\xc5f\xf5\x7f\xebY\xdc\xc0!!]%\x9ei\xee-B{\x8c\xcc\xa8C}\x0e\x1c\x12\x18\xa9\xe0\x1e\xf80\x1a\x8e+\xa2\xa4\xdc\x90\x84\xd0\xfe\xe2g\xa8\xdb\xb1"\x85SF\xa7$\xba\xe8\n\x1a\xc9\x10;>du\x90TQ\xd2b\xdf\xd1%)\xb1\xe6\xa2\xa4*{J\xd9H\xc4cq\xd83|\xb6%\x03\xb7\xa2\xa4\xde\x90\x84\xd0\xdb#\x1f`mI\xda\xbb\x1d\x92\x11!S$1\xa0Ms\x7f\x96\xb4\xd6\xd2\xef\x90\x0c\xda\xda\r\x84\xb8L\xdaJ\x93\x90\x8a\xb7y]\x92\x11[W$\xb1\x82\x88\x98\x15\x92\xdb\xd4\xb1\x84\xf9\x9d\x92x\xac\xbd\xf2\x1bvj\x11\xb5\x94J\xe9\xd4\x0f\x84\xab\x9fN\xc9\x18\t\xbcH\xc6S \xee\x19\xd9\t%\x85\xdb\xb5g\xb0S\x08\x92\xc4f(\xda\x07\xa0xSYu\xb7\xa4\t^\x89G\x92fO\x95\xbc\xa1\x9c\xe5\xa9\xc7\nM\xdenI I,MI\xdbxN\x0b1$v`kD\x90T\xc5\x9fZ\x98tW\xeb}\xba\xf7p\xee9I]\xb4\x8d\xa7\xcaPG\x8cl\xa2O\xed\x90\xe4A\xd2\x94Hp\xc9+\x16\xd2\xa7\x89\xa7\xbc.I\xed\x83\xa4%I\x844y\x83\'\x7fZk\xdcs\x92\xae \xa44\xa4\xd8\xb2&i\xabw\xc4\xad\xb6A\xd2\x17\x84b&c\x0e\xc5\xf6&\xde\xe1\xee\xc06\\\xaa\\\xc9\x12C\xe0\x8cI{\xa7H\xc0Vi\x97\xb6*P\x1bc\x81\xdc&w5\xb25\xb2\xec}\xfa\x83\xc8\xe7z\xb6\xf8\xce\xbeW+V\xdd\xdc\xa4?\xec\x8c\xe3\xed|#\x90\xe5"\x97oPy\x07\x8f\x07\x1a\xdfbq\xe1\x0c\xa6e\xe2\xf0\xb4\xce\xfcM\xb5\x9b\xc2\xc3\xcb\x1f\xf8\x9b=\xc7\xc7\x81&\xf7;\xc88\xcb\x9d\xd7\xd5\x9c\xbd\xbf\x9b\xde\xae\xd3!m\x9f\x9dWOe\x00`P`\xd9\xdb\xdbc\x93\xea\xf3\xe3\xacZ\xb2\xd1t\xb5\x0e\xda,n\xd9uT\xef\xbe\x9e\xaf\xd9\xd9\x06h8\xbb\xe0\xf2)\x18z\xd8X\xbe1\xfcuM\x88\xe5\xd1\xef\xd7\x9f\xd0\xe08\x8c\x11\xc2\xf3\xf0\xdb\xf1\xf8\x14\x07eh\n\xf2XT\xf3\xd3}\xf5\x14gs\x80\xad\x17\xc1\xb6\xc3d\x17\xedY\xdf\xce\xea/A\xc1U\xa3S\x84\xbf\xebu\xd4-\xb80\xbf\xbc,.9\x0cn \xec\x03\xaa\x87?\xe2z\x19\xc0?l\xaaT\x1aJ\x7fH\x8bv\xbd\x82\xd7\t\xd6?\x01QpQ\x10'
p251
sg20
g21
sg27
Nsg29
Nsg30
VShelXL
p252
sg32
Nsg33
S'7ae06133fd077a4ffa06fe901c021c29'
p253
sg35
I28
sg36
VLeast Squares
p254
sg37
F0.2097
sbag1
(g12
g3
NtRp255
(dp256
g15
I00
sg6
I31
sg7
S'74a1bf6e6e9469e78bc16fce92e2fdb3'
p257
sg16
(lp258
I31
asg18
S'x\xda\x8dYmo\x1b\xb9\x11\xfe.@\xff\x818\xb4h\x02[\n\x87\xef,\xea\x03|>+r#[~Q\xdb\\p\x80\xb1\x89W\xb1\x10Y\xf2Ir\xe3\xfe\xfb\x0e\xdf\x15\xed\xcag\xc5\x81h.\x87\x9cyf\xe6\x99Y\xba\xdb!\xf8\xd9\xd4\x0f\x8f\xb7\xb2\xbf\xaa\xd7\xe4\xcb\xaa\xae6\xf5\x1d\xf9\xfc?r3<\x1d}\x1c\xf5\x18\x05\xf1Nw;\xdd\xce\xe4l2\x8ako+\xbfz\xb6 \x97\xec\r\xbcM\xff\xbb\x9d\xeb\xd3s2\x9e\xdf\x91\xad\xb5{V\xf9\xed\'d\xbd\x9c?mf\xcb\xc5\x9eU\xd7@h\x1f\x989$\xd7\xdf\xeb\xea\x1b\xfeB9;$\xc7\xf3\xc7\xfb\xca\xfdB\xe1\x90\x8cW\xb3z\xb1\xa9\xfc.\x95S\xea\xf1i\x13\xa4\x07\xf3\xea\xcb7\xf2L\x8eH\x8f\xf6\x85\xd6\xe4\r\xcap)\xc8[2]-\x1f\xc8e\xb5Z/\x17\xeb\xbf\x91?\x9e\x96\x1b\xb7\xc9:\xca-W\x0fO\xf3\x8aL\x97O\x8b\x82\xc5\xe4\xef\xe4\x04\x0c\x19\xdbn\xe7\xe4t4\xc2\xad4P\xcd\x89\xeek\xad\x88\xe9+k9a\xaao\xc0*bi\xf8\xe9v>\x9d^_\x13\xe1\x95\xa5<|\x85\xdf\x00ms\xff\xba\x9d\xd1\xf1dBz\xd0\xed\xdc\xfcv~\x8e\xcfd\xef\xe3a\xef\xb7C\x1c\x1c|\x8a\x938\xe3~\xf5\x93\xbdOe\xe5\x81\x9f\xc7\xc5~rp|BN\xc8\x90\x8c\xbb\x9d\x7f]\x9cM\x88\xe4\xe1\xa7\xdb!xJ\xff\xa6OD\xb7s9:\xbe \x84\xe1\xb9\xbf\x8c/~%\x7f\x19v;\xf3\xd9z\xe3\x1eM\x1f\xaaG\xc2\xba\x9d\xe3\x93\xc9q\x80\xe2\x1f\xcby\xfd\xcc\xfa\xf5\xf3fU\xad\x7f\x8es\xc3o\xf3\x9b\xd5\x17\xf2\xd3_\xfb\xbf\xff\x1e\x83\xe7\xfe\xdb\xfc\xa7\xf4\xf8\xdd\x8e\x0c\x9e\xfd\x9f\xf7\xc3\x89\x0b5\xdag\xd4}\xba\x9d\xc1\xbf\x8f\xafI\xf8 \x90\xd2P\x8c\xb11\x82B\x08\x0fs\\\x812"\x8c\xa5\xe1B\xa88VLJ?\x0f\xd0\xf7\x9b\x85y*\x98`q(\x19\xae>\xeav\x08\xc9GP\x06\xcc\xed\xdcs\xd0\xe3\x1eq\x96j\x93\x87\xd4\x08\xaf\x03\xcb:H\xc9\x98\x96QG\xae\xb5\xd5a\xac8\xb7\x9c\xb5\xe8\xc0\x8c\x82\xa4\x8e6tW\x07\xe17\x8f:P\x99\x0e\x06\x96g\x99@l\x8e\x07g\x1f\t\x08Dd\xe8\x05X\xb2\xdcH\x15O\xd2\x0c\xb46Q\x1b*@\xef"\xd2\x83\xbe\x0cH\xfb\xdd\x88\x8b\xb3\xb1\x8b\xc0d\x1b\xb5\x92\xd1\x88\xa9\xa18\xcc6\x83\xb1\xb2\xc56nx\x12\x95\xc0l\xc36\x91\xd0A\x9dm6(k\x89\xf0\xca]\xdbx\xb6\r\xbdg\x98I\xb6!\x8e"{@\x85\xf9?\xb7M\x14\xbfq\xcett\x84\xc0\xa5\xd2\xc6\x9dQ\x1f\xde\x12;\x80>H\xca\x0b\t|\xd76.\x94H\x06)\xbf\x99\x1fZ\xa3\x92\xdf\x15\xb3^\x07Y\xf0\x95\x0ch\x1c\x0b\xad,@\x8ae\x06\xd0\x1e\xbf9v4G,wt\x90\xcag@\xcf\x87\xb2\xc9\xb1ch\x8aj\x10<\xe8\xa0\xb2\x0e\n\x15\x82\x88$h)R\xd8+\xc5\x95n\xf3\xb1\x11\xd9]\x82\x9a\xa6\x8f\r\xcd\xde\x94\xde\xdd\xfe`\x9e\x15\x07\xcew}\xacJ\xfc2\xc1S\xc4\x81As\x93\x96F(xe\xfc\xea\xc2\x0f@\xc1\xc6s\x95\xb6"\xd9\x80\x0enF\x8c\xd3M\x19f\xd3\x10h\x93\x1f\x14K>\x06ei&\x05\x96m\xb3:\xe0k\x8a\x8f\x15\xc3`\xcd\x91*S\x10)\x85\t\xd9\x86\xaf0\xc9h\x84\xda4t\xe0Zd\x8e\x02\x93"\x12\x14\x979\xe44\xd2\xf3\t\xa5\xbf\xe0\xd61\xb6\x98A\xae\x89cQ\xf2M*k\xb4m\xe3(\x96\xd2\x01}l\x1b>\xe6\\\xe5\x00\xa7\\eu,\xcf\x94)\x94\xd7\xe1$\xeb 1i \xee\xcf\xb8\x80\x94\x17\n\xa5l\x9b/\x04W%\xce0*w\xe3Lf_P\xa3tI\xbd\x82\x0e\x05\xaf\xc3\xaf\x05\x07\x17\x87)\xbe\x85\xe1*\xf9B"\xd3\xb5\xfa\x82\xe6\xb0\xe5\xb2\xa9\x03\x0b$\x16\x08Z\x16\xda\xceD\x81\x8cG\xbd\x0e\xa7Y\x07\xa6\x8d\xb1\x89\x951\xa8S\x9a*\xc7*m\xbe\xe0\x0c\xb2/\x90\xb4vu\xc0\nX\x8c\xe7\xc5\x012\xa7\xbf\xe4A\x87A\xc1A#\x0cqSa$\xcb9\x82\t\xabLk\xcd\x12Y\x1d\xc7\x16\xbb8XH8\xb8\x8c\xcb\xa1A\x8bf:\xc4\xc3\xfb\xac\x030\x10)\xd316x\x8aOD\x04L\x1b\xf7q\x9e\xca,\x95\xa6\xc9;\\\x97bi\xa0\x94q\x9f{\xa1\xccP\xe9u\x18n\xe1\xa0\x15\x8dcn\xa4\xe5Y\x07\xcdB,\xef\xea 2\xac\x82\xcbf\r`i7\x14\xb1e\x98\x13\x1a\xb3\xc5x\x1d\xceJ< \r\x18\x93j\xac\xcc~\x91\x88\xa9\x816\x1dl.\xa2Z\x89\x06\x0eL\xea\xad,6\x89\xaeh.\xb7\x80\x07&\xc6\x04\xee\xf9\xf7,\xf3/\x07\xc7\x93Q\x1b\xa4\xa8\xdcQ\x19\xd7\xb74\xf9\x97\xed\xf2/\xda\xf6\xcfl\x1b\x07I\x13\xa6\xc8\xb96w#\x16\x1b7\xd9n[\xc6\x97\xeaf\xbeq-2\x92\xba$z\xa1 \xceC\xce\x7f(\xbc\x83U\x0c\xe2\xb9\x80\xe9h\x12\x17k\r\xac-\xdf\xb07\xd7\xb9\x87\x91M\xde\x01S\x1a\x17ks\xbe\xe5\xc2\x81\xf5M%DD\xc0\xf7C\xc6W\x01\xa0\xe9\xa5\x1d\x92\t_D=\xb0\xe3\x9f\xe3;*\xf1+\x05\xd3QY\x8e\xcdb\xca!\x89\x9d\rm\x8b\x1d\xa5S\xca\xb9!m\xe6\x90\xcd\xf8\x8a\x9c8X\x08s\x99a\x8eS\x7f\xb0m\x94m\x13L\xf2\xc4\x87\xdcX*#\xeah\xa5\x91\xaf\x8c\x9d\xf3\xe27\xa4\xbd\x94\xf0\xcci\x9bj\x16\x07.\xdarS(\x95\xf9\x81\xa9F\xdd\xd4T%\xbfqil\xc9\x8b\xdc\xadX\xd8\xf5\xdby\xe9K\xb8a\x82\xa7(22wj\xd8\x13\x88W\xfa\xed\xa2p\x9fk\x16#\xa6\xc6h#S\x97\xc3\x15\x87\xd6w\x06\xa5\x8b\x99\x947m\x83b\xd0V\xb3\x97\xe5AQ\xbb\x93\xf3\x17\xa5\xaffV\xa47\x1c\x83\x14\x96J\x9e\xc2\x82\xd4@z\x8fm\xe3\xc2gR\x18\x9bm\xc37\xe9\x94\xf3H\xcaL\xb7\xd8\x86=Q\n/\x0e\xba\xf9>\xa4A\x95|\xcb9\xcf\xb2<r\xa6L\xda\xb0`\xdbq\xe13\x89\x19\x1f5\xb3\x02\x93\xd4\xa6nPP\x80\xbd\xb6\r}\xf7\x14\xf7\x00\xccR\x16=d\x99U\xe5M\x01sV\xbf\x0e\x9f\xcb\x8c\x0f6u\xb1\xf7A!,|)!\x95k\x8aZ\xdf;\x80f|\x90 w\xf1\xb1\xca\x94B\xc3\xf30th\xc1\xf7\x96\xa5~\x9b\x87~\xfb\xa4\xd8\x86\xaf\x11\xb1\xf3\t\'\xb1\xdc\x8d\xc4\xcdZ\xfb\xed\xa1\xef\xaaX\xa6\x12\x1b:`\xdc\x03 {\x1f[1\xc5\xd8K{\x9c\x86=\xfc\xfb\n\xb6\x8c&\xa3\xc2\xa5(]Q\x1bw\xc8\x16\x8c\xaf\x02\xc6=\x87\x99\xb4\xa9=\x17\xc8C\xba\xd4T\xd1\xc8V\x0f\xacJm\x18\xf8\x86\xf6G\x8c\x91$\xa0\xac\xcc\xc5\x06\x81\xb5\xe5mk\x17\xe3A\xb6\r\xdf\xaaX\xe6Bjr\xb6Klu\x98z\t\x9f\xf7e\x0f\x85Q\x93:64#\xb1!v*F\x99\x97\xf6\x18\x16\x8c\x8d\xa6"\xee\xc1=\xdd%\x8c\x816*a\x1b\xc6\xc3\x0f\xa3\x81\xbb\x02"\xe1\x12\xe75\x17}\xd7@\x8e\x02\x83[E\xa6\xcb\x95;\x85\xa3\x13\xc8`I~&b=\xfb\xfaf\xb0|KH\xb5\xb8\xf3\xcb\xf0\xe3\x97U\xf3\xb9_\x8a9F\xee\xaaM\x15OD[p\xc1c\xb5\xaa\x1e\xeaM\xbdZ\x93U=\x9d-\xea;\xf2\xb4\x9e-\xbeF\x7f\xe1\xe4z\xb3\xaaf\xfe\xae\x0eu=\xbd\xc0X\x8d\x0e-\xd7L\xe9\xa2)\'\x92\x1b\xbb;Lw\xd0p\xf6\xf5\x1e7!w\xb3\xe9\xb4^\xd5\x8b/5ytw\x8b\x84\xbb{\xa8CB\xee\xea\xfa\xd1-\xb8_\xcek\x87\xad\x96\ng\xa1\x87\x06=Td^\xff\xb7\x9e\xfb\x03\x0c\x12\xd2U\xc8\x8dxo\xe1\xde;\x91\x19\xa5\x8bO\xc7!\xce\xab\x05w\xc7\x87\xde\xf0\xbek\x98\xaf\xd8\x96$w\x97\x17\xf8\xad\x1d\xe7\xb8\x8a\xe4ju\xab$\xba\xe8\x8aGI\x17;\xd6\xf5\x02N\xd2us\xf8-\\\xa65%\x19\xd6\\\x94\x14\xe5Ll \x83\x96F\xabp\xa6\xeb6\x9a\x92\xc8\x8bH\xc1WrK\x92\xbb3\x91\x0f\x98\rZs\xc7ym\x92\x1e!U$\xc1\xdf\xa0\xf9\xfb3\x16\xee\xfd\x98\xd9#\xe9\xb4\xd5[\x08Q\x16\xecc\xae\x11pW\xafn\x876I\x8f\xad)\x92R)\xff\x1c\x8b\x9f\x0e\x1d\x8b[\xdf*\xe9\xec\xb4[vz\xfe\xc6o\x11\xb0\xc5&\x0c\xf6H\xfaH\xa0E\x12\xdbk\x7f\xa6\x06\xbf\x0e\x9b\xd4}\x92\xceN_\xac \xf2m\x94\xe4X\rBe\x95\xed\x92\xcaE\x82o(\xe2\x99"`+\x8c\x86\xd0c\xb9\xba\xb6_\x92gI\xe4\xadx\xa6\x0c\xfe\x14\xb0O\x12\x9c\xa4(\xfe\x94 \xc3]\xad\r\xda*c^\x92\x94E[\x0b"\xd4\x11\xc5b\xf4\x89=\x92\xd4I\xaa\x12\t\x06B\xecp\x80\xb0\x03\xdb\x13}\xd2:I\x9d%\xb9\xa0&\xf8Q\xc4lS\xf6%IS\x10\xf2\xaf\x86.\xb6\xb4\x0c\xda\xca}\x92\xdaI\xda\x82\x10\xb7^\xc2\x9a\x10KR\x99=\xd8J\x17}\xac\xc4\x10\x8f1$|U\xf3\xb7\xa2{\xb0\x95\xc2Q\x1b!\x8e\xdc&\xf75\xb25\xb2\xecC\xf8\x83\xc8\xe7z\xbe\xfcN\xbeWkR\xdd\xdd\x85?\xec\x8c\xfd\xed|\x14Hr\x9e\xcb\xb7\xa8\xbc\x85\xc7\x1d\x8d\xef\xb086;\xd8\xf6\x05\x0e\x0f\xfb,\xdeU\xfb)\xdc=\xfc\x81\xbf\xc9K|\xech\xf2\xb0I\xc6*\xc9\x9d\xd7\xd5\x82\xdc\xdc\xcf\xa6\x9b\xd0)\x1e\x92\xf3\xea\xb9L0\xd1/\xb0\x1c\x1c\x1c\x90I\xf5\xf9i^\xad\xc8h\xb6\xde8m\x96Sr\xed\xd5{\xa8\x17\x1br\xb6\x05\x1a\xae.\xb8\xdc:C\x8f\xa2\xe5[\xd3_7\x19\xb14\xfb\xfd\xfa\x16\r\xf6\xd3\x12\xdf\x88\xd3\xf4\xfb\xf1x\x80\x93\xcc5\x05i\xce\xaby\xfbP=\xfb\xd5\xa8\xec\xce\x03g\xdbQ\xb0+\x9fYO\xe7\xf5\x17\xa7\xe0:\xea\xe4\xe1o{\xecus.L\x0f/\x8bK\x8e\x9c\x1b2\xf6\x0e\xd5\xa3\x1fq\xbdt\xe0\x1f\xc5*\x15\xa6\xc2\x1f\xd2\xbc]o\xf8\xdb\x00\xeb\xff\x01\xbb\xa2Q '
p259
sg20
g21
sg27
Nsg29
Nsg30
VShelXL
p260
sg32
Nsg33
S'7ae06133fd077a4ffa06fe901c021c29'
p261
sg35
I29
sg36
VLeast Squares
p262
sg37
F0.20960000000000001
sbag1
(g12
g3
NtRp263
(dp264
g15
I00
sg6
I32
sg7
S'aec5184fe289069a79936d80abf060b0'
p265
sg16
(lp266
I32
asg18
S'x\xda\x8dYmo\x1b\xb9\x11\xfe.@\xff\x818\xb4h\x82\xd8\n9$\x87dQ\x1f\xe0\xf3\xd9\x91\x1b\xd9\xb2\x1d\xb5\xcd\x05\x07\x04\x9bx\x1d\x0b\x91%\x9f$7\xe9\xbf\xef\xf0]\'\xad\x02+\x0e\xbc\xe2r\xc8\x99gf\x9e\x19\xd2\xfd\x1e\xa3\xcf\xba}x\xfc\xa8\x07\xcbv\xc5>/\xdbf\xdd\xde\xb2O\xffc\xef\x86\xa7\xa3\xf7\xa3C\xe0B\xbd6\xfd^\xbf79\x9f\x8c\xd2\xdc\x8fM\x98=\x9d\xb3+x!^\xe6\xff\xfd\xde\xcd\xe9\x05\x1b\xcfn\xd9\xc6\xdc=\xb3\xc2\xf2\x13\xb6Z\xcc\x9e\xd6\xd3\xc5|\xcf\xac\x1b\xc1\xf8@\x80=`7\xdf\xda\xe6+}\xe1\x12\x0e\xd8\xf1\xec\xf1\xbe\xf1_\xb88`\xe3\xe5\xb4\x9d\xaf\x9b\xb0J\xe3\x95z|ZG\xe9\xb3Y\xf3\xf9+\xfb\xce\x8e\xd8!\x1f(c\xd8\x0b\x92\x91Z\xb1\x97\xecn\xb9x`W\xcdr\xb5\x98\xaf\xfe\xc6\xfexZ\xac\xfd"\xab$\xb7X><\xcd\x1av\xb7x\x9aW,&\x7fg\'\xc2\xb2\xb1\xeb\xf7NNG#Z\xca\x08n$3\x03c\x90\xd9\x01:\'\x19\xe0\xc0\n\x87\xcc\xf1\xf8\xd3\xef}8\xbd\xb9a*(\xcbe\xfc\x15\xbf\t\xb2\xcd\xff\xeb\xf7F\xc7\x93\t;\x14\xfd\xde\xbb\xdf..\xe8\x9d>|\x7fp\xf8\xdb\x01=\xbc\xfa\x90\x06i\xc4\x7f\r\x83\x87\x1f\xea\xccWa\x9c&\x87\xc1\xb3\xe3\x13v\xc2\x86l\xdc\xef\xfd\xeb\xf2|\xc2\xb4\x8c?\xfd\x1e\xa3]\x06\xef\x06L\xf5{W\xa3\xe3K\xc6\x80\xf6\xfde|\xf9+\xfb\xcb\xb0\xdf\x9bMWk\xff\xea\xee\xa1yd\xd0\xef\x1d\x9fL\x8e#\x14\xffX\xcc\xda\xef0h\xbf\xaf\x97\xcd\xea\xe746\xfc:{\xb7\xfc\xcc~\xfa\xeb\xe0\xf7\xdfS\xf0\xdc\x7f\x9d\xfd\x94_\xbf\xde\x92\xa1\xbd\xff\xf3f8\xf1\xa1\xc6\x07\xc0\xfd\xa7\xdf;\xfb\xf7\xf1\r\x8b\x1f\x02R\x1bG\xdb\x8e\t\x14\xc6d\x1c\x93(\x90\x80\x0c\xcf\xdaJ\xa5!=#hm\xfd\xb3\x10\x83\xb0X\x1c\xe7\n\xa4K\x8f\x1a\xc8\xec\xa3~\x8f\xb1\xb2\x05\x07!\x14=\x1dz\xe8\xb5\xce3\xb91\xe5\x91[\x17t\x80\xa2\x83\xd6\x006\xbd7\xd2\x18\x93\xf6B)\x9d\x84\x0e\x1d\xc0"fu\xfc\xca[:H\x17,\x8a:\xf0<\x93\x0b\xe0y\x14\x14\xe5\xda\xf1\xd9\xf9{&\xfc\xd30hS,\xb7`l\xd2\x06\x80\xeb\xb4\x00r%\x94\xda\xd2\xe6P\x0ctD:\xac\xc6|\x9c\x8d}\x04f\xdb\xb8\xd3\x04p|\xb6\x1c\xb8\x14\xd9fa\xad\xec\xb0MZ\xa53\xbe\x94\x92\xdb\xb6)\xe5 \x1b\x04Nf\x83\x8cQy\xd4"l\xd9&\x8bm\xe4=\xa7 \xdb\xc6\x85\x81\xe2\x01m\xf1y\xb6\xa9\xea7)%OH)\x9a\x8aIqC\xfa\x00\xee\xda&<\xf0Y\x11\x82e\xc7o\nK\xec`y\x14\\d,\x01\xa5\x0e:\xe8\x8a\xaf\x06\x01&\xe9`\xd0I\x9dc\x99"Qv\xc6ov\x07\xb1\na\xb9\xa5\x83Fe\xd2\xc6 L\x89\x1d+ \xab\xa3|\xa2\x93\x0eXt@R\x08\xd2Ta\xb4\xca\xa8"Jt\xbaC\x07\xab2T\\q\xb7\x93C\xcar\x937\xd6\xael,\xb3\xe7\xe8\x11\xb6}\x8c5~A\x81H^\x11V\xf1\x9c\xaeH\xbb\xee \xb2\xc7\xc7\xa6\xf2\x03\xc1\xcf\xb3\x9d\x86\xe0-y\xaa\xc8\xba\x0e\xdbhR\xf61\nr\xd46?PRg\x83\xd0\x89B\n`\xb3m\x0e\xa3\x8fm\xf51\x02\xda\xca\x15Z\xab\x8c\xaf0\xd1\xbam\x1fS\x0e\x14\xa8w\xf1\x95F\x958\x13\xa6l\x8cPX\xc3\xa1\xa5\xf2\xc3\xf9/\xb4t\x8a-\xb0\xdc\xa5\xf5\x95\xe2\xc6\xb9\xcc\x16\xce\x9a.\x9e\x04(\xec\xa7(\xf0wt\x90\x98\xe3\x8c\x12\xd4\x16u\\\xf1\xbc\x91Q\x87\x93\xa2\x83\xa6$s)p@*QxR8\xd5\x1d\xeb4\xa9\xc4\x19\xee\xf0$\xe5`\x0e.b\rQRO\xeb\xa2\x99\xd3A\x87_+\x0e\x14|9-PY\x89\t>$\xd5\xb0+\x1e\x14/8H_\x10\xb6\xe3\x01\xac-\x04]7\xd6\xb2\xf0\x99J8\x9c\x16\x1d\x88\x9e\x1d\xe4\x98\xa4\xa0.\xf9F\x16u\xd6\x0b\t\xbc\xf8B\x13[l\xe9 0T\x9fh|\xdd\xd8\xa8\x92\xfeD2A\x87\xb3\x8a\x83\x91\x98\xc9LY\r9\x94Q;\x83\xba\xb3f\x15_H\xc2j\x07\x07\'\xf2\xebDx\xd1\x01\xbc\xba\x05M\xd0\xe1M\xd1A\x80P\xb9\xbcQlH\x951\x11\xd4\x1c\x89.\x1cdN\x1d\xae\xadU\xbby\xc1k\x15\xa9:\x90\xf1\xa5\xcc\xf0\x18\x0f\xc3\r\x1c\xc8\xdc$%\xadvU\x07\x03\xd6t\xe9\xa0\x8a\x0e\xca\xab\xb3\xad\x83\xa8\xf5\x8d;Y\x1eK\x9aR\xb6`\xd0\xe1\xbc\xc6\x03\x91n\xe6(K\x0c.rn:\x91\xc8~\'&y\xe6_\x83j\'7A\xa3(\xe1\xa9\\\xa9C.g\xac \xde\xc9\x8c)d\xe0\xdf\xf3\xc2\xbfR`a\x07\xeaSR\xcf\xe0+\x12\x07#v\xf9\x17\xb6\xf9\x97l\xfbg\xb1M\n\xcdko\xa4\\\xc97G\x8d\x1b\xef\xb4Ml\xa4\xdeN\x8d\x05Y;\x85\x08j\xe4\x9d\xca\x88T\xd4\x83\x0eo+\xef \x15\xd6d\x1dM\xe4\xa5_4F@\x17\xf7YaM\xe9a\xd4N\rP1c#\xef\x14!N}W\xa9o(2"*\xe2\xfb\xb6\xe0\x8b\xd4\xc7\xf1\xdaFpe\xb26Nq\xfe<|G5~5uu\tS\xcaK-y\xae\xa2t\xec\xb0\x9d\xf5\rJYB\xbb\xdb\xc3\x98\x1a\xb4J\xd8\x12;\xa5\x95 \xed\xf5\x96m\xa3b\x9b\x02\xeaWs\x1cY\xeb2\xab(\xa7\xad\x81\xe7\xd9vQ\xfd\x06TNT>\x10\xa0)y!\xa9\x81\xe8\xec\xedQ\xd7\xde\x1ew\xfcf\xb8\xcd\x15R"\xc7\x9a\x17%\xa2\x9cP[\xb6]\xd4\xbeD\xda\xda\x97\x10e\xca\xf4\xac\xa9\'\x80g\xe6\xc5e\xe5>\xea?D\xda\xd7R\x05.]\x8eD\xc9\xbbj!\xa0)=\x17\xee\xf2\xaf\x89\x94\x10\r\xe2%\xe7\xa5\xddh\x0f\xccV\xce_\xd6\xbe\xda\xb7\xd5)\x0e-U\x9b\x0c#\xfa\x12\xfb\xcc\x98\x1cW>\xa3\x162\xe7\x18\x1d\x12t>3 \x91rg\xcf\xa5\xeb\x99L\x8a\x8e:o\xea\x99\xcc\xd8\xc2\xeb\xc0\x0b\xd3j,1\t\xd1\xb6\xe3\xcag\x9a\xda\xe4\x84\xb4\xa3\xb2\x97\xb3\x14\x8dJ\xb9\xd7i\xdb0tO\x995\x9c\xa6\xd0Nk\x00}\xe1\xf9\xa4@\xb8\xe1\xf3\xf0\xb9*\xf8PS\x07\xb1\xee\x91\x10\x15\xbe\xdc;\xa2o\x8al\xd7\xb9C\xd4\xf2C\xa1\xbb\x8d\x8f3\xa26\xa2\xb2\x80"K\x15\xa0N\xab\x9c\x17e\xec\xb7O\xaam\x84Cbb\xbf\x93\x00W\xba\x11:\x96\xed\xed\xb7\x87\xa1\xab\x82\xc2*6\xb1\xcd@\x08a1WQM\xe1,~\xb4\xc6i\\#\x9cW8\xc6\xa3c@Ee\x9b|W\x04\xf0\x8c\xbe\x9f0\xbe\x8e\x18\x1fz\xcc\x90K\xcc=\x1fRoVj\xaa\xc2\xce\x1e\x0b1?:g\xc5\x16\xc6\xc4\xa5\xae\xcc\xd4\x86\x97#\x00b9mi\xb7\x85\xf1Y\xb1\x8d\n\xbc\xe0E\x1b\xabKM\xa5V\x87\xeb\x1f\xe1\xf3\xa6\xae\x81JA\xee\xe0\xb5\xc3|b\xa3N%\x9d\x9e\xf7\xad1\xac\x18[J\xa5$\'\xc9\xd7\xae\xdc\r\x08\x80\xe7\xdc\r\x0c\xdf\x8e\xce\xfc\x15\x10\x8b\x978\xcf\xb9\xe8\xbb!,#\x83S\xef\x7f\xb7X\xfa]\xa4\xaf\xd7g\x0b\xf63S\xab\xe9\x97\x17g\x8b\x97\x8c5\xf3\xdb0\r\x88L\xfd\xb4f6\x0bS)\xc7\xd8m\xb3n\xd2\x8ed\x0bE\xc3c\xb3l\x1e\xdau\xbb\\\xb1e{7\x9d\xb7\xb7\xeci5\x9d\x7fI\xfe\xa2\xc1\xd5z\xd9L\xc3]\x1d\xe9zzI\xb1\x9a\x1cZ\xaf\x99\xf2ESI$\xff\xec\xef0\xfdF\xc3\xe9\x97{Z\x84\xddN\xef\xee\xdae;\xff\xdc\xb2G\x7f\xb7\xc8\xe4\xc0hw\xc0\xd8m\xdb>\xfa\t\xf7\x8bY\xeb\xb15\x1aiT\x1c\x92A\x0f\r\x9b\xb5\xffmga\x03K\x84t\x1ds \xdf\xc9\xd8\xc0\x8c\xdaG\x94\xe7\x10\xcf\xd1\x15w\xcf\x87\xc1\xf0\x81\xa1F\xf1\x1a6$\xa5\xef\x1b\xe8\xb7\x11&V$_\xb9:%\xc9E\xd72I\xfa\xd8q\xbe\x0f\xf7\x92\xde\xfb\xf4[\xf9\xb6pW\x12\xa8\xe6\x92\xa4\xaa{\xd21\x10\x82\x845\x18\xf74\x9d\xda\x12/\x12\x05_\xebMI\x7f\xd6#>\x00e\xa3\xf6\xbe\x07\xeb\x92\x0c\x08a\x95\x14\xc6\x99t\x7f\x16\xf7\x0e\x0c\xd9)\xe9\xb55\x1b\x08q\x88\xf6\xf9\xea\x1f\xae^\xe5\x9e=\x03\xb6\xb6J\xea\x90\xfe\x94\x15\xc0M\xecX\xfc\xfcNIo\xa7\xdb\xb0SGlAEl\xa9\t\x13{$C$\xf0*i\xa3\x962\xf07I\xd2\xb9g\x8f\xa4\xb73\x10\xa2\xc8\xad[\xd0\x92z]\x97*\xab\xea\x96D\x1f\t\xe1\x98\x9c\xf6T\xce\xc63\x9f\x81\xd8c\xf9vp\xbf\xa4,\x92\x9e\xb7\xe2\x9e:Fa8\xb3wJ\n/\xa9\xaa?\xb5P\xf1\xae\xd6Em\xc3yu\xbf\xa4\xae\xda:\xa1c\x1dA\x91\xa2o\x8f\x9d\x9e|\xaf\x05\xd6H\x087^\x1es\xc1\xe3\n>2\xf6K\x9a")\x15\xb7\xd1\x8f\xfe,\xe8s\xc6\xf0\x1fI\xda\x8a\x90\xd21\xfaB\xab\xe6\xb5\xd5{\xe2V\x1b/\xe9*B\xd2\x05\t\x17\xaaA\xb8\xc3\xdd\x83\xad\xf6\xd1\x075\x86d\xb8J\xf6{+\x9enE\xf7`\xab\x95\xa76\xc6<\xb9M\xee[bkb\xd9\x87\xf8\x07\x91O\xedl\xf1\x8d}kV\xac\xb9\xbd\x8d\x7f\xd8\x19\x87\xdb\xf9$\x90\xe5\x02\x97oPy\x07\x8f{\x1a\xdfbq\xea\x07\xa8\xb9\x8c\x1c\x1e\xd7\x99\xbfn\xf6S\xb8\x7f\xf9\'\xfef?\xe2cO\x93\x07\xbbd\x8cY\xee\xa2m\xe6\xec\xdd\xfd\xf4n\x1d\xcf4\x07\xec\xa2\xf9^\x07\x84\x19TX^\xbdz\xc5&\xcd\xa7\xa7Y\xb3d\xa3\xe9j\xed\xb5Y\xdc\xb1\x9b\xa0\xdeC;_\xb3\xf3\r\xd0hv\xc5\xe5\xa37\xf4(Y\xbe1\xfce]\x10\xcb\xa3\xdfn>\x92\xc1aXKe\xf3\xf0\x9b\xf1\xf8\x8c\x06\x89\x82\x91\xe7\xb1\xa0\xe6\xc7\x87\xe6{\x98M\xcan\xbd\xf0\xb6\x1dE\xbb\xca\x9e\xed\xdd\xac\xfd\xec\x15\\%\x9d\x02\xfc]\xaf\x83n\xde\x85\xf9\xe5Uu\xc9\x91wC\xc1\xde\xa3z\xf4g\\\xaf<\xf8G\xa9J\xc5\xa1\xf8\x87\xb4`\xd7\x0b\xf92\xc2\xfa\x7f\xd8\xb5P\xdc'
p267
sg20
g21
sg27
Nsg29
Nsg30
VShelXL
p268
sg32
Nsg33
S'7ae06133fd077a4ffa06fe901c021c29'
p269
sg35
I30
sg36
VLeast Squares
p270
sg37
F0.20949999999999999
sbag1
(g12
g3
NtRp271
(dp272
g15
I00
sg6
I33
sg7
S'7b37c1a16ff607f5a3d8b1bd4cb4114a'
p273
sg16
(lp274
I33
asg18
S'x\xda\x8dYmo\x1b9\x0e\xfen\xc0\xffAX\xdc\xe1Z$qE\xbd\xebpY \x9bM\xeal\x9dw\xdf]\xb7X \x986\x93\xc6\xa8cgmg\x9b\xfb\xf7GI#\xca\x1d\x8f\x83\xb8)2\xd6\x88\x12\xf9\x90|H)\xfd\x1e\xc3\xcf\xaa~x\xbc\xd1\x83E\xbdd_\x16u\xb5\xaao\xd9\xe7\xff\xb1\xeb\xe1\xd1\xe8\xe3hOpP\xefl\xbf\xd7\xef\x8dO\xc6\xa3f\xeeM\x15gOf\xecB\xbc\x81\xb7\xf9\x7f\xbfwut\xca\xce\xa7\xb7lm\xee\x96Yq\xf91[\xce\xa7O\xab\xc9|\xb6e\xd6\x150>\x00\xe1v\xd9\xd5\xf7\xba\xfa\x86_\xb8\x14\xbb\xec`\xfax_\x85/\x1cv\xd9\xf9bR\xcfVU\\\xa5\nJ=>\xad\x92\xf4\xf1\xb4\xfa\xf2\x8d=\xb3}\xb6\xc7\x07\xcaZ\xf6\x06e\xa4V\xec-\xbb[\xcc\x1f\xd8E\xb5X\xceg\xcb\x7f\xb0?\x9f\xe6\xab\xb0\xc8\xb2\x91\x9b/\x1e\x9e\xa6\x15\xbb\x9b?\xcd\n\x16\xe3\x7f\xb2Cp\xec\xdc\xf7{\x87G\xa3\x11.e\x81[\xc9\xec\xc0Z\xc3\xdc\xc0x/\x990\x03\x07\xde0\xcf\xd3O\xbf\xf7\xe9\xe8\xea\x8a\xa9\xa8,\x97\xe9W\xfa\x06h[\xf8\xd7\xef\x8d\x0e\xc6c\xb6\x07\xfd\xde\xf5\xef\xa7\xa7\xf8N\xef}\xdc\xdd\xfb}\x17\x1fv>5\x838\x12\xbe\xc6\xc1\xbdOe\xe6N\x1c\xc7\xc9q\xf0\xf8\xe0\x90\x1d\xb2!;\xef\xf7\xfe}v2fZ\xa6\x9f~\x8f\xe1.\x83\xeb\x01S\xfd\xde\xc5\xe8\xe0\x8c1\x81\xfb\xfer~\xf6+\xfb\xdb\xb0\xdf\x9bN\x96\xab\xf0\xea\xee\xa1zd\xa2\xdf;8\x1c\x1f$(\xfe5\x9f\xd6\xcfbP?\xaf\x16\xd5\xf2\xe7fl\xf8mz\xbd\xf8\xc2~\xfa\xfb\xe0\x8f?\x9a\xe0\xb9\xff6\xfd)\xbf~\xd7\x92\xc1\xbd\xff\xfb~8\x0e\xa1\xc6\x07\x82\x87O\xbfw\xfc\x9f\x83+\x96>\x08\xa4\xb6\x0e\xc7\xce\x11\x14\xc6d\x1a\x93\x06,7\xe9Y;\xa9t~6\x02\x7f\xc23\xc0 .\x96\xc6\xb9\x12\xb2\x99\xc2\xb5\xd0\x9e\xed\xf7{\x8c\xd1\x16\\\x00w\xf8\xb4\x17\xa0\xd7y1\xce\x83\xef\x9aG\xeee\xd4A\x90\x0eZ\x0b\x19T\x8a:Jk\x95K\xcfFJ/\xbbt\x10\xce\x92:\xd6\xba\xb6\x0e\xd2{A:p\x9b7\x06 \xcd\x84\x0e\xf0\x1f\x9f|d\xa00\xeb\x86Q\x1b\x91-w<+n\x85\x106k\xc3\x15\x08\xde\xd2f\x0f\x06:!\x1dWc,\xe1+\xc96\xee5\xa8\xe6\xd9qt\x8b\xcb6\x83\xb3\xb2\xc36\xe90s\x1a|1%\xdb\xb6)\xe5\\6Hx\x9d\r\xb2\x16\xf2\xa8\xb3\xd0\xb2M\x92m\\I.\xc86t\x05\x90\x07\xb4\x96\xaf\xb3M\x15\xbf\xc9\xf0I\xcf\n\xa7\x9aF3\x8b\xfal \x15\x18&\xa8\x9c\x15A\xfb7\xfc\xa6\x0c\x19d\x8co\x1e\x01\xc7\xb3\xdf\x8d\xf4Q\x07]\xf0\xd5\x02T\xf3^Y\xe33x\xda\t\x00\xd5\x19\xbf\x14\x8aV\xba\x8d\xf8\xd5F\xe5(\x11`<\x81\n6\xab\xa3L\x8a_C:\x18T(\'\x05X\xad\\\xb3\x971\x12\xb9\xabC\x07\xa7\xb4\xce\xeapo7|\xec8e\x8bv\x84\x83\x14\xd9\xf3 \xc1\xb6|lJ\xfc\n\x059~\xc1Ig\x9b\xad\x8cSf\x03\x91->\xb6\x85\x1f\xd0i\xb2I!c1\x1dm\xceSeTWn\x1a\x9b\xc3\x80\x1b\xc0`i\xf3\x83Q\x90\r2^\x10)\x90\x8f\xc1k\x1dup\xc5\xc7F\x18\xedK\xa4:\x91\xf1\x05+;}\xec\x0c\x10\xd4~3\xce\xac\xa28\x03b\x120"k\xc6\xbd1X~8\xff\x05\x97nbK8\x10\xf9Y5\xf1\x10\xd9\xc2;\xeb\xbb8J\x18R\x071\xdc\xd0A\x1a\x93wC\xc2"b"y\x8cN\x11u8$\x1d4&\x99k0\x11\x12\xbd\x9c\xfd\x02^\x89N\x1c\xa4\x90\x14g\x18\x07\xed8\xd3!\x99\xd3\xc6N\x93:F[\xd2\xccC\xd4\xe1\xd7\x82\x03\x06\x9fk\xa2\x0bSE\xe6\x141\x1a\x03\xb9\x8b\xcf\x14\x86p\xb69\x14\x84v<\x08\xa7\x88\xa0\x8b\x0eZ\x11m+i\xa3\x0eG\xa4\x03R\xb2\xcf\x9cj0\xa8\x8d \x86\xd61\xba68Up"@\xac5m\x1d0\x109\x19O\x81\x88\x0e\xa0\xf4\xd7\xa0\xa3\x0e\xc7\x05\x07\x8b\x95\xb31L9-\x1c\xe1\xe0\xad\x91\x9d5+\xab\x8c8t\xe4\x85\x87\x1c\xb2@E\x82\xc7f\x86\x18\x91G\x1d\xde\x93\x0e\x18\x90\x8aj\xb7\xd2Re\xde\x01l\x8el\x17\x0e\x92L\xd2!j7\xf2\x82\xabBx\x14\x1a\xba\xe4\x85\xe5\t\x87\xe1\x1a\x0e\x96\xd2\x18K\x97W\x14\x93\xb6\xf1l[\x07E\xf5M\x85&\xb1\xad\x03\xb8\xb5N\x81\xd4\xe1\xce\xafQE\xd4\xe1\xa4\xc4\x03\x92.\xf7\xb9\xc6\xea\x86\xe5\x10\x13\x0fB\xfb\xce\x98\x84\xfc\x88\xce\x12\x1b\xbe\xd0\xa4\xa2\x10\x85\xae\x80\x97G\x9b\xfb\x07\x062\xf2\xef\t\xf1\xaf\x04\xe4\xc9\xac\rR\x94\xa2\x8a\x84\xe4\x07\x9b\xfc+\xda\xfc\x8b\xb6\xfdF\xb6I\xd0\xc8\xf6\xc4\xb9>\x13\x9b\xc1\xa7TD6l\x13\xe5Qm\xc6\x19\x92_\x01\x95\xda$\xd0\x94\x01\xc8LQ\x87\x0f\x85w\x8cu9\xd6\xd1\x1c\xa0\x98\xc3\xae#\xd5\xa4v}\x03Kq\x86!\xba\xc1;P\xea\xbc+\x84g\x94\xa7\xfa\xe6\x08\x11\x95\xf0\xfd@\xf8\x1a@\xce\x90\xa5\x8d\xc8\xae\xd4X\x9d\xbcz\x1d\xbe\xa3\x12\xbfZQ\xb7\x87y\xa9\x89\xd7\x85\x05\x90\x9d\xf5-\x97C\xccHk6s\xc8S\'\x86vR\x0f\x93k\x16\xc7\x1e\xd2\xb4l\x1b\x91mH\xe3.\xf7g\xd2!\xcb\xe5q\xaf\x9d{\xa5m\xa7\xc5o\x02i\x80\xe7\x03\x81\xb1\xb9\x7f\xd024\x10]\xb1cJ\xef)\xcc\x86m\xd8\xccd6\n\xc7\x06\xb2\xadX\x8c\t\xd7\xb2\xed\xb4\xf4%\x12YI\xe5(r\x9a*:\xa6\x05\xb7\xaf\xb3\xed\xacp\x1f\xf2H\xde\xd79\xeb\x04\x9d\x19\x8c\xf0\xa6\x8b\x7fMn\xe4\xd1L\xd8\xa8\x01x\xacTd\x10h\xea\xb9(\x90\x01\x1b\x97V\xce\x9f\x95\xbeZx\x99\xfbr\x87\xd5&\x97<\x83\xf1\xc9_\xe9\xb7\xf3\xc2gX\xfd\x84\xce\xb6I\r\xb9\xb68\xb4\xba+&\xb5\xc8\xd3\x91?\xcd\xe6\x99\xc1\xc2\xdaAA\x97^CR}\x0b=m\xd2F$\xdb\x0e\n\x9f\x05\xc75\x9a!\xbd\xab\xccg\xc6\xc6\x9eb\x9bm\xc3\xd8=5k`SG9\xeb\x85GT\xf2I\x01\x0b\xf9+\xf1\xb9 |\xb0\xa9\xc3sY\x94B\xdb1\x83s?\x82M\x91\x10\x9d\xe7\x0eO\xb5\x17\xabo\x1b\x1fl\\J\xcd\x91\x14\xccRg!\xb0\xe0r\xbf-S\xbf}Xl\xb3\n\x92\x06\x80;\xe1!\x93\x97\xf3"\xd8\xad\xfd\xf60vU\x82X\xc5\xa6\xa2\x8fk\xe0\x12\xf9Te\xf0\\!\xfdKk\x1c\xa55\xe2y\x8579\x15Q\xa12\x8bz(/^\xd1\xf7#\xc6\x97\t\xe3\xbd\x80\x19&\xa5\xcd=_\xe0\\\xaa\xa9\xcavq\xbe4\x99\xac\xb8\xf7\xb2}\xa6A\x02\xa4\xba#5\x1d\xc41\xa98\x9d\xb6\x14oa|L\xb6!\xc6>\xe3\x8a\xcd\xb7p:W&\xb0N\xbf\x84\xcf\xfb\xb2Fh\x15\xb3Exd\xa38\x06\xec`\xd4Kk\x0c\x0b\xc6\xce\x8a\xcc4\x12\x8f\x82\x820\xc6\x92\xf5\x1a\x8c\x87\x1fF\xc7\xe1\n\x88\xa5K\x9c\xd7\\\xf4]\x01\xdbO\x0c\x8e\xc7\xfd\xbb\xf9"\xec"CWq<g?3\xb5\x9c|}s<\x7f\xcbX5\xbb\x8d\xd3\x04\xb6kaZ5\x9d\xc6\xa9\x98c\xec\xb6ZU\xcd\x8eh\x0b\xfa\xf2\xb1ZT\x0f\xf5\xaa^,\xd9\xa2\xbe\x9b\xcc\xea[\xf6\xb4\x9c\xcc\xbe6\xfe\xc2\xc1\xe5jQM\xe2]\x1d\xeazt\x86\xb1\xda8\xb4\\3\xe5\x8b&J\xa4\xf0\x1c\xee0\xc3F\xc3\xc9\xd7{\\\x84\xddN\xee\xee\xeaE=\xfbR\xb3\xc7p\xb7\xc8\xe4\xc0j\xbf\xcb\xd8m]?\x86\t\xf7\xf3i\x1d\xb0\xb5\xda\xe0(\xec\xa1A\x0f\x15\x9b\xd6\x7f\xd5\xd3\xb8\x81CB\xbaL}S\xbe\x93q\x91\x19u\xe8\xda\x03\x87\x04\xe6-\xb8\x07>\x8c\x86\x0f,\x16\xdaK\xb1&)\x03\x17\xe3o\x1b\xe2 T\xa4\xe0\xf7NIt\xd1\xa5l$C\xec\xf8\xd0\xfb\x05\xc9\x90\xe9\xf8[\x85^eSR\x0c\xc2\xc5\xd2\xa5*{"3\xa7=\xe39<\xeci;\xb5E^\xc4\xd6\xfaR\xafK\x86\xfa\x86| \x94M\xda\xc7\xef\x1d\x92\x11!S$\xb1\xfb\xb2\xcd\xfd\x99H\xf7~b\xcb\x9e.hk\xd7\x10\x8a\xb7C\x01c\x13\xb5\xb5\x10V\xe8\x92\x8c\xd8\xba"\xa9\xe3\t\x1d\xb3Bp\x9b:\x960\xbfS2\xd8\xe9\xd7\xecT\xde\xa4\xdfN\xa5~ \xf4\xb5\x9d\x921\x12x\x91tIKi!z\x07ye\x0bB\xa1]\xbf\x8cE\x0cr\xeb\x16c(\x1d\x88beU\xdd\x92&D\x02\x88um}:\xf3\x85\xd3n\xe8\xb1\xc4\x8b\x92\x92$\x91\xb7T\xda\xb3\x89\x08\xb5uO\x08\x92\xaa\xf8S\x83Lw\xb5\xde\xa5{\x0f\xe7_\x92\xd4E[\x0f:\xd5\x11\xc3\x9b\xe8\xdb\xb2\xa7\xf6A\xd2\x90$\x1e&S\x8ep\x95b(\xde0n\x97\xb4%\x86\x1c\x88&\xdb\x12\xb6:\xc4\xd4vIW\x10R:E\xba\xb1)\x12\xa4\xde\x12\xb7\xda\x06I_\x10\x92)\x86\xb0H\xa8\xe6\x0eWn\x91\x8c\x9cPbH:c\xd2\xde\x8a7\xb7\xa2[\xb0\r\xd7R\x81\x02\x03\xb9\x8d\xefkdkd\xd9\x87\xf4\x07\x91\xcf\xf5t\xfe\x9d}\xaf\x96\xac\xba\xbdM\x7f\xd89\x8f\xb7\xf3\x8d@\x96\x8b\\\xbeF\xe5\x1d<\x1eh\xbc\xc5\xe2x$\x16\xb6\xe1\xf0\xb4\xce\xec]\xb5\x9d\xc2\xc3\xcb\x1f\xf8\x9b\xbd\xc4\xc7\x81&w7\xc9\xd8d\xb9\xd3\xba\x9a\xb1\xeb\xfb\xc9\xdd*5E\xbb\xec\xb4z.\x03\x10l\xccswvv\xd8\xb8\xfa\xfc4\xad\x16l4Y\xae\x826\xf3;v\x15\xd5{\xa8g+v\xb2\x06\x1a\xce.\xb8\xdc\x04C\xf7\x1b\xcb\xd7\x86\xbf\xae\x08\xb1<\xfa\xfd\xea\x06\r\x8e\xc3Z*\x97\x87\xdf\x9f\x9f\x1f\xe3 Rp\xb8(IcQ\xcd\x9b\x87\xea9\xce\xe6\xe1t\xf2\xc3\x8b`\xdb~\xb2\x8b\xf6\xac\xef\xa6\xf5\x97\xa0\xe0\xb2\xd1)\xc2\xdf\xf5:\xea\x16\\\x98_^\x14\x97\xec\x077\x10\xf6\x01\xd5\xfd\x1fq\xbd\x08\xe0\xef7U*\r\xa5?\xa4E\xbb\xde\xc8\xb7\t\xd6\xff\x03&\xe7P\xac'
p275
sg20
g21
sg27
Nsg29
Nsg30
VShelXL
p276
sg32
Nsg33
S'7ae06133fd077a4ffa06fe901c021c29'
p277
sg35
I31
sg36
VLeast Squares
p278
sg37
F0.20949999999999999
sbag1
(g12
g3
NtRp279
(dp280
g15
I00
sg6
I34
sg7
S'990bb66d23041176813e942dac9f6580'
p281
sg16
(lp282
I34
asg18
S'x\xda\x8dYmO#\xc9\x11\xfen\xc9\xff\xa1uJ\x94]\x81\xbd]\xfd\xdeQ8\x89\xe3`M\xd6`^\x9cdou\x12\x9a\x85a\xb1\xd6\xd8\xc46Y\xf2\xefS\xfd\xee\x9b\x19\x13XV\x1e\xf7tuW=U\xf5Tu\xd3\xef\x11\xfc\xd9\xd4\x8fO7r\xb8\xaa\xd7\xe4vUW\x9b\xfa\x8e|\xfd/\xb9\x1e\x1d\x8f?\x8f\x07\x8c\x82\xf8\xa0\xfb\xbd~oz:\x1d\xc7\xb97\x95\x9f=[\x90\x0b\xf6\x0e\xde\xa7\xff\xfd\xde\xd5\xf1\x19\x99\xcc\xef\xc8\xd6\xdc\x1d\xb3\xfc\xf2S\xb2^\xce\x9f7\xb3\xe5b\xc7\xac+ t\x08\xcc\xec\x93\xab\x1fu\xf5\x1d\xbfP\xce\xf6\xc9\xe1\xfc\xe9\xa1r_(\xec\x93\xc9jV/6\x95_\xa5rJ==o\x82\xf4\xc9\xbc\xba\xfdN^\xc8\x01\x19\xd0\xa1\xd0\x9a\xbcC\x19.\x05yO\xeeW\xcbGrQ\xad\xd6\xcb\xc5\xfa/\xe4\xdf\xcf\xcb\x8d[d\x1d\xe5\x96\xab\xc7\xe7yE\xee\x97\xcf\x8b\x82\xc5\xf4\xaf\xe4\x08\x0c\x99\xd8~\xef\xe8x<\xc6\xa54P\xcd\x89\x1ej\xad\x88\x19*k9ajh\xc0*bi\xf8\xed\xf7\xbe\x1c_]\x11\xe1\x95\xa5<|\x84o\x80\xb6\xb9\x7f\xfd\xde\xf8p:%\x03\xe8\xf7\xae\x7f;;\xc3wr\xf0y\x7f\xf0\xdb>>\xec}\x89\x838\xe2\xbe\xfa\xc1\xc1\x972s\xcf\x8f\xe3d?xrxD\x8e\xc8\x88L\xfa\xbd\x7f\x9c\x9fN\x89\xe4\xe1\xb7\xdf#\xb8\xcb\xf0zHD\xbfw1><\'\x84\xe1\xbe\xbfL\xce\x7f%\x7f\x1a\xf5{\xf3\xd9z\xe3^\xdd?VO\x84\xf5{\x87G\xd3\xc3\x00\xc5\xdf\x96\xf3\xfa\x85\r\xeb\x97\xcd\xaaZ\xff\x1c\xc7F\xdf\xe7\xd7\xab[\xf2\xd3\x9f\x87\xbf\xff\x1e\x83\xe7\xe1\xfb\xfc\xa7\xf4\xfaCC\x06\xf7\xfe\xd7\xc7\xd1\xd4\x85\x1a\x1d2\xea~\xfa\xbd\x93\x7f\x1e^\x91\xf0\x83@J\xadq\xdb\t\x82B\x08\x0fc\\\x81\x86\xf8,\r\x17\xd2\xc6g\xc5\xa4\x92\xee\x19`\xe8\x17\x0b\xe3T0.\xe3\xa3d\x8a\x93\x83~\x8f\x90\xbc\x05e@\xddj\x03\x07\xbd\xc4\x18\x08\xa3T\xeb\xfcH\xad\xf4:\xb0\xac\x83\x94\x8c\xd3\xb8\xaf\xe6Z\xf38\xae8\xb7\x9cu\xe8\xc0\x8cfI\x1d\xadMS\x07n\x8d\xcd:P\x936\x06\xd0i\x14mC\xf8ON?\x13\x10\x98u#\xaf\rK\x96kc!j\xc3\x98\x10*jC\x05\xd0\xa66\x03\x18\xca\x80\xb4_\x8d\xb88\x9b\xb8\x08L\xb6\xa1\xb5\xc0\xa2\xed\x86\x82\xb5i\x17\tF\xa9\x0e\xdb\xb8Q\x90\xf0\x05\xa6\x9b\xb6\taT2\x88Y\x95\x0c\xd2*\x9bi\xb4i\xd8\xc6\xb3mTp|\x9fl\xc37\xc5\x03\x92\xd3\xb7\xd9&\x8a\xdf8\xe72*+pjr\x8a\xc6G\xe8\xb0\rp\xc3d\x9b\x90`[~\x13*\x1b\xa4\xfcb\xee\x11\xa8\xb0\xc9\xefJ\x84\xf8\x95\x05_\xc9@FD\x84V6\xe1 \r\x03\x10\x9d\xf1k\x92\x0e\x1a\xb1n\xea \x950qc\x06\x8agP\x19$u\x84\x06\xaf\x83\xca:(THD\x1f\x83\x96\xd9CJq\xed\xe5\x9a:\x18!\x92\xbb\x04\xb5-\x1c\x84\xa1)\xc5\xa84\t\x12\xe0\x90p\xc0G\xd6\xf0\xb1*\xf1\xcb\x04@B\xdcp-\xe3Z\xca\x08\xd5Bd\x87\x8fu\xe1\x07\xd4\xcf\xc6\xd5\x94\xb6\x9c\x8a\x94\xa7B\x89\xae\xf8UZ\xe6G\x97/M~\x08R\xde \x95\x92\xc1qv\x02\x04\xac\xb3\x08u0\xc5\xc7\n\xa5J\xa4*\xca\x12\xbe\xa0y\x17\xbe\xe8\x81\x0c\xb5l\xeb\xc0u\xd6\x01\x95HP\x83\x82<j\x15\xd2\xf4\x11\xa5\xbf\xe0\xd21\xb60l\x92\x8f\x85\xa0&\x05\xb2T\xd6h\xdb\xc5Q,\xeb\x80\xbc\x01-\x1d\xb8\xdfx\x10*\x15\xcd\xc4D!S&3^\x87\xa3\xac\x83\xc4$\xd31\xb6\x18\x17\x90\x99\t1\x0b\x99\xdc\xc4!\xd3*nah\x9bKl\x8au\xc4)\xd3\xb6\x92y\x14\xc9\xc2\xeb\xf0k\xc1\x01\x83\xcfF\x1c0U\xb8N\xb1!\xa9\xd5\xa6K\x07*u\xb2\xd9\x15\x84f<0C3A\x97\x8d\xa5\xcc\x19 x\xd0\xe18\xeb\xc0\x90\xa0S\xcec8A\x8epd\x15\xa1\xbb8\x15\xac\xce\xbc\xc3Z8` B6>W7\xa4\x87\\\xb3$\x80\xd7\xe1\xa4\xe0\xa0\xb1r\xc6\x98\x14F\xb2\xc4\xaaJZ\xad\xbakV\n\x1f\xc4\xa1\x1d\x0f\xcc\xa6\x9cE\xc2+\xe9\xef\x13;\xb9Ez\x1d>f\x1d\x80\x81\xa0*\xc7\x06O9\xa4\xc0\xc48j\xe2\xc0YJ3i\xb4j\xe7\x05\xcd\x16\x1bO\x15\xc1\x17\x8c\xe52C\x83\x0e\xa3-\x1c\xb4N\xbc\xc4\x8d\xb4)\xf915#\xd16u\x10\xb9+\x10\\\xb6\xfa\x07\x8e\xbaou\n\xe5Q\x17\xaa\xe0^\x87\xd3\x12\x0fH\xba\x90k\xacT\tIi\x81I\xd6\x19\x93i:\xe6S\xbb\xc62Y*N\xe8v<]\x95\xce\x06;\tH\x8c\t\xdc\xf3\xefi\xe6_\x0e\xc8\x93Q\x1eK<\x08\x99*\x12.\xcc\xdb\xfc\xcb\x9a\xfc\x8b\xb6\xfd=\xdb\xc6AB"\x12\x0cH\x9b\x92\t+\x1d\xec\xb0\x8d\x95\xda\xc2[>f|\xab\x133\x99\x82@fw\xf3\x98o\x9f\n\xef\xa0A\x89H\x90\x04su\xc1v\x12XW\xce\x1b\xe4\xe5\xdc\xc3\xf0v\x0f\x032\xf7g\xa6\x10\x9eJ}\x92\xa3\x18\x9e\x10\x11\x01\xdfO\x19_\x85\xfd\x94\x91\xa5\x8d\x90\xa92`u2\xf6m\xf8\x8eK\xfcJ\x9e{2\xccKIu\xaa\xa2:\xf4\x8b\xed\xfa\x96k\xb7R\xaa\xdd{jc3sA\x8e\x9d\xdcuQ`T7l\x1bg\xdb\x04\x13J\xe6l26\x11\x01\xfa\xdd\xd87\xc6\xceY\xf1\x1b\xc33R\xaa\x17\xa8x\xa26\xc9\xb1\x81\xa0]\xb1\xa3r\xed\xc62\xdb\x8a\x1dD$e\x00\xc7\xe3A\xb1-\xf7\x9e\x16\xa0a\xdbY\xe9Kx\t\x0b@\x0f\xa68\xc4\x02-\xad~\x9bm\xe7\x85\xfb\x90Gt\xb4\xc7`\xcb\xcb \x9d\x19\x14\xb3\x9d\xfc\xabr\xdf\x87%\xa3\x15\x93X\xc6s_\x82U8\xf7\\\xf9\xa0\x81\x8dB3\xe7\xcfK_\xcd,Om\xbb\xe1,\x97<\x85\x15\xfb\xad~\x9b\x14>\x93B\xa5:o\x0c\xb6\xd8\xc96\x83Vw\xe5\x1b:Ze\xfeT\xed|\xd39\x10\x91\xefl\xe95J\x97\xa9R?IX\xb0\xed\xb0\xf0\x99\xe4\x9a\xc7g\xec\xcdD\xaet\x1a{W\xb1\xd3\xb6\x91\xef\x9e\xa2\x1c\xe0)\xc8D\x7f[\xc4*E\x8c\xc6\x15\xf8\x1bs\xf6"\xe3\x83\xfd3\x8b\xfd\x0e\xda.d\xca\x18\x85M\x11\x93\x9d\xe7\x8e\x9c~\xdc\x9dy\x1a\xf8X-\xb7\xaaK\xe6#\x9e\xfa+\x8a\xb5L\xa6~\x9b\x87~\xfb\xa8\xd8\xa6\x05\x83\x10q\xb8\x13\xd6dS\xce\x8b-o\x95~{\xe4\xbb*\x96Y\x05\xc36\xae\x01`\xb2\xc7%WB\xbe\xb6\xc6qX\xc3\x9fW\xf0\xa0\xc42*\xe5\x14\x82}\x9e~\xcb\xd9\x0e1\xbe\x0c\x18\x0f\x1cfXFm\xea\xf9\x14K\x9d\x01\xd6Ta\xbb\xb8\x83G\x03\x1c\x9e\x9661F\x92\xc8\xc7Z.\xb4\xc9G\x80|\xaeB\x0c\x9b\x18\x9fd\xdb\xc0\x85\x9dN\xda\x18\x9ax\x04k}\x08\xe8\x9d\xf8|,k(\xa1SV\tEK\xe7\n\x19\xfb\x1dk\x8c\n\xc6F\xb3t\x1a\xe2\xa8=\xcd\'@\x88\x17\r\xff\x07\xe3\xd1\xa7\xf1\x89\xbb\x02"\xe1\x12\xe7-\x17}W\xd8+\x06\x06\xc7v\xe8~\xb9r\xbbpw\x169Y\x92\x9f\x89X\xcf\xbe\xbd;Y\xbe\'\xa4Z\xdc\xf9i\x0c!u\xd3\xaa\xf9\xdcO\xc5\x1c#w\xd5\xa6\x8a;\xa2-\xd8\xcf=U\xab\xea\xb1\xde\xd4\xab5Y\xd5\xf7\xb3E}G\x9e\xd7\xb3\xc5\xb7\xe8/\x1c\\oV\xd5\xcc\xdf\xd5\xa1\xae\xc7\xe7\x18\xab\xd1\xa1\xe5\x9a)]4\xe5Dr\xcf\xee\x0e\xd3m4\x9a}{\xc0E\xc8\xdd\xec\xfe\xbe^\xd5\x8b\xdb\x9a<\xb9\xbbE\xc2\x87Z\xd1}B\xee\xea\xfa\xc9MxX\xcek\x87\xad\x96\nGa\x80\x06=Vd^\xff\xa7\x9e\xfb\r\x0c\x12\xd2e\xe8$\xd3\x9d\x8c\xf1\xcc(\x9d\'\x1c\x8786)\xb8;>\xf4\x86\xe3>(\xc9\xb6$\xfd\xe9\x15?\xb5\xab\xec\xae"9\xfe\xea\x94D\x17]\xf2(\xe9b\xc7\xba6\xc5I:N\xc0O\xe1:\xc4\xb6$\xc3\x9a\x8b\x92\xa2\xec\xc9\x98;\x9d\xa0\x84\xd12\xec\xa9;\xb5E^\xc4\xf0\xbf\x94\xdb\x92\xae\x93@>`B\x07\xed\xdd)\xa5K\xd2#\xa4\x8a$h\xab\xe3\xfd\x19\x0b\xf7~l\xc7\x9e\xc6i\xab\xb7\x10\xa2,h\xcbT\xf8\x04\xb7B\x97\xa4\xc7\xd6\x14I\xe9\xfb\x16\xcc\nFu\xe8X\xdc\xfcNIg\xa7\xdd\xb2\xd3\xb3\x96\xfb4\x01!\xea\x10\xeb\x94\xf4\x91@\x8b\xa4\tZr\r~\x05\xac1;\x10r\xd7\x9e\x97\x9eT!\xb5n>\x868\xe76VV\xd1-\xe9.\x02.=\xbd\xc7=ex/\xfcq\xce\xf5X\x8c\xbe&\xc9\xb3$\xf2\x96\x08{\xca\x10\x85b\xe7\x9e\xe0$E\xf1\xa7\x0c\xf6qeM\xb8\xf70\xf65IY\xb4\xb5 C\x1dQ4F\xdf\x8e=\xa5u\x92*Kr\x11\xfc(\xa9\x081\x84I\xf3\x9a\xa4.1d\x82\xb6\xda_>\xb8\xbd\x99zM\xd2\x14\x84\x844!\xb6t\xc0\x96\xcb\x1dq+\xb5\x93\xb4\x05!n}^Z\xe3\x18\xd9E\xa3\xe1;$=\'\x94\x18\xe2\xfe\x16\xd6\xed-h\xbc\x15\xdd\x81\xad;~;\nt\xe46}\xa8\x91\xad\x91e\x1f\xc3\x1fD\xbe\xd6\xf3\xe5\x0f\xf2\xa3Z\x93\xea\xee.\xfcag\xe2o\xe7\xa3@\x92\xf3\\\xbeE\xe5\x1d<\xeeh\xbc\xc1\xe2`\xdc!5pxXg\xf1\xa1\xdaM\xe1\xee\xe5\x1f\xf8\x9b\xbc\xc6\xc7\x8e&\xf7\xdbd\xac\x92\xdcY]-\xc8\xf5\xc3\xec~\x13\xee\x9c\xf7\xc9Y\xf5\xb25`\x87\x05\x96\xbd\xbd=2\xad\xbe>\xcf\xab\x15\x19\xcf\xd6\x1b\xa7\xcd\xf2\x9e\\y\xf5\x1e\xeb\xc5\x86\x9cn\x81\x86\xb3\x0b.7\xce\xd0\x83h\xf9\xd6\xf0\xb7MF,\x8d\xfe\xb8\xbaA\x83\xfd\xb0\xe4\xee\xb20\x0c\x7f\x9cLNp\x10)X\xd14\xe6\xd5\xbcy\xac^\xfclT\xb6\xf1\xc2\xd9\x16\xde\xb0\xbcg}?\xafo\x9d\x82\xeb\xa8\x93\x87\xbf\xeb\xb5\xd7\xcd\xb90\xbd\xbc(.9pn\xc8\xd8;T\x0f\xfe\x88\xeb\x85\x03\xff V\xa90\x14\xfe\x90\xe6\xedz\xc7\xdf\x07X\xff\x07\xc0\xbbP\xc5'
p283
sg20
g21
sg27
Nsg29
Nsg30
VShelXL
p284
sg32
Nsg33
S'7ae06133fd077a4ffa06fe901c021c29'
p285
sg35
I32
sg36
VLeast Squares
p286
sg37
F0.20949999999999999
sbag1
(g12
g3
NtRp287
(dp288
g15
I00
sg6
I35
sg7
S'55c3fe0b72232566636d7a273010c1c9'
p289
sg16
(lp290
I35
asg18
S'x\xda\x8dYko[9\x0e\xfdn\xc0\xffA\x18\xecb[4v\xf5\xa4\xa4\xc5f\x80L&\xa93\xcd\xab\xa9w\xb7S\x0cP\xdc67\x8dQ\xc7\xce\xd8\xce\xb4\xfb\xef\x97\xd4\xd3\xb5\xaf\xd3\xa4)\xa2\xc8\xa2D\x1e\x92\x87\x94\xd2\xef1\xfcZ\xb5w\xf7\x1f\xccp\xd1.\xd9\xa7E\xdb\xac\xdak\xf6\xf1\x7f\xec\xed\xe8\xe8\xf4\xdd\xe9@r\xa1_\xda~\xaf\xdf\x1b\x9f\x8cO\xd3\xda\x0fMX=\x99\xb1K\xf9L<\xcf\xff\xfb\xbd\xab\xa33v1\xbdfkkw\xac\n\xdb\x8f\xd9r>}XM\xe6\xb3\x1d\xab\xae\x04\xe3C!\xdd\x1e\xbb\xfa\xda6_\xf0\x17\xae\xe4\x1e;\x98\xde\xdf6\xf4\x0b\x17{\xecb1ig\xab&\xec\xd2\x90R\xf7\x0f\xab(}<m>}a\xdf\xd8>\x1b\xf0\xa1\xb6\x96=C\x19e4{\xcen\x16\xf3;v\xd9,\x96\xf3\xd9\xf2\x1f\xec\xcf\x87\xf9\x8a6Y&\xb9\xf9\xe2\xeea\xda\xb0\x9b\xf9\xc3\xacb1\xfe\';\x14\x8e]\xf8~\xef\xf0\xe8\xf4\x14\xb7\xb2\x82[\xc5\xec\xd0Z`n\x08\xde+&a\xe8\x84\x07\xe6y\xfc\xee\xf7\xde\x1f]]1\x1d\x94\xe5*\xfe\x88\xbf\t\xb4\x8d\xfe\xf5{\xa7\x07\xe31\x1b\x88~\xef\xed\xefgg\xf8\x99\x19\xbc\xdb\x1b\xfc\xbe\x87\x83\x17\xef\xd3$\xce\xd0\xafar\xf0\xbe\xae|\x11\xe6qq\x98<>8d\x87l\xc4.\xfa\xbd\x7f\x9f\x9f\x8c\x99Q\xf1\xbb\xdfcx\xca\xf0\xed\x90\xe9~\xef\xf2\xf4\xe0\x9c1\x89\xe7\xferq\xfe+\xfb\xdb\xa8\xdf\x9bN\x96+\xfa\xe8\xe6\xae\xb9g\xb2\xdf;8\x1c\x1fD(\xfe5\x9f\xb6\xdf\xe4\xb0\xfd\xb6Z4\xcb\x9f\xd3\xdc\xe8\xcb\xf4\xed\xe2\x13\xfb\xe9\xef\xc3?\xfeH\xc1s\xfbe\xfaS\xfe\xf8\xe5\x86\x0c\x9e\xfd\xdfW\xa31\x85\x1a\x1fJN_\xfd\xde\xf1\x7f\x0e\xaeX\xfcB \x8d\x05\xe8\xf7.\x10\x14\xc6T\x9cS \xac\xf0ql\x9c\xd2 \xd2\x18\xa4\x01\xa0\xb1\x10\xc3\xb0Y\x9c\xe7Z*\x9d\x86F\xe2\x8a\xfd~\x8f\xb1r\x04\x97\xdc\xd3n\x03\x82\xde\x18\x99f\xb9\xb5e\xc8\xbd\r:\xc8\xa2\x03\xaeS\xc2$\x1d\x15.MkA)\xafD\x87\x0e\xd2\xd9\xac\x03\xc6\x9b\xdb\xd4Ay\x07E\x07\xee\xf2\xc1B\x94Yi\x1c\xc2\x7f|\xf2\x8e\t\x8d\xda\x8c\x8262[\x8e\x81\x96\xb5\x91\xd2\xd8\x84\x08p\xcd\x9d\xdb\xd0f \x86&"\x1dvc\x14g\x17\x14\x81\xd96\xee\x8d\x10Io\xc7\x85w\x19_#\x1ct\xd9\xa6\\>\x9c\x1b!\xed\xa6mZ\xbb\xbc3\x97\xdef\x83l\xf4\x15\r\x9dS\x1b\xb6\xa9b\x1b\xd7\x8a\x07\xa1`\x1b\xf9\xa2x\xc0D\xd4\x7fl\x9b\xae~SJAr\x84\xc6\xa5\xd9)\x16\x87Bm\xdb&P\x95\xac\xbc6Rl\xf9MC\xf1\x10\x84\xcdh(8\x14\xbf\x83\xd6A\x07S\xf1\xc5}2`\xda\x82\xb76\xc7\xb2\x14Bw\xc6\xaf\xcb\xf8Z\xe5\xf4\xa6\x0e\x06t\x8e_)\x8c/\xa0J\x95\xd5\xc1S\x82\x0ePt\x00TH\xa70\x13\xd6h\x9f\xce\x02PV\xf1\x0e\x1d\x9c\xd6\xc5!\x82o\xe1\xa0\x1d\xcf*r\xe3\n\x0eJd!\x81^\xdc\xf01\xd4\xf8\x95\x9a\xdb\x8c\xb8S`\xb2\x96\x0e\x93[=\xcd\xc7\xb6\xf2\x03\xe6\xb3I\x98\x82\xf5\x05<\x8b\xce\nHm\xda\x06\x98\xc1y\xd8a\x9b\x04\xc3\xb3A\xe0K(#\x0e\xd96\xafE\xd0\xc1U\x1f\x83\x04U\xf2F\x82\x80\x8c\xaf\xb0\xb2K\x07\xed\x8a\xe7\x9cA,7\xe3\xcc\xea\x928\x02\xca\xc1 2\xd4\xdc\x03\xe6\xd0!\xe7\xbf\xe0\xd6)\xb6\xa4\x139\x0e5\x12\x81.<\xe9\x9d\xed\xd2A\xca\xb2s\x97\x8fS\xe6\x0c\xa2\xf1\xbc\x10\x13/\x90Xi\x82\x0e\x87E\x07\x83I\x06\xc90da\xa1\xd2\x18\x103\xdd\x15g\x98\xede\xc8\x917\xb6\xb8\xc4\xe7\xa8&\x9cJ\xea\x19W4sQ\x87_+\x0e\x98\x00yS@.\xca\x91\x86n\xf5Nv\xe9\x80)\x95m6fK\x07)m%hSK\x07\x94z\xa1\x15\x04\x1d\x8e\x8a\x0e(\xe2!\xc7$\x06\xb5\xa9\x0c\x9dJ\xce&\xa7\n_yGl\xd5\x0b\x0cDY\x8cW%\xf5l\x8e9\xaa"6\xe8p\\q\xb0\n2{b\xb8I\x97c\xd2x\x0b\xbc\xb3fiSx\xceo\xe9 }\xae\x12Hx\xbc\x16K\xee\xab[D\xd0\xe1U\xd1AH\xf4\x05\x94\xd8P9\xf1@8\xc9\xbb\xb8O)\x99\x87\xc6Y\xb5\x9d\x175\xfa\\M\x86X\x19b\x99\xe1:\xe80Z\xc3\xc1"\x8d&\xae\xc0\xb4+\xbe\xc0\xd4\xec\xcc\x0b\xa5M\xa9\xddj;\x1e\x94\xa8\xf1\x80iXB\xa3j\x86\xadi\xd0\xe1\xa4\xc6\x03\x92\xae\xb0\xb9\xc6\x1a\xc8%\xdfx!C\xa6o\xc7d\xa6\x10,\x9ch\xdd\xa6/\x8c\x86\x12\x9e!\x08\x02]\x89\xc0\xcaqh\x0bc\n\x15\xf8\xf7\xa4\xf0\xaf\x12\xc8\x93I\x03\x87\x14\xa5KE\xe2\xdb\xda \xff\xcaM\xfeE\xdb~+\xb6ac$r\xc5G\xce\xf5\x19<\xf0\x18\xf7\x9d9\xbfVc1\xaa\xb6lS\xb6\x048w\x95\x06M\x19b\xd3\x15tx]y\x07\r\xb2iS\xa1u\xaa\xab8o-u(\x1d\xf5Md\x9a\xc2\x1eFm\xf1\xaf\x16\xc6\x14\xde\xe1%\xc9 \xc72QL\xeea\x98\x8e\xf8\xbe.\xf8\x82\x90 \xddZ:\x9b\xac\x8dWq\xfcc|Ok\xfc\x1a\xe5u\xaeuX+\xb2:F\xa2m\xbc\xb3\xbe\x99\x0c \x00\xc8\xed\x1cr\xa5i\xd0\xa2\xf60\xbed\xb7\xe4\xb0a\xdbi\xb1MK\xd4\x07r6\xe1W\xae8\xde8\xef\x9ff\xdbY\xf5\x9b\xc4;\x92\xcc\x17\x02,\xcc\xb9\xdbS\xd8@t\xf6F\x90\x83\x95z\xfb\xad\xde\x13\x11\xc9\x06)P\xa5!\x8aa\x14,F\x12\xdb\xb0\xed\xac\xf6%\xca\x89\xdcI\x08\xa4\xcc\x1c\xd5\x86\xba\xf1\'\xdav^\xb9\x0fy$\xf7\x9e\xceY\x97\xef\x0f\xa008\\\x17\xffBi\x9c\xb1dl\xe5\x05v\x8e\xbe\x18T\x9b=\x95\xeb\x0c2F\xb93\xe4\x9c?\xaf}\xb5\xf4*\xb7t\x0eI\xb6tLX\xb1\x9d~\x9am\x17\x95\xcf\x90\x7fr\x7f\x81\xdd\xbc\xc9y\x01\x0e\x93\xa9\xab\xbe\x19\x99K\x11\'\xf6\xd9\xca7[\xc9\xdc\xd6\xb6C\xaeu\x99 \xb362\xdavP\xf9\x0c#\xd2&\r\xbc\xb6&\x97\x10\xec\xd0\x05\xdf\xed\xb7Q\xe8\x9e\xd2\x1e\x82nAi\xec\t\xab\xcch\x1c;\x97\'\xe2sY\xf0AHeD\x1b\x85\xb0\xf0e\xb2\x01l\x8a\xa4\xeb\xbcw\x14\xdf+\xa2\xc7\r|\xf0\xd2\xc0ku)CU{Rl\xe3s\xbf\xadb\xbf}Xm\xb3Z\xa6\x8a\x8f\'\tix\xe9F\x84\xdd}\xa7\x1a\x85\xaeJVV\xb1y\x0f\xac.\xb9]\xc1\xe6\x1d\xb6X\xfe\xbb=\x8e\xe2\x1e\xe1\xbe\x82\r\x9d\xaa\xa8\x88\xaaG*\xb9?\xe8\xfb\x11\xe37\x11\xe3\x01a\x06"\xb7B\x9a\x1ap[jj\xe2\xc8\xcd\xba\x0e\xa5\xb7\xc0\x8ex\xb3\xbfA\x92(e_\xe9r\xc5\xc2\x96\xda\x96\xdb\x960\x1b\x18\x1f\x17\xdb\x10\xe3R(\xf0v\xe3y\xd6\x06\xdb\x0c\xe3\x1f\xc3\xe7U\xdd\x03\xdbU\x9f-\xc2Z#M\xe9T\x8c{\x14\xe3Q\xc5\x18\xbb\xa6\xcc\xa2\n\xc3B\x97\x1b\xa0H\xd5\xeb\x07\x18\x8f^\x9f\x1e\xd3\x13\x10\x8b\x8f8Oy\xe8\xbb\xc2\xbbCdp\xaf\xd9\xcd|A\xa7(,\xc3\xecx\xce~fz9\xf9\xfc\xecx\xfe\x9c\xb1fv\x1d\x96I\xf4\x03-k\xa6\xd3\xb0\x14s\x8c]7\xab&\x9d\x88\xb6`\xc7s\xdf,\x9a\xbbv\xd5.\x96l\xd1\xdeLf\xed5{XNf\x9f\x93\xbfpr\xb9Z4\x93\xf0V\x87\xba\x1e\x9dc\xac&\x87\xd6g\xa6\xfc\xd0T\x12\x89\xc6\xf4\x86I\x07\x8d&\x9foq\x13v=\xb9\xb9i\x17\xed\xecS\xcb\xee\xe9m\x91\xa9!6\xc8{\x8c]\xb7\xed=-\xb8\x9dO[\xc2\xd6\x1a\xc0Y1@\x83\xee\x1a6m\xffj\xa7\xe1\x00z\xcex\x13#.\xbf\xc9\xb8\xc0\x8c\x86j*q\x08\xf1}\xc5\x9d\xf80\x18>\xa4\x8b\xfa\x1b\xb9&\x19\xaa\x1e\xfe\xb4\xd4-REBD\xbb%\xd1EoT\x95\x14\x9e\xa2\x0fy\xc9RgH\xbaR\x9f\xbb-)\xb1\xe6\xa2\xa4\xae\x92R\x9a(\x11\x9e\xac\xe8L\xdb\xa9-\xf2"\x86\xff\x1b\xb3.Iw\n\xe4\x03\x99\xceT^tK\x06\x84`M\xdb\xd0\x7f\x86\xf73\x19\xb5\x95;\xcet\xa4\xad]C\x88SV\x10\xc6\x10\x7f\n\xda\xa1K2`\xeb\xaa\xa4\x01\xcaC\xcc\n\xc9m\xecXh}\xa7$\xd9\xe9\xd7\xec\xd4\xce\xa5\x9f&\xf6\x03\xd4`uJ\x86H\xe0U\xd2A\xc0TY\x11\xec\xc4^p\x07B\x96\xec\x14\xa2Hb\xeb\x16\xb5\r\xd9\x1c*\xab\xee\x96\x04\x8a\x84P\xba\xd2\x99\x81\xfd\xe8\xce\xa7\xa3?)\xdd\x1e\x91TER\x87N\x80\xce41\n\xf5\xce3\x05I\xea\xeaO\x13\xedS\x90\xfc\n\xd4/\xed\x964ER\xe9\xe8\r\xc3u\x8c\x04kw d<IB\xb5\xd3\x0b\x88\x15\x08x\x8a[\xfd\x98\xa4\xad1\xe4\xa2\xb6\x98m\x11[l%\x1f\x93t\x15!\x1dc\xc8B\xce\x15\xb3#n\x8d%I_\x11R>\xd8\xe9\x1d\xdd\x13)\x1a\xa9\xe0wJ\x06N\xa81\xa4\x1c\xc4x\r/(\xe1Ut\x07\xb6\xc6\x10\xb51F\xe46\xbem\x91\xad\x91e\xef\xe2\x1fD>\xb6\xd3\xf9W\xf6\xb5Y\xb2\xe6\xfa:\xfea\xe7"\xbc\xce\'\x81,\x17\xb8|\x8d\xca;x\x9ch|\x83\xc5\x85\x03\xbcfE\x0e\x8f\xfb\xcc^6\xbb)\x9c>\xfc\x8e\xbf\xd9c|L4\xb9\xb7M\xc6\x90\xe5\xce\xdaf\xc6\xde\xdeNnV\xf1\xcdy\x8f\x9d5\xdf\xd6&`Xay\xf1\xe2\x05\x1b7\x1f\x1f\xa6\xcd\x82\x9dN\x96+\xd2f~\xc3\xae\x82zw\xedl\xc5N\xd6@\xc3\xd5\x15\x97\x0fd\xe8~\xb2|m\xfa\xf3\xaa \x96g\xbf^}@\x83\xc3\xb4Q\xf4\xfc\x19\xa7_]\\\x1c\xe3$R0\x94\r\x82\x9a\x1f\xee\x9aoa5\xe7\xb0\xf1\x01\xd9\x16?\x91\xe5\xcc\xf6f\xda~"\x05\x97I\xa7\x00\x7f\xd7\xc7A7ra\xfe\xf0\xb2\xbad\x9f\xdcP\xb0\'T\xf7\xbf\xc7\xf5\x92\xc0\xdfOU*N\xc5?\xa4\x05\xbb\x9e\xa9\xe7\x11\xd6\xff\x03ImPh'
p291
sg20
g21
sg27
Nsg29
Nsg30
VShelXL
p292
sg32
Nsg33
S'7ae06133fd077a4ffa06fe901c021c29'
p293
sg35
I33
sg36
VLeast Squares
p294
sg37
F0.2094
sbag1
(g12
g3
NtRp295
(dp296
g15
I00
sg6
I36
sg7
S'd6e243f3029a9e238b84f77519cb386a'
p297
sg16
(lp298
I36
asg18
S'x\xda\x8dYmo\x1b\xb9\x11\xfe.@\xff\x818\xb4h\x82\xd8\n\x87/C\xb2\xa8\x0f\xf0\xf9\xec\xc8\x8dl9\x8e\xda\xe6\x82\x03\x82\xbdx\x1d\x0b\x91%\x9f$7\xe9\xbf\xef\xf0]\x91V\x86\x1d\x07Zs9\xe4\xcc33\xcf\x0c\xa9~\x8f\xd1\xcf\xba\xbd\x7f\xf8\xa4\x07\xcbv\xc5>/\xdbf\xdd\xde\xb0?\xfe\xc7\xde\x0fOG\x1fF\x87\x82\x83zm\xfa\xbd~or>\x19\xa5\xb9\x9f\x9a0{:gW\xe2\x05\xbc\xcc\xff\xfb\xbd\xeb\xd3\x0b6\x9e\xdd\xb0\x8d\xb9{f\x85\xe5\'l\xb5\x98=\xae\xa7\x8b\xf9\x9eY\xd7\xc0\xf8\x00\x84=`\xd7\xdf\xda\xe6+\xfd\xc1\xa58`\xc7\xb3\x87\xbb\xc6\xff\xc1\xe1\x80\x8d\x97\xd3v\xben\xc2*\x8dW\xea\xe1q\x1d\xa5\xcff\xcd\xe7\xaf\xec;;b\x87|\xa0\x8ca/HFj\xc5^\xb2\xdb\xe5\xe2\x9e]5\xcb\xd5b\xbe\xfa\x1b\xfb\xf3q\xb1\xf6\x8b\xac\x92\xdcby\xff8k\xd8\xed\xe2q^\xb1\x98\xfc\x9d\x9d\x80ec\xd7\xef\x9d\x9c\x8eF\xb4\x94\x01n$3\x03c\x90\xd9\x01:\'\x99\xc0\x81\x05\x87\xcc\xf1\xf8\xdb\xef}<\xbd\xbef*(\xcbe\xfc\x88\x7f\x01\xd9\xe6\xff\xf5{\xa3\xe3\xc9\x84\x1dB\xbf\xf7\xfe\xb7\x8b\x0bz\xa7\x0f?\x1c\x1c\xfev@\x0f\xaf>\xa6A\x1a\xf1\x7f\x86\xc1\xc3\x8fu\xe6\xab0N\x93\xc3\xe0\xd9\xf1\t;aC6\xee\xf7\xfeuy>aZ\xc6\xdf~\x8f\xd1.\x83\xf7\x03\xa6\xfa\xbd\xab\xd1\xf1%c\x82\xf6\xfde|\xf9+\xfb\xcb\xb0\xdf\x9bMWk\xff\xea\xf6\xbey`\xa2\xdf;>\x99\x1cG(\xfe\xb1\x98\xb5\xdf\xc5\xa0\xfd\xbe^6\xab\x9f\xd3\xd8\xf0\xeb\xec\xfd\xf23\xfb\xe9\xaf\x83\xdf\x7fO\xc1s\xf7u\xf6S~\xfdzK\x86\xf6\xfe\xcf\x9b\xe1\xc4\x87\x1a\x1f\x08\xee\x7f\xfa\xbd\xb3\x7f\x1f_\xb3\xf8C@j\x83\xb4\xed\x98@aL\xc61\x89`Dz\xd6V*\x14\xe9\x19\x85F\xeb\x9f\x01\x06a\xb18\xce\x95\x90i:\xd7\x82f\x1c\xf5{\x8c\x95-\xb8\xe0\xe4\x16\xe6#\x81s\xad!\x8drc\xca#w6\xe8 \x8a\x0eZ\x0b)\xd2\xfaF\xd2T\x15\x9fQJ\'\xa1C\x07a\rfu\x8c\xd9\xd1A:\xab\x8a\x0e\xdc\xe5\x8d\x01t\x1e\x15H\xd8\x1c\x9f\x9d\x7f`\xa0(\xeb\x86A\x9bb\xb9A\x9343B \xa6\xad\x90+n\xdc\x966\x870\xd0\x11\xe9\xb0\x1a\xf3q6\xf6\x11\x98m\xe3N\x03O\xb6[\x0e\xce\x14\x9b\xc1\xea.|\xa5\xc5\xac\xb1\x06a\xb6mS\xca\x8al\x90p6\x1bdP\xe7Qkq\xcb6Yl\xe3J\x02O\xcf\x06\x9cs\xbax@\x83y\x9em\xaa\xfaMJi\xd2j\x8a\xa6\x9a\xb4\x9a\xa1G\xe0\xbb\xb6\x01\xa9\xa2\xb2"Z\x88\x1d\xbf),\xb1\x83&;\x0bx\x8cC\xefwT\x18t\xd0\x15_- \xc7\x962\xe8l\xb6\xc8\n\x88q\xb4\x13\xbf6/g\xa4\x95\xdb:hT.m,@c\x01U\x14u\x94\x8d8`\xd1\x01}\xa8\'\x1c\xc0h\xe5r\xfc\xa24\x12;t\xb0Jf\x1f+\xef\x8fm\x1f[^\xbcI9\x997\x96\xdc\xa4Qz\xdc\xf61\xd6\xf8\x15\x8a\xab\xb4<X\xa9\xb3\x8f\xd1*\xdcAd\x8f\x8fM\xe5\x07N|\x9bVF\xe3D\xf6\xb7!g\xe9\xae\xdcD#2\xbeH\x0e\xdf\xe1\x07\xd4\xc5 t\xb2\x90\x82\xca\x8f\xe0\xa4\t:\xd8\xeac\x14(j\xa4\xa20\x19_H\x9bm\xfb8\xa5\x96\x87Z\xf3\x9d\x1c\x92F\x95\xc4\x812\x13\x10D\x1eu\x9e\'O8\xff\x85\x96N\xb1%,\x94XW~\xd9\xcc\x16\xce\xee\xb0B0T T\x1f\xc3\x8e\x0e\x12\x0bG\xd1\x84BL\xbc@B\xb4\x1ct8):hJ\xb2\x9c\xe7B*\xc8\xc9\x84\xe0\x94\xea\x8e\xf5\x82\xb0W\xb9\x83Kr\xacSH\x9a\x92z\xba\x8c\xd2p\xd0\xe1\xd7\x8a\x03%@\xd6\x11\x95\x95&\xed\x85D\xb4\xb6S\x07^\xb2H\xfa,\xd9\x8e\x07aL!h\xe4\x85\xb6\xb1\x8c*\x89A\x87\xd3\xa2\x830\xd6\x99l\xbb\x0fjS\x18Zk\xdd\xc5\xa9\xe0\x8a/<\xcfm\xe9@\x81X<\x8f\x12\xab\x03l\xc9B\xae\x83\x0eg\x15\x07\xca\xec\x9c\xa5\x14n"\xf3\x0e\x81gtg<X\xa5\x0b\xcfQ\x8d\xdc\xc6\xc1A\x9e\tU\x880)\x90\x10\xdaA\x877E\x07\x10\xe4\x0b,\xb1!\xb3\xea\x08Vp\xd3\x85\x83\x84\xac\x83\xb6f7&M\x8d>[\x8b\xa5g\xea\\fx\x8c\x87\xe1\x06\x0e\xc6d\xee\x93\x96\xc8&s\x05e\x8b\xe9\xacoJ\x97\x1a \xf5\x0e\xffJ0\xbav\n54x\xf1\x05M\t:\x9c\xd7x \x19\xb0\xb9\xc6j\xccs\xb5\x03\xd1\x9d\x17\x1cJ\r\xa0\xe4\xd9\xf1\x85.l$\x84\xc8T\x01\xc0\xb1<\xa2\xcb\x8c\t2\xf0\xefy\xe1_\t\xc4\x93IqK\x14U\x98\xc2r\x11\xd7\xfd\x91\x7f\xc56\xff\x92m\xff,\xb6\x91\xc7\xc0\xd9\xc2\xb9.\xb7T\xe8(\xee;\xb9\x8f\x97\x08V\xb4\xe1\x8emr\x03\xdf\x9a\xfe\x1b\xa9\'U\xd4\xe1m\xe5\x1d\xb4\x050P\x8a\xacO\xe3\xd4\xaa\x89\xae8\xb3\x90\x9b&\xeaa\xe4\x8e\x8f\x15\x94\x1a\xc0-/\xed\x8c\xceu\x93(\x06 #\xa2"\xbeo\x0b\xbeD\xd353\xa9\x8d(\x19`\x9c\xb4\xcf\xc4wT\xe3WK\x07\x19kM\x853\xd7\x19A\xb6\x89\xce\xfa\x86\xe5\x11\xf5n\xefili8\x15\xa8\xd2\xc3\x14"\x06Qjw\xb6mTlS\x14\xaf5\x9b\xa8\x93\xcbZ:\xed\xf83m\xbb\xa8~\x13\xe0ry\xa3]\x8d*}\x1b5\x10\xbc+vP\xa9\'z{\x0323\x81DY\xf2\x82\xdb\x12QDb[\xb6]\xd4\xbeDZ\xc8\x14H\xa1\xab3%k\xca\xb7\xe7\xfa\xed\xb2r\x1f\xf1H.,\xd6\x1a\x9b}H\xfc\x9d\xb8x\x9b\x7f\xb1\xa8I\x87\x9c\x1d\xee\xc3\xd8\x99G\x83DIt\xb2\xb3\x14\t\x94[9\x7fY\xfbj*\xb49&-\x9det\xae\x06T\xb1wXp\x8fm\xe3\xcag\x9a\x8a\x9a\xce\xb6QT\xe6zkAv\xd67J\x02U\xf8\x13w\xcf\x0c\xa6\x92\xb9\xa9\x89^2\xc7\x97\xdb\x92o"\xdav\\\xf9L\x13\x08I\x1b\xa7\xa8\xbd\xcd\x95\xd7P\x96\xba\xbd\xb6\rC\xf7\x94\xbbbG\x154\xe5\x85#\xacr\xad3\x9c:\x17\xf3<|\xae\n>\xd4\x95\x88$E\xb6+\x9d;\x08\xa4\xa6Hv\x9f;l\x16\x95|\x97\x8f\x9c1%g\xc9\x93\xf9\x91\x0e7\xd9\xf7\xc4\xbc\xb9\xdf\x96\xb1\xdf>\xa9\xb6\x19j\xb3\xa2Wh\'"\xa7r*P`\xf7\x9f\x17\x87\xa1\xab\x12\x85Ut<\x85\xd3\x1a\x00E\x1fj\x96Q\xab\xa7\xd68\x8dk\x84\xf3\x8a?\xa0VTD\xed\x8a\x94\x82g\xf4\xfd\x84\xf1\xbb\x88\xf1\xa1\xc7\x8cBP\xe5\x9e\x0fK\xe3@i\x9b\x8e\xd4\xdbu\x1d\xa1\x1cy\xed\x0e/\x12I\xe43\t\x15\x18\x91{M\xd0\xe5\xb6@@=\xd3$\x8c\xcf\x8am\x84\xb1\x91E\x1bcP\xe5\xca\x04F\xd9\xa7\xf0yS\xd7\xa0\x93]\xae\xcb\x8az\x04\xc9K\xa7\xa2\xe5\x93k\x0c+\xc6\xd6\xc8|\xf5 \xa9&\xea\x821\xa0}\xce\xf9y\xf8vt\xe6\xaf\x80X\xbc\xc4y\xceE\xdf5qUdp\xaa\x8f\xb7\x8b\xa5\xdfER\x19fg\x0b\xf63S\xab\xe9\x97\x17g\x8b\x97\x8c5\xf3\x9b0M\x08\x1e\xa65\xb3Y\x98J9\xc6n\x9au\x93v$[\xa8\xae=4\xcb\xe6\xbe]\xb7\xcb\x15[\xb6\xb7\xd3y{\xc3\x1eW\xd3\xf9\x97\xe4/\x1a\\\xad\x97\xcd4\xdc\xd5\x91\xae\xa7\x97\x14\xab\xc9\xa1\xf5\x9a)_4\x95D\xf2\xcf\xfe\x0e\xd3o4\x9c~\xb9\xa3E\xd8\xcd\xf4\xf6\xb6]\xb6\xf3\xcf-{\xf0w\x8bL\x0e\x88\x83\x0e\x18\xbbi\xdb\x07?\xe1n1k=\xb6F\x1b\x1a\x85C2\xe8\xbea\xb3\xf6\xbf\xed,l`\x89\x90\xde\xc5\xf8\xcdw260#\x95\xc4\xc8!\xfe@_q\xf7|\x18\x0c\xa7}HRlHJO\x93\xf4i\xfc]\x87\xafH\xbe\xe3\xe8\x94$\x17\xbd\x93U\x12\x9c\xbf\xc3!^2\n\xe3M\x9a\xef\xc3v%\x05\xd5\\\x92TUR\x08\x1d%\xacQqO\xd3\xa9-\xf1"\x1d1\xde\xe9MI_\xb0\x88\x0fD\xdaS:\xe8\x96\x0c\x08\xe1\x86\xb6\xc6\xd9t\x7f\x06Q[\xb1gO\xeb\xb55\x1b\x08q\x7f\xce\xf6\x18c\xfc\x0c\x15\xbfK2`k\xab\xa4\x0e\xa7F\xca\x8ap\xf2\xf0\x1d\x8b\x9f\xdf)\xe9\xedt\x1bv*\x8b\xe9S\xc7~\xc0\xd7\xb8N\xc9\x10\t\xbcJZ\x0c\x98J\xe3O\xee$\tv\x0fB\xc6\xdb\x19Z\x04\xc8\xad[\xd4VJ\x97*\xab\xea\x96D\x1f\t\xe1b \xed\xa99\xc43\x9f\x8a\xfe\xf4\xe9\xf6\x84\xa4,\x92t\x02\x8f\xda\xfa\xabq\xaf\x93\xda\xbb\'xIU\xfd\xa9\xa3}\x12\x93_\xd1\xf1\xa7$u\x91\x94*zC\x87+\x06\x1f\xf9f\x8f?\xb5\xf3\x92X\xedt\x80\xb1\x02!Oq\xab\x9e\x9245\x86l\xd4\x96\xb2-b\xab};\xb5_\xd2V\x84T\x8c!\x839W\xf4\x9e\xb8\xd5\xc6K\xba\x8a\x90t\xc1N\x17\x8e\x13\xe1\xc4"\xf7H\x06N\xa81$-\xc6xU*\xb2\x89\xf0ZwJjOm\x8cyr\x9b\xdc\xb5\xc4\xd6\xc4\xb2\xf7\xf1\x0b\x91?\xda\xd9\xe2\x1b\xfb\xd6\xacXss\x13\xbf\xd8\x19\x87\xdb\xf9$\x90\xe5\x02\x97oPy\x07\x8f{\x1a\xdfbq\xb0\xfe\xca+rx\\g\xfe\xba\xd9O\xe1\xfe\xe5\x0f\xfc\xcd\x9e\xe2cO\x93\x07\xbbd\x8cY\xee\xa2m\xe6\xec\xfd\xdd\xf4v\x9d\xbf\t\xbah\xbeo\x0c\xe8A\x85\xe5\xd5\xabWl\xd2\xfc\xf18k\x96l4]\xad\xbd6\x8b[v\x1d\xd4\xbbo\xe7kv\xbe\x01\x1a\xcd\xae\xb8|\xf2\x86\x1e%\xcb7\x86\xbf\xac\x0bby\xf4\xdb\xf5\'28\x0ck\xe9\xaf?\xe3\xf0\x9b\xf1\xf8\x8c\x06\x89\x82\xb1,\x10\xd4\xfct\xdf|\x0f\xb3\xb9\xbf\xc5\xf9\xe1\x85\xb7-\xbe\x81\xb2g{;k?{\x05WI\xa7\x00\x7f\xd7\xeb\xa0\x9bwa~yU]r\xe4\xddP\xb0\xf7\xa8\x1e\xfd\x88\xeb\x95\x07\xff(U\xa98\x14\xbfH\x0bv\xbd\x90/#\xac\xff\x07-\xe5P\xc1'
p299
sg20
g21
sg27
Nsg29
Nsg30
VShelXL
p300
sg32
Nsg33
S'7ae06133fd077a4ffa06fe901c021c29'
p301
sg35
I34
sg36
VLeast Squares
p302
sg37
F0.2094
sbag1
(g12
g3
NtRp303
(dp304
g15
I00
sg6
I37
sg7
S'1533c55badb1c619f7fa1133a448c7bd'
p305
sg16
(lp306
I37
asg18
S'x\xda\x8dYmO\x1bI\x12\xfen\xc9\xff\xa1\xb5\xda\xd3%\n8\xfdZ\xdd}:VbY\x88\xb9\x18\x0c\x84\xbb\xcbF+E\x930\x04+\xc6\xe6ls\xc9\xfd\xfb\xad\xeaW\xc7\x1es\x10"\x0f=]\xddUOU=U\xdd\xee\xf7\x18\xfe\xac\xda\xfb\x87\x8ff\xb0h\x97\xec\xf3\xa2mV\xed\r\xfb\xf4?\xf6nx<z?\xda\x97\\\xe8\xd7\xb6\xdf\xeb\xf7\xaeO\xafGi\xee\xc7&\xcc\x9e\xcc\xd8\x85|!^\xe6\xff\xfd\xde\xd5\xf1\x19\x1bOo\xd8\xda\xdc\x1d\xb3\xc2\xf2\xd7l9\x9f>\xae&\xf3\xd9\x8eYW\x82\xf1\x81\x90n\x8f]}k\x9b\xaf\xf8\x07Wr\x8f\x1dN\x1f\xee\x1a\xfa\x83\x8b=6^L\xda\xd9\xaa\t\xab4\xa4\xd4\xc3\xe3*J\x9fL\x9b\xcf_\xd9wv\xc0\xf6\xf9@[\xcb^\xa0\x8c2\x9a\xbdd\xb7\x8b\xf9=\xbbh\x16\xcb\xf9l\xf9W\xf6\x9f\xc7\xf9\x8a\x16Y&\xb9\xf9\xe2\xfeq\xda\xb0\xdb\xf9\xe3\xacbq\xfd7v$\x1c\x1b\xfb~\xef\xe8x4\xc2\xa5\xac\xe0V1;\xb0\x16\x98\x1b\x80\xf7\x8aI\x188\xe1\x81y\x1e\x7f\xfb\xbd\x0f\xc7WWL\x07e\xb9\x8a\x1f\xf1/\x81\xb6\xd1\xbf~otx}\xcd\xf6E\xbf\xf7\xee\xf7\xb33|g\xf6\xdf\xef\xed\xff\xbe\x87\x0f\xaf>\xa4A\x1c\xa1?\xc3\xe0\xfe\x87:\xf3U\x18\xc7\xc9a\xf0\xe4\xf0\x88\x1d\xb1!\x1b\xf7{\xff<?\xbdfF\xc5\xdf~\x8f\xe1.\x83w\x03\xa6\xfb\xbd\x8b\xd1\xe19c\x12\xf7\xfdu|\xfe\x1b\xfby\xd8\xefM\'\xcb\x15\xbd\xba\xbdo\x1e\x98\xec\xf7\x0e\x8f\xae\x0f#\x14\x7f\x9fO\xdb\xefr\xd0~_-\x9a\xe5/il\xf8u\xfan\xf1\x99\xfd\xf4\x97\xc1\x1f\x7f\xa4\xe0\xb9\xfb:\xfd)\xbf~\xbd!\x83{\xff\xfb\xcd\xf0\x9aB\x8d\x0f$\xa7\x9f~\xef\xe4_\x87W,\xfe \x90\xc6\x1a\x84u\x8c\xa00\xa6\xe2\x98\x02a%\xc4g\xe3\x94\x864n@\x1a\xf0\xf4,\xc4 ,\x16\xc7\xb9\x96*M\xe1FZ\xce\x0e\xfa=\xc6\xca\x16\\rO\xaf\xf7\tzc\xb2\x10\xb7\xb6<r\x1fu\x90E\x07c\xa4\x92\xe9\xd9*\x9c\xea\xe23(\xe5\x95\xe8\xd0A:\x0bY\x1dk\xdd\xa6\x0e\xca;Yt\xe0>o,\x84\xce\xa3\x12\x08\xfe\x93\xd3\xf7Lh\xcc\xbaa\xd0Ff\xcb-d\r\xac\x94V\xa5q\xe0\x9a[\xb9\xa1\xcd\xbe\x18\x98\x88tX\x8dQ\x9c\x8d)\x02\xb3m\xdc\xa3\x06:>;\x8e1\xeb\xb2\xcd\xc2\x19\xd3a\x9brVd|\x85\xb4\x9b\xb6i\xed\xf2k.\xbd\xcf\x06Y\xd0y\xd49\xbfa\x9b*\xb6q\xad\xb8K\x80X\xe1\xbd\x97\xc5\x03\xa8\xcf\xf3l\xd3\xd5oJ)\x9b\xec\xd1\x86\x9c\x9cV\xc6G\xee\xb6m\x13\xa8\x8a\xc9\x8a\xa0\xcf\xb7\xfc\xa6\x01\xb2A`\xf3c\xc8\xfe\xe4w\xd0\x10t0\x15_#\x85M\x8bj\x0b>[g\x9c\x14Bu\xc6\xaf\xcf\x8fVa\x9cl\xe8`@gP\xa50\xaa\x80*\x8b:\xda\xa9\xa0\x03\x14\x1d\x80B=\xe1\x8f\xcah\x9f\xf4\x01PVw\xc5\xaf\xd3\xaa\xc4\xaf\xe0[8h\xc73L\xdc\x94P\x16\x8agu\xf0Qo\xf8\x18j\xfcJ\xcde\xf2\x84p\xc8\xc3YK\xa7A\x98\xe7\xf9\xd8V~\xc0t\x15\xc96\xb0^\x82\xc8y\xaa\xc1t\xe1\x0bV\xe6\x00\x05t\xf8\x16?\x80)H\x82/\xf8b<d\xdb\xbc\xd2A\x07W}\x0c\x98\xaf\xa2D*d\x02\x02\xe2.\xdb\xe5cgl\x86\x9a\x08`3\xcel\xf11\x17&{B\xa0\xbay\xd4\x03\x96\x89#\xce\x7f\xc5\xa5SlI\'\\Z_k\\6s&\x86\x9cu]\x1cU\xa0"\x1f\x8b-\x1d\x14\x14\x9e\xe4!H"1\xf1\x92\xc7\x88c\xd0\xe1\xa8\xe8`0\xc9 yY*\x8dQ\x90p\x10\x1ei\xa13\xd6s: w9\xe8\xe0\x92\x92o.8 \xa6\x1e\x14\x1c0\xee\x83\x0e\xbfU\x1c0\x01x\xb2\x1d0\x152\xaf\x03\xe2\x1cV\xdb\xd2\x81\x17\x84\x15\x92\xdeV<\xc8B\xe5\xe8\x81\xb2\xb1\xa9\xf5B+\x13t8.:H\xeb\xbc\xf5Y\x07\x109v\x90\xa1\x8d\xe9\x8a\x07%J\xcek#\xb6p\xc0@,\xf5\x02Jfr\x9b\xb3\x88\xaa\x88\n:\x9cT\x1c\xac\x82\x9c\x8f\x18n\xd2\xe5\x1c1\x1e\x8blg\xcd\xd2\x05\x07b\x88M\x1c\xbc(\x16{_j\x16\x17U3\xe2>\xd4\xe1M\xd1A\xc8\xea\x0b\x8c\r\x95\xc9\x15\x84\x93\xbcK\x07\xa5D\xa9-\x0e:\xf2\x82\xcbBx\xa2\xc4\x83\x91E\x07K\xbc\x83:\x0c\xd7p\xc0\xb6,I)g\xbc\xc9\xd5\x92R\xb3+&\x95\xceTI\x9e\xdd\xae\x01\xc2VR\xf0\xb6\xd6\xeeR\xf5pJ\xd0\xe1\xb4\xc6\x03\x92\xae\xf0\xb9\xc6\x9aR\xbd\x8d\x17\xb2\x93\x7f1\x883\xc2\x16\xb6\xe3A\x1a-Kx\xca\x8c\x83\x10D\x8b\xe9\x11\\fL\xa1\x02\xff\x9e\x16\xfeU\x02y2y\xc2!E\x99\x9c\xbd\x8e#3o\xf3\xaf\xdc\xe4_\xb4\xed\x1f\xc56%\xb0\xc0\xf1\xc2\xb9^\xe7\xb8G\x8a\xd2\x9d\xdc\x87\xedOy\x94\xdb\xf9\xa6\xac\xa9\xf8\x96|\x13P(H\xe9\xa8\xc3\xdb\xca;\xe0\xb8N\x98\n\xad\x85Hn1\xd6\x8aN\xfeu\xa2\xb4#F\xa8\xad\x1a\xab#&\x91wj\xc8\x99\x9cCH1\x022":\xe2\xfb\xb6\xe0\x0b\xb8\xa7w\xb5\x8d(\x95\xc1z\xe5\xc4\xf3\xf0\x1d\xd5\xf85\xca\xb9d\x8f2\\\xfb\xbc\x9aD\xdb\xba\xeb[\xb1\r\xc0\x98\xed\x1c*\x94\x8bv\xea\xd2\xc3\xf8R\xdf$7\x1b\xb6\x8d\x8amZj\xe5K69\x97QG\xc2\xf0\x1c\x9eg\xdbY\xf5\x9b\x14\xde\x98| \x00\x9by\xd2(!}\'WC\t|,\xb3[}\xb5\x15\xca%\x83T\x9c\x19m+~\xc3\x80\xf2\x1b\xb6\x9d\xd5\xbe\x04\xbd\xa3r\x97\x84\x94\xe93sa\xbeY\xff<\xdb\xce+\xf7!\x8f\xe4\xccB\x07\xbazf\x00\xe9\xba\xfc\x86\xf6\x94\x9e\x0b\xe4VLb>\xf9b\x90,\x89\xae\x8c/E\x02`#\xe7\xcfk_-\xbd\x92i\'\x87O\x99\xe2\x00+\xb6U\xcf\xb3m\\\xf9\x0c\xc9<G\xb8\xc3\x0e.\xdb\x00\x08`g}3r\xad\xd4\xc1\xf6\x99\xc1V2\xb7\xc6\xd5^\xa3\x94:C\xfdN\xd4FF\xdb\x0e+\x9f\x19\xact)C\xbc\xb6&\xb3=\xc6\x93\x90n\xa7m\xc3\xd0=\xa5\xb9\x18\x87<\xe7\xa9\x97^fWX<\x1b\xe9g\xfa\xfe\xa2\xe0\x83\x01\'\xa3\xefQ\x08\xb1rY#l\x8a\x94\xec<w\xe4v\x81c\x13\xbdUs\xbc-\xa1A\x87\xaa\xfc\xa8T\xe1#,\xf6\xb9\xdfV\xb1\xdf>\xaa\xb6Y\xad\xd2\xd9\tw\x12\xe5x\x81\xdd\x88\xe4\xbb\xcf\x8b\xc3\xd0U\xc9\xc2*\xe9\xd4\x80k \xbf\xe6S"\xb6\xd8`\xdcSk\x1c\xc75\xc2y\x05\xcf\x8e\xaa\xa2\xa2E\xd1CGK\xfeO\xdf\x8f\x18_F\x8c\xf7\t3,\x8c>\xf7|\xa0J\x15\xf3H\xde\x9d\xe7\xd6Rv\xb1\x11\xd4\x9b\x18\x13I\xd4\xf6Gd\xfa\x17\xc6\xb9r\xda*\xdad\x8cO\x8am\x881\xb8\xdcma\xcd\xce\x17\x0b\x18\xb7V?\x89\xf1\x9b\xba\x06J\x95\x93"\xa0\x92\xaet*\xa6\x8b[\xeb\x1a\xc3\x8a\xb1\xb3:w\xe8\x8aS\xdb\x9d1\xa6\x16\xe4\x19\x18\x0f\xdf\x8eN\xe8\n\x88\xc5K\x9c\xe7\\\xf4]a\r\x8f\x0c\xee5\xbb\x9d/h\x17\x85e\x98\x9d\xcc\xd9/L/\'_^\x9c\xcc_2\xd6\xccn\xc24\x89DD\xd3\x9a\xe94L\xc5\x1cc7\xcd\xaaI;\xa2-\xc8~\x0f\xcd\xa2\xb9oW\xedb\xc9\x16\xed\xedd\xd6\xde\xb0\xc7\xe5d\xf6%\xf9\x0b\x07\x97\xabE3\twu\xa8\xeb\xf19\xc6jrh\xbdf\xca\x17M%\x91\xe8\x99\xee0i\xa3\xe1\xe4\xcb\x1d.\xc2n&\xb7\xb7\xed\xa2\x9d}n\xd9\x03\xdd-25\xc0\x9ek\x8f\xb1\x9b\xb6}\xa0\tw\xf3iK\xd8ZcqT\xec\xa3A\xf7\r\x9b\xb6\xffm\xa7a\x03:n_Fl\xf3\x9d\x8c\x0b\xcch(\xd3\x88C\xc8\x93\x15w\xe2\xc3`8\xee\x83\x92rMR\x91\xef\xf0\xd3R\x07C\x15\x89nf:%\xd1E\x97\xaaJ\xe2\xf9AP^IKQL\xba\x92\xb7\xb7%%\xd6\\\x94\xd4U\x12\xfb\xc7\xb0\x97\xc5\xc8\x89{\xdaNm\x91\x17\xb1-\xb84\xeb\x92TW\x91\x0fd\xdaSy\xd1-\xe9H[X\xd36\xf4G\xe1\xfeLDm\xe5\x8e=\xe9xwi\xd7\x10\xe2\xd4\xee\x12\xc6\x10?\x85\xda\xb1g\xc0\xd6UI\x03T)1+$\xb7\xb1c\xa1\xf9\x9d\x92d\xa7_\xb3S;\x9d>M\xec\x07\xa8g\xe9\x94\x0c\x91\xc0\xab\xa4\x83 \xa9,\x9d\x92PR\xb8]\xda\x92\x9d\x81uDn\xdd\xa2\xb6J\xb9TYu\xb7$\x10\xb6\xe1\x10\x96\xf64\\\xc43\x9f\x8e\xfe\xa4t{BR\x15I\xcd\xa3\x9d\x8a\xae\xc6I\'\xbdsOA\x92\xba\xfa\xd3D\xfb\x14$\xbf\x82\xe7OI\x9a"\x89\xbd|\x8c\xf4p\xc5@\x91O7\x98]\x92t1|)\xa0\xda\xe9\x05\xc4\n\x14\xfd\x8aq\xab\x9f\x92\xb45\x86\\\xd4\x16\xb3\xcd\xc7\x15\xe8\xeel\xb7\xa4\xab\x08i\x88\x19\r9W\xcc\x8e\xb85\x96$}EH\xf9`\xa7\x0f\xc7\x89pbQ;$\x03\'\xd4\x18R\x0e \xee\xad\xe3\xde\xe1\xe4\xdc)i\x88\xda\x18#r\xbb\xbek\x91\xad\x91e\xef\xe3\x17"\x9f\xda\xe9\xfc\x1b\xfb\xd6,Yss\x13\xbf\xd8\x19\x87\xdb\xf9$\x90\xe5\x02\x97\xafQy\x07\x8f\x13\x8do\xb0\xb8p\x80\x1di\xe4\xf0\xb8\xce\xecu\xb3\x9b\xc2\xe9\xe5\x0f\xfc\xcd\x9e\xe2c\xa2\xc9\xbdm2\x86,w\xd663\xf6\xeenr\xbb\xca\xdf\x04\x9d5\xdf\xd7\x06\xd4\xa0\xc2\xf2\xea\xd5+v\xdd|z\x9c6\x0b6\x9a,W\xa4\xcd\xfc\x96]\x05\xf5\xee\xdb\xd9\x8a\x9d\xae\x81\x86\xb3+.\x1f\xc9\xd0\x83d\xf9\xda\xf0\x97UA,\x8f~\xbb\xfa\x88\x06\x87a\xa3\xe8\xfa3\x0e\xbf\x19\x8fOp\x10)\x18\xca\x02A\xcd\x8f\xf7\xcd\xf70\x9b\xd3-\xce\x0f/\xc8\xb6\xf8F\x94=\xdb\xdbi\xfb\x99\x14\\&\x9d\x02\xfc]\xaf\x83n\xe4\xc2\xfc\xf2\xa2\xba\xe4\x80\xdcP\xb0\'T\x0f~\xc4\xf5\x82\xc0?HU*\x0e\xc5/\xd2\x82]/\xd4\xcb\x08\xeb\x9fr\xdeP\xa3'
p307
sg20
g21
sg27
Nsg29
Nsg30
VShelXL
p308
sg32
Nsg33
S'7ae06133fd077a4ffa06fe901c021c29'
p309
sg35
I35
sg36
VLeast Squares
p310
sg37
F0.2094
sbag1
(g12
g3
NtRp311
(dp312
g15
I00
sg6
I38
sg7
S'e366a195bf15f502c8e06df411a49f9c'
p313
sg16
(lp314
I38
asg18
S'x\xda\x8dYmo\x1b\xb9\x11\xfe.@\xff\x818\xb4h\x82\xd8\n\x87\xe4\xf0\xa5\xa8\x0f\xf0\xf9\xec\xc8\x8d\xfc\x12\xc7ms\xc1\x01\xc1^\xbc\x8e\x85\xc8\x92O\x92\x9b\xf4\xdfw\xf8\xaehW\x86\x1d\x07Zs9\xe4\xcc33\xcf\x0c\xa9\xe1\x80\xd1\xcf\xba\xbd\x7f\xf8\x84\xa3e\xbbb\x9f\x97m\xb3no\xd8\x1f\xffc\xef\xc7\xc7\x93\x0f\x93}\xc1A\xbd6\xc3\xc1pp}z=Is?5a\xf6t\xce.\xc5\x0bx\x99\xff\x0f\x07W\xc7g\xecbv\xc36\xe6\xee\x98\x15\x96\xbff\xab\xc5\xecq=]\xccw\xcc\xba\x02\xc6G \xec\x1e\xbb\xfa\xd66_\xe9\x0f.\xc5\x1e;\x9c=\xdc5\xfe\x0f\x0e{\xecb9m\xe7\xeb&\xac\xd2x\xa5\x1e\x1e\xd7Q\xfad\xd6|\xfe\xca\xbe\xb3\x03\xb6\xcfG\xca\x18\xf6\x82d$*\xf6\x92\xdd.\x17\xf7\xec\xb2Y\xae\x16\xf3\xd5\xdf\xd8\x9f\x8f\x8b\xb5_d\x95\xe4\x16\xcb\xfb\xc7Y\xc3n\x17\x8f\xf3\x8a\xc5\xf5\xdf\xd9\x11Xv\xe1\x86\x83\xa3\xe3\xc9\x84\x962\xc0\x8ddfd\x8cfv\xa4\x9d\x93L\xe8\x91\x05\xa7\x99\xe3\xf1w8\xf8x|u\xc5TP\x96\xcb\xf8\x11\xff\x02\xb2\xcd\xff\x1b\x0e&\x87\xd7\xd7l\x1f\x86\x83\xf7\xbf\x9d\x9d\xd1;\xdc\xff\xb0\xb7\xff\xdb\x1e=\xbc\xfa\x98\x06i\xc4\xff\x19\x06\xf7?\xd6\x99\xaf\xc28M\x0e\x83\'\x87G\xec\x88\x8d\xd9\xc5p\xf0\xaf\xf3\xd3k\x862\xfe\x0e\x07\x8cv\x19\xbd\x1f15\x1c\\N\x0e\xcf\x19\x13\xb4\xef/\x17\xe7\xbf\xb2\xbf\x8c\x87\x83\xd9t\xb5\xf6\xafn\xef\x9b\x07&\x86\x83\xc3\xa3\xeb\xc3\x08\xc5?\x16\xb3\xf6\xbb\x18\xb5\xdf\xd7\xcbf\xf5s\x1a\x1b\x7f\x9d\xbd_~f?\xfdu\xf4\xfb\xef)x\xee\xbe\xce~\xca\xaf_o\xc9\xd0\xde\xffy3\xbe\xf6\xa1\xc6G\x82\xfb\x9f\xe1\xe0\xe4\xdf\x87W,\xfe\x10\x90hP\x0f\x07\x17\x04\nc2\x8eI\rF\xd8\xf8\x8cV*\x9d\xc6Q\x0b4\xdc?\x03\x8c\xc2bq\x9c+!EzDa\x80\x1d\x0c\x07\x8c\x95-\xb8\xe0\xce\xbf\xde\xf7\xd0\xa3ri\x94\x1b\x93\xe59w.\xe8 \x8a\x0e\x88\xb4&&\x1d%MM\xe3ZJ\'\xfbt\x10\x96\xa2,\xa9c\xe8qK\x07\xe9,\x14\x1d\xa0l\x0c\xa0\xf2\xa8\xd0\xe4\xac\xc3\x93\xd3\x0f\x0c\x14e\xdd8h#\xb2\xe5\x061k#\x84\xb1*i\xc3\x15\xd7zK\x9b}\x18aD:\xac\xc6|\x9c]\xf8\x08\xcc\xb6q\x87\xdc&\x18,\xa7\x98-6\x83E\xd9c\x9b\xb4&\x8b"\x88\x8emJ\xd9b\x90\x8c*\x04|\xf3\xba\x9cv\x83-\xdbd\xb1\x8d+\t<ic\xc09\x83\xc5\x03\x08\xf0<\xdbT\xf5\x9b\x94\xd2\xa6\x95\x15M5)\x8e\x0c=r\xd3\xb5\rH\x15\xcc\x8a\x90\xcf;~S\xdad\x83\xb4\xc9\x8fP\xd6%\xb7y\x8bH\x07\xac\xf8\xa2\x00\x93,R\x86\xc8A\xe5X\x16\x00\xb27~\x1d\xa4G#m\'~Q\x87\xa0\xf5\x1b\x0b@Q@\x15E\x1dec\x0e\xe9\xa2\x83&\x85P\'\x1b\rE}\xd2Wki\x14\xf6\xe8`\x95\xcc\xea+ @\xb7}ly\x86\x89c\te\x90E\x9e\x1e\xb7\xe3W\xd7\xf8\x15\x8aCz\x06+1\xaf\xa5\xad\xd2\x80\xcf\xf3\xb1\xa9\xfc@\xe9\xca\x13`\xda8\x812\xe7\xa9\xd2\xa8zl\xd3\x06t~$\xd9\x0e?h,HjW\x82\x96\xf28\xdb\xe6\xa4\x08:\xd8\xeac-\x88\xa5J\xa4j\xe92\xbe\xc4]\xba\xcf\xc7\x16\xf3r\xd6\x13\xc0v\x9c\x99\xe2c\x0e\xa8\xf2\xc6\x9a\x97Q\xa7)\x87\x8e8\xff\x85\x96N\xb1%,\xd8\xb4\xa8R\xdcj\xc8l\xe1l\x8c\xcfm\x8e\x12y\x8a\xf7q\'\xce\xa4\x0c\x19\xbb\x1f\x8d/\x94)\xb8*\x94\xe9k\x07\xe9pTt@J2L\xb6\x0b\xa9@$\xa058\x85\xd0\x1b\xeb\xb6\xe4\x1b\xb7\xb6\x87K\n#ZU\x1e\xb5.\xecIq\x1ft\xf8\xb5\xe2@\t\xc0s|++3\xafk\xe4\xce\xf6\xe1\xa0x&SJ~\xec\xf8\x82\x08\xb6\xc4:\xd4\x8d\xd1\x94\xd4S\x12\x83\x0e\xc7E\x07\xe2dWX\x99\x82Z\x95<T\x18\xf1\xd9\xe6T\xb0\xb6\xf0\x0e\xe5\xc0\x96\x0e\x14\x88\xc5\x01Z\xea\xea\x80\x9a\x85<\xe2pRq0R\xe7\xbc\xa0p\x136\xeb\x80D\xaa\xbd\xf1@\xe9Wx\xceur\x9eX\xa9\xf0\xba\xcb\x04B\xd2P\xa2D+\x15txSt\x00A\xbe0%6d&W\rD~}uS\xca\xec:\xe2\x15m\xbby\xc1+\xe1\x05\xaa\x88\xbe\x10\x05\x1d\xe3y\x87t\x18o\xe0`Jm\x97\x16]\xa6L\x9f\x9a\xc6\xf4\xe9\xa0\xb0p\x9f\xc4n\r\x80\xeay\xeeL\xad\xdd\x95*d\xcc\xcd\xd3\x1a\x0fD\xba`s\x8dE\x9d+\x1c:\x10\xd2\xf5\xc6\xa4\xc8\x8fFCG\x07\x81\xaaf\xb1\xc8\x0e\x00\x08\xe0\xc5Gm2c\x82\x0c\xfc{Z\xf8W\xd2\xcbLl\x96r\tKE\xe2B\xda.\xff\x8am\xfe%\xdb\xfeYl\x93T\x84\xc0\x15\xceu*\xe7\x1eQ\x94\xea\xe5>\xae\xea#t|,\xa4\xd1\x15\xdf\x92o\xa0\x8b\x8f\x89X\x82\x0eo+\xefh\xcbs\x96\x82R\x90\xb1Fc@\xf4\xf9\xd8\xc6\xe5b\x0fC\xed\xe26\xef@\xe5_\xcb\x8bc\xb14u\xa0DADE|\xdf\x16|5\x1dT\n\xbd\xfb6"w#\x84\xbaq\xcf\xc3wR\xe3\x17\xa9\xe1\xca\xf1\x8bT9\xb2m\xd4\xdb\n\xec\xado:o\xae5\x8an\x0e\xd9\xd2\xf4\xaa\x92\xbcPC\x19\x04\xc7-\xdb&\xc56%\x94\xcc\x95PZK\xf4\x9a\xc6\x1d:\xfeL\xdb\xce\xaa\xdf(r0\xe7\x08)\x9eWF\t\xc2\xf5\xd5n\xa5\x15\x94\xb6Jwj\xb7\x01\x95\x03Fj\x85\xc56[j\x16)\xb9e\xdbY\xedK\xa8\xdb\x12\xb9/!\xcat9K)\xdf:L\xb1\xc3\xb6\xf3\xca}\xc4#\x99P-U`\x9ek\xa1\xd4"\xf6\xa4\xdb\xfc\xab\xad.fv{O\xca\']\x0c\x92\xbc\xf4\\%\xd2@k\xb7\x95\xf3\xe7\xb5\xaf\x16N\xe6\x9e\xcbJ\xf2p\xa9N\xc8;\xa7\xa8\x1d\xb6]T>#2\xcf\x85\x9bb\xa0\xf6\x93\x96\xf4\xe9\xe33\x84\x12^\x9e}:\xf9\x16[\xb2\xc8\xe0\xa8k\xafQ\x98\x8083k#\xa2m\x87\x95\xcfPb\x86\xce):Cf\xdb\x0c\xc5\xb7\xdci\xdb8tO\xd9\xdfN9\x97,r\xc2\x89\x9cq\x86\xf7t.;\xf0\xb9,\xf8P\xc0\x89\xd8T\x90\x90\xc7*\x19OnUR\xf6\x9e;\n\xb5P\xe7\xdc\xc9Yg6\x1aQQj\xaf\x94y?\xa0\x93B\xee\xb7e\xec\xb7\x8f\xaam\x86r6\xda@;Qk^\xcf\x8b\x02\xe4\xce~{\x1c\xba*QX\x85\xda\xe9\xb4\x06\x80\xc9\xad\xa3F\xa9\xd1=\xb5\xc6q\\#\x9cWx\x8e\x8e\x80J\xce|\xd2C\x89\xe7\x9c[\t\xe3w\x11\xe3}\x8f\x19u\x11\xa5\xe7\xd3\xd2\xd4\x9a\x8a\xd0\xdbc\xe9\xd2\xba:\xdb\xc1\xd8\x93\x84(]\x88+G\x00\xb4U{\x87[\x18\x9f\x14\xdb\x08c\x9d\xb3\x9dZ\x1e4\xa52\x91k\xf4S\xf8\xbc\xa9kh\xaaEIEj\x1a\xa1\xf8\x89\x16\xb7\xf0\xd4\x1a\xe3\x8a\xb15Jd~&\x95K\'L!\xe2\x9es\xb6\x1a\xbf\x9d\x9c\xf8+ \x16/q\x9es\xd1wEg\x87\xc8\xe0\xc4\xd9\xb7\x8b\xa5\xdfER\x19f\'\x0b\xf63S\xab\xe9\x97\x17\'\x8b\x97\x8c5\xf3\x9b0MPo\xe3\xa75\xb3Y\x98J9\xc6n\x9au\x93v$[\x88\x85\x1f\x9aes\xdf\xae\xdb\xe5\x8a-\xdb\xdb\xe9\xbc\xbda\x8f\xab\xe9\xfcK\xf2\x17\r\xae\xd6\xcbf\x1a\xee\xeaH\xd7\xe3s\x8a\xd5\xe4\xd0z\xcd\x94/\x9aJ"\xf9g\x7f\x87\xe97\x1aO\xbf\xdc\xd1"\xecfz{\xdb.\xdb\xf9\xe7\x96=\xf8\xbbE&G\x14\xde{\x8c\xdd\xb4\xed\x83\x9fp\xb7\x98\xb5\x1e[\xf2*\x8d\xc2>\x19t\xdf\xb0Y\xfb\xdfv\x166\xb0DH\xef\xa2\x7f\xf2\x9d\x8c\r\xccH%1r\x88\xaf\xd9\x15w\xcf\x87\xc1p\xda\x87$\xc5\x86d\xc8M\xfa4\xfe4\xe9+\x92\xaf\x82\xbd\x92\xe4\xa2w\xb2J\x82\xf3\xef\x89\x97\x8c\x8fB\xaf\xab\xcf\xae\xae\xa4\xa0\x9aK\x92\xaaJ\n\x81a/c\x8d\x8a{\x9a^m\x89\x17)\xfc\xdf\xe1\xa6\xa4?S\x10\x1f\x88\xb4\xa7t\xd0/i\xbd\xb6zC[\xe3l\xba?\x83\xa8\xad\xd8\xb1\xa7?\xde\xbd3\x1b\x08q\xdf\xf3x\x8cu\xfc\x04\xb9c\xcf\x80\xad\xad\x92\x18x\x8a\xb2Bp\x13;\x96\x80X\x9f\xa4\xb7\xd3m\xd8\xa9\xbc\x9d\xe1\x13c?\xe0\xb9\xbdW2D\x02\xaf\x92V\x07L\xa5\xf1\xb5\x97$\x03c\xf5Jz;\xc3\x05\x17d\xbe\r\xef\xfd\x05V\xaa\xac\xaa_R{lCiO{"\x87x\xe6SQ[\x9fnOH\xca"I\xc7f\x19\xf7\xc4\xf0I\xe5s\xd7\x9e\xe0%U\xf5g\xb8\x9b\xf3w\xb5\xc9\xaf\xda\xf1\xa7$\xb1HJ\x15\xbdA\x8dm\x8c\x04\xe3OW}\x92\xe8\xbc\xa4\xaev:\xd0\xb1\x02E\xbfR\xdc\xaa\xa7$M\x8d!\x1b\xbdA\xd9\xe6\xe2\n\xbe\xfa\xec\x96\xb4\x15!\xa5cFk#\xe3\x9e\xb8#n\xd1xIW\x11\n%\x85r\xc8r\x91N,r\x87d\xe0\x84\x1aC\xd2\xea\x18\xafJ\xc5\xbd\x85\xd7\xbaW\x12=\xb51\xe6\xc9\xed\xfa\xae%\xb6&\x96\xbd\x8f_\x88\xfc\xd1\xce\x16\xdf\xd8\xb7f\xc5\x9a\x9b\x9b\xf8\xc5\xceE\xb8\x9dO\x02Y.p\xf9\x06\x95\xf7\xf0\xb8\xa7\xf1-\x16\x07\xab\xa9\xe8D\x0e\x8f\xeb\xcc_7\xbb)\xdc\xbf\xfc\x81\xbf\xd9S|\xecir\xafK\xc6:\xcb\x9d\xb5\xcd\x9c\xbd\xbf\x9b\xde\xae\xf37Ag\xcd\xf7\x8d\x01oc\x9e\xfb\xea\xd5+v\xdd\xfc\xf18k\x96l2]\xad\xbd6\x8b[v\x15\xd4\xbbo\xe7kv\xba\x01\x1a\xcd\xae\xb8|\xf2\x86\x1e$\xcb7\x86\xbf\xac\x0bby\xf4\xdb\xd5\'28\x0c\xa3\xf4\xd7\x9fq\xf8\xcd\xc5\xc5\t\r\x12\x05\xeb\xb2@P\xf3\xd3}\xf3=\xcc\xe6\xfe\x16\xe7\x87\x17\xde\xb6\xf8\x06\xca\x9e\xed\xed\xac\xfd\xec\x15\\%\x9d\x02\xfc}\xaf\x83n\xde\x85\xf9\xe5eu\xc9\x81wC\xc1\xde\xa3z\xf0#\xae\x97\x1e\xfc\x83T\xa5\xe2P\xfc"-\xd8\xf5B\xbe\x8c\xb0\xfe\x1f?\x9cP\xa8'
p315
sg20
g21
sg27
Nsg29
Nsg30
VShelXL
p316
sg32
Nsg33
S'7ae06133fd077a4ffa06fe901c021c29'
p317
sg35
I36
sg36
VLeast Squares
p318
sg37
F0.2094
sbag1
(g12
g3
NtRp319
(dp320
g15
I00
sg6
I39
sg7
S'd3dfcb944087e42d0fe6fb41f6c9884a'
p321
sg16
(lp322
I39
asg18
S'x\xda\x8dYmo\x1b\xb9\x11\xfe.@\xff\x818\xb4h\x82\xd8\n\x87/C\xb2\xa8\x0f\xf0\xf9\xec\xc8\x8d\xfc\x12\xc7ms\xc1\x01\xc1^\xbc\x8e\x85\xc8\x92O\x92\x9b\xf4\xdfw\xf8\xaehW\x86\x1d\x07Zq9\xe4\xcc33\xcf\x0c\xe9\xe1\x80\xd1\xcf\xba\xbd\x7f\xf8\xa4G\xcbv\xc5>/\xdbf\xdd\xde\xb0?\xfe\xc7\xde\x8f\x8f\'\x1f&\xfb\x82\x83zm\x86\x83\xe1\xe0\xfa\xf4z\x92\xe6~j\xc2\xec\xe9\x9c]\x8a\x17\xf02\xff\x1f\x0e\xae\x8e\xcf\xd8\xc5\xec\x86m\xcc\xdd1+,\x7f\xcdV\x8b\xd9\xe3z\xba\x98\xef\x98u\x05\x8c\x8f@\xd8=v\xf5\xadm\xbe\xd2\x17.\xc5\x1e;\x9c=\xdc5\xfe\x0b\x87=v\xb1\x9c\xb6\xf3u\x13Vi\xbcR\x0f\x8f\xeb(}2k>\x7fe\xdf\xd9\x01\xdb\xe7#e\x0c{A2R+\xf6\x92\xdd.\x17\xf7\xec\xb2Y\xae\x16\xf3\xd5\xdf\xd8\x9f\x8f\x8b\xb5_d\x95\xe4\x16\xcb\xfb\xc7Y\xc3n\x17\x8f\xf3\x8a\xc5\xf5\xdf\xd9\x11Xv\xe1\x86\x83\xa3\xe3\xc9\x84\x962\xc0\x8ddfd\x0c2;B\xe7$\x138\xb2\xe0\x909\x1e\x7f\x87\x83\x8f\xc7WWL\x05e\xb9\x8c\x1f\xf1\x1b\x90m\xfe\xdfp09\xbc\xbef\xfb0\x1c\xbc\xff\xed\xec\x8c\xde\xe9\xfd\x0f{\xfb\xbf\xed\xd1\xc3\xab\x8fi\x90F\xfc\xd70\xb8\xff\xb1\xce|\x15\xc6ir\x18<9<bGl\xcc.\x86\x83\x7f\x9d\x9f^3-\xe3\xefp\xc0h\x97\xd1\xfb\x11S\xc3\xc1\xe5\xe4\xf0\x9c1A\xfb\xferq\xfe+\xfb\xcbx8\x98MWk\xff\xea\xf6\xbey`b88<\xba>\x8cP\xfcc1k\xbf\x8bQ\xfb}\xbdlV?\xa7\xb1\xf1\xd7\xd9\xfb\xe5g\xf6\xd3_G\xbf\xff\x9e\x82\xe7\xee\xeb\xec\xa7\xfc\xfa\xf5\x96\x0c\xed\xfd\x9f7\xe3k\x1fj|$\xb8\xff\x19\x0eN\xfe}x\xc5\xe2\x0f\x01\xa9\x8d\xd6\xc3\xc1\x05\x81\xc2\x98\x8cc\x12\xc1H\x1e\x9f\xb5\x95\n\xd3\xb8F\xa1M\x18\x07\x18\x85\xc5\xe28WB\x8a\xf4\xa8\x85\x01v0\x1c0V\xb6\xe0\x82;Z\xdcG\x02\xe7Z\xb94\xca\r\x96G\xf0z\x91\x0e\xa2\xe8\xa05\xadi\x92\x8e\xd2\x98\xbc\x17J\xe9d\x9f\x0e\xc2\x1a\x93\xd51\xf4\xb8\xa5\x83t\xb6\xea\x00\xbcl\x0c*\x8f\n$7\x1c\x9e\x9c~`\xa0(\xeb\xc6A\x1b\x91-7\x1at\xd2F\x08+\x92\x96\xc8\x15G\xd8\xd2f\x1fF:"\x1dVc,\xda&\x8bm\xdcin\xd3j\x96S\xccf\xac5X\r=\xb6IkT\xc6\x17D\xc76\xa5l1HF\x15"\xbe\xd9)\xdc:\xb1e\x9b,\xb6q%\x01\x92f\x06\x9cCS<@j>\xcf6U\xfd&\xa5\xb4\x18\x9f\x15M5\xc9\xc7\xe4@\xc3\xb1k\x1by^\xea\xac\x88\x16\xaa\xe37\x15\xf4\t\x06\xa1\xb1\xe9\x11x\xf0f\xf0;*\x1bt\xd0\x15_- \xbfW\x14e.[dE\xb2\xb4\x13\xbf.\x83a\xa4\xed\xc4\xaf\xc6\x10\xb4~c\x01\xba@mEQGY\x13t\xc0\xa2\x03\x92B:\xed\x0b\x86\xa2>\xe1\x80(\x8d\xb2=:XUrH\x01\xef\xe0@.\xce0qm\xb3\x8fA8\x9bFA\xf2m\x1fc\x8d_!]\x9e\t\x94\xd1&\x8d\xa3U\x182\xe0\x19>6\x95\x1f\xb8\xb3.\xe1\x8b\xc6\tU\xf2T\xa1\xd6=\xb6\xa1\xc9\x01\xc6\x91d;\xfc\x80\xba \x89.\xcf\xa4\xa8*\xb6Q\xca\x07\x1dl\xf51\x8a\xa4y\x88TT\x19w\xe2.\x81}>\xb6\xd9\x1d\x94{\xd0\xf1\xb14\xba$\x0e\xe8\xbc\t \xcf\x9aqJS*?\x9c\xffBK\xa7\xd8\x12Tp\xf2\xb3\xe2\x16uf\x0bgM\x9f\x8f\x85\xc0\r\x1fwu\x90\xe1\xf5~4\xbe<\x8a\xeay\xca\xcf\xa0\xc3Q\xd1AS\x92\xe9\x84\x93\x90\nD\xc2\x04\xc1Q:\xf5\xc6\xba-:\x10/\xf4p\x89\xcc\x1b[U\x1e\x11\x0b{R\xea\x05\x1d~\xad8P\x02\xf0\x1c\xdf$o2Wk\x1f(}:p\x9dM\x92\x9ap\xdf\x8e\x07Q\xe8\x8e<Pi\xbb\x8e*\xa9\x83\x0e\xc7E\x07a\xac\xcb\xbc\x83>\xa8Eah\x8d}\xf5B\x82-\xf5\xc2s\xfb\x96\x0e)\x10\xa3\xf1\x12\x8b\x03D\xd1A\xf3\x88\xc3I\xc5\xc1H\x9d\xf3\x9c\xc2M\xd8\x1c\x93\xda\x19\xdd\x1b\x0f6\xa7\x0e\xf1\x1c\xed\xb7\x8d\x83\xab\x85\xaa\x90\x18IC\xd5L\xc9\xa0\xc3\x9b\xa2\x03\x08\xf2\x05\x96\xd8\x90\x99\\\x11<\xf9\xf5\xe1 Kxi\x8b\xdd\xbaix\xad"\xa1\x04F_\x88\x12\x9e\x86G\x1d\xc6\x1b8\xd0OZTZ\xedt\xf6\x05\xa5f,\xd2\xdb:\xa8\x92q\xe4\xd9\x0e\x0e\x12\x0c\x14\xe3\x0b\xe1Q\xed.y\xc1e\xcc\xcd\xd3\x1a\x0fD\xba`s\x8d\xd5\x98\x91\xd4\x0e\x844\xbd1)\xf2&\x06At|\xa1\xa5+\xe1)rL\x02\x14~\x00@\x93\x19\x13d\xe0\xdf\xd3\xc2\xbf\x12<O&m(\x97t\xf6\x90\xe5Bb\x97\x7f\xc56\xff\x92m\xff,\xb6I \xf8\xb1p\xae\xcb<\x89\x8e\xe2^\xf7\xda\xa6j\xce\x03vl\x93\x06+\xbe\xc5\xb1\x80%\xce\x88X\x82\x0eo+\xef\xa0\xe5.\xe5\x02(\x05\x19km\x0c\x88>|-\xe46\x87z\x18\xd9\xe1>\x05\xaa0\xad\xe5\xa5\x06\xe8\\\xa9\x88bD\xee\xcf\x98\x8a\xf8\xbe-\xf8\x92\xc3\\\xb5\x96\xda\x88\\\xf7\x8c\x93\xc6>\x0f\xdfI\x8d_MQ\x9b\x10\x91\x9a*G\xf6\x16\xf5\xb6\xbd\xb5\x05\x8d)\x8f\xd8\xe53R\xa1t\xba\xaa$/\xd4P\x06\xc1\xb7m\x9b\x14\xdb\xc8n\x99\xcb\xa7\xb4\xd6\xe6\xce\\9\x8aex\x9emg\xd5o\x82\n\x83\xcb\x07\x024\x99\x80\xb4$\x08{{#T\xc5o\x02;\xf5\xc2\xc4\x88\xf3\x06IT\xa6\xf6g\xc5\x85\x8e\xbb-\xdb\xcej_B\xdd\x16\x94(\xb2\xc8\xb3\x96\x94oF=\xcf\xb6\xf3\xca}\xc4#\xb9\x0f\xb0T\x81y\xae\x85TWm\x1f\xf7\t\xac5\x00\xbb\xbd\'\xe5\x93*\x06\xc9\x92\xf32\xc7\x06e\x88\x81\xad\x9c?\xaf}5\xe1\x99\x99\xd8J*\xe2Y\x1b\xaa\xd8h\x9eg\xdbE\xe53"\xf3\x9c\xa5\x14\x03*\x97\x03\xb4 {\xeb\x9b\x06Wj,ty]\x19\xc0\xc2\xe0\xba\x1e\x82xa\x02\x8dE\x1b\x11m;\xac|\xa6\xa5\xce!\xef\x14\x15\xb7\\\xe9\x0c\xc5\xf7n\xdb\xc6\xa1{Jk\xf88\xcc\x169j\xc0s{fxO\xe7\xb2\x03\x9f\xcb\x82\x0f5+"\xd5X\xb2]i\x97{\x10j\x8a\xa4\xea=w\x14\xd2\x93\\v\xf8\xde\x99\x8d\x82+J\xcd\x91"g2\x18\x95\xb5!\x93\x83mG\xd56\xa3d:\x17\xd2NDwX\xba\x11!\xc4\xce~{\x1c\xba*QXE\xc5\x9aCk\x00\x98\x12?Z\xe2\x13g\xceq\xe8\x8a2\x89\x0b\xaa\xef\x1b\xa8\xe4N\x91\xf4P\xe0\x9e\xd1\xf7\x13\xc6\xef"\xc6\xfb\x1e3\xea*3\xfbP\xef\xc1kM\xd5\xa2\x8f;dIh\xe2:\xb1]\xd7\x89$T\xedBl\xe1\x0emL\xd1\xde\xc1\x16\xc6\'\xc56\xc2\x183\xae\x8ab\x98\x97\xee\x1b\x8c|\x12\x9f7u\r\xa4&![\x84\xe0\xaf\x8fr\xa7\xa2\xf0I?\x8d+\xc6t8W*\x9f\x8c(\x81r\xe4q:i\x89g`<~;9\xf1W@,^\xe2<\xe7\xa2\xef\x8a\xeagdp\xaa\xc1\xb7\x8b\xa5\xdfER\x19f\'\x0b\xf63S\xab\xe9\x97\x17\'\x8b\x97\x8c5\xf3\x9b0M\x08\x1e\xa65\xb3Y\x98J9\xc6n\x9au\x93v$[(*\x1f\x9aes\xdf\xae\xdb\xe5\x8a-\xdb\xdb\xe9\xbc\xbda\x8f\xab\xe9\xfcK\xf2\x17\r\xae\xd6\xcbf\x1a\xee\xeaH\xd7\xe3s\x8a\xd5\xe4\xd0z\xcd\x94/\x9aJ"\xf9g\x7f\x87\xe97\x1aO\xbf\xdc\xd1"\xecfz{\xdb.\xdb\xf9\xe7\x96=\xf8\xbbE&G\xd4s\xed1v\xd3\xb6\x0f~\xc2\xddb\xd6zl\x8d64\n\xfbd\xd0}\xc3f\xed\x7f\xdbY\xd8\xc0\x12!\xbd\x8b>.w2\x81\x19C\xde{\x0e\xb1v\x13w\xcf\x87\xc1p\xda\x87$\xc5\x86\xa4\xf4U\x82>\r\x98X\x91|W\xd3+I.z\'\xab$\xa5\x02\xf8\xbc\xa2\xc3\n\xc6\x9b4\x7fw\xd3\x95\x14TsIRUI\x11\xb8\x8e$\xc2\xb5\x8e\xdf\xd3\xf4jK\xbcH\xc7\x9cwzS\xd2\x1f\xde\x88\x0fD\xdaS:\xe8\x97\xb4^[\xdc\xd0\xd68\x9b\xee\xcf j+v\xeci\xbd\xb6f\x03!\xaa\xc5\x11c\x8c\x9f\xbe{\xeb\x95\x0c\xd8\xda*\xa9\xe9\xe0\x13\xb2Bp\x13;\x16?\xbfW\xd2\xdb\xe96\xecT\xde\xce\xf0\xa9c?\xe0\x0f\x8c\xbd\x92!\x12x\x95\xb4\x180\x95\xd4\xaa\x05\xc9p\x13\xd4+\xe9\xed\x0c\r\x14d\xbe\r\xefe`\xccPYU\xbf\xa4\xbf(|\xe7\x97\xcf{j\x0e\xf1\xcc\xa7\xa2\xb6>\xdd\x9e\x90\x94ER\x85>\xc9\xef\xa9\xc3\'\x95\xcf]{\x82\x97T\xd5\x9f\xfe\x0e#\xdc\xd5&\xbf\xa2\xe3OI\xea")\xc3\xf9\xd0c\xaab$\x18\xdfc\xf7Ij\xe7%\xb1\xda\xe9\x00c\x05\x8a~\xa5\xb8UOI\x9a\x1aC6z\x83\xb2\xcd\xc5\x15|\x1f\xbd[\xd2V\x84\x14\xc6\x8cF#\xe3\x9ezG\xdcj\xe3%]EH\xba\x10u\xceF\xef\xd0\x89E\xee\x90\x0c\x9cPcH\xfasp\xd8[\xc5\xbd\x85\xd7\xbaWR{jc\xcc\x93\xdb\xf5]KlM,{\x1f\xff \xf2G;[|c\xdf\x9a\x15knn\xe2\x1fv.\xc2\xed|\x12\xc8r\x81\xcb7\xa8\xbc\x87\xc7=\x8do\xb18X\xa4cV\xe4\xf0\xb8\xce\xfcu\xb3\x9b\xc2\xfd\xcb\x1f\xf8\x9b=\xc5\xc7\x9e&\xf7\xbad\x8cY\xee\xacm\xe6\xec\xfd\xdd\xf4v\xcd\xf8\x1e;k\xbe\xe7/\xbe\x83\x1cUH^\xbdz\xc5\xae\x9b?\x1eg\xcd\x92M\xa6\xab\xb5\xd7dq\xcb\xae\x82j\xf7\xed|\xcdN7\x00\xa3\xd9\x15\x93O\xde\xc8\x83d\xf5\xc6\xf0\x97uA+\x8f~\xbb\xfaD\xc6\x86a-\xfd\xd5g\x1c~sqqB\x83D\xbfX\x16\x08j~\xbao\xbe\x87\xd9\xdc\xdf\x98\xfe\xf0\xc2\xdbu\xc0\xea~\xed\xed\xac\xfd\xec\x95[%}\x02\xec}\xaf\x83^\xdeu\xf9\xe5eu\xc5\x81\x87\xbf`\xee\xd1<\xf8\x11\xcfK\x0f\xfaA\xaaNq(\xfe\x01-\xd8\xf4B\xbe\x8c\x90\xfe\x1f\xfe\xfdN\xc5'
p323
sg20
g21
sg27
Nsg29
Nsg30
VShelXL
p324
sg32
Nsg33
S'7ae06133fd077a4ffa06fe901c021c29'
p325
sg35
I37
sg36
VLeast Squares
p326
sg37
F0.2094
sbag1
(g12
g3
NtRp327
(dp328
g15
I00
sg6
I40
sg7
S'ca1951866507644f491bc6cf3ddcda31'
p329
sg16
(lp330
I40
asg18
S'x\xda\x8dYmo\x1b9\x0e\xfen\xc0\xffAX\xdc\xe1Z4qE\xbdP\xd2\xe1\xb2@6\x9b\xd4\xd9:/Msw\xddb\x81b\xdaL\x1a\xa3\x8e\x9d\xb5\x9dm\xef\xdf\x1f\xf5\xeez\xc6E\xd2\x14\x1ekD\x89|H>\xa4\x94\xe1\x80\xd1\xcf\xba\xbd\x7f\xf8\xa0G\xcbv\xc5>-\xdbf\xdd\xde\xb0\x8f\xffco\xc7\xc7\x93w\x93}\xc1A\xbd4\xc3\xc1pp}z=Is?4a\xf6t\xce.\xc53x\x9e\xff\x0f\x07W\xc7g\xecbv\xc36\xe6\xee\x98\x15\x96\xbff\xab\xc5\xecq=]\xccw\xcc\xba\x02\xc6G \xec\x1e\xbb\xfa\xda6_\xe8\x0b\x97b\x8f\x1d\xce\x1e\xee\x1a\xff\x85\xc3\x1e\xbbXN\xdb\xf9\xba\t\xab4^\xa9\x87\xc7u\x94>\x995\x9f\xbe\xb0o\xec\x80\xed\xf3\x912\x86=#\x19\xa9\x15{\xcen\x97\x8b{v\xd9,W\x8b\xf9\xea\x1f\xec\xcf\xc7\xc5\xda/\xb2Jr\x8b\xe5\xfd\xe3\xaca\xb7\x8b\xc7y\xc5\xe2\xfa\x9f\xec\x08,\xbbp\xc3\xc1\xd1\xf1dBK\x19\xe0F232\x06\x99\x1d\xa1s\x92\t\x1cYp\xc8\x1c\x8f\xbf\xc3\xc1\xfb\xe3\xab+\xa6\x82\xb2\\\xc6\x8f\xf8\r\xc86\xffo8\x98\x1c^_\xb3}\x18\x0e\xde\xfe~vF\xef\xf4\xfe\xbb\xbd\xfd\xdf\xf7\xe8\xe1\xc5\xfb4H#\xfek\x18\xdc\x7f_g\xbe\x08\xe349\x0c\x9e\x1c\x1e\xb1#6f\x17\xc3\xc1\xbf\xcfO\xaf\x99\x96\xf1w8`\xb4\xcb\xe8\xed\x88\xa9\xe1\xe0rrx\xce\x98\xa0}\x7f\xb98\xff\x95\xfdm<\x1c\xcc\xa6\xab\xb5\x7fu{\xdf<01\x1c\x1c\x1e]\x1fF(\xfe\xb5\x98\xb5\xdf\xc4\xa8\xfd\xb6^6\xab\x9f\xd3\xd8\xf8\xcb\xec\xed\xf2\x13\xfb\xe9\xef\xa3?\xfeH\xc1s\xf7e\xf6S~\xfdrK\x86\xf6\xfe\xef\xab\xf1\xb5\x0f5>\x12\xdc\xff\x0c\x07\'\xff9\xbcb\xf1\x87\x80\xd4\xc6+yA\xa00&\xe3\x98D0\x12\xe2\xb3\xb6Ra\x1a\xd7(\xb4\t\xe3\x00\xa3\xb0X\x1c\xe7JH\x91\x1e\xb50\x82\x1d\x0c\x07\x8c\x95-\xb8\xe0\xce\xcf\xdc\xf7\xd0ke\xd3(7\xe8\xf2#x\xbdH\x07Qt\xd0\x9a\xd6LS\x8d\xa4\xa9\xe9\x19\xa5t\x92\xf7\xe8 \xac\xc9+S\xbc\x99m\x1d\xa4\xb3Pt\x00^6\x06\x99G\x05\x92\x1b\x0eON\xdf1P\x94u\xe3\xa0\x8d\xc8\x96\x1b\xe5\x12"F\x08\x9b\x8d@\xae\xb8v[\xda\xec\xc3HG\xa4\xc3j\x8cE\xdbd\xb1\x8d;\xcdmZ\xd9rp\xdaf\x9b\xc1\xea>\xdb\xa45:\xe3\x0b\xa2c\x9bR\xa6 )y1\xd3`v\n\xb7Nn\xd9&\x8bm\\I\x00L\xb6\x81sY\x8a<\xa09>\xcd6U\xfd&\xa5\xb4\xc9\x1eES\xb3f\x86\x1e;\xaby\x86!U\xb2mJ\x0b\xd5\xf1\x9bB\x93\r\xc2\xe0a\xff\x08\xdcf,\xc9m6\xe8\xa0+\xbeZ@~\xaf(t\x9c\xcb\xb1,\xa2\xbf\xbb\xf1\xeb\xb2\xa8\x91\x96o\xeb\xa0Q\xb9\xb4\xb1\x00U\xa0\xb6\xa2\xa8\xa3l\xd4\x01\x8b\x0eH\ne\xbf\x82\xd1:\xef\x85(\x8dr=:X\x95S\x8e+ c\xb6}ly\x86\x89k\x9b\xd3\t\x843i\x14$\x17[>\xc6\x1a\xbfB:\x97\x9e\t\x1a\xa5\x93\xbf\xd1*\x04\xf54\x1f\x9b\xca\x0f\xdcY\x9b\xb4A\xe3\x84R9O\x15j\xddc\x1b\x9a\x92qH\xb2\x1d~@\x9d\xf1\x05,\x9e\xa0\xa8\xca\t\rN\xb8\xa0\x83\xad>F\x81P#\x15\x95\xc9\xf8\x82\x11}:(\xab3T\x96\x92\xa8\x13gF\x17\x8e\x02\x9d7\x01\xe4\xd9\xc7\xdc!\xe1p\xc4\xf9/\xb4t\x8a-A\x05\'\xe1\xa0\x14\xb7\x98\xf3\x98\xd8*\x92\xd16G\x89\x92\x92\xe4c\xe8\xe8 \xc3\xeb\xfdh|y\x14\xd5\xf3\x06l\xd0\xe1\xa8\xe8\xa0)\xc9\xb2aB*\x10i\x03\x04\xa7t\x7f\xac\xdb\x12g\xc4\x0b].\xb1ec\n\xc9\x92zXh\x85[\x08:\xfcZq\xa0\x04\x80\xf4L\xd9(M\x8eu\xcd\x9d\xeb\xe33"\xcdl\x12\xf5\x04\x1d\x1d\x840\xaa\x10t\xddX\x17\x12$\xca\xd2A\x87\xe3\xa2\x830\xd6Y\x97u\xa0\xa0\x16\x85\xa15\xf6\xd5,\t\x16\x0b\xef@\'\xdfR F\xe3%\x16\x07\x88\x12\x9e\x9aG\x1cN*\x0eF\xea\\\xa7(\xdcD\xe6x\no\x13}\xd4\xa9Y9l\x89\xe7h\xbfm\x1c\\-T\xae$:a\xa2\x8afJ\x04\x1d^\x15\x1d\x80\x18\x8a\x9b\x12\x1b2\x93+\x82\'\xbf>\x1c$\xcf`k\x8b\xd8\xcd\x0b^\xab\x08\xe8\xe2\x0bQ\xa2\xc4p\x19t\x18o\xe0@?\t\x07i\xb5\xd3%&\x8d0\xd8\xa7\x83*\x19G\x9e\xed\xe0 \xc1\x14\x1c\xb8\xb3\xb5v\x17\xb7P\xd9\x0b:\x9c\xd6x \xd2\x05\x9bk\xac&\xdaI\x988\x10\x12{cR\xe4\xbc0\x08\x9d\xdc\x14Z\xda\x12\x9e\xa2\xf0/\x14~ m03&\xc8\xc0\xbf\xa7\x85\x7f%\x10O\xa6\xe5\td\xc8\x19KL.\xa4\xee\xf2\xaf\xd8\xe6_\xb2\xed\xb7b\x9b\x04\xe2s^8\xd7\x15\xees\x14\xf7\xbd\xdc\xc7U\xc1\x97wc]HS\x91t\xc5\xb1\x80%\xce\x88X\x82\x0e\xaf+\xef\xa0\x85\xccK\xa0(\xfd3\xbe\xc6\xf8\x0e\xa5\xa7\xbe\x81v\xa5\x87\x91\x1d|\x15\xa8\xc2\xb4\x96\xd7$+="et\xc1WE|_\x17|\xa9\x148\x81\x1bmDfb\xe3d\x87\x89w\xe0;\xa9\xf1K\xbe\xce\x98J\xed+G\xae\xa2;lCcr\xec v\xf9\x8cT(M\x83*\r\'pWl\x13\\m\xd96)\xb6)A\xed\t\xcf\xd9d\xad\xc8\x15\xc7\xf9X~\x9amg\xd5o\x82\n\x83\xcd\x07\x02jk3R\xd2C\xd8\x17;(\x8b\xdf\x04vl3\xa00\x19$Q\xf5\xf4g\xd4\xfb\xdb-\xdb\xcej_"-\xe4\xcaA\x01\x80\xd9\xf1\x9a\xf2\xcd\xc8\xa7\xd9v^\xb9\x8fxD\xe5,\xa3\n\x9cW#\xfe\x16\xb6\xf7\xcc\x80\xd6\x143\xbb\xbd\'\xe5Su\x96\xccy\x01\xb2\x14/\xcaj\xb1\x95\xf3\xe7\xb5\xaf\xa6\xa62s\xa7\x95T\xc4U\xaeN\xd4V\xe3\xd3l\xbb\xa8|Fd\x9es\xc1R\x07\xe7J\x07\x07\x12\xfbl\xd3\xe4\xe7\xc2\x9f\xd8=3\x18\xc0\xc2\xe0\xba\x1e\x828\xd6\xd4+\xda\x88h\xdba\xe53-5\xa6\x9d\x88~t\xa9\xbc\x86\xe2\xdb\xed\xb4m\x1c\xba\xa7\xdc\x87:\xe5\xf2\xc9\x92\xfa;\xa13\xa3q\xea\\\x9e\x18\xd7\x97\x05\x1fjVD\xaa\xf3d\xbb\xd2\xb9\x8dDj\x8a\xa4\xea=w\x94vBz\xe7n\xe1\xe3,\xaf5G\x94\xda+\xcb#\x18\xcf\x89\xb1\xdf\x96\xb1\xdf>\xaa\xb6\x19%c\x0f\x03\xb4\x13HQ\xbb\x11!\xec\xce~{\x1c\xba*QXEEN\xa35\x00\x8c.]\x95D\x14?Z\xe38\xae\x11\xce+\xa4\xb1\xaa\xa8\xa0*z\xa8\'\xf5\xfd\x84\xf1\x9b\x88\xf1\xbe\xc7\x0c!\xc7\x9d\xa2\xde\x03d\xa9\xa9\xba\xb7\xe7\xa6v\xc8\x15<a;\x06=I\xd8\xd2\x85\x94\xe39\x15GU\xb4\xb7n\x0b\xe3\x93b\x1ba\xac\xab6f\xe3\x96\x82\xda\x8c\x1fb\xfc\xaa\xae\x81Z\xe4\xce\x80\x9aF\x91\xdb\x10\xf4\x8b\xf3\x1f\xad1\xae\x18[\x9a\xab\xf2\xc9\x88\x96\xcb\x9d0\xa7\xd3\xbc~\x02\xc6\xe3\xd7\x93\x13\x7f\x05\xc4\xe2%\xceS.\xfa\xae\xa8~F\x06\xa7$\xbf],\xfd.\x92\xca0;Y\xb0\x9f\x99ZM??;Y<g\xac\x99\xdf\x84i\xbec\xf1\xd3\x9a\xd9,L\xa5\x1cc7\xcd\xbaI;\x92-\x14\xa1\x0f\xcd\xb2\xb9o\xd7\xedr\xc5\x96\xed\xedt\xde\xde\xb0\xc7\xd5t\xfe9\xf9\x8b\x06W\xebe3\rwu\xa4\xeb\xf19\xc5jrh\xbdf\xca\x17M%\x91\xfc\xb3\xbf\xc3\xf4\x1b\x8d\xa7\x9f\xefh\x11v3\xbd\xbdm\x97\xed\xfcS\xcb\x1e\xfc\xdd"\x93#\xea\xb9\xf6\x18\xbbi\xdb\x07?\xe1n1k=\xb6\xd46\xd3(\xec\x93A\xf7\r\x9b\xb5\x7f\xb5\xb3\xb0\x81%Bz\x13\xb3\xbd\xdc\xc9\x04f\xd4\xbeRz\x0e\xf1w\x10\x15w\xcf\x87\xc1p\xda\x87$\xc5\x86dh\x7f\xe9\xd3P|\x86\x8a\xe4i\xb3W\x92\\\xf4FVIp\xfe=\xf1\x92\xf1\x15\xd0\xeb\xaa\xa1ORP\xcd%IU%\x85\xd0a/c\x8d\x8a{\x9a^m\x89\x17\xe9\x98\xf3FoJ\xfa3\x05\xf1\x81H{Joo\x9f\xa4\xf5\xda\xe2\x86\xb6\xc6\xd9t\x7f\x06Q[\xb1cO\xeb\xb55\x1b\x08q\x9f\xdb\x1ec\x8c\x9f\xbe{\xeb\x95\x0c\xd8\xda*\xa9\xc3\xb9\x9e\xb2Bp\x13;\x16\xbeC[\xe3\xedt\x1bv*\x0b\xe9S\xc7~\xc0gR\xafd\x88\x04^%-\x06L\xa5\xf1\xecD\x92`wi\xeb\xed\x0c\xcd\x07d\xbe\r\xef\xa5\x94.UV\xd5/\xe9/\n\xdf\x84\xd6+\xed\xa99\xc43\x9f\x8a\xda\x86\x03\xc2nIY$U\xe8\x93\xfc\x9e:|\x1a\xb5sO\xf0\x92\xaa\xfaS\x03\xc4\xbb\xda\xe4W\xdc\x15\tQR\x17I\xa98FLU\x8c\x04cD\xbf\xa4v^\x12\xab\x9d\x0e0V\xa0\xe8W\x1dj\xdcnISc\xc8z\xb8B\xb6Em\xb5\xafl\xbb%mEHa\xcch4\xd1\x9fR\xef\x88[m\xbc\xa4\xab\x08I\x17\xa2\x8e*9\xa4\x13\x8b\xdc!\x198\xa1\xc6\x90\xb4\x18\xe3U\xa9\xb8w\xa8\x11\xbd\x92\xdaS\x1bc\x9e\xdc\xae\xefZbkb\xd9\xfb\xf8\x07\x91\x8f\xedl\xf1\x95}mV\xac\xb9\xb9\x89\x7f\xd8\xb9\x08\xb7\xf3I \xcb\x05.\xdf\xa0\xf2\x1e\x1e\xf74\xbe\xc5\xe2`\x91Z\x91\xc8\xe1q\x9d\xf9\xcbf7\x85\xfb\x97\xdf\xf17\xfb\x11\x1f{\x9a\xdc\xeb\x921f\xb9\xb3\xb6\x99\xb3\xb7w\xd3\xdb5\xe3{\xec\xac\xf9\x96\xbf\xf8S\xe3\xa8B\xf2\xe2\xc5\x0bv\xdd||\x9c5K6\x99\xae\xd6^\x93\xc5-\xbb\n\xaa\xdd\xb7\xf35;\xdd\x00\x8cfWL>x#\x0f\x92\xd5\x1b\xc3\x9f\xd7\x05\xad<\xfa\xf5\xea\x03\x19\x1b\x86\xb5\xf4W\x9fq\xf8\xd5\xc5\xc5\t\r\x12\xfdbY \xa8\xf9\xe1\xbe\xf9\x16fs\x7f\x83\xf3\xdd\x0bo\xd7\x01\xab\xfb\xb5\xb7\xb3\xf6\x93Wn\x95\xf4\t\xb0\xf7\xbd\x0ezy\xd7\xe5\x97\x97\xd5\x15\x07\x1e\xfe\x82\xb9G\xf3\xe0{</=\xe8\x07\xa9:\xc5\xa1\xf8\x07\xb4`\xd33\xf9<B\xfa\x7f\xc0\xb3O"'
p331
sg20
g21
sg27
Nsg29
Nsg30
VShelXL
p332
sg32
Nsg33
S'7ae06133fd077a4ffa06fe901c021c29'
p333
sg35
I38
sg36
VLeast Squares
p334
sg37
F0.2094
sbag1
(g12
g3
NtRp335
(dp336
g15
I00
sg6
I41
sg7
S'fdb4e90bd4cfa980e1f9faeb19eda3a7'
p337
sg16
(lp338
I41
asg18
S'x\xda\x8dYmo\x1b\xb9\x11\xfe.@\xff\x818\xb4h\x02[\n_\x87dQ\x1f\xe0\xf3\xd9\x91\x1b\xf95j\x9b\x0b\x0e\x086\xf1:\x16"K>In\xdc\x7f\xdf\x19rI*\xda\x95\xcf\x8e\x03\xad\xb8\x1c\xf2\x99\xb7g\x86t\xbf\xc7\xf0g]\xdf?|2\xc3e\xbdb_\x96u\xb5\xaeo\xd8\xe7\xff\xb1\xf7\xa3\xe3\xf1\x87\xf1@r\xa1\xdf\xd8~\xaf\xdf\x9b\x9cN\xc6\xcd\xdcOU\x98=\x9d\xb3K\xf9J\xbcN\xff\xfb\xbd\xeb\xe33v1\xbba\x1bsw\xcc\n\xcbO\xd8j1{\\O\x17\xf3\x1d\xb3\xae\x05\xe3C!\xdd>\xbb\xfe^W\xdf\xf0\x0bWr\x9f\x1d\xce\x1e\xee*\xfa\xc2\xc5>\xbbXN\xeb\xf9\xba\n\xabT\x04\xea\xe1q\x1d\xa5Of\xd5\x97o\xec\x89\x1d\xb0\x01\x1fjk\xd9+\x94QF\xb3\xd7\xecv\xb9\xb8g\x97\xd5r\xb5\x98\xaf\xfe\xc6\xfex\\\xaci\x91U#\xb7X\xde?\xce*v\xbbx\x9c\x17[L\xfe\xce\x8e\x84c\x17\xbe\xdf;:\x1e\x8fq)+\xb8U\xcc\x0e\xad\x05\xe6\x86\xe0\xbdb\x12\x86Nx`\x9e\xc7\xdf~\xef\xe3\xf1\xf55\xd3\x01,W\xf1#~\x13\xa8\x1b\xfd\xeb\xf7\xc6\x87\x93\t\x1b\x88~\xef\xfdogg\xf8\xce\x0c>\xec\x0f~\xdb\xc7\x87\xbd\x8f\xcd \x8e\xd0\xd708\xf8Xf\xee\x85q\x9c\x1c\x06O\x0e\x8f\xd8\x11\x1b\xb1\x8b~\xef_\xe7\xa7\x13fT\xfc\xed\xf7\x18\xee2|?d\xba\xdf\xbb\x1c\x1f\x9e3&q\xdf_.\xce\x7fe\x7f\x19\xf5{\xb3\xe9jM\xafn\xef\xab\x07&\xfb\xbd\xc3\xa3\xc9a4\xc5?\x16\xb3\xfaI\x0e\xeb\xa7\xf5\xb2Z\xfd\xdc\x8c\x8d\xbe\xcd\xde/\xbf\xb0\x9f\xfe:\xfc\xfd\xf7&x\xee\xbe\xcd~J\xaf\xdfl\xc9\xe0\xde\xffy;\x9aP\xa8\xf1\xa1\xe4\xf4\xd3\xef\x9d\xfc\xfb\xf0\x9a\xc5\x1f4\xa4\xb1\x04\xf2\x02\x8d\xc2\x98\x8ac\n\x84U2>\x1b\xa744\xe3\x06\xa4\xb1\x82\x9e\x85\x18\x86\xc5\xe28\xd72M\xe7FZ\xc9\x0e\xfa=\xc6\xf2\x16\\rO3\x07dz\xa3]3\xca-\xf8\xf4(\x08\x17b\x90\x19\x831\xb8f\xf3\xde*\x9cj\xe33(\xe5\x15\xef\xc0 \x9dM+c\xbc\xd9m\x0c\xca\xbb\x82A\xf0\xbc\xb1PiT\x02\xba\xe1\xf0\xe4\xf4\x03\x13\x1a\xb3n\x14\xd0$+\x80\xa5 \x8eh\xa4t \x1a4\\sc\xb7\xd0\x0c\xc4\xd0DK\x87\xd5\x18\x8b\xba\xa9\xac\x1b\xf7\x86\xbbf\x05\xc7\x8576\xe9,\x9c\xe9\xd2M9k\x92}\x85l\xe9\xa6\xb5\xcd\x96T\xe4\xc7\xa8\x90\x85\xe4\x14\xee\xfc\xb6n*\xeb\xc6\xb5\x12\xb2y\xb6\xc2o\xa0\x91\x06\xf3\xe5E\xba\xe9\xe27\xa5\x94k\xd0h\x9c\x9a\x90Y|\xe4\xd0\xd6\r=\xaf\x92n\xdaH\xdd\xf2\x9b\x06\x97\x14\x02\x9b\x1e\x05w:\xf9\x1d\xb4\x0f\x18L\xb1\xaf\x91"\xbdG\xb7\xe5\xbd\x8c\x93\xd1\xdf\xed\xf8\xf5I\xd4*\x8c\x93-\x0c\x06\xb7h6\x96BgS;\x99\xe1h\x171@\xc6\x00\x08\xc84\x01)\xac1<E\x0c(\xdb\xe9c\xa7U\x86#P\x99m\x1f;\x9e\xcc\x84\x11\x97\xe0\x08\xe9\xa1\x19\x15\xe8\xf9-\x1fC\x89_\x89\xf1\xdf\x00\x17\x98\xd1)\t\xc1i\x10/\xf4\xb1-\xfc\xc0\xbdK\xf1\x0b\xd6K-R\x9ej0\xa6C7\xb0<Y\rP\xb6\xc5\x0f\x00)7\x05dO`T%!\xe1e\xb4\xaf+>\x06\t)\x8d1R!k\x84\xdc%\xbb0hg\x92\xa9\x1c&Q+\xce\xa2WB\x9c\t\x93RC\x00\xa9\x1dG=\xa0\x1d\x8e8\xff\x05\x97nbKb\xc1i\xb2Ek\xeel\xc2\x03\xbe!\xa3m\x8e\x929%\xd1\xc7\xa2\x85A\x85\xd7\x83\xa8|~\x94\xc5\xf3V\xb8\x80\xe1(c0\x98dI1\xa9\xb4\x90\xc9/\xc2k\xa3;c\xdd\xe5G\xe2\xe5\x16\x97\xb8\xbc1\x86dN=\xc8\xb4\xc2]\xb4\xc3\xaf\xc5\x0e\x98\x00"\xed\xab\x9dJv\x00\xc3\xbd\xef\x8au$\xcd\xa4\x12\xf6\x04\xbe\x15\x0f\xd2\xe6 \x10ecc\x93\x03\x91\xb2L\xc0p\x9c1H\xeb\x9a\xbd\x08\x03\x06\xb5\xcc\x0cm\xa2\xd1\xb79U8\xc8\xbc#Z\xf9\xd6\x04bT^\xd9\xec\x00\x99\x91\x19\xca7\xc4pR\xec`\x95\xf1M\x1cb\xb8I\x970\x18o[U"\xd6,m3\xcf\xf9v\xdd\xf49m\xd0\x90Yy\x1e26"\xd32`x\x9b1`\x00hnsl\xa8D\xae \x90\xfc:\xed\xa0x\xa6M\x07\xd0\xce\x0b^\xaa\x880\xd9\x172G\x89\xe5*`\x18m\xd8\xc1\xda\x14d\xca\x19\x9f\xd2\x89R\xd3B\x17\x06\x04\x9a\x8b\x91i\xe7\xa6\xb0\xb9`s\xefJ\xed\xcen\xc1\xb2\x170\x9c\x96x@\xd2\x15.\xd5X\x03\xc9\x92\xc6\x0b\xa9\xa03&S\xea`\xe1\x14\xad\xbc\x90F\xb9\x1c\x9e"\xf3\xaf\xe0\xb9\x06\x08\x80\xc4\x98B\x05\xfe=\xcd\xfc\xab\x04\xf2d\xaa\xf8\x98K\xb9\xc6:\x8eI\xdb\xe6_\xb9\xcd\xbf\xa8\xdb?\xb3nJ\x98\xdcp!\xe7\xfa\x14D\xe01\xee;\xb9\x8f\xebl_\x8a\x9em\xddT\xc9,\xee\xb3c\x05\xe48Cb\t\x18\xde\x15\xde\x01\xd7\xd4R\x8c9\x8d\xe9\x9f\xeck-u(\x1d\xf5M\xa4r\x88=\x8cjq\x9f\x16:3\xad\xe3%\xc9 \xf9\x183\xda&\x8b\xe8h\xdfw\xd9\xbe\x80\x85\xb0\xa8\x88\x8dKBi\xbd\xb2\xf6e\xf6\x1d\x97\xf8E_\'\xfeP\xd8\x03\xa5^\x02{\xdbn\xdd\xc0\xda\x94$\x00m>S\xd6\xe5<\xd6\xb9\xe1\x14\x98\xd3I7\xc9\xf5\x96n\xe3\xac\x9b\x96\xa8\xb9K\xd9\xe4\\\xea\xd5\xb4\xc7XV/\xd3\xed\xac\xf8\r\x837\xc5\x8bD\xe0\xa9n\x1al\x02}go\x0f\xca\xe7\xb6\nZ\xba\xd9\xe27U\xda$L\x8b\xecB\xcf\xdd\x96ng\xa5/Q.fP\x88"\x07<Y\x1a\xf3\xcd\xca\x97\xe9v^\xb8\x0fyD7\xb8\x1dV\xe0\xc4\\\x80u\xd5u\x9e\x19\xc0\xe53\x03\x9em\xb6u\xc3|\x92Y!\x95\xfd\xa6\x8c\xceE\xc2\xaa\xad\x9c?/}56\x95i\'\xa7\xb0\x88\xebT\x9d\x0c\x07\xf32\xdd.\n\x9f!\x99\x83I\xbaa\xd2C\xea\xe0\x84\x82.\xdd\x8c\xc8\x9d\x14\xb1O+\xdf\xac\x80\xcc\xe0f\xa3\xd7\x80\x92z\x19\x8d\x8c\xba\x1d\x16>3\xca$}0\x9cL\xda\n\xe3Ih\xbeS\xb7Q\xe8\x9e\x9a50\x0e}\xea\\\xb0\xbf\x93\x1a\xd2I\xc17\xe5\xe0\xcf\xeds\x99\xed\x83\xcd\x8a\x8c\xe7T\x14B[\xf9dm\xe4We:\xcf\x1d6\xb9\x11+`\xab\xe6\xf8\r\x12\xe22\x17\x1a%s\xbfmu\xee\xb7U\xec\xb7\x8f\x8anV\xabX\xfd\x05\xee$\xb2\x14\xd0QY\xec\xec\xb7G\xa1\xab\xcaT\x82;\xd8f\r\xacu\xb9\xc35\n@=\xb7\xc6q\\#\x9cW\xc8\xf9\xc5*\x89M\x11\x87\x16\xf2\x05}?\xda\xf8*\xdax@6\xc3\xae2\x9d\xed\xa8\xf7\x90\xb9\xa6\x1a\xd9Y\xd7M\xa68\xefZu\x87H"\xb7?\xb1\x04\x85\xfc2Ve\xf4\xcen\xd9\xf8$\xeb\x86\x161\xa9\xc3\xc2\x96G\xab\xc4\x1d\xd4f\xc0s\xf6y[\xd6\x00\xac\xa4\rZ\r\x89\x01C\xa7\xa2\xf5\xb3~\x1a\x15\x1b;\xab!u;\\\xe6\xaa\x08\\4\'\x82?\xb1\xf1\xe8\xdd\xf8\x84\xae\x80X\xbc\xc4y\xc9E\xdf5\xd6\xcf\xc8\xe0\x18\xe7\xb7\x8b%\xed\xa2\xb0\x0c\xb3\x93\x05\xfb\x99\xe9\xd5\xf4\xeb\xab\x93\xc5k\xc6\xaa\xf9M\x98&%\x0f\xd3\xaa\xd9,L\xa5\xf3\xd8M\xb5\xae\x9a\x1dQ\x17\xf4\xe5C\xb5\xac\xee\xebu\xbd\\\xb1e};\x9d\xd77\xecq5\x9d\x7fm\xfc\x85\x83\xab\xf5\xb2\x9a\x86\xbb:\xc4z|\x8e\xb1\xda8\xb4\\3\xa5\x8b\xa6\x9cH\xf4Lw\x98\xb4\xd1h\xfa\xf5\x0e\x17a7\xd3\xdb\xdbzY\xcf\xbf\xd4\xec\x81\xee\x16\x99\x1ab\xcf\xb5\xcf\xd8M]?\xd0\x84\xbb\xc5\xac&\xdbb\xdb\x8c\xa3b\x80\n\xddWlV\xff\xb7\x9e\x85\r\x1c\x12\xd2U\xf4O\xbe\x93\t\xcch\xe8\x0c@\x1cB\xc4^\xecN|\x18\x14\xc7}PRnH*\xaa9\xf8i)\xd7\xa8"\x11stJ\xa2\x8b\xaeT\x91\x14\x9e\xde#/Yb.\xc2J]G[Rb\xcdEI]$\xa54a/\xeb\xac\x8e{\xdaN\xb4\xc8\x8bx\xcc\xb92\x9b\x92\x14\xf1\xc8\x07\xb2\xd9S\x91\xbe]\x92\x8e\xd0\xc2\x06Z\xeb]s\x7f&"Z\xb9cOGh\xed\x86\x858\x9d\xa7\xc9\xc6\x10\xf7\xa4\xee\xadS2\xd8\xd6\x15I,X>d\x85\xe46v,|\x07ZKz\xfa\r=\xb5\x13\xcd\xa7\x89\xfd\x00\x1d\x18;%C$\xf0"\xe9 \xd8TY\xcaC\x94\x14n\x17Z\xd23\x1c[E\xbe\xa5\x08\x92J\xb9\xa6\xb2\xeanI\xba(\xbc\n\xf4\xd9\xec\x19nw\xe8\xcc\xa7#ZJ\xb7g$U\x96\xd4\xa1O\xa2=M\xf8\xa4\xf2\xb9CR\x90\xa4.\xfe4B\xc4\xbbZo\xe3\xbd\xc7\xaeH\x88\x92&K*\xcd!\xdaT\xc7H\x08\xcdk\x97\xa4\xf1$\tEO/ V\xa0\xe8W\x8c[\xfd\x9c\xa4-1\xe4\xc8\\!\xdb|\\\x81\x18z\xb7\xa4+\x16\n\xdcJ\xb1e\xa3?\x95\xd9\x11\xb7\xc6\x92\xa4/\x16R\xd12X\xc9EsbQ;$\x03\'\x94\x18R\x0eb\xbcj\x1d\xf7\x96\x84\xbaS\xd2\x10\xb51F\xe46\xb9\xab\x91\xad\x91e\xef\xe3\x1fD>\xd7\xb3\xc5w\xf6\xbdZ\xb1\xea\xe6&\xfea\xe7"\xdc\xce7\x02I.p\xf9\x06\x95w\xf08\xd1\xf8\x16\x8b\x0b\x07\xd8\x95D\x0e\x8f\xeb\xcc\xdfT\xbb)\x9c^\xfe\xc0\xdf\xec9>&\x9a\xdco\x931$\xb9\xb3\xba\x9a\xb3\xf7w\xd3\xdb5\xe3\xfb\xec\xaczJ_\xe8\xd48,&\xd9\xdb\xdbc\x93\xea\xf3\xe3\xacZ\xb2\xf1t\xb5&$\x8b[v\x1d\xa0\xdd\xd7\xf35;\xdd0\x18\xce.6\xf9DJ\x1e4Zo\x0c\x7f]gk\xa5\xd1\xef\xd7\x9fP\xd90l\x14]}\xc6\xe1\xb7\x17\x17\'8\x88\xf4\x0by\x81\x00\xf3\xd3}\xf5\x14fs\xba\xc1\xf9\xe1\x05\xe9u\xc0\xca~\xf5\xed\xac\xfeB\xe0V\r\x9e`\xf6\xae\xd7\x01\x17\xb9.\xbd\xbc,\xae8 \xf3g\x9b\x935\x0f~\xb4\xe7%\x19\xfd\xa0\xa9Nq(\xfe\x01-\xe8\xf4J\xbd\x8e&\xfd?\x8a\x7fN\xd7'
p339
sg20
g21
sg27
Nsg29
Nsg30
VShelXL
p340
sg32
Nsg33
S'7ae06133fd077a4ffa06fe901c021c29'
p341
sg35
I39
sg36
VLeast Squares
p342
sg37
F0.2094
sbag1
(g12
g3
NtRp343
(dp344
g15
I00
sg6
I42
sg7
S'1be8c55242dfd0e44ec969fdd276cb8a'
p345
sg16
(lp346
I42
asg18
S'x\xda\x8dYmo\x1b\xb9\x11\xfe.@\xff\x818\\\xd1\x04\xb6\x14rH\x0e\xc9\xa2>\xc0\xe7\xb3"7\xf2K\x1c\xb5\xcd\x05\x07\x04\x9bx\x1d\x0b\x91%W\x92\x1b\xf7\xdf\xdf\x90\\\x92\x8av\x95\xdaq\xa0\x15\x97C\xce<3\xf3\xcc\x90\xee\xf7\x18\xfdl\xea\xfb\x87\x8fz\xb8\xaa\xd7\xec\xf3\xaa\xae6\xf5\r\xfb\xf4?\xf6n|:y?\x19\x00\x17\xea\x95\xe9\xf7\xfa\xbd\xe9\xd9t\xd2\xcc\xfdX\x85\xd9\xb3\x05\xbb\x82\x17\xe2e\xfa\xdf\xef]\x9f\x9e\xb3\xcb\xf9\r\xdb\x9a\xbbgVX~\xca\xd6\xcb\xf9\xe3f\xb6\\\xec\x99u-\x18\x1f\n\xb0\x87\xec\xfa[]}\xa5/\\\xc2!;\x9e?\xdcU\xfe\x0b\x17\x87\xecr5\xab\x17\x9b*\xacRy\xa5\x1e\x1e7Qz4\xaf>\x7feO\xec\x88\r\xf8P\x19\xc3^\x90\x8c\xd4\x8a\xbdd\xb7\xab\xe5=\xbb\xaaV\xeb\xe5b\xfdW\xf6\x9f\xc7\xe5\xc6/\xb2n\xe4\x96\xab\xfb\xc7y\xc5n\x97\x8f\x8b\x82\xc5\xf4o\xecDXv\xe9\xfa\xbd\x93\xd3\xc9\x84\x962\x82\x1b\xc9\xcc\xd0\x18dv\x88\xceI\x068\xb4\xc2!s<\xfe\xf6{\x1fN\xaf\xaf\x99\n\xcar\x19?\xe27A\xb6\xf9\x7f\xfd\xde\xe4x:e\x03\xd1\xef\xbd\xfb\xfd\xfc\x9c\xde\xe9\xc1\xfb\xc3\xc1\xef\x87\xf4p\xf0\xa1\x19\xa4\x11\xff5\x0c\x0e>\x94\x99\x07a\x9c&\x87\xc1\xd1\xf1\t;acv\xd9\xef\xfd\xf3\xe2l\xca\xb4\x8c\xbf\xfd\x1e\xa3]\x86\xef\x86L\xf5{W\x93\xe3\x0b\xc6\x80\xf6\xfd\xf5\xf2\xe27\xf6\xf3\xb8\xdf\x9b\xcf\xd6\x1b\xff\xea\xf6\xbez`\xd0\xef\x1d\x9fL\x8f#\x14\x7f_\xce\xeb\'\x18\xd6O\x9bU\xb5\xfe\xa5\x19\x1b\x7f\x9d\xbf[}f?\xfde\xf8\xc7\x1fM\xf0\xdc}\x9d\xff\x94^\xbf\xda\x91\xa1\xbd\xff\xfdz<\xf5\xa1\xc6\x87\xc0\xfdO\xbf7\xfa\xd7\xf15\x8b?\x04\xa46\x9a\xb6\xbd$P\x18\x93qL\xa20\x12\xe2\xb3\xb6Ra3\xae\x11\xb4\x11\xfeY\x88aX,\x8es\x05i:\xd7`\x80\x1d\xf5{\x8c\xe5-8p\xeb\xe8i\xe0\xa1\xd7\xca6\xa3\xdc\xa0K\x8f\xc2\xebE:@\xd6Ak\x90\xb2Y\xdfH\x9a\x8a\xf1\x19\xa5tq|G\x07\xb0&\xadL\xf1fvu\x90\xce\xf2\xac\x83\xe0yc!\xd3(\xa0&\xf8Gg\xef\x99P\x94u\xe3\xa0MB\x01\x8d\xc2F\x03\x03\xb4U\xa3%r\xc55\xeeh3\x10C\x1d\x91\x0e\xab1\x16m\x93\xd96\xee47\x8d\xed\x96\x0b\xa71\xd9,\xacr\x1d\xb6Ikt\xc2W@\xcb6\xa5LFRz?F\x83\x0c\x8a4j\x9d\xda\xb1Mf\xdb\xb8\x92~\xcdh\x9bpN\x17\x0fh\x0e\xcf\xb3M\x15\xbfIrP\xa3\xb7\xa2\xa96\xf9\x90\xf4\xe1\xd8\xb6\x8d</\x93mJ\x83j\xf9M\xa1M\x06\xa1I\x8f\x82\xdb$\x04\xa8\\\xd0A\x17|5\x10\x90\x8d\x0e\xc6\x84\xd0\x8e\xb1\x0c\xd1\xdf\xed\xf8u\xcdtb\x15\xd2xG\x07\x8d*\xc5/\x88\x12\xbf\x16\xd2(\rF\x1d0\xeb\x80\xa4\x90n\xbc"\x8c\xd6I\x07DitW\x0eY%\xb3:\x82\x8c\xd9\xf5\xb1\xe5\xc9b\xaeM\xde\x18R^pA\x9e\xdf\xf11\x96\xf8\x05\x8a\xffF^PF\xcb\xc6\x08\xb4\n\x85z\x9e\x8fM\xe1\x07\xeer\xb2\xa1q\xa0r\x9e*\xd4\xba\xc364<\xa1\x86\xdc\xb5\xe2\x17\x10Sn\nt\xc9\x89\x14U)\xaa\x85\x03\x1bt\xb0\xc5\xc7\x08\xb4T\x8eTLs\x91\xb8\x0b\xbatP6\xa5\x19\xc5\x0eE\xc1n\x9c\x19\x9d\xf9A\xe8\x94\x1a\x02\xbd\xd9q\xd4!\xe1p\xc2\xf9\xaf\xb4t\x13[@\x05\xa71L)nM\x8a3$|\xba\xf2\x18\x00\xa1\xf8X\xb4t\x90\xe1\xf5 \x1a\x9f\x1f\xa1x\xde\x08\x13t8\xc9:hJ\xb2d\x18H% \xc5\x99p\xaa\xd3\x17\n2Y(\xeex\x9bKl\xde\xd8\x16\x1dpK3\x1bq\xf8\xad\xe0@\t \xd2\xbe\xcaJ\xd3\xec\x85\x9a;\xd7Y/\xb8N&QO\xe0Z\xf1\x00&\x07\x81(\x1bkc\xd2\xa8\x92:\xe8p\x9au\x00c]\xe2\x1d\xf4A-2Ck\x84.N\x15\x163\xef\x88V\xbe5\x81\x18\x8d\x97yc\x03Y3\xcd#\x0e\xa3\x82\x83\x91:\xc7\x83\xd5\x14\x1d\t\x07Ge\xb6\xb3f)\x93y\xce\xb5\xeb\xa6\xe3\x99\xd7]Nt\xc2De\xcd\x14\x04\x1d^g\x1d(\x00\x14796d"W\x14D~\x9d8H\x9ei\xd3R\x8dk\xe5\x05\x87Lx\x02\xb3/ \xbb\xc5p\x19t\x18o\xe1`L\xb2]Z\xedt\x8eI\x03\x06\xbbtP\xa9\xe8x\xcf\xb6p\x90\xc2\xe4\x82M@\x94\xda\x9d\xddBe/\xe8pV\xe2\x81HW\xd8Tcu\xe1\n\'@v\xe6\x05\x87d(\x15\xceV^\x80\xceA\x00 2\xff\n\x9eK\x92@L\x8c)d\xe0\xdf\xb3\xcc\xbfR\x10O6\x9a\x11\xc8B\xdbT\x918%m\x9b\x7fa\x97\x7f\xc9\xb6\x7fd\xdb\xa4\xf0\xcdQ\xe6\\\x97\x82\x88\x9a$\xa1\xbamS*?\xb6\xb9\x0f\xa4)\xc1\xe5\xb2c\x05\xe68#b\t:\xbc)\xbc\x83V\x88T\xdf\x94\xca\xcf\x94\xa4M7\xb1[\xdf\xb2\xd1\xd4\xc3\xc8\x16\xf7)\xa12\xd3Z^\x92\x0cs}S\xbe\x06DDT\xc4\xf7M\xc6\x17\xa9\x10\xea\x92\xce\xa0U\xd2\xc6Ic\x9e\x87\xef\xa4\xc4\xaf\x966UH\xa9\xa9r\xa4\xde\x06\xc86\xdbY\xdf2a!\x11`;\x87ln\x1aTn8E\te\x01\\\xed\xd86\xc9\xb6)P\x80&e\x93\xb5\x90\xba+G\xb1\xfc\xcc\xd89/~\xa3\xe0M\xf1\x02\xa4xjg45\x81\xdd\\\x8d\xd2\xe5\xb6\n[\\mbC\xe4\r\x92\x98K(\xa5Ef\r\xc7w\xfdv^\xfa\x12i\x05\xc7\x14E\x16y\xf2\x1b\xe5\x9b\x81\xe7\xd9vQ\xb8\xcf\xf3H\xea\xab\xa9C\xc9=\x17\xd5U\xdbyf\xc0\xec\x18Eg\x9b]\xdb(\x9f \x1b$\xb3\xdfd&+\xcaj\xb5\x93\xf3\x17\xa5\xaf\x06\x07\xa9\x1aXIE\\\xa5\xea\xa49\xea\xe7\xd9vY\xf8L\xa7:\xe6m\xa3\xa4O\xe7!+$v\xf9M\x8b\xdcIy\xf6i\xe5\x9b)dn\xf4V\xaf\x81%\xf5\xb26\x10m;.|\xa6C\xdd\x0e\xcf\x14ND\xf1\xa9\x1bTM\xe5\xed\xb4m\x1c\xba\xa7f\r\x8aC\xa7\x1bm\t)P\x89\xd1\xb8k\xca\xc1\xff\xc7\xe7*\xe3\xe3\x9b\x95\x06U\xb2]\x15\x8d\x88_\xbb\xf8\x9e\xce\x1d&q"U\xc0V\xcd\xa1\xe3\xa2\xca\x9c\x08\xb9\xd0H\xc8|d|\xed\x8d\xfd\xb6\x8c\xfd\xf6I\xb1\xcdP\x8b\x1d;@\xdaI\xe4\x93,\xfa\xa3\xf2\xfe~{\x1c\xba*\xc8\xac\xa2xZ\x83j\x9dJ\x1e\xd7\x12Q\xfeh\x8d\xd3\xb8F8\xaf\x90q\xb6\xa0\x92N\xdc\xa4GZ\xfb\xc7}?a\xfc6b<\xf0\x98!\xa4n@\xf9\xde\xc3\xe6\x9a\xaa;9\xbf\xb4C\x84\xa7\xd8\xe5|"\x89|\xf4\x93\xd2\xe4\xfc\x8aw\x0cQ{\x8b;\x18\x8f\xb2m\x84\x88N\xb4K-O$\xd6P\x99:N\x00\xdf\xe1\xf3\xba\xac\x81t\xe4L\'E\xa4\xb2\xe4r\xa7\xd2\x8e\x9a\xef\xd6\x18\x17\x8c-\xb9F\xa7\x93\x11\x88\x84\nra\xeds\xce\xcf\xe37\x93\x91\xbf\x02b\xf1\x12\xe79\x17}\xd7\x84edp:\xb8\xde.W~\x17Ie\x98\x8d\x96\xec\x17\xa6\xd6\xb3//F\xcb\x97\x8cU\x8b\x9b0\r\xa8h\xf8i\xd5|\x1e\xa6R\x8e\xb1\x9bjS5;\x92-\xd4\xfc<T\xab\xea\xbe\xde\xd4\xab5[\xd5\xb7\xb3E}\xc3\x1e\xd7\xb3\xc5\x97\xc6_4\xb8\xde\xac\xaaY\xb8\xab#]O/(V\x1b\x87\x96k\xa6t\xd1\x94\x13\xc9?\xfb;L\xbf\xd1x\xf6\xe5\x8e\x16a7\xb3\xdb\xdbzU/>\xd7\xec\xc1\xdf-29\xa4\x9e\xeb\x90\xb1\x9b\xba~\xf0\x13\xee\x96\xf3\xdacKm3\x8d\x8a\x01\x19t_\xb1y\xfd\xdfz\x1e6\xb0DHo#\xcf\xe4;\x99\xc0\x8c\xda\x9f\x01<\x87xb/\xb8{>\x0c\x86\xd3>$\t[\x92\xd2\xe79}\x1a\xdfM\xfa\x8a\xe4\xaf\x02:%\xc9Eoe\x91\x14\xce\xbf\'^\n\x99\xe9u\xf5}n[\x12\x86\xfe\x82\xed\xad*\x92\x00:\xece\xacQqO\xd3\xa9-\xf1"\x1ds\xde\xeamI\x1fQ\xc4\x07\xe0\xfb<\xaf\xbd\xb7\xb7K\xd2zmqK[\xe3ls\x7f&\xa2\xb6\xb0gO\xeb\xb55[\x08q\x88{\x01F;}\xf7\xd6)\x19\xb0\xb5ER\xa3\xbf\x01\xa1\xac\x00nb\xc7\xc2\xf7hk\xbc\x9dn\xcbNeE\xf3\xa9c?\xe0\x0f\x8c\x9d\x92!\x12x\x91\xb4\x180\x95\xc6\xf3\x01I\n\xbbO[og8\xb6\x8a|K\x11$\xa5tMeU\xdd\x92\xe8\xb1\r\x87\xa9f\xcfp\xbb\xe3\xcf|\xd1+\xda\xa7\xdb\x0f$e\x96T\xdc\xca\xb8\xa7\x0e\x9f\xbe|\xee\x91\x14^R\x15\x7fj!\xe2]\xad3\xf1\xdec_$DI\x9d%\xa5\xe2\x181U1\x12\x8c\xef\xb4\xba$\xb5\xf3\x92X\xect\x02c\x05\x8a~\xa5\xb8U?\x924%\x86\xac\x87+d[\xc4V\xfb:\xba_\xd2\x16\x84\x14\xc6\x8cF\x13\xfd)\xf5\x9e\xb8\xd5\xc6K\xba\x82\x90\x8c\xc88\x1b\xbdC\'\x16\xb9G2pB\x89!i1\xc6\xabRqo\xf0ZwJjOm\x8cyr\x9b\xde\xd5\xc4\xd6\xc4\xb2\xf7\xf1\x0f"\x9f\xea\xf9\xf2\x1b\xfbV\xadYus\x13\xff\xb0s\x19n\xe7\x1b\x81$\x17\xb8|\x8b\xca;x\xdc\xd3\xf8\x0e\x8b\x0b\x8bTr#\x87\xc7u\x16\xaf\xaa\xfd\x14\xee_~\xc7\xdf\xecG|\xeci\xf2\xb0M\xc6\x98\xe4\xce\xebj\xc1\xde\xdd\xcdn7\x8c\x1f\xb2\xf3\xea)}\xf1\x1d\xe4\xb0@rpp\xc0\xa6\xd5\xa7\xc7y\xb5b\x93\xd9z\xe35Y\xde\xb2\xeb\xa0\xda}\xbd\xd8\xb0\xb3-\xc0hv\xc1\xe4\xa37\xf2\xa8\xb1zk\xf8\xcb&\xa3\x95F\xbf]\x7f$c\xc3\xb0\x96\xfe\xea3\x0e\xbf\xbe\xbc\x1c\xd1 \xd1/\xe6\x05\x82\x9a\x1f\xef\xab\xa70\x9b\x94\xddy\xe1\xed:be\xbf\xfav^\x7f\xf6\xca\xad\x1b}\x02\xec]\xaf\x83^\xdeu\xe9\xe5Uq\xc5\x91\x87?c\xee\xd1<\xfa\x1e\xcf+\x0f\xfaQS\x9d\xe2P\xfc\x03Z\xb0\xe9\x85|\x19!\xfd\x13\r\xebO\x16'
p347
sg20
g21
sg27
Nsg29
Nsg30
VShelXL
p348
sg32
Nsg33
S'7ae06133fd077a4ffa06fe901c021c29'
p349
sg35
I40
sg36
VLeast Squares
p350
sg37
F0.2094
sbag1
(g12
g3
NtRp351
(dp352
g15
I00
sg6
I43
sg7
S'5901a7881def19580bfa8bb84a47b542'
p353
sg16
(lp354
I43
asg18
S'x\xda\x8dYmo\x1b\xb9\x11\xfe.@\xff\x818\xb4h\x82X\n\xc9\xe1kQ\x1f\xe0\xf3\xd9\x91\x1b\xd9r\x1c\xb5\xcd\x05\x07\x04\x9bx\x1d\x0b\x91%\x9f$7\xee\xbf\xef\x0c\xb9$\x15\xed\xcag\xc7\x81V\\\x0e9\xf3\xcc\xcc3C\xba\xdfc\xf8\xb3\xa9\xef\xee?\xe9\xe1\xaa^\xb3/\xab\xba\xda\xd4\xd7\xec\xf3\xff\xd8\xfb\xd1\xc9\xf8\xc3x \xb9P\xafm\xbf\xd7\xefM\xcf\xa6\xe3f\xee\xa7*\xcc\x9e-\xd8\xa5|!^\xa6\xff\xfd\xde\xd5\xc99\x9b\xcc\xaf\xd9\xd6\xdc=\xb3\xc2\xf2S\xb6^\xce\x1f6\xb3\xe5b\xcf\xac+\xc1\xf8PHw\xc0\xae\xbe\xd7\xd57\xfc\xc2A\x1e\xb0\xa3\xf9\xfdmE_\xb88`\x93\xd5\xac^l\xaa\xb0JEJ\xdd?l\xa2\xf4\xe9\xbc\xfa\xf2\x8d=\xb2C6\xe0Ce-{\x812\xa0\x15{\xc9nV\xcb;vY\xad\xd6\xcb\xc5\xfao\xec\x8f\x87\xe5\x86\x16Y7r\xcb\xd5\xdd\xc3\xbcb7\xcb\x87E\xc1b\xfawv,\x1c\x9b\xf8~\xef\xf8d<\xc6\xa5\xac\xe0\x16\x98\x1dZk\x98\x1b\x1a\xef\x81I3t\xc2\x1b\xe6y\xfc\xed\xf7>\x9e\\]1\x15\x94\xe5\x10?\xe27\x81\xb6\xd1\xbf~o|4\x9d\xb2\x81\xe8\xf7\xde\xffv~\x8e\xef\xf4\xe0\xc3\xc1\xe0\xb7\x03|x\xf5\xb1\x19\xc4\x11\xfa\x1a\x06\x07\x1f\xcb\xccWa\x1c\'\x87\xc1\xd3\xa3cv\xccFl\xd2\xef\xfd\xeb\xe2l\xca4\xc4\xdf~\x8f\xe1.\xc3\xf7C\xa6\xfa\xbd\xcb\xf1\xd1\x05c\x12\xf7\xfder\xf1+\xfb\xcb\xa8\xdf\x9b\xcf\xd6\x1bzusW\xdd3\xd9\xef\x1d\x1dO\x8f"\x14\xffX\xce\xebG9\xac\x1f7\xabj\xfds36\xfa6\x7f\xbf\xfa\xc2~\xfa\xeb\xf0\xf7\xdf\x9b\xe0\xb9\xfd6\xff)\xbd~\xbd#\x83{\xff\xe7\xcdhJ\xa1\xc6\x87\x92\xd3O\xbfw\xfa\xef\xa3+\x16\x7f\x10Hm5n;AP\x18\x838\x06FX\x90\xf1Y;PF5\xcfFj+\xe8Y\x88aX,\x8es%\xd3t\xae%\xfa\xe5\xb0\xdfc,o\xc1%w\x1e\x9f\x06\x04\xbdV\xae\x19\xe5\xd6\xf8\xf4(\xb8\x08:\xc8\xac\x83\xd6\x12\xa0Y\xdf\x02N\xd5\xf1\xd9\x00\xf88\xbe\xa3\x83t6\xad\x8c\xf1fwu\x00\xefx\xd6A\x88\xbc\xb1\x804*\x8dF\xf8O\xcf>0\xa10\xebFA\x9b\x84\x82\xb1J\x9bF\x1b)\x9dk\xb44\\q\xadw\xb4\x19\x88\xa1\x8eH\x87\xd5\x18\xc5\xd9\x84"0\xd9\xc6\xbd\xe6IY\xc7\x85\xd7:\xd9,\x9c\xf2\x1d\xb6\x81\xb3&\xe1+d\xcb6\xa5lF\x12\xc8\x8f\xd1 k\xb2\x99\xce\xab\x1d\xdb \xdb\xc6\x15\x88\x8c\xb4\xf0^\x8b\xec\x01\xcd\xc5\xf3lS\xc5o\x80\x0ejVS8\xd5\xa5\x95Q\x1fn\xda\xb6\tTE\'E\xb4T-\xbf)\xe3\x92A\xc6\xa6G\xc1]\x02D\x1a\xe5\x83\x0e\xba\xe0\xab\xa5p\xcd\xa2\x18\x0b\x9c\'\x8b\x9c\x8c\xfen\xc7\xafoB\x1cY\x055\xde\xd1A\x1b\x95\xe2W\x8a\x12\xbfN\xa6Q\xa1|\xc4\xc1d\x1d\x0c*\xa4\x1b\xaf\x08\xabu\xd2\xc1\x18\xc0\x84\xeb\xd0\xc1)\x99\x9c\xa8\x04.\xb4\xebc\xc7\x13L\\\xdb\xbc\xb1Ly\xc1\xd1\x87b\xc7\xc7\xa6\xc4\xaf\xc4\xf8o4\x13\x98\xd1\x90\xb4t\xca\x08\xf5<\x1f\xdb\xc2\x0f\xdc\xe7\x804\xd6Kp)O\x95\xd1\x1d>F\xc7\x91t|\xe4\xbe\x15\xbf\xd2\x98\x94\x9b\xc2\xf8\xe4D\x8c\xaa\x04\x88\xf0\xd2\x05\x1d\\\xf1\xb1\x91\xb8T\x8eT\xa3y\xc2WX\xa9\xbb|\xecR\x02s\xa7E\x8b\xa3\xd0+\x99\x1fDJ\x01T\'(\x1eF\xbdA\x1c\x8e9\xff\x05\x97nbKb\xc1itP\x8a;\x9b\xd9\x02\xf1\xe9\xcac)\x8d,>\x16-\x1d \xbc\x1eD\xe3\xf3\xa3,\x9e\xb7\xc2\x06\x1d\x8e\xb3\x0e\x1a\x93,\x19&A\t\x99p\x10^\xe9N\x1cd\xe1I\xeey\x9bK\\&\x10Wt0[\x9a\xb9\x88\xc3\xaf\x05\x07L\x00\xd1\x18f\x94\x03\x9bt\xd0\xdc\xfb\xcez\x91U\xc6\xe4G/\xef\xc6\x03\xd5\x90D\xd0ecmS\x10!e\xe9\xa0\xc3I\xd6\x01\xadj\xf6"\x1d0\xa8Efhm\xba\xf2\rD\xa6\x10\xa5\x85\xde\xd5\xa1\t\xc4h<\xe4\x8d\xad\xcc\x9ai\x1eq8-8X\xd0\xbe\x99\x8a\xe1&]\xd2\x01G\xb5\xed\xacY\xcaf\x9e\xf3\xb2\x85\x83\xe7\x99\xd7\xbd79/B\xc6F\xcd\x94\x08:\xbc\xc9:\x08d\xa8\x94l\x18\x1b\x90\xc8\xd5\x08$\xbfN\x1c\x80\xe7\xda\xed\x8cn\xe7\x05/UD\x98\xec\x0b\x99\xddb9\x04\x1dF[8X\x9b\xd8\x06\x9c\xce\x15\x85R\xd3v\xf1\x03\xa0\xa2\xb9\x18\xe9\x16\x0e RDq\x02\xa2\xd4\xeeL\xc5X\xf6\x82\x0eg%\x1e\x90t\x85O5V\x17\xae\xf0BBg^p\x99p\xb04{\xd7\x17:\x07\x81\x94"\xd7!\xc1\xcb\xa31\x891\x05\x04\xfe=\xcb\xfc\x0b\x02y\xb2\xd1\xcc!Ei\x97*\x12\x97\x00m\xfe\x95\xbb\xfc\x8b\xb6\xfd3\xdb\x06B\xcb\xe4W\xe4\\\x9f\x82\xc8x\x8c\xfbn\xdb\x94\xca\x8f\xa2\x1dg`Kp\xf9\xecXatz\x04%\x83\x0eo\x0b\xef\x18\'R.\x08\xa5D\xc2\x1a\x93\x94:\x94\x8e\xfa\x96\x8d\xc6\x1e\x06Z\xdc\xa7\x84\xcaL\xebxI2\x93\xeb\x9b\xa2\x1a\x10\x11Q\x11\xdf\xb7\x19_\x83\x85\xd0\x94t\x96\x89^\xb0R\x82\xb5\xcf\xc3w\\\xe2W\x83K\xf8\x82\xc6\xca\x91z\x1b\x89\xb6\xb9\xce\xfaf\x13\xbe\x06\t\xb0\x9dC.G\xaa\xca\r\xa7(\xa1\x8c\xac\xadvl\x1bg\xdb\x94T2u\x12\xe0\x9cKQ\xaf<\xc6\xb2z\x9em\xe7\xc5o\x12\x0bC\xaa\x17\xa8xjg4 \x84\x9d\\m\xc0\x95\xde\xbeU/ll\x88\xc8 0\xb9\x84bZ\xc8\xcc\\|\xd7o\xe7\xa5/\x01\'\xb8JQ\xe4Lz\xd6\xbc\xe3\xa4\xb1\xc7\xb6\x8b\xc2}\xc4#\xa9\xaf\xc6\xe3@\xee\xb9\xb0\xae\xba\xce3\x83\xc9\x8eQx\xb6\xd9\xb5\r\xf3If\x83 \xfb\r2YaV\xab\x9d\x9c\xbf(}\xb5\xf42U\x03\x07X\xc4U\xaaN\x9a\x9bg\xfamR\xf8\x0c\xc9\xdc\xf0d\x1b&}\xea\xbf\x9c\x00\xd3\xe57d?\x99\xf9\xd3\xb4\xfbIl%2\x83\xeb\xad^\xc3\x94\xd4\xcb\xda\xc8h\xdbQ\xe13\x8du\xbb\x99\x89\xf4\xa3\xbdK\xdd \xe6\xb1\xdck\xdb(tO\xcd\x1a\x18\x879\x12\x11)\xa9\xf2I\xc17\xe5\xe0\xcf\xf1\xb9\xcc\xf8P\xb3\x12\x19\x00\x85\x10\xab\x8c\x0f6E]|\x8f\xe7\x8e\x9c\xb3\xc0\xa1\xc5\x89x\\,\x9c(s\xfd\x07\x99\xf9\xc8\x12\'\xc6~\x1bb\xbf}\\l\xb3\n|\xa3\r6z\x00\xe5\xbc(\xc1\xee\xed\xb7G\xa1\xab\x92\x99UT$B\\C\xe0\x8a)~4\x18\xa3\x9eZ\xe3$\xae\x11\xce+\xbc)\xef\x11\x95\xd4\xa1\xa2\x1eM\x97\xf0\'}?b\xfc.b< \xcc\x8cL\x19\xaa0\x86\x93U\xc8C\xba\x93\x17K;Dx\xee\xd6T$\x89|\xf4\x03\xb0\xa9\xed\x14\xda\xf2\xac\xbd\xd3;\x18\x9ff\xdb\x04\x1d\xc9\xd3)\x0f\xcfmi+Mm\x06<\x85\xcf\x9b\xb2\x86\xc1Z\x91\xd60\xc8\x1f\xa5SQ\xad[\x86\x1f\xd6\x18\x15\x8c\x9dU\xe9&\x03\xe8\x80\x98\xba_.\x9c\xe7\xcf\xc0x\xf4v|JW@,^\xe2<\xe7\xa2\xef\n\xebgdp<\xb8\xde,W\xb4\x0b`\x19f\xa7K\xf63S\xeb\xd9\xd7\x17\xa7\xcb\x97\x8cU\x8b\xeb0M\xe2\xb1\x80\xa6U\xf3y\x98\x8a9\xc6\xae\xabM\xd5\xec\x88\xb6`\xf3s_\xad\xaa\xbbzS\xaf\xd6lU\xdf\xcc\x16\xf55{X\xcf\x16_\x1b\x7f\xe1\xe0z\xb3\xaaf\xe1\xae\x0eu=\xb9\xc0Xm\x1cZ\xae\x99\xd2ESN$z\xa6;L\xdah4\xfbz\x8b\x8b\xb0\xeb\xd9\xcdM\xbd\xaa\x17_jvOw\x8b\x0c\x86\xd6\x88\x03\xc6\xae\xeb\xfa\x9e&\xdc.\xe75a\x8bm3\x8e\x8a\x01\x1atW\xb1y\xfd\xdfz\x1e6pHH\xef"\xeb\xe5;\x99\xc0\x8c\x9a\x10\'\x0e!b/\xb8\x13\x1f\x06\xc3q\x1f\x94\x94[\x92@\x11\x8d\x9f\x81\x0f\xa9"\xd1U@\xa7$\xba\xe8\x1d\x14I\xe1\xe9=\xf2\x92%\x16#]\xa9\xcfmK\xca!]\xb0\xbdSERJ\x1d\xf6\xb2\xce\xaa\xb8\xa7\xed\xd4\x16y\x11\xc3\xff\x9d\xde\x96\xa43\x05\xf2\x81\xa4>\x8f\xb4\'{\xbb$\x1dik\xb6\xb4\xb5\xde5\xf7g"j+\xf7\xec\xe9H[\xbb\x85\x10\x97q\xaf\xc0\xaftG\x04\xa2[2`\xeb\x8a$\xa6\xa7\x0fY!\xb9\x8d\x1d\x0b\xdf\xa3\xad%;\xfd\x96\x9d\xca\xf1\xe6S\xc7~\x80\xb2\xb4S2D\x02/\x92\xce\x04L\x91O H\n\xb7O[\xb23\xdc\x04\x8a|K\x11$\x01|SYU\xb7\xa4!l\xc3a\xaa\xd93\xdc\xee\xd0\x99/zES\xba=!\tYRq\x07qO\x1d>\xa9|\xee\x91\x14$\xa9\x8a?\xc3%&\xdd\xd5z\x1b\xef=\xf6EB\x94\xd4Y\x12\x147\x11S\x15#\xc1RU\xe8\x92\xd4\x9e$M\xb1\xd3\x0b\x13+P\xf4+\xc6\xadzJ\xd2\x96\x18r\x04W\xc8\xb6\x88\xad\x96\xe6)IW\x10R&f\xb4\xb1\xd1\x9f\xa0\xf7\xc4\xad\xb6$\xe9\x0bB\x10\x91\xf1.z\x07O,\xb0G2pB\x89!p&\xc6\xabRqoIZwJj\xa26\xc6\x88\xdc\xa6\xb75\xb25\xb2\xec]\xfc\x83\xc8\xe7z\xbe\xfc\xce\xbeWkV]_\xc7?\xecL\xc2\xed|#\x90\xe4\x02\x97oQy\x07\x8f\x13\x8d\xef\xb0\xb8p\x06\xbb\x92\xc8\xe1q\x9d\xc5\xebj?\x85\xd3\xcb\x1f\xf8\x9b=\xc5\xc7D\x93\x07m26I\xee\xbc\xae\x16\xec\xfd\xed\xecf\xc3\xf8\x01;\xaf\x1e\xd3\x17\xea \x87\x05\x92W\xaf^\xb1i\xf5\xf9a^\xad\xd8x\xb6\xde\x90&\xcb\x1bv\x15T\xbb\xab\x17\x1bv\xb6\x05\x18\xce.\x98|"#\x0f\x1b\xab\xb7\x86\xbfn2Zi\xf4\xfb\xd5\'46\x0ck\xa0\xab\xcf8\xfcf29\xc5A\xa4_\x93\x17\x08j~\xba\xab\x1e\xc3lTv\xe7\x05\xd9u\xc8\xca~\xf5\xcd\xbc\xfeB\xca\xad\x1b}\x02\xec]\xaf\x83^\xe4\xba\xf4\xf2\xb2\xb8\xe2\x90\xe0\xcf\x98\x13\x9a\x87?\xe2yI\xa0\x1f6\xd5)\x0e\xc5?\xa0\x05\x9b^\xc0\xcb\x08\xe9\xff\x01\x14bN\xf3'
p355
sg20
g21
sg27
Nsg29
Nsg30
VShelXL
p356
sg32
Nsg33
S'7ae06133fd077a4ffa06fe901c021c29'
p357
sg35
I41
sg36
VLeast Squares
p358
sg37
F0.2094
sbag1
(g12
g3
NtRp359
(dp360
g15
I00
sg6
Nsg7
S'8bc2165e5630fffe674375c0eec4f22d'
p361
sg16
(lp362
sg18
S'x\xda\x8dYko[\xb9\x11\xfd.@\xff\x81Xl\xd1\x04\xb1\x14\x0e\xdf,\xea\x05\xbc^;r\xe3w\xd46\x1b,\x10\xdc\xc4\xd7\xb1\x10Yr%\xb9I\xff\xfd\xce\xf0\xa9HW\xae\xbdY\xe8\x8a\x97C\x9ey\x9d\x19R\xfd\x1e\xc3\xbfU{\xff\xf0Q\x0f\x17\xed\x92}^\xb4\xcd\xaa\xbda\x9f\xfe\xc7\xde\x8d\x8eN\xdf\x9f\x0e\x04\x07\xf5\xda\xf6{\xfd\xde\xf8d|\x9a\xe6~l\xc2\xec\xc9\x8c]\x8a\x17\xf02\xff\xdf\xef]\x1f\x9d\xb1\x8b\xe9\r[\x9b\xbbcVX~\xcc\x96\xf3\xe9\xe3j2\x9f\xed\x98u\r\x8c\x0fA\xb8=v\xfd\xadm\xbe\xe2\x17.\xc5\x1e;\x98>\xdc5\xf4\x85\xc3\x1e\xbbXL\xda\xd9\xaa\t\xab4\x04\xea\xe1q\x15\xa5\x8f\xa7\xcd\xe7\xaf\xec;\xdbg\x03>T\xd6\xb2\x17(#\xb5b/\xd9\xedb~\xcf.\x9b\xc5r>[\xfe\x95\xfd\xe7q\xbe\xa2E\x96In\xbe\xb8\x7f\x9c6\xecv\xfe8\xab\xb6\x18\xff\x8d\x1d\x82c\x17\xbe\xdf;<:=\xc5\xa5,p+\x99\x1dZk\x98\x1b\x1a\xef%\x13f\xe8\xc0\x1b\xe6y\xfc\xd7\xef}8\xba\xbef*\x80\xe52~\xc4o\x80\xba\xd1\x7f\xfd\xde\xe9\xc1x\xcc\x06\xd0\xef\xbd\xfb\xfd\xec\x0c\xdf\xe9\xc1\xfb\xbd\xc1\xef{\xf8\xf0\xeaC\x1a\xc4\x11\xfa\x1a\x06\x07\x1f\xea\xccWa\x1c\'\x87\xc1\xe3\x83Cv\xc8F\xec\xa2\xdf\xfb\xe7\xf9\xc9\x98i\x19\xff\xf5{\x0cw\x19\xbe\x1b2\xd5\xef]\x9e\x1e\x9c3&p\xdf_/\xce\x7fc?\x8f\xfa\xbd\xe9d\xb9\xa2W\xb7\xf7\xcd\x03\x13\xfd\xde\xc1\xe1\xf8 \x9a\xe2\xef\xf3i\xfb]\x0c\xdb\xef\xabE\xb3\xfc%\x8d\x8d\xbeN\xdf->\xb3\x9f\xfe2\xfc\xe3\x8f\x14<w_\xa7?\xe5\xd7\xaf7dp\xef\x7f\xbf\x19\x8d)\xd4\xf8Pp\xfa\xeb\xf7\x8e\xffup\xcd\xe2\x1f\x1aR[\x8d\xdb^\xa0Q\x18\x93qL\x1a\xb02=k\'\x95Q\xe9\xd9\x08m\x81\x9e\x01\x86a\xb18\xce\x95\x90"=j\x81~\xd9\xef\xf7\x18+[p\xc1\x9d\xc7\xa7\x01\x99^+\x97F\xb95>?\x02\x87\x80A\x14\x0cZ\x0b)\xd3\xfaV\xe2\xd4\x84\xc1H\xe9\x85\xef\xc0 \x9c\xcd+c\xbc\xd9M\x0c\xd2;^0\x00\x94\x8dA\xe6Qa4\x9a\xff\xf8\xe4=\x03\x85Y7\nhD\xd6\xdc*e\x13\x1a!\x9cO(\rW\xa8\xd1\x06\x9a\x01\x0cu\xb4tX\x8dQ\x9c]P\x04f\xdd\xb8\xd7<\x83u\x1c\xbc\xce\xf6\xd5\xe0T\x97n\xd2a\x98\'\xfb\x82\xd8\xd2\r\xa1\x15KJ\xf2cT\xc8\x9a\xa2\xa6\xf3\x9b\xba\xc9\xa2\x1bW\x12 \xa1\xb1\xe0\xbd\xd6\xc5\x03\x9a?S7U\xfd&\xc9A\xf1Y\xe1T\x97}\x88x\xb8\xde\xd6\r\x10\x8a\xce@p\xc7-\xbf)\xe3\xb2B\xc6\xe6G\xe0\xcef\xbf\x1b\xe5\x03\x06]\xed\xab\x05\xb8d0\x8c\x85\x10\xda1\x96E\xf4\xf7v\xfc\xe6\xf0BVA\xc4\x1b\x18\xb4Q9~\x05\xd4\xf8u"\x8f\x82\xf2\xd1\x0e\xa6`0\x08H\'\xaf\x80\xd5:c0Fb\xc2u`pJd\'*\xe0[vP\x8eg3qm\xcb\xc6\xc2\xe7Q\x90\xc5+\xd9\xc7\xa6\xc6\xaf\x90>G\x1c`F\x8b\x8c\xc6)\x03\xcf\xf4\xb1\xad\xfc\xc0\xbd\xb39\x1f\xad\x172g\x06:K\x9b\x0e\xdd\x8c\xe59~\r\xf7[\xf1+\x8c\xc9A\x0b&\xa7\x16\x91u6\x08xa\x03\x06W}l\x04.U"\xd5\xe8b_\xb0Bw\xf9\xd8\xe9\x8c\xc1i\xd8\xe2(\xf4J\xe1\x07\xc8\x8b!\x1cR;\x8ezM\xe5\x87\xf3_q\xe9\x14[\xc2\x89\xbc\xbeR\x18\x92\x85-|"\xa3M\x8e\x12FT\x1f\xc3\x16\x06\x19^\x0f\xa2\xf2\xe5QT\xcf[\xb0\x01\xc3a\xc1\xa01\xc9r\xc6\n\xa9@\xa4\xbd\x0cx\xd5\xe9\x0b%*Or\xcf\xb7\xb9\xc4\x15\x02q\x15\x83YC\xe6x\xc0\xf0[\xb5\x03&\x00$\xc5\x8cr\xd2f\x0c\x9a{\xdfY/\ndL~\xf4\xf2f<P\r\xc9\x04]7\xd6\x058R\x96\n\x18\x8e\n\x06\xd4\xca\xfb\x82\x01\x83\x1a\nCk\xd3\x95o\x12\\\xe5\x1d\xcc\x81\r\x0c)\x10\xa3\xf29\xc0\xd1\x01\xa2 \xd3<\xda\xe1\xb8\xda\xc1J\xed\xd3T\x0c7\xe12\x06\x1c\xd5\xb6\xb3f\xe5\xa2\x82<\x87\xe87\xed\xe0!\xcfDC\x9a\x92\x17!c#2\x05\x01\xc3\x9b\x82\x01\x90\xa1\xb8-\xb1!3\xb9\x1a@\xf2\xeb\xe2>\xac\xb2\xa5v;\xb3\xcd\xbf\x96\xd7*\x02\xba\xf8B\x14\xb7X.\x03\x86\xd1\x9a\x1d\xacu\x89\x1f\xa4\xd3^g\xbf`j\xda\xae\x98\x94\x08\xb4\x14#\xbde\x07\t\xb5S@C\xd4\xda]\xe2\x01\xcb^\xc0pR\xe3\x01I\x17|\xae\xb1\xbar\x85\x07L\x93\xce\x98\x14\xd9\x0e\x96fo\xfaB\x97 \x10\x02J\x1d\x02^\xa8\x18\x8c\xc9\x8c\t2\xf0\xefI\xe1_\xd4\xc0\xfa\x84\xcc!E\xe9\xec!\xc7S\xeb\xf4#\xff\x8aM\xfeE\xdd\xfeQt\x93\x80|n\n\xe7\xfa\x1cD\xc6c\xdcw\xeb\xa6Ty\x84\xed8\x93\xb6\x06W\r{0\xc5\xddX1\x02\x86\xb7\x95w\x8c\x03\x91b\x0b7\x85lkm-u(\x1d\xf5\xad(\x8d=\x8c\xdc\xe2>\x05\xaa0\xad\xe35\xc9r\xef\x89A/|\xb6\x88\x8a\xf6}[\xeck\xb0\x10Z\xbe\xd6Fd\xfbZ/\xad}\x9e}Ok\xfcj\xe9rC+\xb1\x07r\xb9\xb7\x11\xa8\x9b\xeb\xaco\xb9\x1c"Q\xaa\xed\xde\xd3\xba\xca\\ J\x0fSB\x19Y[m\xe8vZtSB\x89\x9cA\xd29\x97\xa3^aA\x02\xfd<\xdd\xce\xaa\xdf\x04\x16\x06\x93\x0f\x04\xd8\xd6\xba\xdc\xb7\xa1\tyW\xec\x18\xe9jo\xbfU/,\x94\xdeH\xc6"\x9c\xfa3Q\x98\x8b\xbb\r\xdd\xcej_"\x1dp\x95\xa3\xc8\x99\\\xe94\xef8i\xec\xd0\xed\xbcr\x1f\xf1H\xee\xab\xb1\x02\x97\x9e\x0b\xeb\xaa\xed<3\x98\xe2\x18e\xb6{O\xca\xa7\xa2\x90\xccy\x01\xb2\x90\x15f\xb5\xda\xc8\xf9\xf3\xdaW\x0b<\xa8$Kc8\xf1\xdc\xe5\x1b\xac\xd8F>O\xb7\x8b\xcagH\xe6\xb9\x9ft\xd8\xc1\xe5\xbe\x0f\xd3P\x9a\xae\x1a\x8b\xec\'*\x7fn\x9f\x19,\x98\xc2\xe0\xc5o\xd8k\x98\x9az\x05\x8d\x88\xba\x1dT>\xd3X\xb7\xd33\xd2\x8f\xc9\xbb\xa2=\xb6\x19\xa8\xea6\n\xddS\x92\xc38\xf4\xb9J\xa3\xa5*\xa3q\xec\\\xd4\xf3\xecsY\xecC\xcd\x8a\x89\xb5\x05uW\xa5\x0e\x1bd{i:\xcf\x1d%g%\x97[\x9c\x88\xc7\xc5\xca\x89\xa2\xd4\x7f)J\xbfm\x89\x13c\xbf-c\xbf}Xu\xb3J\xc6F\x16p\'\xa8U\x98\x8e\xcavg\xbf=\n]\x95(\xac\xa2\xd2\x89i\x08@+\xe6nB\x1a\xa3\x9fZ\xe3(\xae\x11\xce+\xa8\x9c\xaeV\xb1\xf5\xdc\xaa\xb8\x7fF\xdf\x8f6\xbe\x8a6\x1e\x90\xcdL\xe9E\x15\xf6\x1e\xd9c\xc4C\x9dgrl\x87L\xb5\xa7\xdb\xb01\x92D9\xfa\xc9\xd84\x86\xfc\xd2\xa6\x9c\xb6\xb0U\xdf\xb0\xf1q\xd1\r-\xa2MAce\xce\x08Mm\x86z\xca>o\xea\x1a\x06kE>)\x1a\xcc\xec\xd2=\xa3\xb9\xf9Sk\x8c\xaa\x8d\xf1,\x94;\x7fI\x07\xc4\xe2kH\xf7\x04\xff\xc7\xc6\xa3\xb7\xa7\xc7t\x05\xc4\xe2%\xces.\xfa\xae\xb1~F\x06\xc7\x83\xeb\xed|A\xbbH\xca\xbc\xe39\xfb\x85\xa9\xe5\xe4\xcb\x8b\xe3\xf9K\xc6\x9a\xd9M\x98&\xf0X@\xd3\x9a\xe94L\xc5\x1cc7\xcd\xaaI;\xa2.\xd8\xfc<4\x8b\xe6\xbe]\xb5\x8b%[\xb4\xb7\x93Y{\xc3\x1e\x97\x93\xd9\x97\xe4/\x1c\\\xae\x16\xcd$\xdc\xd5!\xd6\xa3s\x8c\xd5\xe4\xd0z\xcd\x94/\x9aJ"\xd13\xdda\xd2F\xa3\xc9\x97;\\\x84\xddLno\xdbE;\xfb\xdc\xb2\x07\xba[drh\r\xec1v\xd3\xb6\x0f4\xe1n>m\xc9\xb6\xd86\xe3(\x0cP\xa1\xfb\x86M\xdb\xff\xb6\xd3\xb0\x81CB\xba\x8a\xacW\xeed\x023j\xaaa\xc4!D\xec\xd5\xee\xc4\x87Aq\xdc\x07%\xc5\x9a\xa4\xa4\xfa\x83\x9fx\xb4\x8a\x15\x89\xae\x02:%\xd1EW\xb2J\x82\xa7\xf7\xc8K\x96\xea)a%\x1a\xdd\x96\x14C\xba`\xbbRUR\x08\x1d\xd0\xdap\x8a\xa6=m\'Z\xe4E\x0c\xff+\xbd.Ig\n\xe4\x03AQF\xe8I\xdf.IGh\xcd\x1aZ\xeb]\xba?\x83\x88V\xec\xd8\xd3\x11Z\xbbf!.\xe2^\xc2\xc4O\xea\xde:%\x83m]\x95\xc4\xf4\xf4!+\x04\xb7\xf1LD\x1dO\xa7$\xe9\xe9\xd7\xf4T\x8e\xa7O\x1d\xfb\x01:0vJ\x86H\xe0U\xd2\x99`Si\xe9\xb4\x83\x92\xe0v\xa1%=\xc3M \x94[\x8a )\xa5K\x95UuK\x1a\xb2m\xe8\xe3\xd2\x9e\x9a\x8eP\xa4_\xf4\x8a\xa6t{BR\x16I\xc5\x9d\x8c{\xea\xf0I\xe5s\x87$\x90\xa4\xaa\xfe\x0c\x97\x98tW\xebm\xbc\xf7\xd8\x15\tQR\x17I\xa9\xb8\x896U1\x12,\xb1W\x97$]x\\\x856!\xe9\xe9\xc1\xc4\n\x14\xfd\x8aq\xab\x9e\x92\xb45\x86\x1c\x88\x94m>\xae \xccS\x92\xaeZH\x99\x98\xd1\xc6F\x7fJ\xbd#n\xb5%I_-$\xa3e|\xe8\x03\xc3\x89E\xee\x90\x0c\x9cPcH:\x13\xe3\x15\x8bd\x8c\x14\xbe#n\xb5&jc\x8c\xc8m|\xd7"[#\xcb\xde\xc7\x1fD>\xb5\xd3\xf97\xf6\xadY\xb2\xe6\xe6&\xfe\xb0s\x11n\xe7\x93@\x96\x0b\\\xbeF\xe5\x1d<N4\xbe\xc1\xe2\xe0\xb0\xa7M\x1c\x1e\xd7\x99\xbdnvS8\xbd\xfc\x81\xbf\xd9S|L4\xb9\xb7M\xc6&\xcb\x9d\xb5\xcd\x8c\xbd\xbb\x9b\xdc\xae\x18\xdfcg\xcd\xf7\xf4%\x1e\x1b\x87\xd5&\xaf^\xbdb\xe3\xe6\xd3\xe3\xb4Y\xb0\xd3\xc9rEP\xe6\xb7\xec:`\xbbog+v\xb2f1\x9c]\x8d\xf2\x91\xb4\xdcOj\xaf\r\x7fY\x15s\xe5\xd1o\xd7\x1fQ\xdb0\xac%\xdd}\xc6\xe17\x17\x17\xc78\x88\xfck\xca\x02\x01\xe7\xc7\xfb&\xfd2\xc5\xe9w\x87\x1f\xde\x90f\xfb\xacn\xd8\xdeN\xdb\xcf\x84n\x99\x00\x05\xc3w\xbd\x0e\xc0\xc8y\xf9\xe5eu\xc6>9\xa0X\x9d\xec\xb9\xff\xa3E/\xc9\xec\xfb\xa9>\xc5\xa1\xf8\x13ZP\xea\x85|\x19m\xfa\'\xd9HOi'
p363
sg20
g21
sg27
Nsg29
Nsg30
VShelXL
p364
sg32
Nsg33
S'7ae06133fd077a4ffa06fe901c021c29'
p365
sg35
I42
sg36
VLeast Squares
p366
sg37
F0.2094
sbasg27
Nsg29
Nsg30
VShelXL
p367
sg32
Nsg33
S'7ae06133fd077a4ffa06fe901c021c29'
p368
sg35
I8
sg36
VLeast Squares
p369
sg37
F0.21229999999999999
sbsg89
g87
sg345
g343
sg353
g351
sg225
g223
sg121
g119
sg193
g191
sg257
g255
sg337
g335
sg8
g4
sg281
g279
sg297
g295
sg137
g135
sg129
g127
sg113
g111
sg49
g47
sg97
g95
sg105
g103
sg209
g207
sg305
g303
sg265
g263
sg289
g287
sg24
g22
sg177
g175
sg201
g199
sg185
g183
sg57
g55
sg249
g247
sg273
g271
sg153
g151
sg329
g327
sg73
g71
sg65
g63
sg321
g319
sg217
g215
sg241
g239
sg313
g311
sg40
g38
sg233
g231
sg169
g167
sg361
g359
sg145
g143
sg81
g79
sg161
g159
ssg16
(lp370
I1
aI2
asS'hklFiles'
p371
(dp372
g45
[truncated: 662,346 more chars]
