# Supplementary material for: Amycolachromones A–F, Isolated from a Streptomycin-Resistant Strain of the Deep-Sea Marine Actinomycete Amycolatopsis sp. WP1
Source: Mar Drugs. 2022 Feb 24;20(3):162. doi: 10.3390/md20030162 (PMC8949813; doi:10.3390/md20030162)
Supplement: Supplementary file 1 [file marinedrugs-20-00162-s001.zip › phem_6B-1/phem_6B-1/phem_6B-1/struct/tmp/.olex/temp_5.phil]

snum {
  current_process_diagnostics = 'refinement'
  hkl {
    hkl_stat_file = 'D:\\phem_6B-1\\struct\\tmp\\temp_5.hkl'
  }
  solution {
    program = ShelXS ShelXS-1997 ShelXS-1986 XS XT *ShelXT 'olex2.solve' XM \
              ShelXD ShelXD-1997 SIR2002 SIR2004 SIR2008 SIR2011 Superflip \
              Unknown ShelXS-2013 ShelXS86 ShelXD-2013
    method = 'Dual Space' 'Charge Flipping' 'Direct Methods' \
             'Patterson Method' 'Structure Expansion' '*Intrinsic Phasing' \
             Unknown
    current_atomic_volume = '18.9'
  }
  refinement {
    max_shift_over_esd = '-0.001'
    max_shift_over_esd_atom = 'O004'
    max_shift_site = '0'
    max_shift_site_atom = 'H00H'
    max_shift_u = '0'
    max_shift_u_atom = 'C00K'
    max_peak = '3.76'
    max_hole = '-0.76'
    goof = '2.560'
    flack_str = '0.5(3)'
    hooft_str = '0.2(4)'
    last_R1 = '0.2094'
    program = ShelXL_ifc XL XH ShelXH-1997 XLMP *ShelXL ShelXL-1997 \
              'olex2.refine' Tonto Unknown ShelXL-2012 ShelXLMP-2012 \
              ShelXL-2013
    method = '*Least Squares' CGLS 'Gauss-Newton' 'Levenberg-Marquardt' \
             'Full Matrix' HAR Unknown
    suggested_weight = '0.2 0'
  }
  history {
    current_node = '8bc2165e5630fffe674375c0eec4f22d'
  }
  metacif {
    pcf_file = 'D:\\phem_6B-1\\struct\\tmp\\temp_5.pcf'
    p4p_file = 'D:\\phem_6B-1\\struct\\tmp\\exp_phem_6B1.p4p'
    list_pcf_files = 'D:\\phem_6B-1\\struct\\tmp\\temp_5.pcf;D:\\phem_6B-1\\struct\\tmp\\temp_5.pcf;D:\\phem_6B-1\\struct\\tmp\\temp_2.pcf;D:\\phem_6B-1\\struct\\tmp\\temp_2.pcf;D:\\phem_6B-1\\struct\\tmp\\temp_1.pcf;D:\\phem_6B-1\\struct\\tmp\\temp_1.pcf'
    list_p4p_files = 'D:\\phem_6B-1\\struct\\tmp\\exp_phem_6B1.p4p;D:\\phem_6B-1\\struct\\tmp\\exp_phem_6B1.p4p'
  }
  report {
    diffractometer = '\'multiwire proportional\''
  }
}
