# Supplementary material for: Amycolachromones A–F, Isolated from a Streptomycin-Resistant Strain of the Deep-Sea Marine Actinomycete Amycolatopsis sp. WP1
Source: Mar Drugs. 2022 Feb 24;20(3):162. doi: 10.3390/md20030162 (PMC8949813; doi:10.3390/md20030162)
Supplement: Supplementary file 1 [file marinedrugs-20-00162-s001.zip › phem_6B-1/phem_6B-1/phem_6B-1/struct/tmp/.olex/xcalibur.metacif]

data_xcalibur
_cell_measurement_reflns_used     4758
_cell_measurement_temperature     296.3(3)
_cell_measurement_theta_max       26.3040
_cell_measurement_theta_min       3.8090
_exptl_absorpt_correction_T_max   1.00000
_exptl_absorpt_correction_T_min   0.66907
_exptl_absorpt_correction_type    'multi-scan'
_exptl_absorpt_process_details
;
CrysAlisPro, Agilent Technologies,
Version 1.171.37.35 (release 13-08-2014 CrysAlis171 .NET)
(compiled Aug 13 2014,18:06:01)
Empirical absorption correction using spherical harmonics,
 implemented in SCALE3 ABSPACK scaling algorithm.
;
_diffrn_detector_area_resol_mean  16.0395
_diffrn_detector_type             'Eos'
_diffrn_measurement_details
;
#__ type_ start__ end____ width___ exp.time_
  1 omega  -12.00   86.00   1.0000    3.9850
omega____ theta____ kappa____ phi______ frames
    -       16.5111   77.0000 -180.0000 98

#__ type_ start__ end____ width___ exp.time_
  2 omega  -46.00   52.00   1.0000    3.9850
omega____ theta____ kappa____ phi______ frames
    -      -17.6049   77.0000 -150.0000 98

#__ type_ start__ end____ width___ exp.time_
  3 omega  -46.00   52.00   1.0000    3.9850
omega____ theta____ kappa____ phi______ frames
    -      -17.6049   77.0000  120.0000 98

#__ type_ start__ end____ width___ exp.time_
  4 omega  -30.00   16.00   1.0000    3.9850
omega____ theta____ kappa____ phi______ frames
    -       16.5111  110.0000  -51.0000 46

#__ type_ start__ end____ width___ exp.time_
  5 omega   -2.00   39.00   1.0000    3.9850
omega____ theta____ kappa____ phi______ frames
    -       16.5111   57.0000    0.0000 41

#__ type_ start__ end____ width___ exp.time_
  6 omega  -86.00    1.00   1.0000    3.9850
omega____ theta____ kappa____ phi______ frames
    -      -17.6049  -57.0000   60.0000 87

#__ type_ start__ end____ width___ exp.time_
  7 omega  -92.00  -34.00   1.0000    3.9850
omega____ theta____ kappa____ phi______ frames
    -      -17.6049 -179.0000  -90.0000 58
;
_diffrn_measurement_device        'four-circle diffractometer'
_diffrn_measurement_device_type   'Xcalibur, Eos, Gemini ultra'
_diffrn_measurement_method        '\w scans'
_computing_cell_refinement
;
CrysAlisPro, Agilent Technologies,
Version 1.171.37.35 (release 13-08-2014 CrysAlis171 .NET)
(compiled Aug 13 2014,18:06:01)
;
_computing_data_collection
;
CrysAlisPro, Agilent Technologies,
Version 1.171.37.35 (release 13-08-2014 CrysAlis171 .NET)
(compiled Aug 13 2014,18:06:01)
;
_computing_data_reduction
;
CrysAlisPro, Agilent Technologies,
Version 1.171.37.35 (release 13-08-2014 CrysAlis171 .NET)
(compiled Aug 13 2014,18:06:01)
;
