# Supplementary material for: Amycolachromones A–F, Isolated from a Streptomycin-Resistant Strain of the Deep-Sea Marine Actinomycete Amycolatopsis sp. WP1
Source: Mar Drugs. 2022 Feb 24;20(3):162. doi: 10.3390/md20030162 (PMC8949813; doi:10.3390/md20030162)
Supplement: Supplementary file 1 [file marinedrugs-20-00162-s001.zip › phem_6B-1/phem_6B-1/phem_6B-1/struct/tmp/exp_phem_6B1.hkl]

   0   0   4 999999. 2964.96   2
   0   0   5 90.4034 231.909   1
   0   0   5 60.3784 102.871   2
   0   0   6 68186.0 1067.96   1
   0   0   6 66870.0 952.434   2
   0   0   7 56.0455 133.088   2
   0   0  -7 273.140 137.754   2
   0   0   8 50490.7 1069.00   1
   0   0  -8 48468.0 894.975   2
   0   0   8 49305.1 957.558   2
   0   0   9 79.0623 148.964   2
   0   0  -9 277.482 137.264   2
   0   0   9 384.062 181.482   1
   0   0  10 90235.6 1614.67   1
   0   0 -10 92164.2 1363.51   2
   0   0  10 92617.1 1470.05   2
   0   0 -10 90813.7 1576.56   5
   0   0 -11 430.029 299.338   1
   0   0 -11-65.4515 138.888   2
   0   0  11 264.309 165.630   2
   0   0  11 534.810 231.174   1
   0   0 -11 320.941 204.478   5
   0   0  12 17835.4 725.838   2
   0   0 -12 18418.6 807.238   1
   0   0 -12 18062.9 780.251   5
   0   0  12 18042.4 807.921   1
   0   0 -12 18416.0 671.622   2
   0   0 -13 77.7177 154.141   2
   0   0  13 375.886 214.201   1
   0   0  13 31.2083 170.647   2
   0   0 -13 369.848 291.126   1
   0   0 -14 2685.71 299.505   2
   0   0  14 3338.80 366.951   2
   0   0 -14 3956.50 481.029   1
   0   0  14 3165.19 392.314   1
   0   0  15 131.336 202.055   2
   0   0 -15 31.0442 173.739   2
   0   0 -16-97.4678 167.671   2
   0   0  16 124.041 158.867   2
   0   0  17 151.232 173.348   2
   0   0 -17 160.460 163.297   2
   0   0  18 5252.42 515.343   2
   0   0 -18 4655.35 426.151   2
   0   0  19-27.5053 167.430   2
   0   0 -19 411.441 319.514   1
   0   0 -19 18.4315 172.776   2
   0   0 -20 865.364 411.175   1
   0   0  20 685.242 289.790   2
   0   0 -20 924.254 258.564   2
   0   0 -21 670.214 282.008   2
   0   0  21 405.650 270.101   2
   0   0 -21 1085.98 464.470   1
   0   0  22 34849.7 1388.09   2
   0   0 -22 35416.0 1549.12   1
   0   0  23 969.369 335.773   2
   0   0 -23 1361.30 507.340   1
   0   0  24 17989.4 1055.99   2
   0   0 -24 18476.6 1184.92   1
   0   0  25 27.7752 256.994   2
   0   0 -25 541.782 448.733   1
   0   0  26 10027.6 829.025   2
   0   0 -26 10893.0 988.967   1
   0   0 -27 997.492 482.841   1
   0   0 -28 12546.8 1088.10   1
   0   0 -29 974.005 528.179   1
   0   0 -30 7427.38 900.746   1
   0   0 -31 455.338 477.696   1
   0   0 -32 937.693 474.465   1
   0   0 -33-51.2897 435.522   1
   0   0 -34 1202.82 489.650   1
   0   0 -35 163.553 417.232   1
   0   0 -36-309.549 517.228   1
   0  -1   3 153564. 1607.95   2
   0  -1  -3 153864. 1392.53   7
   0  -1  -4 47842.5 838.339   4
   0  -1  -4 48884.6 909.975   5
   0  -1  -4 49543.7 836.475   7
   0   1   4 49830.8 669.558   1
   0  -1   4 50477.2 990.243   1
   0  -1   4 50005.0 770.676   3
   0  -1   4 51168.5 995.911   2
   0  -1   5 50109.6 1041.32   2
   0  -1  -5 47391.5 866.868   7
   0  -1   5 47283.1 1026.79   1
   0   1   5 48387.3 739.053   1
   0  -1  -5 48090.1 868.753   4
   0  -1   5 46786.2 831.083   3
   0  -1  -5 46768.4 947.724   5
   0  -1   6 344.266 179.999   1
   0  -1  -6 510.789 181.844   5
   0  -1  -6 923.713 197.472   4
   0   1   6 595.706 184.186   1
   0  -1  -6 343.409 115.191   6
   0  -1   6 573.981 219.957   2
   0  -1  -7 87090.1 1132.96   6
   0  -1   7 89423.5 1560.24   1
   0  -1  -7 90425.5 1187.93   1
   0  -1  -7 89192.5 1279.54   4
   0   1   7 87218.6 1181.75   1
   0   1   7 89153.1 791.317   2
   0  -1   7 91992.5 1553.43   2
   0  -1  -7 89072.7 1454.28   5
   0  -1  -8 12234.9 575.960   5
   0   1   8 12224.1 334.427   2
   0  -1  -8 12197.3 479.913   1
   0   1   8 13225.5 511.676   1
   0  -1   8 11376.1 600.323   1
   0  -1   8 12079.5 608.151   2
   0  -1  -8 12453.7 516.769   4
   0  -1  -9 11425.9 515.940   1
   0  -1  -9 10764.9 572.363   5
   0  -1   9 10335.9 594.368   2
   0   1  -9 10968.8 574.032   2
   0   1   9 10659.8 348.765   2
   0  -1   9 11041.2 618.020   1
   0   1   9 10376.3 478.295   1
   0   1  10 41556.1 1000.10   1
   0   1  10 42233.1 758.360   2
   0  -1  10 42169.9 1206.03   2
   0  -1 -10 41279.4 1154.50   5
   0  -1 -10 41232.0 1002.86   1
   0   1 -10 40941.1 1127.38   2
   0  -1  10 42346.5 1245.40   1
   0  -1  11 221930. 2842.00   2
   0   1  11 219265. 1872.52   2
   0  -1 -11 213994. 2729.03   5
   0   1 -11 211608. 2635.67   2
   0  -1  11 221507. 2961.08   1
   0  -1 -11 225125. 2414.01   1
   0   1  11 219207. 2456.52   1
   0  -1  12 17277.6 854.376   2
   0  -1 -12 15988.8 801.943   5
   0   1  12 16051.4 713.594   1
   0  -1  12 17329.5 879.927   1
   0   1  12 16073.9 556.994   2
   0  -1 -12 16815.7 737.086   1
   0   1 -12 16871.1 777.582   2
   0  -1  13 202.746 208.958   1
   0  -1 -13 689.281 292.575   1
   0  -1  13 207.709 229.441   2
   0   1  13-2.94433 113.463   2
   0   1 -13 190.301 168.851   2
   0   1  13-104.236 234.582   1
   0   1  14 24914.0 969.376   1
   0  -1  14 24462.2 1050.16   2
   0   1 -14 25268.8 1003.08   2
   0   1  14 24651.3 762.273   2
   0  -1 -14 26285.7 956.628   1
   0   1  15 7531.13 562.733   1
   0  -1  15 8817.39 660.074   2
   0   1  15 7878.44 456.712   2
   0  -1 -15 8221.95 595.205   1
   0   1 -15 8277.54 599.201   2
   0   1 -16 183.069 184.594   2
   0   1  16 465.020 165.015   2
   0  -1  16 676.040 271.874   2
   0   1  17 1391.12 237.784   2
   0  -1 -17 1291.08 305.223   6
   0  -1  17 1248.54 314.919   2
   0   1  18 193.632 169.971   2
   0  -1  18 130.401 217.018   2
   0   1  19 1416.19 268.685   2
   0   1 -19 2390.91 526.966   1
   0  -1  19 1610.51 389.226   2
   0   1 -20 36552.9 1544.09   1
   0  -1 -20 35365.8 1387.72   1
   0   1  20 32481.1 1097.89   2
   0  -1  20 33209.6 1442.56   2
   0  -1 -21 133772. 2722.13   1
   0  -1  21 136991. 2971.69   2
   0   1  21 132425. 2269.07   2
   0   1 -21 134989. 2991.22   1
   0   1  22 8934.15 641.404   2
   0  -1  22 8399.15 810.080   2
   0  -1 -22 9417.56 830.771   1
   0   1 -22 8734.27 918.830   1
   0   1 -23 1474.60 598.041   1
   0  -1  23 1300.48 441.683   2
   0  -1 -23 799.620 470.219   1
   0   1  23 764.398 265.232   2
   0   1  24 56628.6 1602.27   2
   0   1 -24 60960.2 2176.23   1
   0  -1  24 56077.4 2029.18   2
   0  -1 -24 61151.2 2002.37   1
   0  -1  25 10675.2 951.005   2
   0   1 -25 10413.7 1010.73   1
   0  -1 -25 10288.6 902.993   1
   0  -1  26 545.310 305.351   2
   0  -1 -26 272.936 368.501   1
   0  -1  27 3259.33 562.088   2
   0  -1 -27 2847.37 550.922   1
   0   1 -27 3302.50 684.514   1
   0   1 -28 218.916 467.585   1
   0  -1 -28 127.239 344.736   1
   0  -1 -29 1253.93 427.494   1
   0   1 -29 1880.17 587.342   1
   0  -1  29 2027.42 571.376   3
   0  -1  30 3727.82 727.083   3
   0   1 -30 3642.18 757.489   1
   0  -1 -30 3593.35 651.640   1
   0  -1 -31-100.434 384.795   1
   0  -1  31 537.243 460.358   3
   0  -1  32 1184.16 516.292   3
   0   1 -32 634.895 527.735   1
   0  -1 -32-42.7953 386.130   1
   0  -1 -32 1626.90 615.912   7
   0  -1 -33 1336.22 538.903   7
   0  -1 -33-627.817 504.164   1
   0   1 -33 917.549 544.256   1
   0  -1  33 306.631 435.642   3
   0  -1 -34-217.301 474.272   1
   0  -1 -34 1279.47 539.072   7
   0  -1  34-145.234 348.525   3
   0   1 -34 346.238 442.410   1
   0   1 -35 1844.72 669.832   1
   0   1 -36 50.8105 463.956   1
   0  -2   0 150553. 1620.21   3
   0   2   0 147424. 1595.47   3
   0  -2   0 151283. 1784.27   2
   0  -2   1 4641.03 297.341   3
   0   2  -1 4605.90 291.542   3
   0  -2  -1 4525.46 322.954   2
   0  -2   1 4931.72 366.122   1
   0  -2   1 5247.90 383.523   2
   0   2  -2 5588.61 307.765   3
   0  -2   2 5128.96 395.389   2
   0   2   2 5456.91 322.228   2
   0  -2  -2 5526.87 318.280   2
   0  -2  -2 5832.35 398.223   7
   0  -2   2 5823.73 325.219   3
   0  -2   2 5433.21 393.194   1
   0   2   3 7045.88 338.903   2
   0   2   3 7102.73 247.102   6
   0  -2  -3 7226.59 434.505   7
   0  -2   3 7321.01 365.607   3
   0  -2   3 7341.64 471.912   1
   0   2  -3 6757.37 337.745   3
   0  -2   3 7652.71 499.278   2
   0  -2  -3 7531.29 465.346   4
   0  -2  -3 7844.04 344.049   2
   0   2   4 261029. 1848.64   2
   0  -2  -4 264810. 1806.52   2
   0  -2   4 267349. 2779.58   1
   0   2   4 264615. 1340.56   6
   0  -2  -4 262390. 2533.32   7
   0  -2   4 255126. 2116.46   3
   0  -2  -4 264206. 2655.24   4
   0   2  -4 266079. 2050.54   3
   0  -2   4 255128. 2769.15   2
   0  -2  -5 73059.6 752.222   6
   0   2   5 76001.1 725.205   6
   0  -2  -5 74585.8 1389.26   7
   0  -2   5 73134.8 1173.04   3
   0  -2   5 76681.7 1553.55   1
   0  -2  -5 73762.4 1442.87   5
   0   2   5 78131.7 932.918   2
   0  -2  -5 75019.8 1446.47   4
   0  -2   5 77092.1 1582.21   2
   0   2  -5 74102.7 1134.46   3
   0   2  -6 784.961 161.228   3
   0  -2  -6 599.722 87.2260   6
   0  -2  -6 665.498 188.447   7
   0   2   6 629.366 95.3689   2
   0  -2  -6 702.533 198.008   4
   0  -2   6 755.042 166.211   3
   0   2   6 579.967 89.3103   6
   0  -2   6 1363.61 280.685   2
   0  -2   6 729.818 203.788   1
   0  -2  -6 604.181 199.790   5
   0  -2  -7 31625.8 980.813   4
   0  -2   7 30925.2 1072.67   1
   0   2   7 29851.8 701.524   1
   0  -2   7 31849.4 1099.57   2
   0   2   7 31351.0 513.756   2
   0  -2  -7 31426.6 559.191   6
   0  -2  -7 31603.9 1021.68   5
   0  -2  -7 32224.4 956.971   7
   0  -2   7 30636.1 834.186   3
   0  -2  -8 96578.1 1697.85   7
   0  -2   8 97291.5 1966.49   1
   0  -2   8 97374.6 1970.52   2
   0   2   8 98263.4 857.571   2
   0  -2  -8 99837.9 1873.61   5
   0  -2  -8 99311.2 1753.25   4
   0  -2   8 93747.6 1530.94   3
   0   2   8 99679.8 1335.40   1
   0  -2  -8 99239.8 1094.89   6
   0  -2   9 97309.7 1640.25   3
   0  -2  -9 101247. 1798.01   7
   0  -2   9 101765. 2083.43   2
   0   2   9 99397.1 1422.55   1
   0  -2  -9 101927. 1217.42   6
   0  -2  -9 102438. 1827.79   4
   0  -2  -9 102670. 1967.62   5
   0  -2   9 100525. 2063.42   1
   0   2  10 116860. 1632.07   1
   0  -2  10 121748. 2336.34   2
   0  -2 -10 123431. 2064.12   4
   0  -2  10 121675. 1913.07   3
   0  -2  10 122088. 2362.86   1
   0  -2 -10 124523. 2231.62   5
   0  -2 -10 123767. 2048.45   7
   0   2  10 119516. 905.729   2
   0  -2 -10 121078. 1448.91   6
   0  -2 -11 187810. 2611.87   7
   0   2  11 187866. 2149.84   1
   0  -2  11 187585. 2478.21   3
   0   2 -11 188729. 2885.00   2
   0   2  11 184349. 1217.51   2
   0  -2  11 188874. 3007.05   2
   0  -2 -11 186676. 1939.13   6
   0  -2  12 110943. 2352.50   2
   0  -2  12 110111. 2017.14   3
   0   2  12 110963. 1030.83   2
   0  -2 -12 108120. 1586.17   6
   0   2 -12 110982. 2271.91   2
   0   2  12 110570. 1746.67   1
   0  -2 -12 112029. 2086.18   7
   0   2  13 15565.1 420.397   2
   0  -2 -13 16813.9 864.917   7
   0  -2 -13 15679.5 645.893   6
   0   2  13 14853.8 683.755   1
   0  -2  13 14193.8 797.498   3
   0  -2  13 15521.1 937.838   2
   0  -2  14 90879.4 1976.16   3
   0   2  14 90180.7 1075.51   2
   0  -2  14 90807.0 2239.44   2
   0  -2 -14 89763.1 1599.22   6
   0   2  14 88620.9 1718.63   1
   0  -2 -14 88993.1 1979.66   7
   0  -2  15 485.359 332.565   2
   0   2  15 232.062 105.998   2
   0  -2 -15 374.511 361.859   7
   0  -2 -15 53.0975 155.166   6
   0   2  15-14.4547 199.592   1
   0  -2  15 503.346 311.455   3
   0   2 -16 354.618 291.546   1
   0   2  16 12.8691 190.111   1
   0  -2 -16-360.670 249.418   1
   0  -2  16 107.705 206.625   3
   0  -2  16 1.73630 253.243   2
   0   2  16 178.672 96.9529   2
   0  -2 -16 98.5414 151.025   6
   0  -2 -16 358.883 312.584   7
   0  -2  17 14740.4 918.277   3
   0  -2 -17 14511.6 750.060   6
   0   2  17 14913.0 518.047   2
   0  -2  17 14146.4 973.223   2
   0  -2 -17 16831.7 957.223   7
   0   2 -17 15657.0 1041.35   1
   0   2 -18 17744.1 1114.30   1
   0  -2 -18 17098.8 1007.24   7
   0  -2 -18 14869.5 798.714   6
   0  -2  18 16464.0 1002.24   3
   0  -2  18 17111.7 1100.21   2
   0   2  18 16306.1 568.545   2
   0   2  19 27266.4 757.911   2
   0  -2 -19 25263.3 1066.66   6
   0  -2 -19 26833.4 1272.08   7
   0  -2  19 26015.5 1378.43   2
   0  -2  19 28354.1 1333.48   3
   0   2 -19 27042.3 1402.95   1
   0   2  20 2401.91 257.500   2
   0  -2  20 2971.98 536.996   2
   0   2 -20 3159.37 639.721   1
   0  -2  20 3983.78 597.263   3
   0  -2 -20 3598.78 599.670   7
   0   2  21 7781.80 444.227   2
   0   2 -21 8871.63 948.536   1
   0  -2  21 9381.62 875.771   3
   0  -2  21 8377.01 869.151   2
   0  -2 -21 9411.42 891.596   7
   0  -2 -21 8167.35 712.395   1
   0  -2  22 37519.6 1664.23   3
   0   2 -22 42486.7 1858.13   1
   0  -2 -22 38432.7 1466.41   1
   0  -2 -22 39545.2 1675.67   7
   0  -2  22 36727.5 1739.78   2
   0   2  22 38125.3 977.955   2
   0  -2 -23 1402.68 496.928   7
   0   2 -23 726.569 522.962   1
   0  -2  23 977.037 454.329   2
   0  -2 -23-50.0029 388.473   1
   0  -2  23 1512.61 519.449   3
   0   2 -24 795.380 558.370   1
   0  -2 -24 1501.30 554.375   7
   0  -2  24 573.679 444.655   2
   0  -2 -24 455.970 319.929   1
   0  -2  24 1338.01 494.669   3
   0  -2 -25 13095.3 1085.85   7
   0  -2  25 12651.5 1090.06   3
   0   2 -25 12371.1 1119.06   1
   0  -2  25 13477.5 1144.53   2
   0  -2 -26 1251.63 516.819   7
   0  -2  26 908.770 460.011   3
   0  -2  26 431.090 425.044   2
   0   2 -26 306.150 463.894   1
   0  -2 -27 3365.98 676.276   7
   0  -2  27 1845.62 505.476   2
   0  -2  27 2086.67 534.451   3
   0   2 -27 3198.75 702.008   1
   0  -2  28 336.695 323.393   2
   0   2 -28 981.155 586.673   1
   0  -2  28 874.677 480.261   3
   0  -2 -28 166.040 411.951   7
   0  -2 -29 1087.34 525.553   7
   0  -2  29 670.791 337.654   2
   0   2 -29 1476.98 634.341   1
   0  -2  29 156.489 358.040   3
   0  -2 -30 1476.52 586.961   7
   0   2 -30 1274.30 583.948   1
   0  -2  30 36.4150 386.378   3
   0  -2 -31 3124.86 685.823   7
   0   2 -31 3127.94 750.285   1
   0  -2  31 2713.79 675.961   3
   0  -2  32 244.323 393.460   3
   0  -2 -32 112.334 460.449   7
   0   2 -32 401.705 548.775   1
   0   2 -33 1963.13 720.364   1
   0  -2 -33 969.691 499.900   7
   0  -2  33 855.455 514.394   3
   0   2 -34 327.757 527.537   1
   0  -2  34-50.7818 410.453   3
   0  -2  35 355.468 494.705   3
   0   2 -35 775.039 600.205   1
   0   3   0-139.332 176.340   1
   0   3   0 88.5454 143.178   2
   0  -3   0-166.770 165.834   3
   0  -3   0 185.482 186.776   2
   0   3   0-30.7691 145.282   3
   0   3  -1 111505. 1854.04   1
   0  -3  -1 110065. 1811.69   2
   0  -3   1 108044. 1682.34   3
   0   3  -1 111063. 1637.81   3
   0   3   1 112410. 1817.65   2
   0   3   1 114985. 1766.11   3
   0   3   1 116880. 1776.15   1
   0  -3   1 113062. 1963.41   2
   0   3  -2 388964. 3030.33   3
   0   3   2 378337. 3339.16   3
   0  -3   2 381597. 3617.02   1
   0   3   2 381104. 3223.28   2
   0  -3  -2 382737. 3224.38   2
   0  -3   2 380249. 3735.08   2
   0  -3   2 386993. 3112.23   3
   0  -3   3 25585.3 1019.35   2
   0  -3   3 26566.8 998.599   1
   0  -3   3 26794.3 834.673   3
   0   3  -3 25442.7 769.649   3
   0  -3  -3 26416.9 819.295   2
   0   3   3 26966.2 939.415   3
   0  -3  -3 25174.3 972.963   7
   0   3   3 27227.8 842.258   2
   0   3  -3 26698.8 970.216   1
   0   3   4 338.648 190.625   3
   0  -3  -4 646.018 172.920   2
   0   3  -4 121.105 119.134   3
   0  -3   4 243.703 211.160   2
   0   3   4 632.096 168.758   2
   0  -3  -4 187.386 175.909   7
   0   3   4 648.752 230.335   5
   0  -3   4 527.752 176.001   3
   0   3   4 458.339 116.673   6
   0  -3   4 296.671 188.894   1
   0   3   5 23892.1 722.617   2
   0   3   5 24773.0 931.175   5
   0  -3  -5 24538.7 1007.13   4
   0  -3   5 25936.3 1084.29   2
   0  -3   5 23230.6 785.108   3
   0  -3   5 25024.9 1033.46   1
   0  -3  -5 23589.1 956.159   7
   0   3   5 23950.4 503.869   6
   0  -3  -5 22905.6 688.559   2
   0   3  -5 24243.3 744.258   3
   0  -3   6 104964. 2194.02   2
   0   3  -6 103080. 1556.83   3
   0   3   6 104604. 1922.75   5
   0  -3  -6 101146. 2062.62   4
   0   3   6 102771. 982.703   6
   0   3   6 103321. 1420.60   2
   0  -3   6 100376. 1652.75   3
   0  -3   6 105258. 2160.99   1
   0  -3  -6 100945. 1974.38   7
   0  -3   7 59526.2 1313.10   3
   0   3   7 60468.2 1035.62   2
   0  -3   7 63297.2 1765.84   2
   0  -3  -7 58936.4 1597.33   4
   0   3   7 60785.2 761.207   6
   0  -3  -7 59815.5 1558.33   7
   0   3  -7 60135.3 1236.79   3
   0  -3   7 59910.7 1690.08   1
   0   3   8 14415.6 395.878   6
   0  -3  -8 14638.4 419.101   6
   0  -3  -8 14198.0 808.235   5
   0  -3   8 14464.2 677.823   3
   0  -3  -8 14491.4 794.033   7
   0  -3  -8 14468.5 822.439   4
   0   3  -8 15309.5 657.380   3
   0  -3   8 14469.9 867.536   1
   0   3   8 14515.2 487.036   2
   0  -3   8 15294.0 928.695   2
   0  -3  -9 18499.2 482.058   6
   0  -3   9 19107.5 802.677   3
   0   3   9 19764.0 532.768   2
   0  -3  -9 17213.2 883.310   7
   0  -3   9 21215.0 1104.85   2
   0  -3  10 243523. 2865.73   3
   0   3  10 237590. 1696.67   2
   0  -3 -10 237119. 1791.82   6
   0  -3  10 241088. 3666.64   2
   0  -3 -10 243057. 3275.40   7
   0   3  10 238803. 2369.65   1
   0   3  11 229.976 147.986   1
   0   3  11 645.774 115.584   2
   0  -3 -11 383.319 116.167   6
   0  -3 -11 347.773 227.249   7
   0  -3  11 479.395 235.134   3
   0  -3 -12 2754.97 233.182   6
   0  -3  12 3563.96 400.644   3
   0   3  12 2816.65 161.796   2
   0   3  12 2787.18 140.827   2
   0  -3 -12 3513.62 465.338   7
   0   3  12 3400.19 335.618   1
   0  -3  12 2467.46 433.067   2
   0  -3 -13 4304.02 507.037   7
   0   3  13 5022.29 409.803   1
   0  -3  13 4231.16 453.023   3
   0  -3 -13 4702.22 311.408   6
   0  -3  13 5740.78 643.496   2
   0   3  14 1015.27 257.222   1
   0  -3 -14 434.406 227.925   7
   0  -3  14 423.899 302.062   2
   0  -3  14 489.365 263.703   3
   0  -3 -14 593.779 150.020   6
   0  -3 -15 2824.43 286.507   6
   0  -3  15 3015.50 514.732   2
   0   3  15 2866.62 366.020   1
   0  -3 -15 3689.28 500.794   7
   0  -3  15 2800.56 424.300   3
   0  -3 -16 9623.55 778.283   7
   0   3  16 8861.13 597.510   1
   0  -3  16 9434.63 730.376   3
   0   3 -16 7574.74 791.134   1
   0  -3 -16 8900.65 506.896   6
   0   3  16 8521.24 733.708   5
   0  -3  16 8802.97 839.974   2
   0   3  17 23730.6 989.067   1
   0  -3 -17 23692.9 853.759   6
   0  -3  17 24685.1 1393.90   2
   0   3 -17 23892.2 1324.84   1
   0  -3 -17 24288.9 1235.79   7
   0  -3  17 24075.1 1146.98   3
   0   3 -18 19365.2 1240.16   1
   0  -3  18 18930.7 1074.18   3
   0  -3  18 21377.8 1317.73   2
   0  -3 -18 19799.3 815.806   6
   0  -3 -18 20537.6 1160.45   7
   0  -3 -19 12310.3 678.377   6
   0   3 -19 11255.5 978.558   1
   0  -3  19 12108.6 904.614   3
   0  -3  19 12728.0 1070.62   2
   0  -3 -19 12621.4 962.071   7
   0  -3 -20 8783.54 838.176   7
   0  -3  20 7915.09 769.641   3
   0   3 -20 8309.51 916.969   1
   0  -3 -20 7187.10 551.944   6
   0  -3  20 8390.35 906.772   2
   0  -3 -21 22308.2 978.171   6
   0  -3  21 23843.8 1302.82   3
   0  -3 -21 23892.1 1356.84   7
   0  -3  21 24756.3 1524.04   2
   0   3 -21 23693.0 1441.29   1
   0  -3 -22 30472.6 1578.37   7
   0  -3  22 30774.0 1507.34   3
   0  -3  22 27862.2 1635.25   2
   0   3 -22 29148.2 1635.30   1
   0  -3  23 1515.78 502.977   3
   0  -3 -23 2365.13 573.054   7
   0  -3  23 2551.82 611.697   2
   0   3 -23 1641.58 662.542   1
   0  -3  24 581.346 387.223   2
   0   3 -24 2131.18 615.056   1
   0  -3  24 1142.35 490.046   3
   0  -3 -24 1669.97 500.510   7
   0  -3  25 13305.9 1223.28   2
   0  -3  25 13062.9 1091.17   3
   0   3 -25 13748.2 1249.85   1
   0  -3 -25 12616.7 1119.25   7
   0  -3  26 25040.8 1538.53   3
   0  -3 -26 23620.3 1537.20   7
   0  -3  26 21243.6 1548.16   2
   0   3 -26 25435.6 1648.60   1
   0  -3  27 1715.56 541.505   3
   0   3 -27 1538.57 612.163   1
   0  -3  27 822.805 442.795   2
   0  -3 -27 1630.38 547.033   7
   0  -3  28 481.918 476.681   2
   0  -3 -28 92.4579 423.546   7
   0   3 -28 951.076 656.566   1
   0  -3  28 190.452 345.058   3
   0  -3 -29 599.761 464.584   7
   0  -3  29 285.592 405.298   2
   0   3 -29 1202.40 614.521   1
   0  -3  29-86.5076 438.398   3
   0   3 -30 1111.53 571.246   1
   0  -3  30 6.14830 406.124   2
   0  -3 -30 1185.25 520.531   7
   0  -3  30 589.403 373.670   3
   0  -3 -31 125.966 328.350   7
   0  -3  31 455.429 440.580   3
   0   3 -31 702.533 614.376   1
   0  -3 -32 1123.83 509.043   7
   0  -3  32 1302.17 562.320   3
   0   3 -32 2040.52 763.754   1
   0  -3  33 5659.28 906.801   3
   0   3 -33 6420.16 1014.97   1
   0  -3 -33 6774.94 1023.69   7
   0  -3  34 265.016 401.355   3
   0  -3  35 101.942 398.950   3
   0   4   0 3332.85 365.393   3
   0   4   0 3342.32 415.060   1
   0  -4   0 2832.76 373.632   3
   0  -4   0 2799.76 412.959   2
   0  -4  -1 78182.6 1790.85   2
   0   4  -1 80223.2 1892.28   2
   0   4  -1 84091.8 1839.17   1
   0   4   1 85748.5 1779.17   1
   0   4   1 77925.6 1781.90   2
   0  -4   1 80793.5 1938.05   2
   0   4  -1 82089.7 1642.04   3
   0  -4   1 81008.4 1693.10   3
   0   4   1 82042.5 1722.11   3
   0   4  -2 436.838 192.501   3
   0  -4   2 480.459 240.967   3
   0   4   2 97.5300 204.046   1
   0  -4   2 517.587 284.619   2
   0   4  -2 357.013 243.386   2
   0   4  -2 415.800 289.376   1
   0   4   2 198.058 212.562   3
   0   4   2 172.526 225.723   2
   0  -4  -2 429.154 248.023   2
   0  -4  -3 53733.8 1389.75   2
   0   4  -3 57031.2 1578.51   1
   0  -4   3 56636.8 1695.82   2
   0   4  -3 55732.6 1316.57   3
   0   4   3 50682.6 1441.52   3
   0   4   3 52535.7 1386.53   2
   0  -4   3 54559.5 1377.68   3
   0  -4  -4 1341.98 343.348   7
   0   4   4 1146.25 182.460   6
   0  -4   4 1413.15 278.079   3
   0  -4   4 1398.63 327.345   1
   0   4   4 1358.32 267.858   2
   0  -4  -4 1240.52 255.977   2
   0   4  -4 758.451 202.680   3
   0   4   4 1588.72 325.737   5
   0   4   4 1325.07 296.112   3
   0  -4   4 1038.62 363.757   2
   0   4  -4 987.229 317.783   1
   0  -4   5 21895.9 1128.19   2
   0   4   5 22984.3 1022.23   5
   0  -4  -5 24247.3 1132.74   7
   0  -4   5 22142.5 1094.66   1
   0   4   5 24149.9 1055.07   3
   0  -4   5 22559.4 896.020   3
   0   4  -5 24321.0 1096.23   1
   0  -4  -5 23480.2 849.914   2
   0   4  -5 22566.9 830.950   3
   0   4   5 23988.0 885.100   2
   0   4   5 24462.9 646.166   6
   0   4  -6 3556.77 484.825   1
   0  -4  -6 2928.92 434.150   7
   0   4   6 3252.68 334.911   2
   0  -4   6 3578.65 395.542   3
   0   4   6 2985.31 406.213   3
   0   4  -6 3428.02 353.999   3
   0  -4   6 3200.36 494.236   2
   0   4   6 3185.19 222.859   6
   0   4   6 3247.75 424.023   5
   0  -4  -6 3251.34 327.724   2
   0  -4  -7-64.9353 230.043   7
   0  -4   7-86.2820 259.636   2
   0   4   7 94.6791 123.006   2
   0   4   7 127.550 83.0153   6
   0  -4   7-106.864 180.764   3
   0   4   7 370.343 246.264   5
   0   4  -7-44.6115 128.830   3
   0  -4   8 243.161 286.252   2
   0   4   8 44.2499 59.5952   6
   0  -4   8-17.9869 175.325   3
   0   4   8-83.5159 236.361   5
   0   4  -8 144.823 138.143   3
   0   4   8 113.637 128.418   2
   0  -4  -8 131.227 210.689   7
   0  -4   9 18867.5 878.353   3
   0  -4   9 20759.0 1195.78   2
   0   4   9 18054.9 453.824   6
   0   4   9 19265.2 673.331   2
   0   4  -9 18580.2 794.938   3
   0   4   9 19091.4 981.945   5
   0  -4  -9 18932.5 1029.73   7
   0  -4  10 19568.6 909.203   3
   0   4 -10 19225.6 835.325   3
   0  -4 -10 19626.3 1061.86   7
   0   4  10 19883.7 653.161   2
   0  -4  10 19041.0 1163.99   2
   0   4  10 20053.3 1028.18   5
   0   4  11 116.157 98.4365   2
   0  -4 -11 105.923 236.667   7
   0   4  11-164.335 193.021   1
   0  -4  11 142.290 191.856   3
   0  -4  11 216.883 311.109   2
   0   4  11 186.899 249.744   5
   0  -4  12 2904.69 538.398   2
   0   4  12 2664.48 437.480   5
   0  -4  12 2468.91 383.227   3
   0   4  12 2956.88 228.390   2
   0  -4 -12 2810.86 216.833   6
   0  -4 -12 2824.88 443.293   7
   0   4  12 2626.45 301.701   1
   0  -4  13 10734.3 731.400   3
   0  -4  13 11095.3 951.678   2
   0   4  13 9964.06 572.381   1
   0  -4 -13 10041.1 808.801   7
   0  -4 -13 9589.13 400.063   6
   0   4  13 9800.70 356.337   2
   0   4  13 10276.8 794.616   5
   0  -4  14 3495.35 469.790   3
   0  -4  14 3116.04 576.806   2
   0  -4 -14 4001.60 541.678   7
   0   4  14 3596.66 536.469   5
   0   4  14 3987.68 394.395   1
   0  -4 -14 3646.60 265.205   6
   0   4 -14 4137.20 622.051   1
   0  -4  15 18779.4 997.738   3
   0   4  15 16886.8 1036.00   5
   0   4  15 17439.9 799.478   1
   0  -4 -15 17946.3 1114.95   7
   0  -4 -15 16970.9 576.036   6
   0  -4  15 17241.3 1214.12   2
   0   4 -15 18635.8 1200.42   1
   0  -4 -16 1603.62 431.710   7
   0   4  16 1556.74 295.117   1
   0   4  16 661.709 337.780   5
   0  -4  16 1529.46 369.104   3
   0  -4  16 1584.80 473.936   2
   0  -4 -16 1136.75 181.449   6
   0  -4  17 7167.54 850.247   2
   0  -4  17 7098.05 683.185   3
   0   4 -17 5552.91 727.894   1
   0  -4 -17 7076.68 746.544   7
   0  -4 -17 7047.01 416.265   6
   0   4  17 7896.54 774.866   5
   0  -4  18 6601.17 846.903   2
   0  -4 -18 6379.71 414.393   6
   0   4 -18 4616.49 757.772   1
   0   4  18 7461.74 778.185   5
   0  -4 -18 6160.47 726.273   7
   0  -4  18 5293.77 608.649   3
   0  -4  19 5130.89 635.437   3
   0  -4  19 5364.94 787.334   2
   0   4 -19 4147.99 657.626   1
   0  -4 -19 4488.53 371.954   6
   0   4  19 5473.36 689.035   5
   0  -4 -19 4373.26 630.321   7
   0  -4  20-180.522 314.988   2
   0  -4  20 24.3983 299.304   3
   0   4 -20-392.427 562.320   1
   0  -4 -20-80.6983 313.810   7
   0  -4 -21 1914.34 499.258   7
   0   4 -21 1162.69 473.252   1
   0  -4  21 1412.42 407.896   3
   0  -4  21 2277.63 597.719   2
   0  -4  22 712.590 421.116   2
   0   4 -22 19.5006 518.719   1
   0  -4 -22 837.333 399.376   7
   0  -4  22 454.858 300.811   3
   0  -4  23 1204.62 455.270   3
   0  -4  23 1617.53 581.635   2
   0  -4 -23 1545.49 544.805   7
   0   4 -23 1113.35 516.942   1
   0  -4  24 17898.1 1463.26   2
   0  -4 -24 16577.0 1307.95   7
   0   4 -24 15153.0 1325.08   1
   0  -4  24 15760.0 1165.60   3
   0   4 -25 8673.52 1083.68   1
   0  -4 -25 6464.76 917.678   7
   0  -4  25 7402.90 996.094   2
   0  -4  25 6782.76 828.672   3
   0  -4  26 2391.76 671.522   2
   0   4 -26 2134.11 705.081   1
   0  -4  26 1148.55 460.714   3
   0  -4 -26 1942.84 550.989   7
   0  -4  27 367.344 398.154   3
   0  -4 -27 494.957 396.475   7
   0   4 -27 1643.88 672.323   1
   0  -4  27 1192.70 582.904   2
   0  -4 -28 7175.69 959.838   7
   0  -4  28 8416.69 1094.10   2
   0  -4  28 7230.10 912.852   3
   0   4 -28 8485.83 1126.84   1
   0  -4 -29 210.364 414.392   7
   0   4 -29 1193.94 655.407   1
   0  -4  29-10.6854 380.809   3
   0  -4  29-31.5287 391.972   2
   0  -4 -30 1862.83 598.089   7
   0   4 -30 2562.87 745.209   1
   0  -4  30 1983.94 592.085   3
   0  -4  30 539.621 549.884   2
   0  -4 -31 15677.5 1476.86   7
   0   4 -31 16059.7 1536.32   1
   0  -4  31 13475.6 1424.52   2
   0  -4  31 14379.7 1327.95   3
   0  -4 -32 1189.62 664.643   7
   0  -4  32 442.604 459.830   3
   0  -4  32 828.647 503.282   2
   0  -4  33 179.117 432.758   3
   0  -4  34 4066.48 832.895   3
   0   5   0-34.5038 219.105   1
   0  -5   0-121.243 256.633   2
   0  -5   0-163.269 250.779   3
   0   5   0-22.9426 170.170   3
   0   5  -1 463.244 212.918   3
   0  -5  -1 586.322 257.206   2
   0  -5   1 489.085 281.946   2
   0   5  -1 629.058 284.284   1
   0  -5   1 370.557 221.149   3
   0   5   1 489.068 251.551   1
   0   5   1 578.393 239.538   3
   0   5   2 7058.74 609.525   2
   0   5   2 6844.55 591.616   1
   0   5  -2 7202.87 560.349   3
   0  -5   2 7299.34 595.249   3
   0  -5   2 6484.02 664.157   2
   0   5  -2 8480.97 697.619   1
   0   5   2 7003.34 587.710   3
   0  -5  -2 6095.38 578.617   2
   0   5   3 19793.8 953.188   1
   0  -5  -3 18036.8 947.121   2
   0   5  -3 19132.6 1026.94   1
   0  -5   3 18854.5 1120.92   2
   0  -5   3 17198.2 897.629   3
   0   5  -3 17199.2 831.996   3
   0   5   3 19033.9 995.789   3
   0   5   3 20502.5 1000.34   2
   0  -5  -4 161943. 2665.61   2
   0   5   4 167762. 2920.35   5
   0   5   4 164420. 2095.96   6
   0   5  -4 169766. 3068.38   1
   0   5   4 162269. 2711.47   2
   0   5  -4 164754. 2494.57   3
   0  -5   4 164804. 3286.60   2
   0  -5   4 161530. 2668.05   3
   0   5   4 168976. 2694.81   1
   0  -5   5 1621.63 513.691   2
   0   5   5 1938.84 343.298   2
   0   5   5 1789.76 401.218   5
   0   5   5 1433.51 216.979   6
   0   5  -5 1331.35 262.099   3
   0  -5  -5 1417.86 313.927   2
   0  -5   5 1254.92 308.987   3
   0   5  -5 1529.35 434.105   1
   0   5   6 4891.59 326.739   6
   0   5   6 4465.36 542.697   5
   0   5  -6 4641.03 588.466   1
   0  -5  -6 4565.27 455.263   2
   0   5  -6 4655.70 433.111   3
   0  -5  -6 5003.46 614.670   7
   0  -5   6 4851.33 493.675   3
   0  -5   6 4705.84 654.486   2
   0   5   6 5203.75 476.793   2
   0   5   7 49185.8 924.731   6
   0   5  -7 51040.1 1776.27   1
   0   5  -7 47841.1 1324.37   3
   0   5   7 49831.4 1668.10   5
   0  -5  -7 46838.4 1754.63   7
   0  -5   7 47763.5 1477.75   3
   0  -5   7 46884.1 1858.06   2
   0   5   7 48944.7 1379.99   2
   0   5   8 4688.41 597.450   5
   0   5  -8 4808.61 654.470   1
   0  -5   8 4560.70 517.118   3
   0   5  -8 4055.61 416.003   3
   0   5   8 4865.98 457.553   2
   0   5   8 4664.69 271.164   6
   0  -5   8 5689.25 743.795   2
   0  -5  -8 4665.74 617.444   7
   0  -5  -9 53177.8 1921.31   7
   0  -5   9 53740.0 2054.39   2
   0   5   9 50952.8 805.682   6
   0  -5   9 52810.3 1596.39   3
   0   5  -9 56856.7 1950.23   1
   0   5   9 53803.5 1351.11   2
   0   5   9 52243.2 1742.94   5
   0   5  -9 52504.6 1416.07   3
   0   5  10 1541.77 416.145   5
   0  -5  10 1287.67 448.801   2
   0   5 -10 1312.66 466.304   1
   0   5  10 1463.89 253.640   2
   0   5 -10 893.534 232.710   3
   0  -5 -10 1012.36 387.427   7
   0  -5  10 1701.54 348.294   3
   0   5  10 863.242 111.448   6
   0   5  11 3732.75 334.111   2
   0  -5  11 2609.38 539.289   2
   0  -5  11 3435.58 458.708   3
   0  -5 -11 3487.58 558.010   7
   0   5  11 2764.51 462.273   5
   0   5  11 3510.31 515.376   4
   0   5 -11 3213.60 573.266   1
   0   5 -12 225.713 285.650   1
   0  -5 -12 601.994 337.245   7
   0   5  12 391.149 304.483   4
   0  -5  12 482.319 345.663   2
   0   5  12 280.235 106.292   2
   0   5  12 976.885 386.421   5
   0  -5  12 491.496 244.525   3
   0  -5  13 620.879 278.171   3
   0   5  13 337.461 126.705   2
   0   5 -13 211.502 335.884   1
   0  -5  13-3.54097 315.072   2
   0  -5 -13 256.586 274.920   7
   0   5  13 204.686 312.458   4
   0   5  13 3.87505 195.546   1
   0   5  13 493.700 351.082   5
   0   5  14 2485.98 219.420   2
   0   5  14 2576.91 525.244   5
   0   5  14 3044.52 522.223   4
   0  -5 -14 4095.08 617.378   7
   0  -5  14 3398.97 498.152   3
   0  -5  14 3103.84 598.490   2
   0   5 -14 3440.66 624.348   1
   0   5  14 2161.95 307.379   1
   0  -5  15 1916.30 512.064   2
   0   5  15 2092.52 492.764   5
   0  -5 -15 3019.47 537.520   7
   0  -5  15 2189.57 427.867   3
   0   5  15 2235.93 335.446   1
   0   5  15 3162.51 525.239   4
   0   5 -15 2543.35 556.629   1
   0  -5  16 15201.9 1251.60   2
   0   5  16 16552.1 1120.76   5
   0  -5  16 16224.7 1024.90   3
   0  -5 -16 14972.5 1143.92   7
   0   5 -16 17454.1 1272.34   1
   0  -5  17 3570.65 545.217   3
   0  -5  17 3804.18 730.006   2
   0  -5 -17 2736.62 566.090   7
   0   5  17 4188.57 651.257   5
   0   5 -17 3635.38 655.346   1
   0  -5  18 3017.31 677.630   2
   0  -5 -18 3352.80 594.215   7
   0   5 -18 2832.87 647.919   1
   0  -5  18 3457.53 562.148   3
   0   5  18 4164.52 653.472   5
   0   5  19 2125.66 500.493   5
   0  -5  19 2618.27 484.627   3
   0   5 -19 1794.90 527.154   1
   0  -5  19 3021.40 708.407   2
   0  -5 -19 2243.40 511.215   7
   0   5  20 9778.27 953.269   5
   0  -5  20 11393.2 932.507   3
   0  -5 -20 10959.2 1049.99   7
   0  -5  20 9852.80 1096.21   2
   0   5 -20 8908.90 1045.18   1
   0  -5  21 4455.36 811.949   2
   0  -5 -21 3460.61 655.711   7
   0  -5  21 4322.63 643.184   3
   0   5 -21 3098.99 698.722   1
   0  -5  22 178.094 360.133   3
   0   5 -22-643.983 592.785   1
   0  -5 -22 13.8325 393.474   7
   0  -5  22 533.735 385.863   2
   0  -5  23 5200.97 876.047   2
   0  -5  23 3586.72 616.234   3
   0  -5 -23 2497.16 588.713   7
   0   5 -23 3396.03 755.137   1
   0  -5 -24-310.271 461.392   7
   0   5 -24-145.351 450.933   1
   0  -5  24 79.0540 340.547   3
   0  -5  24-619.196 522.578   2
   0  -5 -25-446.610 454.367   7
   0   5 -25 670.635 606.156   1
   0  -5  25 65.9488 346.297   3
   0  -5  25-176.762 352.577   2
   0  -5  26 193.058 294.799   3
   0  -5  26 200.493 415.283   2
   0   5 -26 67.4759 546.931   1
   0  -5 -26-103.257 463.017   7
   0  -5  27 420.770 399.927   3
   0  -5  27-203.176 412.309   2
   0   5 -27-103.127 465.957   1
   0  -5 -27-385.625 462.017   7
   0   5 -28 172.618 582.481   1
   0  -5 -28-32.0244 505.248   7
   0  -5  28 24.1706 368.753   3
   0  -5  28-718.961 570.279   2
   0   5 -29 397.006 608.334   1
   0  -5  29 326.921 364.856   3
   0  -5  29 254.190 429.697   2
   0  -5 -29 243.323 458.050   7
   0  -5  30 475.416 452.144   3
   0  -5  30 1291.01 570.863   2
   0   5 -30 1792.39 718.176   1
   0  -5 -30 576.696 508.504   7
   0  -5 -31 2117.72 663.320   7
   0  -5  31 2643.15 675.193   3
   0  -5  31 2766.69 759.282   2
   0  -5  32 1031.34 566.820   2
   0  -5  32 482.826 439.209   3
   0  -5  33 447.087 525.136   2
   0  -6   0 820.684 347.364   2
   0   6   0 912.063 339.745   1
   0   6  -1 15072.1 964.669   1
   0  -6   1 15237.4 936.312   3
   0  -6  -1 15047.5 1022.78   2
   0  -6   1 15961.8 1066.97   2
   0   6   1 15966.0 964.448   1
   0  -6   2 2795.29 532.017   2
   0   6  -2 3362.23 517.672   1
   0  -6   2 2413.40 418.288   3
   0   6   2 2547.81 430.179   1
   0  -6  -2 2648.83 462.978   2
   0  -6   3 3834.58 491.731   3
   0   6   3 4075.97 523.112   1
   0  -6   3 4343.45 633.010   2
   0  -6  -3 4057.49 546.437   2
   0   6  -3 4095.46 557.392   1
   0   6   3 4335.75 611.278   4
   0  -6   4 8946.32 877.658   2
   0  -6  -4 9140.13 736.036   2
   0   6   4 9418.19 725.212   1
   0   6   4 9841.11 815.898   5
   0   6   4 9293.04 579.091   6
   0  -6   4 9475.18 744.167   3
   0   6  -4 9025.42 810.722   1
   0   6   4 7595.68 788.803   4
   0  -6   5 59551.1 1791.10   3
   0   6   5 61100.9 1779.11   1
   0  -6  -5 58353.4 1762.33   2
   0   6   5 59076.5 1937.58   5
   0   6  -5 58433.6 1990.78   1
   0  -6   5 58221.1 2172.88   2
   0   6   5 56133.5 1314.39   6
   0   6   5 55739.0 2018.48   4
   0   6   6 475.510 381.925   4
   0   6   6 537.753 274.151   1
   0  -6   6 349.455 340.970   2
   0   6   6 366.853 349.606   5
   0  -6  -6 715.073 303.574   2
   0  -6   6 378.439 270.352   3
   0   6   6 373.950 172.074   6
   0   6  -6 867.699 398.014   1
   0   6   7 5.07824 199.703   2
   0   6   7 252.893 142.129   6
   0  -6   7 190.170 367.405   2
   0   6   7-196.480 329.091   5
   0  -6   7 368.504 268.501   3
   0   6  -7 204.658 322.692   1
   0   6   7 50.4533 303.801   4
   0   6   8 373.048 216.254   2
   0   6   8 996.250 399.881   4
   0  -6   8 582.716 285.394   3
   0  -6  -8 479.940 363.120   7
   0  -6   8 480.072 384.004   2
   0   6   8 445.446 344.740   5
   0   6   8 460.899 131.608   6
   0   6  -8 47.3962 355.196   1
   0   6   9 29380.3 682.126   6
   0  -6   9 28047.2 1626.50   2
   0   6   9 30127.7 1167.30   2
   0   6   9 33205.7 1550.99   4
   0   6   9 30065.8 1439.81   5
   0  -6  -9 30557.2 1605.31   7
   0  -6   9 30934.2 1339.05   3
   0   6  -9 32681.9 1608.49   1
   0  -6  10 3214.40 642.642   2
   0  -6 -10 3324.28 629.925   7
   0  -6  10 2825.72 462.774   3
   0   6  10 3297.70 409.094   2
   0   6 -10 2651.72 582.163   1
   0   6  10 2897.01 549.978   5
   0   6  10 1402.90 414.293   4
   0   6  10 2919.64 199.616   6
   0   6 -11 34622.7 1703.94   1
   0   6  11 34031.8 1558.87   4
   0   6  11 32633.6 554.735   6
   0   6  11 34744.3 1169.44   2
   0  -6 -11 37208.4 1796.30   7
   0   6  11 35687.4 1593.86   5
   0  -6  11 34618.0 1461.00   3
   0  -6  11 34732.9 1865.16   2
   0  -6  12 35660.2 1495.27   3
   0   6 -12 34282.2 1733.13   1
   0  -6  12 33450.7 1864.42   2
   0  -6 -12 37606.6 1826.32   7
   0   6  12 34956.7 1602.06   5
   0   6  12 34313.7 1571.92   4
   0  -6  13 1829.39 545.499   2
   0   6  13 913.238 441.630   4
   0  -6 -13 1491.18 490.576   7
   0   6 -13 1911.85 526.433   1
   0   6  13 2345.81 566.932   5
   0  -6  13 2077.53 442.946   3
   0   6  14 1779.18 474.064   4
   0   6 -14 1565.91 532.184   1
   0  -6  14 1660.88 561.282   2
   0  -6  14 1287.79 398.197   3
   0  -6 -14 1429.90 467.630   7
   0   6  14 2441.19 552.279   5
   0   6  15 11861.8 975.271   4
   0  -6 -15 12357.4 1140.67   7
   0  -6  15 11582.8 1204.60   2
   0  -6  15 10947.5 912.088   3
   0   6 -15 11711.7 1120.59   1
   0   6  15 11440.6 999.649   5
   0   6  16 61570.7 2031.20   4
   0   6 -16 60304.5 2406.50   1
   0  -6  16 60499.2 2653.05   2
   0  -6  16 59937.3 2056.66   3
   0  -6 -16 56412.2 2352.15   7
   0   6  16 59807.5 2189.13   5
   0  -6 -17 2385.50 624.259   7
   0   6 -17 2906.98 664.376   1
   0   6  17 3434.11 645.603   5
   0  -6  17 3813.51 826.179   2
   0   6  17 3838.98 635.577   4
   0  -6  17 2614.90 562.095   3
   0  -6  18 3810.23 789.397   2
   0   6 -18 4666.35 834.164   1
   0  -6  18 3745.28 597.731   3
   0  -6 -18 5090.03 816.257   7
   0   6  18 3413.60 665.742   5
   0  -6  19 14708.6 1113.97   3
   0  -6 -19 16530.9 1352.24   7
   0   6  19 14907.1 1164.56   5
   0   6 -19 12308.8 1223.49   1
   0  -6  19 13624.2 1360.55   2
   0  -6 -20 896.736 521.670   7
   0   6  20 1411.61 497.882   5
   0  -6  20 1155.38 544.479   2
   0  -6  20 1344.22 473.020   3
   0   6 -20 195.238 520.003   1
   0  -6  21 6015.66 759.963   3
   0   6  21 4792.23 734.156   5
   0  -6 -21 6156.24 897.150   7
   0   6 -21 3653.41 790.345   1
   0  -6  21 5791.73 928.568   2
   0   6 -22-170.045 470.769   1
   0  -6  22 541.117 531.217   2
   0  -6  22 457.084 338.142   3
   0  -6 -22 108.793 332.422   7
   0   6  22 425.042 443.324   5
   0  -6  23 2884.99 586.239   3
   0  -6  23 2362.07 672.762   2
   0  -6 -23 3589.88 741.835   7
   0   6 -23 1625.51 663.087   1
   0  -6  24-244.467 561.226   2
   0   6 -24-672.927 621.595   1
   0  -6  24-13.2424 354.767   3
   0  -6 -24 250.448 423.587   7
   0  -6 -25 217.581 394.464   7
   0   6 -25-260.256 519.933   1
   0  -6  25-315.438 391.601   3
   0  -6  25-84.3760 408.083   2
   0  -6  26 869.267 455.598   2
   0  -6 -26 1056.00 523.718   7
   0  -6  26 1234.83 446.347   3
   0   6 -26 2252.61 668.888   1
   0  -6 -27-528.652 558.787   7
   0  -6  27 168.004 342.673   3
   0   6 -27-148.606 603.768   1
   0  -6  27-369.824 544.309   2
   0  -6  28-201.060 432.425   2
   0   6 -28-212.895 581.854   1
   0  -6 -28-179.985 545.170   7
   0  -6 -29 739.884 518.878   7
   0  -6  29 1871.73 684.501   2
   0  -6  30-685.271 502.884   2
   0   7   0-149.085 286.666   1
   0  -7   0-84.8113 303.283   2
   0  -7   1 4822.63 665.708   2
   0   7   1 6142.31 679.538   1
   0   7   1 4791.37 728.504   4
   0   7  -1 4386.90 599.786   1
   0  -7  -1 5646.80 714.985   2
   0   7  -2-174.766 297.380   1
   0  -7  -2 67.7903 293.401   2
   0  -7   2 107.073 315.893   2
   0   7   2-265.822 438.454   4
   0   7   2 168.962 296.431   1
   0   7   3 11452.4 877.962   1
   0   7  -3 11119.9 944.558   1
   0  -7   3 10082.8 987.667   2
   0   7   3 10596.5 983.841   4
   0  -7  -3 11773.2 932.680   2
   0  -7   3 10029.4 831.330   3
   0   7   3 9880.54 673.832   6
   0   7   4 5607.21 502.237   6
   0  -7   4 6857.83 691.926   3
   0   7   4 6566.95 735.476   5
   0  -7  -4 6360.10 700.892   2
   0   7  -4 5270.68 684.592   1
   0   7   4 5912.21 643.385   1
   0   7   4 5895.73 809.014   4
   0  -7   4 4795.09 732.203   2
   0  -7  -5 14185.6 984.106   2
   0   7   5 15793.9 1010.52   1
   0   7   5 15268.3 1080.93   5
   0  -7   5 17045.1 1307.86   2
   0   7   5 13874.5 1140.16   4
   0   7  -5 16054.2 1140.67   1
   0  -7   5 15623.8 1024.94   3
   0   7   5 16457.5 789.085   6
   0   7   6 11809.6 1057.64   4
   0  -7  -6 9964.68 819.630   2
   0   7  -6 9496.09 915.742   1
   0  -7   6 9119.99 1010.75   2
   0  -7   6 11371.9 879.777   3
   0   7   6 10528.8 831.851   1
   0   7   6 10125.7 590.085   6
   0   7   6 11481.4 966.035   5
   0   7   7-258.748 398.539   4
   0   7   7 415.438 294.382   1
   0   7  -7-455.852 346.463   1
   0   7   7 151.355 343.620   5
   0  -7   7 354.010 421.526   2
   0   7   7 262.289 167.923   6
   0  -7   7 103.657 274.342   3
   0  -7   8 17618.2 1081.71   3
   0   7   8 17040.4 1240.24   4
   0  -7   8 16748.7 1352.40   2
   0   7  -8 17456.4 1253.43   1
   0   7   8 15330.3 606.512   6
   0   7   8 15206.8 1116.69   5
   0   7   8 14584.0 942.068   1
   0   7  -9 22081.7 1427.05   1
   0  -7   9 23274.2 1254.79   3
   0   7   9 21373.8 1124.82   1
   0   7   9 23050.9 1359.95   5
   0  -7   9 19581.6 1477.84   2
   0   7   9 25176.9 1472.91   4
   0  -7  10 15332.6 1334.89   2
   0   7  10 13496.5 1074.67   5
   0   7 -10 14795.0 1189.34   1
   0  -7  10 14650.9 1009.96   3
   0   7  10 13931.9 1102.47   4
   0   7  11 669.600 407.615   4
   0   7 -11 948.520 490.929   1
   0  -7  11 359.117 413.839   2
   0   7  11 675.031 381.910   5
   0  -7 -11 468.588 386.792   7
   0  -7  11 1032.47 383.770   3
   0   7  12 3746.28 606.756   5
   0   7  12 3756.95 635.095   4
   0  -7  12 4314.27 799.615   2
   0  -7  12 3660.86 571.545   3
   0   7 -12 3751.32 672.762   1
   0  -7 -12 2431.08 581.474   7
   0   7  13 692.044 423.234   5
   0  -7  13-116.234 381.828   2
   0   7 -13 35.6690 356.443   1
   0  -7  13-266.166 322.397   3
   0   7  13-20.8169 406.617   4
   0  -7 -13-874.176 565.282   7
   0  -7  14 8602.43 832.797   3
   0  -7 -14 7171.95 915.796   7
   0   7 -14 9551.39 1056.81   1
   0   7  14 8002.19 879.152   5
   0   7  14 8709.59 895.914   4
   0  -7  14 8361.42 1066.00   2
   0   7 -15 12583.7 1214.26   1
   0  -7  15 13701.9 1046.85   3
   0  -7  15 11790.3 1291.53   2
   0   7  15 14071.0 1122.46   4
   0  -7 -15 13331.0 1260.46   7
   0   7  15 13334.1 1138.50   5
   0   7  16 18625.6 1258.45   4
   0   7 -16 15347.4 1357.20   1
   0  -7  16 16857.4 1511.32   2
   0   7  16 15619.6 1218.04   5
   0  -7  16 16460.2 1153.64   3
   0  -7 -16 14476.1 1308.11   7
   0   7  17 8558.93 958.038   5
   0  -7  17 7694.16 1071.81   2
   0   7  17 9431.54 939.122   4
   0  -7  17 7797.28 841.250   3
   0  -7 -17 6867.53 953.984   7
   0   7 -17 9465.62 1098.21   1
   0   7  18 3856.30 662.634   5
   0   7 -18 3749.48 727.300   1
   0  -7 -18 3604.09 760.949   7
   0  -7  18 3114.77 603.463   3
   0   7  18 4258.40 678.053   4
   0  -7  18 4606.57 922.585   2
   0  -7  19 2280.33 709.009   2
   0   7  19 2819.00 639.839   5
   0  -7 -19 2318.39 638.334   7
   0   7 -19 2306.82 620.847   1
   0  -7  19 2370.85 526.454   3
   0   7 -20-414.616 646.725   1
   0  -7  20 463.265 401.452   2
   0  -7 -20 436.600 402.802   7
   0  -7  20 404.539 311.414   3
   0   7  20 814.897 494.123   5
   0   7 -21-491.980 505.983   1
   0  -7  21 260.780 348.207   3
   0   7  21 438.074 450.297   5
   0  -7  21-15.7986 474.329   2
   0  -7 -21 226.825 409.041   7
   0  -7 -22 522.052 483.801   7
   0   7 -22-772.051 699.622   1
   0   7  22 21.8959 435.611   5
   0  -7  22-250.080 466.853   2
   0  -7  22-287.579 401.953   3
   0   7 -23-784.621 677.737   1
   0   7  23 180.113 343.648   5
   0  -7 -23 321.893 385.660   7
   0  -7  23 9.65319 494.782   2
   0   7 -24-659.282 632.484   1
   0  -7  24 114.351 514.011   2
   0  -7 -24 395.884 416.873   7
   0  -7  25 560.755 576.007   2
   0   7 -25-519.199 496.100   1
   0  -7 -25-223.180 489.394   7
   0  -7  26-260.159 520.765   2
   0  -7 -26 159.176 411.546   7
   0  -7 -27-8.71517 410.575   7
   0   8   0 518.418 352.156   1
   0  -8   0 469.388 364.514   2
   0   8   0-362.329 479.144   4
   0  -8  -1 1015.80 447.900   2
   0   8   1 1180.54 388.013   1
   0   8   1 634.020 444.112   4
   0   8  -1 1464.94 420.754   1
   0  -8   1 1044.12 397.765   2
   0   8  -2 1731.20 490.747   1
   0  -8   2 1433.93 479.866   2
   0   8   2 1494.81 507.955   4
   0  -8  -2 1819.05 519.102   2
   0   8   2 2699.36 520.655   1
   0   8  -3 1208.43 420.432   1
   0   8   3 924.246 460.464   4
   0   8   3 1569.69 339.977   6
   0   8   3 1280.31 444.555   5
   0  -8  -3 2080.02 516.612   2
   0   8   3 1067.78 378.910   1
   0  -8   3 1505.06 525.251   2
   0   8   4 3771.14 558.319   1
   0   8   4 3755.87 454.945   6
   0   8  -4 3808.05 655.665   1
   0  -8  -4 4632.69 686.162   2
   0   8   4 4749.11 796.911   4
   0   8   4 4284.20 675.035   5
   0  -8   4 4446.77 765.287   2
   0   8   5 3016.89 598.652   5
   0   8   5 2941.18 512.015   1
   0  -8   5 2604.30 629.169   2
   0  -8  -5 2908.77 588.982   2
   0   8  -5 2878.27 592.645   1
   0   8   5 2627.77 639.175   4
   0  -8   5 3141.73 531.744   3
   0   8   6 4955.02 789.630   4
   0  -8   6 5514.40 689.386   3
   0   8   6 5318.62 750.154   5
   0  -8   6 4575.28 764.306   2
   0   8   6 4523.83 630.031   1
   0   8  -6 5978.48 797.028   1
   0   8   7 4903.84 621.502   1
   0   8   7 4678.60 754.272   4
   0  -8   7 6447.95 731.641   3
   0   8  -7 6201.13 817.989   1
   0   8   7 6379.15 790.883   5
   0  -8   7 4878.65 835.723   2
   0  -8   8 6125.42 906.786   2
   0  -8   8 6204.97 746.160   3
   0   8   8 4697.91 783.957   4
   0   8   8 6192.41 778.889   5
   0   8  -8 6058.01 835.911   1
   0   8   8 5046.46 603.458   1
   0   8   9 2641.54 494.383   1
   0   8   9 2570.77 639.580   4
   0   8   9 2259.14 540.447   5
   0   8  -9 2485.09 611.668   1
   0  -8   9 3139.17 560.132   3
   0  -8   9 1275.63 499.665   2
   0  -8  10 2952.57 701.163   2
   0   8  10 4165.97 672.772   5
   0   8  10 3336.13 682.141   4
   0   8 -10 4374.68 756.878   1
   0  -8  10 4612.60 641.993   3
   0   8  10 4218.69 565.239   1
   0   8  11 5243.67 751.353   5
   0  -8  11 4665.04 645.216   3
   0   8  11 5365.74 773.209   4
   0  -8  11 6279.99 979.583   2
   0   8 -11 6025.84 841.715   1
   0   8 -12 2219.82 631.429   1
   0   8  12 1543.25 495.576   5
   0   8  12 468.801 492.821   4
   0  -8  12 2228.70 493.070   3
   0  -8  12 2314.95 642.753   2
   0   8 -13 6200.36 908.247   1
   0  -8  13 4923.25 849.509   2
   0  -8  13 5806.55 707.809   3
   0   8  13 4820.84 763.367   4
   0   8  13 5847.33 823.376   5
   0   8  14 8.07898 386.435   5
   0   8  14 410.778 415.705   4
   0  -8 -14-55.7710 408.247   7
   0   8 -14 580.531 512.488   1
   0  -8  14 122.259 275.359   3
   0  -8  14 94.6705 450.023   2
   0  -8  15 745.668 442.503   2
   0   8 -15 2077.40 608.590   1
   0   8  15 799.710 425.947   4
   0   8  15 776.671 502.770   5
   0  -8  15 1641.32 459.242   3
   0  -8 -15 615.540 439.130   7
   0  -8  16 170.251 391.983   2
   0   8  16 935.201 446.952   5
   0   8 -16 833.818 583.292   1
   0  -8 -16 316.805 403.058   7
   0  -8  16 739.613 419.080   3
   0   8  16 911.382 473.455   4
   0   8 -17 4299.88 831.017   1
   0  -8 -17 3279.59 747.274   7
   0   8  17 3320.68 634.808   5
   0  -8  17 3598.20 780.571   2
   0   8  17 5843.23 815.317   4
   0   8  18 3604.74 661.343   4
   0   8 -18 3173.67 743.615   1
   0   8  18 3452.84 716.678   5
   0  -8 -18 2942.41 762.802   7
   0  -8  18 3760.10 813.095   2
   0   8 -19-814.859 679.872   1
   0  -8 -19-546.762 490.820   7
   0   8  19 949.407 468.071   4
   0  -8  19 122.755 544.455   2
   0   8  19 422.104 417.089   5
   0  -8  20-328.523 490.995   2
   0  -8 -20-156.653 413.481   7
   0   8 -20 6.63840 682.925   1
   0   8  20 893.069 527.366   5
   0   8  21 437.379 416.155   5
   0  -8 -21 215.966 447.562   7
   0   8 -21-376.135 610.214   1
   0  -8  21-51.6738 413.221   2
   0  -8 -22 513.355 437.321   7
   0  -8  22 337.169 573.668   2
   0   8  22 477.573 488.362   5
   0   8  23 898.643 489.834   5
   0  -8 -23 1613.92 685.251   7
   0  -8  23 290.626 492.256   2
   0  -8 -24-496.970 544.818   7
   0  -8 -25-655.565 507.429   7
   0   9   0-438.139 404.259   1
   0  -9   0 180.495 350.631   2
   0  -9  -1 991.956 482.351   2
   0   9  -1 1129.72 592.672   4
   0   9   1 906.617 520.978   4
   0   9  -1 1430.18 442.592   1
   0   9   1 1341.97 443.951   1
   0  -9   1 1064.77 504.205   2
   0   9   2 731.388 372.387   5
   0   9   2 405.832 282.424   1
   0  -9  -2 441.025 428.116   2
   0   9  -2 456.004 362.765   1
   0   9   2 64.5690 450.563   4
   0  -9   2 376.906 322.691   2
   0   9   3 4448.25 788.896   4
   0   9   3 4675.75 671.555   1
   0  -9   3 3858.10 779.425   2
   0   9   3 5405.00 763.098   5
   0  -9  -3 5324.00 783.626   2
   0   9  -3 3914.89 690.837   1
   0  -9  -4 814.625 436.997   2
   0   9   4 92.9439 354.823   5
   0   9   4-192.837 414.990   4
   0  -9   4-159.212 395.065   2
   0   9  -4-225.712 392.958   1
   0   9   4 792.554 378.235   1
   0   9   5 1430.51 493.664   5
   0   9  -5 1626.35 535.509   1
   0   9   5 1895.41 622.061   4
   0   9   5 1025.61 377.020   1
   0  -9   5 996.232 457.746   2
   0   9   6 2253.44 662.050   4
   0   9  -6 1740.97 519.219   1
   0   9   6 1573.12 443.343   1
   0   9   6 2476.43 571.804   5
   0  -9   6 2059.83 668.195   2
   0   9  -7 4141.89 749.407   1
   0   9   7 4137.65 788.289   4
   0  -9   7 4241.07 620.546   3
   0   9   7 3967.75 676.694   5
   0  -9   7 3199.23 750.195   2
   0  -9   8 338.032 505.665   2
   0   9   8-99.6932 442.790   4
   0   9   8-179.305 376.681   5
   0  -9   8 10.6346 299.325   3
   0   9  -8-276.338 419.005   1
   0  -9   9 1763.85 623.788   2
   0   9  -9 1697.25 563.125   1
   0   9   9 1986.63 616.620   4
   0   9   9 1281.85 429.101   5
   0   9  10 1601.44 524.503   5
   0  -9  10 1054.09 585.973   2
   0   9 -10 669.597 512.860   1
   0   9  10 1364.08 554.843   4
   0   9  11 58.2641 434.498   4
   0   9 -11 1379.25 578.892   1
   0   9  11 287.336 368.549   5
   0  -9  11 494.490 632.159   2
   0   9  12 183.602 399.785   5
   0   9  12-20.4968 387.362   4
   0   9 -12-357.248 476.458   1
   0  -9  12 32.1067 409.505   2
   0   9 -13 1244.04 541.991   1
   0  -9  13 1720.56 624.599   2
   0   9  13 1393.67 508.756   5
   0   9  13 1103.04 471.503   4
   0   9 -14 228.769 463.129   1
   0   9  14-179.948 454.823   4
   0  -9  14-33.6694 395.846   2
   0   9  14 64.4971 337.265   5
   0   9 -15 442.096 550.627   1
   0   9  15-511.083 455.025   4
   0   9  15 860.875 501.666   5
   0  -9  15 185.688 518.160   2
   0   9  16 218.189 454.674   4
   0   9  16 57.0765 379.496   5
   0  -9  16 845.961 618.647   2
   0   9 -16 676.192 554.441   1
   0   9 -17 2051.97 669.924   1
   0   9  17 1374.61 566.486   4
   0   9  17 1852.80 568.204   5
   0  -9  17 2662.02 769.789   2
   0  -9 -18-111.374 468.752   7
   0   9 -18 1289.74 621.278   1
   0   9  18 638.883 451.924   4
   0  -9  18 537.080 550.226   2
   0   9  18 629.896 456.147   5
   0   9 -19 238.021 487.627   1
   0   9  19 1823.67 592.707   5
   0  -9 -19 1597.35 640.824   7
   0   9  20 2049.78 647.021   5
   0  -9 -20 1569.62 649.145   7
   0  -9 -21 690.827 530.374   7
   0  10   0 4345.25 838.833   4
   0  10   0 3838.91 678.039   1
   0  10   0 3797.84 696.529   5
   0 -10   0 4127.75 812.449   2
   0 -10  -1 3490.82 737.879   2
   0  10   1 2733.12 624.393   5
   0 -10   1 3461.56 768.297   2
   0  10   1 2229.69 533.454   1
   0  10  -1 2674.13 811.742   4
   0  10  -1 2898.43 637.608   1
   0  10   1 1959.28 606.551   4
   0 -10   2 1184.51 504.723   2
   0  10  -2 824.364 616.272   4
   0 -10  -2 1502.95 559.787   2
   0  10   2 1433.11 501.756   5
   0  10   2-32.3306 518.111   4
   0  10  -2 1191.32 469.701   1
   0 -10  -3 2020.20 587.713   2
   0  10   3 470.897 507.100   4
   0  10  -3 253.819 600.163   4
   0  10   3 1623.96 523.292   5
   0 -10   3 1024.55 493.257   2
   0  10  -3 1027.38 473.142   1
   0  10  -4 1650.86 532.204   1
   0 -10   4 1585.76 609.933   2
   0  10   4 1069.77 547.379   4
   0  10   4 1187.78 477.885   5
   0 -10   5 260.976 483.737   2
   0  10   5 275.658 389.902   5
   0  10   5 369.446 562.942   4
   0  10  -5-286.455 446.061   1
   0  10   6-231.448 531.423   4
   0  10  -6 183.451 424.278   1
   0  10   6 364.808 415.590   5
   0 -10   6-134.150 443.673   2
   0  10   7 414.003 471.905   4
   0  10   7 1003.28 442.865   5
   0 -10   7 1744.82 657.012   2
   0  10  -7 1100.57 452.250   1
   0 -10   8 1257.54 544.210   2
   0  10   8 1291.66 509.815   5
   0  10   8 870.895 561.881   4
   0  10  -8 1016.99 435.207   1
   0  10   9 1318.98 538.324   5
   0  10   9 1907.47 690.214   4
   0 -10   9 500.536 466.271   2
   0  10  -9 1508.20 602.579   1
   0  10 -10 718.962 492.666   1
   0  10  10-414.000 630.218   4
   0  10  10 2106.55 605.413   5
   0 -10  10 964.161 541.247   2
   0  10  11 2076.90 630.695   4
   0  10  11 3087.85 657.519   5
   0 -10  11 3213.24 844.111   2
   0  10 -11 3240.61 753.090   1
   0  10  12 2005.15 641.588   4
   0  10  12 1183.98 514.468   5
   0 -10  12 2018.73 743.006   2
   0  10 -12 2049.43 677.439   1
   0  10  13 238.747 372.906   5
   0  10 -13 702.915 583.344   1
   0 -10  13 11.2702 433.769   2
   0 -10  14 1246.17 610.061   2
   0  10  14 1311.40 484.761   5
   0  10 -14 2186.15 716.030   1
   0  10 -15 2166.51 771.547   1
   0  10  15-28.1322 410.337   5
   0  10  16-409.678 463.299   5
   0  10  17 168.702 449.598   5
   0 -11   0 105.659 426.265   2
   0 -11   1-14.2346 482.450   2
   0 -11  -1 273.114 399.967   2
   0 -11   2 1820.89 685.574   2
   0 -11   3 190.155 475.566   2
   0  11  -4 1297.42 538.038   1
   0 -11   4 1352.70 605.610   2
   0  11  -5 258.883 432.198   1
   0 -11   5 707.266 443.663   2
   0 -11   6 152.327 399.014   2
   0  11  -6 343.180 428.365   1
   0 -11   7 1045.82 609.168   2
   0  11  -7 464.316 503.266   1
   0  11   7 1118.89 505.116   5
   0  11  -8 984.152 487.064   1
   0  11   8 871.990 451.920   5
   0 -11   8 702.637 463.527   2
   0  11   9 1335.38 568.988   5
   0  11  -9 294.070 456.782   1
   0  11 -10-63.9678 412.445   1
   0  11  10-38.9965 430.569   5
   0  11  11 1163.04 549.719   5
   0  11 -11 272.209 520.091   1
   0  11  12 1012.17 509.105   5
  -1   0   3 2833.21 237.958   6
   1   0   3 2715.44 222.683   3
   1   0   4 15242.5 519.379   3
  -1   0   4 16523.5 551.116   6
  -1   0  -4 15697.3 469.323   5
  -1   0   4 16073.9 535.943   1
  -1   0   5 2468.32 265.464   2
   1   0   5 2674.11 283.274   3
  -1   0  -5 1690.70 192.590   5
  -1   0   5 2305.67 268.189   6
   1   0   5 2227.94 214.619   1
  -1   0   5 2227.75 289.545   1
  -1   0  -6 67740.0 1107.04   5
  -1   0   6 66815.7 1239.79   6
  -1   0   6 67915.9 1209.33   1
  -1   0   6 68170.9 1097.08   2
  -1   0  -6 65997.8 1018.74   2
   1   0   6 65004.7 1099.36   1
   1   0   7 195984. 2014.20   1
   1   0   7 199396. 1785.48   2
  -1   0  -7 197173. 2013.68   5
  -1   0   7 196618. 2163.45   1
  -1   0  -7 195817. 1847.15   2
  -1   0   7 198051. 1986.16   2
  -1   0  -8 31286.3 852.524   5
  -1   0   8 31964.8 848.154   2
   1   0   8 30792.9 853.868   1
  -1   0  -8 30472.4 770.623   2
  -1   0   8 31853.6 932.914   1
   1   0   8 32057.7 759.405   2
  -1   0  -8 31029.6 833.034   1
  -1   0  -9 10288.6 517.223   1
  -1   0   9 10660.4 520.437   2
   1   0   9 10484.8 540.326   1
  -1   0  -9 11853.1 559.880   5
  -1   0  -9 10167.7 474.808   2
   1   0   9 11108.8 477.116   2
  -1   0   9 11228.4 597.135   1
  -1   0 -10 21992.1 797.222   5
  -1   0 -10 21382.5 705.413   2
   1   0  10 20299.1 786.178   1
   1   0  10 21214.1 686.841   2
  -1   0  10 21669.0 851.224   1
  -1   0 -10 22042.1 787.578   1
  -1   0  10 21571.6 769.880   2
  -1   0 -11 24982.4 858.327   1
  -1   0 -11 24696.8 789.008   2
   1   0 -11 23520.9 935.334   6
   1   0  11 24058.1 763.169   2
  -1   0  11 24443.4 944.425   1
   1   0  11 24071.5 894.558   1
  -1   0  11 25666.4 874.097   2
   1   0 -11 25364.1 802.341   2
  -1   0 -11 24265.4 875.319   5
   1   0 -12 7653.19 574.007   6
   1   0  12 7654.36 540.667   1
   1   0 -12 7873.14 479.728   2
  -1   0 -12 8147.32 537.957   1
  -1   0 -12 7123.47 511.595   5
  -1   0  12 8006.40 577.712   1
  -1   0 -12 7470.14 457.769   2
   1   0  12 8220.45 480.306   2
  -1   0  12 7285.55 500.970   2
  -1   0 -13 18031.6 828.454   5
   1   0  13 19568.6 877.855   1
  -1   0 -13 17895.6 723.014   2
  -1   0  13 18114.8 803.717   2
  -1   0 -13 16820.7 787.518   1
   1   0 -13 16908.7 861.014   6
   1   0 -13 19332.5 749.294   2
   1   0  13 17393.2 708.954   2
   1   0  14-102.811 158.018   1
  -1   0 -14-369.668 275.741   1
  -1   0  14 555.101 224.106   2
   1   0 -14 647.189 227.302   2
   1   0  14 243.076 170.214   2
  -1   0 -14 297.890 154.564   2
   1   0  15 1723.93 309.929   1
  -1   0  15 1716.33 308.009   2
  -1   0 -15 2363.89 297.976   2
  -1   0 -15 2284.96 384.298   1
   1   0 -15 2735.40 338.410   2
   1   0  15 1809.22 286.121   2
  -1   0  16 14426.1 813.867   2
  -1   0 -16 14807.5 714.743   2
   1   0  16 15869.6 755.226   2
  -1   0 -17 21090.6 871.947   2
  -1   0  17 22583.9 1032.26   2
   1   0  17 21891.1 911.888   2
  -1   0  18 51281.9 1590.78   2
  -1   0 -18 51173.8 1362.22   2
   1   0  18 52362.0 1435.19   2
   1   0 -18 54169.5 1725.53   1
  -1   0  19 2710.68 420.462   2
  -1   0 -19 3152.26 371.523   2
   1   0  19 3291.70 421.486   2
   1   0 -19 4348.91 631.270   1
  -1   0  20 63.0877 227.789   2
   1   0 -20 625.475 401.032   1
   1   0  20 148.277 203.921   2
  -1   0 -20 93.4554 151.286   2
  -1   0 -20 810.584 410.386   1
   1   0 -21 6380.80 738.630   1
  -1   0  21 4761.29 570.437   2
   1   0  21 5864.04 575.523   2
  -1   0 -21 5766.72 666.632   1
  -1   0 -21 4899.56 479.854   2
   1   0 -22 41705.2 1710.61   1
  -1   0 -22 40409.5 1587.67   1
   1   0  22 38402.5 1368.07   2
  -1   0  22 39510.7 1572.82   2
  -1   0 -22 36218.7 1247.23   2
  -1   0  23 24684.7 1284.82   2
   1   0  23 25996.5 1155.22   2
   1   0 -23 25586.0 1397.01   1
  -1   0 -23 24597.5 1296.27   1
   1   0  24 1264.26 373.593   2
   1   0 -24 1063.48 473.573   1
  -1   0 -24 928.793 458.354   1
  -1   0  24 1261.14 402.308   2
   1   0  25 32370.1 1330.06   2
  -1   0  25 33942.6 1552.21   2
  -1   0 -25 31121.3 1501.02   1
   1   0 -25 32452.6 1623.40   1
  -1   0 -26 4593.47 690.548   1
   1   0 -26 3841.37 701.289   1
  -1   0  26 3646.70 578.424   2
  -1   0 -27 2886.57 598.680   1
   1   0 -27 2405.19 564.727   1
  -1   0  27 2639.34 493.250   2
  -1   0 -28 970.069 521.660   1
   1   0 -28 33.9481 431.753   1
  -1   0 -29 7727.61 877.654   1
   1   0 -29 6663.18 872.996   1
   1   0  30 4066.09 808.427   3
   1   0 -30 3312.39 687.547   1
  -1   0 -30 4590.93 735.050   1
  -1   0 -31 4066.95 715.715   1
   1   0 -31 1880.05 569.332   1
   1   0  31 3735.19 793.951   3
  -1   0 -32 1533.44 543.681   1
   1   0 -32 645.523 419.567   1
   1   0  32 549.700 417.403   3
  -1   0 -33 562.586 450.695   1
   1   0  33 369.668 382.160   3
   1   0 -33 721.173 445.153   1
   1   0 -34-706.920 568.061   1
  -1   0 -34 508.231 458.353   1
   1   0 -35 1304.20 547.170   1
   1   0 -36-739.637 595.277   1
   1   1 -35-300.889 488.324   1
   1   1 -34 46.5733 428.032   1
   1  -1  34 163.672 419.187   3
   1  -1  33 429.605 474.276   3
   1   1 -33 1165.85 618.378   1
   1  -1  32 271.442 445.694   3
  -1  -1 -32 446.782 351.483   1
  -1  -1 -31 1204.29 459.604   1
   1  -1  31 1673.66 549.980   3
   1   1 -31 2213.43 625.776   1
   1  -1  30 2469.37 683.504   3
   1   1 -30 2382.23 654.303   1
  -1  -1 -30 2062.19 519.177   1
   1  -1  29 7982.81 975.751   3
  -1  -1 -29 7050.55 781.814   1
   1   1 -29 6778.91 909.398   1
  -1  -1 -28 510.237 351.349   1
   1   1 -28 1115.06 574.826   1
   1  -1  28 1060.89 519.237   3
  -1  -1 -27 4840.28 644.998   1
   1   1 -27 4967.28 810.646   1
   1  -1  27 3937.23 592.734   2
   1  -1  27 4095.62 694.297   3
   1  -1  26 5071.05 655.813   2
   1  -1  26 6634.78 853.573   3
   1   1 -26 5500.76 830.933   1
  -1  -1 -26 6804.08 726.296   1
   1  -1  25 3470.52 633.187   3
  -1   1  25 4404.60 542.642   2
   1   1 -25 4979.79 790.123   1
  -1  -1 -25 4968.45 643.057   1
   1  -1  25 5066.67 651.214   2
   1   1 -24 11488.4 1056.75   1
  -1   1  24 10438.2 792.285   2
  -1  -1 -24 11074.2 864.361   1
   1  -1  24 12439.0 1111.29   3
   1  -1  24 10364.1 880.591   2
  -1  -1 -23 51831.5 1726.61   1
   1   1 -23 53265.0 2032.71   1
   1  -1  23 52790.4 2086.50   3
   1  -1  23 50359.5 1824.15   2
  -1   1  23 51341.8 1661.90   2
   1  -1  22 43194.6 1862.26   3
  -1  -1 -22 47931.4 1613.73   1
   1  -1  22 47270.9 1723.51   2
  -1  -1 -22 44859.6 1075.91   2
  -1   1  22 49131.1 1587.53   2
   1   1 -22 49248.6 1928.39   1
  -1  -1 -21 4231.61 368.631   2
   1   1 -21 4249.83 685.382   1
   1  -1  21 4899.02 597.935   2
   1  -1  21 3721.47 645.902   3
  -1   1  21 3448.24 455.992   2
   1  -1  20 13808.3 1025.39   3
  -1  -1 -20 13638.9 585.540   2
   1  -1  20 12480.7 874.568   2
   1   1 -20 14754.4 1051.24   1
  -1   1  20 12965.3 783.827   2
   1  -1  19 8501.39 789.807   3
  -1   1  19 6911.24 562.266   2
  -1  -1 -19 6310.33 398.033   2
   1   1 -19 8314.08 828.626   1
   1  -1  19 6768.94 637.400   2
  -1  -1 -18 13091.4 542.841   2
   1   1 -18 13612.2 974.318   1
   1  -1  18 13101.3 916.873   3
  -1   1  18 12173.2 703.889   2
   1  -1  18 13255.0 849.341   2
  -1  -1 -17 6825.93 563.625   1
   1  -1  17 6600.64 663.139   3
   1   1 -17 5275.21 675.881   1
   1  -1  17 5302.66 550.718   2
  -1  -1 -17 5327.53 339.743   2
  -1   1  17 5261.83 457.487   2
  -1  -1 -16 22891.8 663.466   2
   1  -1  16 23786.9 1168.13   3
   1  -1  16 22601.1 1048.27   2
  -1  -1 -16 25038.8 955.039   1
  -1   1  16 24545.0 920.269   2
   1  -1  15 76257.5 1966.98   3
  -1  -1 -15 76390.7 1579.44   1
   1  -1  15 74587.1 1836.04   2
  -1  -1 -15 73136.2 1137.64   2
  -1   1  15 77577.8 1564.09   2
   1  -1  14 10321.6 693.351   2
   1   1 -14 10096.3 660.915   2
   1  -1  14 10709.8 776.430   3
  -1  -1 -14 11502.7 626.873   1
  -1   1  14 10596.4 565.512   2
  -1  -1 -14 10263.9 415.137   2
  -1  -1 -13 61434.6 963.634   2
  -1   1  13 62505.5 1559.25   1
  -1  -1 -13 62464.5 1304.52   1
   1  -1  13 62003.9 1722.73   1
   1  -1  13 63788.7 1677.47   3
   1   1 -13 63971.3 1549.97   2
   1  -1  13 62931.3 1583.61   2
  -1   1  13 62206.9 1296.09   2
   1  -1  12 36387.8 1184.25   2
  -1  -1 -12 35728.7 699.319   2
  -1   1  12 34112.4 920.512   2
   1  -1  12 37607.0 1294.26   1
  -1  -1 -12 37465.3 975.315   1
  -1   1  12 36506.3 1156.86   1
   1  -1  12 34675.3 1213.87   3
   1   1 -12 35775.7 1135.74   2
  -1  -1 -12 35561.2 1222.09   5
  -1  -1 -11 142064. 2352.49   5
   1  -1  11 143595. 2247.51   2
   1   1 -11 144279. 2193.86   2
   1  -1  11 135845. 2369.82   1
  -1   1  11 140424. 2153.15   1
  -1  -1 -11 140916. 1313.66   2
  -1  -1 -11 144580. 1760.56   1
  -1   1  11 142007. 1768.61   2
   1  -1  11 141463. 2315.86   3
  -1  -1 -10 16013.7 576.099   1
  -1  -1 -10 14133.2 728.858   5
   1   1 -10 15171.5 705.747   2
   1  -1  10 15381.9 779.485   1
  -1  -1 -10 14215.2 404.698   2
  -1   1  10 14640.7 689.050   1
  -1   1  10 14720.8 555.608   2
   1  -1  10 14896.0 741.690   3
   1  -1  10 14889.7 734.221   2
  -1  -1  -9 92190.7 1220.15   1
   1  -1   9 87705.2 1667.56   3
   1  -1   9 89632.3 1793.61   1
  -1   1   9 91699.1 1591.56   1
  -1   1   9 90531.5 1276.96   2
   1  -1   9 90380.8 1678.19   2
  -1  -1  -9 88833.5 1732.49   5
  -1  -1  -9 88838.7 935.185   2
  -1  -1  -9 94595.0 1442.30   4
  -1   1   8 64497.2 1266.00   6
   1  -1   8 65183.4 1373.66   2
  -1  -1  -8 64622.6 744.486   2
  -1  -1  -8 64564.9 1425.27   5
   1  -1   8 66777.7 1485.38   1
   1  -1   8 64946.5 1375.16   3
  -1  -1  -8 63752.5 938.078   1
  -1   1   8 67998.6 1304.37   1
  -1  -1  -8 65773.7 1157.60   4
   1  -1   7 6539.13 464.766   1
   1  -1   7 6198.64 423.795   2
   1  -1   7 6458.97 434.346   3
  -1  -1  -7 6908.00 291.903   1
  -1   1   7 6019.55 393.599   1
  -1   1   7 6373.88 394.319   6
  -1  -1  -7 6469.73 446.999   5
  -1  -1  -7 6566.75 364.460   4
   1  -1   6 106491. 1725.10   1
   1  -1   6 103207. 1598.80   2
  -1   1   6 107911. 1508.25   1
  -1  -1  -6 109972. 938.707   1
  -1  -1  -6 106201. 1683.24   5
  -1  -1  -6 109530. 1373.11   4
  -1   1   6 104353. 1435.74   6
   1  -1   6 105391. 1597.60   3
   1  -1   5 95592.0 1474.38   2
  -1   1   5 98190.9 1314.34   6
   1  -1   5 94633.8 1554.75   1
   1  -1   5 96847.1 1459.65   3
  -1  -1  -5 97707.5 1249.85   4
  -1   1   4 90035.2 1204.03   6
   1  -1   4 89533.8 1353.59   3
   1  -1   4 92513.8 1394.12   2
  -1  -1  -4 93187.5 879.677   6
  -1  -1  -4 93515.7 951.410   7
  -1  -1  -4 90629.8 1162.61   4
  -1  -1  -3 129800. 1341.97   4
   1  -1   3 132001. 1603.94   2
  -1   1   3 130772. 1393.03   6
   1  -1   3 130854. 1572.63   3
  -1  -1  -3 131999. 1039.05   7
  -1  -1  -3 130008. 962.040   6
   1  -1   2 102789. 1365.48   3
  -1  -1  -2 103412. 846.031   7
  -1   1   2 103139. 1220.51   6
  -1  -1  -2 98217.3 1146.71   4
   1  -1   1 245564. 2097.37   3
  -1   1   1 244723. 1918.85   6
  -1   1   0 215647. 1849.94   6
   1  -1   0 212920. 1977.74   3
   1  -1  -1 249643. 2171.34   3
  -1   1  -1 247427. 2069.55   6
   1  -1  -2 100228. 1420.59   3
  -1  -1   2 100018. 1181.85   1
   1  -1  -2 102132. 1313.02   7
   1   1   2 100102. 873.811   6
  -1  -1   2 103240. 1302.92   2
  -1  -1   2 102808. 1280.84   6
   1  -1  -3 130928. 1517.20   7
  -1  -1   3 131703. 1573.34   2
   1  -1  -3 130502. 1228.79   5
  -1  -1   3 125742. 1462.28   1
   1  -1  -3 131207. 1336.43   4
   1   1   3 131932. 1017.15   6
   1  -1  -4 94376.0 1159.29   5
   1  -1  -4 92757.2 1326.50   7
  -1  -1   4 95993.1 1368.19   1
   1  -1  -4 92566.8 1159.00   4
   1  -1  -5 95276.8 1400.36   7
  -1  -1   5 97067.9 1504.90   2
  -1  -1   5 96854.4 1477.21   1
   1  -1  -5 98541.1 1296.33   5
   1  -1  -5 97247.1 1237.63   4
  -1  -1   6 108550. 1669.22   2
   1  -1  -6 108091. 1356.21   4
   1   1   6 107243. 1007.14   1
   1  -1  -6 105955. 1531.39   7
  -1  -1   6 105966. 1645.86   1
  -1   1  -6 106300. 1157.41   5
   1  -1  -6 108077. 1452.88   5
  -1   1  -7 6675.26 335.460   5
   1   1   7 5963.73 284.074   1
  -1  -1   7 6248.19 438.163   2
   1  -1  -7 6946.62 373.297   4
  -1  -1   7 5956.55 438.735   1
   1  -1  -7 7072.68 439.249   7
   1  -1  -8 65177.1 1303.59   7
  -1  -1   8 66349.2 1427.07   2
   1  -1  -8 65686.4 1149.02   4
   1  -1  -8 64984.9 1250.16   6
   1  -1  -8 65883.0 1301.38   5
  -1   1  -8 63941.0 1073.62   5
  -1  -1   8 65114.3 1435.45   1
  -1   1  -8 65144.7 1394.26   2
   1   1   8 64429.8 1009.47   1
  -1  -1   9 90410.0 1728.35   2
  -1   1  -9 92653.4 1393.93   5
   1  -1  -9 90172.9 1592.64   7
  -1  -1   9 92318.4 1791.18   1
  -1   1  -9 89569.9 1692.29   2
   1  -1  -9 92300.5 1425.96   4
   1   1   9 89853.9 1284.70   1
   1  -1  -9 88022.7 1538.70   6
   1  -1  -9 89725.9 1597.01   5
  -1   1 -10 15924.2 629.131   5
   1  -1 -10 14766.3 663.013   6
   1   1  10 14413.8 573.884   1
  -1   1 -10 15009.3 721.615   2
  -1  -1  10 14589.4 760.433   1
   1  -1 -10 15806.7 720.718   5
  -1  -1  10 15752.3 762.983   2
   1  -1 -11 142411. 2212.60   5
   1  -1 -11 137485. 2095.72   6
  -1   1 -11 139185. 2236.40   2
  -1   1 -11 140319. 1932.36   5
   1  -1 -11 145259. 2179.60   1
  -1  -1  11 139914. 2315.85   2
   1   1  11 142009. 1875.54   1
  -1  -1  11 139093. 2383.31   1
  -1   1 -11 141401. 2330.63   1
   1  -1 -12 37052.1 1130.42   6
   1  -1 -12 38224.5 1174.69   1
  -1  -1  12 34517.9 1210.50   2
  -1   1 -12 35463.4 1165.03   2
  -1   1 -12 36243.3 1050.48   5
  -1   1 -12 36629.1 1238.97   1
   1   1  12 34556.0 989.495   1
  -1   1 -13 61875.9 1430.05   5
  -1   1 -13 62728.3 1657.19   1
   1  -1 -13 62017.9 1512.04   6
   1  -1 -13 62993.9 1553.95   1
   1   1  13 62152.1 969.525   2
  -1   1 -13 62337.4 1587.08   2
  -1  -1  13 63116.3 1671.67   2
   1   1  13 60175.9 1372.13   1
  -1  -1  14 9206.71 687.702   2
   1   1  14 9684.48 604.458   1
   1   1  14 9330.07 409.449   2
  -1   1 -14 9995.64 661.667   2
   1  -1 -14 10116.7 660.910   6
  -1   1 -15 74586.9 1806.02   2
  -1  -1  15 74236.8 1947.89   2
   1  -1 -15 72491.3 1775.68   6
   1   1  15 73849.7 1663.60   1
   1   1  15 74775.7 1187.61   2
  -1   1 -16 23216.0 1038.02   2
  -1  -1  16 22816.5 1114.49   2
   1   1  16 23571.9 708.453   2
   1   1  16 23025.7 982.581   1
  -1  -1  17 5468.41 589.973   2
  -1   1 -17 5419.60 532.512   2
   1   1  17 5380.61 362.490   2
   1   1  17 4579.06 478.939   1
   1  -1 -18 12658.3 854.865   1
   1   1  18 12659.7 564.288   2
  -1   1 -18 12117.9 881.054   1
  -1  -1  18 12097.6 887.311   2
   1  -1 -19 7093.04 681.851   1
   1   1  19 6499.66 435.044   2
  -1  -1  19 7877.36 736.317   2
  -1   1 -19 7064.13 734.506   1
   1   1  20 13029.4 623.862   2
   1  -1 -20 14546.5 944.699   1
  -1  -1  20 15057.5 1036.72   2
  -1   1 -20 11942.1 913.412   1
  -1   1 -21 3165.17 599.427   1
  -1  -1  21 3779.65 579.909   2
   1   1  21 3594.38 369.741   2
   1  -1 -21 3001.38 565.588   1
   1   1  22 46274.0 1208.07   2
  -1   1 -22 44486.1 1783.91   1
   1  -1 -22 45598.9 1732.68   1
  -1  -1  22 47850.5 1891.22   2
  -1  -1  23 50653.0 1970.09   2
   1   1  23 51722.5 1314.71   2
  -1   1 -23 49617.6 1895.22   1
   1  -1 -23 56325.7 1968.61   1
   1  -1 -24 9037.63 891.625   1
  -1   1 -24 10412.2 971.814   1
  -1  -1  24 11560.7 986.671   2
  -1   1 -25 4486.05 715.700   1
   1  -1 -25 4360.32 654.521   1
  -1  -1  25 4643.53 686.969   2
  -1   1 -26 6128.51 809.111   1
   1  -1 -26 5850.05 729.505   1
  -1  -1  26 4948.87 700.820   2
  -1   1 -27 5496.89 808.328   1
  -1  -1  27 4422.76 676.980   2
   1  -1 -27 3108.41 580.814   1
   1  -1 -28-142.201 410.438   1
  -1   1 -28 598.741 509.496   1
  -1  -1  28 180.012 314.319   2
   1  -1 -29 6764.42 836.219   1
   1  -1 -29 8638.94 992.456   7
  -1   1 -29 8480.55 975.435   1
  -1   1 -30 3365.30 704.323   1
   1  -1 -30 3729.89 723.485   7
  -1   1 -31 1986.87 664.498   1
   1  -1 -31 2495.79 662.432   7
   1  -1 -31 1052.63 475.357   1
   1  -1 -32 1885.02 633.500   7
  -1   1 -32 2211.37 661.304   1
   1  -1 -33 2139.07 625.568   7
  -1   1 -33 2541.14 694.798   1
  -1  -1  34 222.202 453.338   3
  -1   1 -34 1111.19 542.204   1
  -1  -1  35 116.239 433.604   3
  -1   1 -35 1004.31 550.625   1
  -1   1 -36 679.458 536.721   1
   1  -2  34 673.782 544.099   3
  -1  -2 -34 1349.15 595.506   7
   1  -2  33 356.807 452.296   3
   1   2 -33 765.932 644.423   1
  -1  -2 -33 698.451 463.158   7
   1  -2  32 80.7176 431.524   3
   1   2 -32 1510.40 667.955   1
  -1  -2 -32 477.899 501.399   7
   1   2 -31 844.196 618.775   1
  -1  -2 -31 794.879 497.174   7
   1  -2  31 169.656 384.953   3
  -1  -2 -30 695.150 355.077   1
   1  -2  30 1580.79 624.191   3
  -1  -2 -30 1462.41 528.127   7
   1   2 -30 2385.81 717.571   1
  -1  -2 -29 3296.26 674.459   7
  -1  -2 -29 835.912 332.504   1
   1  -2  29 2539.93 634.894   3
   1   2 -29 2369.55 713.586   1
   1   2 -28 1339.03 653.367   1
  -1  -2 -28 997.886 514.692   7
   1  -2  28 418.296 331.855   2
   1  -2  28 37.9327 372.394   3
  -1  -2 -28-696.623 437.077   1
   1   2 -27 1852.97 659.318   1
  -1  -2 -27 429.056 307.303   1
  -1  -2 -27 1644.21 513.953   7
   1  -2  27 1134.23 468.013   2
   1  -2  27 1347.56 552.711   3
  -1  -2 -26 2106.74 404.697   1
   1   2 -26 2821.99 718.116   1
   1  -2  26 2701.16 608.244   3
  -1  -2 -26 3366.66 642.165   7
   1  -2  26 1922.40 506.445   2
  -1  -2 -25 2348.13 546.318   7
   1  -2  25 1158.82 432.830   3
   1   2 -25 1711.89 612.535   1
  -1  -2 -25 1754.46 402.630   1
   1  -2  25 1522.62 463.521   2
  -1  -2 -24 3594.33 633.867   7
   1  -2  24 2370.27 540.590   3
   1   2 -24 2979.65 732.473   1
  -1  -2 -24 3223.19 488.373   1
   1  -2  24 2226.50 527.718   2
  -1   2  23 32123.6 1167.47   2
  -1  -2 -23 30440.0 1251.81   1
   1   2 -23 31406.0 1660.40   1
   1  -2  23 32463.4 1651.93   3
   1  -2  23 29926.7 1556.43   2
  -1  -2 -23 31348.8 1493.53   7
  -1   2  22 48291.8 1390.93   2
   1  -2  22 48720.6 1964.58   3
  -1  -2 -22 51078.1 1835.58   7
   1  -2  22 46739.4 1916.46   2
   1   2 -22 54010.5 2100.29   1
  -1   2  21 43964.0 1305.93   2
   1  -2  21 45809.4 1848.91   3
   1  -2  21 45429.8 1830.41   2
  -1  -2 -21 43298.4 1649.33   7
   1   2 -21 48623.3 1956.48   1
   1  -2  20 12953.1 984.626   2
   1  -2  20 12755.7 990.681   3
  -1  -2 -20 13635.4 953.627   7
  -1   2  20 9933.42 615.319   2
   1   2 -20 13540.5 1094.83   1
  -1   2  19 16827.5 760.726   2
   1   2 -19 19665.5 1219.34   1
  -1  -2 -19 17973.1 1025.50   7
   1  -2  19 18240.7 1130.54   2
   1  -2  19 17537.5 1103.77   3
  -1  -2 -18 2898.09 376.264   1
  -1  -2 -18 4163.93 535.674   7
  -1   2  18 3364.53 347.068   2
   1   2 -18 4346.26 696.173   1
   1  -2  18 3349.27 500.378   2
   1  -2  18 3221.17 514.067   3
   1  -2  17 3454.55 518.335   3
   1   2 -17 4786.46 693.189   1
  -1  -2 -17 4806.95 533.457   7
  -1   2  17 5030.97 396.022   2
  -1  -2 -17 4437.51 411.885   1
   1  -2  17 4848.64 590.736   2
  -1  -2 -16 3440.51 473.380   7
   1  -2  16 2647.01 436.825   3
  -1  -2 -16 2698.93 317.817   1
   1  -2  16 2785.88 469.400   2
  -1   2  16 2596.02 290.879   2
   1  -2  15 3045.19 466.993   2
  -1  -2 -15 3991.16 355.522   1
  -1   2  15 2964.35 297.358   2
   1  -2  15 4267.74 520.315   3
  -1  -2 -15 4043.32 472.792   7
  -1   2  14 15877.6 616.654   2
  -1  -2 -14 16399.2 655.125   1
  -1  -2 -14 17026.1 835.330   7
   1  -2  14 14356.5 908.416   2
   1  -2  14 15620.4 895.293   3
   1  -2  13 17073.6 974.510   2
  -1  -2 -13 17434.4 640.662   1
  -1   2  13 16785.1 817.207   1
   1  -2  13 17894.8 918.079   3
  -1   2  13 18482.0 630.091   2
  -1  -2 -13 19891.5 867.311   7
   1  -2  12 62744.5 1762.51   2
  -1   2  12 63532.2 1480.37   1
   1  -2  12 63412.5 1651.64   3
  -1  -2 -12 62611.4 1103.54   1
  -1  -2 -12 61944.7 1453.94   7
  -1   2  12 61384.6 1090.18   2
   1  -2  11 54973.0 1616.12   2
  -1  -2 -11 55343.5 1334.35   7
  -1   2  11 53944.8 1272.55   6
  -1  -2 -11 55740.8 966.630   1
  -1   2  11 55153.8 1345.49   1
   1  -2  11 53429.7 1464.87   3
  -1   2  10 82951.9 1498.90   6
   1  -2  10 83955.4 1941.02   2
  -1  -2 -10 82429.8 1575.74   7
  -1  -2 -10 78816.9 1666.07   4
  -1   2  10 84525.2 1601.83   1
   1  -2  10 80101.4 1978.28   1
   1  -2  10 81082.3 1749.07   3
  -1  -2 -10 84934.6 1970.95   5
  -1  -2  -9 171029. 2708.61   5
   1  -2   9 170901. 2803.82   1
  -1  -2  -9 170521. 2383.50   4
   1  -2   9 171294. 2698.27   2
  -1   2   9 173647. 2058.02   6
   1  -2   9 170618. 2457.29   3
  -1  -2  -9 171181. 2157.95   7
  -1   2   9 167574. 2183.92   1
  -1  -2  -8 118565. 1733.20   7
  -1  -2  -8 119596. 1940.95   4
   1  -2   8 118839. 2276.79   1
   1  -2   8 119352. 2196.85   2
   1  -2   8 122130. 2014.82   3
  -1   2   8 121662. 1646.99   6
  -1   2   7 93105.1 1551.96   5
  -1   2   7 91847.1 1369.31   6
   1  -2   7 89967.7 1926.30   1
  -1  -2  -7 91226.0 1469.56   7
   1  -2   7 92731.4 1701.18   3
  -1  -2  -7 90670.8 1664.87   4
   1  -2   7 91248.5 1856.25   2
   1  -2   6 51912.4 1414.44   1
  -1  -2  -6 50424.4 1060.01   7
   1  -2   6 52535.4 1248.68   3
  -1   2   6 52667.7 1101.90   5
  -1  -2  -6 50462.9 646.555   2
  -1  -2  -6 49502.4 1212.54   4
   1  -2   6 50296.4 1340.63   2
  -1   2   6 49534.7 975.965   6
  -1  -2  -5 203099. 2383.20   4
  -1   2   5 203713. 1919.14   6
  -1   2   5 204309. 2039.37   5
  -1  -2  -5 199802. 2034.69   7
   1  -2   5 200968. 2377.66   3
   1  -2   5 197792. 2568.49   2
  -1  -2  -5 200727. 1448.09   2
  -1   2   4 23770.6 658.535   6
   1  -2   4 24341.1 823.328   3
  -1  -2  -4 22648.2 681.140   7
  -1   2   4 23652.8 674.895   5
   1  -2   4 22829.2 858.772   2
  -1  -2  -4 23116.1 798.760   4
  -1  -2  -4 22684.2 549.056   2
  -1   2   3 191628. 1757.89   5
   1   2  -3 196758. 2058.84   1
  -1   2   3 194401. 1890.61   6
   1  -2   3 195417. 2382.67   2
   1  -2   3 184057. 2224.07   3
  -1  -2  -3 187826. 1897.06   7
  -1  -2  -3 190035. 2215.02   4
  -1  -2  -3 187243. 1674.02   2
  -1  -2  -2 100582. 1006.51   1
   1   2  -2 102403. 1393.12   1
   1  -2   2 101134. 1630.79   3
  -1  -2  -2 99054.1 1306.19   2
  -1   2   2 99542.5 1178.96   5
   1  -2   2 100662. 1655.22   2
  -1   2   2 97510.6 1389.97   6
  -1  -2  -1 155468. 1417.95   1
  -1  -2  -1 151203. 1706.27   2
  -1   2   1 153273. 1791.94   6
   1  -2   1 155505. 2001.90   2
   1   2  -1 153224. 1586.38   1
  -1   2   1 153646. 1372.92   5
   1  -2   1 148062. 1989.38   3
  -1  -2   0 82723.9 1331.34   2
  -1   2   0 83540.8 956.696   5
   1   2   0 82376.2 1064.97   1
  -1  -2   0 82223.3 1142.02   1
   1   2   0 79459.7 1087.11   6
   1  -2   0 81760.9 1494.26   3
   1   2   1 156999. 1318.20   1
   1  -2  -1 152885. 2064.70   3
  -1  -2   1 152625. 1686.34   1
   1   2   1 151005. 1635.27   2
   1   2   1 153409. 1344.12   6
   1   2   1 152327. 1643.29   7
  -1  -2   1 149519. 1883.48   2
   1  -2  -1 155883. 2108.07   7
  -1  -2   2 100791. 1460.42   1
   1   2   2 101232. 940.441   1
   1  -2  -2 101346. 1290.70   5
   1   2   2 98822.0 1236.34   2
   1   2   2 99386.4 1306.51   7
   1  -2  -2 100377. 1711.88   7
   1   2   2 102103. 936.171   6
  -1  -2   2 102401. 1627.65   2
   1  -2  -2 100546. 1709.44   3
  -1  -2   3 185695. 2290.02   2
  -1  -2   3 182588. 2088.49   1
   1  -2  -3 192396. 2367.57   7
   1  -2  -3 194514. 1906.38   5
   1   2   3 187043. 1563.89   2
   1  -2  -3 187244. 2197.59   4
   1   2   3 192326. 1791.68   7
   1  -2  -3 195145. 2441.80   3
  -1  -2   4 22352.1 786.654   1
   1  -2  -4 23144.9 706.007   5
   1  -2  -4 22628.3 783.860   4
  -1  -2   4 24867.8 900.165   2
   1   2   4 23376.1 499.047   2
  -1  -2   4 22341.6 419.519   3
   1  -2  -4 22888.3 842.059   7
   1   2   4 22304.0 617.691   7
   1  -2  -4 22849.7 676.793   6
   1  -2  -5 199486. 2175.06   5
   1  -2  -5 199658. 2354.14   4
   1  -2  -5 203032. 2507.42   7
   1  -2  -5 200623. 1974.18   6
  -1  -2   5 199067. 1416.81   3
  -1  -2   5 201244. 2425.16   1
   1   2   5 195611. 1852.55   7
  -1  -2   5 198533. 2553.55   2
   1  -2  -6 50007.4 1272.02   7
   1   2   6 51506.0 958.957   7
  -1  -2   6 49911.7 799.123   3
   1  -2  -6 50819.6 1207.17   4
  -1  -2   6 51554.4 1365.83   2
   1  -2  -6 48792.2 1126.16   5
  -1  -2   6 52393.7 1309.10   1
   1  -2  -6 50534.3 1006.74   6
  -1  -2   7 90087.5 1188.91   3
   1  -2  -7 92410.8 1656.48   4
  -1  -2   7 90368.4 1778.23   1
  -1   2  -7 90130.8 1639.41   3
   1   2   7 91434.2 824.136   1
   1  -2  -7 91558.3 1386.73   6
  -1  -2   7 89807.9 1864.35   2
   1  -2  -7 91649.4 1618.89   5
   1  -2  -7 96429.6 1784.78   7
   1   2   8 119464. 1089.89   1
   1  -2  -8 119388. 1632.76   6
   1  -2  -8 118202. 1913.90   5
   1  -2  -8 119397. 2046.03   7
   1  -2  -8 118881. 1931.84   4
  -1   2  -8 117244. 1948.94   3
  -1  -2   8 117132. 2200.80   2
  -1  -2   8 118544. 1484.20   3
  -1  -2   8 121395. 2148.01   1
   1   2   9 168164. 1473.90   1
   1  -2  -9 165631. 2343.63   4
  -1  -2   9 171304. 2740.53   2
  -1   2  -9 168217. 2411.82   3
   1  -2  -9 173535. 2417.33   5
   1  -2  -9 170375. 2019.12   6
  -1  -2   9 173663. 2681.21   1
   1  -2  -9 173551. 2538.81   7
   1  -2 -10 85455.0 1819.85   7
   1  -2 -10 83145.7 1749.61   5
  -1  -2  10 81166.3 1906.71   1
   1  -2 -10 84694.6 1703.58   4
   1  -2 -10 80227.0 1442.30   6
  -1  -2  10 80648.5 1948.27   2
  -1   2 -10 80860.0 1904.07   2
   1   2  10 82870.5 1131.88   1
  -1  -2  11 52390.7 1623.30   2
   1  -2 -11 54508.4 1246.41   6
   1   2  11 55877.5 1017.03   1
   1  -2 -11 54780.8 1515.61   7
  -1   2 -11 54047.1 1603.54   2
   1  -2 -12 61003.3 1369.41   6
   1   2  12 58808.8 1135.54   1
   1  -2 -12 64081.2 1667.55   7
  -1  -2  12 63288.7 1830.49   2
  -1   2 -12 62923.8 1762.90   2
  -1  -2  13 18063.5 1015.15   2
   1  -2 -13 17770.2 942.636   7
   1   2  13 17728.2 667.276   1
   1  -2 -13 17157.8 763.619   6
   1  -2 -14 17446.8 946.566   7
   1  -2 -14 15677.1 751.040   6
   1   2  14 14872.9 651.479   1
  -1  -2  14 14441.9 933.477   2
  -1  -2  15 3481.91 532.960   2
   1  -2 -15 3554.17 397.350   6
   1  -2 -15 4111.47 527.850   7
   1   2  15 4233.89 390.026   1
  -1   2 -16 3425.18 536.824   1
   1   2  16 3163.43 360.201   1
   1  -2 -16 2743.89 455.661   7
   1  -2 -16 2796.79 371.693   6
  -1  -2  16 3234.88 512.834   2
   1  -2 -17 4504.51 563.005   7
  -1   2 -17 5278.59 646.444   1
   1   2  17 4614.01 440.418   1
  -1  -2  17 4793.76 606.576   2
   1   2  17 4683.84 556.868   5
  -1   2 -18 2400.78 480.273   1
   1  -2 -18 3912.83 567.499   7
   1   2  18 3180.90 391.573   1
  -1  -2  18 4369.72 618.277   2
  -1  -2  19 18349.6 1194.38   2
   1  -2 -19 18604.9 1113.86   7
  -1   2 -19 15457.4 1051.18   1
   1  -2 -20 12038.1 970.382   7
  -1  -2  20 11852.4 1003.29   2
  -1   2 -20 10253.3 956.429   1
  -1   2 -21 44674.6 1867.70   1
   1  -2 -21 42743.9 1759.54   7
  -1  -2  21 44086.0 1905.63   2
  -1  -2  22 47530.9 2039.46   2
  -1   2 -22 48808.8 1987.86   1
   1  -2 -22 48245.4 1926.75   7
   1  -2 -23 30980.8 1592.20   7
  -1  -2  23 30755.9 1670.18   2
  -1   2 -23 31328.4 1642.23   1
   1  -2 -24 3645.41 697.568   7
  -1  -2  24 2039.45 552.167   2
  -1   2 -24 2694.61 628.321   1
   1  -2 -25 2332.53 599.459   7
  -1   2 -25 1744.50 593.125   1
  -1  -2  25 1393.07 466.339   2
   1  -2 -26 3130.48 639.458   7
  -1   2 -26 2303.50 641.436   1
  -1  -2  26 2029.59 560.747   2
   1  -2 -27 1279.99 483.608   7
  -1   2 -27 684.456 514.974   1
  -1  -2  27 1054.56 440.044   3
  -1  -2  27 1122.38 470.885   2
   1  -2 -28 320.663 409.212   7
  -1   2 -28 873.121 536.004   1
  -1  -2  28-72.4094 362.533   3
  -1  -2  28 9.59039 327.678   2
  -1  -2  29 2296.66 607.712   3
  -1   2 -29 2056.26 661.129   1
   1  -2 -29 2095.38 643.301   7
  -1  -2  29 1172.72 463.586   2
   1  -2 -30 1448.68 550.924   7
  -1   2 -30 1383.75 562.033   1
  -1  -2  30 1178.58 527.702   2
  -1  -2  30 1178.49 525.738   3
  -1   2 -31 1207.74 622.744   1
  -1  -2  31 34.2923 370.030   3
   1  -2 -31 1460.46 582.145   7
   1  -2 -32 1075.43 535.523   7
  -1   2 -32 1286.48 622.289   1
  -1  -2  32 65.9923 364.125   3
   1  -2 -33 960.128 571.544   7
  -1  -2  33 548.673 500.125   3
  -1   2 -33 524.505 543.056   1
  -1  -2  34 1150.40 581.885   3
  -1   2 -34 4228.16 867.075   1
  -1   2 -35 1173.97 620.075   1
  -1  -2  35 254.149 500.369   3
   1  -3  34 719.916 447.298   3
   1  -3  33 2055.20 668.281   3
  -1  -3 -33 2442.54 663.231   7
   1   3 -33 2370.41 776.653   1
   1  -3  32 6712.70 980.605   3
  -1  -3 -32 7864.08 1078.78   7
   1   3 -32 6655.22 1034.96   1
   1  -3  31 2605.67 678.528   3
   1   3 -31 4857.50 940.114   1
  -1  -3 -31 4478.48 822.534   7
  -1  -3 -30 2712.33 675.876   7
   1  -3  30 2331.21 604.603   2
   1  -3  30 1933.85 600.078   3
   1   3 -30 3710.38 829.237   1
   1   3 -29 4066.91 839.188   1
   1  -3  29 2575.13 636.691   3
  -1  -3 -29 2920.38 662.359   7
   1  -3  29 3480.07 729.476   2
  -1  -3 -28 2232.90 586.267   7
   1  -3  28 901.498 445.264   3
   1  -3  28 2149.81 595.272   2
   1   3 -28 1081.60 596.433   1
   1  -3  27 6432.47 898.829   2
   1   3 -27 6772.87 983.491   1
  -1  -3 -27 6353.68 850.358   7
   1  -3  27 5324.22 803.545   3
   1   3 -26 4586.62 851.762   1
  -1  -3 -26 4322.75 700.058   7
   1  -3  26 3840.51 684.755   3
   1  -3  26 4504.71 767.666   2
   1  -3  25 2729.82 570.300   3
  -1  -3 -25 2812.96 579.264   7
   1   3 -25 3441.02 740.686   1
   1  -3  25 2898.99 613.297   2
   1  -3  24 4694.48 710.428   3
   1  -3  24 3998.21 729.508   2
  -1  -3 -24 4044.22 634.773   7
   1   3 -24 4622.52 806.749   1
   1  -3  23 435.525 396.694   3
   1   3 -23 966.356 567.427   1
   1  -3  23 629.325 429.895   2
  -1  -3 -23 925.553 407.916   7
   1  -3  22 9400.95 960.482   2
  -1  -3 -22 8537.38 831.402   7
   1  -3  22 8705.43 867.782   3
   1   3 -22 10277.0 1041.97   1
  -1   3  21 8079.82 499.025   2
   1  -3  21 7498.33 800.239   3
  -1  -3 -21 9278.08 838.252   7
   1  -3  21 8602.82 900.426   2
   1   3 -21 9124.52 950.404   1
  -1  -3 -20 1293.16 253.946   6
  -1   3  20 1601.05 230.288   2
  -1  -3 -20 2208.46 499.602   7
   1  -3  20 1590.10 412.941   3
   1  -3  20 2124.09 502.681   2
   1   3 -20 2434.45 597.236   1
  -1   3  19 3842.40 330.936   2
  -1  -3 -19 3865.04 566.007   7
  -1  -3 -19 3807.34 371.403   6
   1  -3  19 3777.51 620.646   2
   1   3 -19 4554.26 715.738   1
   1  -3  19 3719.87 554.040   3
   1   3 -18 1317.69 555.617   1
  -1  -3 -18 845.988 200.844   6
  -1  -3 -18 1893.96 437.625   7
   1  -3  18 455.947 278.889   3
   1  -3  18 1261.48 386.614   2
  -1   3  18 842.798 178.391   2
  -1  -3 -17 882.352 329.730   7
   1  -3  17 490.739 288.057   3
   1   3 -17 897.478 534.632   1
  -1   3  17 230.225 150.364   2
   1  -3  17 270.576 311.815   2
  -1  -3 -17 365.028 159.582   6
  -1  -3 -16 24388.4 731.422   6
   1  -3  16 26108.5 1242.48   3
  -1  -3 -16 25948.3 1193.35   7
   1  -3  16 28424.6 1439.59   2
  -1   3  16 24662.6 747.670   2
  -1  -3 -15 7099.05 630.017   7
  -1  -3 -15 6346.52 354.838   6
   1  -3  15 6211.54 689.701   2
  -1   3  15 7360.49 409.458   2
   1  -3  15 6691.27 651.794   3
  -1  -3 -14 6782.68 597.340   7
   1  -3  14 6290.93 678.653   2
   1  -3  14 6661.80 610.463   3
  -1  -3 -14 6751.85 331.841   6
  -1   3  13 488.550 217.379   1
  -1  -3 -13 351.481 230.252   7
  -1  -3 -13 389.568 94.7911   6
   1  -3  13 294.403 253.453   3
   1  -3  13 295.377 279.069   2
  -1  -3 -12 2938.71 169.077   6
  -1   3  12 2856.48 367.473   1
  -1   3  12 3069.94 339.966   6
   1  -3  12 3758.12 467.987   3
   1  -3  12 3761.18 544.434   2
  -1  -3 -12 3024.45 401.859   7
  -1  -3 -11 39593.7 1288.82   7
   1  -3  11 41609.3 1390.04   3
  -1   3  11 40048.3 1287.96   5
   1  -3  11 40419.7 1554.30   2
  -1   3  11 37832.1 1143.65   1
  -1   3  11 39803.9 1052.83   6
   1  -3  10 4230.74 484.952   3
  -1   3  10 4196.53 358.973   6
   1  -3  10 4960.83 591.082   2
  -1  -3 -10 4210.79 441.803   7
  -1   3  10 4251.74 460.653   5
  -1   3   9 40822.4 980.795   6
  -1   3   9 39906.1 1209.71   5
   1  -3   9 37155.0 1261.51   3
   1  -3   9 40257.5 1484.65   2
  -1  -3  -9 38206.0 1213.21   7
  -1   3   8 16074.6 754.065   5
  -1  -3  -8 16811.8 883.696   4
   1  -3   8 16144.1 946.502   2
   1  -3   8 16347.7 822.650   3
  -1  -3  -8 15359.1 413.277   2
  -1   3   8 16469.0 608.693   6
  -1  -3  -8 15769.7 776.223   7
  -1   3   7 6791.98 423.736   2
  -1  -3  -7 7418.05 540.999   7
   1  -3   7 8017.14 668.983   1
   1  -3   7 7302.91 645.492   2
  -1  -3  -7 6962.06 581.582   4
  -1   3   7 7294.23 407.321   6
  -1   3   7 7008.58 494.797   5
   1  -3   7 6454.07 532.168   3
  -1  -3  -7 6840.34 325.748   2
  -1  -3  -6 10538.5 619.277   7
  -1  -3  -6 11163.6 452.964   2
   1  -3   6 10316.3 722.478   2
   1  -3   6 11111.6 674.904   3
  -1   3   6 10279.4 478.603   6
  -1  -3  -6 10629.7 690.480   4
   1   3  -6 10727.0 658.245   1
  -1   3   6 10799.4 579.621   5
  -1   3   6 10594.7 535.617   2
   1   3  -5 39381.6 702.258   3
  -1   3   5 39759.7 1047.38   5
   1  -3   5 36352.9 1287.86   2
  -1  -3  -5 37896.5 1260.14   4
  -1   3   5 39372.7 1035.14   2
   1  -3   5 37716.6 1180.51   3
  -1  -3  -5 37971.4 885.101   2
   1   3  -5 39310.1 1175.43   1
  -1  -3  -5 40003.8 1142.44   7
  -1   3   5 38962.6 926.102   6
  -1   3   4 199068. 2252.41   5
  -1   3   4 197680. 2382.69   2
   1   3  -4 205092. 1524.67   3
   1  -3   4 202143. 2682.31   3
   1   3  -4 202581. 2551.46   1
  -1   3   4 199709. 2138.30   6
   1  -3   4 203553. 2919.58   2
  -1  -3  -4 195173. 2501.83   7
  -1  -3  -4 198270. 2137.74   2
   1  -3   3 43850.3 1266.13   3
  -1   3   3 47179.0 1070.08   5
  -1   3   3 45747.0 1185.15   2
  -1  -3  -3 45580.8 1090.16   2
   1  -3   3 43741.9 1334.07   2
   1   3  -3 46393.3 738.048   3
   1   3  -3 45600.2 1171.55   1
  -1   3   3 45370.6 1056.97   6
  -1  -3  -2 129630. 1904.81   2
   1   3  -2 135184. 1322.42   3
   1  -3   2 125235. 2182.30   2
   1  -3   2 130289. 2159.05   3
   1   3  -2 137698. 1921.34   1
  -1   3   2 132893. 2070.20   2
  -1   3   2 132441. 1725.02   5
  -1   3   2 133696. 1869.86   6
  -1   3   1 54004.1 1226.38   6
  -1   3   1 56732.1 1387.22   2
  -1   3   1 55516.4 1092.75   5
   1   3  -1 54823.4 1164.32   1
  -1  -3  -1 53649.5 1110.60   1
   1  -3   1 54576.4 1401.90   2
   1   3  -1 55433.9 1332.32   2
  -1  -3  -1 51877.3 1259.11   2
   1  -3   1 55060.3 1410.35   3
   1   3  -1 54430.7 912.552   3
   1  -3   0 89064.1 1738.29   2
   1   3   0 90868.5 1639.53   2
  -1  -3   0 90381.5 1719.26   2
   1  -3   0 91858.2 1838.90   3
   1   3   0 89478.6 1243.82   3
  -1   3   0 90786.3 1787.77   3
   1   3   0 92274.9 1446.07   1
  -1  -3   0 86956.4 1511.53   1
  -1   3  -1 54932.1 1375.21   3
   1   3   1 55295.8 1266.93   7
   1   3   1 52736.3 1201.66   2
  -1  -3   1 55766.1 1394.47   2
  -1  -3   1 55565.0 1251.97   1
   1   3   1 53402.0 1052.77   1
   1   3   1 54931.9 1054.93   3
   1  -3  -1 53054.8 1412.26   3
   1  -3  -2 132749. 2345.81   7
   1   3   2 133892. 1822.00   2
   1  -3  -2 132736. 2256.80   3
  -1   3  -2 135130. 2131.93   3
   1   3   2 131806. 1553.09   1
   1   3   2 130582. 1928.32   7
  -1  -3   2 130751. 2200.65   2
  -1  -3   2 132713. 1372.57   3
  -1  -3   2 132151. 2022.41   1
  -1   3  -3 47190.9 1258.68   3
  -1  -3   3 47866.7 1385.88   2
   1   3   3 45792.6 700.529   6
  -1  -3   3 47211.9 809.824   3
   1   3   3 46366.8 865.615   1
   1   3   3 44057.4 1118.43   7
  -1  -3   3 47441.1 1276.12   1
   1  -3  -3 43774.5 1359.97   7
   1   3   3 45257.9 1012.77   2
   1  -3  -3 42821.9 1337.41   3
   1   3   4 200496. 1692.86   1
   1   3   4 195289. 1170.60   6
  -1  -3   4 198350. 2678.71   1
  -1   3  -4 201347. 2569.94   3
   1   3   4 198275. 1988.20   2
   1  -3  -4 198814. 2902.13   7
  -1  -3   4 195458. 2862.64   2
   1   3   4 200827. 2357.63   7
  -1  -3   4 195731. 1692.06   3
   1  -3  -5 39522.1 998.410   6
   1  -3  -5 40505.2 1329.77   7
   1  -3  -5 39960.2 1291.03   4
  -1  -3   5 39447.7 779.292   3
  -1   3  -5 38345.9 1131.57   3
  -1  -3   5 38292.6 1219.57   1
  -1  -3   5 38262.7 1314.46   2
   1  -3  -5 38626.0 1132.45   5
   1   3   5 40582.5 839.552   2
   1   3   5 38371.4 1033.93   7
   1   3   5 38914.4 721.465   1
   1  -3  -6 10737.3 525.167   6
  -1  -3   6 10401.1 719.265   2
   1  -3  -6 10291.2 701.449   7
   1  -3  -6 11517.7 656.760   5
   1  -3  -6 11140.3 699.784   4
  -1   3  -6 10452.2 604.777   3
   1   3   6 10947.4 402.442   2
   1   3   6 9838.69 531.800   7
  -1  -3   6 10687.0 430.340   3
  -1  -3   6 10345.9 687.406   1
   1   3   7 6745.76 460.488   7
  -1  -3   7 6954.66 378.909   3
   1   3   7 7099.94 294.824   2
  -1  -3   7 7565.39 656.069   2
   1  -3  -7 6167.79 543.841   4
  -1  -3   7 7416.33 596.085   1
  -1   3  -7 7411.23 527.072   3
   1  -3  -7 6617.86 592.859   7
   1  -3  -7 8166.83 584.471   5
   1  -3  -7 7021.31 425.036   6
   1   3   8 17074.5 430.099   1
   1   3   8 16537.4 373.126   2
   1   3   8 15488.4 682.588   7
  -1  -3   8 16676.5 595.000   3
   1  -3  -8 16140.6 824.807   5
  -1  -3   8 16273.9 953.576   2
  -1   3  -8 16370.3 782.971   3
   1  -3  -8 16208.0 633.553   6
  -1  -3   8 17570.6 932.225   1
   1  -3  -8 16259.5 867.191   4
   1  -3  -8 16290.0 886.310   7
   1  -3  -9 41320.7 1336.71   5
  -1   3  -9 38940.6 1229.33   3
   1  -3  -9 41511.4 1011.29   6
  -1  -3   9 39997.5 1500.87   2
   1   3   9 40590.5 1102.58   7
  -1  -3   9 40512.4 972.707   3
   1   3   9 39117.0 693.726   1
   1  -3  -9 38731.7 1381.92   7
   1  -3 -10 3926.57 476.459   7
  -1   3 -10 5333.07 497.253   3
  -1  -3  10 4253.96 364.503   3
  -1  -3  10 5396.99 637.681   2
   1  -3 -10 4751.44 363.913   6
   1   3  10 4575.28 269.018   1
  -1  -3  11 39580.7 1072.72   3
  -1  -3  11 42479.2 1621.85   2
   1  -3 -11 38868.6 1421.75   7
   1  -3 -11 40263.9 1037.30   6
   1   3  11 39041.8 794.352   1
  -1  -3  12 3304.04 350.981   3
   1  -3 -12 3519.81 497.847   7
  -1  -3  12 3544.39 545.467   2
   1   3  12 2975.84 253.561   1
   1  -3 -12 2978.45 306.418   6
  -1  -3  13 264.429 213.654   3
   1  -3 -13 396.099 143.250   6
  -1  -3  13 562.240 332.084   2
   1  -3 -13 253.927 266.807   7
   1   3  13 192.590 126.285   1
  -1  -3  14 6534.11 701.067   2
   1  -3 -14 5822.28 446.731   6
   1  -3 -14 7184.63 692.042   7
  -1  -3  14 6412.08 523.142   3
   1   3  14 6396.12 408.154   1
  -1   3 -15 7588.55 759.865   1
   1  -3 -15 6637.73 684.507   7
  -1  -3  15 6463.56 739.795   2
  -1  -3  15 6672.05 557.032   3
   1   3  15 6529.67 433.057   1
   1  -3 -15 7080.99 505.225   6
   1  -3 -16 25290.5 972.987   6
   1   3  16 25617.6 886.865   1
   1  -3 -16 24951.3 1276.97   7
  -1   3 -16 24621.2 1329.32   1
  -1  -3  16 26277.7 1093.53   3
  -1  -3  16 25240.7 1417.63   2
   1  -3 -17 573.194 207.850   6
  -1  -3  17 683.861 288.666   3
   1  -3 -17 903.753 382.130   7
  -1   3 -17 536.645 351.758   1
   1   3  17 681.246 215.074   1
   1   3  17 494.479 309.431   5
  -1  -3  17 793.588 393.041   2
   1  -3 -18 795.194 240.038   6
  -1   3 -18 753.966 391.240   1
   1  -3 -18 1431.96 399.610   7
   1   3  18 1320.73 264.378   1
   1   3  18 818.180 344.492   5
  -1  -3  18 817.881 315.648   3
  -1  -3  18 1016.40 427.868   2
   1   3  19 3058.96 382.232   1
  -1  -3  19 3265.85 484.345   3
   1   3  19 3409.73 535.754   5
  -1   3 -19 4554.34 704.040   1
  -1  -3  19 3770.30 634.821   2
   1  -3 -19 4289.08 629.761   7
  -1  -3  20 1369.60 473.108   2
   1   3  20 923.365 404.589   5
   1  -3 -20 1429.29 459.133   7
  -1  -3  20 1879.07 426.444   3
  -1  -3  21 8644.72 951.468   2
   1  -3 -21 8978.63 885.417   7
  -1   3 -21 6985.34 863.024   1
  -1  -3  21 7877.58 743.524   3
  -1  -3  22 8577.46 956.190   2
  -1   3 -22 8455.28 921.105   1
  -1  -3  22 8972.84 832.588   3
   1  -3 -22 7667.24 851.653   7
  -1  -3  23 295.778 401.008   2
   1  -3 -23 1521.49 550.639   7
  -1   3 -23 207.388 504.741   1
  -1  -3  23 1275.76 433.345   3
  -1  -3  24 3998.85 618.203   3
   1  -3 -24 3772.37 658.641   7
  -1   3 -24 4131.91 746.878   1
  -1  -3  24 5249.06 797.231   2
  -1  -3  25 2729.80 565.040   3
   1  -3 -25 2505.34 603.226   7
  -1   3 -25 3039.50 687.620   1
  -1  -3  25 1387.07 505.178   2
  -1  -3  26 3883.86 758.385   2
  -1  -3  26 4350.04 697.711   3
   1  -3 -26 5133.54 805.613   7
  -1   3 -26 4659.26 845.562   1
  -1  -3  27 5868.50 903.762   2
  -1  -3  27 6605.53 824.529   3
  -1   3 -27 5062.63 821.895   1
   1  -3 -27 5725.61 852.341   7
  -1  -3  28 1231.72 477.547   3
  -1   3 -28 1884.59 664.473   1
  -1  -3  28 960.158 499.925   2
   1  -3 -28 1926.80 616.046   7
   1  -3 -29 3098.66 676.991   7
  -1  -3  29 2822.17 608.363   3
  -1  -3  29 2914.71 665.423   2
  -1   3 -29 2580.75 718.520   1
  -1  -3  30 3054.24 676.006   3
  -1  -3  30 2015.85 650.285   2
   1  -3 -30 3709.15 769.524   7
  -1  -3  31 4339.85 873.766   2
  -1  -3  31 3863.52 753.743   3
   1  -3 -31 4028.24 843.256   7
  -1   3 -31 4214.39 866.575   1
  -1   3 -32 4757.91 910.327   1
   1  -3 -32 6593.74 1016.41   7
  -1  -3  32 6035.05 910.249   3
  -1   3 -33 5181.22 965.607   1
  -1  -3  33 1893.99 623.829   3
  -1  -3  34 1141.33 556.792   3
  -1   3 -34 1881.90 741.895   1
  -1  -3  35 2017.06 657.496   3
   1  -4  33 4291.70 828.846   3
   1  -4  32 786.062 512.713   3
  -1  -4 -32 197.680 387.401   7
   1  -4  31 3775.35 818.765   2
  -1  -4 -31 2975.04 739.940   7
   1   4 -31 3458.08 867.141   1
   1  -4  31 3310.96 742.302   3
  -1  -4 -30 2300.05 663.149   7
   1   4 -30 3729.31 897.886   1
   1  -4  30 3524.61 764.417   2
   1  -4  30 3482.97 790.558   3
  -1  -4 -29 8177.46 1043.27   7
   1   4 -29 9283.60 1171.52   1
   1  -4  29 9143.57 1085.31   3
   1  -4  29 6024.64 953.357   2
   1  -4  28 3128.93 738.206   2
   1  -4  28 3724.11 760.941   3
   1   4 -28 4687.07 917.598   1
  -1  -4 -28 4199.89 788.950   7
   1  -4  27 4906.90 862.776   2
   1  -4  27 5446.87 838.029   3
  -1  -4 -27 5093.39 803.763   7
   1   4 -27 6543.81 1026.66   1
  -1  -4 -26 11948.9 1137.26   7
   1  -4  26 12574.0 1256.72   2
   1  -4  26 10220.6 1065.27   3
   1   4 -26 12883.1 1285.90   1
   1   4 -25 4237.17 846.795   1
  -1  -4 -25 2653.87 590.001   7
   1  -4  25 2062.93 611.023   2
   1  -4  25 2448.90 560.188   3
   1   4 -24 5117.43 865.642   1
   1  -4  24 4280.26 720.403   3
   1  -4  24 5731.15 849.993   2
  -1  -4 -24 5408.44 765.660   7
  -1  -4 -23 5456.59 747.678   7
   1  -4  23 6297.44 806.820   3
   1   4 -23 5546.82 846.499   1
   1  -4  23 5540.38 817.967   2
   1  -4  22 11878.8 1151.35   2
   1  -4  22 12204.5 1040.08   3
   1   4 -22 12538.4 1166.52   1
  -1  -4 -22 10844.1 983.207   7
  -1  -4 -21 6190.24 764.569   7
   1   4 -21 7508.05 945.435   1
   1  -4  21 6239.55 762.985   3
   1  -4  21 5874.38 826.348   2
  -1  -4 -20 5345.71 690.600   7
   1   4 -20 4902.31 808.453   1
   1  -4  20 4841.68 759.828   2
   1  -4  20 4890.22 700.626   3
   1  -4  19 9618.56 881.328   3
   1  -4  19 7787.16 904.207   2
  -1  -4 -19 9912.84 888.011   7
   1   4 -19 9891.50 1005.41   1
  -1   4  18 10155.0 469.385   2
   1   4 -18 10170.7 1007.31   1
   1  -4  18 9922.27 993.746   2
  -1  -4 -18 10105.9 864.362   7
   1  -4  18 10093.8 873.051   3
  -1  -4 -18 9305.23 363.932   6
  -1  -4 -17 2161.99 158.199   6
  -1   4  17 2652.98 273.619   2
   1   4 -17 2344.69 568.176   1
  -1  -4 -17 2148.28 432.111   7
   1  -4  17 2952.15 610.934   2
   1  -4  17 3021.43 524.952   3
  -1   4  17 2614.22 261.397   2
  -1  -4 -16 13414.0 952.170   7
   1   4 -16 12909.2 1027.99   1
   1  -4  16 13679.5 969.285   3
   1  -4  16 13930.1 1108.39   2
  -1   4  16 12930.0 575.548   2
   1  -4  15 2881.57 485.195   3
  -1  -4 -15 3351.81 500.906   7
   1  -4  15 4018.65 640.332   2
  -1   4  15 2833.50 287.782   2
  -1   4  14 1388.39 361.253   5
  -1   4  14 1574.33 228.643   2
   1  -4  14 1562.00 380.540   3
   1   4 -14 637.703 397.785   1
   1  -4  14 1417.95 447.639   2
  -1  -4 -14 850.451 301.347   7
  -1  -4 -13 13685.3 902.035   7
   1   4 -13 12647.1 943.111   1
   1  -4  13 12781.6 1020.51   2
   1  -4  13 13189.9 887.707   3
  -1   4  13 13144.7 853.219   5
  -1   4  13 13749.3 653.809   6
  -1   4  13 14247.5 630.461   2
  -1   4  13 15315.4 863.872   4
   1   4 -12 4066.00 558.305   1
   1  -4  12 4382.76 540.668   3
  -1   4  12 5321.47 557.211   4
  -1   4  12 4861.43 392.375   2
  -1   4  12 4240.45 524.410   5
  -1  -4 -12 4519.32 526.017   7
  -1   4  12 4626.90 389.162   6
   1  -4  12 4616.10 662.161   2
  -1   4  11 15247.1 871.919   5
   1   4 -11 15268.0 979.437   1
  -1   4  11 15172.7 677.116   2
  -1   4  11 15910.8 656.262   6
   1  -4  11 15828.0 928.985   3
  -1  -4 -11 15092.3 909.365   7
   1  -4  11 14424.5 1046.97   2
  -1   4  11 15965.6 888.228   4
  -1  -4 -10 30333.1 1260.59   7
  -1   4  10 30475.3 1198.69   4
  -1   4  10 29338.8 866.925   6
  -1   4  10 28407.6 945.016   2
   1  -4  10 31330.6 1270.47   3
   1  -4  10 30164.6 1454.51   2
   1   4 -10 31922.5 1362.47   1
  -1   4  10 31052.5 1200.40   5
   1  -4   9 32735.4 1487.67   2
  -1   4   9 32388.5 1026.82   2
   1  -4   9 32712.5 1293.09   3
  -1   4   9 31029.2 880.531   6
  -1  -4  -9 31649.2 739.213   2
  -1  -4  -9 32972.2 1292.51   7
  -1   4   9 32856.2 1191.49   5
   1   4  -9 34733.0 1384.42   1
  -1  -4  -8 25232.1 742.351   2
  -1   4   8 25391.0 929.306   2
  -1   4   8 24876.9 1021.06   5
   1  -4   8 24739.3 1121.43   3
   1  -4   8 24503.7 1265.26   2
  -1  -4  -8 23868.7 1093.11   7
   1   4  -8 25412.8 1149.55   1
  -1   4   8 23874.5 770.810   6
   1  -4   7 3039.66 421.962   3
  -1  -4  -7 3199.87 303.240   2
  -1   4   7 3023.20 398.894   5
  -1   4   7 2960.64 292.450   6
   1   4  -7 2561.59 246.897   3
  -1   4   7 2719.03 331.259   2
  -1  -4  -7 2891.07 418.254   7
   1   4  -7 3460.04 482.592   1
   1  -4   7 2438.00 473.650   2
  -1  -4  -6 50116.9 1200.49   2
   1  -4   6 49655.5 1721.95   2
  -1   4   6 51102.2 1382.59   5
   1  -4   6 47560.0 1508.70   3
   1   4  -6 52453.6 1538.07   1
   1   4  -6 50146.0 963.615   3
  -1   4   6 49504.0 1133.96   6
  -1   4   6 49320.6 1347.74   2
  -1  -4  -6 47380.3 1490.35   7
  -1  -4  -5 101854. 2144.41   7
   1  -4   5 104421. 2414.21   2
  -1   4   5 103639. 1974.61   2
  -1  -4  -5 101925. 1791.35   2
  -1   4   5 103779. 1676.50   6
  -1   4   5 105667. 1940.50   5
   1   4  -5 103697. 2117.07   1
   1  -4   5 103690. 2168.56   3
   1   4  -5 102057. 1362.92   3
  -1   4   4 51370.4 1432.51   2
   1   4  -4 54714.2 1496.74   1
   1  -4   4 51615.8 1541.71   3
  -1  -4  -4 52505.2 1338.35   2
   1   4  -4 50218.8 968.884   3
   1  -4   4 50901.3 1674.96   2
  -1   4   4 53265.3 1246.52   6
  -1   4   4 50406.8 1621.23   3
  -1   4   4 51693.2 1332.31   5
  -1   4   3 19942.9 1009.69   3
   1   4  -3 19752.0 637.145   3
  -1   4   3 21253.4 817.274   6
   1  -4   3 20032.2 1042.54   2
   1   4  -3 20175.9 984.652   2
  -1  -4  -3 21161.6 892.704   2
  -1   4   3 20579.7 934.147   2
   1   4  -3 20143.3 895.332   1
  -1   4   3 20269.9 826.983   5
   1  -4   3 20353.5 984.753   3
  -1   4   2 49646.4 1528.25   3
   1  -4   2 52465.0 1548.15   3
  -1   4   2 54125.8 1313.31   5
  -1   4   2 52824.4 1526.97   2
   1   4  -2 55720.9 1571.98   2
   1   4  -2 53419.7 1400.68   1
  -1  -4  -2 53877.0 1453.50   2
   1   4  -2 51078.8 1056.92   3
  -1   4   2 54137.3 1341.54   6
   1  -4   2 53038.8 1624.31   2
  -1   4   1 42286.2 1397.54   2
   1   4  -1 45773.0 1404.14   2
   1   4  -1 42927.5 1211.94   1
   1  -4   1 41664.7 1411.22   3
   1   4  -1 43113.4 1008.81   3
  -1   4   1 44596.2 1429.23   3
   1  -4   1 41465.1 1420.08   2
  -1  -4  -1 44635.4 1391.98   2
   1   4   0 467306. 3464.98   3
   1  -4   0 479666. 4592.56   2
   1  -4   0 480375. 4698.89   3
  -1   4   0 490882. 4786.38   2
   1   4   0 465727. 4368.53   7
  -1  -4   0 475548. 4559.41   2
   1   4   0 481172. 3877.34   1
  -1   4   0 474061. 4538.42   3
   1   4   0 482152. 4348.05   2
   1  -4  -1 42246.5 1437.69   3
   1   4   1 41363.0 1315.38   7
   1   4   1 40895.6 1083.95   3
   1  -4  -1 41734.4 1357.30   2
  -1  -4   1 41311.3 1403.36   2
   1   4   1 42526.2 1140.74   1
  -1   4  -1 42025.4 1352.34   3
  -1  -4   1 43548.3 1309.60   1
  -1   4  -1 45147.5 1487.80   1
  -1   4  -1 42223.9 1457.14   2
   1   4   1 44834.9 1308.63   2
  -1   4  -2 51713.2 1480.18   3
   1   4   2 51713.8 1461.17   7
  -1   4  -2 55736.8 1674.06   1
   1   4   2 52110.3 1356.24   2
   1   4   2 53242.2 1287.03   3
   1  -4  -2 49588.2 1574.96   3
  -1  -4   2 53155.3 1627.07   2
   1   4   2 51401.3 1192.71   1
  -1  -4   2 48663.2 1444.10   1
  -1  -4   3 20738.8 1057.14   2
   1   4   3 20663.4 836.042   3
   1   4   3 20193.5 723.526   1
  -1   4  -3 19845.4 921.473   3
   1   4   3 19915.4 811.292   2
  -1  -4   3 21273.4 694.384   3
  -1   4  -3 19455.2 1023.08   1
   1   4   3 20894.6 916.914   7
  -1  -4   3 20953.2 977.050   1
   1   4   4 52149.3 1112.12   1
   1   4   4 53902.6 1272.76   2
   1  -4  -4 52637.4 1711.62   7
  -1  -4   4 52777.7 1583.20   1
  -1  -4   4 52831.0 1086.13   3
  -1  -4   4 53095.5 1706.78   2
  -1   4  -4 53390.2 1483.95   3
   1   4   4 51196.4 1433.49   7
  -1  -4   5 100775. 2253.85   1
  -1  -4   5 102284. 2398.45   2
   1   4   5 102858. 1516.95   1
  -1   4  -5 103978. 2060.04   3
   1   4   5 100926. 969.520   6
   1   4   5 100868. 1978.06   7
  -1  -4   5 104418. 1532.85   3
   1   4   5 104524. 1693.17   2
   1  -4  -5 101860. 2407.07   7
   1  -4  -6 49520.5 1688.47   7
   1   4   6 50259.1 1027.57   1
   1   4   6 48769.4 1372.90   7
   1   4   6 51492.8 1130.76   2
  -1  -4   6 49859.7 1734.42   2
  -1  -4   6 48084.7 1091.54   3
  -1   4  -6 51020.6 1448.56   3
  -1  -4   7 3631.12 558.598   2
   1   4   7 3003.06 270.067   1
  -1   4  -7 2956.92 378.246   3
   1   4   7 2851.33 360.990   7
   1   4   7 3130.84 281.306   2
   1  -4  -7 3552.17 507.362   7
  -1  -4   7 2779.51 303.877   3
  -1  -4   8 25432.0 842.399   3
   1   4   8 25035.0 689.760   2
  -1  -4   8 25624.7 1300.64   2
   1   4   8 24493.0 981.521   7
   1  -4  -8 25847.5 1238.63   7
  -1   4  -8 24097.6 1009.99   3
  -1  -4   9 33461.8 1510.62   2
  -1  -4   9 32081.6 968.145   3
   1  -4  -9 32429.7 1407.00   7
   1  -4  -9 32278.8 969.696   6
   1   4   9 32484.7 705.006   2
   1  -4 -10 29391.2 921.090   6
   1   4  10 29188.2 688.986   1
  -1  -4  10 28875.6 949.779   3
   1   4  10 29340.7 571.449   2
  -1  -4  10 30467.4 1476.78   2
   1  -4 -10 29301.8 1367.25   7
   1  -4 -11 15725.7 683.197   6
  -1  -4  11 15917.0 1093.54   2
   1  -4 -11 15529.4 1023.99   7
   1   4  11 15478.8 524.289   1
  -1  -4  11 16614.9 752.031   3
  -1  -4  12 4905.80 439.206   3
   1   4  12 5123.30 325.912   1
  -1  -4  12 4168.07 617.979   2
   1  -4 -12 4794.32 392.273   6
   1  -4 -12 4965.73 623.933   7
   1  -4 -13 12993.7 634.661   6
   1   4  13 13553.7 813.208   4
  -1  -4  13 13875.0 1059.46   2
   1   4  13 14372.6 975.319   5
   1   4  13 12985.3 521.288   1
   1  -4 -13 14539.6 1021.23   7
  -1  -4  13 14423.4 751.970   3
  -1   4 -14 1368.14 431.477   1
  -1  -4  14 1172.93 279.487   3
   1  -4 -14 1442.00 240.713   6
   1  -4 -14 1156.44 403.783   7
   1   4  14 1501.52 413.105   5
   1   4  14 1415.93 223.320   1
  -1  -4  14 1006.15 398.604   2
   1  -4 -15 2964.28 329.676   6
  -1   4 -15 2911.17 591.671   1
   1   4  15 2799.06 499.878   5
   1   4  15 3489.75 314.056   1
  -1  -4  15 3410.23 612.144   2
  -1  -4  15 3787.49 442.206   3
   1  -4 -15 4096.27 592.462   7
  -1  -4  16 13439.1 1134.84   2
   1   4  16 13962.1 1014.98   5
  -1   4 -16 15154.0 1131.33   1
  -1  -4  16 13139.1 798.593   3
   1  -4 -16 13974.5 699.132   6
   1  -4 -16 12957.6 1018.80   7
   1   4  16 12501.2 602.402   1
  -1  -4  17 2448.50 394.051   3
   1  -4 -17 2323.62 537.044   7
   1   4  17 2027.68 477.951   5
  -1   4 -17 2863.29 624.442   1
  -1  -4  17 2466.14 601.823   2
   1   4  17 2049.77 281.269   1
   1  -4 -17 2322.62 318.621   6
   1  -4 -18 9435.04 616.111   6
  -1  -4  18 10454.6 1048.53   2
   1   4  18 10535.0 929.678   5
   1  -4 -18 9913.40 942.342   7
  -1  -4  18 10519.8 772.182   3
  -1   4 -18 11874.0 1081.39   1
   1   4  19 10217.6 926.883   5
  -1   4 -19 9925.20 1016.36   1
   1  -4 -19 8798.44 904.336   7
   1  -4 -19 10300.8 660.746   6
  -1  -4  19 10369.1 792.959   3
  -1  -4  19 10372.6 1043.23   2
   1   4  20 4219.08 639.281   5
  -1  -4  20 4196.74 731.669   2
  -1  -4  20 4722.26 588.458   3
   1  -4 -20 5200.92 749.900   7
  -1   4 -20 4827.58 753.142   1
  -1   4 -21 5787.19 847.665   1
   1  -4 -21 6084.77 811.195   7
  -1  -4  21 6395.06 867.447   2
   1   4  21 7338.28 823.970   5
  -1  -4  21 6446.79 690.109   3
  -1   4 -22 11530.1 1143.83   1
   1  -4 -22 12004.9 1113.34   7
  -1  -4  22 12174.0 1195.91   2
  -1  -4  22 12408.5 936.457   3
   1   4  22 14244.5 1135.22   5
  -1  -4  23 5188.19 863.320   2
  -1  -4  23 4832.93 657.419   3
  -1   4 -23 4460.46 789.353   1
   1  -4 -23 6155.28 868.805   7
   1  -4 -24 4877.04 786.806   7
  -1  -4  24 5684.42 714.790   3
  -1   4 -24 3682.22 781.356   1
  -1  -4  24 4772.65 829.933   2
   1  -4 -25 3764.82 740.197   7
  -1  -4  25 2119.90 636.675   2
  -1  -4  25 2347.13 535.697   3
  -1   4 -25 1353.41 587.098   1
   1  -4 -26 11228.9 1175.14   7
  -1  -4  26 11940.5 1273.89   2
  -1   4 -26 13084.9 1313.71   1
  -1  -4  26 11407.4 1015.83   3
  -1  -4  27 5629.78 927.125   2
  -1  -4  27 4637.80 703.038   3
  -1   4 -27 4379.40 811.398   1
   1  -4 -27 4903.69 831.814   7
  -1  -4  28 3207.68 631.342   3
   1  -4 -28 3696.98 758.143   7
  -1   4 -28 3671.94 829.863   1
  -1  -4  28 3951.55 857.382   2
  -1  -4  29 8724.53 959.140   3
  -1   4 -29 8984.60 1143.88   1
  -1  -4  29 8713.66 1170.98   2
   1  -4 -29 8574.62 1103.60   7
  -1  -4  30 2524.81 600.842   3
   1  -4 -30 2504.97 686.869   7
  -1  -4  30 3565.18 856.634   2
  -1   4 -30 3268.08 830.785   1
  -1   4 -31 4029.66 871.243   1
   1  -4 -31 3559.89 777.779   7
  -1  -4  31 4183.34 884.296   2
  -1  -4  31 2970.54 651.678   3
  -1   4 -32 1271.51 749.124   1
  -1  -4  32 541.867 443.950   3
  -1  -4  32-571.360 524.624   2
   1  -5  33-181.916 410.068   3
   1  -5  32 549.289 438.229   2
   1  -5  32 513.297 485.243   3
   1  -5  31 1955.65 632.463   3
  -1  -5 -31 1612.24 632.578   7
   1  -5  31 1332.76 600.926   2
   1  -5  30 328.969 472.523   2
   1  -5  30 1183.55 536.116   3
  -1  -5 -30 45.7866 467.202   7
   1  -5  29 2968.77 772.779   2
   1   5 -29 4213.51 984.986   1
  -1  -5 -29 2143.14 654.774   7
   1  -5  29 1850.03 561.189   3
   1  -5  28 375.364 482.644   2
   1   5 -28 1135.88 683.436   1
   1  -5  28 774.232 471.747   3
  -1  -5 -28 270.415 407.004   7
  -1  -5 -27 1653.55 531.140   7
   1   5 -27 2244.20 741.913   1
   1  -5  27 2874.62 674.308   3
   1  -5  27 3498.06 779.482   2
   1   5 -26 2304.27 670.766   1
   1  -5  26 3256.32 661.703   3
   1  -5  26 1673.21 607.172   2
  -1  -5 -26 1921.91 601.813   7
   1  -5  25 707.925 472.334   2
   1  -5  25 888.581 430.728   3
  -1  -5 -25 124.039 418.339   7
   1   5 -25 951.761 541.871   1
   1   5 -24 8237.21 1062.26   1
   1  -5  24 7320.75 1028.93   2
  -1  -5 -24 7754.77 954.341   7
   1  -5  24 8342.23 940.605   3
   1  -5  23 1769.18 607.219   2
   1   5 -23 2867.60 763.861   1
   1  -5  23 1879.98 538.019   3
  -1  -5 -23 1461.65 461.368   7
  -1  -5 -22 4837.77 714.145   7
   1  -5  22 5243.16 860.205   2
   1  -5  22 5543.47 770.360   3
   1   5 -22 5373.61 898.297   1
   1  -5  21 14389.4 1157.92   3
   1   5 -21 13972.4 1275.90   1
  -1  -5 -21 13808.5 1178.40   7
   1  -5  21 13129.5 1268.79   2
   1  -5  20 9930.52 1121.96   2
  -1  -5 -20 10111.8 995.254   7
   1  -5  20 11112.7 1006.40   3
   1   5 -20 10793.3 1114.16   1
   1  -5  19 3762.38 739.693   2
  -1  -5 -19 3245.07 595.883   7
   1  -5  19 3968.92 638.015   3
   1   5 -19 3444.91 692.077   1
  -1  -5 -18 6197.49 748.779   7
   1  -5  18 6776.68 789.250   3
   1   5 -18 6295.20 848.122   1
   1  -5  18 5984.75 841.483   2
  -1  -5 -17 1492.49 424.148   7
   1  -5  17 2414.13 515.070   3
   1   5 -17 1169.32 530.317   1
   1  -5  17 2176.66 580.885   2
  -1  -5 -16 1246.08 369.524   7
   1   5 -16 384.554 473.326   1
   1  -5  16 1170.16 509.104   2
  -1   5  16 219.974 333.360   5
   1  -5  16 1195.44 416.741   3
  -1   5  15 2431.31 513.302   4
   1   5 -15 443.836 405.220   1
   1  -5  15 1333.12 479.445   2
  -1  -5 -15 1855.82 445.490   7
   1  -5  15 1844.63 443.673   3
  -1   5  15 1211.71 405.419   5
   1   5 -14 9669.95 924.792   1
  -1   5  14 9749.86 818.746   5
  -1   5  14 10942.3 838.231   4
   1  -5  14 10274.2 878.361   3
  -1   5  14 10668.4 577.195   6
  -1   5  14 9938.53 599.908   2
   1  -5  14 9223.78 960.683   2
  -1  -5 -14 9126.47 840.265   7
  -1   5  13 12485.6 690.476   2
   1  -5  13 11025.6 894.310   3
  -1   5  13 11350.8 865.281   4
   1  -5  13 10160.3 979.517   2
   1   5 -13 11211.3 985.601   1
  -1  -5 -13 11634.2 936.870   7
  -1   5  13 11786.5 870.671   5
  -1   5  13 11435.0 581.519   6
  -1   5  12 3455.46 521.791   5
  -1   5  12 4324.66 578.331   4
  -1   5  12 3288.73 380.529   2
   1  -5  12 2452.23 543.669   2
  -1  -5 -12 3465.96 568.141   7
  -1   5  12 3412.15 343.799   6
   1   5 -12 4408.90 626.928   1
   1  -5  12 3237.66 499.779   3
   1  -5  11 20940.1 1155.47   3
  -1   5  11 22555.2 1123.53   5
  -1   5  11 22049.7 946.467   2
  -1   5  11 22462.9 1151.47   4
   1  -5  11 22767.7 1387.41   2
  -1   5  11 21350.9 769.258   6
   1   5 -11 22229.3 1260.00   1
  -1  -5 -11 21430.3 1200.99   7
  -1  -5 -10 2764.20 480.247   7
  -1   5  10 2521.35 460.530   4
   1  -5  10 2654.43 477.758   3
  -1   5  10 3589.36 491.072   5
   1   5 -10 3857.24 613.404   1
  -1   5  10 3071.01 308.697   6
   1  -5  10 3434.71 655.108   2
  -1   5  10 3677.24 419.821   2
  -1   5   9 16922.8 1016.98   4
  -1   5   9 17235.7 957.737   5
  -1  -5  -9 17340.5 1059.06   7
  -1   5   9 17331.9 872.777   2
   1  -5   9 17305.7 1202.01   2
   1  -5   9 16879.4 1021.55   3
   1   5  -9 18851.7 1108.33   1
  -1   5   9 18103.4 707.703   6
  -1  -5  -9 17825.1 721.716   2
  -1  -5  -8 7925.83 728.134   7
  -1   5   8 7309.72 467.430   6
   1  -5   8 7803.53 701.507   3
  -1  -5  -8 7577.80 514.953   2
   1  -5   8 8094.50 840.063   2
  -1   5   8 7566.71 713.033   4
   1   5  -8 7726.10 455.689   3
  -1   5   8 6563.12 599.571   5
  -1   5   8 7929.47 616.594   2
   1   5  -8 8314.43 749.225   1
   1   5  -7 17517.7 1024.52   1
  -1  -5  -7 18011.7 1067.09   7
  -1   5   7 18471.4 956.547   5
  -1  -5  -7 18598.5 827.288   2
  -1   5   7 16658.2 709.372   6
   1  -5   7 18727.9 1194.20   2
   1   5  -7 17142.4 664.419   3
  -1   5   7 18696.8 930.192   2
  -1   5   7 18522.2 1066.27   4
   1  -5   7 16877.0 991.873   3
  -1   5   6 17089.9 898.274   5
   1  -5   6 17591.2 1019.24   3
  -1  -5  -6 18466.6 859.238   2
  -1   5   6 17324.4 919.386   2
   1  -5   6 17904.7 1138.99   2
   1   5  -6 18731.3 1027.45   1
   1   5  -6 16627.1 649.370   3
  -1   5   6 18306.8 1075.46   4
  -1   5   6 16858.7 734.504   6
   1   5  -5 7294.75 438.750   3
   1   5  -5 8230.70 678.146   1
   1  -5   5 9112.18 838.909   2
  -1  -5  -5 8007.22 612.741   2
  -1   5   5 7514.43 526.604   6
   1  -5   5 8848.12 740.281   3
  -1   5   5 7879.95 731.539   4
  -1   5   5 7788.52 629.194   5
  -1   5   5 6755.57 611.871   2
   1  -5   4 40369.9 1636.90   2
  -1   5   4 39337.9 1322.50   5
  -1  -5  -4 40070.9 1353.16   2
   1   5  -4 38288.0 1002.68   3
   1   5  -4 40974.2 1432.40   1
  -1   5   4 40107.3 1557.99   4
   1  -5   4 39557.2 1500.22   3
  -1   5   4 41977.7 1230.12   6
   1  -5   3 14956.5 942.836   3
   1   5  -3 14552.5 637.244   3
  -1   5   3 15417.7 820.734   5
  -1  -5  -3 14597.7 872.869   2
   1   5  -3 14640.9 860.462   1
  -1   5   3 14593.0 756.676   6
   1  -5   3 14265.8 981.808   2
  -1   5   3 15819.1 996.143   4
   1  -5   2 38741.2 1532.78   2
  -1  -5  -2 38614.6 1409.63   2
  -1   5   2 38367.6 1258.52   5
   1  -5   2 37718.9 1470.27   3
  -1   5   2 39841.3 1267.02   6
   1   5  -2 39690.4 1340.88   1
   1   5  -2 37229.0 1053.84   3
  -1   5   2 38138.8 1538.85   4
   1   5  -1 20061.3 933.953   1
  -1  -5  -1 18296.4 1006.27   2
   1  -5   1 19763.4 1092.50   2
   1  -5   1 19074.4 1053.11   3
   1   5  -1 18581.4 774.312   3
   1  -5   0 13427.1 901.676   3
   1   5   0 13457.4 684.744   3
  -1   5   0 13660.0 908.729   1
   1   5   0 13466.9 757.299   1
  -1  -5   0 13425.7 878.575   2
   1  -5   0 13897.0 911.412   2
  -1  -5   1 18532.2 1073.99   2
   1  -5  -1 17578.7 1032.90   3
   1  -5  -1 19567.4 1050.50   2
   1   5   1 18083.4 824.430   3
   1   5   1 19609.9 877.721   1
  -1   5  -1 19555.4 1096.50   1
  -1  -5   2 37341.1 1401.15   1
   1  -5  -2 40594.3 1551.86   3
  -1   5  -2 41221.5 1593.78   1
   1   5   2 38167.4 1238.99   3
  -1  -5   2 38821.4 1547.21   2
   1  -5  -2 38410.0 1420.30   2
   1   5   2 38594.0 1194.46   1
   1   5   2 38477.1 1325.39   2
   1   5   3 14845.6 733.777   1
   1   5   3 13887.6 778.814   3
   1   5   3 14985.6 827.624   2
  -1  -5   3 14942.9 1008.53   2
  -1  -5   3 14708.2 694.812   3
  -1   5  -3 14901.1 982.212   1
   1   5   4 38719.1 1323.94   3
  -1  -5   4 41253.0 1133.59   3
   1   5   4 41184.7 1174.85   1
   1   5   4 42730.8 1312.33   2
  -1   5  -4 40617.6 1617.86   1
  -1  -5   4 39603.2 1629.25   2
   1   5   5 7518.62 625.921   3
   1   5   5 8393.43 576.168   2
   1   5   5 8405.13 532.625   1
   1  -5  -5 7396.80 750.938   7
  -1  -5   5 7665.77 517.663   3
  -1  -5   5 8098.68 796.485   2
  -1   5  -5 8259.95 768.101   1
  -1   5  -6 19314.4 1173.07   1
   1   5   6 17903.4 806.001   2
   1   5   6 16778.4 718.765   1
  -1  -5   6 17039.3 1131.19   2
   1   5   6 16740.4 445.345   6
  -1  -5   6 17299.7 745.230   3
   1  -5  -6 16658.9 1100.80   7
   1   5   6 16346.0 435.153   6
   1   5   7 18095.4 729.037   1
   1   5   7 17881.8 766.679   2
  -1  -5   7 18818.8 1209.18   2
  -1  -5   7 18618.1 783.409   3
  -1   5  -7 18739.7 1163.58   1
   1  -5  -7 16719.9 1107.52   7
   1   5   7 18622.4 1107.85   5
  -1  -5   8 7846.08 819.785   2
  -1  -5   8 8038.18 537.674   3
   1   5   8 7477.74 740.617   5
   1   5   8 7362.05 466.140   1
   1  -5  -8 7346.26 768.932   7
   1   5   8 7765.35 492.397   2
  -1   5  -8 7806.71 815.006   1
   1   5   9 16761.7 1014.45   4
  -1  -5   9 19330.6 1265.48   2
   1  -5  -9 17816.4 1167.94   7
  -1  -5   9 18083.9 813.475   3
  -1   5  -9 17276.2 1156.54   1
   1   5   9 17606.2 682.505   2
   1   5   9 16803.4 680.482   1
   1   5   9 20211.1 1181.27   5
   1   5  10 2843.96 532.310   5
  -1  -5  10 4325.32 678.333   2
  -1   5 -10 2518.47 569.533   1
  -1  -5  10 2875.11 364.013   3
   1   5  10 2668.52 487.509   4
   1  -5 -10 2960.93 533.613   7
   1   5  10 2491.63 257.792   2
   1  -5 -11 21330.2 1295.82   7
   1   5  11 21358.4 1245.94   5
   1   5  11 21536.3 623.133   2
   1   5  11 20203.4 657.514   1
  -1  -5  11 23584.3 1436.15   2
  -1   5 -11 23637.3 1377.05   1
  -1  -5  11 22046.1 940.582   3
   1   5  11 22728.1 1170.78   4
  -1  -5  12 3470.18 410.157   3
  -1   5 -12 2978.00 568.500   1
  -1  -5  12 3558.31 640.582   2
   1   5  12 3033.79 272.016   1
   1  -5 -12 3150.33 566.571   7
   1   5  12 3143.66 517.194   4
   1   5  12 3167.23 212.018   2
   1   5  12 4298.47 643.377   5
   1  -5 -13 11787.6 1004.89   7
  -1  -5  13 11037.4 1055.63   2
  -1  -5  13 12583.5 763.561   3
  -1   5 -13 12708.1 1062.50   1
   1   5  13 11160.3 931.392   5
   1   5  13 12971.6 901.147   4
   1   5  13 11909.1 528.502   1
   1   5  14 11059.6 942.540   5
   1  -5 -14 9386.75 914.244   7
   1   5  14 9584.48 494.711   1
  -1   5 -14 9924.39 965.411   1
   1  -5 -14 10217.6 588.756   6
  -1  -5  14 10011.1 1017.31   2
  -1  -5  14 9890.39 695.164   3
   1   5  14 10655.5 827.835   4
  -1  -5  15 1598.45 322.947   3
   1  -5 -15 1243.30 236.455   6
   1   5  15 2006.22 483.125   4
  -1   5 -15 1746.71 579.932   1
   1   5  15 1419.82 482.448   5
   1  -5 -15 1399.81 489.150   7
  -1  -5  15 1750.91 550.048   2
   1  -5 -16 795.518 209.260   6
   1   5  16 1674.53 458.809   5
  -1   5 -16 1585.24 561.220   1
  -1  -5  16 1731.94 544.021   2
   1  -5 -16 309.336 296.470   7
  -1  -5  16 646.301 266.974   3
  -1   5 -17 1495.21 486.581   1
  -1  -5  17 1242.07 430.644   2
   1   5  17 1668.48 491.657   5
   1  -5 -17 1949.52 514.663   7
  -1  -5  17 2267.57 408.287   3
  -1  -5  18 5211.20 820.254   2
  -1   5 -18 6434.74 883.337   1
   1   5  18 5601.79 735.766   5
   1  -5 -18 6514.34 824.199   7
  -1  -5  18 5490.47 611.530   3
  -1  -5  19 4333.34 799.331   2
  -1   5 -19 5330.03 832.993   1
   1   5  19 4045.85 674.068   5
   1  -5 -19 3050.88 629.358   7
  -1  -5  19 3844.11 540.520   3
   1  -5 -20 10136.4 1063.69   7
  -1  -5  20 10485.7 844.146   3
   1   5  20 9770.48 979.621   5
  -1   5 -20 12385.3 1209.34   1
  -1  -5  20 11024.9 1171.81   2
  -1  -5  21 13095.1 957.692   3
   1   5  21 12347.7 1096.29   5
   1  -5 -21 11472.8 1145.60   7
  -1   5 -21 13951.3 1259.80   1
  -1  -5  21 14614.2 1369.11   2
  -1  -5  22 4717.61 616.988   3
   1  -5 -22 3939.76 765.806   7
   1   5  22 5739.41 779.162   5
  -1   5 -22 5915.16 888.890   1
  -1  -5  22 6935.49 990.274   2
  -1  -5  23 1893.74 461.537   3
  -1   5 -23 669.517 453.070   1
   1  -5 -23 310.644 380.157   7
  -1  -5  23 2661.65 699.752   2
   1   5  23 1788.75 590.647   5
  -1  -5  24 6819.48 762.878   3
  -1   5 -24 6562.76 989.331   1
  -1  -5  24 7754.44 1075.22   2
   1  -5 -24 6575.87 944.351   7
  -1  -5  25 536.060 353.685   3
  -1   5 -25-229.791 513.046   1
  -1  -5  25 610.592 441.696   2
   1  -5 -25 93.0916 438.805   7
   1  -5 -26 1358.44 545.075   7
  -1  -5  26 2618.55 563.531   3
  -1  -5  26 1905.28 624.066   2
  -1   5 -26 2298.86 745.955   1
   1  -5 -27 3399.43 732.583   7
  -1  -5  27 3199.87 813.054   2
  -1   5 -27 1909.03 632.559   1
  -1  -5  27 3387.13 630.860   3
  -1  -5  28 184.040 465.851   2
   1  -5 -28-153.796 588.461   7
  -1   5 -28 984.437 670.295   1
  -1  -5  28 846.523 445.220   3
   1  -5 -29 1587.57 578.493   7
  -1  -5  29 2765.08 796.070   2
  -1   5 -29 2452.48 746.649   1
   1  -5 -30 302.863 423.191   7
  -1  -5  30 629.035 553.365   2
  -1   5 -30-279.419 589.085   1
  -1  -5  31 1355.79 654.404   2
  -1  -5  32 529.470 561.821   2
   1  -6  31 222.356 423.253   3
  -1  -6 -30 708.874 417.157   7
   1  -6  30 207.786 392.289   3
   1  -6  30 910.121 555.044   2
   1  -6  29 864.739 600.892   2
   1  -6  29 68.6766 381.244   3
  -1  -6 -29-303.961 553.076   7
   1  -6  28 373.615 427.816   3
   1  -6  28 1022.57 575.365   2
  -1  -6 -28-340.528 568.558   7
  -1  -6 -27-30.7030 517.945   7
   1  -6  27 606.401 460.570   2
   1   6 -27 1270.79 680.562   1
   1  -6  27 308.408 393.014   3
   1  -6  26 1616.58 723.464   2
  -1  -6 -26 858.686 413.368   7
   1   6 -26 571.379 605.491   1
   1  -6  26 343.268 358.069   3
   1   6 -25 1205.81 631.467   1
   1  -6  25 1683.34 627.160   2
  -1  -6 -25 767.139 494.958   7
   1  -6  25 1379.39 508.681   3
   1  -6  24 79.0250 375.733   3
  -1  -6 -24 118.370 350.298   7
   1  -6  24 407.898 432.767   2
   1   6 -24-93.9872 446.679   1
   1  -6  23 1509.84 503.992   3
   1  -6  23 1640.02 579.248   2
  -1  -6 -23 1355.50 521.399   7
   1   6 -23 1828.09 619.335   1
   1   6 -22 4639.49 890.675   1
   1  -6  22 4629.67 847.790   2
   1  -6  22 4883.16 749.925   3
  -1  -6 -22 3903.59 743.694   7
  -1  -6 -21 448.608 408.169   7
   1   6 -21 185.500 495.933   1
   1  -6  21 322.932 366.395   3
   1  -6  21-465.170 476.995   2
   1   6 -20 6431.42 958.330   1
   1  -6  20 6734.99 970.562   2
   1  -6  20 7223.15 886.049   3
  -1  -6 -20 7265.56 900.795   7
  -1  -6 -19 8644.51 970.070   7
   1  -6  19 8723.81 1086.60   2
   1   6 -19 9317.13 1070.36   1
   1  -6  19 9645.95 977.852   3
   1  -6  18 2763.42 577.442   3
  -1   6  18 2738.31 600.989   5
   1   6 -18 3584.83 724.962   1
   1  -6  18 2371.61 695.911   2
  -1  -6 -18 3113.62 630.546   7
  -1   6  17 24469.8 1304.98   4
   1   6 -17 22989.7 1526.02   1
   1  -6  17 21771.9 1394.10   3
  -1  -6 -17 22231.3 1461.49   7
   1  -6  17 24688.6 1718.91   2
  -1   6  17 24072.6 1389.64   5
  -1   6  16 4354.65 672.455   4
   1  -6  16 5881.90 772.441   3
  -1   6  16 3360.05 606.790   5
   1   6 -16 2964.85 691.310   1
  -1  -6 -16 4074.05 694.309   7
   1  -6  16 4197.35 796.305   2
  -1  -6 -15 6668.81 831.943   7
   1   6 -15 5576.39 825.625   1
  -1   6  15 7048.29 786.859   5
   1  -6  15 7189.75 808.028   3
  -1   6  15 7091.82 760.308   4
   1  -6  15 8098.48 1005.40   2
  -1   6  14 18003.5 1162.57   4
  -1  -6 -14 19000.8 1288.92   7
   1  -6  14 18255.5 1228.82   3
   1  -6  14 17510.2 1408.61   2
  -1   6  14 18647.6 1175.79   5
   1   6 -14 18918.9 1319.38   1
  -1   6  14 19296.2 742.349   6
  -1  -6 -13 26206.9 1504.39   7
   1  -6  13 22819.3 1570.46   2
   1  -6  13 24416.9 1387.78   3
  -1   6  13 23596.2 1287.61   5
  -1   6  13 23907.9 825.875   6
   1   6 -13 26572.5 1506.76   1
  -1   6  13 24654.6 1331.11   4
   1   6 -12 3636.28 642.783   1
  -1   6  12 3691.95 574.774   5
   1  -6  12 2476.52 575.717   2
  -1   6  12 2464.57 538.504   4
  -1   6  12 3461.27 334.174   6
  -1  -6 -12 3477.25 596.225   7
   1  -6  12 3195.92 583.068   3
  -1   6  11 5543.55 553.178   2
  -1   6  11 6348.31 713.306   5
  -1  -6 -11 6589.95 786.070   7
  -1   6  11 4427.12 627.926   4
  -1   6  11 5659.85 418.456   6
   1   6 -11 6160.54 773.195   1
   1  -6  11 5114.70 760.599   2
   1  -6  11 5016.63 636.893   3
   1  -6  10 10427.7 1038.71   2
  -1   6  10 10934.1 860.949   5
  -1   6  10 9676.63 873.678   4
  -1   6  10 9773.90 552.898   6
   1   6 -10 9990.32 925.285   1
   1  -6  10 9908.43 888.835   3
  -1  -6 -10 10309.8 920.796   7
  -1   6   9 9607.19 841.467   4
  -1  -6  -9 7897.28 580.689   2
   1   6  -9 8933.43 843.838   1
   1   6  -9 7270.52 499.793   3
  -1   6   9 8327.38 521.425   6
   1  -6   9 8519.12 921.592   2
   1  -6   9 8907.71 848.270   3
  -1  -6  -9 8739.32 868.745   7
  -1   6   9 8454.68 740.993   5
   1  -6   8 3093.00 622.197   2
  -1  -6  -8 2755.98 389.884   2
   1   6  -8 2988.72 525.266   1
   1   6  -8 2561.12 311.699   3
  -1   6   8 3312.95 350.737   6
  -1   6   8 4476.85 663.162   4
  -1   6   8 2843.59 488.643   5
   1  -6   8 3182.03 550.286   3
   1   6  -7 9390.82 835.819   1
   1  -6   7 8647.17 892.641   2
   1  -6   7 9064.78 835.117   3
  -1  -6  -7 9371.76 681.721   2
  -1   6   7 9549.25 593.413   6
  -1   6   7 10222.1 784.831   5
   1   6  -7 8756.40 535.803   3
  -1   6   7 9741.72 877.725   4
  -1   6   6 8512.64 576.952   6
   1   6  -6 8306.00 521.976   3
  -1  -6  -6 9632.54 715.672   2
   1   6  -6 9596.73 802.774   1
   1  -6   6 9803.65 949.785   2
   1  -6   6 9417.79 836.277   3
  -1   6   6 10091.8 907.605   4
  -1   6   6 9868.18 763.865   5
   1  -6   5 13603.2 978.374   3
  -1  -6  -5 12155.1 834.317   2
  -1   6   5 14066.4 1046.51   4
   1  -6   5 14214.2 1111.49   2
   1   6  -5 12011.4 627.148   3
   1   6  -5 14289.0 959.090   1
  -1   6   5 11679.2 698.307   6
  -1   6   5 12674.6 854.318   5
   1  -6   4 13500.9 1073.36   2
  -1   6   4 13977.9 880.795   5
  -1  -6  -4 14299.8 914.256   2
  -1   6   4 15139.8 1088.49   4
   1  -6   4 15043.5 1016.01   3
   1   6  -4 13585.3 691.579   3
   1   6  -4 15246.2 962.884   1
  -1   6   4 14524.4 794.973   6
  -1   6   3 8135.64 634.713   6
  -1   6   3 9541.31 898.121   4
   1  -6   3 7861.92 767.293   3
  -1  -6  -3 8470.28 745.109   2
   1   6  -3 8576.36 715.829   1
   1  -6   3 7432.08 801.404   2
   1   6  -3 7911.39 544.459   3
  -1   6   3 7983.97 678.572   5
  -1   6   2 13325.7 833.189   5
  -1   6   2 12244.4 992.347   4
  -1  -6  -2 13225.9 938.009   2
   1  -6   2 14284.7 1041.07   2
   1   6  -2 12717.6 845.215   1
   1   6  -2 12837.8 707.070   3
   1  -6   2 12999.5 950.439   3
  -1   6   2 13971.9 988.522   1
  -1   6   2 12958.1 798.276   6
  -1   6   1 2208.27 468.823   1
   1  -6   1 2283.94 450.413   2
   1   6  -1 2236.46 400.292   1
   1   6  -1 2416.01 342.425   3
   1  -6   1 2523.57 471.505   3
  -1   6   1 2514.39 398.828   5
  -1  -6  -1 2394.94 484.242   2
   1   6   0-82.5499 217.916   1
  -1  -6   0 115.426 275.911   2
   1   6   0 65.9565 187.043   3
   1  -6   0 136.706 270.347   2
   1  -6   0 109.884 288.576   3
  -1   6   0 295.834 286.284   1
   1  -6  -1 2650.50 479.771   2
  -1   6  -1 2205.21 456.153   1
   1   6   1 2140.87 375.609   1
  -1  -6   1 1931.78 463.741   2
   1   6   1 1930.98 324.606   3
   1  -6  -1 2475.20 480.991   3
  -1   6  -2 12702.0 972.849   1
   1   6   2 12523.1 1008.86   4
   1  -6  -2 13756.1 957.341   2
  -1  -6   2 12495.1 988.996   2
   1   6   2 12450.9 790.512   3
   1   6   2 12613.5 774.141   1
   1   6   3 7460.63 786.004   4
   1   6   3 7593.21 595.012   1
  -1  -6   3 8626.22 859.768   2
  -1   6  -3 8369.82 798.863   1
   1   6   4 15016.9 1090.91   4
  -1  -6   4 14203.0 1091.33   2
   1   6   4 14599.1 794.730   1
  -1   6  -4 13826.1 1044.80   1
   1   6   5 12566.1 982.844   4
   1   6   5 12156.5 719.488   1
  -1  -6   5 13583.2 749.957   3
  -1   6  -5 12744.5 1029.22   1
  -1  -6   5 13725.5 1099.33   2
   1   6   6 9714.35 643.704   1
   1   6   6 8677.30 398.589   6
  -1  -6   6 9589.08 635.256   3
   1   6   6 9250.97 669.644   2
   1   6   6 8946.87 855.614   5
   1   6   6 9629.42 884.019   4
  -1  -6   6 8652.10 882.488   2
  -1   6  -6 9716.48 930.976   1
  -1  -6   7 9360.05 634.329   3
   1   6   7 9864.63 918.940   5
  -1  -6   7 9881.17 959.346   2
   1  -6  -7 10294.2 973.897   7
  -1   6  -7 9870.59 942.019   1
   1   6   7 8914.86 637.927   2
   1   6   7 9428.61 868.575   4
   1   6   7 8867.24 316.969   6
   1   6   7 9341.62 608.318   1
   1   6   7 8703.99 319.721   6
   1  -6  -8 1838.88 450.397   7
  -1  -6   8 3116.68 624.410   2
   1   6   8 3058.26 563.054   4
   1   6   8 2778.25 356.243   1
   1   6   8 2636.48 354.152   2
  -1  -6   8 2939.34 379.774   3
   1   6   8 2717.78 540.043   5
  -1   6  -8 2538.60 557.643   1
  -1  -6   9 8042.10 910.898   2
  -1   6  -9 9875.68 959.989   1
  -1  -6   9 7202.93 581.289   3
   1  -6  -9 7516.03 881.988   7
   1   6   9 7762.94 830.422   5
   1   6   9 9442.93 862.540   4
   1   6   9 8604.85 575.386   2
   1   6   9 8253.87 561.153   1
   1   6  10 10264.1 934.087   5
   1   6  10 9100.14 562.001   2
   1   6  10 9219.15 843.044   4
  -1   6 -10 10213.7 1001.56   1
  -1  -6  10 10338.0 690.867   3
  -1  -6  10 10546.3 1060.75   2
   1  -6 -10 11232.2 1043.43   7
   1   6  10 10226.7 605.889   1
  -1   6 -11 5162.18 764.788   1
   1   6  11 6000.43 745.552   5
   1   6  11 5879.41 464.322   1
  -1  -6  11 5435.76 541.529   3
   1   6  11 5837.62 715.833   4
  -1  -6  11 4849.24 787.967   2
   1  -6 -11 4872.20 736.050   7
  -1  -6  12 3285.86 433.433   3
   1   6  12 3239.33 593.579   5
   1   6  12 3455.42 369.768   1
  -1  -6  12 2834.03 676.632   2
   1   6  12 2558.56 526.988   4
   1  -6 -12 3017.06 609.299   7
  -1   6 -12 3636.32 657.265   1
   1   6  13 24506.8 1325.14   4
  -1  -6  13 22264.1 1549.79   2
  -1   6 -13 24111.8 1540.55   1
  -1  -6  13 24783.5 1139.77   3
   1   6  13 24922.0 1454.93   5
   1  -6 -13 23144.8 1515.25   7
   1   6  14 19037.0 1306.53   5
  -1  -6  14 18736.8 1457.19   2
   1   6  14 20317.3 1219.67   4
  -1  -6  14 18998.8 1017.70   3
  -1   6 -14 20075.7 1451.50   1
   1  -6 -14 19394.9 1403.53   7
  -1  -6  15 7648.88 1017.96   2
   1   6  15 7891.64 832.702   4
  -1  -6  15 6435.55 650.762   3
   1  -6 -15 7272.80 943.390   7
   1   6  15 6346.97 811.468   5
  -1   6 -15 6357.66 899.351   1
   1  -6 -16 3199.80 676.847   7
  -1  -6  16 4253.65 548.821   3
   1   6  16 4564.25 682.461   4
  -1   6 -16 4706.27 792.661   1
   1   6  16 3876.31 677.037   5
  -1  -6  16 3672.45 786.287   2
  -1  -6  17 21737.2 1648.29   2
   1   6  17 22025.8 1427.31   5
   1   6  17 25023.6 1326.35   4
   1  -6 -17 24355.8 1632.76   7
  -1   6 -17 24906.3 1635.36   1
  -1  -6  17 23438.5 1203.13   3
  -1  -6  18 3120.14 510.958   3
  -1  -6  18 2923.91 735.400   2
   1  -6 -18 3113.97 720.705   7
   1   6  18 2823.94 601.765   5
  -1   6 -18 3493.60 775.989   1
   1   6  19 9291.30 996.786   5
   1  -6 -19 8727.79 1018.32   7
  -1   6 -19 9918.24 1110.67   1
  -1  -6  19 9763.88 1181.85   2
  -1  -6  19 9820.46 832.078   3
   1   6  20 6539.45 877.717   5
  -1  -6  20 7181.01 750.739   3
  -1  -6  20 6434.40 1007.70   2
   1  -6 -20 7129.17 967.985   7
  -1   6 -20 8415.33 1065.92   1
  -1   6 -21 653.722 505.047   1
   1   6  21 278.640 451.471   5
  -1  -6  21 401.223 323.123   3
  -1  -6  21 582.259 523.789   2
   1  -6 -21 115.238 364.979   7
  -1  -6  22 4483.22 874.630   2
   1  -6 -22 4919.38 858.779   7
  -1  -6  22 4399.21 627.426   3
  -1   6 -22 5741.17 946.829   1
   1   6  22 4760.14 776.264   5
  -1   6 -23 1581.69 632.553   1
  -1  -6  23 1602.13 440.934   3
   1  -6 -23 1102.54 522.666   7
  -1  -6  23 2148.33 640.542   2
   1   6  23 1074.49 492.904   5
  -1   6 -24-888.804 678.727   1
  -1  -6  24 572.936 528.173   2
   1  -6 -24-74.5468 409.704   7
   1   6  24-51.1252 416.396   5
  -1   6 -25 660.743 514.893   1
   1  -6 -25 976.996 543.008   7
  -1  -6  25 513.067 490.227   2
  -1   6 -26-319.936 632.200   1
  -1  -6  26 755.917 478.097   2
   1  -6 -26-115.845 409.823   7
   1  -6 -27 223.681 577.603   7
  -1   6 -27-81.8562 650.741   1
  -1  -6  27 276.196 439.510   2
  -1   6 -28-402.795 636.461   1
  -1  -6  28 2.82266 422.091   2
   1  -6 -28 65.0583 579.775   7
  -1  -6  29 490.867 524.859   2
  -1  -7 -28 2693.16 713.258   7
  -1  -7 -27 1147.02 541.640   7
   1  -7  26 389.449 363.044   3
  -1  -7 -26-37.7492 447.834   7
   1  -7  26 430.343 457.341   2
   1  -7  25 284.086 379.100   3
   1  -7  25 296.769 451.159   2
  -1  -7 -25 471.549 501.788   7
   1   7 -25 1414.90 687.830   1
   1   7 -24-438.631 483.763   1
   1  -7  24 220.485 372.941   3
  -1  -7 -24-25.6101 419.492   7
   1  -7  24-175.803 473.334   2
   1  -7  23 607.864 462.752   2
   1  -7  23 929.547 418.141   3
  -1  -7 -23 2026.08 621.256   7
   1   7 -23 2112.97 700.919   1
   1  -7  22 509.554 515.394   2
  -1  -7 -22 1035.15 522.153   7
   1   7 -22 84.1016 476.300   1
   1  -7  22 70.5186 345.524   3
   1  -7  21 1610.45 493.022   3
   1   7 -21 1335.41 706.962   1
   1  -7  21 1230.09 528.220   2
  -1  -7 -21 1918.86 616.957   7
   1  -7  20 1779.34 627.893   2
   1   7 -20 2994.85 749.242   1
  -1  -7 -20 1606.71 558.239   7
   1  -7  20 2516.95 570.373   3
   1   7 -19 612.029 558.403   1
   1  -7  19 1087.53 439.030   3
  -1  -7 -19 995.523 490.980   7
   1  -7  19 21.6496 478.826   2
  -1   7  19 1063.68 458.753   5
  -1  -7 -18 4279.00 776.640   7
   1  -7  18 4261.79 698.091   3
   1   7 -18 4594.57 861.636   1
   1  -7  18 3226.33 783.279   2
  -1   7  18 5270.31 741.822   4
  -1   7  18 4093.70 710.041   5
   1  -7  17 5437.48 961.131   2
   1   7 -17 5167.39 868.402   1
  -1   7  17 6103.92 765.341   4
  -1   7  17 5309.08 766.659   5
  -1  -7 -17 4931.71 806.191   7
   1  -7  17 5765.25 790.274   3
  -1   7  16 8852.52 912.320   5
   1  -7  16 9141.19 1157.56   2
  -1   7  16 9964.39 958.236   4
   1  -7  16 9015.23 972.416   3
  -1  -7 -16 8643.46 1016.74   7
   1   7 -16 7625.74 976.947   1
  -1   7  15 24030.8 1415.91   4
   1  -7  15 22839.0 1448.58   3
  -1  -7 -15 22056.5 1559.11   7
   1   7 -15 20673.7 1470.45   1
   1  -7  15 19967.8 1622.41   2
  -1   7  15 19903.8 1303.02   5
   1  -7  14 1223.29 634.917   2
   1  -7  14 582.753 411.876   3
  -1   7  14 721.802 493.368   4
   1   7 -14-238.957 433.198   1
  -1  -7 -14-69.5308 383.566   7
  -1   7  14 639.207 424.381   5
   1   7 -13 3334.76 694.614   1
   1  -7  13 1638.87 612.030   2
   1  -7  13 1180.87 439.304   3
  -1   7  13 1503.79 487.992   4
  -1   7  13 1824.95 477.360   5
  -1  -7 -13 1509.58 520.724   7
   1  -7  12 783.399 442.114   2
  -1   7  12 953.600 451.279   4
  -1   7  12 988.959 456.999   5
   1  -7  12 1150.83 410.606   3
  -1  -7 -12 656.584 416.316   7
   1   7 -12 1269.71 499.403   1
  -1   7  11 1417.40 474.416   4
   1  -7  11 1599.09 583.381   2
  -1   7  11 1444.89 433.718   5
   1  -7  11 1523.41 459.467   3
   1   7 -11 2185.51 555.672   1
   1   7 -10 12104.4 1044.36   1
   1  -7  10 11707.0 1189.82   2
  -1   7  10 12409.1 638.982   6
  -1   7  10 12090.3 1036.10   4
   1  -7  10 11994.9 1019.73   3
  -1   7  10 11507.6 936.519   5
  -1   7   9 4710.49 628.204   5
   1   7  -9 4358.29 672.858   1
   1  -7   9 4332.65 675.789   3
  -1  -7  -9 4600.23 529.962   2
  -1   7   9 4044.08 729.831   4
   1  -7   9 4475.14 796.998   2
  -1   7   9 4124.90 405.992   6
  -1  -7  -8 10210.3 771.048   2
  -1   7   8 12475.2 940.179   5
   1  -7   8 10915.9 1136.36   2
  -1   7   8 10577.2 640.437   6
   1  -7   8 10056.6 929.270   3
  -1   7   8 11419.6 1030.28   4
   1   7  -8 11379.7 992.959   1
  -1   7   7 35897.0 1776.77   4
   1   7  -7 39685.9 1744.51   1
  -1   7   7 36974.3 1569.73   5
   1  -7   7 40165.0 2016.61   2
   1  -7   7 40568.0 1784.28   3
  -1   7   7 35930.2 1200.86   6
  -1  -7  -7 40971.7 1558.66   2
  -1  -7  -6 11706.3 880.161   2
  -1   7   6 12127.5 1067.21   4
   1  -7   6 10572.8 1059.25   2
   1  -7   6 11060.3 983.262   3
  -1   7   6 10520.5 855.348   5
   1   7  -6 10719.3 932.847   1
  -1   7   6 10691.4 695.360   6
   1   7  -5 2880.87 547.739   1
  -1   7   5 1307.68 373.552   5
  -1   7   5 1358.06 472.520   4
  -1   7   5 1859.92 355.461   6
  -1  -7  -5 1316.96 384.740   2
  -1   7   5 1474.31 455.598   1
   1  -7   5 2493.38 537.757   3
   1  -7   5 1901.54 519.481   2
   1  -7   4 5521.79 754.919   2
   1   7  -4 6788.94 729.917   1
  -1   7   4 5635.01 770.142   4
   1  -7   4 6278.80 735.147   3
  -1  -7  -4 6002.76 684.185   2
  -1   7   4 7068.38 784.798   1
  -1   7   4 6515.56 587.597   6
  -1   7   4 6568.25 674.087   5
   1  -7   3 2671.62 565.117   2
  -1   7   3 2722.10 457.618   5
   1  -7   3 1342.62 421.588   3
  -1   7   3 2036.42 464.218   1
  -1   7   3 1353.00 424.969   4
  -1  -7  -3 1938.01 462.155   2
  -1   7   3 2168.58 393.789   6
   1   7  -3 1298.10 356.113   1
  -1   7   2 8876.57 878.317   1
  -1  -7  -2 8622.54 860.495   2
   1  -7   2 8078.54 829.888   3
  -1   7   2 8589.56 736.270   5
   1  -7   2 8596.70 902.062   2
  -1   7   2 7556.05 890.031   4
   1   7  -2 8292.49 751.444   1
  -1   7   2 8344.56 709.575   6
   1   7  -2 9586.84 680.811   3
   1  -7   1 4745.30 685.974   2
  -1   7   1 3425.76 630.246   4
  -1   7   1 5074.68 682.522   1
  -1   7   1 3725.39 515.734   5
  -1  -7  -1 4831.01 688.509   2
   1   7  -1 4956.36 595.139   1
   1  -7   1 4722.52 644.967   3
  -1   7   1 5806.76 619.226   6
   1   7   0 3940.90 527.633   1
   1  -7   0 4312.22 639.160   2
   1  -7   0 3485.93 607.986   3
  -1   7   0 3692.57 604.471   1
  -1  -7   0 3683.12 640.546   2
  -1   7  -1 4805.28 676.263   1
   1   7   1 4374.13 677.226   4
   1   7   1 4433.97 548.782   1
   1  -7  -1 5149.25 700.953   2
  -1  -7   1 4832.53 707.679   2
  -1  -7   2 9266.38 941.068   2
   1   7   2 8201.26 697.725   1
   1  -7  -2 8879.81 864.809   2
  -1   7  -2 8991.62 892.703   1
   1   7   2 6680.72 845.743   4
   1   7   3 1433.81 446.932   4
   1   7   3 1731.37 344.450   1
  -1   7  -3 2288.77 526.747   1
  -1  -7   3 1546.94 490.313   2
  -1  -7   4 6104.03 797.085   2
   1   7   4 5703.78 741.110   4
  -1   7  -4 6715.76 800.940   1
   1   7   4 6893.32 619.114   1
  -1  -7   5 2129.74 542.779   2
   1   7   5 2031.81 275.863   6
   1   7   5 2132.19 382.546   1
  -1   7  -5 2178.37 582.285   1
   1   7   5 1978.41 570.138   4
  -1  -7   6 10707.6 1096.37   2
   1   7   6 10322.2 974.248   5
   1   7   6 11312.7 761.480   1
  -1  -7   6 10394.8 743.734   3
  -1   7  -6 10790.3 1046.69   1
   1   7   6 11029.3 1019.50   4
   1   7   6 9528.31 479.271   6
  -1  -7   7 36073.8 1934.18   2
  -1   7  -7 40194.0 1939.67   1
   1   7   7 39241.7 1835.78   4
  -1  -7   7 37199.1 1352.14   3
   1   7   7 35453.2 1755.10   5
   1   7   7 36055.7 1303.15   1
  -1  -7   8 11656.6 776.449   3
   1   7   8 12540.8 1078.49   4
  -1  -7   8 12387.6 1191.51   2
  -1   7  -8 9934.50 1011.53   1
   1   7   8 11433.4 1051.51   5
   1   7   8 10672.3 705.986   1
  -1  -7   9 4114.41 733.932   2
   1   7   9 3764.22 440.834   1
  -1  -7   9 3837.48 475.340   3
   1   7   9 3655.96 693.797   5
  -1   7  -9 4918.49 794.508   1
   1   7   9 4983.73 755.707   4
   1   7  10 11498.2 722.975   1
   1   7  10 10905.1 990.401   4
  -1   7 -10 11489.3 1124.62   1
  -1  -7  10 12152.4 1206.23   2
  -1  -7  10 11466.6 776.902   3
   1   7  10 13551.0 1130.92   5
   1  -7 -10 10162.2 1070.50   7
   1   7  11 1778.81 516.185   5
  -1   7 -11 897.335 431.447   1
   1  -7 -11 1192.69 489.027   7
  -1  -7  11 1710.00 593.783   2
  -1  -7  11 1891.67 366.468   3
   1   7  11 1880.12 499.982   4
  -1   7 -12-67.5474 451.003   1
  -1  -7  12 1129.49 544.494   2
  -1  -7  12 824.843 283.089   3
   1   7  12-43.6614 459.277   4
   1  -7 -12 875.452 466.344   7
   1   7  12 1311.60 480.979   5
  -1  -7  13 3169.95 774.791   2
   1   7  13 1757.21 549.142   5
   1  -7 -13 1604.12 562.754   7
  -1   7 -13 1682.92 573.734   1
   1   7  13 1483.29 463.840   4
  -1  -7  13 1643.07 382.860   3
   1   7  14 1326.04 580.521   5
   1   7  14 463.504 478.166   4
  -1   7 -14-265.435 410.579   1
   1  -7 -14-187.112 503.775   7
  -1  -7  14 56.6797 226.685   3
  -1  -7  14 1637.19 664.873   2
  -1   7 -15 21894.6 1587.63   1
   1   7  15 23028.6 1390.99   4
   1  -7 -15 22126.3 1655.30   7
  -1  -7  15 21854.9 1738.08   2
   1   7  15 22831.8 1513.08   5
  -1  -7  15 22264.4 1176.37   3
  -1   7 -16 8211.05 1058.01   1
   1   7  16 10190.2 960.825   4
  -1  -7  16 8672.51 1142.50   2
   1  -7 -16 8662.65 1097.81   7
  -1  -7  16 8185.24 742.957   3
   1   7  16 9917.96 1053.46   5
  -1   7 -17 5678.97 931.192   1
   1   7  17 5260.81 800.798   5
  -1  -7  17 5863.70 654.529   3
   1   7  17 7233.63 820.439   4
   1  -7 -17 5541.33 901.033   7
  -1  -7  17 7198.10 1085.13   2
  -1  -7  18 3993.68 867.378   2
   1   7  18 4580.18 678.564   4
   1  -7 -18 4383.99 846.468   7
   1   7  18 3655.56 687.677   5
  -1   7 -18 3667.00 785.433   1
  -1  -7  19 568.545 492.558   2
  -1   7 -19 791.044 549.350   1
   1  -7 -19 1152.55 572.900   7
   1   7  19 346.366 400.987   5
  -1   7 -20 3098.55 760.171   1
   1  -7 -20 1869.33 629.218   7
  -1  -7  20 1799.55 653.160   2
   1   7  20 2229.72 628.566   5
  -1   7 -21 1183.20 574.093   1
   1  -7 -21 1562.56 627.861   7
  -1  -7  21 1293.53 604.005   2
   1   7  21 2554.31 649.211   5
  -1  -7  22-185.642 520.580   2
   1   7  22 134.840 336.960   5
   1  -7 -22 633.266 537.742   7
  -1   7 -22 341.953 404.034   1
   1  -7 -23 1080.02 567.198   7
   1   7  23 1738.60 585.625   5
  -1   7 -23 2254.96 692.499   1
  -1  -7  23 1935.25 637.795   2
   1  -7 -24 426.910 495.020   7
  -1   7 -24-501.352 634.292   1
   1   7  24 854.564 464.386   5
  -1  -7  24 1361.88 715.147   2
   1   7  25 666.916 502.838   5
  -1   7 -25 179.410 626.672   1
   1  -7 -25 205.108 460.120   7
  -1  -7  25 646.237 547.980   2
  -1  -7  26 400.155 466.628   2
   1  -7 -26 14.1913 442.868   7
  -1  -8 -26 2306.58 687.344   7
  -1  -8 -25 246.956 454.237   7
  -1  -8 -24 821.854 654.836   7
   1  -8  23-519.071 519.105   2
  -1  -8 -23 135.604 444.518   7
   1   8 -22 520.339 635.785   1
   1  -8  22 1773.87 733.629   2
  -1  -8 -22 192.044 441.364   7
   1  -8  21 456.574 440.131   2
   1   8 -21-832.525 665.760   1
  -1  -8 -21-313.860 445.860   7
  -1   8  20 6.43874 351.311   5
   1  -8  20 471.614 510.689   2
  -1  -8 -20 406.289 432.679   7
   1   8 -20-265.976 541.904   1
   1  -8  20-144.419 365.981   3
   1  -8  19 1524.16 647.610   2
  -1   8  19 1574.07 535.301   5
  -1  -8 -19 442.762 432.323   7
   1   8 -19-297.394 629.916   1
   1  -8  19 763.354 413.389   3
  -1  -8 -18 675.102 483.285   7
   1  -8  18 490.268 498.525   2
   1   8 -18-608.153 633.225   1
  -1   8  18 1487.38 550.170   4
   1  -8  18 231.785 329.296   3
  -1   8  18 716.722 424.804   5
  -1  -8 -17 734.088 542.861   7
   1  -8  17-217.074 519.855   2
  -1   8  17 880.738 437.349   5
  -1   8  17 1318.89 554.655   4
   1   8 -17-292.521 573.529   1
   1  -8  17 547.827 388.785   3
  -1   8  16 1366.22 461.982   5
   1  -8  16 954.182 620.638   2
   1   8 -16 158.728 523.868   1
  -1  -8 -16 1151.26 487.335   7
  -1   8  16 2118.15 598.120   4
   1  -8  16 1822.93 550.929   3
   1   8 -15-56.7831 516.268   1
   1  -8  15 1683.62 543.816   3
  -1   8  15 1041.11 504.545   4
   1  -8  15 1908.30 718.192   2
  -1   8  15 1242.57 437.151   5
  -1  -8 -15 1037.00 465.634   7
   1  -8  14-82.9210 410.439   2
  -1   8  14 140.571 397.695   4
  -1   8  14 1059.52 487.048   5
   1  -8  14 259.389 324.360   3
   1   8 -14-744.769 547.775   1
   1  -8  13 504.582 337.688   3
  -1   8  13 213.340 375.891   4
  -1   8  13-41.3230 326.824   5
   1  -8  13 426.787 438.464   2
  -1   8  12 12507.2 1056.93   5
   1  -8  12 11322.5 1278.72   2
  -1   8  12 11613.6 1087.06   4
   1   8 -12 12240.2 1144.10   1
   1  -8  12 14790.2 1200.21   3
  -1   8  11 3391.29 690.181   4
   1   8 -11 5400.72 820.145   1
   1  -8  11 3548.23 815.274   2
   1  -8  11 3340.06 650.658   3
  -1   8  11 3274.64 589.669   5
   1   8 -10 1274.69 485.738   1
   1  -8  10 1127.86 531.711   2
   1  -8  10 715.489 376.649   3
  -1   8  10 620.691 490.157   4
  -1   8  10 2231.60 527.454   5
  -1   8   9 9181.16 999.513   4
  -1   8   9 8506.71 865.935   5
   1  -8   9 8316.78 901.642   3
  -1  -8  -9 8643.49 759.204   2
   1   8  -9 9528.05 972.717   1
   1  -8   9 9248.96 1119.99   2
   1  -8   8 4597.99 716.553   3
   1   8  -8 4424.88 724.390   1
  -1   8   8 5537.30 825.373   4
   1  -8   8 5352.34 884.401   2
  -1   8   8 4473.68 645.830   1
  -1   8   8 4842.19 662.844   5
  -1  -8  -8 5456.78 642.865   2
  -1   8   7 8272.60 852.611   1
  -1  -8  -7 7744.77 770.110   2
  -1   8   7 8232.14 825.543   5
   1  -8   7 8114.08 1041.94   2
   1   8  -7 8261.12 903.259   1
  -1   8   7 7538.94 927.797   4
   1  -8   7 8502.61 923.188   3
  -1   8   6 1355.45 432.995   1
  -1   8   6 1566.89 338.972   6
   1  -8   6 1977.31 590.554   2
   1   8  -6 1651.71 445.569   1
  -1  -8  -6 1073.13 423.315   2
   1  -8   6 1561.39 504.412   3
  -1   8   6 1421.45 464.321   5
  -1   8   6 1201.35 513.032   4
  -1   8   5 8895.63 1001.70   4
  -1   8   5 9458.81 728.479   6
   1   8  -5 10186.8 937.280   1
   1  -8   5 9993.19 1095.99   2
  -1  -8  -5 10536.6 939.129   2
   1  -8   5 10768.2 1002.80   3
  -1   8   5 10539.2 908.017   5
  -1   8   5 9924.39 941.357   1
  -1   8   4 4648.20 698.107   1
  -1  -8  -4 5642.91 732.181   2
   1  -8   4 4680.46 720.496   3
  -1   8   4 4088.07 540.829   6
  -1   8   4 4886.59 799.602   4
   1  -8   4 5837.14 870.179   2
   1   8  -4 4078.33 639.494   1
  -1   8   4 4823.74 645.733   5
  -1   8   3 12777.2 888.094   6
  -1   8   3 13172.2 1200.24   4
   1   8  -3 13489.8 1044.13   1
   1  -8   3 13360.5 1131.19   3
  -1   8   3 13893.5 1020.39   5
  -1  -8  -3 14417.6 1143.29   2
  -1   8   3 14119.3 1140.55   1
   1  -8   3 12775.1 1189.99   2
  -1  -8  -2 698.157 384.804   2
   1  -8   2 1171.95 416.306   3
   1  -8   2 980.063 431.520   2
  -1   8   2 889.598 377.450   1
  -1   8   2 629.211 323.475   5
  -1   8   2 972.558 331.588   6
  -1   8   2 388.563 434.359   4
   1   8  -2 321.297 285.307   1
  -1   8   1 3306.32 522.415   5
  -1   8   1 2563.94 459.288   6
   1  -8   1 3218.12 635.453   2
  -1   8   1 4104.35 665.475   1
  -1   8   1 2839.56 649.311   4
  -1  -8  -1 2971.62 598.903   2
   1   8  -1 2495.93 519.248   1
  -1  -8   0 8617.88 957.063   2
   1  -8   0 9810.01 1006.51   2
   1   8   0 8062.66 779.371   1
  -1   8   0 7021.23 932.568   4
   1   8   0 7600.78 961.248   4
  -1   8   0 8040.74 912.060   1
  -1   8   0 8555.12 796.508   5
  -1   8   0 8643.00 826.899   6
   1  -8  -1 3717.05 682.452   2
   1   8   1 3637.84 548.470   1
  -1  -8   1 2951.95 643.919   2
   1   8   1 3001.23 670.063   4
  -1   8  -1 2982.55 604.776   1
  -1  -8   2 153.078 358.448   2
   1   8   2 734.325 329.183   1
   1   8   2 305.094 426.069   4
  -1   8  -2 974.340 441.290   1
  -1  -8   3 15270.2 1298.55   2
   1   8   3 11704.2 886.311   1
  -1   8  -3 13183.8 1159.78   1
   1   8   3 11733.1 1146.60   4
   1   8   4 5684.09 837.752   4
  -1  -8   4 5082.55 816.167   2
  -1   8  -4 5867.02 824.017   1
   1   8   4 4145.76 554.015   1
   1   8   5 11752.4 1136.38   4
  -1   8  -5 8459.95 970.674   1
   1   8   5 10261.8 1016.09   5
  -1  -8   5 9934.33 1094.60   2
   1   8   5 9195.14 761.745   1
  -1  -8   6 1967.28 632.792   2
  -1   8  -6 1680.58 592.157   1
   1   8   6 1740.42 542.210   5
   1   8   6 1219.98 467.259   4
   1   8   6 1404.38 361.338   1
   1   8   7 8877.65 1005.69   4
  -1   8  -7 8714.21 1028.38   1
   1   8   7 7499.34 915.149   5
  -1  -8   7 7015.88 970.210   2
   1   8   8 4831.90 789.045   4
  -1   8  -8 4393.84 772.324   1
  -1  -8   8 3717.82 745.448   2
  -1  -8   8 5547.14 602.290   3
   1   8   8 5938.08 860.020   5
  -1  -8   9 8193.57 1075.60   2
   1   8   9 8241.60 964.434   4
   1   8   9 7341.22 922.812   5
  -1  -8   9 8086.10 702.570   3
  -1   8  -9 8883.47 1063.96   1
   1   8  10 992.543 468.795   4
  -1   8 -10 882.278 475.101   1
   1   8  10 2021.78 599.036   5
  -1  -8  10 1932.14 674.171   2
   1   8  11 4182.05 754.111   5
   1   8  11 3946.25 709.737   4
  -1   8 -11 4232.05 808.924   1
  -1  -8  11 4749.09 885.914   2
   1   8  12 11751.1 1134.98   5
  -1  -8  12 12087.0 1327.56   2
  -1   8 -12 12387.9 1260.46   1
   1   8  12 11710.0 1105.35   4
   1  -8 -13 443.143 473.269   7
   1   8  13 229.140 412.096   4
   1   8  13 915.653 510.288   5
  -1  -8  13 784.765 517.405   2
  -1   8 -13 1049.33 618.965   1
   1   8  14 129.269 378.238   4
  -1   8 -14 260.135 433.840   1
  -1  -8  14 473.722 489.388   2
   1  -8 -14-42.1160 453.358   7
   1   8  14 136.827 402.950   5
   1  -8 -15 792.023 504.724   7
  -1   8 -15 827.637 529.922   1
   1   8  15 955.396 470.573   4
   1   8  15 2103.34 626.872   5
  -1  -8  15 1182.47 594.905   2
  -1   8 -16 1313.93 597.652   1
   1   8  16 1817.07 581.771   4
   1  -8 -16 1120.31 559.315   7
  -1  -8  16 1069.16 569.266   2
   1   8  16 1181.27 450.061   5
   1  -8 -17 1376.98 596.566   7
   1   8  17 668.686 424.230   5
   1   8  17 1832.40 604.454   4
  -1   8 -17 385.825 523.234   1
  -1  -8  17 313.709 474.396   2
  -1  -8  18 870.460 537.877   2
   1  -8 -18 263.367 432.067   7
   1   8  18 545.006 423.623   5
   1   8  18 617.776 468.364   4
  -1   8 -18 1113.51 598.106   1
   1  -8 -19 693.525 478.302   7
   1   8  19 1683.38 627.750   5
  -1   8 -19 553.001 433.928   1
   1   8  19 2150.77 607.512   4
  -1  -8  19 993.196 528.524   2
   1  -8 -20 567.224 511.553   7
  -1   8 -20 788.883 612.214   1
   1   8  20-68.7681 359.712   5
  -1  -8  20-465.662 552.120   2
  -1   8 -21 615.501 513.548   1
   1   8  21 689.696 509.418   5
   1  -8 -21 505.415 548.555   7
  -1  -8  21 97.1341 364.702   2
   1   8  22 500.534 536.918   5
  -1  -8  22 1247.28 650.978   2
   1  -8 -22 561.400 555.522   7
  -1   8 -22 908.584 619.670   1
   1  -8 -23 516.930 460.387   7
  -1  -9 -23 524.565 515.204   7
  -1  -9 -22 384.890 445.311   7
  -1  -9 -21 518.190 547.284   7
  -1   9  20 2320.82 615.334   5
  -1  -9 -20 2684.22 762.566   7
  -1   9  19 515.394 409.126   5
   1   9 -19-132.234 636.094   1
  -1   9  18 2065.38 614.046   5
   1  -9  18 1042.70 488.071   2
   1   9 -18 781.072 620.252   1
  -1   9  18 1565.44 610.189   4
  -1   9  17 1076.21 499.870   5
  -1   9  17 1310.63 588.117   4
   1  -9  17 310.336 471.833   2
  -1   9  16 662.460 428.163   5
  -1   9  16 57.0560 453.086   4
   1  -9  16 585.930 505.014   2
  -1   9  15 1312.96 533.268   5
  -1   9  15 2116.36 667.993   4
   1  -9  15 213.526 357.737   2
   1   9 -15-355.970 647.753   1
   1  -9  14 247.895 432.297   2
   1  -9  14 224.079 349.332   3
  -1   9  14-118.100 363.728   5
  -1   9  14-300.640 474.252   4
   1   9 -14-1191.15 715.339   1
   1  -9  13-306.312 417.653   3
  -1   9  13 483.763 401.724   5
  -1   9  13-467.466 539.179   4
   1  -9  13 687.082 505.206   2
   1   9 -13-282.065 586.136   1
   1  -9  12 1278.75 630.647   2
   1  -9  12 1757.46 516.932   3
  -1   9  12 1449.22 579.857   4
  -1   9  12 1706.43 528.423   5
   1   9 -12 1596.90 571.151   1
  -1   9  11 880.022 409.321   5
   1   9 -11 1975.85 633.080   1
   1  -9  11 1179.53 512.836   3
   1  -9  11 638.037 467.867   2
  -1   9  11 505.316 500.280   4
   1   9 -10 2667.92 664.175   1
   1  -9  10 2756.67 770.913   2
  -1   9  10 1315.54 528.127   4
  -1   9  10 1942.40 499.846   5
   1  -9  10 2096.80 576.452   3
   1  -9   9 1498.13 520.549   3
  -1   9   9 1788.89 495.433   5
  -1   9   9 1767.54 586.011   4
  -1   9   9 1695.50 486.604   1
   1  -9   9 1950.77 651.856   2
   1   9  -9 2003.72 587.463   1
   1  -9   8 1162.38 447.130   3
  -1   9   8 1219.65 426.380   5
   1  -9   8 1257.58 584.933   2
  -1   9   8 884.509 459.819   1
  -1   9   8 1541.04 558.816   4
   1   9  -8 1630.67 570.676   1
  -1  -9  -8 1421.12 399.268   2
  -1   9   7 4551.82 672.675   5
  -1   9   7 5115.28 828.532   4
   1  -9   7 5354.28 777.737   3
   1   9  -7 5003.37 777.444   1
   1  -9   7 6437.91 969.732   2
  -1  -9  -7 5187.28 694.341   2
  -1   9   7 5702.22 759.606   1
  -1   9   6 316.513 470.080   4
   1  -9   6 225.907 358.963   3
  -1   9   6 366.394 336.268   5
  -1  -9  -6 317.503 302.025   2
   1  -9   6-42.1349 426.990   2
  -1   9   6 62.0750 304.468   1
   1   9  -6 458.334 448.657   1
  -1   9   5 3206.47 576.037   5
  -1   9   5 2729.48 694.620   4
   1   9  -5 3387.76 621.483   1
  -1  -9  -5 4304.85 694.052   2
  -1   9   5 3868.95 696.500   1
   1  -9   5 3504.79 747.284   2
   1  -9   5 3330.70 652.619   3
   1  -9   4 1444.46 536.181   2
  -1   9   4 1440.50 469.164   5
  -1  -9  -4 1354.45 482.938   2
   1  -9   4 807.772 476.918   3
  -1   9   4 1897.59 529.467   1
  -1   9   4 673.325 460.733   4
   1   9  -4 995.527 413.585   1
  -1   9   3 2185.05 612.767   4
  -1   9   3 3318.22 562.563   5
  -1   9   3 3380.31 654.223   1
   1  -9   3 3572.30 764.696   2
  -1  -9  -3 3251.97 635.717   2
   1   9  -3 4513.67 691.451   1
   1  -9   2 36.3503 381.289   2
   1   9  -2 231.805 329.697   1
  -1   9   2 396.627 357.278   1
  -1   9   2 328.517 299.736   5
  -1  -9  -2 76.3645 330.913   2
  -1   9   2-107.709 420.631   4
  -1  -9  -1 506.041 443.026   2
   1   9  -1 862.039 389.346   1
  -1   9   1 1254.41 450.100   1
  -1   9   1 803.162 339.631   5
  -1   9   1 214.795 439.598   4
   1   9  -1 1052.96 512.593   4
  -1   9   1 919.390 330.745   6
   1  -9   1 953.744 486.623   2
  -1   9   0 4325.87 623.236   6
  -1   9   0 3974.27 708.686   1
  -1   9   0 3434.60 563.324   5
  -1   9   0 3175.79 690.751   4
  -1  -9   0 4422.85 790.832   2
   1   9   0 3212.61 549.861   1
   1  -9   0 4047.27 727.934   2
   1   9   0 2942.05 681.873   4
  -1  -9   1 1615.93 538.720   2
   1   9   1 1003.76 378.987   1
  -1   9  -1 799.466 319.167   5
  -1   9  -1 396.670 413.897   4
   1   9   1 576.861 478.415   4
  -1   9  -1 835.224 447.464   1
  -1   9  -1 656.172 348.270   6
  -1  -9   2 478.748 431.746   2
   1   9   2 254.228 281.834   1
  -1   9  -2 517.667 404.166   1
   1   9   2-501.703 521.365   4
  -1   9  -3 3324.30 653.943   1
   1   9   3 3279.72 736.429   4
  -1  -9   3 4415.42 794.799   2
  -1  -9   4 456.235 352.268   2
   1   9   4 1128.97 470.193   5
   1   9   4 1141.77 545.155   4
  -1   9  -4 2061.15 628.445   1
  -1  -9   5 2624.80 685.138   2
   1   9   5 1965.31 545.645   5
   1   9   5 1986.13 635.923   4
  -1   9  -5 2871.72 647.141   1
  -1  -9   6 266.488 433.003   2
   1   9   6 204.596 434.205   4
  -1   9  -6-22.7247 422.106   1
   1   9   6 670.043 403.944   5
   1   9   7 5108.15 812.013   4
  -1   9  -7 4256.10 767.328   1
   1   9   7 3753.12 719.870   5
  -1  -9   7 5442.23 926.599   2
  -1   9  -8 1056.51 496.518   1
   1   9   8 1264.02 508.937   5
   1   9   8 1513.41 546.978   4
  -1  -9   8 1593.47 613.060   2
   1   9   9 1583.85 526.630   4
  -1   9  -9 684.240 517.338   1
   1   9   9 1437.81 547.981   5
  -1  -9   9 1315.52 596.879   2
   1   9  10 2638.19 660.603   5
  -1   9 -10 1653.97 559.188   1
  -1  -9  10 1395.58 620.635   2
   1   9  10 1297.99 465.705   4
   1   9  11 854.086 435.308   5
  -1   9 -11 1586.27 588.500   1
   1   9  11 166.745 486.649   4
  -1  -9  11 487.171 413.713   2
  -1   9 -12 1357.37 541.877   1
   1   9  12 1326.58 571.346   5
   1   9  12 1173.42 538.283   4
  -1  -9  12 1233.49 567.614   2
   1   9  13 347.889 453.751   5
  -1   9 -13 430.034 500.031   1
   1   9  13-157.162 523.360   4
  -1  -9  13 196.747 401.890   2
   1   9  14 35.3236 346.161   5
  -1   9 -14 66.2526 478.288   1
  -1  -9  14-826.045 536.871   2
   1   9  14-199.797 462.837   4
   1   9  15 953.214 480.433   5
   1   9  15 1211.73 558.591   4
  -1   9 -15 1494.92 620.447   1
  -1  -9  15 1687.83 643.790   2
  -1   9 -16 197.761 431.305   1
   1   9  16 315.022 422.535   5
   1   9  16-129.281 443.043   4
  -1  -9  16 116.133 373.256   2
   1   9  17 1462.56 623.990   4
  -1  -9  17 1802.56 672.667   2
   1   9  17 1299.42 579.187   5
   1  -9 -17 1684.49 659.600   7
  -1   9 -17 1109.32 668.128   1
   1   9  18 2248.15 640.840   5
   1   9  18 1944.22 655.463   4
   1  -9 -18 1662.84 616.248   7
  -1  -9  18 1410.25 783.497   2
  -1   9 -18 2881.85 785.931   1
   1  -9 -19 173.286 419.328   7
   1   9  19 1386.83 590.678   5
  -1   9 -19 1499.19 594.637   1
   1  -9 -20 2008.90 676.760   7
  -1  10  18 4089.81 755.780   5
  -1  10  17 3416.13 743.039   5
  -1  10  16 1183.36 543.530   5
   1  10 -16 547.838 570.542   1
  -1  10  15 1694.62 531.910   5
   1  10 -15-298.251 648.214   1
  -1  10  14 883.764 525.234   5
   1  10 -14-1268.84 649.090   1
  -1  10  13 1022.42 399.354   5
   1  10 -13 189.442 558.219   1
  -1  10  12 1821.17 696.903   4
   1 -10  12 541.121 447.498   2
  -1  10  12 603.190 396.002   5
   1 -10  11 787.750 586.993   2
   1  10 -11 1539.92 568.983   1
  -1  10  11 232.908 576.547   4
  -1  10  11 882.797 397.904   5
   1 -10  10 674.838 475.591   2
  -1  10  10-135.505 582.189   4
  -1  10  10 1123.04 435.908   5
   1  10 -10 1725.42 564.390   1
   1 -10   9 876.273 569.210   2
  -1  10   9 1918.92 644.522   4
  -1  10   9 921.008 424.158   5
   1  10  -9 952.087 474.274   1
  -1  10   8 382.793 361.720   5
   1 -10   8 164.130 410.199   2
   1  10  -8 183.459 443.824   1
  -1  10   8 767.185 494.922   4
   1  10  -7 627.038 457.467   1
  -1  10   7 303.399 354.494   4
   1 -10   7 577.012 515.642   2
  -1  10   7 609.758 380.241   5
   1 -10   6 1880.73 624.421   2
  -1  10   6 2142.47 549.419   5
   1  10  -6 2388.70 635.163   1
  -1  10   6 2597.14 677.395   4
   1  10  -5 1032.05 476.859   1
  -1 -10  -5 1028.85 500.199   2
  -1  10   5 1445.21 552.024   4
   1 -10   5 801.392 465.737   2
  -1 -10  -4 178.764 370.268   2
   1 -10   4-134.381 412.826   2
  -1  10   4 531.228 397.330   1
  -1  10   4 540.657 451.371   4
   1  10  -4 664.319 409.175   1
   1  10  -3 393.289 304.196   1
  -1 -10  -3 887.348 487.130   2
  -1  10   3 928.919 448.016   1
  -1  10   3 645.563 500.879   4
   1 -10   3 400.478 448.605   2
   1  10  -3 124.830 471.950   4
  -1  10   2-174.167 394.120   1
  -1  10   2-312.358 522.113   4
  -1 -10  -2 535.147 477.021   2
   1 -10   2 341.539 507.308   2
   1  10  -2-161.561 582.590   4
  -1 -10  -1 1052.66 483.419   2
  -1  10   1 604.067 484.015   4
   1  10  -1 611.591 544.701   4
  -1  10   1 1073.03 453.284   1
  -1 -10   0-149.219 372.937   2
  -1  10   0-207.884 518.373   4
  -1  10   0 152.702 375.666   1
   1  10   0-25.9508 543.261   4
  -1 -10   1 914.223 544.040   2
  -1  10  -1 395.661 502.943   4
   1  10   1 518.545 501.025   4
  -1  10  -1 1070.81 456.057   1
  -1  10  -2 186.860 478.355   4
   1  10   2 325.297 522.338   4
  -1  10  -2 170.076 402.069   1
  -1 -10   2 109.488 423.297   2
   1  10   3 128.285 409.636   5
  -1 -10   3 286.404 440.972   2
  -1  10  -3 99.2208 436.668   1
   1  10   3 755.281 493.744   4
  -1  10  -3 23.0435 444.427   4
   1  10   4-264.436 433.368   4
   1  10   4-277.569 406.724   5
  -1  10  -4-29.9389 375.270   1
  -1 -10   4 232.090 416.278   2
  -1 -10   5 923.174 485.607   2
   1  10   5 1135.94 521.718   5
   1  10   5 758.421 473.906   4
  -1  10  -5 858.252 510.876   1
   1  10   6 1349.45 545.912   4
  -1  10  -6 1630.58 580.980   1
   1  10   6 2148.34 637.877   5
  -1 -10   6 1426.12 615.834   2
   1  10   7 857.567 544.191   4
  -1  10  -7-475.731 508.199   1
  -1 -10   7 603.539 408.409   2
   1  10   7 27.5616 379.309   5
   1  10   8 918.091 457.442   5
  -1  10  -8 929.400 545.561   1
   1  10   8 1295.63 586.222   4
  -1 -10   8-128.311 521.547   2
   1  10   9 12.2750 426.320   5
  -1  10  -9 853.046 484.620   1
   1  10   9 530.816 527.937   4
  -1 -10   9 1174.20 627.374   2
  -1 -10  10 1868.40 680.014   2
  -1  10 -10 1434.89 614.293   1
   1  10  10 244.467 586.437   4
   1  10  10 1183.94 539.739   5
   1  10  11-287.549 554.156   4
  -1 -10  11 993.396 642.617   2
   1  10  11 1907.18 653.058   5
  -1  10 -11 493.738 534.112   1
   1  10  12 1314.68 587.471   5
  -1  10 -12 845.834 538.502   1
   1  10  12 1272.17 631.867   4
  -1 -10  12 1723.94 693.132   2
   1  10  13 1299.77 608.976   5
  -1  10 -13 1300.17 570.865   1
  -1 -10  13 1718.86 728.918   2
  -1  10 -14 861.470 514.625   1
   1  10  14 722.848 543.671   5
   1  10  15 1439.88 573.609   5
   1  11 -11-2163.20 700.056   1
   1  11 -10 2297.72 675.804   1
   1  11  -9 297.924 403.424   1
   1 -11   7 21.8399 521.977   2
   1 -11   6 1858.83 720.518   2
   1 -11   5 596.367 461.802   2
  -1 -11  -2 503.458 456.440   2
  -1 -11  -1 300.201 426.120   2
  -1 -11   0 3688.36 822.772   2
  -1 -11   1 368.116 478.863   2
   1  11   1 779.928 503.670   5
  -1  11  -1 125.341 357.234   1
  -1 -11   2 1641.98 689.282   2
   1  11   2 970.435 496.595   5
  -1  11  -2 559.174 408.439   1
  -1 -11   3-447.097 504.522   2
   1  11   3 451.471 425.367   5
  -1  11  -3-78.5415 436.006   1
   1  11   4 749.888 549.869   5
  -1 -11   4 1374.51 596.063   2
  -1  11  -4 653.248 517.455   1
   1  11   5 861.636 514.888   5
  -1  11  -5 793.552 485.066   1
  -1 -11   5 566.330 463.438   2
  -1  11  -6 1206.51 617.359   1
   1  11   6 228.758 431.679   5
  -1 -11   6 719.781 537.299   2
  -1 -11   7 48.3591 402.382   2
   1  11   7 942.014 570.947   5
  -1  11  -7 224.895 433.072   1
   1  11   8 796.569 438.726   5
  -1 -11   8 1830.69 735.580   2
   1  11   9 468.814 438.722   5
  -1  11  -9-1312.34 638.625   1
   1  11  10 3265.66 744.553   5
  -2   0   0 269721. 1545.67   7
  -2   0   0 264388. 2413.77   6
   2   0   0 269921. 2347.44   3
   2   0   0 266517. 1686.54   7
  -2   0   1 162147. 1222.79   7
  -2   0  -1 159032. 1871.94   6
  -2   0  -1 164267. 1217.53   7
   2   0  -1 161369. 1362.00   7
  -2   0   1 160559. 1905.08   6
   2   0   1 161023. 1830.18   3
   2   0  -1 158695. 1811.41   3
   2   0  -2 165205. 1451.15   7
   2   0   2 172045. 1919.81   3
   2   0  -2 164407. 1861.69   3
  -2   0   2 169862. 1991.55   6
  -2   0  -2 166252. 1939.12   6
  -2   0   3 182587. 2023.00   1
   2   0  -3 185674. 1998.77   3
  -2   0   3 185436. 2138.13   6
   2   0   3 190952. 2079.98   3
   2   0  -3 181247. 1610.06   7
  -2   0  -3 182318. 2076.51   6
  -2   0   4 517558. 3490.00   1
  -2   0  -4 514799. 3597.19   6
   2   0  -4 513104. 3446.16   3
   2   0   4 516909. 3555.56   3
   2   0  -4 515724. 2846.22   7
  -2   0   4 515207. 3684.69   6
   2   0   5 28813.3 887.835   3
   2   0   5 28139.7 766.714   5
  -2   0   5 28114.0 863.460   1
  -2   0   5 26576.2 851.437   3
  -2   0   5 29596.7 934.891   6
  -2   0  -5 27821.5 872.221   6
  -2   0   6 149207. 2056.87   1
   2   0   6 147847. 2069.90   3
  -2   0   6 141149. 2000.23   3
   2   0   6 142303. 1749.00   5
  -2   0  -6 146056. 1860.02   1
  -2   0   6 147384. 2145.75   6
  -2   0  -7 112704. 1683.60   1
   2   0   7 111007. 1868.54   3
   2   0   7 108965. 1584.94   5
  -2   0   7 108728. 1833.66   1
  -2   0   7 109262. 1920.67   6
  -2   0  -8 11780.6 578.245   1
  -2   0   8 11855.5 616.629   2
   2   0   8 11338.8 539.882   5
  -2   0   8 11181.7 640.045   1
   2   0   8 10937.3 643.387   3
  -2   0  -8 11653.9 560.604   2
  -2   0   8 12110.2 693.276   6
  -2   0  -8 11288.7 575.441   5
  -2   0  -9 187.099 146.634   2
   2   0   9 238.640 230.949   3
  -2   0   9 246.894 226.978   6
  -2   0   9 739.233 261.130   2
  -2   0  -9 124.134 161.394   5
   2   0   9 338.875 168.549   5
  -2   0   9 540.391 264.288   1
  -2   0  -9 106.235 184.852   1
  -2   0  10 42676.6 1352.76   6
   2   0  10 43545.7 1188.98   1
  -2   0 -10 43293.3 1123.49   2
   2   0  10 45203.1 1149.24   5
  -2   0  10 43005.7 1303.61   1
  -2   0 -10 42887.0 1208.60   5
   2   0  10 44182.9 1335.48   3
  -2   0 -10 45618.4 1184.70   1
  -2   0  10 41955.3 1192.35   2
   2   0  11 11773.0 658.338   1
   2   0  11 11588.8 748.285   3
  -2   0 -11 12948.6 668.506   1
  -2   0  11 11145.0 664.598   2
  -2   0 -11 11268.4 593.870   2
  -2   0 -11 11587.4 670.689   5
   2   0  11 12255.2 631.274   5
  -2   0 -12 644.954 203.175   2
  -2   0 -12 889.742 264.843   1
  -2   0  12 653.826 278.813   2
   2   0  12 516.828 208.147   1
  -2   0 -12 644.144 244.289   5
   2   0  12 725.518 242.221   5
   2   0  12 1089.20 367.167   3
   2   0  13 29809.5 1107.42   1
  -2   0  13 29397.3 1117.12   2
  -2   0 -13 28987.9 1001.14   2
   2   0  13 28929.4 1205.41   3
  -2   0 -13 29576.7 1052.66   1
   2   0  13 30896.3 1061.88   5
  -2   0 -13 28585.0 1103.90   5
  -2   0 -14 65902.0 1605.70   1
  -2   0  14 69206.4 1735.34   2
  -2   0 -14 66057.5 1535.64   2
   2   0  14 64937.0 1855.70   3
   2   0  14 64015.5 1672.65   1
   2   0  15 2672.92 523.568   3
  -2   0 -15 1982.28 313.881   2
  -2   0 -15 2397.42 376.117   1
   2   0  15 1655.54 304.514   1
  -2   0  15 1372.95 332.853   2
   2   0  16 351.490 221.848   1
   2   0  16 337.514 273.093   3
   2   0 -16 832.169 368.667   1
  -2   0  16 381.867 246.414   2
  -2   0 -16 237.958 177.085   2
  -2   0  17 4319.43 503.899   2
   2   0 -17 3723.74 564.807   1
  -2   0 -17 3699.85 408.078   2
   2   0  17 3497.72 536.270   3
  -2   0 -18 539.410 202.135   2
   2   0  18 1146.59 378.479   3
   2   0 -18 876.816 371.089   1
  -2   0  18 639.109 272.145   2
  -2   0 -19 215.216 158.179   2
  -2   0  19 332.062 298.557   2
   2   0  19 961.692 393.058   3
   2   0 -19 163.632 350.551   1
   2   0  20 19915.9 1258.16   3
   2   0 -20 25974.9 1346.72   1
  -2   0  20 23805.8 1226.46   2
  -2   0 -20 21920.7 998.977   2
   2   0 -21 10145.5 932.370   1
  -2   0 -21 9246.89 667.679   2
   2   0  21 11023.9 1004.22   3
  -2   0 -21 10664.9 828.315   1
  -2   0  21 9930.55 842.721   2
  -2   0  22 33827.6 1531.52   2
  -2   0 -22 32967.7 1246.42   2
  -2   0 -22 33956.7 1445.93   1
   2   0 -22 36152.2 1679.54   1
  -2   0 -23 71056.7 2113.05   1
  -2   0  23 76558.1 2342.25   2
   2   0  23 71501.5 2539.30   3
   2   0 -23 70586.0 2362.50   1
  -2   0  24 16050.0 1154.28   2
   2   0 -24 16569.4 1239.93   1
  -2   0 -24 14416.2 1051.62   1
   2   0  24 14833.2 1216.38   3
  -2   0  25 11751.9 1017.40   2
   2   0  25 10479.8 1056.79   3
  -2   0 -25 11063.8 924.309   1
   2   0 -25 10383.2 1018.83   1
   2   0 -26 4089.74 730.656   1
   2   0  26 4719.04 812.081   3
  -2   0  26 3202.94 580.579   2
  -2   0 -26 4733.82 681.094   1
  -2   0  27 7700.17 863.333   2
  -2   0 -27 6924.78 788.092   1
   2   0  27 5844.99 862.411   3
   2   0 -27 6300.69 841.647   1
   2   0 -28 7383.50 954.433   1
  -2   0 -28 9691.33 925.640   1
   2   0  28 7811.49 1023.20   3
   2   0 -29 4201.37 746.438   1
   2   0  29 4290.88 774.255   3
  -2   0 -29 4562.83 710.841   1
   2   0  30 249.088 478.450   3
  -2   0 -30 1023.67 469.112   1
   2   0 -31 527.067 493.378   1
  -2   0 -31 1740.96 562.195   1
   2   0  31 941.837 488.220   3
   2   0  32 792.618 520.483   3
   2   0 -32 139.013 439.410   1
   2   0  33 4626.00 908.495   3
   2   0 -33 3026.68 723.342   1
   2   0 -34-18.9668 528.338   1
   2   1 -34-93.5956 541.396   1
  -2  -1 -34 1256.68 584.616   7
   2  -1  33 2805.05 761.601   3
   2   1 -33 1208.21 567.309   1
   2   1 -32-190.537 523.215   1
   2  -1  32 61.1212 362.700   3
   2   1 -31 656.753 580.393   1
   2  -1  31-380.044 513.199   3
  -2  -1 -30 1338.81 454.974   1
   2   1 -30 1097.90 490.995   1
   2  -1  30 704.028 428.167   3
  -2  -1 -29 2493.90 517.367   1
   2   1 -29 2572.87 649.163   1
   2  -1  29 1522.80 590.203   3
   2   1 -28 598.320 492.927   1
  -2  -1 -28 1199.39 426.034   1
   2  -1  28 755.018 511.754   3
   2   1 -27 6699.06 922.749   1
   2  -1  27 6169.22 869.413   3
  -2  -1 -27 8072.53 810.923   1
  -2  -1 -26 16635.6 1044.12   1
   2  -1  26 15561.6 1323.49   3
   2   1 -25 18708.0 1358.70   1
  -2  -1 -25 17949.5 1074.95   1
   2  -1  25 18326.4 1124.33   2
  -2   1  25 16712.5 1082.52   2
   2  -1  25 17014.4 1307.48   3
  -2   1  24 7318.77 729.447   2
  -2  -1 -24 9257.33 771.501   1
   2  -1  24 8815.42 786.632   2
   2   1 -24 9081.69 992.220   1
   2  -1  24 8539.08 940.042   3
  -2  -1 -23 6744.93 656.954   1
   2   1 -23 6223.37 809.094   1
   2  -1  23 6662.63 848.640   3
   2  -1  23 6335.68 680.188   2
  -2   1  23 6350.25 676.124   2
  -2   1  22 15364.2 976.406   2
   2   1 -22 19269.4 1281.83   1
   2  -1  22 15989.6 1005.37   2
   2  -1  22 15894.9 1181.57   3
  -2   1  21 3669.72 501.472   2
   2  -1  21 3949.86 657.932   3
   2   1 -21 4513.23 699.300   1
  -2  -1 -21 3373.91 332.632   2
   2  -1  21 4527.70 550.532   2
   2   1 -20 3212.62 642.335   1
   2  -1  20 2352.47 421.202   2
  -2  -1 -20 2139.43 273.206   2
  -2   1  20 3009.29 437.071   2
   2  -1  20 3228.62 566.226   3
  -2   1  19 10652.6 760.977   2
   2   1 -19 10975.8 915.038   1
   2  -1  19 9349.41 731.166   2
   2  -1  19 11461.5 932.019   3
  -2  -1 -19 10322.0 538.556   2
  -2   1  18 8151.77 636.284   2
  -2  -1 -18 8349.75 485.219   2
  -2  -1 -18 9420.73 640.034   1
   2  -1  18 7728.69 659.423   2
   2  -1  18 8955.06 841.964   3
   2   1 -18 9278.90 865.279   1
   2   1 -17 2216.59 540.921   1
   2  -1  17 2152.96 461.915   3
  -2  -1 -17 1612.83 229.980   2
  -2   1  17 890.872 241.821   2
   2  -1  17 1734.41 338.460   2
  -2  -1 -17 1653.78 322.291   1
  -2   1  16 28605.7 1106.62   2
   2  -1  16 27282.9 1137.02   2
  -2  -1 -16 27297.1 974.316   1
  -2  -1 -16 28113.0 849.240   2
   2  -1  16 29710.1 1345.02   3
  -2   1  15 52437.2 1434.36   2
  -2  -1 -15 52912.2 1151.52   2
  -2  -1 -15 53938.5 1304.82   1
   2  -1  15 54403.5 1570.07   2
   2  -1  15 54176.1 1769.97   3
  -2   1  14 4268.80 438.870   2
   2  -1  14 4768.29 505.579   2
  -2  -1 -14 4204.43 332.346   2
  -2  -1 -14 4523.60 416.414   1
   2  -1  14 5002.89 584.827   3
   2  -1  13 84771.0 2064.21   1
  -2  -1 -13 87523.0 1412.45   2
   2  -1  13 92701.1 1946.33   2
  -2  -1 -13 86812.9 1525.53   1
  -2   1  13 88210.5 1744.20   2
   2  -1  13 87449.2 2103.90   3
  -2   1  12 84275.1 1640.15   2
  -2  -1 -12 80739.9 1336.57   2
  -2  -1 -12 84949.2 1427.57   1
   2  -1  12 79786.9 1964.15   1
  -2   1  12 83821.3 1940.60   6
   2  -1  12 82969.6 2003.23   3
  -2  -1 -11 33658.0 1233.39   5
  -2  -1 -11 34742.3 984.988   4
  -2  -1 -11 34418.2 847.956   2
   2  -1  11 33574.4 1233.79   3
  -2   1  11 35132.8 1217.21   6
   2  -1  11 32148.1 1211.65   1
  -2  -1 -11 33885.4 863.855   1
  -2   1  10 32187.6 1131.12   1
  -2   1  10 33153.6 1142.73   6
  -2  -1 -10 31625.3 799.851   2
  -2  -1 -10 33508.6 810.488   1
   2  -1  10 32577.7 1190.02   3
  -2  -1 -10 36234.4 962.800   4
  -2  -1  -9 57779.2 1151.33   4
  -2  -1  -9 56390.8 992.658   1
   2  -1   9 55193.9 1493.54   3
  -2   1   9 53596.4 1399.65   1
  -2   1   9 57701.2 1448.06   6
  -2   1   8 1566.28 279.125   6
  -2  -1  -8 1804.35 197.168   1
  -2  -1  -8 2019.24 248.792   4
  -2   1   8 1065.50 260.201   1
   2  -1   8 1344.86 272.861   3
  -2  -1  -8 1608.00 233.491   6
  -2  -1  -7 169950. 1969.46   6
  -2   1   7 174012. 2326.51   6
  -2  -1  -7 169741. 1854.93   4
   2  -1   7 178358. 2498.74   3
  -2   1   7 174021. 2324.98   1
  -2  -1  -7 171591. 1590.30   1
  -2  -1  -6 46750.0 933.972   4
   2  -1   6 43211.6 1210.59   3
   2  -1   6 46857.6 767.071   5
  -2  -1  -6 47756.0 798.806   1
  -2  -1  -6 46750.9 992.684   6
  -2   1   6 45475.8 1161.36   6
  -2   1   5 67763.7 1221.63   7
   2  -1   5 67719.2 834.754   5
  -2  -1  -5 68057.7 1084.93   4
   2  -1   5 68611.1 1484.11   3
  -2   1   5 65302.0 1356.56   6
  -2  -1  -5 68142.0 1151.89   6
   2  -1   4 119048. 1013.64   5
  -2  -1  -4 121421. 1383.05   4
  -2   1   4 123210. 1619.36   7
  -2  -1  -4 121394. 1495.68   6
  -2   1   4 119862. 1794.06   6
   2  -1   4 117359. 1900.29   3
  -2   1   3 179906. 1939.65   7
  -2   1   3 183307. 1405.10   4
   2   1  -3 187065. 1522.82   3
   2  -1   3 182372. 2323.48   3
  -2  -1  -3 181183. 1804.03   6
  -2  -1  -3 178282. 1623.86   4
   2  -1   3 182466. 1170.33   5
  -2   1   3 182272. 2180.47   6
  -2  -1  -2 444171. 2847.27   6
   2   1  -2 444661. 2330.59   3
   2  -1   2 444088. 3587.96   3
  -2   1   2 447722. 2154.98   4
  -2   1   2 445244. 3389.16   6
   2   1  -2 446302. 2964.58   1
  -2   1   2 448482. 3027.41   7
  -2  -1  -2 448560. 2466.88   4
  -2  -1  -2 445071. 2665.02   3
  -2   1   1 711418. 3813.10   7
  -2   1   1 721795. 2764.44   4
  -2  -1  -1 719049. 3120.25   3
   2  -1   1 706944. 4464.77   3
   2   1  -1 721531. 2959.35   3
  -2  -1  -1 713575. 3690.00   6
  -2   1   1 717162. 4291.92   6
  -2  -1  -1 721779. 3039.30   1
  -2   1   0 25766.4 736.523   7
  -2  -1   0 25053.6 725.039   6
   2   1   0 26011.4 590.472   3
  -2   1   0 25534.1 831.901   6
  -2  -1   0 25408.9 618.492   1
   2  -1   0 24814.0 848.899   3
   2  -1   0 24320.6 736.712   7
   2   1   0 26653.7 750.612   6
  -2  -1   0 24325.4 549.782   3
   2   1   1 722395. 3781.43   6
  -2  -1   1 703265. 3483.94   1
   2   1   1 717291. 2817.91   4
  -2   1  -1 717351. 3908.96   7
   2  -1  -1 720463. 4007.26   7
  -2  -1   1 713970. 3945.59   6
   2   1   1 708906. 3231.60   3
   2  -1  -1 712141. 4558.21   3
  -2  -1   1 716722. 2831.84   3
  -2   1  -1 723801. 4436.87   6
   2   1   2 445087. 2713.06   3
   2   1   2 448464. 2189.05   4
   2  -1  -2 444543. 3204.99   7
  -2  -1   2 434359. 2918.75   1
  -2  -1   2 443251. 2260.09   3
   2  -1  -2 435023. 2434.78   4
   2  -1  -2 449307. 3651.90   3
  -2   1  -2 445131. 3567.54   6
  -2  -1   2 441968. 3245.75   6
   2   1   2 447728. 2929.39   6
  -2   1  -3 179563. 2333.77   6
  -2  -1   3 184151. 2210.88   6
   2  -1  -3 184257. 2091.62   7
   2   1   3 185029. 1886.74   6
   2   1   3 180973. 1403.39   4
   2  -1  -3 181878. 1615.05   4
   2   1   3 184851. 1855.20   3
  -2  -1   3 181899. 1512.43   3
  -2  -1   3 188295. 2013.11   1
   2  -1  -3 182002. 2348.67   3
  -2  -1   3 180095. 2112.47   2
  -2  -1   4 115788. 1308.30   3
  -2  -1   4 119165. 1788.05   2
  -2   1  -4 117356. 1929.50   6
   2  -1  -4 122397. 1750.64   7
  -2  -1   4 116524. 1704.88   1
   2  -1  -4 118047. 1352.08   4
   2  -1  -4 123987. 1977.92   3
   2   1   4 123264. 1604.68   3
   2   1   4 120848. 1554.09   6
  -2  -1   4 118487. 1859.80   6
  -2  -1   5 67004.2 1402.14   2
   2   1   5 65302.5 1253.14   3
  -2  -1   5 68001.4 1469.25   6
  -2  -1   5 65815.1 1075.45   3
   2  -1  -5 64375.0 1307.90   7
   2  -1  -5 67856.1 1063.58   4
  -2  -1   5 69334.0 1377.57   1
  -2   1  -6 45572.0 840.198   5
   2  -1  -6 47144.3 930.774   4
  -2  -1   6 47032.6 1194.36   1
   2   1   6 44389.3 1100.56   3
  -2  -1   6 47986.7 1300.72   6
   2  -1  -6 46755.2 1145.40   7
  -2  -1   6 46839.1 1221.08   2
  -2   1  -7 175303. 1782.17   5
   2  -1  -7 170932. 2250.63   7
  -2  -1   7 176081. 2434.89   2
   2  -1  -7 174656. 1844.43   4
  -2  -1   7 174650. 2397.99   1
  -2   1  -7 180031. 2464.68   2
  -2   1  -8 1337.40 249.222   2
  -2   1  -8 1304.26 197.657   5
  -2  -1   8 1645.48 311.995   1
   2  -1  -8 1673.36 234.620   4
  -2   1  -8 1501.90 284.936   1
  -2  -1   8 1628.62 295.267   2
   2  -1  -8 1835.87 309.427   7
  -2   1  -9 56313.3 1451.60   2
   2  -1  -9 53591.3 1345.43   7
  -2  -1   9 57351.5 1484.94   1
  -2   1  -9 57280.6 1503.08   1
  -2   1  -9 54495.2 1136.62   5
   2  -1  -9 55420.3 1137.49   4
  -2  -1   9 55093.4 1465.10   2
   2  -1  -9 58678.6 1439.04   6
  -2   1 -10 32653.8 933.759   5
  -2  -1  10 31658.6 1148.55   2
   2   1  10 33301.2 1115.73   5
   2  -1 -10 33068.3 919.026   4
  -2   1 -10 33793.8 1153.88   2
   2   1  10 31851.0 832.919   1
   2  -1 -10 32259.0 1106.92   6
  -2   1 -10 32415.5 1168.32   1
   2  -1 -10 34327.0 1114.39   7
  -2  -1  11 31994.4 1196.85   2
   2  -1 -11 34027.3 1175.78   6
   2  -1 -11 37013.7 1009.51   4
   2  -1 -11 36773.2 1193.67   7
   2   1  11 33470.4 913.888   1
  -2   1 -11 33850.2 1000.44   5
  -2   1 -11 36353.5 1260.48   1
  -2   1 -11 34723.4 1199.76   2
   2   1  11 33068.1 1141.32   5
  -2  -1  12 85185.8 1995.81   2
   2  -1 -12 83292.5 1837.50   7
  -2   1 -12 81886.6 1630.43   5
  -2   1 -12 83866.9 1904.10   2
  -2   1 -12 82660.3 1944.18   1
   2   1  12 80893.6 1501.14   1
   2  -1 -12 83233.8 1870.74   6
  -2   1 -13 90052.2 1783.02   5
  -2   1 -13 86026.3 1965.85   2
  -2  -1  13 85075.6 2052.75   2
   2   1  13 83442.4 1611.85   1
   2  -1 -13 89169.5 1952.49   7
  -2   1 -14 4125.68 442.352   5
  -2   1 -14 3995.68 467.356   2
   2   1  14 5007.32 432.300   1
  -2  -1  14 4448.91 549.661   2
  -2  -1  15 55405.4 1750.94   2
  -2   1 -15 51998.7 1601.29   2
   2   1  15 50075.5 1362.51   1
   2  -1 -15 53832.6 1622.47   7
   2   1  16 27476.5 1177.80   5
  -2  -1  16 28827.7 1296.15   2
  -2   1 -16 27024.3 1185.65   2
   2  -1 -16 27719.0 1225.92   7
   2   1  16 27183.5 1051.37   1
   2   1  17 1667.18 307.619   1
   2   1  17 1530.75 375.687   5
  -2  -1  17 1304.64 377.050   2
  -2   1 -18 8305.10 754.262   1
  -2  -1  18 7334.36 723.885   2
   2   1  18 8493.20 653.837   1
   2  -1 -19 12613.6 933.904   7
  -2   1 -19 8061.13 718.964   1
  -2  -1  19 10990.8 891.601   2
   2  -1 -19 8195.37 762.053   1
   2  -1 -20 1536.70 443.091   1
  -2   1 -20 2066.77 478.595   1
  -2  -1  20 2285.95 478.605   2
  -2  -1  21 3588.83 590.121   2
  -2   1 -21 2812.59 575.246   1
   2  -1 -21 3234.70 549.420   1
   2  -1 -22 14682.7 1060.71   1
   2  -1 -22 18558.8 1197.54   7
  -2  -1  22 17606.3 1205.87   2
  -2   1 -22 14860.9 1077.06   1
   2  -1 -23 8084.51 862.531   7
  -2   1 -23 6719.71 786.807   1
  -2  -1  23 5140.25 720.000   2
  -2  -1  24 7273.77 842.753   2
   2  -1 -24 8474.79 906.207   7
  -2   1 -24 8494.98 877.929   1
  -2   1 -25 16792.4 1207.23   1
   2  -1 -25 17888.4 1269.37   7
  -2  -1  25 18462.6 1317.82   2
   2  -1 -26 16229.4 1246.85   7
  -2  -1  26 14533.3 1194.37   2
  -2   1 -26 14534.3 1137.07   1
   2  -1 -27 8046.87 935.569   7
  -2  -1  27 6576.24 863.392   2
  -2   1 -27 8715.37 940.706   1
   2  -1 -28 946.452 524.147   7
  -2   1 -28 518.865 428.290   1
   2   1  28 23.1331 448.368   3
  -2  -1  28 70.9650 345.412   2
  -2  -1  29 2184.64 573.754   2
  -2   1 -29 3718.99 711.545   1
   2   1  29 2394.57 631.178   3
   2  -1 -29 3027.18 653.895   7
   2   1  30 2066.27 663.766   3
   2  -1 -30 1618.45 623.383   7
  -2   1 -30 2001.57 604.221   1
   2   1  31 29.3842 421.356   3
  -2   1 -31 1023.48 516.880   1
   2  -1 -31 456.086 414.776   7
   2   1  32 615.664 457.160   3
  -2   1 -32 843.204 509.380   1
   2  -1 -32 1018.06 588.369   7
  -2   1 -33 2613.29 620.418   1
  -2   1 -34 1779.34 639.491   1
  -2  -2 -34 472.846 437.838   7
   2  -2  33 880.567 468.952   3
  -2  -2 -33 1964.26 616.561   7
   2   2 -33 1044.20 589.240   1
  -2  -2 -32 941.584 479.787   7
   2   2 -32 135.420 457.941   1
   2  -2  32 33.6798 461.272   3
   2  -2  31 2347.53 688.291   3
   2   2 -31 2385.62 698.800   1
  -2  -2 -31 2049.19 608.038   7
   2   2 -30 1212.28 634.593   1
  -2  -2 -30 1585.82 566.601   7
   2  -2  30 291.549 400.196   3
   2   2 -29 3865.54 814.120   1
  -2  -2 -29 3162.45 625.266   7
   2  -2  29 3271.28 703.071   3
   2   2 -28 3461.71 743.904   1
   2  -2  28 3484.91 732.606   3
  -2  -2 -28 3720.92 663.729   7
   2   2 -27 1077.19 563.052   1
   2  -2  27 464.595 451.649   3
   2  -2  27 928.417 394.080   2
  -2  -2 -27 854.628 466.725   7
  -2  -2 -27 249.988 258.848   1
   2   2 -26 9997.98 1090.49   1
   2  -2  26 9497.17 924.825   2
   2  -2  26 10280.4 1112.46   3
  -2  -2 -26 10739.3 973.276   7
  -2  -2 -26 9291.38 729.625   1
   2  -2  25 17539.1 1356.93   3
  -2  -2 -25 18142.4 969.573   1
   2   2 -25 18650.3 1384.47   1
   2  -2  25 17972.4 1234.82   2
  -2  -2 -25 19758.1 1238.24   7
  -2  -2 -24 9807.72 890.014   7
  -2   2  24 8330.70 716.423   2
   2  -2  24 6500.34 866.098   3
   2  -2  24 9773.59 917.638   2
   2   2 -24 9178.65 1014.95   1
   2   2 -23 5119.95 806.596   1
   2  -2  23 5196.45 702.321   2
  -2   2  23 3886.37 499.129   2
   2  -2  23 3470.45 686.874   3
  -2  -2 -23 5678.40 700.127   7
   2   2 -22 39296.9 1851.47   1
   2  -2  22 41772.2 1886.57   3
   2  -2  22 40153.7 1727.06   2
  -2   2  22 42132.8 1471.18   2
  -2  -2 -22 41039.7 1605.68   7
  -2   2  21 8444.88 659.129   2
   2   2 -21 10224.1 1032.95   1
  -2  -2 -21 10146.7 827.022   7
   2  -2  21 8238.84 817.552   2
   2  -2  21 9023.44 947.726   3
  -2   2  20 17658.5 909.786   2
  -2  -2 -20 18082.3 829.961   1
   2   2 -20 18759.8 1275.82   1
   2  -2  20 17262.5 1113.70   2
   2  -2  20 17258.5 1192.45   3
   2   2 -19 11643.5 1008.13   1
  -2  -2 -19 12029.0 662.754   1
   2  -2  19 10278.4 905.494   3
   2  -2  19 10232.1 851.722   2
  -2   2  19 9479.56 664.721   2
   2  -2  18 3011.75 491.592   2
  -2  -2 -18 4613.06 420.419   1
  -2   2  18 3881.50 440.119   2
   2  -2  18 3815.36 586.422   3
   2  -2  17 4294.61 590.881   3
   2  -2  17 3907.58 527.297   2
  -2  -2 -17 4648.61 519.076   7
  -2  -2 -17 4447.47 393.959   1
  -2   2  17 3320.68 411.188   2
   2   2 -17 3226.07 584.376   1
  -2   2  16 20133.7 868.171   2
  -2  -2 -16 21307.9 742.625   1
   2  -2  16 17091.6 1067.70   3
   2  -2  16 17732.7 1040.80   2
  -2  -2 -16 19636.9 923.618   7
  -2  -2 -15 14837.5 791.446   7
  -2  -2 -15 15757.5 622.872   1
   2  -2  15 15215.1 952.123   2
  -2   2  15 15025.8 736.514   2
   2  -2  15 15072.5 981.874   3
  -2   2  14 20715.4 1007.15   6
  -2  -2 -14 20128.4 862.615   7
  -2  -2 -14 18987.6 411.619   2
   2  -2  14 20550.6 1098.81   3
   2  -2  14 19160.7 1037.64   2
  -2  -2 -14 22405.9 674.032   1
   2  -2  13 1240.81 360.127   2
  -2  -2 -13 1691.79 234.877   1
  -2  -2 -13 758.910 102.209   2
  -2   2  13 1039.20 314.283   6
  -2  -2 -13 1470.58 308.475   7
   2  -2  13 942.076 314.546   3
  -2  -2 -12 103651. 1086.48   2
   2  -2  12 107087. 2311.17   2
  -2  -2 -12 105519. 1788.78   7
   2  -2  12 107324. 2351.24   3
  -2  -2 -12 108684. 1239.32   1
  -2   2  12 108074. 2110.72   6
  -2  -2 -11 24596.2 847.507   7
  -2  -2 -11 24940.9 543.695   1
   2  -2  11 23343.0 1070.76   2
   2  -2  11 22624.8 1076.98   3
  -2  -2 -11 25313.9 752.581   6
  -2  -2 -11 24009.8 539.560   2
  -2   2  11 23655.7 972.169   6
  -2  -2 -10 19405.6 722.600   7
  -2  -2 -10 18815.1 840.239   4
   2  -2  10 18662.3 963.916   3
  -2  -2 -10 18423.0 409.723   1
  -2  -2 -10 18090.8 606.150   6
  -2   2  10 19035.6 855.926   6
   2  -2  10 19570.7 962.572   2
   2  -2   9 94023.1 2047.87   2
  -2   2   9 97017.8 1818.28   6
  -2  -2  -9 94660.6 1503.94   7
   2  -2   9 94150.4 2061.14   3
  -2  -2  -9 97259.1 1295.72   6
  -2  -2  -9 96094.0 1812.26   4
  -2  -2  -8 65988.6 1483.29   4
  -2  -2  -8 62404.2 990.276   6
  -2  -2  -8 64480.7 1180.81   7
   2  -2   8 65742.9 1691.85   3
  -2   2   8 65333.8 1459.49   6
  -2  -2  -7 63112.9 949.904   6
  -2  -2  -7 64583.8 956.776   2
  -2   2   7 63521.6 1197.46   4
  -2   2   7 64521.8 1424.58   6
   2  -2   7 61915.9 1621.18   3
  -2  -2  -7 65349.0 1131.36   7
  -2  -2  -7 65035.0 1439.31   4
  -2  -2  -6 95640.3 1228.51   2
   2   2  -6 98866.2 1780.17   1
  -2   2   6 99106.7 1483.40   4
  -2  -2  -6 98137.2 1719.88   4
   2  -2   6 96818.4 1983.95   3
  -2   2   6 98493.3 1725.06   6
  -2  -2  -6 96572.1 1147.48   6
  -2  -2  -6 97437.4 1309.78   7
  -2  -2  -5 49156.7 1197.47   4
   2   2  -5 49240.4 1216.15   1
  -2   2   5 49210.6 1215.77   6
  -2  -2  -5 47130.4 873.557   7
   2  -2   5 50143.2 1411.29   3
  -2  -2  -5 47015.9 811.223   6
  -2   2   5 48778.9 1048.80   4
  -2  -2  -5 47729.3 910.955   2
  -2  -2  -4 16991.6 577.211   2
   2   2  -4 16653.9 695.629   1
  -2   2   4 15198.6 598.557   4
  -2  -2  -4 16154.1 678.321   4
   2  -2   4 17106.1 827.640   3
  -2  -2  -4 16996.6 499.249   7
  -2  -2  -4 17077.6 501.781   6
  -2   2   4 16409.6 701.259   6
   2   2  -4 16266.9 728.904   6
   2   2  -3 51246.1 1217.07   6
   2   2  -3 49993.2 1093.22   1
  -2   2   3 52635.9 1245.88   6
  -2   2   3 48341.1 1068.05   4
  -2  -2  -3 48654.5 641.427   1
   2  -2   3 51041.5 1387.89   3
  -2  -2  -3 50516.0 905.478   6
  -2  -2  -3 50907.0 1027.08   2
  -2  -2  -2 45846.5 723.302   1
  -2  -2  -2 46310.5 1025.06   2
  -2   2   2 44190.2 1162.61   6
  -2   2   2 44034.5 1027.49   4
   2  -2   2 48131.5 1347.77   3
  -2  -2  -2 44497.5 898.986   6
   2   2  -2 47949.1 1003.04   1
   2   2  -2 48441.6 1125.39   6
  -2   2   1 58024.9 1189.87   4
  -2  -2  -1 59784.7 1205.83   2
  -2  -2  -1 61445.9 943.585   1
  -2  -2  -1 59873.8 1097.53   6
   2  -2   1 61058.4 1512.00   3
   2   2  -1 60735.2 1199.36   6
   2   2  -1 62029.2 1070.26   1
  -2   2   1 59436.4 1369.50   6
   2  -2   0 254060. 1409.22   5
   2   2   0 259751. 2345.67   6
  -2  -2   0 249678. 2566.51   2
   2   2   0 251919. 1995.49   1
   2   2   0 257392. 1490.94   3
   2  -2   0 249675. 3072.39   3
  -2  -2   0 247056. 2070.58   1
  -2  -2   0 255797. 2388.43   6
  -2   2   0 259488. 2884.96   6
   2  -2  -1 58356.7 1506.26   3
   2  -2  -1 62683.5 809.137   5
   2   2   1 59620.8 890.187   1
  -2   2  -1 60511.3 1413.36   7
   2   2   1 60201.0 1200.02   4
  -2  -2   1 60854.5 1110.37   1
  -2  -2   1 60611.7 1319.43   2
   2   2   1 62893.3 850.630   3
  -2  -2   1 60490.6 1226.30   6
   2  -2  -1 59891.9 1441.40   7
  -2   2  -1 61133.7 1446.63   6
   2   2   1 61190.6 867.501   7
   2   2   1 60750.4 1082.74   6
   2  -2  -2 45235.1 1255.89   7
   2  -2  -2 45191.4 1329.71   3
  -2  -2   2 47879.8 1044.37   1
   2   2   2 46020.5 901.968   6
   2   2   2 44589.5 707.044   7
   2   2   2 46669.6 1050.36   4
  -2  -2   2 46261.4 1199.69   2
  -2   2  -2 46096.0 1294.19   6
   2   2   2 44721.6 685.580   1
  -2  -2   2 45961.9 1131.12   6
   2  -2  -2 45896.3 779.756   5
   2   2   3 51649.8 921.290   6
   2  -2  -3 47984.9 1306.35   7
   2  -2  -3 50926.0 1437.00   3
   2  -2  -3 51888.6 908.521   5
   2   2   3 51502.7 1093.91   4
  -2  -2   3 50789.9 1150.40   1
  -2  -2   3 50793.8 1293.24   2
  -2   2  -3 50680.5 1380.21   6
   2   2   3 49411.0 719.570   7
   2  -2  -4 15832.8 548.508   5
  -2  -2   4 16129.1 764.268   2
   2   2   4 16333.6 619.748   4
   2  -2  -4 15174.0 659.657   4
  -2  -2   4 17323.9 723.455   1
   2  -2  -4 16330.3 777.950   7
   2   2   4 16013.1 414.521   7
   2   2   4 16067.1 511.956   6
   2  -2  -4 15652.9 826.016   3
   2  -2  -5 46305.4 1002.86   5
  -2  -2   5 49684.8 1358.37   2
   2  -2  -5 47384.8 1170.23   4
  -2  -2   5 47310.4 1237.23   1
   2  -2  -5 46471.3 1317.45   7
   2   2   5 47103.7 867.613   6
   2   2   5 47384.6 1037.52   4
   2  -2  -5 47162.7 1224.67   6
  -2  -2   5 46867.9 628.822   3
   2  -2  -6 97280.9 1932.76   7
  -2  -2   6 99936.2 1873.62   1
  -2   2  -6 95951.2 944.212   5
   2  -2  -6 97107.2 1703.83   4
   2   2   6 99667.2 1496.08   4
   2  -2  -6 100901. 1785.48   6
   2  -2  -6 96250.4 1533.78   5
  -2  -2   6 98300.0 1980.16   2
  -2  -2   7 66715.3 1590.17   1
   2  -2  -7 62239.4 1316.59   5
  -2  -2   7 67792.7 1694.15   2
   2   2   7 64800.1 1214.91   4
   2  -2  -7 64237.6 1417.52   4
   2  -2  -7 65424.7 1454.51   6
   2  -2  -7 64931.1 1601.82   7
  -2   2  -7 66251.1 898.781   5
  -2   2  -8 63498.6 984.318   5
   2  -2  -8 62205.9 1428.16   4
  -2  -2   8 65414.5 1643.43   1
   2  -2  -8 62980.7 1459.71   6
   2  -2  -8 64463.9 1630.23   7
   2  -2  -8 65035.9 1413.18   5
  -2  -2   8 65944.9 1727.02   2
  -2   2  -9 98587.8 2177.40   2
   2  -2  -9 95471.5 1794.56   5
  -2  -2   9 96669.7 2139.57   2
   2  -2  -9 96920.9 1827.50   4
   2  -2  -9 96222.7 1842.83   6
   2  -2  -9 95876.3 2038.57   7
  -2   2  -9 91171.3 1294.29   5
   2  -2 -10 18187.3 828.902   6
   2  -2 -10 17986.4 822.743   5
   2  -2 -10 19877.8 961.395   7
  -2   2 -10 19323.8 649.167   5
   2  -2 -10 18210.7 816.173   4
  -2   2 -10 20007.4 1020.07   2
  -2  -2  10 17243.9 948.976   2
   2  -2 -11 25528.4 1115.86   7
  -2   2 -11 23976.7 770.154   5
  -2  -2  11 23517.0 1131.14   2
   2   2  11 22165.3 570.118   1
   2  -2 -11 24597.7 983.092   6
   2  -2 -12 108461. 2299.08   7
  -2   2 -12 105304. 1694.94   5
  -2  -2  12 107731. 2457.17   2
   2   2  12 104024. 1369.47   1
   2  -2 -12 110886. 2110.56   6
   2  -2 -13 915.943 239.142   6
  -2   2 -13 2032.70 296.972   5
   2  -2 -13 937.889 357.159   7
  -2  -2  13 1603.60 410.137   2
   2   2  13 1159.26 186.111   1
  -2   2 -14 20559.8 845.150   5
  -2  -2  14 20407.1 1151.65   2
   2   2  14 19804.4 701.582   1
   2   2  14 20310.0 1050.14   5
   2  -2 -14 22108.6 1115.89   7
   2  -2 -15 14880.0 953.674   7
   2   2  15 14652.6 649.068   1
   2   2  15 14740.1 923.238   5
  -2   2 -15 15825.7 776.847   5
  -2  -2  15 14293.7 992.390   2
   2   2  16 18402.7 1039.34   5
  -2  -2  16 17947.4 1137.72   2
  -2   2 -16 19864.5 1156.44   1
   2   2  16 17867.7 756.892   1
   2  -2 -16 18968.0 1089.78   7
  -2   2 -17 4377.88 602.793   1
   2  -2 -17 4284.81 594.597   7
   2   2  17 3226.99 362.569   1
  -2  -2  17 3766.82 582.511   2
   2   2  17 3227.07 503.850   5
  -2  -2  18 2647.24 500.033   2
   2   2  18 3943.07 553.785   5
   2   2  18 3486.42 386.088   1
  -2   2 -18 4058.54 604.816   1
   2  -2 -19 10819.1 904.627   7
   2   2  19 8857.43 624.902   1
  -2   2 -19 10845.7 941.797   1
   2   2  19 9986.20 841.493   5
  -2  -2  19 10092.4 916.891   2
   2   2  20 15262.9 848.082   1
   2   2  20 19325.4 1181.03   5
  -2   2 -20 17297.0 1171.45   1
  -2  -2  20 16830.6 1204.51   2
   2  -2 -20 17932.3 1177.77   7
   2  -2 -21 9834.56 941.817   7
  -2   2 -21 7896.32 853.626   1
  -2  -2  21 8534.19 916.550   2
   2  -2 -22 41003.4 1829.61   7
  -2  -2  22 39966.6 1911.95   2
  -2   2 -22 38263.9 1777.70   1
  -2   2 -23 2514.17 621.500   1
  -2  -2  23 3669.10 674.475   2
  -2   2 -24 7908.59 927.407   1
  -2  -2  24 9340.71 1017.56   2
   2  -2 -24 8891.94 936.734   7
  -2  -2  25 18363.7 1426.51   2
  -2   2 -25 17722.3 1313.21   1
   2  -2 -25 20684.6 1399.20   7
  -2  -2  26 11016.6 1139.45   2
   2  -2 -26 11690.0 1124.88   7
  -2   2 -26 9121.63 999.984   1
  -2   2 -27 411.742 450.448   1
  -2  -2  27 466.448 401.257   2
  -2  -2  28 3158.38 705.638   2
  -2   2 -28 3721.24 728.493   1
   2  -2 -28 5414.77 842.909   7
  -2  -2  29 3954.22 782.831   2
  -2   2 -29 4691.51 796.301   1
   2  -2 -29 3734.16 753.472   7
  -2   2 -30 1950.82 649.576   1
   2  -2 -30 1908.79 646.697   7
  -2  -2  30 1042.43 535.559   2
   2  -2 -31 3257.67 764.949   7
  -2   2 -31 2205.47 668.572   1
  -2   2 -32 1298.04 610.955   1
  -2  -2  32 188.677 389.821   3
   2  -2 -32 1690.49 588.137   7
  -2  -2  33 1843.13 580.467   3
  -2   2 -33 1615.64 643.683   1
  -2   2 -34 697.509 521.772   1
  -2  -2  34 800.641 527.488   3
  -2  -2  35 1115.69 579.981   3
  -2   2 -35 1179.56 587.061   1
  -2  -3 -34 2135.31 667.551   7
  -2  -3 -33 2557.74 664.517   7
   2  -3  32 4724.11 896.079   3
  -2  -3 -32 4866.33 836.663   7
   2  -3  31 940.844 576.853   3
  -2  -3 -31 1329.07 486.646   7
   2   3 -30 837.879 572.072   1
  -2  -3 -30 203.133 367.540   7
   2  -3  30 572.014 467.966   3
   2  -3  29 2119.70 557.242   2
   2  -3  29 603.343 415.942   3
  -2  -3 -29 1050.89 459.902   7
   2   3 -29 2106.34 723.131   1
   2  -3  28 202.264 415.006   3
   2   3 -28 254.865 466.328   1
  -2  -3 -28 1114.68 523.939   7
   2  -3  28 251.090 369.568   2
   2  -3  27 4452.07 744.775   2
  -2  -3 -27 5167.08 740.385   7
   2  -3  27 4495.48 769.702   3
   2   3 -27 4675.64 837.672   1
   2   3 -26 5860.68 940.344   1
   2  -3  26 4841.67 770.668   3
  -2  -3 -26 5113.65 738.887   7
   2  -3  26 5704.23 801.180   2
   2   3 -25 3602.43 784.384   1
  -2  -3 -25 4022.52 630.818   7
   2  -3  25 4146.49 680.489   2
   2  -3  25 2638.48 594.300   3
   2  -3  24 11101.3 1063.73   3
   2   3 -24 13476.5 1239.32   1
   2  -3  24 11235.7 1068.92   2
  -2  -3 -24 11133.7 966.705   7
   2   3 -23 1695.77 572.101   1
   2  -3  23 1058.03 474.230   3
   2  -3  23 1009.62 417.114   2
  -2  -3 -23 1166.81 422.028   7
   2   3 -22 4217.20 759.101   1
   2  -3  22 3600.44 635.090   2
  -2  -3 -22 4031.78 597.130   7
   2  -3  22 3542.18 611.349   3
  -2   3  22 3575.80 436.953   2
   2  -3  21 861.504 411.963   2
   2  -3  21 711.163 360.270   3
   2   3 -21 1851.74 571.786   1
  -2   3  21 620.503 250.662   2
  -2  -3 -21 1483.33 432.165   7
   2  -3  20 3250.40 592.851   2
   2  -3  20 2644.75 518.758   3
   2   3 -20 3049.09 698.066   1
  -2  -3 -20 4688.79 586.202   7
  -2   3  20 2503.14 362.097   2
   2   3 -19 1575.49 589.657   1
   2  -3  19 512.282 356.566   2
  -2   3  19 571.648 226.127   2
  -2  -3 -19 540.454 327.763   7
   2  -3  19 870.053 419.076   3
   2  -3  18 275.201 291.797   2
   2  -3  18 282.141 333.223   3
  -2  -3 -18 39.9370 241.344   7
  -2   3  18 123.367 212.838   2
   2   3 -18 818.618 552.288   1
   2  -3  17 8021.93 812.373   2
   2   3 -17 8989.87 862.974   1
   2  -3  17 8227.44 800.655   3
  -2  -3 -17 7866.73 674.891   7
  -2   3  17 7251.20 532.913   2
  -2  -3 -16 6141.62 613.594   7
   2   3 -16 6487.14 802.475   1
   2  -3  16 5803.63 713.180   2
   2  -3  16 5181.43 656.608   3
   2   3 -15 55332.3 1913.54   1
  -2  -3 -15 53612.3 1590.85   7
   2  -3  15 52946.6 1920.01   2
  -2  -3 -15 51106.7 1010.77   6
   2  -3  15 52955.0 1853.04   3
  -2   3  15 54350.9 1618.08   6
   2   3 -14 29604.6 1378.82   1
  -2   3  14 26371.0 1108.64   6
   2  -3  14 27247.2 1368.68   2
  -2  -3 -14 28543.1 1133.34   7
   2  -3  14 28008.1 1325.04   3
  -2  -3 -14 26644.9 674.772   6
  -2   3  13 1810.64 347.756   6
  -2  -3 -13 1749.93 169.310   6
   2  -3  13 1901.47 425.004   3
   2  -3  13 1757.30 434.282   2
  -2  -3 -13 1831.80 326.101   7
  -2  -3 -12 15117.9 787.084   7
   2  -3  12 14518.6 977.060   2
  -2  -3 -12 13946.2 393.978   6
   2  -3  12 14332.7 925.064   3
  -2   3  12 15966.3 811.351   6
  -2  -3 -11 8961.24 284.320   2
   2  -3  11 10601.7 794.420   3
   2  -3  11 10688.9 829.239   2
  -2  -3 -11 9724.86 618.841   7
  -2   3  11 9720.50 624.667   6
  -2  -3 -11 8975.40 282.003   6
  -2  -3 -10 37522.1 1158.93   7
  -2  -3 -10 37026.8 685.313   2
  -2   3  10 40061.8 1164.25   4
   2   3 -10 40138.0 1419.98   1
   2  -3  10 38319.9 1491.86   2
   2  -3  10 36494.1 1422.70   3
  -2   3  10 39509.1 1205.18   6
  -2  -3 -10 35422.0 507.753   6
  -2  -3  -9 13047.0 456.160   2
  -2   3   9 13245.4 700.618   4
   2   3  -9 14576.1 883.312   1
   2  -3   9 14954.9 936.880   2
  -2  -3  -9 12573.0 663.032   7
   2  -3   9 13643.3 866.760   3
  -2   3   9 13388.6 698.088   6
   2  -3   8 28836.5 1220.59   3
  -2   3   8 31201.2 1029.63   4
  -2   3   8 29875.5 1009.50   6
  -2  -3  -8 30276.9 1199.58   4
   2   3  -8 30670.1 1170.24   1
   2  -3   8 29733.8 1277.25   2
  -2  -3  -8 29192.1 973.521   7
  -2  -3  -8 28889.2 724.279   2
  -2  -3  -8 27332.0 446.963   6
  -2  -3  -7 25470.5 884.004   7
  -2  -3  -7 25087.0 1069.06   4
  -2   3   7 25808.0 940.613   4
  -2  -3  -7 24465.6 461.219   6
   2   3  -7 28089.9 1077.28   1
   2  -3   7 25093.7 1155.98   2
  -2  -3  -7 25619.3 726.524   2
   2  -3   7 27166.5 1174.85   3
  -2   3   7 25228.8 929.507   6
   2   3  -6 18273.9 862.648   1
  -2  -3  -6 17906.2 885.560   4
   2  -3   6 20521.3 1007.07   3
  -2   3   6 17304.2 782.244   4
  -2  -3  -6 17716.9 438.212   6
   2  -3   6 18339.3 977.112   2
   2   3  -6 18295.5 895.999   6
  -2   3   6 18314.0 786.223   6
  -2  -3  -6 17589.4 643.445   2
  -2  -3  -6 17993.0 730.051   7
  -2   3   5 3489.36 381.427   6
   2  -3   5 3841.57 485.887   3
  -2   3   5 4059.85 424.607   4
  -2  -3  -5 4157.59 347.563   2
  -2  -3  -5 3557.64 346.192   7
   2   3  -5 5234.28 486.860   1
   2   3  -5 4621.42 459.487   6
   2   3  -4 398.933 202.389   6
   2  -3   4 151.794 263.712   3
   2   3  -4 995.881 320.810   1
  -2   3   4 190.451 211.477   4
  -2  -3  -4 914.210 243.479   2
  -2   3   4 569.388 219.056   6
   2   3  -3 128225. 2063.01   6
  -2   3   3 129143. 2118.30   4
  -2  -3  -3 122030. 1341.31   1
   2  -3   3 125826. 2404.99   3
   2   3  -3 128262. 1907.32   1
  -2   3   3 127455. 2103.22   6
  -2  -3  -3 126385. 1914.00   2
   2  -3   2 92676.5 2076.75   3
   2   3  -2 92073.8 1541.13   1
  -2   3   2 90170.1 1195.27   5
  -2  -3  -2 89054.9 1671.62   2
  -2   3   2 92476.0 1812.31   4
  -2   3   2 90676.0 1840.52   2
  -2  -3  -2 87903.2 1262.30   1
   2   3  -2 90660.8 1791.86   2
  -2   3   2 91593.0 1815.26   6
   2   3  -2 92304.1 1671.83   6
   2   3  -1 290772. 3074.29   2
  -2   3   1 290206. 1959.75   5
  -2  -3  -1 285413. 3060.44   2
   2   3  -1 286435. 2548.15   1
  -2   3   1 286481. 3253.37   6
  -2  -3  -1 290782. 2453.89   1
   2   3  -1 293577. 2833.08   6
   2  -3   1 291568. 3699.41   3
  -2   3   0 5293.45 258.900   5
  -2   3   0 5431.68 513.511   6
   2   3   0 4609.66 430.530   2
  -2  -3   0 7024.42 588.535   2
   2   3   0 5677.35 406.731   1
  -2  -3   0 4638.09 378.108   1
   2  -3   0 6262.29 610.302   3
   2   3   0 5631.66 403.609   6
  -2   3  -1 292226. 1618.20   5
  -2   3  -1 293861. 3451.96   6
   2   3   1 290635. 2190.10   1
   2   3   1 282433. 2828.56   2
   2  -3  -1 284320. 3694.56   3
  -2  -3   1 289056. 2797.47   1
  -2  -3   1 279913. 3252.80   2
   2   3   1 289313. 2634.04   7
   2   3   1 290777. 2507.97   6
  -2  -3   2 92330.0 1927.79   2
   2  -3  -2 89857.8 2089.85   3
  -2   3  -2 87927.1 831.256   5
   2   3   2 87111.1 1106.53   1
   2   3   2 92043.2 1809.79   4
  -2  -3   2 89924.4 1650.98   1
  -2   3  -2 93118.5 1993.97   6
   2  -3  -2 94116.8 2100.17   7
   2   3   2 88010.6 1299.09   6
   2   3   2 89312.7 1430.56   7
   2   3   2 88399.1 1531.44   2
   2   3   3 125779. 1729.56   2
   2   3   3 125729. 1677.22   7
   2   3   3 126406. 1441.36   6
   2  -3  -3 126397. 1729.47   5
  -2   3  -3 120753. 951.485   5
  -2  -3   3 129280. 2327.69   2
   2   3   3 121451. 1151.27   1
   2   3   3 128224. 2140.50   4
  -2  -3   3 125303. 2032.13   1
   2  -3  -3 126116. 2463.03   7
   2  -3  -3 124029. 2171.41   6
   2  -3  -3 125892. 2514.33   3
  -2  -3   4 392.105 202.525   1
   2  -3  -4 616.349 286.449   7
   2  -3  -4 1032.82 224.266   5
   2   3   4 534.369 143.141   7
   2   3   4 530.051 89.0284   1
   2   3   4 151.429 203.585   4
   2   3   4 457.569 115.247   6
  -2  -3   4 406.221 270.986   2
   2  -3  -4-7.43020 303.047   3
   2  -3  -4 853.395 229.979   6
   2   3   5 3450.72 220.301   6
   2  -3  -5 3818.03 357.073   5
   2   3   5 3815.88 396.680   4
  -2  -3   5 4357.31 445.169   1
  -2  -3   5 3683.52 466.321   2
   2  -3  -5 4405.52 506.346   7
   2   3   5 4004.28 312.894   7
   2  -3  -5 3651.92 400.506   6
   2  -3  -6 19250.4 844.024   6
   2  -3  -6 18840.6 985.180   7
   2  -3  -6 18150.0 770.641   5
  -2  -3   6 18160.0 973.372   2
   2   3   6 17285.7 783.657   4
   2  -3  -6 17997.3 893.379   4
   2   3   6 16717.6 436.937   6
  -2  -3   6 18343.7 889.827   1
   2   3   6 17642.9 620.159   7
   2  -3  -7 26549.9 961.538   5
   2   3   7 25534.2 950.607   4
   2  -3  -7 26848.7 1088.59   4
  -2  -3   7 26076.7 1181.11   2
  -2  -3   7 26769.3 511.382   3
  -2  -3   7 26305.5 1104.15   1
   2   3   7 25710.9 751.581   7
   2  -3  -7 27602.5 1005.23   6
   2  -3  -7 25005.5 1154.03   7
   2  -3  -8 29958.4 1279.74   7
   2  -3  -8 30209.9 1054.52   6
   2  -3  -8 29751.1 1061.61   5
  -2  -3   8 29822.4 1305.19   2
  -2  -3   8 28369.5 613.211   3
   2  -3  -8 28119.4 1135.77   4
   2  -3  -9 13401.7 751.893   5
  -2  -3   9 12808.7 890.844   2
   2  -3  -9 13427.7 715.392   6
  -2  -3   9 14530.1 484.112   3
   2  -3  -9 13041.7 863.113   7
   2  -3 -10 39382.4 1503.37   7
   2  -3 -10 37907.7 1198.24   6
  -2  -3  10 38058.3 852.187   3
  -2  -3  10 37242.7 1523.04   2
   2  -3 -11 10006.8 639.306   6
  -2  -3  11 10230.7 840.957   2
  -2  -3  11 10662.8 508.663   3
   2  -3 -11 9581.11 783.560   7
  -2  -3  12 16072.5 1063.70   2
  -2  -3  12 15328.1 646.092   3
   2  -3 -12 14459.0 771.613   6
   2  -3 -12 15085.5 975.048   7
  -2   3 -13 2061.27 274.009   5
   2   3  13 1412.33 139.333   1
  -2  -3  13 2107.32 485.167   2
   2  -3 -13 2519.97 487.539   7
   2  -3 -13 1532.30 284.079   6
  -2   3 -13 1732.92 449.773   1
  -2  -3  13 2366.78 306.811   3
   2  -3 -14 29010.9 1387.52   7
  -2   3 -14 29063.5 970.491   5
  -2  -3  14 28243.8 974.535   3
  -2   3 -14 28843.6 1447.19   1
  -2  -3  14 27876.5 1453.13   2
   2   3  14 26637.4 642.060   1
   2  -3 -15 55389.7 1929.46   7
  -2  -3  15 55056.8 2058.76   2
   2   3  15 52248.2 988.929   1
  -2   3 -15 53956.8 1993.24   1
  -2  -3  15 51379.9 1380.63   3
   2   3  15 54092.1 1838.61   5
  -2   3 -15 54769.9 1388.45   5
  -2  -3  16 5607.69 739.893   2
   2  -3 -16 5039.36 642.956   7
  -2   3 -16 4810.49 688.666   1
  -2  -3  16 5729.53 519.144   3
   2   3  16 5317.34 360.033   1
   2   3  16 6183.11 692.116   5
   2   3  17 8250.16 801.755   5
  -2  -3  17 7936.01 856.113   2
  -2  -3  17 9441.36 673.794   3
  -2   3 -17 8923.30 872.935   1
   2   3  17 7604.57 455.920   1
   2  -3 -17 7096.81 756.309   7
  -2   3 -18 2.22730 335.587   1
   2  -3 -18 162.104 301.595   7
   2   3  18 18.6157 304.598   5
   2   3  18 178.822 138.598   1
  -2  -3  18 207.050 267.798   3
  -2  -3  18-178.441 357.436   2
   2   3  19 401.666 338.328   5
  -2  -3  19 261.121 325.043   2
  -2  -3  19 783.158 319.275   3
  -2   3 -19 619.038 365.067   1
   2  -3 -19 1100.71 469.399   7
   2  -3 -20 4224.89 652.326   7
  -2  -3  20 3320.46 477.424   3
  -2  -3  20 2498.83 579.975   2
   2   3  20 3538.26 583.277   5
  -2   3 -20 2408.26 556.347   1
   2   3  21 947.763 385.390   5
  -2  -3  21 1041.87 343.878   3
  -2  -3  21 1203.18 505.719   2
  -2   3 -21 987.134 470.261   1
   2  -3 -21 1427.09 495.162   7
  -2   3 -22 3479.15 667.496   1
  -2  -3  22 3230.89 650.085   2
  -2  -3  22 3024.75 502.903   3
   2   3  22 3872.01 649.341   5
   2  -3 -22 3434.18 636.715   7
  -2  -3  23 1125.19 482.084   2
   2  -3 -23 877.268 415.440   7
  -2  -3  23 1251.97 393.729   3
  -2   3 -23 382.691 453.648   1
   2  -3 -24 12181.7 1137.01   7
  -2  -3  24 10879.5 1131.15   2
  -2  -3  24 10298.8 913.281   3
  -2   3 -24 8986.01 981.361   1
  -2  -3  25 3759.11 614.941   3
  -2  -3  25 3129.56 676.295   2
  -2   3 -25 2997.80 701.160   1
   2  -3 -25 4701.76 781.247   7
  -2  -3  26 4414.43 816.560   2
  -2   3 -26 5413.34 879.567   1
  -2  -3  26 3760.34 630.113   3
   2  -3 -26 5778.56 848.315   7
   2  -3 -27 4117.60 750.645   7
  -2  -3  27 5124.73 711.031   3
  -2   3 -27 4947.90 805.314   1
  -2  -3  27 4161.44 808.480   2
  -2  -3  28 135.239 414.382   2
  -2  -3  28 251.409 344.279   3
  -2   3 -28 193.565 509.091   1
   2  -3 -28 670.050 540.270   7
  -2  -3  29 1217.74 464.290   3
  -2   3 -29 1177.46 636.467   1
   2  -3 -29 1719.91 630.805   7
  -2  -3  29 1433.23 574.704   2
  -2   3 -30 1356.87 596.672   1
  -2  -3  30 772.510 407.303   3
   2  -3 -30 562.587 443.498   7
  -2  -3  30 399.150 398.880   2
   2  -3 -31 1735.79 607.493   7
  -2   3 -31 1948.36 694.045   1
  -2  -3  31 1025.40 466.255   3
  -2  -3  31 1184.46 574.837   2
  -2   3 -32 6457.02 1012.45   1
  -2  -3  32 6664.04 1086.82   2
  -2  -3  32 4533.91 773.791   3
  -2  -3  33 3199.53 691.249   3
  -2   3 -33 3855.25 855.384   1
  -2   3 -34 2897.02 816.839   1
  -2  -4 -33 1343.08 608.076   7
  -2  -4 -32 1298.11 544.714   7
   2  -4  32 553.921 439.448   3
   2  -4  31 408.433 437.643   3
  -2  -4 -31 189.425 428.499   7
   2   4 -30 2001.23 755.098   1
   2  -4  30 1582.45 582.181   3
   2  -4  30 1351.28 536.373   2
  -2  -4 -30 1163.80 484.334   7
   2   4 -29 950.591 671.776   1
   2  -4  29 125.541 388.259   3
  -2  -4 -29 161.214 424.269   7
   2  -4  29 890.027 517.996   2
   2  -4  28 4460.25 820.585   2
   2  -4  28 3003.59 703.188   3
  -2  -4 -28 2936.98 612.755   7
  -2  -4 -27 92.9313 359.027   7
   2  -4  27 25.3634 327.819   3
   2  -4  27-37.7179 350.879   2
  -2  -4 -26 4025.06 679.203   7
   2  -4  26 4236.68 765.084   2
   2   4 -26 6283.04 966.850   1
   2  -4  26 5297.04 849.467   3
   2   4 -25 2538.93 756.630   1
   2  -4  25 1287.41 530.220   3
   2  -4  25 1565.29 536.631   2
  -2  -4 -25 2401.99 541.940   7
   2  -4  24 641.906 440.876   2
   2  -4  24 707.909 449.281   3
  -2  -4 -24 379.257 368.085   7
   2   4 -24 881.122 609.720   1
   2   4 -23 6232.41 917.310   1
   2  -4  23 6105.35 872.622   2
  -2  -4 -23 7161.17 819.186   7
   2  -4  23 6160.44 831.959   3
  -2  -4 -22 1690.58 440.017   7
   2  -4  22 2096.68 578.622   2
   2   4 -22 2652.54 715.334   1
   2  -4  22 2401.21 553.862   3
   2  -4  21 394.762 349.153   2
   2   4 -21 680.937 569.630   1
  -2  -4 -21 457.566 355.611   7
   2  -4  21 217.581 354.995   3
   2  -4  20 248.408 332.249   2
  -2  -4 -20 526.000 317.774   7
   2   4 -20-199.564 462.505   1
  -2   4  20 395.941 223.700   2
   2  -4  20 224.967 309.226   3
  -2  -4 -19 6313.00 702.733   7
   2  -4  19 6079.89 825.485   2
  -2   4  19 5972.01 487.736   2
   2  -4  19 6103.22 743.916   3
   2   4 -19 5736.74 841.761   1
  -2  -4 -18 1523.13 394.325   7
   2  -4  18 1579.56 486.457   2
   2   4 -18 1846.72 558.554   1
   2  -4  18 2331.40 498.053   3
  -2  -4 -17 3695.95 550.883   7
   2   4 -17 3960.94 731.250   1
   2  -4  17 2976.86 597.849   2
   2  -4  17 3599.95 584.666   3
   2   4 -16 13454.6 1085.73   1
   2  -4  16 11926.3 1038.73   2
   2  -4  16 14155.3 1061.64   3
  -2  -4 -16 13302.5 914.490   7
  -2   4  16 12558.6 798.947   6
  -2  -4 -15 6183.67 625.927   7
   2   4 -15 7391.48 858.289   1
   2  -4  15 5377.93 728.495   2
   2  -4  15 6462.20 732.950   3
  -2   4  15 6109.95 562.526   6
   2   4 -14 6018.37 750.922   1
   2  -4  14 6188.43 713.475   3
  -2  -4 -14 5720.68 595.780   7
   2  -4  14 5574.79 716.451   2
  -2   4  14 5177.24 510.648   6
   2  -4  13 2782.60 533.972   2
  -2   4  13 2470.28 370.104   6
   2  -4  13 2760.89 501.072   3
  -2   4  13 4371.90 533.999   4
   2   4 -13 2892.08 558.681   1
  -2  -4 -13 2333.73 392.660   7
   2  -4  12 954.750 351.477   2
  -2  -4 -12 835.192 285.063   7
  -2   4  12 1032.83 321.880   4
   2   4 -12 1208.19 420.845   1
  -2   4  12 829.089 234.095   6
   2  -4  12 954.982 325.830   3
  -2   4  11 5375.28 529.671   4
  -2  -4 -11 5411.79 539.621   7
   2  -4  11 4313.93 629.653   2
  -2   4  11 4778.18 458.862   6
  -2  -4 -11 4687.30 267.227   2
   2   4 -11 4764.59 621.306   1
   2  -4  11 5028.18 604.568   3
   2  -4  10 16687.9 1045.17   3
  -2  -4 -10 16797.1 899.809   7
   2   4 -10 16350.2 994.445   1
  -2   4  10 16506.2 800.481   6
  -2  -4 -10 15506.3 553.165   2
   2  -4  10 15940.5 1076.00   2
  -2   4  10 16717.0 876.602   4
  -2  -4  -9 21092.9 983.930   7
  -2   4   9 22425.1 1007.86   4
   2   4  -9 21654.7 1095.21   1
   2  -4   9 23461.0 1212.87   3
  -2   4   9 21553.9 903.624   6
  -2  -4  -9 20987.5 704.710   2
   2  -4   9 20906.7 1198.63   2
  -2  -4  -8 3628.17 433.634   7
   2  -4   8 3929.25 556.238   2
  -2  -4  -8 4007.57 345.090   2
  -2   4   8 3664.87 448.704   4
   2   4  -8 4157.29 507.731   1
  -2   4   8 4597.78 445.788   5
   2  -4   8 4524.80 568.050   3
  -2   4   8 3705.82 400.876   6
  -2   4   8 3973.04 416.405   2
  -2   4   7 2184.60 313.016   6
  -2   4   7 2363.09 335.119   2
   2  -4   7 2692.33 459.856   2
  -2  -4  -7 2480.08 306.990   2
  -2   4   7 2165.56 315.304   5
  -2   4   7 2012.75 337.071   4
   2   4  -7 2452.26 415.559   1
  -2  -4  -7 2551.89 371.368   7
   2  -4   7 2934.10 469.520   3
  -2   4   6 5339.93 472.672   6
  -2   4   6 4844.92 511.104   4
  -2  -4  -6 5857.50 459.705   2
   2   4  -6 5626.74 566.268   1
  -2   4   6 5798.42 510.578   2
   2  -4   6 5686.82 648.619   2
  -2  -4  -6 4977.07 480.999   7
   2  -4   6 5020.86 566.870   3
  -2   4   6 5370.08 438.666   5
  -2   4   5 34186.3 1001.79   5
   2  -4   5 35012.1 1419.61   3
  -2  -4  -5 35179.7 1111.44   2
  -2   4   5 36612.1 1319.36   4
  -2   4   5 32022.3 1188.46   2
   2   4  -5 35676.9 1217.90   1
   2  -4   5 35677.6 1464.85   2
  -2   4   5 34002.1 1148.78   6
  -2   4   4 34995.0 979.077   5
  -2  -4  -4 35419.0 1157.99   2
  -2   4   4 36264.9 1318.76   4
  -2   4   4 34280.6 1242.32   2
   2   4  -4 37355.3 1208.65   1
   2   4  -4 33122.0 1196.00   6
   2  -4   4 36017.6 1442.18   3
  -2   4   4 35499.6 1193.64   6
   2   4  -3 28846.5 1065.74   6
   2   4  -3 28997.4 1027.42   1
  -2   4   3 29071.0 1094.65   6
  -2  -4  -3 26649.6 1043.99   2
  -2   4   3 27753.1 837.964   5
  -2   4   3 27317.6 1148.13   4
   2  -4   3 30560.6 1321.13   3
  -2   4   2 51632.6 1092.61   5
  -2   4   2 50796.8 1571.98   4
   2   4  -2 53343.0 1324.03   1
  -2  -4  -2 48478.0 1153.85   1
   2  -4   2 52621.5 1728.70   3
  -2   4   2 51427.3 1480.81   6
   2   4  -2 48792.8 697.050   3
  -2  -4  -2 52407.6 1488.09   2
   2   4  -2 52074.5 1377.12   6
   2   4  -1 65313.3 1660.00   2
  -2   4   1 64818.7 1692.93   6
   2   4  -1 63450.8 1374.71   1
  -2  -4  -1 61470.8 1380.69   1
   2   4  -1 66573.1 1470.10   6
  -2   4   1 65715.8 1178.03   5
   2  -4   1 64470.4 1918.29   3
  -2  -4  -1 63246.2 1672.13   2
   2   4  -1 63036.6 950.270   3
   2   4   0 55291.9 1426.42   7
  -2  -4   0 57965.2 1644.55   2
  -2   4   0 60888.3 1678.94   6
   2   4   0 60153.1 1545.28   2
  -2   4   0 60696.6 1092.14   5
   2   4   0 57499.9 1261.02   1
   2  -4   0 56591.1 1814.52   3
  -2  -4   0 57690.1 1389.82   1
   2   4   0 60050.3 1038.03   3
   2   4   0 58355.6 1312.50   6
   2   4   1 61940.5 1166.28   3
   2  -4  -1 62322.4 1910.77   3
   2   4   1 64643.6 1249.54   1
  -2   4  -1 65019.1 1084.84   5
  -2  -4   1 65333.7 1802.77   2
  -2  -4   1 61980.5 1506.72   1
   2   4   1 65314.3 1521.55   7
  -2   4  -1 62232.7 1739.32   6
   2   4   1 63366.8 1549.37   2
   2   4   1 64902.6 1306.01   6
   2   4   2 50045.2 1325.14   2
   2  -4  -2 51796.3 1744.81   3
   2   4   2 50919.6 1035.14   1
  -2  -4   2 50553.3 1626.72   2
  -2   4  -2 51255.0 942.842   5
  -2  -4   2 51533.2 1430.30   1
   2   4   2 54082.3 1108.81   6
   2   4   2 51084.3 1333.37   7
   2  -4  -3 30423.8 1351.25   3
   2   4   3 28071.6 979.267   7
  -2  -4   3 28473.8 1259.52   2
   2   4   3 28579.1 721.910   1
  -2  -4   3 28378.6 1111.88   1
   2   4   3 27791.8 737.113   6
   2   4   3 28904.6 971.561   2
   2  -4  -4 35236.2 1489.95   3
  -2  -4   4 34806.6 1405.44   2
   2   4   4 34662.1 1020.20   2
   2   4   4 34197.2 718.398   1
   2   4   4 35199.1 745.012   6
  -2  -4   4 35001.8 1267.66   1
   2   4   4 34998.1 1084.15   7
   2  -4  -4 35078.2 1480.38   7
  -2  -4   5 36563.4 1483.97   2
   2   4   5 34013.6 963.968   2
   2   4   5 34720.9 636.435   1
  -2  -4   5 35178.8 1310.09   1
   2  -4  -5 35803.4 1505.87   7
   2   4   5 34857.6 1061.91   7
   2   4   5 34312.5 654.472   6
   2   4   6 6071.08 404.056   2
   2  -4  -6 5151.61 488.589   5
   2   4   6 4769.55 202.929   1
   2   4   6 5242.31 424.895   7
   2  -4  -6 4522.38 583.228   7
   2  -4  -6 4420.68 456.295   6
   2   4   6 5014.43 216.702   6
  -2  -4   6 5381.83 620.311   2
  -2  -4   7 1950.00 158.639   3
   2  -4  -7 2498.90 360.750   5
  -2  -4   7 2653.15 484.083   2
   2  -4  -7 2304.21 451.642   7
   2   4   7 2177.01 284.619   7
   2  -4  -7 1908.07 317.620   6
  -2  -4   8 3512.04 240.053   3
   2  -4  -8 3617.65 409.258   6
   2  -4  -8 3724.27 450.184   5
   2   4   8 4632.35 403.205   7
   2  -4  -8 4149.49 572.439   7
  -2  -4   8 3866.30 574.024   2
   2  -4  -9 20985.1 947.414   6
   2   4   9 20995.1 827.417   7
  -2  -4   9 22106.0 1259.91   2
  -2  -4   9 22336.9 627.452   3
   2  -4  -9 22252.9 1225.74   7
   2  -4 -10 16908.6 1088.20   7
  -2  -4  10 17586.7 1149.37   2
  -2  -4  10 16749.4 589.654   3
   2   4  10 17519.1 907.659   4
   2  -4 -10 15446.4 814.730   6
   2   4  11 5575.75 556.640   4
  -2  -4  11 5068.82 356.105   3
  -2  -4  11 5659.58 698.182   2
   2  -4 -11 5805.27 685.539   7
   2  -4 -11 5457.65 497.098   6
  -2  -4  12 473.444 343.171   2
  -2   4 -12 376.445 372.693   1
   2   4  12 1526.61 364.486   4
   2  -4 -12 210.649 296.631   7
   2  -4 -12 1051.45 242.110   6
  -2  -4  12 877.476 194.976   3
   2   4  13 3337.96 578.066   5
   2   4  13 3645.52 501.493   4
  -2  -4  13 2738.59 313.242   3
  -2   4 -13 2395.48 507.007   1
  -2  -4  13 2217.51 475.588   2
   2  -4 -13 2562.23 479.502   7
   2  -4 -13 3262.51 401.156   6
   2   4  14 4984.91 643.775   5
   2  -4 -14 4429.71 637.758   7
  -2  -4  14 5472.62 436.514   3
  -2   4 -14 6053.71 785.585   1
  -2  -4  14 4919.47 709.482   2
  -2  -4  15 7164.94 833.935   2
   2   4  15 5319.54 698.272   5
  -2  -4  15 6111.70 493.083   3
  -2   4 -15 5050.66 731.073   1
   2  -4 -15 5733.98 722.185   7
  -2  -4  16 13206.1 1141.39   2
   2   4  16 11659.8 390.934   1
  -2   4 -16 14940.0 1166.31   1
  -2  -4  16 12834.1 715.608   3
   2  -4 -16 13358.1 1074.20   7
   2   4  16 12929.6 1022.01   5
   2   4  17 2946.48 570.429   5
   2  -4 -17 3489.05 600.287   7
  -2  -4  17 4067.93 678.369   2
  -2  -4  17 2983.00 394.066   3
  -2   4 -17 3146.37 601.357   1
  -2  -4  18 1505.06 511.703   2
  -2  -4  18 1714.25 341.527   3
   2  -4 -18 1735.67 476.663   7
   2   4  18 2022.80 517.925   5
  -2   4 -18 1961.77 532.594   1
  -2   4 -19 6143.68 825.460   1
   2  -4 -19 5742.57 766.685   7
   2   4  19 5532.59 733.743   5
  -2  -4  19 5286.77 539.620   3
  -2  -4  19 5777.25 854.665   2
  -2   4 -20 134.093 399.501   1
   2  -4 -20 9.60583 376.454   7
   2   4  20 216.069 377.911   5
  -2  -4  20 488.911 249.653   3
  -2  -4  20 184.944 321.013   2
   2  -4 -21 475.138 385.555   7
  -2  -4  21 683.065 305.799   3
  -2  -4  21 124.716 366.247   2
  -2   4 -21 1352.40 540.222   1
   2   4  21 82.7853 370.362   5
  -2  -4  22 2052.73 572.225   2
  -2   4 -22 1294.63 548.622   1
   2   4  22 2859.49 602.471   5
  -2  -4  22 1907.16 423.341   3
   2  -4 -22 1915.22 519.663   7
   2  -4 -23 7505.95 952.025   7
  -2   4 -23 8837.55 1044.80   1
  -2  -4  23 6881.11 966.158   2
  -2  -4  23 7270.19 721.399   3
   2   4  23 7592.85 882.762   5
  -2  -4  24 813.256 530.047   2
   2   4  24 414.890 378.204   5
  -2  -4  24 178.207 295.616   3
   2  -4 -24-165.674 450.009   7
  -2   4 -24 997.007 486.720   1
   2  -4 -25 496.887 446.294   7
  -2  -4  25 1381.66 422.532   3
  -2   4 -25 1041.59 489.895   1
  -2  -4  25 2119.56 652.881   2
  -2  -4  26 3280.95 790.772   2
  -2  -4  26 4748.21 655.965   3
  -2   4 -26 4750.36 857.319   1
   2  -4 -26 3948.09 767.320   7
  -2  -4  27 120.227 307.869   3
  -2   4 -27-472.079 623.568   1
   2  -4 -27 548.776 503.891   7
  -2  -4  27 715.884 547.635   2
  -2  -4  28 3188.04 598.711   3
  -2  -4  28 3037.51 779.678   2
  -2   4 -28 3378.66 759.810   1
   2  -4 -28 3248.46 770.693   7
  -2  -4  29 86.0219 315.684   3
  -2   4 -29-366.413 616.979   1
   2  -4 -29 770.415 497.361   7
  -2  -4  29 218.347 392.102   2
   2  -4 -30 1567.43 606.505   7
  -2   4 -30 1016.81 576.155   1
  -2  -4  30 1519.42 603.647   2
  -2   4 -31-47.5717 515.312   1
  -2  -4  31 1252.58 581.022   2
  -2  -4  32 1046.98 659.455   2
  -2   4 -32 1009.33 677.114   1
  -2  -4  33 2025.35 717.412   2
  -2  -5 -32 1235.11 507.652   7
   2  -5  31-158.488 425.879   2
  -2  -5 -31 636.462 431.905   7
   2  -5  31 211.125 381.751   3
   2  -5  30-435.843 549.339   2
  -2  -5 -30 170.514 424.013   7
   2  -5  30-112.959 432.304   3
   2   5 -29 2264.27 799.375   1
   2  -5  29 1033.04 479.063   3
  -2  -5 -29 1524.44 573.500   7
   2  -5  29 1084.60 480.449   2
   2  -5  28 309.522 457.210   2
  -2  -5 -28 181.531 376.538   7
   2  -5  28 15.0729 376.631   3
   2  -5  27 4388.45 826.425   3
   2  -5  27 4019.07 837.811   2
  -2  -5 -27 3768.11 709.023   7
   2  -5  26 3064.10 681.459   3
  -2  -5 -26 2542.60 633.099   7
   2  -5  26 2922.11 761.660   2
   2   5 -26 2676.67 746.939   1
   2   5 -25 3840.58 861.546   1
   2  -5  25 2463.13 665.505   2
   2  -5  25 3749.74 762.534   3
  -2  -5 -25 3667.28 689.426   7
  -2  -5 -24 1451.11 450.037   7
   2   5 -24 2561.44 764.152   1
   2  -5  24 2050.73 555.178   3
   2  -5  24 1031.77 528.649   2
   2   5 -23 739.717 584.507   1
   2  -5  23 575.866 370.948   2
  -2  -5 -23 358.902 352.117   7
   2  -5  23 658.862 449.591   3
   2  -5  22 365.610 368.240   3
   2  -5  22 1044.69 513.493   2
   2   5 -22 759.814 529.402   1
  -2  -5 -22 244.951 368.279   7
   2  -5  21-130.948 423.708   2
   2  -5  21-186.208 375.005   3
   2   5 -21 1061.09 506.981   1
  -2  -5 -21-521.000 418.345   7
   2  -5  20 679.441 434.189   2
   2   5 -20 309.731 413.531   1
   2  -5  20 637.894 420.502   3
  -2  -5 -20 377.838 307.203   7
   2  -5  19 287.964 342.104   3
   2  -5  19 95.0515 334.723   2
  -2  -5 -19-111.704 319.451   7
  -2  -5 -18 9200.90 893.351   7
   2   5 -18 10196.0 1046.45   1
   2  -5  18 8795.19 999.995   2
   2  -5  18 9135.35 965.580   3
   2   5 -17 16091.5 1255.42   1
   2  -5  17 15217.2 1285.26   2
  -2  -5 -17 15722.4 1114.39   7
   2  -5  17 17176.6 1237.80   3
  -2   5  17 13722.9 839.853   6
  -2  -5 -16 11400.8 938.918   7
   2   5 -16 13443.8 1141.70   1
   2  -5  16 10389.6 1064.47   2
   2  -5  16 12287.8 1072.25   3
  -2   5  16 10918.6 734.436   6
  -2  -5 -15 12696.2 969.070   7
   2   5 -15 12465.5 1084.33   1
   2  -5  15 11825.3 1122.26   2
   2  -5  15 11874.2 1032.49   3
  -2   5  15 14289.0 942.482   4
  -2   5  15 12158.7 762.658   6
  -2   5  14 12329.9 876.807   4
   2   5 -14 10888.2 1003.39   1
   2  -5  14 13471.2 1154.58   2
  -2   5  14 10946.8 716.118   6
   2  -5  14 12370.0 1020.17   3
  -2  -5 -14 11315.4 907.952   7
  -2  -5 -13 8748.96 794.659   7
  -2   5  13 9442.06 790.002   4
   2  -5  13 8085.50 908.243   2
   2   5 -13 8444.33 879.143   1
  -2   5  13 7891.59 606.773   6
   2  -5  13 8173.72 859.218   3
  -2  -5 -12 24193.7 1247.66   7
  -2   5  12 24287.1 1010.08   6
  -2   5  12 23742.5 1187.93   4
  -2  -5 -12 22879.2 612.681   2
   2  -5  12 23177.2 1450.19   2
   2   5 -12 24523.9 1355.01   1
   2  -5  12 25406.2 1409.08   3
   2  -5  11 1115.26 499.916   2
  -2   5  11 653.070 252.711   6
  -2  -5 -11 400.121 149.085   2
  -2   5  11 893.805 328.455   5
  -2   5  11 146.340 309.988   4
   2  -5  11 309.588 325.947   3
   2   5 -11-60.1333 359.229   1
  -2  -5 -11 745.136 307.446   7
  -2  -5 -10 30196.9 1343.07   7
  -2  -5 -10 30507.0 941.269   2
   2  -5  10 31667.1 1630.83   2
   2   5 -10 31453.5 1444.50   1
  -2   5  10 33193.4 1264.55   5
   2  -5  10 30596.6 1506.42   3
  -2   5  10 32509.3 1151.37   6
  -2   5  10 32436.9 1361.60   4
  -2   5   9 6364.69 525.729   6
  -2  -5  -9 5455.03 437.343   2
  -2   5   9 6860.98 673.381   4
   2  -5   9 6191.99 766.742   2
  -2  -5  -9 5856.55 620.124   7
   2   5  -9 4783.38 617.960   1
   2  -5   9 6374.64 703.953   3
  -2   5   9 6165.24 563.278   5
  -2   5   8 4170.33 440.475   6
  -2  -5  -8 4714.66 445.668   2
   2  -5   8 5279.49 710.532   2
  -2   5   8 3692.67 547.303   4
   2   5  -8 3951.82 572.023   1
   2  -5   8 4294.49 610.040   3
  -2  -5  -8 4271.69 531.484   7
  -2   5   8 4859.67 491.327   5
  -2   5   7 25863.7 1035.37   6
  -2   5   7 25783.4 1239.33   4
  -2   5   7 25997.7 1029.01   5
  -2  -5  -7 26910.4 1046.30   2
   2  -5   7 27513.4 1450.38   2
   2   5  -7 27708.8 1252.41   1
   2  -5   7 26410.7 1361.22   3
  -2   5   6 12969.9 719.661   5
  -2  -5  -6 11182.2 709.074   2
  -2   5   6 13647.5 927.541   4
   2  -5   6 11836.1 976.149   2
   2  -5   6 13276.9 975.806   3
   2   5  -6 12876.1 847.906   1
  -2   5   6 12250.5 734.928   6
   2   5  -5 628.750 98.1155   3
  -2   5   5 1128.62 286.075   6
   2  -5   5 593.509 349.076   2
  -2   5   5 1028.73 354.055   4
   2   5  -5 701.263 319.125   1
  -2   5   5 832.663 251.756   5
  -2  -5  -5 654.928 268.241   2
   2  -5   5 974.867 411.239   3
  -2   5   4 33075.2 1072.28   5
  -2  -5  -4 29693.7 1210.78   2
  -2   5   4 33792.8 1435.17   4
  -2   5   4 32833.6 1235.36   6
   2  -5   4 31938.3 1491.69   2
   2   5  -4 30668.0 1197.05   1
   2   5  -4 30763.3 593.741   3
   2  -5   4 32593.6 1490.87   3
   2   5  -3 16499.3 858.789   1
  -2   5   3 17103.1 753.259   5
  -2  -5  -3 16686.6 947.244   2
  -2   5   3 18305.0 1071.31   4
  -2   5   3 17887.9 929.594   6
   2   5  -3 16100.3 480.187   3
   2  -5   3 17963.3 1110.39   3
   2  -5   2 3860.74 576.868   3
  -2  -5  -2 2889.91 454.123   2
  -2   5   2 3624.02 518.339   4
  -2   5   2 3576.88 359.338   5
   2   5  -2 3475.96 259.547   3
   2   5  -2 2581.28 369.207   1
  -2   5   2 3751.36 468.863   6
   2   5  -2 3268.25 405.894   6
  -2   5   1 1483.18 356.488   6
  -2  -5  -1 1712.22 388.730   2
  -2  -5  -1 975.186 246.894   1
  -2   5   1 1036.17 218.764   5
   2  -5   1 716.383 352.793   3
   2   5  -1 730.432 218.358   1
   2   5  -1 1074.10 172.820   3
   2   5  -1 820.398 236.883   6
   2   5   0 11380.0 756.105   7
  -2   5   0 10818.9 565.496   5
  -2  -5   0 12403.9 870.786   2
   2   5   0 12071.4 651.600   1
   2   5   0 10775.3 531.128   3
   2  -5   0 10770.1 884.891   3
  -2  -5   0 10488.7 690.217   1
  -2   5   0 11057.6 803.542   6
   2   5   0 11804.6 659.055   6
   2   5   1 1350.00 256.228   1
   2  -5  -1 1455.69 420.252   3
  -2  -5   1 1985.60 447.245   2
   2   5   1 1411.63 245.772   6
  -2  -5   1 776.910 249.777   1
  -2   5  -1 1021.55 207.928   5
  -2   5  -1 991.422 300.892   6
   2   5   1 1444.43 241.363   3
   2   5   1 1197.00 281.298   7
   2  -5  -2 3713.40 575.279   3
  -2   5  -2 3842.95 554.773   1
   2   5   2 3620.95 358.042   1
   2   5   2 3475.97 352.531   3
   2   5   2 3387.79 414.163   7
  -2   5  -2 2742.55 302.512   5
  -2  -5   2 3871.74 469.306   1
  -2  -5   2 3519.20 527.387   2
   2   5   2 3558.13 335.046   6
   2   5   3 17054.6 856.944   2
  -2  -5   3 18108.5 1118.99   2
   2  -5  -3 16658.4 1117.04   3
   2   5   3 16794.2 644.384   6
   2   5   3 17328.9 683.491   1
  -2   5  -3 18168.6 1168.60   1
  -2  -5   3 15233.7 919.542   1
   2   5   3 18273.0 920.109   7
   2   5   3 17533.8 803.157   3
   2  -5  -4 33190.2 1552.28   3
   2   5   4 31641.7 1117.20   2
   2   5   4 32367.6 1212.45   7
   2   5   4 33267.1 870.546   1
   2   5   4 34507.9 1460.72   4
  -2  -5   4 32470.2 1512.83   2
   2   5   4 33288.0 1153.29   3
  -2   5  -4 34920.1 1609.21   1
   2   5   4 32119.3 791.662   6
  -2   5  -5 929.622 397.708   1
   2   5   5 720.410 340.676   4
   2   5   5 696.751 222.439   2
   2   5   5 969.738 263.134   7
  -2  -5   5 436.639 337.837   2
   2   5   5 858.960 184.239   1
   2  -5  -5 1251.38 458.900   7
   2   5   5 747.503 133.065   6
   2   5   6 12097.3 648.315   2
  -2   5  -6 11942.8 986.131   1
   2   5   6 11096.9 338.311   6
  -2  -5   6 12871.9 1005.90   2
   2   5   6 11523.5 451.877   1
   2   5   6 12421.9 905.200   4
   2  -5  -6 13786.5 1050.78   7
  -2  -5   7 25633.9 630.265   3
   2   5   7 25084.1 873.900   2
   2   5   7 25834.9 1239.59   4
   2   5   7 25564.7 598.710   1
  -2   5  -7 26788.9 1470.40   1
   2  -5  -7 25556.1 1426.08   7
  -2  -5   7 27852.2 1488.37   2
   2   5   8 4880.01 392.103   2
   2   5   8 4167.15 627.115   5
   2   5   8 4137.08 578.368   4
  -2   5  -8 4657.78 694.604   1
   2   5   8 4460.75 226.111   1
  -2  -5   8 5444.92 701.728   2
   2  -5  -8 3758.25 614.652   7
  -2  -5   8 4293.29 284.342   3
   2  -5  -9 6992.64 795.953   7
  -2   5  -9 5941.18 747.696   1
  -2  -5   9 6117.70 773.809   2
   2   5   9 5883.18 631.576   4
   2   5   9 6229.15 749.516   5
  -2  -5   9 5588.85 344.727   3
   2   5  10 29765.8 1525.68   5
   2  -5 -10 29996.4 1592.60   7
   2   5  10 31937.4 1369.14   4
  -2  -5  10 31268.2 855.144   3
  -2   5 -10 30492.4 1615.73   1
  -2  -5  10 32715.1 1698.47   2
   2   5  11-180.668 325.719   5
   2   5  11 394.097 362.360   4
  -2  -5  11 523.195 408.642   2
  -2   5 -11 623.439 460.359   1
   2  -5 -11 716.775 401.780   7
  -2  -5  11 535.213 174.588   3
   2  -5 -11 420.884 224.391   6
   2  -5 -12 23501.2 1438.76   7
  -2  -5  12 22481.6 1480.00   2
   2   5  12 24315.3 1183.19   4
  -2  -5  12 23273.5 831.001   3
  -2   5 -12 23661.4 1468.43   1
   2  -5 -12 23616.4 1067.49   6
   2   5  12 21758.4 1325.20   5
   2  -5 -13 7993.09 638.660   6
   2   5  13 7275.93 833.704   5
   2   5  13 7893.86 733.822   4
  -2  -5  13 8287.78 960.367   2
  -2  -5  13 7759.43 522.600   3
  -2   5 -13 8240.43 907.930   1
   2  -5 -13 9488.37 956.287   7
   2  -5 -14 12144.4 1084.45   7
   2   5  14 12991.8 1072.06   5
   2   5  14 11553.5 862.861   4
  -2  -5  14 11411.9 652.585   3
  -2   5 -14 11153.2 1054.18   1
  -2  -5  14 11551.2 1114.35   2
   2   5  15 13677.3 1111.89   5
  -2  -5  15 12584.6 1200.95   2
   2   5  15 14461.5 944.579   4
  -2  -5  15 12352.7 712.634   3
  -2   5 -15 11604.4 1096.56   1
   2  -5 -15 12960.4 1137.87   7
  -2  -5  16 10884.8 1133.75   2
   2   5  16 13206.2 1099.14   5
  -2  -5  16 12030.2 723.697   3
  -2   5 -16 11329.7 1094.07   1
   2  -5 -16 11407.9 1100.76   7
   2   5  17 14076.9 1139.02   5
  -2  -5  17 13776.2 1287.08   2
  -2   5 -17 15286.0 1277.07   1
  -2  -5  17 15207.8 839.561   3
   2  -5 -17 16715.6 1310.04   7
   2   5  18 10958.7 1031.10   5
  -2  -5  18 10722.7 1160.48   2
  -2   5 -18 9211.66 1027.71   1
  -2  -5  18 10627.7 732.111   3
   2  -5 -18 8568.09 972.877   7
  -2  -5  19 378.479 252.456   3
  -2  -5  19 123.674 416.854   2
  -2   5 -19 188.303 439.554   1
   2   5  19-329.712 371.084   5
   2  -5 -19 369.859 345.984   7
  -2   5 -20 462.416 477.981   1
   2  -5 -20 486.911 465.239   7
  -2  -5  20 658.513 239.559   3
  -2  -5  20 308.882 393.571   2
   2   5  20-53.2781 345.390   5
  -2   5 -21-45.7144 451.581   1
   2   5  21 126.160 313.478   5
   2  -5 -21-990.400 520.931   7
  -2  -5  21 7.13703 208.187   3
  -2  -5  21 93.2154 375.764   2
  -2  -5  22 107.223 239.039   3
   2   5  22 482.228 396.809   5
  -2  -5  22 678.759 544.442   2
  -2   5 -22 906.783 573.622   1
   2  -5 -22-201.260 376.982   7
  -2  -5  23 663.907 307.114   3
   2   5  23 634.064 463.084   5
   2  -5 -23 511.276 434.038   7
  -2   5 -23-91.0629 369.632   1
  -2  -5  23 1222.80 612.020   2
   2  -5 -24 1877.01 559.008   7
  -2  -5  24 1490.71 649.127   2
  -2   5 -24 1895.82 649.132   1
   2   5  24 1017.55 525.955   5
  -2   5 -25 2339.09 668.062   1
   2   5  25 3325.61 709.604   5
  -2  -5  25 3040.16 783.537   2
   2  -5 -25 1664.39 616.419   7
   2  -5 -26 541.439 442.766   7
  -2   5 -26 1464.64 547.776   1
  -2  -5  26 1259.91 597.855   2
  -2  -5  27 3520.56 840.228   2
  -2   5 -27 2337.58 760.351   1
   2  -5 -27 5053.47 884.213   7
  -2   5 -28 262.733 566.216   1
  -2  -5  28 1412.58 685.032   2
   2  -5 -28-384.244 611.872   7
  -2   5 -29 633.169 620.526   1
   2  -5 -29 408.369 481.435   7
  -2  -5  29 836.968 532.541   2
  -2   5 -30-650.985 618.639   1
  -2  -5  30-425.469 550.989   2
  -2  -5  31 798.750 589.595   2
   2  -6  30-77.0149 389.761   3
  -2  -6 -30 9.60627 470.859   7
   2  -6  29 164.664 457.512   2
   2  -6  29-246.228 541.647   3
  -2  -6 -29-123.154 516.159   7
   2  -6  28 546.841 499.061   2
   2  -6  28-664.658 547.380   3
  -2  -6 -28-122.825 429.834   7
   2  -6  27 1488.60 653.757   2
   2   6 -27 1288.64 666.509   1
  -2  -6 -27 617.048 442.603   7
   2  -6  27 78.5753 389.840   3
  -2  -6 -26 1778.24 575.022   7
   2  -6  26 1077.90 545.014   2
   2   6 -26 2169.18 715.329   1
   2  -6  26 1453.23 569.292   3
   2  -6  25 179.771 421.262   2
  -2  -6 -25 81.7460 413.491   7
   2   6 -25 1104.73 582.626   1
   2  -6  25-106.885 346.537   3
   2  -6  24 201.753 462.530   3
   2  -6  24 439.537 408.225   2
   2   6 -24 1276.63 578.049   1
  -2  -6 -24 734.774 426.765   7
  -2  -6 -23 1134.87 491.022   7
   2  -6  23 338.562 375.258   3
   2   6 -23 1273.55 582.583   1
   2  -6  23 763.098 522.369   2
   2  -6  22 3046.00 719.126   2
   2   6 -22 2676.14 700.578   1
  -2  -6 -22 2907.90 624.030   7
   2  -6  22 3010.87 682.457   3
   2  -6  21 2173.93 672.191   2
  -2  -6 -21 2294.95 571.290   7
   2   6 -21 3065.13 755.686   1
   2  -6  21 2595.98 617.192   3
  -2  -6 -20 5133.90 760.751   7
   2  -6  20 3609.51 744.659   2
   2   6 -20 6422.35 963.282   1
   2  -6  20 4430.45 775.873   3
   2  -6  19 3365.78 696.869   2
   2   6 -19 3964.30 787.763   1
   2  -6  19 3616.39 698.745   3
  -2  -6 -19 3576.26 652.552   7
   2  -6  18 2024.05 529.156   3
   2  -6  18 1666.97 607.460   2
  -2  -6 -18 2014.06 515.069   7
   2   6 -18 2523.93 697.139   1
   2  -6  17 3852.39 692.543   3
  -2  -6 -17 4948.82 712.451   7
   2   6 -17 4029.97 781.920   1
   2  -6  17 3995.72 757.449   2
   2  -6  16 1985.84 622.097   2
  -2   6  16 3168.97 602.601   4
   2   6 -16 1519.58 593.816   1
  -2  -6 -16 2035.24 507.286   7
   2  -6  16 998.827 463.175   3
  -2   6  15 6042.22 729.656   4
  -2   6  15 4927.25 501.230   6
   2   6 -15 5210.11 794.839   1
  -2  -6 -15 6415.26 774.675   7
   2  -6  15 4880.51 747.290   3
   2  -6  15 4787.07 795.402   2
   2  -6  14 649.688 458.878   2
  -2   6  14 677.137 274.727   6
   2  -6  14 643.959 367.365   3
  -2   6  14 688.604 412.026   4
   2   6 -14 322.317 487.189   1
  -2  -6 -14 822.863 387.290   7
  -2   6  13 8978.33 830.480   4
  -2   6  13 9053.68 792.586   5
   2  -6  13 8641.91 1011.29   2
  -2  -6 -13 8806.23 875.765   7
   2   6 -13 8627.88 897.538   1
   2  -6  13 8654.29 907.663   3
  -2   6  13 9140.06 647.974   6
  -2   6  12 8982.63 775.945   5
  -2   6  12 9767.13 857.848   4
   2  -6  12 9990.97 1046.22   2
  -2  -6 -12 9977.67 525.542   2
   2   6 -12 9895.46 952.420   1
  -2   6  12 10231.3 681.383   6
   2  -6  12 11426.4 1017.86   3
  -2  -6 -12 9559.34 891.712   7
  -2   6  11 23692.6 1176.44   5
  -2   6  11 22308.2 1260.73   4
  -2  -6 -11 22051.1 854.838   2
   2  -6  11 22136.4 1504.52   2
   2   6 -11 22188.9 1324.80   1
  -2   6  11 22375.2 991.330   6
   2  -6  11 23598.5 1426.22   3
  -2  -6 -11 23144.9 1333.89   7
  -2   6  10 11647.8 834.583   5
  -2   6  10 10287.3 913.269   4
   2  -6  10 11877.2 1151.04   2
   2   6 -10 11880.1 979.566   1
   2  -6  10 12142.3 1045.62   3
  -2  -6 -10 11101.0 930.911   7
  -2   6  10 11660.6 733.755   6
  -2  -6 -10 11094.6 674.333   2
  -2  -6  -9 60273.2 1618.38   2
  -2   6   9 62222.7 2084.14   4
   2   6  -9 58495.8 2017.39   1
  -2   6   9 60797.9 1791.74   5
   2  -6   9 62415.4 2266.23   3
   2  -6   9 61047.3 2368.61   2
  -2   6   9 60448.0 1639.99   6
  -2   6   8 29440.4 1165.68   6
  -2   6   8 32000.2 1295.72   5
  -2  -6  -8 32064.4 1251.05   2
  -2   6   8 32087.6 1521.10   4
   2  -6   8 33230.5 1759.85   2
   2  -6   8 36571.9 1740.94   3
   2   6  -8 32811.6 1503.32   1
  -2   6   7 59037.0 1688.44   5
  -2  -6  -7 60082.7 1749.78   2
  -2   6   7 60280.1 2087.20   4
   2   6  -7 58841.3 1931.16   1
   2  -6   7 56954.7 2147.72   3
   2  -6   7 59620.5 2302.45   2
  -2   6   7 58000.9 1648.09   6
  -2  -6  -6 49067.1 1631.21   2
  -2   6   6 47488.5 1509.71   6
   2  -6   6 47328.7 2020.98   2
   2   6  -6 47677.0 1690.18   1
   2   6  -6 43504.1 820.759   3
   2  -6   6 47128.9 1965.08   3
  -2   6   6 48901.0 1899.78   4
  -2   6   6 45869.5 1464.70   5
  -2   6   5 1986.06 360.451   6
   2   6  -5 1091.60 350.165   1
   2  -6   5 3099.40 627.827   2
  -2   6   5 2385.84 521.313   4
   2  -6   5 2425.53 571.995   3
  -2   6   5 1859.30 372.305   5
  -2  -6  -5 2237.42 457.205   2
   2   6  -5 1566.76 179.644   3
  -2   6   4 16514.5 848.096   5
   2   6  -4 14748.5 522.734   3
  -2  -6  -4 16606.8 1017.65   2
  -2   6   4 16377.6 1122.91   4
   2  -6   4 15700.0 1171.39   2
   2   6  -4 14395.5 916.167   1
   2  -6   4 15450.0 1133.94   3
  -2   6   4 14839.1 895.399   6
  -2   6   3 30414.0 1491.76   4
  -2   6   3 31342.9 1138.80   5
  -2  -6  -3 30377.7 1397.80   2
   2   6  -3 31564.8 1281.95   1
  -2   6   3 32142.1 1327.28   6
   2   6  -3 29729.1 792.562   3
   2  -6   3 31921.6 1589.08   3
   2  -6   2 16803.6 1174.63   3
  -2  -6  -2 17828.5 1105.10   2
  -2   6   2 14964.1 1077.88   4
   2   6  -2 17263.3 924.778   1
   2   6  -2 15591.4 623.114   3
  -2   6   2 17309.4 843.421   5
  -2   6   2 16150.3 984.367   6
  -2  -6  -1 7435.17 758.247   2
  -2   6   1 7635.17 559.236   5
  -2   6   1 7509.84 781.792   4
   2   6  -1 7847.20 628.093   1
   2   6  -1 7303.47 463.719   3
   2  -6   1 8113.68 842.788   3
  -2   6   1 8194.77 726.009   6
   2  -6   0 802.927 351.855   3
  -2   6   0 687.220 213.113   5
   2   6   0 644.164 239.416   6
   2   6   0 738.801 189.080   3
  -2  -6   0 461.543 325.832   2
   2   6   0 543.061 246.366   1
  -2   6   0 769.517 322.178   6
   2   6   1 7394.02 781.705   4
  -2   6  -1 8053.19 560.031   5
   2   6   1 6860.62 527.319   6
  -2  -6   1 6993.52 745.307   2
   2   6   1 7788.45 552.817   3
  -2   6  -1 7629.21 738.194   6
   2   6   1 8301.60 606.378   1
   2  -6  -1 7203.62 812.048   3
  -2   6  -1 8147.54 841.619   1
   2   6   2 16338.5 823.602   3
   2   6   2 17253.4 817.826   1
  -2   6  -2 16084.6 775.740   5
  -2   6  -2 16721.7 1207.60   1
  -2  -6   2 15688.6 1117.64   2
   2   6   2 16450.0 1134.59   4
   2  -6  -2 16390.4 1197.22   3
   2   6   2 15491.0 729.253   6
  -2  -6   3 30125.2 1565.74   2
   2   6   3 30176.3 1153.24   3
   2   6   3 30312.2 1509.35   4
   2   6   3 29623.9 1025.67   1
   2   6   3 29543.1 936.652   6
   2  -6  -3 32146.8 1654.93   3
  -2   6  -3 32047.5 1657.59   1
  -2  -6   4 15649.2 1163.98   2
   2   6   4 14651.3 1066.80   4
   2   6   4 14904.1 700.877   1
   2   6   4 14754.2 611.601   6
   2   6   4 15104.1 853.195   3
  -2   6  -4 16312.3 1217.15   1
  -2  -6   5 2177.60 584.900   2
   2   6   5 2196.84 312.076   1
   2   6   5 1635.76 445.086   4
   2   6   5 1823.45 211.411   6
  -2   6  -5 2689.02 605.181   1
  -2   6  -6 47749.0 2073.70   1
  -2  -6   6 46119.7 2034.38   2
   2   6   6 48729.7 1882.50   4
   2   6   6 43498.2 757.173   6
   2   6   6 46573.5 1101.25   1
  -2   6  -7 63072.5 2381.60   1
   2  -6  -7 56786.6 2305.05   7
  -2  -6   7 59910.2 2358.73   2
   2   6   7 63522.6 2130.10   4
   2   6   7 55577.0 1131.75   1
   2   6   7 56927.1 1502.73   2
   2   6   8 30607.7 1063.88   2
   2   6   8 33214.8 1712.76   5
   2   6   8 32941.9 1547.42   4
  -2  -6   8 33940.3 1811.11   2
   2   6   8 31026.8 790.005   1
   2  -6  -8 33455.7 1800.37   7
  -2   6  -8 32017.2 1747.16   1
  -2  -6   9 60779.6 1199.44   3
   2   6   9 56875.6 1361.07   2
   2   6   9 60673.8 2289.63   5
  -2  -6   9 63354.0 2496.66   2
   2   6   9 62559.1 2099.70   4
   2   6   9 56889.8 974.544   1
  -2   6  -9 62040.4 2411.95   1
   2  -6  -9 61095.8 2415.57   7
   2   6  10 13737.3 1144.46   5
  -2  -6  10 12502.5 1178.99   2
   2   6  10 10394.0 908.299   4
   2   6  10 10691.9 382.001   1
   2  -6 -10 11432.2 1124.87   7
  -2   6 -10 12761.5 1163.05   1
  -2  -6  10 11449.4 558.712   3
   2   6  11 21451.8 1407.39   5
  -2  -6  11 25195.3 1652.04   2
   2  -6 -11 24096.5 1573.66   7
  -2   6 -11 25108.8 1584.68   1
  -2  -6  11 22155.8 794.693   3
   2   6  11 22951.1 1289.83   4
   2   6  12 11108.9 1039.61   5
  -2  -6  12 10798.4 1137.59   2
   2  -6 -12 9119.12 1000.10   7
   2   6  12 10056.4 868.092   4
  -2   6 -12 10784.6 1108.27   1
  -2  -6  12 9619.51 565.680   3
  -2  -6  13 7955.30 1008.03   2
   2  -6 -13 8286.39 970.431   7
   2   6  13 9241.95 851.511   4
  -2   6 -13 8948.13 1029.86   1
  -2  -6  13 8683.12 560.465   3
   2   6  13 9960.20 1005.43   5
   2  -6 -14 1605.30 606.092   7
   2   6  14 706.814 457.860   5
   2   6  14 785.325 428.703   4
  -2   6 -14-62.6051 483.383   1
  -2  -6  14 785.794 247.197   3
  -2  -6  14 970.680 528.336   2
   2   6  15 5800.71 706.790   4
  -2  -6  15 6326.46 923.686   2
  -2   6 -15 4975.77 821.140   1
  -2  -6  15 5571.20 502.641   3
   2  -6 -15 5782.90 835.435   7
   2   6  15 5938.90 811.108   5
   2   6  16 2398.69 655.715   5
  -2   6 -16 1081.66 542.777   1
   2   6  16 2702.03 538.741   4
   2  -6 -16 1285.76 482.077   7
  -2  -6  16 1431.78 299.770   3
  -2  -6  16 1775.07 605.927   2
  -2   6 -17 4543.31 769.609   1
   2   6  17 5592.26 821.851   5
  -2  -6  17 4928.75 513.520   3
   2  -6 -17 4638.76 803.012   7
  -2  -6  17 5389.79 879.754   2
   2   6  18 1731.93 533.706   5
  -2   6 -18 1606.86 576.199   1
   2  -6 -18 2245.67 646.462   7
  -2  -6  18 1845.08 637.819   2
  -2   6 -19 3610.18 802.192   1
   2  -6 -19 3826.93 767.343   7
  -2  -6  19 3394.81 769.977   2
   2   6  19 2947.06 671.806   5
  -2  -6  20 4141.85 842.984   2
   2   6  20 4235.87 770.452   5
   2  -6 -20 5013.16 855.591   7
  -2   6 -20 4408.40 833.434   1
  -2   6 -21 2360.09 651.689   1
   2   6  21 2797.12 673.237   5
   2  -6 -21 2687.26 669.090   7
  -2  -6  21 2140.66 697.509   2
  -2   6 -22 1796.49 680.659   1
  -2  -6  22 1815.51 602.524   2
   2   6  22 3517.17 736.661   5
   2  -6 -22 2434.99 671.761   7
  -2   6 -23 535.743 505.043   1
   2   6  23 1394.18 524.870   5
  -2  -6  23 989.389 508.620   2
   2  -6 -23 869.368 526.461   7
  -2  -6  24 505.314 434.348   2
   2   6  24 466.667 435.252   5
  -2   6 -24 1122.68 584.775   1
   2  -6 -24 252.961 434.101   7
  -2   6 -25 1297.17 646.692   1
   2   6  25 318.194 514.748   5
   2  -6 -25 62.9719 506.059   7
  -2  -6  25 335.616 474.174   2
   2   6  26 1836.88 610.549   5
  -2   6 -26 177.565 549.807   1
   2  -6 -26 2065.35 669.652   7
  -2  -6  26 2498.38 816.947   2
  -2  -6  27-34.1814 465.658   2
   2   6  27 622.055 511.079   5
   2  -6 -27 977.667 519.393   7
  -2  -6  28-226.667 483.959   2
   2  -7  29 3104.24 817.287   3
   2  -7  28 8.19049 421.455   3
   2  -7  27 1228.53 503.389   3
  -2  -7 -26 504.179 471.744   7
   2  -7  26-647.270 632.493   2
   2  -7  26-108.974 465.074   3
   2  -7  25 799.768 471.157   3
  -2  -7 -25 706.223 526.540   7
   2  -7  25 246.567 425.782   2
   2  -7  24 1867.02 655.249   2
  -2  -7 -24 54.3419 396.711   7
   2   7 -24 2530.59 816.524   1
   2  -7  24 186.747 405.534   3
   2  -7  23 936.968 507.250   3
   2   7 -23 1082.57 653.294   1
  -2  -7 -23 826.581 502.635   7
   2  -7  23 661.379 544.447   2
   2  -7  22 1840.54 656.401   2
   2  -7  22 2602.06 678.269   3
   2   7 -22 2072.37 676.118   1
  -2  -7 -22 1472.80 524.932   7
   2  -7  21 690.291 541.603   2
  -2  -7 -21 930.676 474.512   7
   2   7 -21 678.895 551.439   1
   2  -7  21 666.059 425.387   3
   2  -7  20 409.432 427.631   2
   2   7 -20 393.167 432.333   1
  -2  -7 -20 456.843 367.822   7
   2  -7  20 578.540 378.964   3
   2  -7  19 490.285 407.088   3
   2  -7  19 1206.55 590.529   2
   2   7 -19 834.310 599.751   1
  -2  -7 -19 1314.97 497.066   7
   2   7 -18 2596.43 705.750   1
   2  -7  18 2292.06 613.897   3
  -2  -7 -18 2473.48 591.703   7
   2  -7  18 2360.80 665.447   2
   2  -7  17 5640.16 920.993   2
  -2   7  17 5930.94 764.531   4
   2  -7  17 4672.91 769.182   3
   2   7 -17 4244.86 812.041   1
  -2  -7 -17 4705.59 764.945   7
   2  -7  16 841.781 456.970   2
  -2   7  16 2303.32 553.891   4
   2   7 -16 967.171 599.140   1
   2  -7  16 2021.47 602.113   3
  -2  -7 -16 1043.55 453.113   7
   2  -7  15 3858.82 786.450   2
   2  -7  15 4514.36 762.188   3
  -2   7  15 4164.06 649.520   4
   2   7 -15 3424.98 728.418   1
  -2  -7 -15 2996.59 625.244   7
  -2   7  14 1794.55 534.776   4
   2   7 -14 677.626 527.447   1
   2  -7  14 1669.83 583.842   2
  -2  -7 -14 1333.76 485.119   7
  -2   7  14 1389.34 439.933   5
   2  -7  14 1220.91 491.459   3
  -2   7  13 8683.87 823.012   5
   2  -7  13 7173.16 913.440   3
   2  -7  13 7480.01 1022.82   2
  -2  -7 -13 8628.57 918.819   7
  -2   7  13 9473.07 933.190   4
   2   7 -13 8294.59 929.898   1
   2  -7  12 1322.93 480.253   3
   2  -7  12 212.151 352.230   2
  -2   7  12 878.499 332.502   5
  -2   7  12-35.4244 381.753   4
   2   7 -12-202.103 501.224   1
  -2   7  11 1178.00 314.699   6
  -2  -7 -11 643.320 254.913   2
   2  -7  11 1605.16 609.922   2
  -2   7  11 663.444 324.564   5
  -2   7  11 843.442 458.991   4
   2   7 -11 99.6840 417.645   1
   2  -7  11 746.143 450.682   3
  -2   7  10 2232.44 367.774   6
   2  -7  10 2119.91 549.845   3
  -2  -7 -10 2469.07 380.232   2
  -2   7  10 1981.18 469.262   4
   2   7 -10 2630.62 532.354   1
  -2   7  10 3255.95 534.305   5
   2  -7  10 2719.59 643.320   2
   2  -7   9 6631.74 844.562   3
   2  -7   9 6837.95 922.567   2
  -2   7   9 6554.79 598.060   6
  -2   7   9 6535.75 657.180   5
  -2  -7  -9 6828.87 614.447   2
  -2   7   9 7001.12 810.715   4
   2   7  -9 6165.37 757.354   1
  -2   7   8 8130.17 713.347   5
  -2   7   8 7431.54 839.535   4
   2  -7   8 8927.97 949.895   3
   2  -7   8 8866.56 1007.96   2
   2   7  -8 8431.73 841.233   1
  -2  -7  -8 7451.97 686.809   2
  -2   7   8 8591.05 668.842   6
   2   7  -7 1302.42 466.886   1
   2  -7   7 2192.34 598.283   2
  -2   7   7 1963.47 404.950   5
  -2   7   7 1743.25 511.325   4
  -2   7   7 2316.56 398.673   6
  -2  -7  -7 2213.87 437.888   2
   2  -7   7 1820.45 506.821   3
  -2   7   6 2548.78 416.725   6
   2   7  -6 1874.44 449.707   1
   2  -7   6 2452.56 626.508   2
  -2   7   6 1763.34 377.628   5
  -2  -7  -6 3089.00 503.171   2
   2  -7   6 2467.10 591.178   3
  -2   7   6 3495.86 664.599   4
  -2   7   5 15233.3 907.003   5
  -2  -7  -5 14616.0 1028.78   2
  -2   7   5 14868.7 1157.87   4
   2  -7   5 14362.4 1228.08   2
   2   7  -5 14449.5 1002.80   1
   2  -7   5 14863.7 1205.87   3
  -2   7   5 15106.0 933.519   6
   2  -7   4 3043.26 604.801   3
  -2   7   4 2780.06 419.405   5
  -2   7   4 3544.95 655.621   4
   2   7  -4 3183.78 516.396   1
   2  -7   4 3520.17 701.551   2
  -2  -7  -4 3517.43 581.285   2
  -2   7   4 2965.08 453.946   6
  -2  -7  -3 4583.83 643.695   2
   2  -7   3 4042.24 717.801   3
  -2   7   3 4736.81 569.496   6
  -2   7   3 4322.90 499.378   5
   2   7  -3 5783.07 624.809   1
  -2   7   3 3052.00 598.367   4
   2  -7   2 4906.33 734.269   3
  -2   7   2 4107.89 550.506   6
  -2   7   2 5590.52 761.122   1
  -2  -7  -2 4623.94 688.152   2
   2   7  -2 5709.91 607.048   1
  -2   7   2 5097.74 715.063   4
  -2   7   2 5019.16 519.691   5
  -2   7   1 2391.98 484.096   6
   2  -7   1 2131.64 540.707   3
  -2   7   1 1843.15 526.037   1
  -2   7   1 1185.77 388.851   4
  -2   7   1 2457.32 368.439   5
  -2  -7  -1 2146.70 506.782   2
   2   7  -1 2648.18 421.981   1
  -2   7   0 1805.51 395.516   6
  -2   7   0 2747.76 390.705   5
   2  -7   0 2920.03 597.168   3
   2   7   0 2704.38 560.814   4
  -2   7   0 3819.36 650.359   1
  -2   7   0 1488.27 470.509   4
   2   7   0 2756.72 428.633   1
  -2  -7   0 3436.31 606.031   2
   2  -7  -1 1524.68 523.364   3
  -2   7  -1 1955.88 360.648   5
  -2  -7   1 2143.41 544.246   2
   2   7   1 1668.39 472.360   4
  -2   7  -1 1438.55 482.653   1
   2   7   1 2576.16 415.267   1
  -2   7  -1 2102.46 466.356   6
  -2   7  -2 5418.99 530.185   5
  -2  -7   2 5394.96 764.917   2
  -2   7  -2 4484.96 708.472   1
   2   7   2 4917.49 707.178   4
   2   7   2 5799.22 551.636   1
   2  -7  -2 5081.62 749.342   3
  -2   7  -2 4811.42 636.073   6
  -2   7  -3 5017.73 808.500   1
  -2   7  -3 4579.01 482.559   5
   2   7   3 4010.37 676.993   4
   2   7   3 4737.12 490.759   1
  -2  -7   3 5125.02 757.091   2
   2   7   4 3027.48 389.257   1
   2   7   4 3315.05 643.803   4
  -2   7  -4 2333.05 594.481   1
  -2  -7   4 2818.45 617.127   2
  -2   7  -5 15027.7 1246.58   1
  -2  -7   5 14316.4 1230.25   2
   2   7   5 14527.9 1147.30   4
   2   7   5 13946.7 740.651   1
  -2  -7   6 4876.17 795.993   2
   2   7   6 3068.76 640.321   4
  -2   7  -6 3484.70 682.824   1
   2   7   6 3140.04 354.306   1
   2   7   7 1889.63 285.964   1
  -2  -7   7 2704.46 669.139   2
  -2   7  -7 1002.15 519.894   1
   2   7   7 2614.61 586.182   4
  -2   7  -8 8940.23 1019.38   1
   2   7   8 8996.63 922.192   4
   2   7   8 8694.97 978.630   5
  -2  -7   8 6772.51 932.466   2
  -2  -7   9 6732.16 922.135   2
  -2   7  -9 6791.41 930.084   1
   2   7   9 6689.03 860.448   5
   2   7   9 6840.57 805.905   4
  -2  -7  10 3040.83 698.020   2
  -2   7 -10 1689.32 584.627   1
   2   7  10 2982.04 652.667   5
   2   7  10 1719.85 479.544   4
   2  -7 -10 2191.41 556.099   7
  -2   7 -11 604.542 441.813   1
   2   7  11 471.745 396.468   5
   2   7  11 610.908 430.554   4
  -2  -7  11 1155.53 482.402   2
   2  -7 -11 207.615 343.260   7
   2   7  12 976.736 459.737   5
   2   7  12 339.973 396.947   4
  -2   7 -12 224.972 404.735   1
   2  -7 -12 480.681 455.478   7
  -2  -7  12 664.460 484.726   2
   2  -7 -13 10162.8 1147.82   7
   2   7  13 7899.06 927.463   5
  -2  -7  13 8892.90 1119.55   2
   2   7  13 8257.17 870.595   4
  -2   7 -13 8948.82 1080.03   1
   2   7  14 1251.94 541.867   5
  -2   7 -14 1034.23 565.669   1
   2   7  14 1492.93 509.506   4
   2  -7 -14 761.780 487.268   7
  -2  -7  14 1522.02 541.403   2
   2   7  15 3925.97 741.390   5
  -2   7 -15 3368.03 741.116   1
   2   7  15 5500.89 753.973   4
  -2  -7  15 5200.43 919.733   2
   2  -7 -15 4063.75 798.538   7
  -2  -7  16 1513.85 657.211   2
   2  -7 -16 2110.56 616.561   7
   2   7  16 1677.02 537.181   5
  -2   7 -16 1906.22 669.327   1
   2   7  16 1915.45 540.855   4
   2   7  17 5608.71 835.918   5
   2  -7 -17 5123.76 880.386   7
  -2   7 -17 5370.98 921.254   1
   2   7  17 5062.65 718.709   4
  -2  -7  17 5677.60 955.833   2
  -2  -7  18 2398.82 757.643   2
  -2   7 -18 2140.42 661.286   1
   2   7  18 2058.18 570.764   5
   2  -7 -18 1682.14 585.819   7
  -2   7 -19 1413.33 587.920   1
   2   7  19 1336.82 530.808   5
  -2  -7  19 967.882 525.599   2
   2  -7 -19 862.760 531.606   7
  -2   7 -20 853.823 599.928   1
  -2  -7  20 353.606 540.066   2
   2   7  20 823.725 534.874   5
   2  -7 -20 1216.60 592.075   7
  -2   7 -21 793.426 576.583   1
   2   7  21 223.807 454.770   5
  -2  -7  21 593.834 438.563   2
   2  -7 -21 659.714 452.274   7
   2   7  22 2927.01 747.335   5
  -2  -7  22 1580.43 672.056   2
   2  -7 -22 1867.86 605.697   7
  -2  -7  23 852.479 523.005   2
   2   7  23 542.979 426.349   5
  -2   7 -23 324.227 419.305   1
  -2  -7  24 1794.93 650.036   2
   2   7  24 1146.10 566.860   5
   2  -7 -24 416.638 476.679   7
  -2   7 -24 1296.48 670.184   1
  -2  -7  25 1486.75 744.953   2
   2  -7 -25 386.781 536.097   7
   2  -8  24-122.805 478.428   3
   2  -8  23 331.309 512.197   3
   2   8 -22 598.129 615.433   1
   2  -8  22 759.131 451.782   3
  -2  -8 -22 1287.15 599.675   7
   2  -8  22 1559.61 646.613   2
   2  -8  21 1658.73 704.035   2
  -2  -8 -21 368.938 428.344   7
   2   8 -21 969.986 638.380   1
   2  -8  21 870.441 464.279   3
   2  -8  20 2195.14 712.232   2
   2   8 -20 2985.68 800.148   1
  -2  -8 -20 2707.24 677.480   7
   2  -8  20 3351.41 772.175   3
   2  -8  19 5685.29 1023.98   2
   2   8 -19 2838.77 772.143   1
  -2  -8 -19 4764.19 831.821   7
   2  -8  19 4298.58 834.279   3
   2  -8  18 1517.77 662.019   2
  -2   8  18 2577.51 656.986   4
  -2  -8 -18 1076.61 519.105   7
   2   8 -18 1607.32 686.144   1
   2  -8  18 423.163 419.858   3
   2  -8  17 343.275 540.937   2
  -2   8  17 939.678 538.171   4
   2   8 -17 251.314 481.603   1
  -2  -8 -17 179.694 396.626   7
   2  -8  17 432.203 387.272   3
   2  -8  16 720.716 540.875   2
   2  -8  16 273.547 429.205   3
  -2   8  16 1123.59 549.925   4
   2   8 -16-30.5229 462.013   1
   2  -8  15 3088.42 778.790   2
  -2   8  15 3105.19 591.976   5
  -2   8  15 4238.59 733.080   4
   2   8 -15 2913.50 693.674   1
   2  -8  15 3787.50 720.073   3
   2  -8  14 1516.33 642.292   2
  -2   8  14 1044.71 442.828   5
  -2   8  14 1208.61 526.880   4
   2   8 -14 920.226 527.465   1
   2  -8  14 1420.55 566.527   3
   2  -8  13 6177.56 992.828   2
  -2   8  13 5362.23 709.643   5
  -2   8  13 6104.91 812.696   4
   2   8 -13 5964.42 877.812   1
   2  -8  13 6565.33 935.444   3
   2  -8  12 2059.32 595.430   3
  -2   8  12 1786.73 459.189   5
  -2   8  12 748.283 410.827   4
   2   8 -12 1368.61 568.307   1
   2  -8  12 1867.63 663.877   2
   2  -8  11 591.443 407.928   3
   2   8 -11 1084.33 514.707   1
   2  -8  11 875.239 521.665   2
  -2   8  11 2020.30 488.802   5
  -2   8  11 618.006 449.543   4
   2  -8  10 3053.53 754.034   2
  -2   8  10 2763.14 527.447   5
  -2   8  10 1922.83 519.752   4
   2   8 -10 2326.42 559.074   1
   2  -8  10 4250.12 755.373   3
   2  -8   9 2941.71 733.803   2
  -2   8   9 2566.59 496.637   5
  -2  -8  -9 2051.54 444.788   2
  -2   8   9 3387.67 661.236   4
   2  -8   9 2676.97 653.998   3
   2   8  -9 1163.97 472.406   1
  -2   8   8 15310.4 1030.61   5
  -2   8   8 14744.1 1223.04   4
  -2  -8  -8 13721.6 994.236   2
   2  -8   8 14457.4 1355.16   2
   2   8  -8 12452.1 1064.82   1
   2  -8   8 12391.8 1186.56   3
   2   8  -7 1667.22 487.358   1
  -2  -8  -7 2115.80 460.705   2
   2  -8   7 2801.39 641.648   3
  -2   8   7 2596.17 442.651   6
   2  -8   7 2776.15 664.790   2
  -2   8   7 1765.22 438.061   5
  -2   8   7 2605.68 628.584   4
  -2   8   6 4330.41 540.406   6
   2  -8   6 5238.09 808.242   3
  -2   8   6 3457.04 669.954   4
   2   8  -6 4820.81 677.036   1
  -2  -8  -6 4871.07 645.374   2
   2  -8   6 4573.29 807.906   2
  -2   8   6 5171.12 637.024   5
  -2   8   5 520.730 295.083   6
   2  -8   5 675.184 480.907   3
  -2   8   5 1370.10 541.118   1
  -2  -8  -5 188.987 307.781   2
  -2   8   5 758.278 520.423   4
   2   8  -5-176.589 412.395   1
  -2   8   5 769.522 370.822   5
   2  -8   5 508.973 397.143   2
  -2   8   4 4365.66 548.767   5
  -2   8   4 3377.36 665.077   1
  -2   8   4 3752.18 679.113   4
   2  -8   4 3082.75 668.234   3
  -2   8   4 3956.39 549.512   6
   2   8  -4 3742.98 577.436   1
  -2  -8  -4 3496.45 607.503   2
   2  -8   3 3569.45 703.226   3
  -2   8   3 3573.26 516.026   5
  -2   8   3 2544.76 563.490   4
  -2   8   3 2823.27 604.530   1
  -2   8   3 3175.45 520.390   6
   2   8  -3 3161.32 520.421   1
  -2  -8  -3 2901.00 549.644   2
  -2   8   2 2453.07 591.920   1
   2  -8   2 2655.26 623.922   3
  -2   8   2 2491.68 433.366   5
  -2   8   2 1406.93 507.937   4
   2   8  -2 2768.60 488.940   1
  -2   8   2 2242.32 451.342   6
  -2  -8  -2 2842.50 601.190   2
   2  -8   1 2469.08 608.777   3
  -2   8   1 2967.43 455.739   5
  -2   8   1 3191.90 641.847   4
   2   8  -1 1768.40 533.243   4
   2   8  -1 3470.98 526.759   1
  -2   8   1 2545.09 568.380   1
  -2   8   1 3070.60 525.168   6
  -2  -8  -1 2493.68 584.410   2
   2  -8   0 929.801 507.043   3
  -2   8   0 390.198 234.815   5
  -2   8   0 484.025 386.066   1
  -2   8   0-371.260 517.421   4
  -2   8   0 82.3026 271.077   6
   2   8   0 522.553 291.582   1
  -2  -8   0 104.647 421.336   2
  -2   8  -1 3417.45 665.517   1
  -2   8  -1 2746.45 423.795   5
  -2   8  -1 1410.23 440.476   4
   2   8   1 2506.32 595.450   4
  -2  -8   1 3706.50 702.976   2
   2   8   1 2398.13 424.932   1
  -2   8  -1 2835.63 529.724   6
  -2   8  -2 2525.63 435.997   5
   2   8   2 2734.77 646.561   4
   2   8   2 2530.83 413.816   1
  -2   8  -2 1682.05 456.242   6
  -2   8  -2 2101.21 537.020   1
  -2  -8   2 2412.35 581.833   2
  -2   8  -3 3100.82 452.927   5
   2   8   3 2752.79 621.102   4
  -2   8  -3 2592.64 545.954   6
  -2   8  -3 3033.67 646.372   1
   2   8   3 2738.63 445.108   1
  -2  -8   3 2231.47 594.759   2
  -2   8  -4 3207.05 750.768   1
   2   8   4 3367.19 630.716   4
  -2  -8   4 4020.85 764.305   2
   2   8   5 324.365 475.330   4
  -2   8  -5 425.775 447.764   1
  -2  -8   5 713.127 412.846   2
  -2   8  -6 3714.08 766.029   1
   2   8   6 4357.18 754.278   4
  -2  -8   6 4895.56 845.146   2
  -2  -8   7 3255.24 761.117   2
  -2   8  -7 2889.22 719.440   1
   2   8   7 2834.00 656.584   5
   2   8   7 2966.68 675.961   4
   2   8   8 15128.8 1317.01   5
  -2  -8   8 15185.2 1400.00   2
   2   8   8 17672.7 1346.86   4
  -2   8  -8 12741.7 1271.54   1
   2   8   9 2657.47 712.104   5
   2   8   9 2988.41 648.506   4
  -2   8  -9 2524.73 703.539   1
  -2  -8   9 2467.23 665.675   2
   2   8  10 2791.35 695.574   5
   2   8  10 2168.14 579.712   4
  -2   8 -10 2857.76 690.143   1
  -2  -8  10 2926.85 717.252   2
  -2  -8  11 1581.82 558.956   2
   2   8  11 434.656 474.230   4
  -2   8 -11 767.925 447.332   1
   2   8  11 1426.72 580.899   5
   2   8  12 1615.88 587.161   5
   2   8  12 2491.26 615.472   4
  -2   8 -12 2225.51 694.394   1
  -2  -8  12 1194.28 492.797   2
  -2  -8  13 5007.02 926.954   2
   2   8  13 7915.49 1017.11   5
   2   8  13 6047.50 844.216   4
   2  -8 -13 5569.39 939.058   7
  -2   8 -13 6974.27 1012.65   1
   2   8  14 1055.21 525.939   5
  -2   8 -14 1159.07 586.891   1
   2   8  14 388.048 410.359   4
  -2  -8  14 1048.29 634.372   2
   2  -8 -14 909.870 532.290   7
  -2  -8  15 2837.07 803.028   2
   2   8  15 3383.98 784.023   5
  -2   8 -15 3066.37 790.320   1
   2   8  15 3996.84 694.691   4
   2  -8 -15 3058.16 777.002   7
  -2   8 -16 482.900 492.872   1
   2   8  16 1070.45 609.007   5
   2   8  16 906.305 482.162   4
   2  -8 -16 276.605 530.207   7
  -2  -8  16 95.7939 501.715   2
  -2   8 -17 187.594 521.191   1
   2   8  17 693.283 514.432   5
   2   8  17 681.485 505.599   4
  -2  -8  17-150.648 430.246   2
   2  -8 -17-30.9958 522.846   7
  -2  -8  18 1391.17 710.663   2
  -2   8 -18 1305.97 609.085   1
   2   8  18 513.695 490.329   5
   2  -8 -18 2144.25 725.743   7
   2   8  18 1078.96 538.290   4
  -2   8 -19 3462.43 804.333   1
   2  -8 -19 4706.08 981.586   7
  -2  -8  19 4911.31 1001.22   2
   2   8  19 3322.54 781.106   5
   2  -8 -20 1975.08 732.311   7
   2   8  20 5189.65 900.956   5
  -2  -8  20 4071.62 950.191   2
  -2   8 -20 2519.17 729.697   1
   2  -8 -21 623.693 569.881   7
   2   8  21 706.544 458.889   5
  -2  -8  21 1740.59 823.529   2
  -2   8 -21 146.825 539.739   1
   2  -8 -22 1334.75 611.727   7
   2   9 -19 2112.45 704.965   1
  -2   9  18 3737.32 751.775   4
   2   9 -18 2557.90 774.648   1
   2  -9  18 3993.79 842.433   3
   2   9 -17-244.972 458.997   1
   2  -9  17 290.221 451.002   3
   2  -9  17-543.400 533.868   2
  -2   9  16 3512.69 744.361   4
   2   9 -16 1841.04 652.482   1
   2  -9  16 2792.64 718.583   3
   2  -9  16 4097.16 929.735   2
   2  -9  15 436.582 535.432   2
  -2   9  15 826.722 417.888   5
  -2   9  15 1120.48 582.464   4
   2   9 -15 156.810 473.766   1
   2  -9  15 636.723 445.620   3
   2  -9  14-282.402 462.751   2
  -2   9  14 674.462 400.247   5
  -2   9  14 520.293 531.413   4
   2   9 -14 704.374 594.226   1
   2  -9  14 152.683 434.132   3
  -2   9  13 787.220 411.252   5
   2  -9  13 1543.28 607.211   2
   2  -9  13 693.448 445.035   3
  -2   9  13 1627.86 606.993   4
   2   9 -13 1066.32 554.369   1
  -2   9  12-299.361 541.549   4
   2  -9  12 472.295 545.315   2
   2   9 -12-38.0859 516.125   1
   2  -9  12 220.228 408.770   3
  -2   9  12 440.129 395.825   5
   2  -9  11 6972.86 965.162   3
   2  -9  11 6667.06 1052.18   2
  -2   9  11 6087.68 766.430   5
  -2   9  11 6256.68 886.704   4
   2   9 -11 4873.13 752.097   1
   2  -9  10 1901.54 604.258   3
   2  -9  10 1659.56 588.297   2
  -2   9  10 1642.05 474.159   5
  -2   9  10 2000.00 634.074   4
   2   9 -10 1067.08 461.870   1
   2  -9   9 1303.72 626.778   2
  -2   9   9 1538.61 429.749   5
  -2   9   9 1009.78 425.256   1
  -2   9   9 2103.84 560.513   4
   2   9  -9 370.403 410.605   1
   2  -9   9 886.526 490.933   3
   2  -9   8 392.369 409.592   3
  -2   9   8 181.505 270.916   5
  -2   9   8 898.719 476.212   4
  -2   9   8 808.046 444.887   1
   2   9  -8-467.837 517.125   1
   2  -9   8 265.270 434.629   2
   2  -9   7 973.284 504.601   3
  -2  -9  -7 1315.86 429.247   2
  -2   9   7 389.550 297.384   5
  -2   9   7 804.136 448.703   4
   2   9  -7 192.727 429.997   1
  -2   9   7 453.600 339.844   1
   2  -9   7 517.384 487.423   2
   2  -9   6 2582.35 642.263   3
   2   9  -6 1627.49 496.596   1
  -2   9   6 3200.78 661.445   1
  -2   9   6 2193.17 596.026   4
  -2  -9  -6 2821.41 580.872   2
  -2   9   6 2240.89 464.227   5
  -2   9   5 783.352 431.795   1
   2   9  -5 73.8667 352.336   1
  -2   9   5 1779.92 633.698   4
   2  -9   5 1123.22 467.481   3
  -2  -9  -5 989.790 422.058   2
  -2  -9  -4 552.351 417.867   2
   2   9  -4 471.751 345.974   1
   2  -9   4 1060.62 474.845   3
  -2   9   4-132.400 459.303   4
  -2   9   4 1190.94 494.286   1
  -2  -9  -3 1248.34 503.338   2
   2  -9   3 845.695 442.258   3
  -2   9   3 448.184 441.341   4
   2   9  -3 452.575 303.545   1
  -2   9   3 1183.83 482.687   1
  -2   9   2 1826.50 461.374   6
  -2   9   2 1679.38 534.538   1
   2  -9   2 1540.91 510.567   3
   2   9  -2 441.692 511.355   4
  -2   9   2 1500.63 587.612   4
  -2  -9  -2 2194.96 581.627   2
   2   9  -2 1618.91 396.108   1
  -2   9   1 435.450 252.966   6
   2   9  -1 839.954 316.141   1
  -2   9   1-249.731 456.348   4
   2   9  -1-34.5470 482.247   4
  -2   9   1 308.586 402.890   1
  -2  -9  -1 1021.89 503.335   2
  -2   9   0 142.093 263.180   6
  -2   9   0 44.6944 422.706   4
   2   9   0-55.9080 415.061   4
  -2  -9   0 950.221 470.581   2
  -2   9   0 403.047 409.985   1
  -2   9  -1 338.577 398.689   4
  -2   9  -1 913.548 485.621   1
  -2  -9   1 624.204 487.033   2
  -2   9  -1 746.146 390.616   6
   2   9   1 217.841 441.940   4
  -2   9  -2 1636.17 566.103   1
  -2  -9   2 2753.07 694.501   2
  -2   9  -2 1385.90 517.890   4
   2   9   2 1156.52 481.475   4
  -2   9  -2 1565.33 476.071   6
  -2   9  -3 997.473 513.491   1
   2   9   3 1490.81 613.267   4
  -2  -9   3 825.513 459.505   2
  -2   9  -3 1138.52 452.787   6
  -2   9  -4 386.207 372.765   6
   2   9   4 1694.53 629.189   4
  -2   9  -4 1546.32 569.092   1
  -2  -9   4 1302.41 558.571   2
  -2   9  -5 1755.32 639.722   1
  -2  -9   5 739.974 516.209   2
   2   9   5 399.566 492.010   4
   2   9   6 2167.00 599.540   5
   2   9   6 3533.61 725.170   4
  -2  -9   6 2576.06 668.827   2
  -2   9  -6 3536.78 719.359   1
   2   9   7 1452.75 557.245   5
   2   9   7 517.979 514.664   4
  -2   9  -7 1056.88 541.300   1
  -2  -9   7 665.451 408.116   2
   2   9   8 800.443 467.102   5
   2   9   8 610.007 455.498   4
  -2   9  -8 691.261 545.875   1
  -2  -9   8 561.130 552.011   2
   2   9   9 1163.83 524.947   5
   2   9   9 1095.57 479.124   4
  -2   9  -9 844.326 573.793   1
  -2  -9   9 320.209 461.497   2
   2   9  10 1032.56 511.879   5
   2   9  10 702.556 462.773   4
  -2   9 -10 992.710 552.440   1
  -2  -9  10 1988.58 700.295   2
   2   9  11 6661.62 953.101   5
   2   9  11 6321.51 892.425   4
  -2   9 -11 5902.86 982.692   1
  -2  -9  11 6671.92 1063.31   2
   2   9  12 147.438 440.566   5
   2   9  12 494.140 481.144   4
  -2   9 -12-129.470 539.077   1
  -2  -9  12 481.297 490.830   2
   2   9  13 1551.54 657.073   5
  -2   9 -13 1305.10 582.446   1
   2   9  13 546.693 484.620   4
  -2  -9  13 944.906 575.959   2
  -2   9 -14 213.174 490.939   1
   2   9  14 571.659 525.316   4
   2   9  14 139.748 457.751   5
  -2  -9  14 339.099 563.922   2
  -2   9 -15 585.157 492.427   1
  -2  -9  15 902.882 620.495   2
   2   9  15 613.108 500.100   5
   2   9  15 884.025 568.780   4
  -2  -9  16 3681.00 949.350   2
   2   9  16 4013.74 826.093   5
  -2   9 -16 3941.92 872.277   1
   2   9  16 4022.54 767.430   4
  -2   9 -17 1000.70 623.268   1
   2   9  17 182.940 478.179   5
   2   9  17 756.279 548.371   4
  -2  -9  17 369.587 511.995   2
   2  -9 -17-417.469 594.345   7
   2   9  18 4046.34 856.795   5
   2   9  18 3771.27 760.879   4
   2  -9 -18 3016.18 817.648   7
   2  10 -16 1200.53 653.690   1
   2  10 -15 357.082 557.806   1
   2  10 -14 1202.80 539.282   1
   2  10 -13 36.4603 523.062   1
   2 -10  12 664.963 590.173   2
  -2  10  12 160.841 518.305   4
   2  10 -12 208.593 462.931   1
   2 -10  11 196.439 416.346   3
   2 -10  11 614.866 580.871   2
  -2  10  11-334.777 635.153   4
   2  10 -11-409.234 556.468   1
   2 -10  10 653.191 519.259   3
   2  10 -10 167.542 441.731   1
   2 -10   9 578.956 423.570   3
  -2  10   9 607.976 539.186   4
   2  10  -9 569.584 446.481   1
   2 -10   8 978.787 532.711   3
  -2  10   8 799.567 509.643   4
   2 -10   7 42.1050 409.816   3
  -2  10   7 7.20619 339.951   1
  -2  10   7 337.028 425.684   4
   2  10  -7-1195.63 522.529   1
  -2  10   6 686.835 449.280   4
  -2  10   6 423.919 329.994   1
   2 -10   6 155.845 411.830   3
   2 -10   5 1175.17 555.762   3
  -2  10   5 449.031 427.313   4
  -2  10   5 1400.60 562.856   1
  -2 -10  -4 1123.82 515.886   2
   2 -10   4 1558.76 578.965   3
  -2  10   4 1308.81 557.487   4
   2  10  -4 971.160 637.167   4
  -2  10   4 1235.77 526.353   1
  -2 -10  -3 1778.26 567.670   2
  -2  10   3 235.236 414.349   4
  -2  10   3 938.880 452.740   1
   2  10  -3 870.106 607.097   4
  -2  10   2-253.338 566.930   4
  -2  10   2-253.671 380.692   1
   2  10  -2 19.8774 524.741   4
  -2 -10  -2-119.019 426.254   2
  -2 -10  -1 193.775 439.071   2
  -2  10   1-935.334 662.868   4
   2  10  -1-791.662 669.861   4
  -2  10   1 315.484 432.146   1
  -2  10   0 1923.72 600.689   1
  -2 -10   0 2263.77 616.198   2
  -2  10   0 1062.74 557.477   4
   2  10   0 2403.47 760.725   4
  -2 -10   1-287.486 450.657   2
  -2  10  -1 720.359 466.487   1
   2  10   1-186.987 539.953   4
  -2  10  -1-452.923 533.337   4
  -2 -10   2 318.663 460.102   2
  -2  10  -2 387.421 431.517   1
   2  10   2 16.0357 482.750   4
  -2  10  -2 778.170 580.799   4
  -2  10  -3 817.605 405.657   6
  -2  10  -3 1466.78 556.003   1
   2  10   3 1024.24 562.687   4
  -2  10  -3 800.102 498.636   4
  -2 -10   3 811.551 499.024   2
   2  10   4 1438.94 593.465   4
  -2  10  -4 780.095 535.050   4
  -2  10  -4 1189.32 481.908   6
  -2  10  -4 1069.22 597.542   1
  -2 -10   4 1496.01 612.523   2
  -2  10  -5 881.387 398.258   6
   2  10   5 1410.40 549.371   5
   2  10   5 703.610 472.352   4
  -2  10  -5 904.083 581.566   1
  -2 -10   5 950.350 588.799   2
   2  10   6 256.334 458.547   5
   2  10   6 398.999 460.539   4
  -2  10  -6 215.380 397.892   6
  -2  10  -6 22.1561 398.636   1
  -2 -10   6-65.6644 486.277   2
   2  10   7-218.579 471.228   5
   2  10   7 55.0946 414.484   4
  -2  10  -7-319.298 560.325   1
  -2 -10   7 399.795 533.222   2
  -2 -10   8 730.589 529.540   2
   2  10   8 689.058 536.022   5
   2  10   8 728.772 612.160   4
  -2  10  -8 322.105 548.968   1
   2  10   9 1845.55 589.519   5
   2  10   9 1112.62 587.993   4
  -2  10  -9 1178.91 589.623   1
  -2 -10   9 2019.08 615.535   2
   2  10  10 75.7585 447.505   5
   2  10  10-268.071 610.100   4
  -2  10 -10 477.366 522.110   1
  -2 -10  10 1064.81 655.829   2
   2  10  11-805.327 681.109   4
  -2 -10  11 82.8630 519.497   2
   2  10  11-179.951 456.447   5
  -2  10 -12 375.425 480.048   1
   2  10  12 652.845 513.781   5
   2  10  12 357.734 543.205   4
  -2 -10  12 1046.23 534.871   2
   2  10  13 1476.63 653.783   5
  -2  10 -13 1166.17 523.990   1
  -2 -10  13 689.687 516.214   2
  -2  11   2 1085.07 493.248   1
  -2 -11  -1 1934.31 573.550   2
  -2  11   1 808.849 457.821   1
  -2 -11   0 2158.34 649.620   2
  -2  11   0 2120.67 632.486   1
  -2 -11   1 574.214 455.478   2
  -2  11  -1 1281.48 577.633   1
  -2 -11   2 617.059 542.952   2
  -2  11  -2 675.483 491.216   1
  -2  11  -3 636.407 507.599   1
  -2 -11   3 363.057 407.145   2
   2  11   3 1134.46 583.967   5
  -2 -11   4 847.814 624.133   2
  -2  11  -4 1859.59 640.698   1
   2  11   4 1740.14 668.276   5
   2  11   5-816.765 572.809   5
  -2 -11   5 297.640 434.670   2
  -2  11  -5-713.790 566.530   1
  -2  11  -6 1437.78 573.056   1
  -2 -11   6 1588.84 634.682   2
   2  11   6 1109.02 611.182   5
  -2 -11   7 605.157 516.849   2
  -2  11  -9-302.922 504.626   6
   3   0   0-8.99946 97.2877   7
  -3   0   0 94.5228 163.826   6
  -3   0   0 45.3044 137.435   3
  -3   0   0 80.5672 87.5129   7
   3   0   0 228.820 189.827   3
  -3   0  -1 14987.3 718.728   6
  -3   0   1 15282.9 732.617   6
  -3   0   1 15667.0 450.753   7
  -3   0  -1 15862.4 689.071   3
  -3   0   1 14428.3 663.452   3
   3   0   1 15152.7 703.026   3
   3   0  -1 14844.8 699.315   3
   3   0  -1 15999.4 532.218   7
  -3   0  -1 14925.0 432.894   7
   3   0  -2 37343.4 839.039   7
  -3   0  -2 37385.7 1063.29   3
   3   0   2 38028.3 1122.78   3
  -3   0   2 37086.0 1063.68   3
   3   0  -2 39000.6 1117.43   3
  -3   0  -2 36993.0 707.182   7
  -3   0   2 36733.3 1144.82   6
  -3   0  -2 36703.9 1118.72   6
  -3   0  -3 88466.4 1144.97   7
   3   0  -3 88654.3 1333.02   7
   3   0  -3 90938.7 1707.61   3
   3   0  -3 90016.4 747.577   4
  -3   0  -3 89202.9 771.706   4
  -3   0  -3 90608.7 1672.16   3
   3   0   3 88102.3 1727.80   3
  -3   0   3 89936.4 1668.57   3
  -3   0  -3 88048.0 1740.97   6
   3   0   3 92672.2 1841.18   6
  -3   0   3 90188.6 1804.96   6
   3   0  -4 134473. 1710.21   7
   3   0  -4 132890. 2080.30   3
  -3   0   4 128941. 2079.88   1
   3   0   4 134665. 2163.12   3
  -3   0   4 134994. 2078.29   3
   3   0   4 131787. 2216.61   6
  -3   0  -4 130199. 2143.86   6
  -3   0   4 135512. 2246.97   6
  -3   0  -5 45994.4 1307.54   6
  -3   0   5 52987.1 1352.26   1
   3   0   5 49218.5 1354.71   3
  -3   0   5 51423.2 1317.02   3
   3   0  -5 49837.6 1087.21   7
   3   0  -5 48399.4 1289.71   3
  -3   0   5 49060.8 1398.34   6
  -3   0  -6 70757.4 1637.62   6
  -3   0   6 71513.1 1626.17   1
   3   0   6 67020.1 1384.79   5
   3   0   6 69768.9 1637.64   3
  -3   0   6 71495.6 1610.20   3
   3   0  -6 72260.5 1360.53   7
  -3   0   6 69844.3 1692.31   6
  -3   0   7 15477.4 782.649   3
   3   0  -7 16357.2 684.643   7
   3   0   7 16233.1 702.129   5
   3   0   7 17796.6 861.952   3
  -3   0   7 16031.9 810.352   1
  -3   0  -7 16182.0 820.768   6
  -3   0   7 17676.3 898.133   6
   3   0   8 116664. 1870.14   5
  -3   0   8 125127. 2238.16   3
   3   0  -8 119287. 1874.71   7
   3   0   8 121584. 2266.38   3
  -3   0  -8 119725. 2045.25   1
  -3   0  -8 118029. 2199.46   6
  -3   0   8 122828. 2367.86   6
  -3   0   9 89395.8 2080.37   6
   3   0   9 88877.2 1672.67   5
   3   0  -9 88451.2 1679.80   7
   3   0   9 90470.7 2025.30   3
  -3   0  -9 92263.9 1824.66   1
  -3   0  -9 88165.8 1952.50   6
  -3   0   9 90867.7 1985.78   3
  -3   0  10 6403.13 561.474   3
  -3   0  10 5283.52 572.094   6
   3   0  10 5236.32 444.610   5
  -3   0 -10 5669.18 488.051   2
   3   0  10 5851.27 577.444   3
   3   0 -10 6778.71 533.242   7
  -3   0 -10 5275.26 472.328   1
  -3   0 -10 5775.15 552.207   6
  -3   0  11 99874.7 2317.64   6
  -3   0  11 104905. 2265.62   3
  -3   0  11 100177. 2095.83   2
   3   0  11 102007. 1870.42   5
  -3   0 -11 104652. 2031.55   2
   3   0  11 103108. 2285.49   3
  -3   0 -11 101593. 1989.39   1
   3   0  12 101410. 1926.26   5
  -3   0 -12 105425. 2105.15   2
   3   0  12 106532. 2368.29   3
  -3   0 -12 106584. 2075.14   1
  -3   0  12 107807. 2227.78   2
  -3   0  12 105243. 2460.05   6
  -3   0 -13 990.855 258.234   2
  -3   0  13 1786.20 389.722   2
  -3   0 -13 864.175 261.182   1
  -3   0  13 1469.78 381.344   6
   3   0  13 1154.48 366.089   3
  -3   0  14 14266.1 878.719   2
   3   0  14 14436.6 950.916   3
  -3   0 -14 13947.1 792.784   2
  -3   0 -14 13614.2 787.318   1
  -3   0  15 5085.59 569.961   2
  -3   0 -15 4855.06 494.791   2
   3   0  15 5191.00 618.920   3
  -3   0 -15 4731.00 494.876   1
   3   0  16-37.7812 283.186   3
   3   0 -16-229.712 342.963   1
  -3   0  16 98.6128 302.917   2
  -3   0 -16 484.705 215.417   2
  -3   0 -17 3502.86 436.782   2
  -3   0  17 3553.81 532.593   2
   3   0 -17 2574.61 477.709   1
   3   0  17 3532.52 554.309   3
  -3   0 -18 5495.78 546.552   2
   3   0  18 6064.70 727.354   3
  -3   0  18 4065.54 551.907   2
   3   0 -18 5698.12 723.811   1
   3   0  19 1223.91 420.156   3
  -3   0  19 1801.29 439.465   2
  -3   0 -19 1044.86 299.136   2
   3   0 -19 907.602 456.040   1
  -3   0  20 23450.2 1290.25   2
   3   0  20 22477.4 1380.89   3
   3   0 -20 23692.3 1349.06   1
   3   0 -21 1758.18 523.164   1
  -3   0 -21 1949.05 419.030   1
  -3   0  21 2983.71 547.733   2
   3   0  21 3585.01 636.921   3
   3   0 -22 817.972 478.483   1
  -3   0 -22 1484.96 406.907   1
  -3   0  22 1194.12 442.775   2
   3   0  22 2092.64 536.971   3
   3   0 -23 13063.0 1123.03   1
  -3   0  23 14689.7 1093.11   2
  -3   0 -23 14360.5 997.190   1
   3   0  23 11978.4 1100.69   3
  -3   0 -24 9740.54 868.833   1
   3   0  24 8508.97 974.009   3
  -3   0  24 10560.9 971.080   2
   3   0 -24 9647.22 993.647   1
   3   0  25 5498.52 808.240   3
  -3   0 -25 6217.40 730.279   1
   3   0 -25 3920.62 719.054   1
  -3   0  25 5002.23 715.232   2
   3   0  26-103.571 449.534   3
  -3   0 -26 223.133 364.177   1
  -3   0  26 290.397 337.249   2
   3   0  27 195.236 458.533   3
   3   0 -27-594.333 518.523   1
  -3   0 -27 298.075 417.068   1
  -3   0  27-18.7732 334.358   2
  -3   0 -28 2415.51 518.975   1
   3   0 -28 3671.05 706.282   7
  -3   0  28 2512.54 556.631   2
   3   0  28 3689.86 729.057   3
  -3   0 -29 561.873 421.984   1
   3   0 -29 1318.73 558.675   7
   3   0  29 317.427 475.834   3
   3   0  30 95.5250 420.021   3
   3   0 -30 906.917 545.151   7
   3   0  31 1723.36 554.197   3
   3   0 -31 2750.67 668.091   7
   3   0  32 2714.34 781.620   3
   3   0 -32 3138.16 753.288   7
  -3  -1 -34 910.987 542.146   7
   3  -1  32 4985.63 940.324   3
   3   1 -32 1540.47 590.884   1
   3   1 -31 48.2109 487.138   1
   3  -1  31 25.6062 407.541   3
   3  -1  30 1467.24 620.304   3
   3   1 -30 1314.17 604.615   1
   3  -1  29 787.738 512.283   3
   3   1 -29 1901.95 592.198   1
   3  -1  28-51.0258 424.673   3
   3   1 -28-673.621 598.132   1
   3  -1  27 3350.17 704.484   3
  -3  -1 -27 4150.13 570.468   1
   3   1 -27 4319.71 751.160   1
   3  -1  26 6243.42 884.700   3
  -3  -1 -26 5994.47 666.369   1
  -3   1  26 5856.14 734.607   2
   3   1 -26 5758.47 884.808   1
  -3   1  25 7264.57 801.607   2
  -3  -1 -25 7787.53 731.406   1
   3  -1  25 7348.29 937.963   3
   3   1 -25 7867.33 934.083   1
   3   1 -24 29516.9 1687.21   1
  -3   1  24 26371.7 1421.27   2
  -3  -1 -24 27954.7 1250.15   1
   3  -1  24 25789.3 1626.44   3
  -3   1  23 10810.1 901.295   2
   3   1 -23 10959.1 1042.81   1
   3  -1  23 8469.51 964.424   3
  -3   1  22 9859.55 866.252   2
   3  -1  22 10109.9 1008.65   3
   3   1 -22 9786.68 1005.83   1
  -3   1  21 12843.1 944.010   2
   3   1 -21 16352.1 1219.21   1
   3  -1  21 13927.1 1131.88   3
  -3   1  20 18643.1 1101.75   2
  -3  -1 -20 18900.7 857.206   2
   3  -1  20 19152.7 1300.63   3
   3   1 -20 19441.1 1277.71   1
  -3  -1 -19 4431.38 431.501   2
  -3   1  19 5197.34 614.933   2
   3  -1  19 5846.60 747.278   3
   3   1 -19 4841.23 679.634   1
   3  -1  18 2611.00 536.622   3
  -3   1  18 2261.83 438.934   2
  -3  -1 -18 1764.75 330.272   1
   3   1 -18 1697.30 495.975   1
  -3  -1 -18 2400.86 326.785   2
  -3   1  17 22152.3 1114.13   2
   3   1 -17 22493.2 1267.92   1
  -3  -1 -17 21984.2 905.382   2
  -3  -1 -17 22148.2 919.942   1
   3  -1  17 21181.3 1262.05   3
  -3   1  16 6511.09 631.076   2
   3   1 -16 7048.72 729.945   1
  -3  -1 -16 4946.06 431.719   1
   3  -1  16 5566.52 668.513   3
  -3  -1 -16 6411.26 488.367   2
   3  -1  15 771.731 345.337   3
  -3  -1 -15 1243.82 257.509   1
  -3   1  15 1997.35 404.051   2
  -3  -1 -15 877.354 206.486   2
  -3   1  15 1045.30 354.994   6
   3  -1  14 4860.42 596.443   3
  -3   1  14 6304.29 585.474   2
  -3   1  14 4514.55 573.365   6
  -3  -1 -14 4268.48 398.985   2
  -3  -1 -14 5344.39 441.945   1
  -3  -1 -13 40558.2 1328.00   6
  -3   1  13 41050.2 1532.73   6
  -3   1  13 40375.2 1337.39   2
  -3  -1 -13 40667.3 1164.72   2
  -3  -1 -13 41913.6 1113.57   1
   3  -1  13 42014.7 1590.97   3
  -3   1  12 158350. 2896.19   6
  -3  -1 -12 158181. 2251.48   2
  -3  -1 -12 154362. 2508.94   6
   3  -1  12 152695. 2940.67   3
  -3  -1 -12 155990. 2088.01   1
   3  -1  11 27310.7 852.046   5
  -3  -1 -11 25267.8 870.576   4
   3  -1  11 25205.2 1193.45   3
  -3  -1 -11 26143.7 850.358   1
  -3  -1 -11 24503.9 993.047   6
  -3   1  11 26377.3 1176.69   6
   3  -1  10 45718.6 1049.02   5
  -3  -1 -10 47467.0 1131.11   4
   3  -1  10 47794.0 1573.10   3
  -3  -1 -10 46944.0 1103.81   1
  -3  -1 -10 46292.0 1311.47   6
  -3   1  10 45179.6 1487.65   6
  -3   1   9 23136.0 1110.39   3
   3  -1   9 23033.6 717.281   5
  -3  -1  -9 23160.9 770.323   4
   3  -1   9 23001.6 1082.86   3
  -3  -1  -9 22328.2 893.215   6
  -3  -1  -9 21623.7 748.770   1
  -3   1   9 21719.6 1027.38   6
  -3   1   8 47369.6 1545.61   3
   3  -1   8 47729.5 984.096   5
  -3  -1  -8 47115.2 1068.02   4
   3  -1   8 48552.9 1536.24   3
  -3  -1  -8 47385.8 1267.31   6
  -3  -1  -8 48414.7 1073.98   1
  -3   1   8 45823.1 1424.00   6
  -3  -1  -7 144599. 1790.94   4
   3  -1   7 146315. 2607.51   3
  -3   1   7 141358. 2569.27   3
  -3  -1  -7 143465. 2143.41   6
   3  -1   7 145750. 1623.27   5
  -3   1   7 144615. 2462.61   6
  -3   1   6 89639.6 2007.65   3
   3  -1   6 86661.0 1219.72   5
  -3  -1  -6 88872.9 1342.16   4
  -3   1   6 89635.7 1904.84   6
   3   1  -6 87386.7 1801.09   1
   3  -1   6 87055.9 1977.40   3
  -3  -1  -6 84800.0 1625.46   6
   3  -1   5 45665.5 872.057   5
  -3  -1  -5 49153.9 963.933   4
   3  -1   5 49240.5 1454.61   3
  -3   1   5 45711.2 1414.99   3
  -3   1   5 47353.2 1106.87   7
  -3   1   5 48820.2 1391.65   6
  -3  -1  -5 47383.8 1199.12   6
   3   1  -4 52590.4 1107.81   3
  -3  -1  -4 53687.3 956.597   4
  -3  -1  -4 52464.4 1216.25   3
   3  -1   4 52954.0 1485.29   3
  -3   1   4 52426.0 1482.55   3
  -3   1   4 53706.3 1161.37   7
  -3  -1  -4 51744.1 1246.86   6
  -3   1   4 51807.0 1421.43   6
  -3   1   3 57316.6 1482.78   6
  -3  -1  -3 57703.0 942.789   4
  -3  -1  -3 57889.8 1226.21   3
   3  -1   3 55638.9 1512.76   3
   3   1  -3 55726.2 1139.95   3
  -3   1   3 57172.9 1193.65   7
  -3  -1  -3 56408.0 1296.56   6
  -3   1   2 92575.9 1875.49   6
  -3   1   2 92199.8 870.323   4
  -3   1   2 92670.2 1498.33   7
  -3  -1  -2 93631.0 1488.28   3
   3  -1   2 93930.3 1954.30   3
   3   1  -2 90053.5 1444.65   3
   3   1  -2 92406.1 996.232   7
  -3  -1  -2 91006.8 1649.01   6
  -3  -1  -1 45044.5 1178.58   6
  -3   1   1 43614.5 610.097   4
  -3  -1  -1 44482.4 1002.08   3
   3  -1   1 44033.6 1324.25   3
   3   1  -1 44417.6 1013.76   3
   3   1  -1 41683.8 608.344   7
  -3   1   1 43713.0 1032.80   7
  -3   1   1 43840.6 1289.88   6
   3   1  -1 45248.6 1233.34   6
  -3  -1   0 152715. 2184.13   6
  -3   1   0 152056. 1940.82   7
  -3   1   0 155470. 2419.42   6
  -3   1   0 146668. 1183.38   4
   3   1   0 153199. 1231.62   4
  -3  -1   0 149151. 1789.65   3
   3   1   0 155405. 1917.03   3
   3  -1   0 154532. 2475.28   3
  -3  -1   0 151786. 1882.32   1
   3   1   0 157124. 2247.73   6
   3  -1  -1 44428.9 1138.62   7
  -3  -1   1 39797.1 1034.37   1
  -3   1  -1 42210.2 1286.61   6
   3   1   1 44234.1 621.547   4
  -3  -1   1 42309.0 944.965   3
   3   1   1 43972.3 1050.18   3
   3  -1  -1 44280.5 1343.32   3
  -3   1  -1 41938.0 1034.46   7
   3   1   1 44727.0 1199.43   6
  -3  -1   1 43283.2 1197.19   6
   3  -1  -2 92012.1 1642.53   7
  -3  -1   2 93184.6 1590.07   1
   3   1   2 95577.5 893.782   4
   3   1   2 91678.2 1552.57   3
  -3  -1   2 95238.8 1410.68   3
   3  -1  -2 94278.3 1942.82   3
  -3   1  -2 90517.3 1545.52   7
  -3   1  -2 92784.8 1915.72   6
   3   1   2 91373.5 1704.31   6
  -3  -1   2 93814.2 1790.13   6
   3  -1  -3 58823.9 1558.41   3
  -3  -1   3 56289.8 1294.54   1
  -3  -1   3 55000.0 1411.26   6
   3  -1  -3 56409.9 921.932   4
  -3   1  -3 54467.9 1490.54   6
   3   1   3 56519.6 1255.18   3
  -3  -1   3 57943.5 1118.52   3
   3  -1  -3 54859.4 1287.02   7
  -3   1  -3 55333.6 1228.60   7
   3   1   3 55416.3 1327.64   6
  -3  -1   4 54146.3 1316.82   1
   3  -1  -4 48913.5 921.015   4
   3   1   4 49612.8 1271.62   6
   3   1   4 53144.2 1252.71   3
  -3  -1   4 52641.5 1099.89   3
   3  -1  -4 51700.1 1484.10   3
   3  -1  -4 51513.8 1273.48   7
  -3   1  -4 51954.8 1483.61   6
  -3  -1   4 51793.5 1416.54   6
  -3  -1   5 48077.5 1351.95   2
  -3  -1   5 48187.5 1302.43   1
   3  -1  -5 49069.6 947.393   4
   3   1   5 47168.6 1229.36   3
  -3  -1   5 49528.4 1103.67   3
   3  -1  -5 48098.2 1261.17   7
  -3  -1   5 48874.7 1414.84   6
   3   1   5 47578.6 1258.02   6
  -3   1  -5 49238.9 1467.53   6
   3  -1  -5 51216.2 1478.39   3
  -3  -1   6 88281.5 1855.91   2
  -3  -1   6 86681.8 1813.09   1
   3  -1  -6 87545.0 1322.73   4
   3  -1  -6 86468.6 1978.87   3
   3   1   6 90908.9 1757.78   3
  -3  -1   6 88602.6 1530.60   3
   3  -1  -6 85113.1 1706.31   7
  -3   1  -6 89240.4 2003.16   6
  -3  -1   6 88071.8 1948.91   6
   3  -1  -7 141347. 2252.95   7
  -3  -1   7 144932. 2452.82   2
  -3   1  -7 139789. 2562.42   6
  -3  -1   7 145775. 2383.80   1
   3  -1  -7 143359. 1749.79   4
   3   1   7 142319. 2271.64   3
  -3  -1   7 145799. 2073.44   3
  -3  -1   7 140750. 2534.34   6
  -3  -1   8 50180.7 1491.57   2
  -3  -1   8 47677.2 1244.77   3
   3  -1  -8 47987.7 1058.27   4
   3   1   8 46080.5 1372.10   5
  -3   1  -8 50243.4 1485.91   2
   3   1   8 49051.7 1393.15   3
  -3   1  -8 46833.0 1519.44   6
   3  -1  -8 48459.8 1356.21   7
  -3   1  -8 49448.2 1502.26   1
  -3  -1   8 47595.3 1536.45   6
  -3   1  -9 22530.4 1039.63   1
  -3  -1   9 22678.0 896.846   3
  -3  -1   9 23113.3 1047.20   2
   3   1   9 21724.2 963.732   5
   3  -1  -9 22561.1 764.005   4
  -3   1  -9 22828.1 1027.17   2
   3   1   9 22108.2 972.291   3
   3  -1  -9 21078.6 942.793   7
  -3  -1   9 23858.7 1129.45   6
  -3  -1  10 46052.6 1501.80   2
   3   1  10 47424.0 1425.13   5
   3  -1 -10 48526.1 1154.26   4
  -3  -1  10 45302.3 1590.72   6
  -3   1 -10 45639.3 1477.84   2
   3  -1 -10 44629.3 1387.84   7
   3   1  10 46814.0 1452.80   3
  -3  -1  10 45774.0 1324.62   3
  -3   1 -10 45914.2 1485.61   1
  -3  -1  11 27551.4 1208.66   2
   3  -1 -11 25494.9 870.641   4
  -3   1 -11 24763.3 1116.26   2
   3   1  11 25433.7 1129.90   3
   3  -1 -11 24039.6 1049.21   7
  -3   1 -11 26062.7 1147.21   1
  -3  -1  12 160600. 2923.93   2
  -3   1 -12 154483. 2390.50   5
   3   1  12 152979. 2797.43   3
   3  -1 -12 155652. 2722.63   7
   3  -1 -13 42922.2 1482.39   7
  -3  -1  13 42317.2 1551.98   2
  -3   1 -13 41177.3 1296.84   5
   3   1  13 41922.3 1518.71   3
   3   1  14 5263.52 618.435   3
  -3  -1  14 3860.05 524.587   2
   3  -1 -14 5607.25 604.202   7
  -3   1 -14 4857.76 491.102   5
   3   1  15 1093.89 326.960   5
  -3  -1  15 336.863 339.226   2
   3   1  15 1417.67 425.807   3
   3  -1 -15 1330.20 386.708   7
   3   1  16 5488.61 581.047   5
  -3  -1  16 6391.33 685.327   2
   3  -1 -16 6796.51 683.854   7
   3   1  16 5842.23 672.267   3
   3   1  17 23084.7 1152.51   5
  -3  -1  17 22833.2 1259.11   2
   3  -1 -17 23664.9 1224.42   7
   3   1  17 22324.1 1260.70   3
  -3   1 -18 2455.39 480.988   1
   3  -1 -18 2390.74 523.919   7
   3   1  18 2365.12 449.796   5
  -3  -1  18 2650.22 513.091   2
   3   1  18 2676.23 538.319   3
   3   1  19 5032.01 687.584   3
   3   1  19 5804.05 651.442   5
   3  -1 -19 6201.08 723.875   7
  -3   1 -19 5780.99 675.670   1
  -3  -1  19 5410.20 686.441   2
   3  -1 -20 21024.5 1250.54   7
  -3  -1  20 20035.2 1279.08   2
  -3   1 -20 19028.4 1159.46   1
   3   1  20 18915.5 1272.34   3
   3  -1 -21 14158.0 1079.85   7
  -3   1 -21 13758.1 1013.33   1
   3   1  21 14150.6 1144.70   3
  -3  -1  21 14499.4 1130.74   2
   3  -1 -22 11919.8 1029.58   7
  -3  -1  22 9957.22 964.416   2
  -3   1 -22 8844.49 856.332   1
   3   1  22 12411.8 1101.55   3
  -3  -1  23 10107.5 999.882   2
  -3   1 -23 9466.25 899.021   1
   3  -1 -23 13182.9 1094.19   7
   3   1  23 11426.2 1087.39   3
  -3  -1  24 26946.6 1608.20   2
  -3   1 -24 30351.6 1554.66   1
   3   1  24 28752.4 1705.06   3
   3  -1 -24 26009.8 1528.23   7
  -3  -1  25 7372.91 906.800   2
   3   1  25 7043.39 949.404   3
  -3   1 -25 6328.54 795.498   1
   3  -1 -25 9087.27 962.147   7
  -3   1 -26 5363.22 743.623   1
   3  -1 -26 6642.44 861.619   7
  -3  -1  26 5607.96 817.638   2
   3   1  26 5347.00 862.481   3
   3  -1 -27 5242.09 815.384   7
  -3  -1  27 3692.23 678.464   2
  -3   1 -27 5617.17 779.430   1
   3   1  27 4178.33 788.587   3
  -3  -1  28-157.310 445.388   2
  -3   1 -28 216.022 408.806   1
   3   1  28 253.320 361.262   3
   3  -1 -28 600.075 514.615   7
  -3   1 -29 1934.13 556.245   1
   3   1  29 1511.36 504.348   3
  -3  -1  29 2120.70 594.937   2
   3  -1 -29 1805.22 562.239   7
  -3   1 -30 1735.24 569.522   1
   3   1  30 1726.83 620.696   3
   3  -1 -30 2007.66 643.864   7
   3  -1 -31 415.538 400.505   7
  -3   1 -31 844.667 499.435   1
   3   1  31 146.787 456.046   3
  -3   1 -32 4160.47 748.905   1
  -3  -2 -34 1209.65 565.130   7
  -3  -2 -33 4218.77 788.359   7
  -3  -2 -32 2168.82 615.181   7
   3  -2  31 3464.47 811.920   3
   3   2 -31 3056.01 770.596   1
  -3  -2 -31 3006.02 685.180   7
  -3  -2 -30 6245.10 844.763   7
   3  -2  30 6235.77 955.100   3
   3   2 -30 3952.91 806.001   1
   3  -2  29 4491.61 830.920   3
  -3  -2 -29 6005.69 795.646   7
   3   2 -29 4312.62 842.788   1
   3   2 -28 1222.28 546.532   1
  -3  -2 -28 3267.93 633.979   7
   3  -2  28 2313.37 614.028   3
   3   2 -27 5025.05 853.036   1
  -3  -2 -27 5725.34 742.642   7
   3  -2  27 4335.46 776.213   3
  -3  -2 -26 1410.69 483.127   7
   3  -2  26 1335.34 499.621   3
   3   2 -26 1709.24 555.032   1
   3   2 -25 3609.29 773.592   1
  -3  -2 -25 5332.99 694.921   7
   3  -2  25 3857.91 714.090   3
  -3   2  24 8412.05 792.989   2
   3   2 -24 9234.74 1011.43   1
   3  -2  24 7792.83 957.915   3
  -3  -2 -24 7846.19 783.086   7
   3   2 -23 406.058 570.769   1
  -3   2  23 559.122 316.498   2
  -3  -2 -23 1356.28 434.017   7
   3  -2  23 841.307 562.563   3
  -3  -2 -22 14911.5 973.775   7
  -3   2  22 13307.6 925.318   2
   3   2 -22 13606.1 1167.13   1
  -3  -2 -22 14213.9 767.648   1
   3  -2  22 13281.6 1158.57   3
  -3   2  21 11343.4 840.397   2
   3   2 -21 12549.1 1118.79   1
  -3  -2 -21 11646.3 664.870   1
   3  -2  21 11912.6 1077.08   3
  -3  -2 -21 13232.7 892.899   7
  -3   2  20 7462.51 686.448   2
   3   2 -20 8244.34 910.891   1
  -3  -2 -20 7983.64 549.058   1
   3  -2  20 6417.99 818.537   3
   3  -2  19-132.076 331.727   3
   3   2 -19 864.118 561.506   1
  -3  -2 -19 321.686 117.976   2
  -3  -2 -19 1193.44 296.865   1
  -3   2  19 195.806 277.576   2
  -3   2  18 26017.7 1167.79   2
   3   2 -18 27630.9 1475.89   1
  -3  -2 -18 25722.8 748.446   2
  -3  -2 -18 28123.2 882.013   1
   3  -2  18 27840.2 1502.79   3
  -3  -2 -18 25506.0 1087.43   6
   3  -2  17 3178.08 585.436   3
   3   2 -17 3684.32 611.164   1
  -3  -2 -17 4191.61 478.063   7
  -3   2  17 4299.98 519.995   2
  -3  -2 -17 3102.79 280.741   2
  -3  -2 -17 3775.56 353.084   1
  -3  -2 -17 3052.15 400.152   6
  -3   2  16 6689.35 605.945   2
  -3   2  16 5012.79 603.745   6
  -3  -2 -16 4985.33 353.219   2
   3   2 -16 5519.95 727.517   1
  -3  -2 -16 6247.44 403.803   1
  -3  -2 -16 6183.41 530.362   7
  -3  -2 -16 4362.97 446.663   6
   3  -2  16 5123.34 651.237   3
  -3   2  15 134.050 274.303   6
  -3  -2 -15 495.917 181.251   1
  -3  -2 -15 866.822 296.093   7
  -3  -2 -15 195.659 187.229   6
   3  -2  15 366.341 313.185   3
  -3  -2 -15 199.652 116.381   2
   3   2 -14 17402.8 1082.11   1
  -3  -2 -14 14834.6 526.423   1
  -3  -2 -14 14664.5 604.282   2
   3  -2  14 16265.4 1061.08   3
  -3  -2 -14 15003.4 724.428   7
  -3  -2 -14 14767.1 740.031   6
  -3   2  14 13751.8 916.538   6
  -3  -2 -13 253.719 190.144   6
  -3  -2 -13 263.841 143.247   2
  -3   2  13 230.488 221.636   6
  -3  -2 -13 390.990 136.165   1
   3  -2  13 230.949 277.845   3
  -3  -2 -13 567.300 235.642   7
  -3   2  12 7447.80 658.270   6
  -3  -2 -12 8470.51 500.616   7
   3   2 -12 7499.63 733.640   1
  -3  -2 -12 7496.62 332.249   1
   3  -2  12 8144.46 745.422   3
  -3  -2 -12 6778.08 481.272   6
  -3  -2 -11 17752.8 678.356   7
   3   2 -11 18320.5 1004.34   1
  -3  -2 -11 18524.6 478.704   1
   3  -2  11 18282.5 1075.46   3
  -3  -2 -11 18849.1 758.481   6
  -3   2  11 17566.0 947.852   6
   3   2 -10 17200.8 967.063   1
  -3  -2 -10 15996.4 793.164   4
  -3  -2 -10 15590.1 416.535   1
   3  -2  10 14972.9 960.573   3
  -3  -2 -10 16443.5 619.964   7
  -3  -2 -10 15901.5 678.781   6
  -3   2  10 16982.5 909.627   6
   3   2  -9 20346.6 993.624   1
  -3  -2  -9 19578.0 857.295   4
  -3  -2  -9 19629.4 460.223   1
   3  -2   9 21962.7 1118.67   3
  -3   2   9 18390.6 932.814   6
  -3  -2  -9 20527.5 749.730   6
  -3  -2  -9 21213.1 658.383   7
   3   2  -8 10778.3 748.339   1
  -3  -2  -8 9631.55 592.753   4
  -3   2   8 8857.29 648.749   6
   3  -2   8 9433.72 749.575   3
  -3  -2  -8 9276.00 325.220   1
  -3  -2  -8 10195.5 434.226   7
  -3  -2  -8 8952.83 492.467   6
   3   2  -7 32752.2 1186.63   1
  -3  -2  -7 32197.6 1042.11   4
   3  -2   7 33084.1 1335.28   3
  -3  -2  -7 31624.6 622.361   1
  -3  -2  -7 31429.9 898.187   6
  -3  -2  -7 32075.2 703.826   7
  -3   2   7 32127.3 1189.18   6
  -3  -2  -6 192179. 1577.52   7
  -3   2   6 198116. 2679.63   7
  -3  -2  -6 191425. 1379.75   1
   3   2  -6 197748. 2708.07   1
  -3   2   6 200798. 2009.78   4
   3  -2   6 195716. 3176.10   3
  -3  -2  -6 191893. 2460.59   4
  -3  -2  -6 191026. 2185.28   6
  -3   2   6 195435. 2876.08   6
  -3  -2  -5 21746.8 504.781   1
  -3   2   5 22766.7 690.204   4
  -3  -2  -5 20406.4 800.121   4
  -3  -2  -5 19833.1 451.678   7
   3  -2   5 21752.0 1071.31   3
  -3   2   5 21214.6 963.359   6
  -3   2   5 22070.9 904.802   7
   3   2  -5 23063.7 921.543   1
   3   2  -5 23104.6 989.658   6
  -3  -2  -5 21310.9 745.415   6
  -3   2   4 14212.6 729.319   7
  -3  -2  -4 14255.0 448.126   1
  -3   2   4 13735.9 544.890   4
   3  -2   4 13763.4 850.597   3
   3   2  -4 14340.5 718.853   1
  -3   2   4 13032.5 761.633   6
   3   2  -4 14781.7 783.251   6
  -3  -2  -4 14142.7 619.985   6
  -3   2   3 98582.0 1887.29   7
   3   2  -3 103002. 1742.73   1
  -3  -2  -3 99494.9 1238.65   1
  -3   2   3 95029.9 1423.08   4
   3  -2   3 97618.0 2192.63   3
   3   2  -3 96822.0 1120.41   3
  -3   2   3 102618. 2050.13   6
   3   2  -3 103819. 1956.77   6
  -3  -2  -3 98516.4 1631.15   6
  -3  -2  -2 264001. 2812.84   2
  -3   2   2 269597. 3121.56   7
   3   2  -2 267324. 2704.30   1
  -3  -2  -2 252404. 2148.60   1
  -3   2   2 263549. 3307.97   6
  -3   2   2 261805. 2348.96   4
   3  -2   2 257751. 3532.13   3
   3   2  -2 267190. 1925.42   3
   3   2  -2 265952. 3059.29   6
  -3  -2  -2 256669. 2694.93   6
  -3  -2  -1 64227.2 1435.98   2
  -3  -2  -1 63137.0 1137.15   1
  -3   2   1 59134.2 1163.76   4
  -3   2   1 61488.3 1626.48   6
  -3   2   1 64577.2 1539.19   7
   3   2  -1 60308.4 974.566   3
   3  -2   1 60347.6 1734.37   3
   3   2  -1 60739.6 1428.73   6
  -3  -2  -1 60426.2 1358.09   6
  -3   2   0 233145. 2933.05   7
  -3  -2   0 234917. 2819.08   2
   3   2   0 239055. 2740.92   6
  -3  -2   0 236901. 2317.43   1
   3   2   0 233751. 2022.86   3
   3  -2   0 237872. 3408.32   3
  -3   2   0 236926. 3208.53   6
  -3  -2   0 236333. 2731.70   6
  -3   2  -1 60858.3 1520.06   7
  -3  -2   1 58257.7 1235.84   1
   3   2   1 63763.5 1195.34   4
  -3  -2   1 59714.7 888.077   3
   3   2   1 61889.8 1096.01   3
   3  -2  -1 64024.0 1780.66   3
   3  -2  -1 61839.6 1576.91   7
  -3  -2   1 60802.1 1479.34   2
   3   2   1 64726.8 1399.78   6
  -3   2  -1 61716.5 1671.45   6
  -3  -2   1 60682.5 1439.19   6
  -3  -2   2 267021. 3145.61   2
  -3  -2   2 256456. 2709.89   1
   3   2   2 255636. 2359.42   4
  -3  -2   2 263794. 1739.23   3
   3   2   2 263077. 2360.12   3
   3  -2  -2 260069. 3608.71   3
  -3   2  -2 264204. 3172.63   7
   3  -2  -2 261807. 3268.18   7
  -3   2  -2 263015. 3447.97   6
   3   2   2 260776. 2754.12   6
  -3  -2   2 261347. 3075.88   6
   3  -2  -3 102041. 2284.09   3
   3   2   3 99476.5 1450.33   4
  -3  -2   3 98466.1 1745.00   1
   3   2   3 102198. 1553.16   3
  -3  -2   3 97045.6 1031.91   3
   3  -2  -3 100737. 2066.22   7
  -3   2  -3 98261.7 1959.25   7
  -3   2  -3 101712. 2196.76   6
   3   2   3 104072. 1728.14   6
  -3  -2   3 100506. 2000.25   2
  -3  -2   3 100998. 1973.86   6
  -3   2  -4 13762.7 850.241   6
   3   2   4 13703.8 636.712   6
  -3  -2   4 13876.0 803.321   2
   3   2   4 13224.4 541.091   4
  -3  -2   4 14747.1 747.127   1
   3   2   4 13819.8 618.945   3
  -3  -2   4 13551.1 403.020   3
   3  -2  -4 12623.8 750.542   7
   3  -2  -4 12837.4 851.391   3
  -3  -2   4 13157.5 770.084   6
  -3   2  -5 20949.9 1057.71   6
  -3  -2   5 21507.3 1000.02   2
   3   2   5 22264.7 689.500   4
  -3  -2   5 21090.2 915.706   1
   3  -2  -5 20607.2 795.995   4
   3   2   5 22161.9 816.222   3
  -3  -2   5 21104.9 533.577   3
   3  -2  -5 20529.9 1074.35   3
   3  -2  -5 22008.4 995.532   7
   3   2   5 20694.3 777.005   6
  -3  -2   5 20826.2 983.061   6
  -3  -2   6 193322. 3006.64   2
   3   2   6 195226. 2005.43   4
   3  -2  -6 194486. 2466.01   4
  -3  -2   6 196168. 2766.14   1
   3   2   6 198067. 2497.10   3
  -3  -2   6 190583. 1766.07   3
   3  -2  -6 192623. 3224.13   3
   3  -2  -6 190408. 2913.86   7
  -3   2  -6 193317. 3176.44   6
   3   2   6 189994. 2340.46   6
  -3  -2   6 199050. 3044.63   6
   3  -2  -7 34198.9 1276.31   7
  -3  -2   7 34660.6 1314.03   2
   3  -2  -7 32029.6 1026.93   4
   3   2   7 31827.4 1071.06   3
  -3  -2   7 31821.6 789.597   3
  -3   2  -7 32109.4 1335.51   6
  -3  -2   8 9713.23 482.024   3
  -3  -2   8 9449.66 732.358   2
   3  -2  -8 9985.04 596.975   4
   3   2   8 9834.73 642.045   3
   3  -2  -8 9709.76 711.005   7
  -3  -2   9 20753.5 1081.88   2
   3  -2  -9 19638.1 842.502   4
   3   2   9 18883.8 901.585   3
  -3  -2   9 21025.8 746.590   3
   3  -2  -9 20348.4 1011.15   7
   3  -2 -10 15177.6 896.416   7
   3  -2 -10 15751.8 783.299   4
  -3  -2  10 14603.5 941.882   2
  -3   2 -10 15976.6 615.265   5
  -3  -2  10 15802.6 702.420   3
   3   2  10 16569.3 868.570   3
  -3  -2  11 17123.7 1037.34   2
  -3   2 -11 18280.2 705.550   5
   3   2  11 17213.7 936.875   3
   3  -2 -11 17983.6 1002.52   7
   3  -2 -12 6757.48 657.687   7
  -3   2 -12 6811.84 468.998   5
  -3  -2  12 8544.74 769.165   2
   3   2  13 827.680 363.329   5
  -3   2 -13 89.7630 148.334   5
  -3  -2  13 520.744 355.527   2
   3  -2 -13 484.813 279.025   7
   3  -2 -14 15662.2 1005.22   7
   3   2  14 17024.1 1007.49   5
  -3   2 -14 14928.2 754.443   5
  -3  -2  14 15740.8 1074.66   2
  -3   2 -14 15500.9 1036.05   1
   3   2  15 419.257 280.124   5
  -3   2 -15 184.616 182.112   5
  -3   2 -15 63.0519 320.182   1
  -3  -2  15 648.026 384.280   2
   3  -2 -15 92.1363 268.590   7
   3  -2 -16 5135.44 654.952   7
   3   2  16 5150.61 601.642   5
  -3   2 -16 5705.60 684.423   1
  -3  -2  16 4574.43 631.158   2
   3  -2 -17 4496.83 638.384   7
   3   2  17 3482.54 551.867   5
  -3   2 -17 2969.03 548.133   1
  -3  -2  17 4027.43 636.478   2
   3   2  18 25653.9 1310.48   5
  -3  -2  18 27390.9 1522.70   2
   3  -2 -18 26177.6 1395.82   7
  -3   2 -18 27249.1 1448.10   1
  -3   2 -19 150.696 343.002   1
   3   2  19-51.3635 301.743   5
  -3  -2  19 1260.71 497.357   2
   3  -2 -19 1024.54 470.411   7
   3   2  20 7506.03 776.802   5
  -3  -2  20 7591.18 870.577   2
  -3   2 -20 6090.57 756.125   1
   3  -2 -20 8119.99 860.629   7
   3   2  21 10854.7 934.183   5
  -3  -2  21 12124.1 1098.91   2
   3  -2 -21 13060.2 1092.43   7
  -3   2 -21 13248.1 1087.89   1
   3   2  22 13553.9 1049.18   5
   3  -2 -22 14057.7 1150.19   7
  -3  -2  22 14588.9 1214.91   2
  -3   2 -22 14633.1 1135.63   1
  -3   2 -23 247.188 397.440   1
  -3  -2  23-176.137 325.722   2
   3   2  23 1031.35 465.027   3
   3  -2 -23 706.669 449.176   7
   3   2  24 7592.10 960.461   3
  -3  -2  24 6745.21 904.752   2
   3  -2 -24 8132.26 914.816   7
  -3   2 -24 6511.37 837.040   1
   3   2  25 4111.03 720.162   3
  -3   2 -25 2631.68 605.969   1
  -3  -2  25 3801.30 730.584   2
   3  -2 -25 4597.86 749.452   7
   3   2  26 2021.56 622.605   3
  -3  -2  26 1885.08 605.884   2
  -3   2 -26 1467.74 520.307   1
   3  -2 -26 2055.91 578.858   7
   3  -2 -27 4916.61 811.808   7
  -3  -2  27 6096.76 921.126   2
   3   2  27 4451.58 790.531   3
  -3   2 -27 4480.34 764.151   1
  -3  -2  28 2115.28 672.569   2
  -3   2 -28 2150.21 602.995   1
   3  -2 -28 3169.16 729.028   7
   3   2  28 2391.92 662.087   3
   3   2  29 4707.15 828.720   3
  -3   2 -29 3992.65 773.798   1
  -3  -2  29 4193.00 800.270   2
   3  -2 -29 6077.34 938.381   7
  -3  -2  30 4858.70 885.492   2
  -3   2 -30 4838.22 823.273   1
   3   2  30 4713.17 904.504   3
   3  -2 -30 5094.08 878.811   7
   3  -2 -31 3498.61 771.993   7
  -3   2 -31 3680.14 769.936   1
   3   2  31 3068.09 728.362   3
  -3  -2  31 2707.84 711.669   2
  -3   2 -32 2153.48 656.018   1
  -3   2 -33 5795.22 927.379   1
  -3  -3 -32 1302.09 489.676   7
   3  -3  31 758.727 583.294   3
  -3  -3 -31 289.289 362.255   7
  -3  -3 -30 1299.69 518.847   7
   3   3 -30 642.930 516.862   1
   3  -3  30 909.660 556.359   3
   3   3 -29 6748.76 1020.10   1
   3  -3  29 7708.77 1078.76   3
  -3  -3 -29 6512.75 855.261   7
   3   3 -28 2844.54 779.944   1
  -3  -3 -28 3125.32 630.298   7
   3  -3  28 3302.05 716.935   3
   3   3 -27 703.535 622.561   1
   3  -3  27 1008.23 537.624   3
  -3  -3 -27 1712.82 512.148   7
   3   3 -26 491.112 487.786   1
  -3  -3 -26 1145.84 448.148   7
   3  -3  26 890.171 516.179   3
   3   3 -25 4810.53 865.756   1
  -3  -3 -25 4446.49 645.339   7
   3  -3  25 4424.20 784.700   3
   3  -3  24 124.403 334.047   3
   3   3 -24-123.633 506.171   1
  -3  -3 -24 506.257 318.212   7
   3   3 -23 4892.27 808.190   1
   3  -3  23 4973.18 760.535   3
  -3  -3 -23 4570.55 616.301   7
   3   3 -22 2630.35 695.013   1
  -3   3  22 1159.67 346.250   2
   3  -3  22 1637.24 572.963   3
  -3  -3 -22 1958.36 448.347   7
  -3   3  21 9691.39 750.224   2
   3   3 -21 9695.09 994.535   1
   3  -3  21 9424.75 984.184   3
  -3  -3 -21 8481.75 597.606   6
  -3  -3 -21 8847.15 784.332   7
  -3  -3 -20 11448.8 669.232   6
   3   3 -20 14479.2 1190.67   1
   3  -3  20 11821.0 1096.47   3
  -3  -3 -20 13364.6 911.375   7
  -3   3  20 12593.2 832.689   2
   3  -3  19 3575.37 655.623   3
   3   3 -19 4101.14 698.545   1
  -3   3  19 4102.07 508.606   2
  -3  -3 -19 3201.03 368.208   6
  -3  -3 -19 3231.53 480.143   7
  -3   3  18 7443.66 654.375   2
   3   3 -18 7210.61 889.187   1
   3  -3  18 7169.13 836.971   3
  -3  -3 -18 6702.35 617.845   7
  -3  -3 -18 6499.09 473.287   6
  -3   3  18 6678.04 715.620   6
   3  -3  17 4359.85 674.838   3
  -3  -3 -17 3630.88 464.189   7
   3   3 -17 4264.85 693.348   1
  -3   3  17 3881.31 565.141   6
  -3  -3 -17 4077.40 364.396   6
  -3  -3 -16 2191.13 266.676   6
  -3  -3 -16 2956.53 403.008   7
   3  -3  16 2102.33 549.755   3
  -3   3  16 2496.08 477.477   6
  -3  -3 -15 32088.1 895.215   6
  -3  -3 -15 29973.6 576.352   2
   3   3 -15 33986.7 1557.59   1
  -3  -3 -15 29414.0 619.556   2
   3  -3  15 32854.8 1610.37   3
  -3  -3 -15 32479.5 1194.45   7
  -3   3  15 32651.2 1392.18   6
  -3  -3 -14 1823.62 229.718   6
   3   3 -14 2416.08 589.022   1
  -3   3  14 1732.00 391.304   6
   3  -3  14 1924.68 495.628   3
  -3  -3 -14 1622.92 174.725   2
  -3  -3 -14 1396.18 159.210   2
  -3  -3 -14 2314.57 346.139   7
  -3  -3 -13 7042.06 354.071   2
   3   3 -13 8548.21 790.490   1
  -3   3  13 6931.21 637.777   6
   3  -3  13 7647.28 793.229   3
  -3  -3 -13 7794.18 562.219   7
  -3  -3 -13 7370.75 411.061   6
  -3  -3 -12 16929.1 573.987   2
   3   3 -12 16389.2 1029.65   1
   3  -3  12 17092.2 1109.99   3
  -3  -3 -12 16787.4 779.733   7
  -3  -3 -12 16635.3 587.895   6
  -3   3  12 16726.2 948.153   6
  -3  -3 -11 4545.70 329.514   2
   3   3 -11 5101.63 662.202   1
  -3  -3 -11 4188.16 396.022   7
   3  -3  11 3740.96 561.136   3
  -3  -3 -11 4350.32 304.474   6
  -3   3  11 4417.47 503.028   6
  -3  -3 -10 10301.8 501.422   2
   3   3 -10 10750.4 821.040   1
   3  -3  10 9780.78 838.009   3
  -3  -3 -10 10816.2 587.737   7
  -3  -3 -10 10620.5 457.861   6
  -3   3  10 11282.6 765.407   6
  -3  -3  -9 5508.56 393.613   2
  -3   3   9 6624.43 491.431   4
   3   3  -9 6537.97 643.277   1
   3  -3   9 5124.48 627.281   3
  -3  -3  -9 5497.05 415.618   7
  -3  -3  -9 5302.02 327.539   6
  -3   3   9 5394.63 543.392   6
  -3   3   8 2951.49 410.475   6
  -3   3   8 3684.28 389.336   4
  -3  -3  -8 2502.75 293.457   2
  -3  -3  -8 2909.96 302.813   7
   3  -3   8 2579.20 466.196   3
  -3  -3  -8 3022.48 264.719   6
  -3   3   7 3524.77 366.293   4
  -3   3   7 3418.92 441.807   6
  -3  -3  -7 3174.06 302.196   7
  -3  -3  -7 3370.28 347.378   2
   3   3  -7 3687.40 509.364   1
  -3  -3  -7 2887.56 410.356   4
   3  -3   7 3076.24 489.545   3
  -3  -3  -7 3108.41 274.766   6
  -3  -3  -6 44881.6 988.271   7
  -3  -3  -6 45681.9 1176.31   2
  -3   3   6 46259.8 1218.00   4
   3   3  -6 47406.6 1388.91   1
  -3   3   6 43891.6 1408.80   6
   3  -3   6 43242.8 1618.38   3
  -3  -3  -6 45952.3 1006.93   6
  -3  -3  -5 55868.2 1341.63   2
   3   3  -5 58601.2 1492.95   1
  -3   3   5 55611.2 1341.36   4
  -3  -3  -5 53557.8 722.402   1
   3  -3   5 56880.4 1833.72   3
  -3   3   5 57871.5 1614.28   6
  -3  -3  -5 57199.9 1171.71   6
  -3  -3  -4 5539.26 476.903   2
  -3   3   4 5617.45 460.734   4
   3   3  -4 5547.65 488.241   1
  -3  -3  -4 4952.65 269.907   1
  -3  -3  -4 4813.14 372.856   6
  -3   3   4 5201.48 534.406   6
   3  -3   4 4545.80 570.776   3
   3   3  -4 4794.39 484.685   6
  -3  -3  -3 23562.8 927.228   2
   3   3  -3 24660.0 909.471   1
   3   3  -3 26270.7 1028.05   6
  -3   3   3 25187.3 932.784   4
  -3   3   3 23098.6 1048.82   6
  -3  -3  -3 24559.0 644.534   1
   3  -3   3 25806.2 1235.71   3
  -3  -3  -3 23995.7 821.304   6
  -3  -3  -2 33843.3 1143.70   2
   3   3  -2 34127.8 1008.07   1
  -3   3   2 33897.4 1083.70   4
  -3   3   2 32898.1 1253.00   6
  -3  -3  -2 33778.3 826.292   1
   3  -3   2 33761.1 1412.64   3
  -3  -3  -2 34174.4 1015.61   6
   3   3  -2 34675.1 1144.41   6
   3   3  -1 22036.4 777.822   1
  -3   3   1 22533.6 897.322   4
   3   3  -1 22059.3 887.966   6
  -3  -3  -1 23357.1 740.235   1
   3   3  -1 21788.4 446.540   3
   3  -3   1 23609.7 1198.64   3
  -3   3   1 23105.7 1068.04   6
  -3  -3  -1 23801.7 981.627   2
  -3  -3  -1 23132.8 874.206   6
  -3  -3   0 8763.24 634.157   2
   3   3   0 8182.72 470.221   1
  -3  -3   0 8402.60 493.932   1
   3   3   0 7611.77 322.670   3
   3   3   0 8010.02 523.994   6
   3  -3   0 9571.12 786.038   3
  -3   3   0 7961.42 647.190   6
  -3  -3   0 8114.76 558.003   6
  -3  -3   1 22512.0 934.910   6
   3   3   1 22327.6 632.914   7
   3  -3  -1 24381.1 1230.93   3
  -3  -3   1 21622.9 999.604   2
   3   3   1 22539.4 686.453   1
   3  -3  -1 22653.7 581.224   5
   3   3   1 23812.5 935.881   4
  -3  -3   1 22239.1 825.955   1
   3   3   1 22890.5 607.377   3
  -3   3  -1 22891.2 1092.16   6
   3   3   1 23190.4 849.769   6
  -3  -3   2 35509.1 1298.87   2
   3  -3  -2 33728.6 792.312   5
   3   3   2 33650.1 1086.46   4
  -3  -3   2 33809.5 1061.14   1
   3  -3  -2 33626.1 1439.09   3
   3   3   2 34541.1 810.763   3
   3   3   2 33265.4 726.877   7
   3   3   2 33229.2 982.197   6
  -3   3  -2 33467.2 1333.28   6
   3  -3  -2 33092.2 1338.02   7
   3   3   3 24262.3 591.364   7
   3  -3  -3 26210.5 1198.60   7
   3  -3  -3 24341.3 724.654   5
   3   3   3 25385.5 939.313   4
  -3  -3   3 23619.8 930.360   1
   3   3   3 23715.3 808.416   6
   3   3   3 23775.7 726.576   3
   3  -3  -3 23780.3 1221.71   3
  -3  -3   3 24351.6 1106.28   2
  -3   3  -3 23542.7 1153.47   6
   3   3   4 5114.79 444.209   4
   3  -3  -4 5139.02 572.572   7
   3  -3  -4 4865.59 366.183   5
  -3  -3   4 5374.49 487.750   1
   3   3   4 4552.90 369.759   3
  -3  -3   4 4029.14 502.927   2
   3   3   4 4920.78 269.040   7
   3  -3  -4 5424.44 626.806   3
  -3   3  -4 4958.98 585.948   6
   3   3   4 5304.07 387.560   6
   3  -3  -5 57528.9 1908.95   3
   3  -3  -5 57928.2 1255.17   5
  -3  -3   5 56691.5 1751.21   2
   3   3   5 56582.1 1361.04   4
  -3  -3   5 56489.1 1548.94   1
   3   3   5 57480.0 1278.78   3
   3  -3  -5 59579.2 1828.75   7
   3   3   5 55667.6 1184.76   6
  -3   3  -5 57213.6 1829.61   6
   3  -3  -6 44717.5 1726.28   3
   3   3   6 44799.5 1048.81   6
   3  -3  -6 43776.8 1148.34   5
   3   3   6 45970.4 1218.75   4
   3  -3  -6 47239.5 1644.12   7
  -3   3  -6 42595.7 1619.62   6
  -3  -3   6 45295.2 1605.31   2
   3   3   7 3107.84 294.987   6
   3  -3  -7 3705.33 523.220   7
   3   3   7 2875.78 358.127   4
   3  -3  -7 2979.76 404.255   4
  -3  -3   7 3944.02 545.786   2
   3  -3  -7 3851.88 382.845   5
   3  -3  -8 3266.50 491.969   7
   3  -3  -8 2523.50 338.789   5
   3  -3  -8 2976.80 399.464   4
  -3  -3   8 3007.25 161.864   3
  -3  -3   8 3445.74 516.923   2
  -3  -3   8 2759.16 175.739   3
   3  -3  -9 6453.26 669.217   7
   3  -3  -9 5549.84 494.321   5
  -3  -3   9 6397.11 692.804   2
  -3   3  -9 5008.49 271.004   5
  -3  -3   9 5374.90 298.705   3
  -3   3 -10 10997.6 910.382   1
  -3   3 -10 10453.6 434.202   5
  -3  -3  10 11220.8 880.616   2
  -3  -3  10 11128.3 486.173   3
   3  -3 -10 10609.0 840.392   7
  -3   3 -11 4160.95 312.638   5
  -3  -3  11 5069.37 666.162   2
   3   3  11 4549.19 607.905   5
  -3   3 -11 4792.99 653.952   1
   3  -3 -11 3755.87 537.583   7
  -3   3 -12 17084.8 657.008   5
   3   3  12 16613.8 1070.05   5
  -3  -3  12 15656.9 1087.25   2
   3  -3 -12 16486.9 1078.25   7
  -3   3 -12 16283.0 1114.58   1
   3   3  13 8320.47 792.915   5
  -3  -3  13 8108.46 838.694   2
  -3   3 -13 7541.35 473.336   5
  -3   3 -13 8759.68 873.719   1
   3  -3 -13 6689.82 719.149   7
  -3   3 -14 1738.22 520.752   1
  -3   3 -14 2120.77 299.772   5
   3   3  14 1923.11 476.467   5
   3  -3 -14 1975.46 482.852   7
  -3  -3  14 2647.99 549.954   2
  -3   3 -15 32319.5 1068.27   5
  -3  -3  15 32300.9 1654.13   2
   3   3  15 29544.1 1452.19   5
  -3   3 -15 34662.2 1673.75   1
   3  -3 -15 34812.8 1619.86   7
   3  -3 -16 2251.85 507.505   7
   3   3  16 1559.11 438.128   5
  -3   3 -16 2602.42 353.482   5
  -3   3 -16 2379.52 545.962   1
  -3  -3  16 2708.58 579.706   2
   3   3  17 3884.27 607.544   5
  -3   3 -17 3824.53 657.945   1
  -3  -3  17 3369.09 622.964   2
   3  -3 -17 4518.54 655.881   7
   3   3  18 6579.47 744.292   5
  -3   3 -18 6655.23 829.854   1
  -3  -3  18 6983.26 862.919   2
   3  -3 -18 7106.67 809.349   7
  -3   3 -19 3556.73 653.947   1
   3   3  19 3360.01 597.738   5
  -3  -3  19 3256.48 621.480   2
   3  -3 -19 3447.11 645.395   7
   3   3  20 12407.7 1033.28   5
  -3  -3  20 11384.6 1113.65   2
  -3   3 -20 11005.7 1053.35   1
   3  -3 -20 12995.7 1129.67   7
   3  -3 -21 9792.11 1013.91   7
  -3  -3  21 9624.76 1043.72   2
   3   3  21 9208.69 923.314   5
  -3   3 -21 8965.25 999.761   1
   3  -3 -22 1264.01 440.369   7
   3   3  22 837.658 371.549   5
  -3  -3  22 919.798 489.528   2
  -3   3 -22 1164.32 508.600   1
  -3  -3  23 3874.28 737.509   2
   3   3  23 5596.04 778.560   5
  -3   3 -23 6367.37 875.529   1
   3  -3 -23 5050.07 771.294   7
   3   3  24 243.446 381.259   5
  -3  -3  24-190.968 540.992   2
   3  -3 -24-233.994 422.070   7
  -3   3 -24-46.2441 410.128   1
  -3  -3  25 3448.26 712.643   2
  -3   3 -25 4405.67 769.678   1
   3  -3 -25 3933.00 773.910   7
  -3   3 -26-305.570 551.172   1
  -3  -3  26 625.640 443.743   2
   3  -3 -26 342.829 470.243   7
   3  -3 -27 565.077 466.504   7
  -3  -3  27 1149.39 407.405   3
  -3  -3  27 832.784 530.340   2
  -3   3 -27 105.105 478.916   1
  -3  -3  28 2595.25 588.419   3
  -3   3 -28 1193.89 595.897   1
   3  -3 -28 4154.56 820.132   7
  -3  -3  28 3080.47 754.120   2
   3  -3 -29 6980.40 1024.09   7
  -3  -3  29 5770.70 787.478   3
   3   3  29 6345.56 959.358   3
  -3   3 -29 4891.45 880.577   1
  -3  -3  29 7391.07 1093.76   2
  -3   3 -30 960.028 507.231   1
   3   3  30 727.962 653.217   3
  -3  -3  30 1682.60 673.088   2
   3  -3 -30 1332.70 614.231   7
  -3  -3  31 942.831 603.917   2
  -3   3 -31 578.954 593.131   1
  -3   3 -32 1713.11 697.283   1
  -3  -3  32 2246.87 757.205   2
  -3   3 -33-92.6657 509.307   1
  -3  -4 -30 2109.01 590.762   7
   3  -4  30 1951.37 628.030   3
   3   4 -29 1484.43 710.496   1
  -3  -4 -29 951.050 501.817   7
   3  -4  29 1237.66 612.836   3
   3  -4  28 3276.95 734.941   3
   3   4 -28 4727.16 940.843   1
  -3  -4 -28 4343.59 716.085   7
   3   4 -27 6495.34 1035.02   1
  -3  -4 -27 5454.40 777.405   7
   3  -4  27 4644.12 845.766   3
  -3  -4 -26 725.565 372.281   7
   3  -4  26 598.435 448.568   3
   3   4 -25 2161.41 657.211   1
  -3  -4 -25 2683.17 543.152   7
   3  -4  25 2590.04 640.746   3
   3   4 -24 630.492 579.145   1
  -3  -4 -24-160.579 313.969   7
   3  -4  24 264.381 418.564   3
   3   4 -23 665.585 569.598   1
   3  -4  23 34.2222 335.324   3
  -3  -4 -23 191.223 289.912   7
   3   4 -22 4524.37 800.212   1
   3  -4  22 4249.42 744.683   3
  -3  -4 -22 3460.63 563.582   7
  -3  -4 -21 5358.11 666.288   7
   3   4 -21 7288.93 953.382   1
   3  -4  21 6137.26 861.110   3
   3   4 -20 852.283 583.676   1
  -3   4  20 406.039 299.110   2
  -3  -4 -20 222.488 263.549   7
   3  -4  20 322.876 389.278   3
  -3  -4 -19 4070.08 549.043   7
  -3   4  19 3309.75 520.418   6
   3   4 -19 6260.44 877.287   1
   3  -4  19 5208.39 768.553   3
  -3   4  18 137.159 277.986   6
   3   4 -18 1286.28 605.291   1
  -3  -4 -18 427.765 293.226   7
   3  -4  18 198.578 383.198   3
   3  -4  17 18019.4 1291.52   3
  -3  -4 -17 17214.6 1026.20   7
   3   4 -17 17253.0 1271.35   1
  -3   4  17 17607.0 1081.89   6
  -3   4  16 23165.5 1200.36   6
   3   4 -16 25838.2 1471.53   1
   3  -4  16 25234.2 1516.91   3
  -3  -4 -16 22963.3 1152.46   7
  -3   4  15 3183.43 490.534   6
   3  -4  15 4504.77 732.827   3
  -3  -4 -15 3753.91 501.194   7
  -3  -4 -14 38054.8 1398.86   7
  -3  -4 -14 35183.9 635.812   2
   3   4 -14 39083.7 1693.55   1
   3  -4  14 40593.0 1835.57   3
  -3   4  14 38513.2 1480.75   6
  -3  -4 -13 18890.7 968.603   7
  -3  -4 -13 17641.5 568.898   2
   3   4 -13 18819.3 1189.05   1
   3  -4  13 17598.5 1231.00   3
  -3   4  13 18707.7 1024.91   6
  -3  -4 -12 10878.6 502.573   2
  -3   4  12 13718.2 805.355   4
   3   4 -12 12378.0 965.857   1
   3  -4  12 12133.4 1010.65   3
  -3  -4 -12 11682.6 750.613   7
  -3   4  12 10727.9 777.246   6
  -3  -4 -11 20661.1 741.269   2
  -3   4  11 22496.5 982.865   4
   3   4 -11 23469.6 1251.67   1
   3  -4  11 21081.8 1289.15   3
  -3  -4 -11 21266.3 974.851   7
  -3   4  11 21784.5 1066.26   6
  -3  -4 -10 42833.2 1109.76   2
  -3   4  10 45668.6 1389.19   4
   3  -4  10 44850.6 1833.37   3
  -3   4  10 45651.0 1521.61   6
  -3  -4 -10 42232.6 1328.87   7
   3   4 -10 48594.2 1675.54   1
  -3  -4  -9 11533.5 611.114   2
  -3   4   9 12642.2 759.942   4
   3   4  -9 12456.8 891.182   1
  -3  -4  -9 10482.3 656.915   7
   3  -4   9 12551.9 988.165   3
  -3   4   9 11401.4 774.357   6
  -3  -4  -8 18125.7 796.048   2
   3   4  -8 21748.1 1083.61   1
  -3   4   8 19571.7 938.525   4
   3  -4   8 19919.5 1214.87   3
  -3   4   8 19637.0 997.070   6
  -3  -4  -8 19886.4 866.220   7
  -3   4   7 1209.04 315.879   6
   3   4  -7 2814.90 505.638   1
  -3   4   7 1508.79 334.696   4
  -3  -4  -7 2319.41 324.024   2
   3  -4   7 1733.20 473.994   3
  -3   4   6 9747.32 729.924   6
  -3  -4  -6 9863.65 630.236   2
   3   4  -6 9563.73 717.501   1
  -3   4   6 10060.2 681.568   4
   3  -4   6 8871.39 822.355   3
  -3  -4  -5 15946.1 820.403   2
   3   4  -5 16056.2 866.332   1
  -3   4   5 16290.7 864.772   4
   3  -4   5 14946.1 1045.14   3
  -3   4   5 15806.8 907.135   6
  -3  -4  -4 27712.0 1094.34   2
   3   4  -4 27838.8 1063.42   1
  -3   4   4 28341.5 1149.73   4
  -3  -4  -4 26688.5 703.271   1
   3  -4   4 27926.1 1397.31   3
  -3   4   4 28237.1 1198.27   6
   3   4  -3 32709.5 1095.36   1
  -3   4   3 35270.9 1294.87   4
   3  -4   3 33648.6 1529.76   3
  -3  -4  -3 31800.4 857.010   1
  -3   4   3 30540.7 1264.16   6
  -3  -4  -3 32469.8 1215.50   2
  -3   4   2 9761.38 752.023   6
  -3  -4  -2 10471.3 738.106   2
   3   4  -2 10689.0 631.209   1
  -3   4   2 9149.23 685.126   4
  -3  -4  -2 9569.86 518.945   1
   3  -4   2 11257.5 920.225   3
   3   4  -2 9900.99 654.159   6
  -3   4   1 77744.1 2050.17   6
  -3  -4  -1 77994.3 1954.37   2
   3   4  -1 76368.7 1521.04   1
  -3   4   1 75434.6 1903.66   4
  -3  -4  -1 74974.5 1499.95   1
   3  -4   1 73373.0 2253.12   3
   3   4  -1 74193.0 1675.43   6
  -3   4   0 4238.57 553.238   6
  -3  -4   0 4840.44 577.821   2
   3   4   0 4767.22 414.180   1
   3   4   0 3915.10 216.800   3
  -3  -4   0 4038.50 395.378   1
   3   4   0 4283.57 392.103   7
   3   4   0 4629.70 429.316   6
   3  -4   0 4632.95 662.336   3
   3   4   1 75437.9 1572.37   6
   3   4   1 75867.7 1494.42   7
  -3  -4   1 74313.3 1996.18   2
   3   4   1 76975.4 1350.58   1
   3   4   1 73399.9 1061.96   3
  -3  -4   1 72260.6 1642.99   1
   3  -4  -1 75847.4 2297.12   3
  -3   4  -1 75712.0 2095.97   6
  -3   4  -2 8732.46 753.861   6
  -3  -4   2 10663.8 812.555   2
   3   4   2 9739.09 474.119   1
   3   4   2 10321.3 571.200   6
   3   4   2 9266.07 520.269   7
  -3  -4   2 9011.30 618.272   1
   3  -4  -2 9678.44 874.323   3
  -3  -4   3 31398.0 1376.62   2
   3   4   3 32734.1 749.434   1
  -3  -4   3 29177.1 1135.11   1
   3  -4  -3 28200.6 1446.62   3
   3   4   3 33473.5 944.888   7
  -3   4  -3 32010.9 1429.57   6
   3   4   3 31680.4 937.813   6
   3   4   4 26601.7 596.267   1
   3  -4  -4 27628.4 949.198   5
  -3  -4   4 29341.4 1352.51   2
  -3  -4   4 27139.1 1135.98   1
   3   4   4 26870.1 827.831   7
   3  -4  -4 28688.0 1454.10   3
  -3   4  -4 28039.1 1356.78   6
   3  -4  -4 26855.3 1357.97   7
   3   4   4 27231.4 832.106   6
   3   4   5 14896.2 596.472   6
   3   4   5 15129.0 614.303   7
   3  -4  -5 16213.1 767.964   5
  -3  -4   5 15754.8 1031.65   2
   3  -4  -5 14142.2 1036.59   3
   3  -4  -5 17255.9 1106.06   7
  -3   4  -5 15224.3 1033.62   6
   3   4   6 9443.40 452.441   6
  -3  -4   6 9894.45 848.135   2
   3   4   6 9601.88 489.116   7
   3  -4  -6 8040.16 861.387   3
   3  -4  -6 9899.71 869.329   7
   3  -4  -6 9340.38 610.209   5
   3   4   7 2304.56 226.674   6
   3  -4  -7 2031.02 321.577   5
  -3  -4   7 2697.59 541.390   2
   3   4   7 2097.17 262.117   7
   3  -4  -7 1535.16 422.322   7
   3  -4  -8 20393.3 962.491   5
  -3  -4   8 20776.3 1241.80   2
   3  -4  -8 20557.7 1234.68   7
  -3   4  -9 10885.8 338.167   5
  -3  -4   9 12672.2 1009.83   2
   3  -4  -9 11028.9 929.027   7
  -3   4  -9 11265.1 991.560   1
   3  -4 -10 45443.9 1861.99   7
  -3   4 -10 44938.0 790.964   5
   3   4  10 42844.0 1794.98   5
  -3  -4  10 46270.4 1918.65   2
   3   4  10 44016.3 1382.99   4
  -3   4 -10 45008.4 1912.97   1
   3   4  11 21902.2 1306.31   5
  -3  -4  11 23319.1 1410.16   2
   3   4  11 22687.0 1004.31   4
  -3  -4  11 20622.8 524.516   3
  -3   4 -11 20785.4 608.973   5
  -3   4 -11 21865.5 1379.19   1
   3  -4 -11 19756.5 1266.70   7
  -3   4 -12 12401.8 1056.94   1
  -3   4 -12 12256.8 512.389   5
   3   4  12 10925.2 964.394   5
  -3  -4  12 12297.0 1051.64   2
   3   4  12 11866.5 767.788   4
  -3  -4  12 11347.9 452.836   3
   3  -4 -12 12221.8 1018.57   7
   3  -4 -13 19604.0 1299.09   7
  -3   4 -13 19239.9 689.181   5
   3   4  13 17144.4 1189.86   5
  -3  -4  13 19288.0 1335.95   2
  -3  -4  13 18076.6 629.142   3
  -3   4 -13 19272.0 1321.02   1
  -3   4 -14 38318.8 1035.67   5
   3   4  14 37009.9 1734.82   5
  -3  -4  14 35885.1 1829.23   2
  -3  -4  14 37024.6 961.797   3
  -3   4 -14 36440.8 1824.15   1
   3  -4 -14 39456.4 1841.48   7
   3   4  15 4608.59 702.079   5
  -3  -4  15 4065.12 716.551   2
  -3  -4  15 3676.69 350.365   3
  -3   4 -15 3364.21 681.425   1
   3  -4 -15 4492.90 723.295   7
   3   4  16 24572.2 1443.69   5
  -3  -4  16 26830.1 1663.77   2
  -3  -4  16 24049.8 888.567   3
  -3   4 -16 23884.0 1526.35   1
   3  -4 -16 24224.8 1508.02   7
   3   4  17 15560.7 1168.58   5
  -3  -4  17 15580.0 1300.76   2
  -3  -4  17 16470.3 784.870   3
  -3   4 -17 16883.4 1326.66   1
   3  -4 -17 14593.9 1205.88   7
  -3  -4  18 136.040 204.046   3
  -3  -4  18 463.147 417.390   2
   3   4  18 468.976 421.141   5
  -3   4 -18 363.723 412.455   1
   3  -4 -18 80.2545 420.219   7
   3  -4 -19 2578.02 598.026   7
  -3  -4  19 3509.34 740.643   2
   3   4  19 3103.07 609.986   5
  -3   4 -19 5054.46 801.372   1
  -3  -4  19 4335.38 470.612   3
   3  -4 -20-173.496 435.840   7
  -3   4 -20-849.004 514.512   1
   3   4  20-52.1419 372.676   5
  -3  -4  20 136.536 225.703   3
  -3  -4  20-64.1746 395.594   2
   3  -4 -21 4326.14 728.699   7
  -3   4 -21 6630.15 901.421   1
   3   4  21 4863.95 736.298   5
  -3  -4  21 6362.34 599.101   3
  -3  -4  21 6540.16 938.803   2
  -3   4 -22 3684.71 729.141   1
   3  -4 -22 4208.31 760.651   7
   3   4  22 4180.79 708.620   5
  -3  -4  22 4469.11 809.176   2
  -3  -4  22 3730.23 491.806   3
   3   4  23 925.255 528.204   5
   3  -4 -23 542.996 433.177   7
  -3   4 -23 1112.63 584.755   1
  -3  -4  23 221.801 236.841   3
  -3  -4  23 270.589 430.236   2
   3   4  24 667.441 490.974   5
  -3  -4  24 96.3423 299.958   3
  -3  -4  24-287.667 433.839   2
   3  -4 -24-344.979 438.813   7
  -3   4 -24 125.053 471.727   1
  -3   4 -25 3890.19 801.846   1
   3  -4 -25 2325.11 667.992   7
   3   4  25 2998.91 666.073   5
  -3  -4  25 2842.10 716.353   2
   3  -4 -26 411.358 437.088   7
   3   4  26 1346.78 507.842   5
  -3  -4  26 1007.99 588.214   2
  -3   4 -26 1622.79 584.896   1
   3  -4 -27 5258.50 892.829   7
  -3   4 -27 3571.20 761.029   1
  -3  -4  27 6200.06 1045.85   2
   3  -4 -28 2185.40 667.738   7
  -3   4 -28 1528.76 584.483   1
  -3  -4  28 2344.58 692.452   2
  -3  -4  29 1455.61 627.543   2
   3  -4 -29 1078.80 594.706   7
  -3  -4  30 2122.08 739.307   2
  -3   4 -30 1566.40 670.151   1
  -3  -4  31 241.742 478.557   2
  -3   4 -31 227.558 499.085   1
  -3  -4  32 1949.65 649.316   2
   3  -5  29 1291.87 556.147   3
   3  -5  28 768.122 554.120   3
   3   5 -28 354.355 468.088   1
   3  -5  27 65.8818 448.022   3
   3   5 -27 526.780 621.887   1
  -3  -5 -26 411.631 364.984   7
   3  -5  26 428.217 432.745   3
   3   5 -25 3868.13 858.352   1
  -3  -5 -25 2234.93 537.808   7
   3  -5  25 3144.23 706.740   3
   3   5 -24 3285.06 709.848   1
  -3  -5 -24 4216.84 686.698   7
   3  -5  24 3945.14 763.332   3
   3   5 -23 1144.36 657.269   1
  -3  -5 -23-187.159 324.646   7
   3  -5  23 209.441 426.711   3
   3   5 -22 2317.05 727.654   1
   3  -5  22 2131.39 562.896   3
  -3  -5 -22 1675.54 465.452   7
   3   5 -21 1921.22 641.223   1
  -3  -5 -21 2163.83 498.968   7
   3  -5  21 2658.62 634.839   3
   3  -5  20 1989.52 542.945   2
   3   5 -20 2615.97 652.995   1
   3  -5  20 2720.88 689.334   3
  -3  -5 -20 2256.38 498.393   7
   3  -5  19 3597.99 709.785   3
  -3   5  19 3377.43 515.550   6
   3  -5  19 4024.97 767.125   2
   3   5 -19 5713.41 866.588   1
  -3  -5 -19 4469.75 615.846   7
   3  -5  18 2505.03 617.732   3
  -3   5  18 3381.72 539.243   6
   3  -5  18 2409.36 604.055   2
   3   5 -18 2589.80 665.206   1
  -3  -5 -18 2931.28 530.831   7
   3  -5  17 6582.57 876.319   3
   3   5 -17 7253.21 910.866   1
  -3  -5 -17 6510.40 724.995   7
  -3   5  17 6782.10 681.402   6
   3   5 -16 21330.0 1385.41   1
   3  -5  16 20484.5 1441.25   3
  -3  -5 -16 20546.1 1186.31   7
  -3   5  16 21041.1 1139.66   6
   3   5 -15 25824.1 1491.09   1
   3  -5  15 23500.2 1506.85   3
  -3  -5 -15 24354.3 1268.52   7
  -3   5  15 24676.9 1222.14   6
  -3   5  14 3932.34 536.390   6
   3   5 -14 5767.65 830.911   1
  -3   5  14 5789.96 653.611   4
  -3  -5 -14 3249.53 532.525   7
   3  -5  14 4019.99 696.831   3
  -3   5  13 20262.0 1073.73   6
  -3   5  13 20423.9 1088.51   4
  -3  -5 -13 19443.3 653.239   2
   3   5 -13 20924.7 1294.49   1
   3  -5  13 21242.0 1403.43   3
  -3  -5 -13 19461.2 1094.11   7
  -3   5  12 6483.92 633.031   6
  -3  -5 -12 7799.20 489.170   2
  -3   5  12 9582.37 767.383   4
   3   5 -12 9099.76 920.403   1
   3  -5  12 7337.45 882.965   3
  -3  -5 -12 7578.38 693.393   7
  -3  -5 -11 19464.1 808.727   2
  -3   5  11 21999.4 1107.75   4
   3   5 -11 20063.6 1222.75   1
   3  -5  11 19238.5 1340.23   3
  -3  -5 -11 20894.3 1086.12   7
  -3   5  11 19454.6 1041.86   6
  -3  -5 -10 27754.2 1017.67   2
  -3   5  10 27234.4 1234.48   4
   3   5 -10 27007.4 1351.64   1
   3  -5  10 26889.7 1550.24   3
  -3  -5 -10 27145.3 1205.26   7
  -3   5  10 28428.3 1242.40   6
  -3   5   9 19207.2 1020.63   6
  -3  -5  -9 19515.4 890.397   2
  -3   5   9 19205.6 1055.45   4
   3   5  -9 20526.4 1165.98   1
   3  -5   9 20125.8 1326.87   3
  -3  -5  -8 4921.75 501.465   2
   3   5  -8 6834.74 717.670   1
  -3   5   8 6014.57 613.245   4
  -3   5   8 5856.09 588.452   6
   3  -5   8 5338.62 741.672   3
  -3   5   7 12879.4 880.203   4
   3   5  -7 15048.0 946.264   1
   3  -5   7 13766.3 1080.01   3
  -3  -5  -7 14012.9 820.300   2
  -3   5   7 13085.3 861.011   6
  -3  -5  -6 12243.1 786.247   2
  -3   5   6 13320.8 899.261   4
   3   5  -6 11943.3 843.454   1
   3  -5   6 12797.2 1056.46   3
  -3   5   6 12690.2 850.723   6
  -3   5   5 5979.07 634.981   4
   3   5  -5 5890.64 609.591   1
  -3  -5  -5 5773.55 580.194   2
  -3   5   5 6259.22 627.067   6
   3  -5   5 5738.49 722.995   3
  -3   5   4 19954.0 1077.42   6
   3   5  -4 19850.0 965.877   1
  -3   5   4 18112.9 1045.70   4
   3  -5   4 19382.4 1249.14   3
  -3  -5  -4 18783.6 1014.71   2
  -3   5   3 4156.66 522.282   6
   3  -5   3 4716.83 668.922   3
  -3  -5  -3 4825.27 554.571   2
   3   5  -3 4996.44 513.413   1
  -3   5   3 4378.90 553.117   4
  -3  -5  -3 4013.14 361.140   1
   3  -5   2 949.004 392.540   3
  -3   5   2 1578.93 350.969   6
  -3  -5  -2 1128.43 241.732   1
   3   5  -2 1345.55 349.136   1
  -3   5   2 1383.39 385.449   4
  -3  -5  -2 1752.23 388.503   2
  -3   5   1 3567.91 510.754   6
   3  -5   1 2955.49 554.871   3
   3   5  -1 2542.15 369.018   6
  -3  -5  -1 2697.51 456.503   2
   3   5  -1 2468.08 374.934   1
  -3   5   1 2701.34 453.220   4
   3   5  -1 2225.36 132.903   3
  -3  -5  -1 2416.48 338.434   1
   3   5  -1 2077.61 140.995   3
   3   5  -1 2707.62 377.196   7
  -3   5   0-26.9235 249.279   6
   3  -5   0 9.90253 318.569   3
   3   5   0 363.633 186.218   6
   3   5   0 412.015 250.537   1
  -3  -5   0 55.8784 176.870   1
  -3  -5   0 232.600 262.124   2
   3   5   0 103.284 87.3026   3
   3   5   0 52.1871 151.422   7
  -3  -5   1 2748.86 497.715   2
  -3  -5   1 2410.78 365.128   1
  -3   5  -1 2655.01 211.654   5
   3   5   1 3537.27 378.511   1
   3   5   1 2749.86 333.701   6
   3   5   1 2630.52 355.221   7
   3   5   1 2689.19 261.769   3
  -3   5  -1 2455.82 468.250   6
  -3   5  -2 1579.45 398.244   6
   3  -5  -2 1470.14 430.840   3
   3   5   2 1291.24 248.168   6
   3   5   2 1422.80 215.376   3
  -3   5  -2 1350.16 142.118   5
   3   5   2 2013.91 290.501   1
  -3  -5   2 1163.70 366.944   2
  -3  -5   2 1909.18 362.109   1
   3   5   2 1774.02 294.246   7
   3  -5  -3 5858.60 756.738   3
  -3   5  -3 4194.52 211.333   5
  -3  -5   3 5161.89 659.629   2
   3   5   3 4843.68 356.777   1
   3   5   3 3804.60 523.942   4
   3   5   3 5443.52 472.164   7
   3   5   3 4226.63 368.623   6
  -3   5  -3 4346.47 596.997   6
   3   5   4 18434.8 589.071   1
  -3   5  -4 18411.4 1180.74   6
  -3   5  -4 17831.1 380.079   5
  -3  -5   4 19951.7 1245.29   2
   3   5   4 19028.5 1087.53   4
   3  -5  -4 20085.4 1307.34   3
   3   5   4 18951.0 847.372   7
   3   5   4 19759.0 725.613   6
   3  -5  -5 4935.16 718.724   3
   3   5   5 4839.53 269.161   1
  -3  -5   5 5753.67 739.189   2
   3   5   5 5212.16 589.993   4
  -3   5  -5 4682.11 656.297   6
   3   5   5 5183.38 359.479   6
   3   5   5 4757.10 433.268   7
  -3   5  -5 5746.65 791.989   1
  -3   5  -6 12618.5 1075.58   1
  -3  -5   6 13117.5 1058.75   2
   3   5   6 13329.3 911.206   4
   3   5   6 11522.1 645.076   7
   3  -5  -6 11525.6 1011.15   7
   3   5   6 11368.0 476.349   6
   3  -5  -7 14166.6 1118.89   7
   3   5   7 13120.1 462.230   6
   3   5   7 13991.8 703.794   7
  -3   5  -7 12442.8 336.513   5
  -3  -5   7 13863.1 1109.88   2
   3   5   7 14387.2 926.848   4
  -3   5  -7 13864.3 1148.42   1
  -3  -5   8 5814.12 781.298   2
  -3   5  -8 6298.77 839.168   1
   3   5   8 4921.00 589.082   4
   3   5   8 6145.22 479.168   7
   3  -5  -8 5453.85 749.893   7
   3  -5  -9 21003.3 1389.41   7
  -3  -5   9 20225.2 1362.26   2
   3   5   9 17931.2 1022.30   4
   3   5   9 18669.9 807.257   7
  -3   5  -9 20155.1 1380.28   1
  -3   5 -10 27170.4 625.842   5
   3   5  10 29377.0 1599.75   5
  -3  -5  10 26766.4 1604.71   2
   3   5  10 26845.9 1234.55   4
  -3   5 -10 28529.1 1651.49   1
   3  -5 -10 29575.0 1649.40   7
   3  -5 -11 20837.9 1412.23   7
  -3   5 -11 21387.7 1462.03   1
   3   5  11 22421.0 1407.81   5
  -3  -5  11 20263.5 1433.67   2
   3   5  11 21487.6 1110.53   4
  -3  -5  12 8536.99 998.656   2
   3   5  12 7284.67 880.683   5
   3   5  12 9077.97 754.756   4
   3  -5 -12 6735.83 895.735   7
  -3   5 -12 7974.37 931.474   1
  -3  -5  13 19684.6 1458.45   2
   3   5  13 21334.1 1097.43   4
   3   5  13 21376.5 1394.75   5
  -3  -5  13 18144.7 554.446   3
  -3   5 -13 20850.4 1486.53   1
   3  -5 -13 19297.9 1392.59   7
   3   5  14 3752.81 708.393   5
   3   5  14 5020.59 632.268   4
  -3  -5  14 3014.15 278.551   3
  -3  -5  14 3294.86 679.677   2
   3  -5 -14 4155.89 766.478   7
  -3   5 -14 4336.77 805.929   1
   3   5  15 26376.8 1575.86   5
  -3  -5  15 26968.8 1756.96   2
  -3  -5  15 25665.9 821.630   3
  -3   5 -15 26695.9 1668.61   1
   3  -5 -15 25485.0 1616.48   7
   3   5  16 22784.1 1482.93   5
  -3  -5  16 20743.2 1562.44   2
  -3  -5  16 20758.0 797.609   3
  -3   5 -16 20706.8 1515.12   1
   3  -5 -16 21545.7 1518.48   7
  -3  -5  17 6482.68 973.531   2
   3   5  17 6491.21 858.347   5
  -3  -5  17 6368.56 478.227   3
  -3   5 -17 8185.99 1013.37   1
   3  -5 -17 5610.16 834.233   7
   3   5  18 3084.07 670.558   5
  -3   5 -18 2492.40 634.160   1
  -3  -5  18 2470.76 694.684   2
   3  -5 -18 3228.41 681.279   7
  -3  -5  19 3883.11 772.240   2
   3   5  19 4153.12 750.948   5
  -3   5 -19 3462.81 722.466   1
   3  -5 -19 4012.06 722.834   7
  -3  -5  20 2520.87 679.011   2
  -3   5 -20 2464.16 686.018   1
   3   5  20 733.156 462.400   5
   3  -5 -20 2476.27 655.282   7
  -3   5 -21 2446.15 690.013   1
   3   5  21 1705.17 595.847   5
   3  -5 -21 2372.54 658.020   7
  -3  -5  21 2431.41 649.259   2
  -3   5 -22 2205.56 678.931   1
   3   5  22 1943.30 615.608   5
  -3  -5  22 2164.83 688.102   2
   3  -5 -22 1739.78 558.232   7
  -3   5 -23 199.519 455.249   1
   3   5  23 77.4339 478.764   5
  -3  -5  23 254.933 514.080   2
   3  -5 -23-131.712 457.781   7
   3   5  24 3485.79 735.563   5
  -3  -5  24 4821.32 946.471   2
   3  -5 -24 4344.47 830.882   7
  -3   5 -24 3970.23 837.890   1
   3  -5 -25 1741.81 641.278   7
   3   5  25 2676.60 626.174   5
  -3  -5  25 3187.23 794.307   2
  -3   5 -25 1997.15 650.004   1
   3  -5 -26 87.9548 403.634   7
   3   5  26 1204.40 547.478   5
  -3  -5  26 289.066 451.441   2
  -3   5 -26 1023.86 491.589   1
   3   5  27 1126.80 576.249   5
   3  -5 -27-433.895 611.962   7
  -3   5 -27 1375.09 632.869   1
  -3  -5  27 211.632 495.174   2
   3  -5 -28 119.280 538.500   7
  -3  -5  28 429.670 482.199   2
  -3   5 -29 815.712 545.292   1
  -3  -5  29 736.404 496.964   2
   3  -6  28 2122.46 693.407   3
   3  -6  27 1151.05 621.525   3
   3   6 -26 1785.60 783.394   1
   3  -6  26 250.485 420.928   3
   3  -6  25 2333.56 699.479   3
   3   6 -25 2425.42 753.528   1
   3   6 -24 345.695 438.559   1
   3  -6  24 1286.66 576.432   3
   3   6 -23 1689.51 676.087   1
   3  -6  23 138.966 433.614   3
   3  -6  22-242.219 423.465   3
   3  -6  22 405.508 365.637   2
   3   6 -22 348.128 600.539   1
  -3  -6 -22 329.336 346.313   7
   3  -6  21 4086.49 799.236   2
   3  -6  21 3642.46 770.322   3
  -3  -6 -21 3207.93 607.004   7
  -3  -6 -20 8359.30 923.092   7
   3   6 -20 8282.50 1060.73   1
   3  -6  20 8296.96 1090.50   2
   3  -6  20 8331.74 1047.74   3
   3  -6  19 1288.98 532.257   2
   3   6 -19 1428.43 659.597   1
  -3  -6 -19 1184.49 426.799   7
   3  -6  19 662.137 387.477   3
   3  -6  18 849.442 494.878   2
   3   6 -18 2126.92 657.901   1
  -3  -6 -18 1602.52 467.049   7
   3  -6  18 1581.99 534.019   3
  -3   6  17 1718.53 391.206   6
   3  -6  17 2385.20 647.419   2
   3  -6  17 2825.04 683.559   3
   3   6 -17 2393.23 602.558   1
  -3  -6 -17 1919.94 461.977   7
  -3   6  16 4777.87 563.135   6
   3   6 -16 5951.29 857.334   1
  -3  -6 -16 4616.78 652.900   7
   3  -6  16 4478.41 751.560   3
  -3   6  15 98.0511 256.707   6
   3   6 -15 440.236 503.339   1
  -3   6  15 407.034 370.510   4
  -3  -6 -15-260.186 313.870   7
   3  -6  15-273.420 427.264   3
   3   6 -14 4839.81 729.792   1
  -3   6  14 4541.77 616.121   4
  -3  -6 -14 3607.18 584.175   7
   3  -6  14 3360.93 686.447   3
  -3   6  14 4500.74 568.102   6
  -3   6  13 2004.20 406.636   6
   3   6 -13 2935.24 646.300   1
  -3   6  13 3074.03 564.972   4
  -3  -6 -13 1802.71 447.957   7
   3  -6  13 2065.06 537.870   3
  -3   6  12 8447.27 805.873   4
  -3  -6 -12 7793.23 538.863   2
   3   6 -12 9069.06 937.715   1
  -3   6  12 9031.67 755.320   6
   3  -6  12 8435.77 947.759   3
  -3  -6 -12 7366.87 747.847   7
  -3  -6 -11 6015.24 522.940   2
   3   6 -11 7047.81 804.585   1
  -3   6  11 6315.89 706.327   4
   3  -6  11 6892.74 893.649   3
  -3   6  11 5944.85 631.838   6
  -3   6  10 3343.07 468.390   6
   3   6 -10 4485.37 696.895   1
  -3   6  10 2339.91 499.630   4
  -3  -6 -10 3495.78 434.747   2
   3  -6  10 2752.47 605.544   3
  -3  -6  -9 28141.2 1187.73   2
  -3   6   9 25164.5 1346.51   4
   3   6  -9 27430.4 1385.98   1
  -3   6   9 27006.6 1259.96   6
   3  -6   9 26977.1 1632.56   3
  -3  -6  -8 22439.5 1108.50   2
  -3   6   8 22845.9 1278.80   4
   3   6  -8 21548.0 1220.78   1
   3  -6   8 21871.3 1461.32   3
  -3   6   8 21109.1 1123.30   6
  -3  -6  -7 29185.6 1294.93   2
  -3   6   7 29599.4 1439.90   4
   3   6  -7 27627.5 1315.03   1
   3  -6   7 30233.7 1710.51   3
  -3   6   7 28908.7 1312.68   6
   3  -6   6 116.734 402.536   3
  -3   6   6 816.114 343.705   6
   3   6  -6 784.926 439.174   1
  -3   6   6 990.741 440.860   4
  -3  -6  -6 476.173 305.299   2
  -3   6   5 3464.95 523.315   6
   3   6  -5 3183.14 505.274   1
  -3   6   5 3002.92 548.049   4
   3  -6   5 2198.00 562.661   3
  -3  -6  -5 3124.43 502.057   2
  -3   6   4 15805.4 1027.27   6
  -3   6   4 17775.2 794.998   5
  -3  -6  -4 17457.8 1092.14   2
  -3   6   4 16984.2 1122.06   4
   3   6  -4 16998.1 945.670   1
   3  -6   4 15307.1 1240.70   3
  -3   6   3 6338.43 678.330   6
  -3   6   3 6764.92 483.648   5
  -3  -6  -3 6514.54 712.012   2
  -3   6   3 6848.89 749.048   4
   3   6  -3 7484.53 655.080   1
   3  -6   3 7595.05 896.463   3
  -3   6   2 14860.2 669.894   5
  -3  -6  -2 15425.1 1067.25   2
  -3   6   2 14358.6 1056.41   4
   3   6  -2 15117.1 864.816   1
   3  -6   2 13307.8 1133.57   3
  -3   6   2 14857.8 1022.77   6
  -3   6   1 6261.08 424.477   5
  -3  -6  -1 7280.20 766.822   2
   3   6  -1 6385.84 565.296   1
  -3   6   1 5917.64 725.264   4
  -3   6   1 6825.20 724.079   6
   3   6  -1 5227.09 274.470   3
   3  -6   1 7315.87 883.460   3
  -3  -6  -1 6168.69 561.331   1
  -3   6   0 135.698 306.620   6
  -3  -6   0 110.580 194.165   1
   3  -6   0 263.198 365.064   3
  -3   6   0 308.708 149.179   5
   3   6   0 550.350 287.164   1
  -3   6   0 196.202 377.268   4
   3   6   0 235.561 378.511   4
  -3  -6   0 480.700 338.449   2
   3   6   0 456.059 137.923   3
  -3   6  -1 6528.26 399.913   5
  -3  -6   1 7098.07 787.456   2
   3   6   1 5783.98 496.650   1
   3   6   1 5659.44 670.239   4
   3   6   1 6018.27 416.598   3
   3  -6  -1 7061.79 869.475   3
  -3   6  -1 5969.55 713.421   6
   3   6   1 6525.77 530.010   6
  -3   6  -2 15764.2 1118.43   6
  -3   6  -2 14079.2 544.900   5
  -3  -6   2 14127.0 1109.64   2
   3   6   2 14073.7 699.340   1
   3   6   2 14837.5 1076.86   4
   3   6   2 15151.9 700.758   3
   3  -6  -2 15668.5 1244.83   3
   3   6   2 13993.8 722.743   6
   3   6   3 6725.44 522.850   3
   3  -6  -3 6378.73 841.854   3
  -3   6  -3 6977.13 372.516   5
  -3   6  -3 7184.58 898.553   1
  -3  -6   3 6397.32 792.417   2
   3   6   3 7249.68 499.790   1
   3   6   3 5860.83 717.607   4
  -3   6  -3 7420.72 811.883   6
   3   6   3 6258.89 463.308   6
  -3   6  -4 16646.0 549.421   5
  -3  -6   4 16424.1 1217.79   2
   3  -6  -4 17235.6 1332.95   3
   3   6   4 17227.6 671.076   1
   3   6   4 18990.5 1183.05   4
   3   6   4 16090.7 823.192   3
  -3   6  -4 16710.8 1192.84   6
   3   6   4 16973.0 695.889   6
  -3   6  -4 18074.8 1355.40   1
   3   6   5 2936.95 396.157   3
  -3   6  -5 1877.58 536.137   1
  -3   6  -5 2766.75 231.090   5
   3   6   5 2853.11 278.343   1
   3   6   5 2542.14 509.951   4
  -3  -6   5 3547.17 662.644   2
  -3   6  -5 2415.43 559.146   6
   3   6   6 295.972 127.108   1
  -3   6  -6 31.3576 93.0153   5
   3   6   6 206.083 377.469   4
  -3   6  -6-46.4106 478.401   1
  -3  -6   6 375.737 430.712   2
  -3   6  -7 27840.4 703.530   5
  -3  -6   7 29503.8 1710.88   2
   3   6   7 30824.9 1490.29   4
  -3   6  -7 27480.8 1686.83   1
  -3   6  -8 22591.3 1562.04   1
  -3  -6   8 22444.7 1540.88   2
   3   6   8 20506.7 1234.39   4
   3  -6  -8 20455.9 1484.54   7
  -3  -6   9 26408.4 1680.67   2
   3   6   9 25625.2 1337.11   4
  -3   6  -9 26341.6 1705.10   1
   3  -6  -9 27027.5 1680.49   7
   3  -6 -10 2461.75 612.811   7
   3   6  10 4452.63 779.046   5
  -3   6 -10 3590.26 741.821   1
   3   6  10 3436.55 596.396   4
  -3  -6  10 4329.04 797.522   2
  -3  -6  11 5252.86 837.415   2
  -3   6 -11 7036.30 950.047   1
   3   6  11 5890.69 835.303   5
   3   6  11 6123.33 717.582   4
   3  -6 -11 5739.33 856.659   7
  -3   6 -12 7555.50 970.910   1
  -3  -6  12 8302.36 1030.37   2
   3   6  12 7442.17 919.584   5
   3   6  12 8174.77 775.470   4
   3  -6 -12 9685.42 1068.38   7
   3   6  13 2860.65 689.255   5
   3   6  13 3018.29 551.892   4
  -3  -6  13 2595.83 665.152   2
   3  -6 -13 3309.75 747.292   7
  -3   6 -13 2994.37 700.954   1
  -3   6 -14 5391.78 900.752   1
   3   6  14 4528.54 751.186   5
   3   6  14 5399.48 655.865   4
  -3  -6  14 3958.06 775.616   2
   3  -6 -14 4333.11 777.893   7
   3   6  15 263.783 397.792   5
   3   6  15 200.759 375.533   4
  -3   6 -15-552.465 564.701   1
  -3  -6  15-266.495 522.604   2
   3  -6 -15-388.275 462.544   7
  -3  -6  16 3676.85 813.237   2
   3   6  16 4150.07 720.978   5
  -3   6 -16 4337.78 791.572   1
   3  -6 -16 4068.54 745.230   7
   3   6  17 2982.82 676.144   5
  -3   6 -17 3097.06 750.351   1
  -3  -6  17 2807.38 701.559   2
   3  -6 -17 3023.00 697.994   7
  -3  -6  18 2194.24 698.246   2
   3   6  18 1682.14 613.322   5
  -3   6 -18 1057.04 514.177   1
   3  -6 -18 1227.61 494.094   7
   3   6  19 1896.84 616.792   5
  -3   6 -19 1036.53 538.129   1
  -3  -6  19 750.696 527.441   2
   3  -6 -19 1461.75 597.241   7
   3   6  20 8864.02 1058.72   5
  -3   6 -20 8642.86 1119.81   1
  -3  -6  20 10072.6 1288.48   2
   3  -6 -20 9052.72 1133.59   7
  -3  -6  21 4398.25 883.267   2
  -3   6 -21 3400.36 818.005   1
   3   6  21 3699.17 758.060   5
   3  -6 -21 4588.55 885.852   7
  -3   6 -22 951.717 591.616   1
   3  -6 -22 19.1700 481.598   7
   3   6  22 485.595 443.189   5
  -3  -6  22 706.944 547.007   2
  -3   6 -23 262.865 414.639   1
   3   6  23 715.614 461.903   5
   3  -6 -23 88.7278 393.831   7
  -3  -6  23 1165.44 672.396   2
   3   6  24 520.894 535.647   5
  -3  -6  24 1517.90 696.178   2
   3  -6 -24 999.855 541.914   7
  -3   6 -24 1280.49 607.856   1
   3   6  25 1170.69 586.422   5
   3  -6 -25 1856.26 668.767   7
  -3  -6  25 1438.01 664.716   2
  -3   6 -25 1977.97 717.759   1
   3   6  26 1039.15 519.153   5
   3  -6 -26 934.357 621.709   7
  -3  -6  26 777.357 594.431   2
  -3   6 -26 346.659 444.545   1
  -3  -6  27 1502.12 643.703   2
   3  -7  27 756.640 533.425   3
   3  -7  26 896.492 482.115   3
   3  -7  25 307.929 518.299   3
   3   7 -24 908.150 630.526   1
   3  -7  24 766.574 552.379   3
   3   7 -23 1760.07 707.628   1
   3  -7  23 599.145 489.071   3
   3  -7  22 1200.83 530.020   3
   3   7 -22 1370.24 617.564   1
   3   7 -21 3264.00 810.603   1
   3  -7  21 2204.77 664.531   3
   3   7 -20 2535.87 709.795   1
   3  -7  20 2561.01 706.630   3
   3   7 -19 1868.42 613.795   1
   3  -7  19 1615.47 624.890   3
   3   7 -18 4851.92 859.064   1
  -3  -7 -18 3089.22 613.337   7
   3  -7  18 3070.90 712.538   3
  -3  -7 -17 574.526 365.303   7
   3   7 -17 1047.32 613.274   1
   3  -7  17 837.072 482.925   3
   3   7 -16 1295.76 573.346   1
  -3   7  16 1489.80 474.406   4
  -3  -7 -16 960.245 416.086   7
   3  -7  16 606.486 433.303   3
   3   7 -15 3372.49 758.975   1
  -3   7  15 2991.66 591.886   4
  -3  -7 -15 2275.95 551.288   7
   3  -7  15 2885.84 679.176   3
   3   7 -14 2506.97 677.189   1
  -3   7  14 2523.55 572.857   4
   3  -7  14 1653.09 540.409   3
  -3   7  13 399.281 272.815   6
   3   7 -13 343.008 452.675   1
  -3   7  13 582.440 374.933   4
   3  -7  13 892.682 511.072   3
  -3   7  12 6617.12 803.555   4
   3   7 -12 7231.72 874.069   1
  -3   7  12 5935.20 619.606   6
   3  -7  12 6529.82 927.122   3
  -3   7  11 968.571 325.884   6
   3  -7  11 1917.35 530.856   3
   3   7 -11 1507.51 510.502   1
  -3   7  11 1042.60 490.344   4
  -3   7  10 7266.52 817.972   4
  -3  -7 -10 6742.43 636.812   2
   3   7 -10 6476.99 807.862   1
  -3   7  10 6696.69 676.903   6
   3  -7  10 6198.90 868.486   3
  -3   7   9 1779.50 394.904   6
   3  -7   9 1697.68 560.303   3
   3   7  -9 1700.01 488.365   1
  -3   7   9 625.681 389.912   4
  -3  -7  -9 1624.47 375.600   2
   3  -7   8 4025.40 758.907   3
   3   7  -8 4418.12 670.441   1
  -3   7   8 3857.46 624.169   4
  -3   7   8 4624.69 586.904   6
  -3  -7  -8 4132.86 549.847   2
  -3  -7  -7 15119.7 1021.89   2
  -3   7   7 15159.4 1141.85   4
   3   7  -7 15860.3 1081.26   1
   3  -7   7 16448.1 1345.98   3
  -3   7   7 16013.7 1024.87   6
  -3   7   6 3912.60 564.246   6
  -3   7   6 4101.53 480.154   5
   3   7  -6 3434.76 587.668   1
  -3   7   6 3335.87 611.651   4
   3  -7   6 3879.62 744.738   3
  -3  -7  -6 4058.08 601.330   2
   3  -7   5 17674.1 1404.06   3
  -3   7   5 16984.4 873.926   5
  -3  -7  -5 18253.2 1188.46   2
  -3   7   5 16760.1 1225.95   4
   3   7  -5 17652.1 1083.72   1
  -3   7   5 17244.6 1094.89   6
   3  -7   4 5778.29 843.349   3
  -3   7   4 7069.70 562.085   5
  -3  -7  -4 6159.53 751.182   2
   3   7  -4 6564.42 675.692   1
  -3   7   4 6190.76 787.890   4
  -3   7   4 6149.35 703.365   6
   3  -7   3 1700.65 561.877   3
  -3   7   3 2056.13 327.160   5
  -3   7   3 1995.37 464.468   6
   3   7  -3 1648.75 394.140   1
  -3   7   3 1161.45 445.964   4
  -3  -7  -3 2492.87 533.105   2
  -3   7   2 892.759 366.819   6
   3  -7   2 809.477 438.477   3
  -3   7   2 1694.34 303.087   5
   3   7  -2 1735.50 401.957   1
  -3   7   2 1190.86 389.904   4
  -3  -7  -2 1962.89 515.776   2
  -3   7   1 3752.04 587.441   6
   3  -7   1 4373.98 737.953   3
  -3   7   1 4144.90 405.377   5
   3   7  -1 3925.33 496.737   1
  -3   7   1 3898.47 669.201   4
  -3  -7  -1 4918.70 710.884   2
  -3   7   0 1081.17 391.509   6
   3  -7   0 1461.81 513.843   3
  -3   7   0 1553.91 266.886   5
   3   7   0 1701.75 369.216   1
  -3   7   0 705.547 440.880   4
   3   7   0 1409.65 531.605   4
  -3  -7   0 1928.60 515.752   2
  -3   7  -1 3673.43 709.338   1
   3  -7  -1 3679.17 727.995   3
  -3   7  -1 4456.29 392.864   5
  -3  -7   1 5071.70 735.945   2
   3   7   1 3799.25 450.291   1
   3   7   1 4326.79 687.707   4
  -3   7  -1 3854.16 613.146   6
  -3   7  -2 1168.06 443.891   6
  -3  -7   2 1659.95 505.171   2
   3  -7  -2 1402.66 487.508   3
  -3   7  -2 1524.70 550.422   1
   3   7   2 1160.87 297.826   1
   3   7   2 782.658 449.421   4
  -3   7  -3 1662.44 492.734   6
  -3   7  -3 1155.55 400.179   1
   3   7   3 1893.21 323.123   1
   3   7   3 1376.89 466.327   4
  -3  -7   3 1713.38 531.651   2
  -3   7  -4 6986.40 831.109   6
  -3  -7   4 7081.27 906.460   2
   3   7   4 6578.59 794.499   4
  -3   7  -4 5785.68 854.771   1
  -3   7  -5 17326.5 1316.79   6
  -3  -7   5 16993.7 1372.55   2
   3   7   5 14570.3 1148.39   4
  -3   7  -5 16244.8 1371.17   1
   3   7   6 3985.15 679.156   4
  -3  -7   6 4325.63 810.683   2
  -3   7  -6 4635.69 755.332   6
  -3   7  -6 3535.04 741.562   1
  -3  -7   7 14617.8 1315.41   2
   3   7   7 15449.6 1162.65   4
  -3   7  -7 15563.0 1353.32   1
   3   7   8 4513.26 693.816   4
  -3   7  -8 4948.17 847.631   1
  -3  -7   8 4187.88 788.357   2
  -3  -7   9 2172.51 651.819   2
   3   7   9 2171.58 566.220   5
  -3   7  -9 2106.80 662.716   1
   3   7   9 1509.74 489.680   4
  -3   7 -10 7835.41 1051.17   1
   3   7  10 7216.41 950.202   5
   3   7  10 6567.92 784.684   4
  -3  -7  10 6679.52 941.100   2
   3  -7 -10 5460.72 878.882   7
   3  -7 -11 1333.96 504.769   7
   3   7  11 399.018 457.701   5
   3   7  11 1686.50 518.875   4
  -3  -7  11 1138.25 512.135   2
  -3   7 -11 1542.59 646.581   1
   3   7  12 7256.41 963.259   5
   3   7  12 6742.03 787.536   4
  -3   7 -12 6570.73 1006.98   1
  -3  -7  12 5743.93 935.368   2
   3  -7 -12 6068.82 917.254   7
   3   7  13 712.657 473.192   5
   3   7  13 428.077 400.701   4
  -3  -7  13 386.676 388.171   2
  -3   7 -13 442.811 515.146   1
   3  -7 -13 616.364 455.529   7
  -3  -7  14 2606.03 717.338   2
   3   7  14 2346.21 668.165   5
   3   7  14 2372.24 527.778   4
  -3   7 -14 1613.14 636.358   1
   3  -7 -14 2197.80 675.350   7
   3  -7 -15 2816.30 714.966   7
   3   7  15 2186.48 617.338   5
   3   7  15 3246.75 626.584   4
  -3   7 -15 1699.37 673.820   1
  -3  -7  15 2964.58 776.234   2
   3   7  16 910.245 480.615   5
  -3  -7  16 1451.03 587.552   2
   3   7  16 2008.53 530.162   4
  -3   7 -16 614.268 523.788   1
   3  -7 -16 768.846 533.741   7
   3  -7 -17 403.707 480.767   7
   3   7  17 646.158 483.075   5
   3   7  17 1642.55 546.162   4
  -3  -7  17 1543.64 680.553   2
  -3   7 -17-69.5265 484.728   1
   3  -7 -18 3997.75 835.726   7
   3   7  18 4122.52 826.202   5
  -3   7 -18 5272.89 948.851   1
  -3  -7  18 3004.60 808.312   2
   3   7  19 1920.53 666.553   5
  -3   7 -19 741.892 608.053   1
  -3  -7  19 1413.21 631.146   2
   3  -7 -19 1322.30 629.182   7
  -3   7 -20 3868.98 797.173   1
   3   7  20 2907.55 740.051   5
  -3  -7  20 1977.86 715.474   2
   3  -7 -20 2264.03 679.388   7
  -3  -7  21 1388.25 613.571   2
  -3   7 -21 1802.46 665.199   1
   3  -7 -21 1971.39 651.694   7
   3   7  21 1709.43 641.341   5
   3   7  22 507.181 484.445   5
  -3   7 -22 441.659 565.735   1
   3  -7 -22 1758.02 673.904   7
  -3  -7  22 1267.73 683.494   2
  -3   7 -23 657.327 504.586   1
   3   7  23 122.624 353.497   5
   3  -7 -23 1153.06 596.012   7
  -3  -7  23 838.765 636.353   2
   3  -8  25 592.769 537.968   3
   3  -8  24 164.095 447.524   3
   3  -8  23-311.622 466.825   3
   3  -8  22 415.372 456.683   3
   3   8 -21 579.125 584.493   1
   3  -8  21 245.804 437.817   3
   3   8 -20 504.581 537.028   1
   3  -8  20-95.5812 414.589   3
   3   8 -19 4301.15 893.090   1
   3  -8  19 3205.77 767.168   3
   3   8 -18 6500.60 999.267   1
   3  -8  18 4424.48 880.875   3
   3   8 -17 1219.66 574.290   1
  -3   8  17 1236.66 528.979   4
   3  -8  17-117.180 396.983   3
   3  -8  16 2718.40 729.103   3
   3   8 -16 3164.08 765.141   1
  -3   8  16 3781.47 653.608   4
   3   8 -15 2551.18 687.929   1
  -3   8  15 3446.60 664.063   4
   3  -8  15 3284.59 725.969   3
  -3   8  14 7414.96 879.234   4
   3   8 -14 7542.76 951.595   1
   3  -8  14 8275.91 1097.03   3
   3   8 -13 3047.19 688.037   1
  -3   8  13 3896.49 678.134   4
   3  -8  13 3867.48 825.247   3
   3  -8  12 544.631 496.165   3
   3   8 -12 1102.87 554.260   1
  -3   8  12 191.471 420.460   4
  -3   8  11 11942.4 1094.44   4
   3   8 -11 12146.5 1104.00   1
   3  -8  11 12804.9 1285.99   3
   3  -8  10 1045.26 561.168   3
   3   8 -10 470.447 450.588   1
  -3   8  10 111.306 425.086   4
  -3   8   9 9484.64 995.557   4
   3   8  -9 9909.06 963.742   1
   3  -8   9 8251.08 1059.54   3
  -3  -8  -8 1134.56 406.145   2
   3  -8   8 1976.71 580.934   3
  -3   8   8 1168.83 387.668   6
  -3   8   8 2068.75 406.133   5
   3   8  -8 1168.51 501.805   1
  -3   8   8 1428.28 529.242   4
   3  -8   7 9741.58 1140.53   3
  -3   8   7 10650.4 801.303   5
  -3  -8  -7 9416.35 901.606   2
  -3   8   7 9257.49 995.312   4
   3   8  -7 8507.92 867.900   1
  -3   8   7 9546.29 837.433   6
   3  -8   6 3180.30 738.116   3
  -3   8   6 3898.24 564.266   6
   3   8  -6 3745.78 635.582   1
  -3   8   6 3831.28 682.991   4
  -3  -8  -6 3858.45 640.326   2
   3  -8   5 2666.03 684.319   3
   3   8  -5 3844.94 599.545   1
  -3   8   5 3589.47 716.126   4
  -3   8   5 3285.33 546.818   6
  -3  -8  -5 3283.69 608.681   2
  -3  -8  -4 4680.23 726.744   2
  -3   8   4 3993.29 602.506   6
   3  -8   4 4806.35 830.493   3
   3   8  -4 3728.10 584.182   1
  -3   8   4 3107.41 634.164   4
  -3   8   3 477.333 301.567   6
   3  -8   3 589.287 454.197   3
   3   8  -3 1802.93 452.848   1
  -3   8   3 959.323 465.583   4
  -3  -8  -3 1083.06 380.367   2
  -3   8   2 1843.42 475.427   6
   3  -8   2 1491.43 513.377   3
  -3   8   2 1972.88 543.169   1
   3   8  -2 3230.51 510.617   1
  -3   8   2 1556.31 543.954   4
  -3  -8  -2 2120.21 536.523   2
  -3   8   1 1165.07 422.003   6
   3  -8   1 960.113 440.564   3
  -3   8   1 1379.13 514.677   1
   3   8  -1 764.915 325.622   1
  -3   8   1 294.700 394.445   4
   3   8  -1 629.288 457.026   4
  -3  -8  -1 1133.77 489.654   2
  -3   8   0 420.128 298.826   6
   3  -8   0 658.982 428.922   3
  -3   8   0 101.038 365.401   1
  -3   8   0-660.956 471.313   4
   3   8   0-146.322 461.809   4
  -3  -8   0 31.4042 332.036   2
  -3   8  -1 362.746 347.053   6
   3  -8  -1 904.534 499.563   3
   3   8   1 355.536 395.930   4
  -3   8  -1 545.442 422.285   4
  -3  -8   1 881.186 442.953   2
  -3   8  -1-94.8336 485.764   1
  -3   8  -2 2281.14 562.954   6
   3  -8  -2 2367.73 641.071   3
   3   8   2 1352.99 474.395   4
  -3   8  -2 1073.74 530.607   1
  -3  -8   2 1426.83 529.332   2
  -3   8  -3 1261.90 461.274   6
  -3   8  -3 469.736 388.352   1
  -3  -8   3 1697.53 563.980   2
   3   8   3 1010.44 463.237   4
  -3   8  -4 5287.39 894.960   1
   3   8   4 3115.12 651.390   4
  -3  -8   4 4548.43 804.489   2
  -3   8  -4 4709.63 740.900   6
   3   8   5 3856.31 730.755   4
  -3   8  -5 4395.26 838.252   1
  -3   8  -5 3303.29 673.240   6
  -3  -8   5 3318.04 747.694   2
   3   8   6 3907.22 695.969   4
  -3   8  -6 3839.51 783.650   1
  -3  -8   6 4495.32 804.713   2
  -3   8  -6 2912.86 655.424   6
  -3  -8   7 10280.8 1197.48   2
   3   8   7 9750.48 1020.77   4
  -3   8  -7 10109.3 1186.59   1
  -3   8  -7 9152.62 1035.14   6
  -3   8  -8 2934.90 786.679   1
   3   8   8 1335.55 561.753   5
   3   8   8 1763.02 590.149   4
  -3  -8   8 1187.68 506.247   2
  -3   8  -9 9459.85 1181.49   1
   3   8   9 9471.52 1121.58   5
  -3  -8   9 10599.0 1226.57   2
   3   8   9 9051.87 963.789   4
   3   8  10 877.234 635.775   5
   3   8  10 310.759 409.069   4
  -3   8 -10 1145.42 611.474   1
  -3  -8  10 865.960 580.051   2
   3   8  11 11841.6 1242.03   5
  -3  -8  11 11480.8 1334.92   2
   3   8  11 11801.9 1095.12   4
  -3   8 -11 12289.1 1352.55   1
  -3  -8  12-64.1962 495.362   2
   3   8  12 743.498 579.554   5
   3   8  12-297.783 457.173   4
  -3   8 -12 687.741 499.124   1
  -3   8 -13 4506.52 906.326   1
   3   8  13 3374.46 785.831   5
   3   8  13 2884.24 661.538   4
   3  -8 -13 2730.75 718.340   7
  -3  -8  13 3053.07 836.735   2
   3   8  14 6786.64 1001.64   5
   3   8  14 7570.55 904.240   4
  -3   8 -14 8401.77 1196.57   1
  -3  -8  14 7866.92 1161.14   2
   3  -8 -14 7217.37 1093.48   7
   3   8  15 3369.44 817.935   5
   3   8  15 2448.95 608.086   4
  -3   8 -15 1808.09 676.848   1
  -3  -8  15 3533.96 840.197   2
   3  -8 -15 2565.69 749.874   7
   3   8  16 2291.58 662.007   5
   3   8  16 2786.93 617.874   4
  -3   8 -16 1970.99 719.006   1
  -3  -8  16 2937.91 862.181   2
   3  -8 -16 2935.91 747.355   7
  -3  -8  17-397.640 511.048   2
   3   8  17 966.543 543.071   5
  -3   8 -17-188.269 467.713   1
   3   8  17 937.197 504.606   4
   3  -8 -17 302.658 524.476   7
  -3  -8  18 4232.03 908.080   2
   3   8  18 4501.61 890.810   5
  -3   8 -18 5919.38 1048.14   1
   3   8  18 7037.37 861.567   4
   3  -8 -18 5974.27 1077.06   7
  -3   8 -19 4658.35 937.573   1
   3   8  19 2815.73 737.584   5
   3  -8 -19 3876.08 898.363   7
  -3  -8  19 5477.49 1080.51   2
  -3   8 -20 11.4391 540.584   1
   3   8  20 804.313 590.186   5
   3  -8 -20-226.934 559.983   7
  -3  -8  20 29.1028 479.138   2
   3  -9  22-353.528 487.593   3
   3  -9  21-357.661 510.755   3
   3  -9  20 1301.41 622.227   3
   3  -9  19 1014.89 548.085   3
   3   9 -18 1905.25 714.915   1
   3  -9  18 1297.92 630.202   3
   3  -9  17 1960.86 703.363   3
   3   9 -17 1047.42 602.126   1
  -3   9  17 2639.17 616.123   4
   3   9 -16 1794.94 667.857   1
  -3   9  16 1304.95 526.270   4
   3  -9  16 1004.07 570.030   3
   3  -9  15 3852.98 853.119   3
   3   9 -15 6039.69 958.674   1
  -3   9  15 4821.45 798.765   4
   3  -9  14 1464.72 608.186   3
   3   9 -14 1723.47 604.090   1
  -3   9  14 2075.74 609.546   4
   3   9 -13 1215.12 548.006   1
  -3   9  13 1658.91 574.556   4
   3  -9  13 1241.64 552.065   3
   3  -9  12 1982.74 693.025   3
   3   9 -12 1581.15 543.211   1
  -3   9  12 1578.38 539.285   4
   3   9 -11 298.528 489.368   1
  -3   9  11-424.331 486.671   4
   3  -9  11 441.105 456.924   3
   3  -9  10 2968.70 782.040   3
   3   9 -10 3052.89 662.421   1
  -3   9  10 2841.62 651.555   4
   3  -9   9 1276.13 605.439   3
   3   9  -9 683.716 442.959   1
  -3   9   9-299.442 499.391   4
   3  -9   8 204.682 429.488   3
   3   9  -8 856.712 463.748   1
  -3   9   8 1451.43 552.419   4
   3  -9   7-174.829 504.436   3
   3   9  -7 401.714 373.926   1
  -3   9   7 1009.89 509.684   4
   3  -9   6 321.281 515.132   3
   3   9  -6-247.060 338.153   1
  -3   9   6 446.479 453.497   4
  -3  -9  -6 114.667 341.344   2
   3  -9   5 724.940 525.916   3
   3   9  -5 428.217 329.187   1
  -3   9   5 321.094 428.213   4
  -3   9   5 702.499 509.732   1
  -3  -9  -5 739.396 427.346   2
  -3   9   4 1354.65 508.794   1
  -3   9   4 1906.49 459.773   6
   3  -9   4 2216.80 647.858   3
  -3   9   4 2038.10 582.964   4
  -3  -9  -4 2230.04 573.473   2
  -3   9   3 2472.13 515.302   6
   3  -9   3 1473.19 586.737   3
  -3   9   3 1382.20 486.897   1
  -3   9   3 1207.66 520.624   4
   3   9  -3 1014.65 534.132   4
  -3  -9  -3 2200.17 564.352   2
  -3   9   2 325.535 411.925   1
   3  -9   2 596.136 419.973   3
  -3   9   2 1338.89 456.246   6
  -3   9   2 183.357 409.775   4
   3   9  -2 600.377 502.735   4
  -3  -9  -2 1154.60 470.015   2
  -3   9   1-398.200 319.054   6
   3  -9   1 176.461 491.821   3
  -3   9   1 337.944 401.731   4
   3   9  -1-392.070 569.214   4
  -3   9   1 599.565 427.097   1
  -3  -9  -1 134.205 367.284   2
  -3  -9   0 1657.58 569.037   2
   3  -9   0 1556.97 603.537   3
  -3   9   0 1969.82 625.374   1
  -3   9   0 1415.16 519.650   4
   3   9   0 1589.04 606.377   4
  -3   9   0 726.684 379.268   6
  -3   9  -1 127.198 346.856   6
  -3  -9   1 1214.26 514.503   2
  -3   9  -1 859.480 535.206   1
   3   9   1-119.548 459.189   4
  -3   9  -1 29.5567 448.012   4
  -3   9  -2 636.010 377.010   6
  -3  -9   2 900.334 504.048   2
   3   9   2-129.979 502.991   4
  -3   9  -2 452.172 438.642   4
  -3   9  -2 399.470 465.402   1
  -3   9  -3 1039.97 471.463   6
  -3  -9   3 1565.80 607.681   2
   3   9   3 1510.41 530.360   4
  -3   9  -3 477.556 461.444   4
  -3   9  -3 1300.83 596.564   1
  -3   9  -4 1918.24 552.582   6
   3   9   4 1404.43 559.866   4
  -3   9  -4 2160.57 689.956   1
  -3  -9   4 3235.72 755.031   2
  -3   9  -5 578.006 466.760   1
   3   9   5 1156.95 548.300   4
  -3  -9   5 311.291 441.979   2
  -3   9  -5 458.562 375.296   6
  -3  -9   6 168.171 456.418   2
  -3   9  -6 636.442 571.000   1
   3   9   6 106.009 464.100   4
  -3   9  -6-124.567 403.826   6
  -3   9  -7 549.668 436.562   1
   3   9   7 549.343 488.925   5
   3   9   7 909.132 525.720   4
  -3  -9   7 1090.18 589.059   2
  -3   9  -7 536.308 390.083   6
  -3   9  -8 434.247 554.144   1
   3   9   8 5.87238 472.115   5
   3   9   8 640.026 502.138   4
  -3  -9   8 748.724 492.446   2
  -3   9  -8-78.5074 451.172   6
   3   9   9 621.548 513.976   5
   3   9   9-591.626 609.829   4
  -3   9  -9 662.414 493.321   6
  -3  -9   9 849.994 527.453   2
  -3   9  -9 986.836 601.745   1
   3   9  10 3661.43 789.002   5
   3   9  10 2097.55 615.315   4
  -3   9 -10 3829.27 883.334   1
  -3  -9  10 3829.28 816.277   2
   3   9  11 51.7600 393.620   5
   3   9  11-452.427 520.102   4
  -3   9 -11 97.0044 478.883   1
  -3  -9  11-208.816 451.721   2
  -3  -9  12 1751.92 657.901   2
   3   9  12 1108.94 516.600   5
   3   9  12 1012.79 430.766   4
  -3   9 -12 2515.90 754.215   1
   3   9  13 1435.58 638.886   5
   3   9  13 1067.52 504.886   4
  -3   9 -13 1275.68 655.915   1
  -3  -9  13 409.998 475.613   2
   3   9  14 1207.05 637.561   5
   3   9  14 2299.63 631.191   4
  -3   9 -14 1515.84 730.328   1
  -3  -9  14 434.608 592.143   2
  -3  -9  15 5937.59 1128.11   2
   3   9  15 5563.18 951.022   5
   3   9  15 5787.72 854.274   4
  -3   9 -15 4864.05 979.222   1
   3   9  16 1632.48 627.874   5
   3   9  16 1439.83 539.397   4
  -3  -9  16 1631.04 703.275   2
   3   9  17 2091.83 614.811   4
   3 -10  15-89.0417 427.970   3
   3  10 -15 86.6817 426.154   1
   3 -10  14 2182.21 728.806   3
   3  10 -14 1335.58 630.210   1
   3 -10  13 951.294 587.838   3
   3  10 -13 726.655 527.065   1
   3 -10  12-38.8030 417.071   3
   3  10 -12 594.391 529.186   1
   3 -10  11 132.468 505.190   3
   3  10 -11 805.329 496.326   1
  -3  10  11-819.641 601.049   4
   3 -10  10 238.489 469.135   3
  -3  10  10 576.116 491.886   1
   3 -10   9 1689.41 649.998   3
  -3  10   9 2183.36 660.593   4
  -3  10   9 1882.59 485.855   1
  -3  10   8 261.489 407.292   1
   3 -10   8-150.172 454.193   3
  -3  10   8-125.575 531.390   4
   3 -10   7-424.573 505.056   3
  -3  10   7-2.84117 331.871   1
  -3  10   7 1028.93 564.125   4
  -3  10   6 1929.81 607.543   1
   3 -10   6 1532.98 601.285   3
  -3  10   6 1584.26 595.718   4
   3 -10   5 3014.25 779.217   3
  -3  10   5 3214.91 738.454   1
  -3  10   5 1334.64 547.608   4
   3  10  -5 1395.14 647.891   4
  -3  10   4 429.581 460.026   4
  -3  10   4 599.884 480.582   1
   3  10  -4 513.840 551.428   4
   3 -10   4 570.218 578.444   3
   3 -10   3 6.61294 438.901   3
  -3 -10  -3 263.831 379.704   2
  -3  10   3 300.897 370.399   1
  -3  10   3 276.480 468.566   4
   3  10  -3-635.318 691.881   4
  -3  10   2 782.302 388.825   1
   3 -10   2 427.102 452.664   3
  -3  10   2 173.506 437.299   4
   3  10  -2 928.213 629.901   4
  -3 -10  -2 200.131 408.630   2
  -3 -10  -1 1086.50 519.087   2
  -3  10   1 1520.78 569.924   4
   3  10  -1 1712.98 659.003   4
  -3  10   1 1503.92 551.258   1
  -3  10   0-45.9955 484.157   4
   3  10   0 170.725 464.684   4
  -3  10   0 230.272 446.410   1
  -3 -10   0-318.882 462.245   2
  -3  10  -1 1123.10 453.505   6
  -3 -10   1 1582.99 634.200   2
   3  10   1 1443.75 598.966   4
  -3  10  -1 624.536 514.475   4
  -3  10  -1 1102.98 547.341   1
  -3  10  -2 695.309 401.568   6
  -3  10  -2 1049.75 616.098   1
   3  10   2-245.124 531.284   4
  -3  10  -2-910.924 581.948   4
  -3 -10   2 563.226 484.625   2
  -3  10  -3-876.713 440.784   6
  -3  10  -3 668.352 500.403   1
   3  10   3-23.1900 524.232   4
  -3  10  -3-551.412 532.721   4
  -3 -10   3 300.075 433.635   2
  -3  10  -4 570.478 475.273   1
   3  10   4 443.498 541.655   4
  -3  10  -4 885.529 487.878   6
  -3  10  -4 791.388 462.839   4
  -3 -10   4 369.607 447.438   2
  -3  10  -5 2772.92 698.247   6
  -3  10  -5 2506.42 743.680   1
   3  10   5 3307.78 834.442   4
  -3  10  -5 1954.35 599.172   4
  -3 -10   5 2150.02 643.667   2
  -3  10  -6 1078.74 478.101   6
  -3  10  -6 622.718 578.729   1
   3  10   6 936.633 513.547   5
   3  10   6 2050.49 670.631   4
  -3 -10   6 1455.40 669.737   2
  -3 -10   7 333.338 442.312   2
  -3  10  -7-867.219 559.440   6
   3  10   7 365.323 597.569   5
   3  10   7 783.016 539.861   4
  -3  10  -7-517.096 551.085   1
  -3  10  -8 625.814 447.369   6
   3  10   8 612.912 531.240   5
   3  10   8 520.108 470.871   4
  -3 -10   8 134.789 390.225   2
  -3  10  -8 1053.10 644.053   1
   3  10   9 1085.01 591.697   5
   3  10   9 1444.56 597.176   4
  -3  10  -9 1291.25 609.022   1
  -3 -10   9 2670.94 772.388   2
  -3  10  -9 2714.07 687.688   6
   3  10  10-451.423 484.142   5
   3  10  10-859.899 628.139   4
  -3  10 -10-334.895 502.134   1
  -3 -10  10 596.730 572.286   2
  -3  10 -10 211.578 460.055   6
   3  10  11-402.040 567.818   4
  -3  10 -11-110.834 460.199   6
  -3 -10  11 315.494 585.057   2
   3 -11   7 564.957 491.641   3
   3 -11   6 642.352 538.102   3
   3 -11   5 840.757 589.748   3
  -3  11   5 1355.41 591.491   1
  -3  11   4 193.284 423.878   1
  -3  11   3 77.9873 329.030   1
  -3  11   2 518.190 385.011   1
  -3  11   1-291.793 424.442   1
  -3  11   0-126.735 451.135   1
  -3 -11   1 340.878 556.362   2
  -3  11  -1 271.559 398.003   1
  -3 -11   2 1014.85 595.109   2
  -3 -11   3 420.746 549.414   2
  -3 -11   4-195.587 514.312   2
  -3 -11   5-24.7061 494.253   2
  -3 -11   6-341.120 584.047   2
  -3  11  -8-585.156 466.535   6
  -4   0   0 7622.97 587.563   3
   4   0   0 7259.21 602.083   3
  -4   0   0 7391.04 349.249   7
  -4   0   0 6712.31 602.045   6
  -4   0  -1 93536.9 1919.73   3
  -4   0   1 92470.1 1906.96   3
   4   0   1 89773.5 1966.53   3
   4   0  -1 91840.7 1983.08   3
  -4   0  -1 90469.0 1156.90   7
   4   0  -1 88785.1 1447.80   7
  -4   0  -1 89797.0 2015.36   6
  -4   0   1 89467.8 2027.96   6
  -4   0  -2 10712.9 675.744   3
  -4   0   2 9422.28 632.440   3
   4   0   2 11234.6 738.870   3
   4   0  -2 11067.9 719.719   3
  -4   0  -2 10479.8 405.582   7
   4   0  -2 11388.1 542.236   7
  -4   0  -2 11078.3 728.736   6
  -4   0   2 11252.4 758.318   6
  -4   0  -3 105745. 2201.48   6
  -4   0  -3 104849. 1318.79   7
  -4   0  -3 108622. 2092.86   3
   4   0   3 105206. 2176.64   3
  -4   0   3 109102. 2115.05   3
   4   0  -3 105104. 2132.15   3
   4   0  -3 104043. 1665.36   7
  -4   0   3 108238. 2267.40   6
   4   0  -4 34568.7 1225.71   3
   4   0  -4 32621.2 969.087   7
   4   0  -4 32830.6 547.043   4
  -4   0  -4 33697.4 561.033   4
  -4   0  -4 33887.0 1202.66   3
   4   0   4 34272.7 1269.08   3
  -4   0   4 33569.6 1189.56   3
  -4   0  -4 33040.3 781.539   7
  -4   0  -4 34930.7 1286.89   6
  -4   0   4 32771.6 1280.73   6
   4   0  -5 4157.66 466.439   3
   4   0  -5 4460.44 234.897   4
  -4   0  -5 4308.51 237.903   4
   4   0   5 4006.09 470.934   3
  -4   0   5 3803.10 436.388   3
   4   0  -5 3942.26 367.093   7
  -4   0  -5 4122.32 304.950   7
  -4   0  -5 4244.67 482.437   6
  -4   0   5 4010.83 493.053   6
   4   0  -6 3600.44 431.977   3
  -4   0   6 3325.52 466.671   6
   4   0  -6 3691.69 240.661   4
  -4   0  -6 3973.12 248.667   4
   4   0   6 3708.79 489.841   3
  -4   0   6 3724.91 436.531   3
   4   0  -6 3364.76 354.886   7
  -4   0  -6 3683.34 467.697   6
   4   0   7 6340.43 490.760   5
   4   0   7 6750.89 627.952   3
  -4   0   7 7405.26 603.085   3
   4   0  -7 6442.88 499.613   7
  -4   0  -7 5789.82 566.771   6
  -4   0   7 6505.92 633.651   6
  -4   0   8 1894.14 341.517   3
  -4   0  -8 2266.39 394.035   6
  -4   0   8 2132.05 417.283   6
   4   0   8 2323.25 328.953   5
   4   0  -8 2114.68 313.886   7
   4   0   8 1720.69 350.857   3
  -4   0  -9-127.432 248.512   6
  -4   0   9 54.9873 186.515   3
  -4   0  -9 161.288 207.021   1
  -4   0   9 296.422 316.521   6
   4   0   9 211.713 202.823   5
   4   0  -9 598.774 260.695   7
   4   0   9 344.743 286.374   3
   4   0 -10 64487.7 1629.01   7
   4   0  10 67145.4 1609.86   5
   4   0  10 69951.1 2006.78   3
  -4   0 -10 65629.0 1737.87   1
  -4   0 -10 67724.9 1923.22   6
  -4   0  10 62742.9 1975.78   6
   4   0 -11 437.074 290.769   7
  -4   0  11 2060.46 478.851   2
  -4   0  11 904.459 394.771   6
   4   0  11 1050.02 277.919   5
   4   0  11 1162.45 372.523   3
  -4   0 -11 789.754 319.169   6
  -4   0 -11 1189.03 313.960   1
  -4   0  12 19134.1 1067.76   2
   4   0  12 19969.3 1132.43   3
   4   0 -12 17907.0 932.031   7
  -4   0 -12 17184.6 923.765   1
  -4   0 -12 17940.9 1056.02   6
  -4   0  12 17980.2 1125.23   6
  -4   0 -13 278.075 247.527   1
  -4   0  13 461.500 371.440   6
  -4   0  13 709.741 383.463   2
   4   0 -13 908.731 373.489   7
   4   0  13-193.796 271.803   3
  -4   0 -13 250.779 290.288   6
  -4   0 -14 30287.9 1395.74   6
  -4   0  14 29233.0 1356.86   2
   4   0  14 31033.1 1470.10   3
   4   0 -14 30087.8 1261.01   7
  -4   0  14 29299.8 1489.73   6
   4   0  15 3088.92 564.424   3
  -4   0  15 3059.93 575.708   6
  -4   0  15 2927.49 559.541   2
   4   0 -15 4731.17 589.674   7
  -4   0 -15 3610.82 554.569   6
  -4   0  16 24196.5 1294.41   2
   4   0  16 24291.3 1380.47   3
   4   0 -16 25608.7 1241.42   7
  -4   0 -16 24252.3 1312.98   6
   4   0  17 19075.9 993.118   5
  -4   0  17 20255.5 1207.51   2
   4   0  17 19560.5 1268.36   3
   4   0 -17 20785.5 1157.38   7
  -4   0 -17 18663.4 1177.67   6
   4   0  18 16055.8 946.444   5
  -4   0  18 16344.4 1114.90   2
   4   0  18 17018.6 1213.71   3
   4   0 -18 17280.3 1081.17   7
  -4   0  19 9013.52 869.215   2
   4   0  19 7566.31 849.197   3
   4   0 -19 10207.6 888.705   7
  -4   0  20-302.146 419.824   2
   4   0  20 50.0588 350.439   3
  -4   0 -20 364.450 289.623   1
   4   0  21 4706.35 737.660   3
  -4   0 -21 5991.73 662.911   1
  -4   0  21 4651.97 685.203   2
   4   0 -21 6337.22 765.613   7
   4   0 -22 450.831 395.103   7
  -4   0  22 54.7453 309.945   2
  -4   0 -22-639.185 437.634   1
   4   0  22-489.064 426.873   3
  -4   0  23-76.1876 364.369   2
  -4   0 -23-496.113 428.939   1
   4   0  23-157.159 402.987   3
   4   0  24 2924.89 628.551   3
   4   0 -24 4343.97 699.226   7
  -4   0 -24 3171.84 530.910   1
  -4   0  24 3602.93 642.391   2
  -4   0  25 9776.81 1007.81   2
  -4   0 -25 10066.0 889.100   1
   4   0  25 9509.70 1072.86   3
   4   0 -25 11143.4 1057.32   7
   4   0  26 2731.05 657.419   3
  -4   0 -26 3632.49 573.682   1
  -4   0  26 3078.92 637.860   2
   4   0 -26 4984.97 798.098   7
   4   0 -27 8694.39 1020.39   7
  -4   0  27 9182.36 1034.32   2
   4   0  27 7749.49 1020.92   3
   4   0  28 1292.16 589.629   3
   4   0 -28 2366.24 604.836   7
  -4   0  28 1824.95 562.945   2
   4   0 -29 865.987 519.438   7
   4   0  29-82.8732 473.911   3
   4   0 -30 423.079 453.531   7
   4   0  30 880.587 580.890   3
   4   0 -31 834.298 561.392   7
   4   1 -31 2525.09 704.757   7
   4   1 -30 4680.01 810.739   7
   4  -1  30 3350.53 778.330   3
   4  -1  29 1512.42 591.430   3
   4  -1  28 516.581 458.220   3
  -4   1  27 840.997 374.259   2
   4  -1  27-267.817 484.398   3
   4  -1  26 4601.82 828.954   3
   4   1 -26 3258.50 711.356   1
  -4   1  26 4886.99 729.747   2
   4   1 -25 1673.92 631.296   1
  -4   1  25 1364.04 446.515   2
   4  -1  25 670.477 435.303   3
   4   1 -24 7003.32 916.100   1
  -4   1  24 9849.46 944.183   2
  -4  -1 -24 8970.22 724.427   1
   4  -1  24 7356.00 941.640   3
  -4  -1 -24 6486.41 772.344   6
   4  -1  23 4571.77 764.702   3
   4   1 -23 4444.40 735.949   1
  -4   1  23 5568.64 730.626   2
  -4  -1 -23 5987.94 742.020   6
   4  -1  22 59.8769 385.070   3
   4   1 -22-405.715 545.250   1
  -4   1  22-271.438 431.373   2
  -4  -1 -22 452.538 327.736   6
  -4   1  21 1997.60 492.485   2
   4  -1  21 1057.19 446.731   3
   4   1 -21 1308.75 462.882   1
  -4  -1 -21 1062.97 403.089   6
  -4   1  20 1079.70 398.647   2
   4  -1  20 887.217 405.866   3
   4   1 -20 573.142 443.087   1
  -4  -1 -20 1201.94 394.252   6
  -4   1  19 5097.25 662.594   2
   4  -1  19 5261.20 749.778   3
   4   1 -19 5126.06 745.390   1
  -4  -1 -19 4742.78 592.412   6
  -4   1  18 2880.65 524.014   2
  -4  -1 -18 2751.71 393.805   1
   4  -1  18 2999.14 603.759   3
   4   1 -18 1403.06 453.743   1
  -4  -1 -18 2903.00 395.365   2
  -4  -1 -18 2273.88 446.769   6
  -4   1  17 4563.16 682.031   6
   4   1 -17 3842.85 611.516   1
  -4  -1 -17 4710.76 502.079   2
  -4   1  17 5006.65 641.597   2
  -4  -1 -17 5533.73 505.662   1
   4  -1  17 6139.66 766.180   3
  -4  -1 -17 5836.62 649.743   6
  -4   1  16 21937.0 1194.36   2
   4   1 -16 20934.4 1265.79   1
  -4  -1 -16 21552.1 1019.63   2
  -4  -1 -16 21726.4 932.143   1
   4  -1  16 23141.8 1377.48   3
  -4  -1 -16 20679.0 1117.01   6
  -4   1  16 21143.6 1299.84   6
  -4   1  15 17491.0 1042.77   2
   4   1 -15 16309.9 1138.38   1
  -4  -1 -15 17519.4 908.019   2
  -4  -1 -15 15422.4 787.410   1
   4  -1  15 16778.0 1159.02   3
  -4  -1 -15 16626.9 988.966   6
  -4   1  15 15744.0 1101.20   6
  -4  -1 -14 2995.56 451.589   6
  -4   1  14 3584.47 562.384   6
  -4  -1 -14 3928.50 446.664   2
   4  -1  14 3534.62 580.312   3
  -4  -1 -14 3654.04 400.063   1
  -4  -1 -13 642.830 258.941   6
   4  -1  13 461.553 362.812   3
  -4   1  13 630.020 334.695   6
  -4  -1 -13 643.264 243.646   2
   4  -1  13 671.554 202.536   5
  -4  -1 -13 586.497 214.481   1
  -4  -1 -12 1230.71 337.262   6
   4  -1  12 1922.16 454.415   3
  -4   1  12 1658.03 431.814   6
   4  -1  12 1502.10 254.355   5
  -4  -1 -12 1698.21 293.210   1
   4  -1  11 30995.8 953.385   5
  -4  -1 -11 30340.6 997.288   4
   4  -1  11 29205.8 1399.33   3
  -4  -1 -11 30792.3 1051.09   1
  -4  -1 -11 30141.7 1210.50   6
  -4   1  11 29962.5 1382.23   6
   4  -1  10 22951.1 804.629   5
  -4  -1 -10 23533.8 849.654   4
   4  -1  10 23141.9 1234.30   3
  -4   1  10 22175.4 1170.92   6
  -4  -1 -10 23706.8 917.066   1
  -4  -1 -10 21878.1 1018.33   6
   4  -1   9 19932.1 724.503   5
  -4  -1  -9 19733.4 747.283   4
   4  -1   9 20581.7 1143.01   3
  -4  -1  -9 19731.5 827.756   1
  -4  -1  -9 21968.8 1016.39   6
  -4   1   9 19386.1 1071.23   6
   4  -1   8 11006.9 532.253   5
  -4  -1  -8 10288.7 528.142   4
   4  -1   8 9573.81 796.747   3
  -4  -1  -8 9739.61 682.865   6
  -4   1   8 11417.3 821.912   6
   4  -1   7 4373.88 340.636   5
   4  -1   7 4187.68 533.449   3
  -4  -1  -7 4977.73 368.910   4
   4   1  -7 5725.49 425.015   7
  -4  -1  -7 4284.92 477.014   6
  -4   1   7 4842.36 537.101   6
   4  -1   6 14175.0 587.425   5
  -4  -1  -6 14489.0 565.964   4
   4  -1   6 13497.5 879.946   3
   4   1  -6 13256.2 589.426   7
  -4  -1  -6 14381.5 801.370   6
  -4   1   6 13217.4 854.170   6
  -4   1   5 2100.23 392.152   6
   4   1  -5 2115.26 310.147   3
  -4   1   5 2570.20 323.615   7
  -4  -1  -5 2051.76 320.584   3
  -4  -1  -5 2082.38 226.723   4
  -4  -1  -5 2417.14 348.537   6
   4   1  -5 2332.03 262.776   7
   4  -1   5 1418.67 339.272   3
   4   1  -4 17535.0 777.441   3
  -4  -1  -4 17885.1 818.857   3
   4  -1   4 17772.0 993.202   3
  -4   1   4 17097.6 702.508   7
  -4   1   4 17888.7 967.981   6
  -4  -1  -4 16514.4 846.822   6
   4   1  -4 16515.0 586.940   7
   4   1  -3 28223.2 982.682   3
   4   1  -3 25966.0 688.534   7
  -4  -1  -3 25455.1 939.540   3
   4  -1   3 26087.9 1196.57   3
  -4   1   3 25937.1 857.407   7
  -4  -1  -3 25781.5 1038.50   6
  -4   1   3 25374.0 1141.52   6
  -4   1   2 8298.91 492.049   7
  -4  -1  -2 8779.54 547.259   3
   4  -1   2 9189.37 727.388   3
   4   1  -2 8474.04 556.860   3
   4   1  -2 8132.22 366.716   7
  -4   1   2 9125.60 696.619   6
  -4  -1  -2 8907.03 633.092   6
   4   1  -1 12852.5 308.858   4
  -4  -1  -1 13991.6 672.005   3
   4  -1   1 13982.6 874.962   3
   4   1  -1 13418.2 696.567   3
  -4   1   1 14088.8 630.057   7
   4   1  -1 13833.8 429.190   7
  -4   1   1 14877.6 883.881   6
  -4  -1  -1 15400.9 819.601   6
  -4  -1   0 22511.9 880.638   1
  -4  -1   0 23842.2 869.135   3
   4   1   0 22577.6 897.665   3
   4  -1   0 23886.5 1126.03   3
  -4   1   0 23792.8 820.434   7
  -4   1   0 22841.5 1074.79   6
  -4  -1   0 23443.5 1018.95   6
  -4  -1   1 12249.7 685.037   1
  -4  -1   1 14936.6 683.630   3
   4   1   1 15083.6 748.283   3
   4  -1  -1 13804.5 868.683   3
  -4   1  -1 14640.8 881.214   6
  -4   1  -1 14461.8 652.805   7
   4  -1  -1 14438.7 719.515   7
  -4  -1   1 14093.3 807.685   6
  -4  -1   2 8179.20 575.011   1
  -4  -1   2 8369.56 518.524   3
   4   1   2 8292.46 576.883   3
   4  -1  -2 8501.51 692.676   3
  -4   1  -2 8139.04 498.612   7
   4  -1  -2 8035.61 561.702   7
   4   1   2 8134.70 634.996   6
  -4   1  -2 8803.53 694.157   6
  -4  -1   2 8669.01 657.429   6
  -4   1  -3 27357.0 915.202   7
  -4  -1   3 26914.2 1016.45   1
   4   1   3 24870.8 1066.43   6
   4  -1  -3 25495.0 1172.82   3
  -4  -1   3 27109.6 919.394   3
   4   1   3 25913.8 1007.86   3
   4  -1  -3 25385.3 977.028   7
  -4  -1   3 27065.5 1137.99   6
  -4   1  -3 26265.9 1167.19   6
  -4   1  -4 15008.5 902.264   6
   4   1   4 18244.4 871.600   3
  -4  -1   4 16339.1 727.470   3
   4  -1  -4 17828.6 983.997   3
   4  -1  -4 17447.2 834.899   7
  -4   1  -4 16247.7 729.940   7
   4   1   4 16318.2 874.296   6
  -4  -1   4 16418.8 918.808   6
  -4  -1   5 2236.17 291.965   3
  -4   1  -5 1922.91 392.022   6
   4  -1  -5 1791.04 371.894   3
  -4  -1   5 2191.12 392.013   6
   4   1   5 1872.32 332.311   6
   4  -1  -5 2223.25 230.402   4
   4  -1  -5 1868.48 318.616   7
   4   1   5 2356.03 380.744   3
   4  -1  -6 12923.3 846.822   3
   4  -1  -6 13894.0 556.432   4
   4   1   6 15197.0 831.816   3
  -4  -1   6 14019.4 709.054   3
   4  -1  -6 13727.6 771.206   7
   4   1   6 14179.1 834.764   6
  -4   1  -6 14530.1 916.050   6
  -4  -1   6 14280.2 894.375   6
   4  -1  -7 4396.64 468.726   7
   4  -1  -7 5429.64 372.916   4
   4   1   7 5524.43 546.801   3
  -4  -1   7 5104.10 443.790   3
  -4   1  -7 4651.73 557.108   6
  -4  -1   7 4776.12 580.924   2
  -4  -1   7 5279.17 595.779   6
  -4  -1   8 10711.5 789.625   2
   4  -1  -8 10798.8 533.415   4
   4   1   8 10271.4 724.028   3
  -4  -1   8 11182.8 673.034   3
   4  -1  -8 9682.14 677.889   7
  -4   1  -8 10313.7 805.153   6
  -4  -1   8 10937.2 824.345   6
  -4  -1   9 19498.2 1120.48   6
  -4  -1   9 21926.3 1128.84   2
   4  -1  -9 19236.5 741.454   4
   4   1   9 19686.0 1021.43   3
  -4  -1   9 20305.4 930.061   3
   4  -1  -9 20260.1 991.871   7
  -4   1  -9 19778.2 1121.65   6
  -4  -1  10 24187.2 1273.14   6
  -4  -1  10 24655.5 1224.39   2
   4  -1 -10 22887.9 828.750   4
   4   1  10 23072.2 1123.83   3
  -4  -1  10 24694.5 1054.92   3
   4  -1 -10 23842.9 1091.36   7
  -4   1 -10 22864.5 1223.76   6
  -4  -1  11 31983.2 1402.40   2
   4  -1 -11 30186.6 976.239   4
   4   1  11 30684.6 1318.36   3
  -4  -1  11 29268.2 1198.11   3
   4  -1 -11 31192.1 1273.83   7
  -4   1 -11 30350.9 1419.36   6
  -4  -1  11 29641.7 1429.71   6
  -4  -1  12 1673.49 343.015   3
  -4  -1  12 1087.93 381.496   6
   4  -1 -12 1896.81 293.538   4
  -4  -1  12 1958.97 461.964   2
   4  -1 -12 1271.22 364.408   7
   4   1  12 2083.79 419.075   3
  -4   1 -12 1647.65 410.473   6
   4   1  13 545.817 279.878   3
  -4  -1  13 558.624 377.824   2
   4  -1 -13 865.263 283.925   7
  -4   1 -13 802.947 347.712   6
   4   1  14 3169.70 515.458   3
   4   1  14 2824.29 462.053   5
  -4  -1  14 2740.79 510.939   2
   4  -1 -14 3355.10 518.054   7
  -4   1 -14 3553.53 578.280   6
  -4  -1  15 16259.0 1097.10   2
   4   1  15 15323.2 944.948   5
   4   1  15 17724.9 1120.95   3
   4  -1 -15 16905.0 1059.07   7
  -4  -1  16 21437.6 1281.98   2
   4   1  16 20271.2 1237.67   3
  -4   1 -16 21500.6 1205.70   1
   4  -1 -16 22091.8 1240.39   7
   4   1  16 20125.0 1090.94   5
   4   1  17 4264.95 568.179   5
  -4   1 -17 4972.01 638.980   1
   4   1  17 5581.42 720.671   3
  -4  -1  17 5185.77 693.642   2
   4  -1 -17 6495.04 727.334   7
   4   1  18 2854.11 491.092   5
  -4   1 -18 2882.47 509.588   1
  -4  -1  18 2042.33 445.431   2
   4   1  18 2646.03 557.576   3
   4  -1 -18 3249.54 572.045   7
  -4   1 -19 4261.82 619.369   1
   4   1  19 5906.59 665.168   5
  -4  -1  19 5999.14 758.777   2
   4  -1 -19 5986.54 745.526   7
   4   1  19 5386.35 734.261   3
   4  -1 -20 1535.10 468.344   7
  -4   1 -20 788.496 372.148   1
   4   1  20 1494.73 399.642   5
  -4  -1  20 1811.94 525.100   2
   4   1  20 1518.81 477.217   3
  -4   1 -21 2252.64 531.167   1
   4   1  21 1945.18 460.580   5
  -4  -1  21 1794.13 513.554   2
   4   1  21 2047.34 548.827   3
   4  -1 -21 2526.68 566.123   7
   4  -1 -22 1048.96 482.811   7
  -4  -1  22 344.196 302.271   2
   4   1  22 159.369 353.107   3
  -4   1 -22 909.642 432.837   1
   4  -1 -23 7193.47 868.896   7
  -4   1 -23 5554.94 735.329   1
  -4  -1  23 4822.70 744.692   2
   4   1  23 4988.30 754.979   3
  -4  -1  24 10623.0 1098.96   2
  -4   1 -24 7416.40 818.807   1
   4   1  24 9013.20 1006.87   3
   4  -1 -24 9390.63 1005.57   7
  -4  -1  25 1520.41 528.372   2
  -4   1 -25 1571.19 505.014   1
   4   1  25 1552.96 530.300   3
   4  -1 -25 2513.36 634.777   7
  -4   1 -26 4541.92 702.808   1
  -4  -1  26 5271.75 839.149   2
   4   1  26 3744.51 737.830   3
   4  -1 -26 5355.78 806.234   7
   4   1  27 620.812 449.933   3
  -4   1 -27 5.45916 419.449   1
  -4  -1  27-28.1932 354.530   2
  -4   1 -28 440.205 419.738   1
  -4  -1  28 607.543 444.774   2
   4   1  28-85.7513 467.726   3
   4  -1 -28 1500.79 555.785   7
  -4   1 -29 2343.24 594.653   1
  -4  -1  29 2127.97 613.847   2
   4   1  29 2776.21 710.495   3
   4  -1 -29 3462.66 762.756   7
  -4  -1  30 3845.92 786.356   2
   4   1  30 3155.50 766.128   3
   4  -1 -30 3887.67 775.954   7
   4  -2  30 855.675 546.273   3
   4   2 -30-82.3338 663.634   1
   4  -2  29 939.015 561.415   3
   4   2 -29 218.017 478.484   1
  -4  -2 -28 5493.96 747.905   7
   4  -2  28 4440.64 850.031   3
   4   2 -28 4426.83 868.667   1
  -4  -2 -27 2333.40 530.084   7
   4  -2  27 1330.19 566.802   3
   4   2 -27 414.342 490.407   1
   4  -2  26 628.020 481.421   3
  -4  -2 -26 719.230 393.953   7
   4   2 -26-586.838 574.420   1
   4  -2  25-94.1448 329.271   3
  -4   2  25 253.661 331.177   2
  -4  -2 -25 782.092 398.980   7
   4   2 -25-208.976 457.565   1
  -4   2  24 4394.26 632.841   2
  -4  -2 -24 5405.85 644.477   7
   4  -2  24 5730.27 894.420   3
   4   2 -24 4364.75 779.631   1
  -4   2  23 7899.84 822.678   2
   4   2 -23 8644.58 1005.67   1
   4  -2  23 8645.75 1043.91   3
  -4  -2 -23 11219.6 872.690   7
  -4  -2 -23 8081.50 743.451   6
   4   2 -22 6050.89 854.738   1
  -4   2  22 4432.61 628.009   2
  -4  -2 -22 6899.62 674.077   7
   4  -2  22 5770.15 829.765   3
  -4  -2 -22 5146.79 594.489   6
  -4  -2 -21 2350.87 416.504   6
  -4  -2 -21 4487.03 549.866   7
  -4   2  21 3449.50 556.102   2
   4  -2  21 3833.32 739.815   3
   4   2 -21 4148.31 711.354   1
  -4   2  20 9508.39 847.120   2
   4   2 -20 8356.08 946.021   1
  -4  -2 -20 8537.33 534.090   1
   4  -2  20 8747.11 1009.05   3
  -4  -2 -20 7736.81 659.642   7
  -4  -2 -20 7611.36 688.345   6
  -4   2  19 8347.84 789.494   2
  -4  -2 -19 7879.15 502.851   1
   4  -2  19 7088.94 881.375   3
  -4  -2 -19 7963.38 639.755   7
  -4  -2 -19 7384.98 660.854   6
   4   2 -19 6598.22 877.630   1
  -4  -2 -18 6217.52 552.636   7
  -4   2  18 6445.36 702.495   2
  -4   2  18 5442.48 718.458   6
  -4  -2 -18 5448.57 414.279   1
   4  -2  18 6078.55 826.452   3
  -4  -2 -18 4710.76 540.059   6
   4   2 -18 4838.10 779.306   1
  -4   2  17 21148.5 1163.63   2
   4   2 -17 20067.6 1311.73   1
  -4  -2 -17 19874.5 870.444   2
  -4  -2 -17 21323.2 738.806   1
   4  -2  17 20410.2 1367.51   3
  -4  -2 -17 20560.7 914.813   7
  -4  -2 -17 19273.7 989.434   6
  -4   2  17 20633.2 1303.82   6
  -4  -2 -16 4358.09 441.174   7
  -4   2  16 3494.46 585.596   6
  -4  -2 -16 3741.00 398.657   2
  -4  -2 -16 3064.72 301.179   1
  -4  -2 -16 3326.54 429.003   6
   4  -2  16 3569.63 654.196   3
   4   2 -16 4005.62 679.223   1
  -4  -2 -15 3544.73 433.866   6
  -4   2  15 3341.47 556.334   6
  -4  -2 -15 4068.45 404.248   2
  -4  -2 -15 2924.57 274.021   1
  -4  -2 -15 4179.52 416.174   7
   4   2 -15 2748.05 553.848   1
   4  -2  15 3258.89 595.226   3
   4   2 -14 12032.7 952.707   1
  -4  -2 -14 12631.3 520.892   1
   4  -2  14 13710.0 1066.59   3
  -4  -2 -14 13222.7 641.560   7
  -4  -2 -14 13590.8 797.508   6
  -4   2  14 13332.6 989.607   6
  -4  -2 -13 1563.47 315.137   6
  -4   2  13 2016.42 451.943   6
  -4  -2 -13 2150.99 236.555   1
   4  -2  13 1539.89 461.025   3
  -4  -2 -13 2753.98 322.406   7
   4   2 -13 2239.27 508.803   1
   4   2 -12 14408.5 973.792   1
  -4  -2 -12 14823.5 558.608   1
   4  -2  12 16168.4 1125.15   3
  -4  -2 -12 15367.9 628.592   7
  -4  -2 -12 14275.0 783.865   6
  -4   2  12 15714.7 1022.91   6
   4   2 -11 27782.9 1317.63   1
   4  -2  11 27678.8 1438.74   3
  -4  -2 -11 27786.9 756.345   1
  -4  -2 -11 29229.6 794.522   7
  -4  -2 -11 29686.2 1092.67   6
  -4   2  11 28602.9 1336.95   6
  -4  -2 -10 5274.05 488.226   4
  -4  -2 -10 5763.37 342.332   7
   4  -2  10 5250.43 663.014   3
  -4  -2 -10 5481.74 349.661   1
   4   2 -10 5423.04 615.835   1
  -4  -2 -10 5609.49 490.098   6
  -4   2  10 5904.99 646.311   6
  -4   2   9 8863.43 742.182   6
   4   2  -9 7808.72 686.077   1
  -4  -2  -9 8674.39 597.069   4
  -4  -2  -9 8522.58 376.274   7
   4  -2   9 9281.44 831.168   3
  -4  -2  -9 8690.81 444.402   1
  -4  -2  -9 8906.70 594.743   6
   4   2  -8 25113.9 1136.02   1
  -4  -2  -8 24383.3 952.533   4
   4  -2   8 24780.1 1287.68   3
  -4  -2  -8 23552.0 545.538   7
  -4  -2  -8 25119.8 977.931   6
  -4   2   8 21987.5 1136.04   6
   4   2  -7 19533.1 1010.67   1
  -4  -2  -7 20895.0 861.724   4
   4  -2   7 20713.1 1190.64   3
  -4  -2  -7 20707.2 887.931   6
  -4   2   7 20889.1 1091.87   6
   4  -2   6 17823.5 407.668   5
  -4  -2  -6 18012.8 596.894   1
  -4  -2  -6 19571.6 809.037   4
   4  -2   6 18872.0 1126.14   3
  -4  -2  -6 18195.2 829.950   6
  -4   2   6 20676.8 1078.36   6
   4  -2   5 7835.71 266.587   5
  -4  -2  -5 8250.21 422.744   1
   4  -2   5 8361.40 764.481   3
  -4   2   5 8574.29 698.930   6
  -4  -2  -5 8582.49 590.525   6
   4  -2   4 4469.05 214.161   5
  -4  -2  -4 4354.96 332.499   1
  -4   2   4 4622.46 307.187   4
   4  -2   4 4879.17 615.803   3
   4   2  -4 5115.12 367.875   3
  -4   2   4 4958.34 557.384   6
  -4  -2  -4 5251.99 474.973   6
  -4  -2  -3 10364.2 525.767   1
  -4   2   3 11709.2 461.910   4
   4  -2   3 11768.8 862.803   3
   4   2  -3 11662.9 543.259   3
  -4   2   3 12207.0 707.972   7
  -4   2   3 11919.4 841.335   6
  -4  -2  -3 12289.4 706.487   6
  -4  -2  -2 132755. 1867.34   1
  -4   2   2 135518. 1532.37   4
   4  -2   2 135110. 2856.46   3
   4   2  -2 136154. 1841.55   3
  -4   2   2 132945. 2299.55   7
  -4   2   2 133569. 2663.84   6
  -4  -2  -2 135075. 2302.64   6
  -4  -2  -1 53740.2 1246.04   1
  -4   2   1 53404.9 990.302   4
   4   2  -1 51747.5 1078.14   4
  -4  -2  -1 55569.5 1192.97   3
   4   2  -1 52992.2 1178.48   3
   4  -2   1 52457.4 1798.83   3
  -4   2   1 53735.9 1475.72   7
  -4   2   1 53590.3 1699.77   6
  -4  -2  -1 55040.0 1503.52   6
  -4  -2   0 23690.8 883.466   1
  -4   2   0 22712.5 677.936   4
   4   2   0 23483.6 700.677   4
  -4  -2   0 24443.5 765.475   3
   4   2   0 23238.7 807.677   3
   4  -2   0 23932.4 1227.19   3
  -4   2   0 23551.6 985.820   7
  -4   2   0 24665.8 1183.10   6
  -4  -2   0 25379.1 1053.62   6
  -4  -2   1 55274.9 1591.97   2
  -4  -2   1 52578.6 1330.24   1
   4   2   1 53862.1 1017.60   4
  -4   2  -1 51173.5 1050.09   4
  -4  -2   1 53503.5 1080.43   3
   4   2   1 52641.7 1253.37   3
   4  -2  -1 55044.4 1841.73   3
  -4   2  -1 51413.1 1461.92   7
  -4   2  -1 52402.8 1713.68   6
   4   2   1 51781.4 1492.07   6
  -4  -2   1 52377.4 1526.29   6
  -4  -2   2 137941. 2516.12   2
  -4  -2   2 135027. 2187.42   1
   4   2   2 134352. 1560.82   4
  -4  -2   2 132956. 1682.80   3
   4   2   2 136060. 2053.97   3
   4  -2  -2 134836. 2872.29   3
  -4   2  -2 134881. 2391.18   7
   4  -2  -2 137209. 2545.77   7
  -4   2  -2 136079. 2775.53   6
   4   2   2 132122. 2356.69   6
  -4  -2   2 129448. 2464.15   6
  -4  -2   3 13134.9 856.879   2
  -4  -2   3 12087.2 727.971   1
   4   2   3 11702.7 470.061   4
  -4   2  -3 11237.8 713.152   7
  -4  -2   3 11345.6 487.307   3
   4   2   3 11922.0 642.690   3
   4  -2  -3 11483.0 871.138   3
   4  -2  -3 10014.1 745.726   7
  -4   2  -3 12668.8 888.172   6
   4   2   3 11179.2 695.052   6
  -4  -2   3 11259.6 770.089   6
  -4   2  -4 4912.53 592.338   6
  -4  -2   4 5934.42 618.161   2
   4   2   4 5294.39 331.419   4
  -4  -2   4 5015.81 332.011   3
   4   2   4 5007.25 457.156   3
   4  -2  -4 5635.38 647.953   3
   4  -2  -4 4737.80 515.701   7
  -4   2  -4 4708.06 478.718   7
   4   2   4 4445.98 454.696   6
  -4  -2   4 5866.71 592.343   6
   4  -2  -5 8934.16 698.446   7
  -4  -2   5 8485.90 731.303   2
   4   2   5 8168.56 577.597   3
  -4  -2   5 7082.23 398.619   3
   4  -2  -5 9015.00 784.475   3
   4   2   5 8275.66 602.936   6
  -4   2  -5 6849.62 670.356   6
  -4  -2   5 8094.07 681.173   6
   4  -2  -6 19566.5 1022.34   7
   4  -2  -6 18897.9 1139.14   3
  -4  -2   6 19716.1 1065.49   2
   4  -2  -6 18508.8 781.699   4
   4   2   6 18327.2 869.505   3
  -4  -2   6 19188.5 668.372   3
   4   2   6 17969.5 879.845   6
  -4   2  -6 18834.0 1104.15   6
  -4  -2   6 18441.6 1041.07   6
  -4  -2   7 22116.9 1142.16   2
   4  -2  -7 20975.5 858.639   4
   4   2   7 20938.8 956.987   3
  -4  -2   7 22355.9 1168.05   6
  -4  -2   7 21169.2 736.982   3
   4  -2  -7 21674.1 1214.44   3
   4  -2  -7 20128.6 1067.19   7
   4   2   7 20199.6 932.876   6
  -4   2  -7 19073.5 1124.21   6
  -4  -2   8 22897.2 1202.47   2
   4  -2  -8 22672.5 915.223   4
   4   2   8 24971.0 1075.88   3
  -4  -2   8 24379.3 822.274   3
   4  -2  -8 23579.9 1160.51   7
  -4   2  -8 22966.8 1257.29   6
  -4  -2   8 23026.2 1214.57   6
  -4  -2   9 8774.54 788.864   2
   4  -2  -9 9632.28 620.649   4
   4   2   9 9517.05 702.073   3
  -4  -2   9 8623.04 537.941   3
   4  -2  -9 8528.99 726.747   7
  -4   2  -9 9684.56 848.874   6
  -4  -2   9 8635.76 800.312   6
   4  -2 -10 5252.85 481.792   4
  -4  -2  10 4975.89 631.297   2
   4   2  10 5584.26 571.762   3
  -4  -2  10 5730.83 458.460   3
   4  -2 -10 5581.90 622.019   7
  -4   2 -10 5424.85 679.109   6
  -4  -2  11 28456.2 1413.33   2
   4   2  11 28906.3 1357.94   5
   4   2  11 29103.5 1264.67   3
  -4  -2  11 28966.3 1051.09   3
   4  -2 -11 28645.0 1345.10   7
  -4   2 -11 31060.9 1481.54   1
  -4   2 -11 27711.9 1442.49   6
  -4   2 -12 14236.4 1042.69   1
  -4  -2  12 14360.6 1037.17   2
   4   2  12 15478.4 1000.86   5
   4   2  12 13871.5 913.866   3
  -4  -2  12 13967.8 776.848   3
   4  -2 -12 15959.6 1022.86   7
  -4   2 -12 14235.0 1077.34   6
  -4  -2  13 2161.62 350.499   3
   4   2  13 2442.73 470.549   5
  -4   2 -13 1782.48 462.796   1
  -4  -2  13 873.345 378.233   2
   4   2  13 2756.27 460.748   3
   4  -2 -13 2590.01 500.008   7
   4  -2 -14 13914.4 995.988   7
  -4  -2  14 13044.8 1025.93   2
   4   2  14 12833.2 932.137   5
   4   2  14 12920.7 935.212   3
  -4   2 -14 12501.0 992.409   1
  -4  -2  14 13436.6 826.702   3
   4   2  15 3130.25 524.355   5
  -4  -2  15 3848.50 613.802   2
  -4  -2  15 4159.08 515.505   3
   4  -2 -15 3991.52 597.399   7
   4   2  15 4708.42 614.972   3
  -4   2 -15 3494.76 595.609   1
  -4   2 -16 3892.12 632.585   1
   4   2  16 3075.50 515.254   5
  -4  -2  16 4249.10 681.223   2
   4   2  16 3523.93 560.745   3
   4  -2 -16 4091.13 656.343   7
   4   2  17 22338.6 1259.99   5
  -4  -2  17 22232.7 1408.86   2
   4   2  17 18797.3 1228.14   3
  -4   2 -17 21333.9 1330.95   1
   4  -2 -17 21263.8 1311.69   7
  -4  -2  18 6873.51 830.286   2
   4   2  18 4933.29 653.485   5
  -4   2 -18 5956.18 760.724   1
   4   2  18 5963.14 769.310   3
   4  -2 -18 5887.92 757.811   7
   4   2  19 8094.41 812.764   5
   4   2  19 8028.94 862.820   3
  -4   2 -19 6815.74 815.587   1
  -4  -2  19 5705.26 797.688   2
   4  -2 -19 8049.64 890.537   7
   4  -2 -20 7342.73 866.269   7
   4   2  20 8657.48 857.872   5
   4   2  20 7830.89 874.800   3
  -4   2 -20 8006.02 881.098   1
  -4  -2  20 6092.55 826.740   2
  -4   2 -21 3937.48 667.311   1
   4   2  21 2251.10 523.869   5
   4  -2 -21 3157.49 651.503   7
  -4  -2  21 2944.10 605.883   2
   4   2  21 3405.01 658.869   3
  -4   2 -22 4739.08 723.544   1
   4   2  22 5214.39 696.494   5
  -4  -2  22 5467.74 819.604   2
   4   2  22 4410.02 720.250   3
   4  -2 -22 6077.02 845.501   7
   4   2  23 9081.51 912.585   5
  -4  -2  23 9679.52 1076.62   2
  -4   2 -23 10014.7 1010.29   1
   4   2  23 8595.59 967.074   3
   4  -2 -23 8472.50 966.030   7
   4   2  24 4956.77 758.452   5
  -4  -2  24 6014.76 880.190   2
   4   2  24 3567.46 719.883   3
   4  -2 -24 5829.43 835.619   7
  -4   2 -24 4565.50 734.130   1
   4  -2 -25 413.264 444.772   7
  -4  -2  25 147.432 390.134   2
   4   2  25 828.574 488.765   3
  -4   2 -25 353.255 392.067   1
   4  -2 -26 305.314 452.726   7
  -4  -2  26 126.015 406.742   2
  -4   2 -26-102.970 397.261   1
   4   2  26-255.740 414.596   3
  -4   2 -27 521.919 426.684   1
  -4  -2  27 410.668 475.429   2
   4   2  27 1271.20 506.308   3
   4  -2 -27 1821.38 607.716   7
  -4   2 -28 4307.62 764.431   1
  -4  -2  28 4749.30 854.679   2
   4   2  28 4397.77 839.441   3
   4  -2 -28 5270.96 865.682   7
  -4   2 -29 22.2687 523.373   1
  -4  -2  29-44.2896 444.863   2
   4   2  29-86.7577 472.418   3
   4  -2 -29 910.824 520.952   7
  -4   2 -30 327.150 494.603   1
  -4  -2  30-10.4218 483.730   2
   4   2  30 1244.60 567.259   3
   4  -2 -30 764.685 490.109   7
  -4   2 -31 2526.78 690.183   1
  -4  -2  31 4354.30 860.294   2
   4  -3  29 1786.85 645.124   3
   4   3 -29 360.364 570.327   1
   4  -3  28 1710.82 664.244   3
   4   3 -28 729.450 520.609   1
   4  -3  27 1679.77 592.165   3
   4   3 -27 244.952 546.859   1
   4  -3  26 539.328 464.679   3
   4   3 -26 172.142 490.398   1
  -4  -3 -25 928.972 386.988   7
   4  -3  25 495.849 395.669   3
   4   3 -25-144.650 524.234   1
   4  -3  24 492.702 477.554   3
  -4  -3 -24 548.252 333.316   7
   4   3 -24 749.416 487.676   1
  -4   3  23 4968.78 644.280   2
  -4  -3 -23 5901.23 657.844   7
   4  -3  23 6913.18 960.551   3
   4   3 -23 4924.79 829.947   1
  -4   3  22 6838.96 738.312   2
   4   3 -22 7626.05 945.796   1
  -4  -3 -22 7818.29 727.525   7
   4  -3  22 8419.96 1050.31   3
   4   3 -21 947.100 553.268   1
  -4   3  21 983.853 398.541   2
  -4  -3 -21 780.973 302.748   7
   4  -3  21 1447.92 554.731   3
  -4  -3 -20 11049.0 693.547   6
  -4   3  20 11121.5 887.882   2
  -4  -3 -20 12037.2 835.698   7
   4   3 -20 10609.4 1073.38   1
   4  -3  20 11165.6 1142.40   3
  -4   3  20 10851.1 1012.14   6
  -4  -3 -19 305.078 216.859   6
  -4   3  19 766.376 418.422   2
  -4   3  19 501.032 411.288   6
   4   3 -19 1234.95 588.749   1
  -4  -3 -19 519.703 289.824   7
   4  -3  19 419.936 423.299   3
   4   3 -18 27395.9 1558.15   1
   4  -3  18 27076.1 1660.86   3
  -4  -3 -18 27398.7 1168.77   7
  -4  -3 -18 25308.8 987.043   6
  -4   3  18 27241.7 1488.11   6
   4  -3  17 796.477 460.083   3
  -4  -3 -17 598.281 207.008   6
  -4   3  17 86.0766 335.213   6
  -4  -3 -17 907.472 200.040   2
  -4  -3 -17 759.435 269.473   7
  -4  -3 -16 18228.7 664.895   2
   4   3 -16 17914.7 1236.21   1
   4  -3  16 17905.6 1318.71   3
  -4  -3 -16 18702.3 901.794   7
  -4  -3 -16 17772.6 804.846   6
  -4   3  16 19233.2 1212.92   6
  -4  -3 -15 10133.8 532.359   2
   4   3 -15 9159.52 909.528   1
   4  -3  15 9197.73 976.539   3
  -4  -3 -15 9578.96 631.332   7
  -4  -3 -15 9680.97 587.904   6
  -4   3  15 9538.15 855.028   6
  -4  -3 -14 10602.8 553.842   2
   4   3 -14 8459.73 832.002   1
   4  -3  14 9534.76 958.083   3
  -4  -3 -14 10228.5 631.678   7
  -4  -3 -14 8921.02 562.521   6
  -4   3  14 9095.08 842.790   6
   4   3 -13 898.984 409.680   1
  -4  -3 -13 646.804 194.083   6
  -4   3  13 595.357 358.443   6
  -4  -3 -13 1526.77 289.655   2
  -4  -3 -13 627.090 197.535   7
   4  -3  13 333.121 316.160   3
  -4  -3 -12 7835.13 510.489   7
  -4  -3 -12 8196.59 529.746   2
   4   3 -12 7122.02 773.292   1
  -4   3  12 8151.99 773.162   6
   4  -3  12 8197.10 873.252   3
  -4  -3 -12 7566.50 505.930   6
  -4  -3 -11 21998.2 848.795   2
   4   3 -11 23393.7 1223.43   1
   4  -3  11 23569.1 1408.79   3
  -4  -3 -11 22316.6 797.534   7
  -4  -3 -11 21362.2 827.747   6
  -4   3  11 22477.1 1202.93   6
  -4   3  10 3385.81 505.737   6
  -4  -3 -10 4351.84 423.045   2
   4  -3  10 3820.20 637.450   3
  -4  -3 -10 3378.62 307.570   7
  -4  -3 -10 3384.33 362.650   6
   4   3 -10 2952.06 502.385   1
  -4  -3  -9 1381.15 249.960   6
  -4   3   9 1553.82 379.774   6
  -4  -3  -9 1639.30 318.172   2
   4  -3   9 643.784 374.120   3
  -4  -3  -9 1411.75 198.464   7
   4   3  -9 969.289 365.623   1
  -4   3   8 2320.85 445.952   6
  -4  -3  -8 1833.91 278.088   6
  -4  -3  -8 1712.78 191.334   7
  -4  -3  -8 2328.47 367.733   2
   4  -3   8 1509.93 459.609   3
   4   3  -8 2525.82 480.954   1
  -4  -3  -7 27185.9 1024.57   2
   4   3  -7 25361.6 1147.89   1
  -4   3   7 26676.1 889.437   4
  -4  -3  -7 24542.6 516.328   1
   4  -3   7 25827.1 1404.92   3
  -4   3   7 24391.9 1208.18   6
  -4  -3  -7 25648.6 920.338   6
  -4  -3  -6 10474.2 666.882   2
   4   3  -6 10720.0 743.586   1
  -4   3   6 9496.91 547.302   4
  -4  -3  -6 10148.2 383.924   1
   4  -3   6 10896.1 913.310   3
  -4   3   6 10313.0 797.953   6
  -4  -3  -6 9953.18 595.312   6
  -4   3   5 3797.30 511.718   6
  -4  -3  -5 4413.18 480.458   2
  -4   3   5 3773.49 359.410   4
  -4  -3  -5 4022.71 281.738   1
   4  -3   5 3673.07 583.762   3
   4   3  -5 3930.68 453.917   1
  -4  -3  -5 4690.04 425.967   6
  -4  -3  -4 10135.0 697.137   2
   4   3  -4 11466.9 710.306   1
  -4   3   4 10436.3 565.438   4
  -4  -3  -4 11669.0 495.460   1
   4  -3   4 9805.04 861.641   3
  -4   3   4 11200.3 834.573   6
  -4  -3  -4 11021.2 655.917   6
  -4  -3  -3 30843.0 1181.93   2
   4   3  -3 28937.8 1076.41   1
  -4   3   3 30780.9 968.309   4
  -4  -3  -3 29433.0 839.848   1
  -4   3   3 28092.8 1286.95   6
   4  -3   3 29923.5 1476.31   3
   4   3  -3 28505.3 570.880   3
  -4  -3  -3 31262.1 1099.02   6
  -4  -3  -2 32589.5 1239.47   2
  -4   3   2 32410.9 1016.58   4
  -4  -3  -2 32724.9 936.961   1
   4  -3   2 33911.7 1565.10   3
   4   3  -2 31950.1 691.904   3
  -4   3   2 31969.4 1386.47   6
  -4  -3  -2 33830.3 1181.85   6
  -4  -3  -1 13983.1 852.187   2
  -4   3   1 13435.8 676.807   4
  -4  -3  -1 14322.4 669.644   1
   4   3  -1 14383.0 515.573   3
   4  -3   1 14296.2 1020.58   3
  -4   3   1 13695.3 918.784   6
  -4  -3  -1 14578.5 804.089   6
   4  -3   0 2271.66 467.043   3
  -4   3   0 1806.45 415.854   6
  -4  -3   0 1872.39 330.197   6
   4  -3   0 1605.22 147.614   5
  -4  -3   0 2169.01 317.425   1
  -4   3   0 1780.20 294.471   4
   4   3   0 1296.35 240.020   4
  -4  -3   0 1702.67 391.986   2
   4   3   0 1470.17 152.034   7
   4   3   0 1565.08 208.557   3
  -4   3  -1 14373.3 960.578   6
  -4  -3   1 14818.7 915.968   2
   4  -3  -1 14552.4 467.696   5
   4   3   1 13655.2 685.954   4
  -4  -3   1 14169.1 724.388   1
   4   3   1 13155.0 559.201   3
   4  -3  -1 14702.0 1043.93   3
   4   3   1 12302.2 313.872   7
  -4  -3   1 14348.3 836.252   6
   4   3   1 13250.5 758.871   6
  -4  -3   2 33402.3 1357.78   2
   4  -3  -2 32060.4 761.966   5
   4   3   2 33246.6 1040.21   4
  -4  -3   2 33445.5 1152.01   1
   4   3   2 32270.5 926.914   3
   4  -3  -2 32887.6 1553.75   3
  -4   3  -2 33486.5 1470.48   6
   4   3   2 31871.4 1141.53   6
  -4  -3   2 34800.9 1324.67   6
   4  -3  -3 30902.1 1501.81   3
  -4  -3   3 31181.9 1340.62   2
   4  -3  -3 31114.3 819.768   5
   4   3   3 30376.4 979.036   4
  -4  -3   3 31079.2 1142.05   1
   4   3   3 30033.0 934.875   3
   4  -3  -3 27877.6 1312.70   7
  -4   3  -3 30591.1 1417.48   6
   4   3   3 30557.9 1104.01   6
  -4  -3   3 32322.7 1311.88   6
   4  -3  -4 11120.3 855.153   7
   4  -3  -4 10635.5 522.979   5
  -4  -3   4 11549.8 854.130   2
   4   3   4 10930.8 588.294   4
   4   3   4 10569.6 592.008   3
   4  -3  -4 12341.5 982.519   3
   4   3   4 11012.1 664.471   6
  -4   3  -4 10727.7 867.670   6
  -4  -3   4 12177.6 840.443   6
  -4   3  -5 3716.95 551.452   6
   4  -3  -5 4094.23 608.195   3
  -4  -3   5 3548.01 496.573   6
   4  -3  -5 4334.51 368.153   5
   4   3   5 3780.00 365.034   4
  -4  -3   5 2900.24 475.207   2
   4   3   5 3738.92 385.592   3
   4  -3  -5 3559.31 523.733   7
   4   3   5 3856.86 406.965   6
   4  -3  -6 10099.5 570.047   5
  -4  -3   6 11039.7 873.818   2
   4   3   6 9914.81 555.061   4
   4   3   6 10322.5 639.505   3
   4  -3  -6 10254.0 933.267   3
   4  -3  -6 10793.2 850.965   7
  -4   3  -6 11082.4 919.620   6
   4   3   6 9637.91 614.151   6
   4  -3  -7 26004.9 955.498   5
  -4  -3   7 26958.3 1353.74   2
   4   3   7 27402.7 893.272   4
   4   3   7 26504.6 1037.96   3
  -4  -3   7 25130.7 441.468   3
   4  -3  -7 25972.6 1432.05   3
   4  -3  -7 27416.5 1350.61   7
   4   3   7 26289.4 1005.73   6
  -4   3  -7 29302.2 1473.00   6
   4   3   8 1876.77 346.374   3
   4  -3  -8 2372.19 337.627   5
  -4   3  -8 2350.24 533.017   1
   4  -3  -8 1706.20 340.782   4
  -4  -3   8 1256.35 403.210   2
   4  -3  -8 2004.92 429.573   7
  -4  -3   8 1740.00 151.585   3
  -4   3  -8 1352.65 423.497   6
  -4  -3   9 548.222 399.379   2
  -4   3  -9 1092.88 424.917   1
   4   3   9 1756.24 384.353   3
   4  -3  -9 2385.05 478.889   7
  -4  -3   9 1149.43 150.719   3
  -4   3  -9 1274.05 389.035   6
  -4   3 -10 2695.37 521.531   6
   4   3  10 3025.96 559.874   5
   4   3  10 3911.96 490.669   3
  -4  -3  10 3777.48 595.270   2
  -4  -3  10 3155.96 268.899   3
  -4   3 -10 3048.77 587.875   1
   4  -3 -10 3115.13 518.926   7
  -4  -3  11 23033.7 1360.48   2
   4   3  11 22619.2 1312.58   5
   4   3  11 21230.2 1090.83   3
  -4  -3  11 22198.8 740.102   3
   4  -3 -11 23011.1 1314.79   7
  -4   3 -11 22315.4 1371.01   1
  -4   3 -11 20145.2 1302.14   6
  -4  -3  12 7412.15 490.625   3
  -4  -3  12 7115.01 809.713   2
   4   3  12 8840.42 858.391   5
   4   3  12 8190.36 726.307   3
  -4   3 -12 8046.70 892.909   1
   4  -3 -12 8343.92 839.824   7
  -4  -3  13 917.116 229.773   3
   4  -3 -13 659.292 380.692   7
   4   3  13 504.588 414.078   5
  -4   3 -13 855.583 410.920   1
  -4  -3  13 982.272 458.205   2
   4   3  13 873.554 376.405   3
   4   3  14 10115.4 914.752   5
  -4  -3  14 10360.7 1004.11   2
   4   3  14 9948.76 828.518   3
  -4  -3  14 9188.08 603.471   3
  -4   3 -14 9001.27 932.922   1
   4  -3 -14 9967.39 937.356   7
   4  -3 -15 10702.0 993.876   7
   4   3  15 9799.87 925.510   5
  -4  -3  15 9638.43 982.475   2
   4   3  15 10216.0 873.032   3
  -4   3 -15 9490.26 953.222   1
  -4  -3  15 9268.50 652.971   3
   4   3  16 16316.2 1166.54   5
  -4  -3  16 17808.2 1326.28   2
   4   3  16 17395.7 1172.20   3
  -4   3 -16 17755.2 1300.24   1
   4  -3 -16 16823.7 1230.00   7
  -4  -3  16 17524.0 923.603   3
   4   3  17 926.725 481.550   5
  -4  -3  17 976.843 482.698   2
  -4   3 -17 598.512 439.599   1
   4   3  17 1864.77 505.172   3
   4  -3 -17 761.727 434.179   7
   4   3  18 25334.5 1451.10   5
  -4  -3  18 27235.3 1694.89   2
   4   3  18 28631.2 1513.52   3
  -4   3 -18 26866.6 1618.24   1
   4  -3 -18 27128.4 1619.28   7
   4  -3 -19 434.536 456.427   7
   4   3  19 437.639 414.039   5
  -4   3 -19 748.627 470.614   1
  -4  -3  19 346.074 387.332   2
   4   3  19 1467.68 521.329   3
   4   3  20 10012.7 976.672   5
  -4  -3  20 11602.6 1168.00   2
   4   3  20 12165.8 1067.92   3
  -4   3 -20 12400.5 1148.02   1
   4  -3 -20 12337.0 1149.10   7
  -4   3 -21 921.500 481.726   1
   4   3  21 462.113 369.739   5
   4  -3 -21 1493.93 502.372   7
  -4  -3  21 705.096 498.293   2
   4   3  21 835.911 470.143   3
   4  -3 -22 5698.38 850.075   7
  -4   3 -22 6940.81 911.669   1
   4   3  22 8274.64 900.891   5
  -4  -3  22 6965.60 997.095   2
   4   3  22 5901.89 864.299   3
  -4   3 -23 6140.56 873.015   1
   4   3  23 4688.62 746.985   5
  -4  -3  23 5500.24 907.033   2
   4   3  23 5765.90 839.639   3
   4  -3 -23 5038.04 825.182   7
   4   3  24 443.610 438.767   5
  -4   3 -24 690.384 453.596   1
  -4  -3  24-194.116 440.238   2
   4   3  24 884.584 489.901   3
   4  -3 -24 270.743 402.957   7
   4   3  25 775.268 466.573   5
   4   3  25 474.153 461.812   3
  -4  -3  25 555.708 450.001   2
   4  -3 -25-336.401 485.701   7
  -4   3 -25 578.522 464.045   1
   4   3  26 1207.61 548.396   3
   4   3  26 1286.08 529.697   5
   4  -3 -26 1605.82 590.543   7
  -4  -3  26 589.101 502.885   2
  -4   3 -26 1761.50 582.401   1
  -4  -3  27 1040.38 490.138   2
   4   3  27 1179.29 519.182   3
  -4   3 -27 1645.31 608.885   1
   4  -3 -27 1398.33 514.079   7
  -4   3 -28-331.493 535.138   1
   4  -3 -28-95.7695 486.516   7
  -4  -3  28 717.681 568.546   2
   4   3  28 1213.70 630.478   3
   4   3  29 1570.59 593.619   3
  -4   3 -29-27.0668 524.735   1
  -4  -3  29 884.534 463.129   2
   4  -3 -29 143.388 409.882   7
  -4   3 -30-1455.79 698.074   1
  -4  -3  30-351.070 574.335   2
  -4   3 -31 2169.35 684.665   1
  -4  -3  31 2180.96 664.656   2
  -4   3 -32 1438.82 681.867   1
  -4  -3  32 2652.04 828.091   2
  -4   3 -33 1104.86 569.397   1
   4  -4  28 754.347 560.343   3
   4   4 -28 767.053 583.280   1
   4   4 -27 699.382 607.332   1
   4  -4  27 105.218 517.919   3
   4   4 -26 1032.22 625.955   1
   4  -4  26 374.886 394.344   3
   4   4 -25 1443.64 596.991   1
   4  -4  25 442.666 437.633   3
   4   4 -24 1070.22 591.726   1
   4  -4  24 1348.20 588.563   3
   4   4 -23-112.547 479.121   1
   4  -4  23 238.619 367.794   3
   4   4 -22 821.453 539.340   1
   4  -4  22 683.881 436.315   3
   4   4 -21 2885.59 721.043   1
  -4  -4 -21 2732.26 504.687   7
  -4   4  21 2094.30 495.750   2
   4  -4  21 2545.16 671.797   3
   4   4 -20 15170.4 1271.07   1
   4  -4  20 14029.0 1308.34   3
  -4  -4 -20 16158.6 1034.04   7
  -4   4  20 14216.9 1122.69   6
   4   4 -19 9461.98 1034.57   1
   4  -4  19 9789.92 1100.02   3
  -4  -4 -19 10422.6 819.815   7
  -4   4  19 9860.54 939.582   6
   4   4 -18 4118.90 750.536   1
  -4   4  18 4704.78 668.798   6
  -4  -4 -18 4319.81 541.401   7
   4  -4  18 4402.85 786.574   3
   4   4 -17 3504.48 678.871   1
  -4   4  17 2853.90 566.471   6
  -4  -4 -17 2781.84 434.575   7
   4  -4  17 3068.26 670.506   3
   4   4 -16 2922.58 628.917   1
  -4   4  16 2928.89 541.515   6
  -4  -4 -16 2852.18 433.085   7
   4  -4  16 2584.34 611.213   3
  -4  -4 -16 2617.89 244.391   6
  -4  -4 -15 32896.7 901.642   2
   4   4 -15 35488.0 1696.74   1
   4  -4  15 34442.0 1860.37   3
  -4  -4 -15 33573.3 1285.34   7
  -4  -4 -15 32076.6 813.513   6
  -4   4  15 33812.2 1559.25   6
  -4  -4 -14 12136.0 765.603   7
  -4  -4 -14 12964.8 617.019   2
   4   4 -14 15282.1 1160.59   1
   4  -4  14 13281.7 1176.69   3
  -4  -4 -14 12278.4 521.512   6
  -4   4  14 13400.2 990.238   6
  -4  -4 -13 19973.3 801.195   2
   4   4 -13 21108.4 1287.85   1
   4  -4  13 19573.4 1404.75   3
  -4  -4 -13 20786.7 945.720   7
  -4  -4 -13 19553.7 660.551   6
  -4   4  13 20466.6 1199.00   6
  -4   4  12 19751.5 1157.84   6
  -4  -4 -12 19410.9 818.772   2
   4   4 -12 20858.7 1246.73   1
   4  -4  12 18511.5 1322.77   3
  -4  -4 -12 19965.2 891.932   7
  -4  -4 -12 19429.2 676.876   6
  -4  -4 -11 13015.6 704.198   2
   4   4 -11 12631.1 976.343   1
   4  -4  11 12045.8 1090.64   3
  -4  -4 -11 11275.3 656.466   7
  -4   4  11 11077.7 870.843   6
  -4  -4 -11 12271.3 561.569   6
  -4  -4 -10 34696.2 1159.16   2
   4   4 -10 34430.7 1484.08   1
  -4   4  10 36490.4 1219.23   4
   4  -4  10 35183.1 1776.86   3
  -4  -4 -10 34358.1 1061.04   7
  -4   4  10 33874.0 1479.27   6
  -4  -4 -10 34025.6 941.223   6
  -4  -4  -9 8332.74 614.780   2
   4   4  -9 9236.92 819.067   1
  -4   4   9 8822.60 647.482   4
   4  -4   9 9191.97 946.189   3
  -4   4   9 9905.65 834.365   6
  -4  -4  -9 9757.54 532.264   6
  -4  -4  -8 16665.8 851.547   2
   4   4  -8 16806.4 1009.52   1
  -4   4   8 17380.7 852.423   4
   4  -4   8 15600.4 1178.76   3
  -4   4   8 16341.8 1024.03   6
  -4  -4  -8 15592.2 685.209   6
  -4   4   7 2819.68 471.054   6
   4   4  -7 3333.13 515.637   1
  -4   4   7 2786.83 378.400   4
  -4  -4  -7 2928.77 392.395   2
   4  -4   7 3394.00 616.363   3
  -4  -4  -7 3274.62 357.305   6
   4   4  -6 4609.23 560.639   1
  -4   4   6 4202.95 452.201   4
  -4  -4  -6 3899.28 452.425   2
  -4  -4  -6 4050.91 209.081   1
  -4   4   6 5064.23 613.930   6
   4  -4   6 4750.77 684.420   3
  -4  -4  -6 5182.19 442.140   6
  -4  -4  -5 10496.4 733.141   2
   4   4  -5 10339.0 734.353   1
  -4   4   5 9879.52 660.013   4
  -4  -4  -5 10034.8 420.463   1
   4  -4   5 11279.9 981.138   3
  -4  -4  -5 10421.4 622.558   6
  -4   4   5 11136.5 860.213   6
   4   4  -4 4205.74 492.341   1
  -4   4   4 3759.32 445.844   4
  -4  -4  -4 4137.44 510.602   2
  -4  -4  -4 4286.63 321.856   1
  -4   4   4 5637.75 647.840   6
   4  -4   4 3772.43 622.284   3
  -4  -4  -4 4461.90 441.410   6
  -4  -4  -3 25591.3 1171.53   2
   4   4  -3 26131.5 1044.87   1
  -4   4   3 27614.9 1110.78   4
  -4  -4  -3 26004.8 825.168   1
   4  -4   3 25166.0 1453.91   3
  -4   4   3 25364.2 1284.95   6
  -4  -4  -3 25179.7 1018.40   6
  -4  -4  -2 7187.15 670.028   2
   4   4  -2 6931.95 547.000   1
  -4   4   2 7769.23 625.049   4
  -4  -4  -2 6449.19 461.450   1
   4  -4   2 6351.50 759.410   3
  -4   4   2 6766.34 714.862   6
  -4  -4  -2 7314.15 589.192   6
  -4  -4  -1 23383.5 1173.59   2
   4   4  -1 22811.4 899.193   1
  -4   4   1 24619.3 1074.53   4
  -4   4   1 25309.6 1295.50   6
  -4  -4  -1 23241.1 891.938   1
   4  -4   1 24181.7 1423.49   3
   4   4   0 5175.74 433.809   1
  -4  -4   0 6332.73 672.857   2
  -4   4   0 4923.10 521.638   4
  -4  -4   0 5782.37 489.997   1
   4   4   0 5356.82 287.163   3
   4  -4   0 6472.97 785.610   3
   4   4   0 5272.70 374.141   7
  -4   4   0 6176.03 690.260   6
  -4  -4   1 25128.5 1261.41   2
  -4  -4   1 24322.7 998.543   1
   4   4   1 24993.9 688.721   3
   4  -4  -1 24139.8 1434.54   3
   4   4   1 23687.1 715.522   7
  -4   4  -1 24020.8 1296.54   6
  -4  -4   2 8637.96 794.496   2
  -4  -4   2 7904.11 616.245   1
   4   4   2 7391.75 417.508   3
   4  -4  -2 6678.53 801.354   3
   4   4   2 7212.89 371.915   7
  -4   4  -2 7467.42 765.034   6
   4   4   2 6916.91 554.081   6
   4   4   3 26062.7 648.733   7
  -4  -4   3 27778.0 1373.28   2
   4  -4  -3 27393.3 845.459   5
   4   4   3 25817.7 821.285   3
   4  -4  -3 26615.9 1504.22   3
  -4   4  -3 26467.9 1395.75   6
   4   4   3 25580.4 1000.23   6
  -4   4  -4 3651.76 577.905   6
   4   4   4 3979.41 406.754   6
   4  -4  -4 4849.25 717.372   3
  -4  -4   4 4572.19 624.481   2
   4  -4  -4 4390.09 383.778   5
   4   4   4 4119.66 370.347   3
   4   4   4 3601.83 241.504   7
   4  -4  -4 4475.19 647.889   7
   4  -4  -5 9199.05 875.692   7
   4  -4  -5 10036.8 595.870   5
  -4  -4   5 10329.3 884.171   2
   4   4   5 10541.7 602.874   3
   4  -4  -5 10042.3 973.915   3
  -4   4  -5 9714.71 891.199   6
   4   4   5 9988.10 608.394   6
  -4   4  -6 4263.38 652.785   6
   4  -4  -6 4567.21 698.920   3
   4  -4  -6 4286.13 421.620   5
   4   4   6 4884.46 448.677   3
  -4  -4   6 5247.86 691.378   2
   4  -4  -6 4986.57 671.245   7
   4   4   6 4265.50 398.299   6
   4  -4  -7 2636.73 596.837   3
   4  -4  -7 2989.15 377.730   5
  -4   4  -7 3216.84 610.829   1
   4   4   7 3182.06 416.297   3
  -4  -4   7 3572.23 616.747   2
  -4   4  -7 2154.39 484.417   6
   4  -4  -7 1806.62 461.453   7
   4   4   7 2864.12 337.782   6
  -4  -4   8 15808.7 1148.50   2
   4   4   8 17228.9 875.408   3
   4  -4  -8 16475.2 1185.09   7
[truncated: 262,512 more chars]
