# Supplementary material for: Amycolachromones A–F, Isolated from a Streptomycin-Resistant Strain of the Deep-Sea Marine Actinomycete Amycolatopsis sp. WP1
Source: Mar Drugs. 2022 Feb 24;20(3):162. doi: 10.3390/md20030162 (PMC8949813; doi:10.3390/md20030162)
Supplement: Supplementary file 1 [file marinedrugs-20-00162-s001.zip › phem_6B-1/phem_6B-1/phem_6B-1/struct/tmp/exp_phem_6B1.prp]

++++++++++++++++++++++++++++++++++++++++++++++++++++++++++++++++++++++++++++++
+  XPREP  - Reciprocal space exploration - Version 6.12 - W95/98/NT/2000/ME  +
+  COPYRIGHT(c) 2001 Bruker-AXS                         All Rights Reserved  +
+  exp_phem_6B1                          started at 15:21:46 on 15-Sep-2017  +
++++++++++++++++++++++++++++++++++++++++++++++++++++++++++++++++++++++++++++++


Original cell in Angstroms and degrees:

    7.776    8.699   26.820    90.00    90.00    90.00

   20064 Reflections read from file exp_phem_6B1.hkl; mean (I/sigma) =   12.24


Lattice exceptions:  P      A      B      C      I      F     Obv    Rev    All

N (total) =           0  10021  10022   9993  10055  15018  13367  13382  20064
N (int>3sigma) =      0   6656   6620   6562   6699   9919   8923   8931  13306
Mean intensity =    0.0   14.5   16.2   17.1   14.8   15.9   15.4   15.6   15.6
Mean int/sigma =    0.0   12.0   12.4   12.5   12.0   12.3   12.1   12.2   12.3

Lattice type: P chosen          Volume:      1814.21

-------------------------------------------------------------------------------

DETERMINATION OF REDUCED (NIGGLI) CELL

Transformation from original cell (HKLF-matrix): 
    1.0000  0.0000  0.0000    0.0000  1.0000  0.0000    0.0000  0.0000  1.0000

Unitcell:       7.776    8.699   26.820   90.00   90.00   90.00

Niggli form:     a.a =     60.47      b.b =     75.68      c.c =    719.29
                 b.c =      0.00      a.c =      0.00      a.b =      0.00

-------------------------------------------------------------------------------

Search for higher metric symmetry
Identical indices and Friedel opposites combined before calculating R(sym)
------------------------------------------------------------------------------
Option A: FOM = 0.000 deg.   ORTHORHOMBIC P-lattice   R(sym) = 0.030 [   5801]
Cell:    7.776   8.699  26.820   90.00   90.00   90.00    Volume:      1814.21
Matrix: 1.0000  0.0000  0.0000  0.0000  1.0000  0.0000  0.0000  0.0000  1.0000

Option A selected

-------------------------------------------------------------------------------

SPACE GROUP DETERMINATION


Lattice exceptions:  P      A      B      C      I      F     Obv    Rev    All

N (total) =           0  10021  10022   9993  10055  15018  13367  13382  20064
N (int>3sigma) =      0   6656   6620   6562   6699   9919   8923   8931  13306
Mean intensity =    0.0   14.5   16.2   17.1   14.8   15.9   15.4   15.6   15.6
Mean int/sigma =    0.0   12.0   12.4   12.5   12.0   12.3   12.1   12.2   12.3


Crystal system O and Lattice type P selected

Mean |E*E-1| = 0.743 [expected .968 centrosym and .736 non-centrosym]

Chiral flag NOT set


Systematic absence exceptions:

         b--   c--   n--  21--   -c-   -a-   -n-  -21-   --a   --b   --n  --21 

N       797   814   823    11   651   664   647    14   253   251   258    35
N I>3s  506   535   513     0   431   454   401     0   137   150   131     0
<I>    21.5  18.3  20.1   0.1  19.1  19.0  19.2   0.1  41.0  15.8  30.1   0.4
<I/s>  14.9  14.6  14.3   0.4  14.6  14.7  14.2   0.3  19.2  13.0  14.2   1.2


Identical indices and Friedel opposites combined before calculating R(sym)

Option  Space Group  No.  Type  Axes  CSD  R(sym) N(eq)  Syst. Abs.   CFOM

[A] P2(1)2(1)2(1)  # 19  chiral   1  5917  0.030   5801  1.2 / 12.3   0.90

Option [A] chosen

-------------------------------------------------------------------------------

INTENSITY STATISTICS FOR DATASET # 1  exp_phem_6B1.hkl

 Resolution  #Data #Theory %Complete Redundancy Mean I Mean I/s R(int) R(sigma)

 Inf - 2.10     143    152     94.1    10.22      95.6  174.28  0.0136  0.0044
2.10 - 1.65     140    140    100.0    11.40      37.5   91.79  0.0211  0.0078
1.65 - 1.40     164    164    100.0    10.40      13.4   49.02  0.0372  0.0161
1.40 - 1.25     167    167    100.0    10.47      12.1   39.57  0.0479  0.0196
1.25 - 1.15     164    164    100.0     9.66      12.7   37.61  0.0512  0.0220
1.15 - 1.05     222    222    100.0     8.65       8.1   23.92  0.0643  0.0330
1.05 - 1.00     147    147    100.0     8.46       5.1   16.96  0.0933  0.0486
1.00 - 0.95     185    185    100.0     7.75       3.8   13.06  0.1211  0.0644
0.95 - 0.90     221    221    100.0     7.64       2.4    9.14  0.1641  0.0917
0.90 - 0.85     274    274    100.0     6.99       1.6    6.25  0.2368  0.1370
0.85 - 0.80     345    345    100.0     6.48       1.4    5.07  0.2821  0.1671
0.80 - 0.75     410    443     92.6     2.88       1.1    2.87  0.3327  0.3502
0.75 - 0.72     117    289     40.5     0.55       0.9    1.56  0.3545  0.5872
------------------------------------------------------------------------------
0.85 - 0.72     872   1077     81.0     3.41       1.2    3.57  0.2983  0.2875
 Inf - 0.72    2699   2913     92.7     6.89      11.3   28.03  0.0360  0.0252

Merged [A],  lowest resolution =  6.70 Angstroms,    599 outliers downweighted

-------------------------------------------------------------------------------

Dataset # 2 created containing   18627 data 
 restricted to range  0.800 < d < 9999.99 Angstroms

-------------------------------------------------------------------------------

Current dataset is # 2  exp_phem_6B1.hkl

-------------------------------------------------------------------------------

Determination of unit-cell contents

Formula: CHO                                               

Formula weight =     29.02

Tentative Z (number of formula units/cell) =  53.0  giving rho = 1.408,
non-H atomic volume =  17.1  and following cell contents and analysis:

 C      53.00    41.39 %              H      53.00     3.47 %
 O      53.00    55.14 %

F(000) =     795.0        Mo-K(alpha) radiation        Mu (mm-1) =   0.13


-------------------------------------------------------------------------------

File temp_5.ins set up as follows:

TITL temp_5 in P2(1)2(1)2(1) 
CELL 0.71073   7.7760   8.6993  26.8196  90.000  90.000  90.000
ZERR   53.00   0.0003   0.0004   0.0011   0.000   0.000   0.000
LATT -1
SYMM 0.5-X, -Y, 0.5+Z
SYMM -X, 0.5+Y, 0.5-Z
SYMM 0.5+X, 0.5-Y, -Z
SFAC C H O
UNIT 53 53 53
TREF
HKLF 4
END 

   18627 Reflections written to new reflection file temp_5.hkl

-------------------------------------------------------------------------------
