# Supplementary material for: Amycolachromones A–F, Isolated from a Streptomycin-Resistant Strain of the Deep-Sea Marine Actinomycete Amycolatopsis sp. WP1
Source: Mar Drugs. 2022 Feb 24;20(3):162. doi: 10.3390/md20030162 (PMC8949813; doi:10.3390/md20030162)
Supplement: Supplementary file 1 [file marinedrugs-20-00162-s001.zip › phem_6B-1/phem_6B-1/phem_6B-1/struct/tmp/exp_phem_6B1_red.sum]

DC PROFFIT - Profile-fitting data reduction algorithm (Version 1.171.37.35 (release 13-08-2014 CrysAlis171 .NET),compiled Aug 13 2014,18:06:35)
DC PROFFIT - Started at Thu Sep 14 21:22:56 2017
Experiment file name: C:\data\2017_09\exp_phem_6B1\exp_phem_6B1
Output file name: C:\data\2017_09\exp_phem_6B1\exp_phem_6B1
Data reduction with automatic settings
   UB - matrix:
       0.014238    0.008599   -0.025888   (  0.000004    0.000004    0.000001 )
       0.087939    0.015791    0.004644   (  0.000003    0.000003    0.000001 )
       0.018854   -0.079573   -0.001876   (  0.000004    0.000004    0.000001 )
      7.78962 (    0.00029 )     8.69459 (    0.00040 )    26.89993 (    0.00132 )
     90.00115 (    0.00386 )    90.10614 (    0.00350 )    90.08389 (    0.00336 )
  V =      1821.86
Selected cell (from UM rr/UM ttt/UM f):
32     7.7896     8.6946    26.8999    90.0012    90.1061    90.0839         oP
Cross checking gral lattice...
Lattice type P selected
Background parameters (old style):       25       25 SHORT follow:0
Per-frame model refinement: ON
Single frame average background scaling: OFF
Dual wavelength al1-al2: ON 
2-cycle 3D peak analysis: ON
Background computed as FLOAT type: OFF
Use 3D profile fitting: ON
Adjust masks according to prediction uncertainty (for high angle data): OFF
Follow profile size changes with incidence angle: ON
Reject reflections with bad profiles: OFF
Use JETSHADOW for masking shadowed areas: OFF
Space group determination with Gral
AutoChem attempted
  0 Extinction conditions:

PROFFITPEAK - Precise peak table update based on 3D profile analysis (2005-2013)
PROFFITPEAK - Started at Thu Sep 14 21:22:56 2017
Experiment file name: C:\data\2017_09\exp_phem_6B1\exp_phem_6B1
Maximum reflection width (in deg): 2.00
I/sigma threshold: 7.00

Lattice type P used

*** 3D peak analysis started - run 1 ***

Profile size analysis (per resolution)
              |         Average profile size - assuming Gaussian shape (in degrees)            |
  Resolution  |  # of peaks  |   sig_e1 (stddev)   |   sig_e2 (stddev)   |   sig_e3 (stddev)   |
 ------------ | ------------ | ------------------- | ------------------- | ------------------- |
  5.77- 2.70  |        81    |    1.330 ( 0.206)   |    1.210 ( 0.224)   |    0.896 ( 0.389)   |
  2.69- 2.22  |        81    |    1.316 ( 0.189)   |    1.187 ( 0.229)   |    0.906 ( 0.424)   |
  2.22- 1.89  |        81    |    1.250 ( 0.224)   |    1.171 ( 0.248)   |    0.841 ( 0.391)   |
  1.89- 1.61  |        81    |    1.232 ( 0.235)   |    1.164 ( 0.236)   |    0.740 ( 0.332)   |
  1.61- 1.43  |        81    |    1.247 ( 0.237)   |    1.245 ( 0.268)   |    0.786 ( 0.439)   |
  1.43- 1.30  |        81    |    1.312 ( 0.239)   |    1.261 ( 0.281)   |    0.807 ( 0.360)   |
  1.30- 1.22  |        81    |    1.277 ( 0.239)   |    1.264 ( 0.270)   |    0.828 ( 0.352)   |
  1.22- 1.15  |        81    |    1.327 ( 0.248)   |    1.277 ( 0.264)   |    0.933 ( 0.431)   |
  1.15- 1.05  |        81    |    1.395 ( 0.197)   |    1.249 ( 0.268)   |    0.920 ( 0.376)   |
  1.05- 0.80  |        82    |    1.375 ( 0.241)   |    1.218 ( 0.230)   |    0.967 ( 0.377)   |
 ------------ | ------------ | ------------------- | ------------------- | ------------------- |
  5.77- 0.80  |       811    |    1.306 ( 0.232)   |    1.225 ( 0.255)   |    0.863 ( 0.395)   |

Optimal grid size for profile fitting: 19 x 19

*** 3D peak analysis started - run 2 ***

Profile size analysis (per resolution)
              |         Average profile size - assuming Gaussian shape (in degrees)            |
  Resolution  |  # of peaks  |   sig_e1 (stddev)   |   sig_e2 (stddev)   |   sig_e3 (stddev)   |
 ------------ | ------------ | ------------------- | ------------------- | ------------------- |
  5.31- 2.07  |        92    |    1.257 ( 0.218)   |    1.349 ( 0.189)   |    0.935 ( 0.500)   |
  2.07- 1.72  |        92    |    1.292 ( 0.203)   |    1.238 ( 0.210)   |    0.828 ( 0.333)   |
  1.71- 1.52  |        92    |    1.241 ( 0.195)   |    1.248 ( 0.188)   |    0.880 ( 0.432)   |
  1.52- 1.38  |        92    |    1.277 ( 0.165)   |    1.216 ( 0.210)   |    0.837 ( 0.437)   |
  1.38- 1.29  |        92    |    1.263 ( 0.171)   |    1.161 ( 0.222)   |    0.783 ( 0.407)   |
  1.29- 1.21  |        92    |    1.235 ( 0.179)   |    1.173 ( 0.204)   |    0.797 ( 0.410)   |
  1.21- 1.15  |        92    |    1.280 ( 0.157)   |    1.119 ( 0.195)   |    0.861 ( 0.388)   |
  1.15- 1.10  |        92    |    1.276 ( 0.169)   |    1.162 ( 0.201)   |    0.864 ( 0.353)   |
  1.10- 1.01  |        92    |    1.257 ( 0.175)   |    1.093 ( 0.180)   |    0.823 ( 0.319)   |
  1.01- 0.80  |        90    |    1.235 ( 0.179)   |    1.069 ( 0.209)   |    0.868 ( 0.276)   |
 ------------ | ------------ | ------------------- | ------------------- | ------------------- |
  5.31- 0.80  |       918    |    1.262 ( 0.183)   |    1.183 ( 0.216)   |    0.848 ( 0.393)   |

Optimal grid size for profile fitting: 17 x 17

*** 3D peak analysis started - run 3 ***

Profile size analysis (per resolution)
              |         Average profile size - assuming Gaussian shape (in degrees)            |
  Resolution  |  # of peaks  |   sig_e1 (stddev)   |   sig_e2 (stddev)   |   sig_e3 (stddev)   |
 ------------ | ------------ | ------------------- | ------------------- | ------------------- |
  5.30- 2.08  |        96    |    1.458 ( 0.197)   |    1.215 ( 0.200)   |    0.895 ( 0.457)   |
  2.08- 1.75  |        96    |    1.376 ( 0.229)   |    1.148 ( 0.233)   |    0.883 ( 0.372)   |
  1.75- 1.56  |        96    |    1.325 ( 0.244)   |    1.223 ( 0.177)   |    0.828 ( 0.401)   |
  1.55- 1.42  |        96    |    1.307 ( 0.251)   |    1.129 ( 0.211)   |    0.762 ( 0.308)   |
  1.41- 1.29  |        96    |    1.272 ( 0.244)   |    1.147 ( 0.193)   |    1.042 ( 1.835)   |
  1.29- 1.21  |        96    |    1.266 ( 0.247)   |    1.138 ( 0.214)   |    0.856 ( 0.392)   |
  1.21- 1.15  |        96    |    1.286 ( 0.245)   |    1.137 ( 0.181)   |    0.889 ( 0.414)   |
  1.14- 1.07  |        96    |    1.243 ( 0.260)   |    1.128 ( 0.163)   |    0.986 ( 0.677)   |
  1.07- 1.00  |        96    |    1.267 ( 0.266)   |    1.103 ( 0.177)   |    1.042 ( 0.963)   |
  1.00- 0.80  |        96    |    1.198 ( 0.272)   |    1.064 ( 0.185)   |    1.005 ( 0.789)   |
 ------------ | ------------ | ------------------- | ------------------- | ------------------- |
  5.30- 0.80  |       960    |    1.300 ( 0.256)   |    1.143 ( 0.200)   |    0.919 ( 0.799)   |

Optimal grid size for profile fitting: 17 x 17

*** 3D peak analysis started - run 4 ***

Profile size analysis (per resolution)
              |         Average profile size - assuming Gaussian shape (in degrees)            |
  Resolution  |  # of peaks  |   sig_e1 (stddev)   |   sig_e2 (stddev)   |   sig_e3 (stddev)   |
 ------------ | ------------ | ------------------- | ------------------- | ------------------- |
  4.85- 2.66  |        37    |    1.106 ( 0.157)   |    1.274 ( 0.186)   |    1.127 ( 0.590)   |
  2.65- 2.21  |        37    |    1.123 ( 0.189)   |    1.323 ( 0.334)   |    1.072 ( 0.456)   |
  2.19- 1.91  |        37    |    1.139 ( 0.177)   |    1.257 ( 0.367)   |    0.928 ( 0.450)   |
  1.91- 1.67  |        37    |    1.239 ( 0.126)   |    1.367 ( 0.466)   |    0.837 ( 0.332)   |
  1.67- 1.48  |        37    |    1.228 ( 0.131)   |    1.462 ( 0.469)   |    0.853 ( 0.571)   |
  1.47- 1.34  |        37    |    1.187 ( 0.150)   |    1.648 ( 0.353)   |    0.973 ( 0.416)   |
  1.34- 1.25  |        37    |    1.204 ( 0.128)   |    1.522 ( 0.403)   |    0.810 ( 0.397)   |
  1.25- 1.16  |        37    |    1.149 ( 0.140)   |    1.794 ( 0.287)   |    0.948 ( 0.393)   |
  1.15- 1.06  |        37    |    1.127 ( 0.154)   |    1.688 ( 0.250)   |    0.963 ( 0.489)   |
  1.06- 0.85  |        39    |    1.089 ( 0.133)   |    1.737 ( 0.226)   |    0.823 ( 0.351)   |
 ------------ | ------------ | ------------------- | ------------------- | ------------------- |
  4.85- 0.85  |       372    |    1.159 ( 0.158)   |    1.508 ( 0.395)   |    0.933 ( 0.463)   |

Optimal grid size for profile fitting: 19 x 19

*** 3D peak analysis started - run 5 ***

Profile size analysis (per resolution)
              |         Average profile size - assuming Gaussian shape (in degrees)            |
  Resolution  |  # of peaks  |   sig_e1 (stddev)   |   sig_e2 (stddev)   |   sig_e3 (stddev)   |
 ------------ | ------------ | ------------------- | ------------------- | ------------------- |
  5.30- 2.65  |        34    |    1.310 ( 0.254)   |    1.274 ( 0.219)   |    0.764 ( 0.425)   |
  2.56- 2.19  |        34    |    1.319 ( 0.233)   |    1.222 ( 0.256)   |    0.902 ( 0.437)   |
  2.19- 1.83  |        34    |    1.261 ( 0.247)   |    1.189 ( 0.243)   |    0.991 ( 1.080)   |
  1.82- 1.56  |        34    |    1.180 ( 0.282)   |    1.148 ( 0.243)   |    0.765 ( 0.381)   |
  1.55- 1.40  |        34    |    1.233 ( 0.259)   |    1.331 ( 0.346)   |    0.819 ( 0.321)   |
  1.40- 1.28  |        34    |    1.258 ( 0.242)   |    1.304 ( 0.359)   |    0.787 ( 0.372)   |
  1.27- 1.21  |        34    |    1.283 ( 0.234)   |    1.385 ( 0.300)   |    0.892 ( 0.538)   |
  1.21- 1.12  |        34    |    1.342 ( 0.240)   |    1.408 ( 0.356)   |    0.975 ( 0.424)   |
  1.12- 1.04  |        34    |    1.289 ( 0.282)   |    1.454 ( 0.280)   |    1.009 ( 0.420)   |
  1.03- 0.82  |        32    |    1.310 ( 0.249)   |    1.372 ( 0.293)   |    0.938 ( 0.320)   |
 ------------ | ------------ | ------------------- | ------------------- | ------------------- |
  5.30- 0.82  |       338    |    1.278 ( 0.257)   |    1.308 ( 0.309)   |    0.884 ( 0.526)   |

Optimal grid size for profile fitting: 19 x 19

*** 3D peak analysis started - run 6 ***

Profile size analysis (per resolution)
              |         Average profile size - assuming Gaussian shape (in degrees)            |
  Resolution  |  # of peaks  |   sig_e1 (stddev)   |   sig_e2 (stddev)   |   sig_e3 (stddev)   |
 ------------ | ------------ | ------------------- | ------------------- | ------------------- |
  5.33- 2.25  |        84    |    1.355 ( 0.236)   |    1.204 ( 0.167)   |    0.872 ( 0.477)   |
  2.24- 1.91  |        84    |    1.291 ( 0.225)   |    1.201 ( 0.152)   |    0.757 ( 0.269)   |
  1.89- 1.65  |        84    |    1.309 ( 0.231)   |    1.111 ( 0.178)   |    0.812 ( 0.393)   |
  1.65- 1.49  |        84    |    1.258 ( 0.265)   |    1.106 ( 0.170)   |    0.816 ( 0.365)   |
  1.48- 1.35  |        84    |    1.262 ( 0.262)   |    1.110 ( 0.177)   |    0.757 ( 0.318)   |
  1.35- 1.26  |        84    |    1.224 ( 0.278)   |    1.111 ( 0.190)   |    0.808 ( 0.350)   |
  1.26- 1.18  |        84    |    1.268 ( 0.243)   |    1.123 ( 0.206)   |    0.908 ( 0.794)   |
  1.18- 1.11  |        84    |    1.326 ( 0.214)   |    1.112 ( 0.196)   |    0.911 ( 0.445)   |
  1.10- 1.02  |        84    |    1.329 ( 0.221)   |    1.098 ( 0.186)   |    0.827 ( 0.307)   |
  1.02- 0.82  |        86    |    1.301 ( 0.211)   |    1.080 ( 0.183)   |    0.843 ( 0.261)   |
 ------------ | ------------ | ------------------- | ------------------- | ------------------- |
  5.33- 0.82  |       842    |    1.292 ( 0.242)   |    1.125 ( 0.186)   |    0.831 ( 0.427)   |

Optimal grid size for profile fitting: 17 x 17

*** 3D peak analysis started - run 7 ***
715 peaks stored in the peak table
Run 7 Omega scan: (-92.000 - -34.000,58 frames, 3.985 sec) at th=-17.605, ka=-179.000,ph=-90.000
PROFFITFMHKL INFO: hkl list is updated with average model information!
CCD reject setup (e_24_080909.ccd): valid corners=4 polygons=0
CCD reject setup:
Corner(s): (-1,-1),(-1,6),(6,-1); (-1,1024),(6,1024),(-1,1018); (1024,1024),(1024,1018),(1018,1024); (1024,-1),(1018,-1),(1024,6); 
373 of 957 peaks identified as outliers and rejected
584 peaks stored in the peak table
584 peaks saved into the C:\data\2017_09\exp_phem_6B1\tmp\exp_phem_6B1_proffitpeak_7.tabbin file
584 profiles saved into the file C:\data\2017_09\exp_phem_6B1\tmp\exp_phem_6B1_7.inc

Profile size analysis (per resolution)
              |         Average profile size - assuming Gaussian shape (in degrees)            |
  Resolution  |  # of peaks  |   sig_e1 (stddev)   |   sig_e2 (stddev)   |   sig_e3 (stddev)   |
 ------------ | ------------ | ------------------- | ------------------- | ------------------- |
  4.86- 2.08  |        58    |    1.399 ( 0.158)   |    1.194 ( 0.132)   |    0.900 ( 0.485)   |
  2.08- 1.77  |        58    |    1.302 ( 0.226)   |    1.165 ( 0.148)   |    0.845 ( 0.377)   |
  1.77- 1.53  |        58    |    1.198 ( 0.220)   |    1.147 ( 0.152)   |    0.867 ( 0.428)   |
  1.53- 1.42  |        58    |    1.264 ( 0.235)   |    1.111 ( 0.138)   |    0.799 ( 0.386)   |
  1.42- 1.29  |        58    |    1.231 ( 0.239)   |    1.157 ( 0.124)   |    0.914 ( 0.307)   |
  1.29- 1.21  |        58    |    1.221 ( 0.243)   |    1.094 ( 0.158)   |    0.816 ( 0.349)   |
  1.21- 1.15  |        58    |    1.208 ( 0.237)   |    1.088 ( 0.128)   |    0.917 ( 0.391)   |
  1.15- 1.09  |        58    |    1.204 ( 0.267)   |    1.122 ( 0.119)   |    0.981 ( 0.334)   |
  1.09- 1.01  |        58    |    1.194 ( 0.292)   |    1.048 ( 0.154)   |    1.005 ( 0.446)   |
  1.01- 0.80  |        62    |    1.209 ( 0.272)   |    1.042 ( 0.152)   |    0.910 ( 0.306)   |
 ------------ | ------------ | ------------------- | ------------------- | ------------------- |
  4.86- 0.80  |       584    |    1.243 ( 0.249)   |    1.116 ( 0.149)   |    0.896 ( 0.390)   |

Optimal grid size for profile fitting: 17 x 17


*** 3D peak analysis started - run 7 (2nd cycle) ***
Run 7 Omega scan: (-92.000 - -34.000,58 frames, 3.985 sec) at th=-17.605, ka=-179.000,ph=-90.000
PROFFITFMHKL INFO: hkl list is updated with average model information!
CCD reject setup (e_24_080909.ccd): valid corners=4 polygons=0
CCD reject setup:
Corner(s): (-1,-1),(-1,6),(6,-1); (-1,1024),(6,1024),(-1,1018); (1024,1024),(1024,1018),(1018,1024); (1024,-1),(1018,-1),(1024,6); 
371 of 953 peaks identified as outliers and rejected
582 peaks stored in the peak table
582 peaks saved into the C:\data\2017_09\exp_phem_6B1\tmp\exp_phem_6B1_proffitpeak_7.tabbin file
582 profiles saved into the file C:\data\2017_09\exp_phem_6B1\tmp\exp_phem_6B1_7.inc

Profile size analysis (per resolution)
              |         Average profile size - assuming Gaussian shape (in degrees)            |
  Resolution  |  # of peaks  |   sig_e1 (stddev)   |   sig_e2 (stddev)   |   sig_e3 (stddev)   |
 ------------ | ------------ | ------------------- | ------------------- | ------------------- |
  4.86- 2.08  |        58    |    1.400 ( 0.154)   |    1.202 ( 0.130)   |    0.872 ( 0.475)   |
  2.08- 1.77  |        58    |    1.297 ( 0.229)   |    1.172 ( 0.149)   |    0.858 ( 0.374)   |
  1.77- 1.53  |        58    |    1.211 ( 0.217)   |    1.142 ( 0.163)   |    0.857 ( 0.431)   |
  1.53- 1.43  |        58    |    1.255 ( 0.242)   |    1.110 ( 0.136)   |    0.822 ( 0.406)   |
  1.43- 1.30  |        58    |    1.231 ( 0.237)   |    1.162 ( 0.123)   |    0.892 ( 0.331)   |
  1.30- 1.22  |        58    |    1.214 ( 0.231)   |    1.091 ( 0.154)   |    0.825 ( 0.318)   |
  1.21- 1.15  |        58    |    1.199 ( 0.236)   |    1.092 ( 0.126)   |    0.975 ( 0.568)   |
  1.15- 1.08  |        58    |    1.205 ( 0.266)   |    1.123 ( 0.124)   |    0.954 ( 0.324)   |
  1.08- 1.01  |        58    |    1.194 ( 0.286)   |    1.049 ( 0.151)   |    1.080 ( 0.511)   |
  1.01- 0.80  |        60    |    1.206 ( 0.279)   |    1.023 ( 0.151)   |    0.926 ( 0.351)   |
 ------------ | ------------ | ------------------- | ------------------- | ------------------- |
  4.86- 0.80  |       582    |    1.241 ( 0.248)   |    1.116 ( 0.151)   |    0.906 ( 0.424)   |

Optimal grid size for profile fitting: 17 x 17


Profile size analysis (per incidence angle)
 Incidence  |         Average profile size - assuming Gaussian shape (in degrees)            |
 angle (deg)|  # of peaks  |   sig_e1 (stddev)   |   sig_e2 (stddev)   |   sig_e3 (stddev)   |
 ---------- | ------------ | ------------------- | ------------------- | ------------------- |
    0-11.9  |       482    |    1.400 ( 0.177)   |    1.324 ( 0.214)   |    1.065 ( 0.431)   |
 11.9-16.6  |       482    |    1.348 ( 0.206)   |    1.309 ( 0.243)   |    1.013 ( 0.414)   |
 16.6-19.8  |       482    |    1.327 ( 0.213)   |    1.273 ( 0.241)   |    0.993 ( 0.420)   |
 19.8-22.6  |       482    |    1.299 ( 0.221)   |    1.261 ( 0.274)   |    0.977 ( 0.542)   |
 22.6-25.5  |       482    |    1.281 ( 0.233)   |    1.224 ( 0.260)   |    0.888 ( 0.414)   |
 25.5-28.4  |       482    |    1.243 ( 0.236)   |    1.212 ( 0.258)   |    0.831 ( 0.366)   |
 28.4-31.3  |       482    |    1.238 ( 0.234)   |    1.163 ( 0.225)   |    0.819 ( 0.914)   |
 31.3-34.3  |       482    |    1.225 ( 0.239)   |    1.126 ( 0.227)   |    0.798 ( 0.642)   |
 34.3-37.2  |       482    |    1.212 ( 0.236)   |    1.079 ( 0.207)   |    0.736 ( 0.340)   |
 37.2-46.4  |       485    |    1.155 ( 0.223)   |    1.008 ( 0.217)   |    0.658 ( 0.287)   |
 ---------- | ------------ | ------------------- | ------------------- | ------------------- |
    0-46.4  |      4823    |    1.273 ( 0.233)   |    1.198 ( 0.257)   |    0.878 ( 0.523)   |

Fitted profile normalization line parameters
 e1 dimension: a=-0.0054 b=1.17
 e2 dimension: a=-0.0077 b=1.20
 e3 dimension: a=-0.0094 b=1.29

Maximum peak integral for reflections I/sig<=      8 - raw:     14856 lp-corr:     12858
Maximum peak integral for reflections I/sig<=    100 - raw:   1265330 lp-corr:    395019
Maximum peak integral for reflections I/sig<=  10000 - raw:   7011730 lp-corr:   1078397
PROFFITMAIN - Started at Thu Sep 14 21:23:18 2017

*** 3D integration started - run 7 ***

CCD reject setup (e_24_080909.ccd): valid corners=4 polygons=0
CCD reject setup:
Corner(s): (-1,-1),(-1,6),(6,-1); (-1,1024),(6,1024),(-1,1018); (1024,1024),(1024,1018),(1018,1024); (1024,-1),(1018,-1),(1024,6); 
Run 7 Omega scan: (-92.000 - -34.000,58 frames, 3.985 sec) at th=-17.605, ka=-179.000,ph=-90.000
PROFFITFMHKL INFO: hkl list is updated with per-frame model information!
PROFFITFMHKL INFO: hkl list is updated with average model information!
Discarded reflections:
 86 reflections under beam stop or inside a detector rejection region
20191 reflections saved to the file C:\data\2017_09\exp_phem_6B1\exp_phem_6B1.rrpprof
PROFFITMAIN - Finished at Thu Sep 14 21:23:28 2017
 * * * CRYSALIS DATA REDUCTION (Version 1.171.37.35 (release 13-08-2014 CrysAlis171 .NET)) * * *


COMMAND LINE: 

TIME OF DATA REDUCTION FINALISING: Thu Sep 14 21:23:29 2017
CRYSTAL INFORMATION  

   UB - MATRIX:
       0.013047    0.009220   -0.025947   (  0.000000    0.000000    0.000000 )
       0.088156    0.015680    0.004329   (  0.000000    0.000000    0.000000 )
       0.019108   -0.079571   -0.002184   (  0.000000    0.000000    0.000000 )

      7.78239 (    0.00000 )     8.68990 (    0.00000 )    26.87186 (    0.00000 )
     90.06476 (    0.00000 )    90.03292 (    0.00000 )    89.86207 (    0.00000 )
  V =      1817.29


CELL:     7.78239      8.68990     26.87186    90.06476     90.03292     89.86207 

MACHINE INFORMATION 
- GONIOMETER KUMA/OXFORD INSTRUMENTS/OXFORD DIFFRACTION KM4 
ALPHA (DEG)   50.06986 BETA (DEG)   -0.00467
WAVELENGTH (ANG): A1    0.70930 A2    0.71359  B1    0.63229
MONOCHROMATOR DVALUE (ANG)    3.35400 MONOCHROMATOR THETA (DEG)    6.06977
X-RAY BEAM ORIENTATION (DEG): X2    0.11509 X3    0.00000
BEAM PATH ABSORPTIONCOEFFICIENTS (MM-1): AIR    0.00013 BE    0.04736 BE THICKNESS (MM):    0.50000 
SOFTWARE ZEROCORRECTION (DEG): OMEGA    0.13898 THETA   -0.18800 KAPPA   -0.01482 PHI    0.00000
MACHINE OFFSETS (STEPS): OMEGA          0 THETA          0 KAPPA          0 PHI          0
CCD DETECTOR KM4CCD/SAPPHIRE 
CHIP: Kodak_KAF4320 c2 (2048x2048) 1475 
TAPER: Incom (B0,9234-2),
    ZOOM 1.298876 PIXELSIZE IN 1X1 BINNING (MM)  0.03117
   - GAIN 230.00 (double-correlated-divide-by-2 gain)SETUP PATH: NONE
GEOMETRIC CORRECTION FILE : e_24_100909.geo 
FLAT FIELD CORRECTION FILE: floodmo_e_24_calib_211009.ffiinffit 
DETECTOR ROTATION (DEG): X1   -0.16949 X2    0.12907 X3    0.00000
DETECTOR DISTANCE (MM):   43.00000, DETECTOR ZERO (PIX, 1X1 BINNING): X 1000.90042 Y  977.24267
DETECTOR BINNING (PIX): X:   2 Y:   2


RUN    TYPE OF SCAN  START(DEG)   END(DEG)    # FRAMES    EXP(SEC)   OMEGA(DEG)  THETA(DEG)  KAPPA(DEG)   PHI(DEG) 
Run 1 Omega scan: (-12.000 - 86.000,98 frames, 3.985 sec) at th=16.511, ka=77.000,ph=-180.000
  1       OMEGA       -12.00000    86.00000          98      3.98500    n/a        16.32317    76.98518  -180.00000  
Run 2 Omega scan: (-46.000 - 52.000,98 frames, 3.985 sec) at th=-17.605, ka=77.000,ph=-150.000
  2       OMEGA       -46.00000    52.00000          98      3.98500    n/a       -17.79292    76.98518  -150.00000  
Run 3 Omega scan: (-46.000 - 52.000,98 frames, 3.985 sec) at th=-17.605, ka=77.000,ph=120.000
  3       OMEGA       -46.00000    52.00000          98      3.98500    n/a       -17.79292    76.98518   120.00000  
Run 4 Omega scan: (-30.000 - 16.000,46 frames, 3.985 sec) at th=16.511, ka=110.000,ph=-51.000
  4       OMEGA       -30.00000    16.00000          46      3.98500    n/a        16.32317   109.98518   -51.00000  
Run 5 Omega scan: (-2.000 - 39.000,41 frames, 3.985 sec) at th=16.511, ka=57.000,ph=0.000
  5       OMEGA        -2.00000    39.00000          41      3.98500    n/a        16.32317    56.98518     0.00000  
Run 6 Omega scan: (-86.000 - 1.000,87 frames, 3.985 sec) at th=-17.605, ka=-57.000,ph=60.000
  6       OMEGA       -86.00000     1.00000          87      3.98500    n/a       -17.79292   -57.01482    60.00000  
Run 7 Omega scan: (-92.000 - -34.000,58 frames, 3.985 sec) at th=-17.605, ka=-179.000,ph=-90.000
  7       OMEGA       -92.00000   -34.00000          58      3.98500    n/a       -17.79292  -179.01482   -90.00000  
PROFFIT INFO: signal sum: min=-13462.0000 max=20408213.0000
PROFFIT INFO: signal sum lp corr: min=-4293.4105 max=1225085.7081
PROFFIT INFO: background sum: min=2987.0000 max=83447.0000
PROFFIT INFO: background sum sig2: min=2564.0000 max=12999.0000
PROFFIT INFO: num of signal pixels: min=291 max=1441
PROFFIT INFO: Inet: min=-12928.7148 max=3689091.5000
PROFFIT INFO: sig(Inet): min=461.9684 max=35210.8008
PROFFIT INFO: Inet/sig(Inet): min=-2.41 max=323.01
 
I/Sigma    <   0       1       2       3       4       8      16      32      64     128     max
N(Refl)      979    4297    6912    8587    9831   12971   15651   17900   19325   20027   20191
Percent      4.8    21.3    34.2    42.5    48.7    64.2    77.5    88.7    95.7    99.2   100.0 
 
Overlap statistics (higher percentage means higher overlapping)
Percent    frequency    relative
  0- 10        19878     98.45 (completely separated)
 10- 20          284      1.41
 20- 30           26      0.13
 30- 40            3      0.01
 40- 50            0      0.00
 50- 60            0      0.00
 60- 70            0      0.00
 70- 80            0      0.00
 80- 90            0      0.00
 90-100            0      0.00 (completely overlapped)
Overall        20191    100.00%
Overall                   0.68% overlapped pixels
 
All reflections intensity statistics
 
                                             mean            mean          %
       intensity               #              F2           F2/sig(F2)  >3*F2/sig(F2)
------------------------------------------------------------------------------------
   3689092-    147342          2019        422084.15          68.80     100.00
    147227-     66290          2019         98238.30          25.44     100.00
     66270-     36598          2019         49416.97          14.57     100.00
     36589-     21281          2019         27903.11           8.72     100.00
     21280-     13907          2019         17389.30           5.68      98.37
     13907-      8864          2019         11172.82           3.74      60.28
      8863-      5442          2019          7024.24           2.28      13.03
      5442-      2976          2019          4166.43           1.35       2.63
      2974-      1046          2019          1997.84           0.69       0.45
      1046-    -12929          2020          -294.54          -0.05       0.00
------------------------------------------------------------------------------------
   3689092-    -12929         20191         63906.68          13.12      57.47
 
 
All reflections resolution statistics
 
                                             mean            mean          %
       resolution              #              F2           F2/sig(F2)  >3*F2/sig(F2)
------------------------------------------------------------------------------------
      6.69-      1.92          2019        358124.66          61.39       95.15
      1.92-      1.49          2019         93956.49          23.36       92.03
      1.49-      1.28          2019         52750.73          14.28       85.24
      1.28-      1.16          2019         51009.91          12.16       85.29
      1.16-      1.05          2019         33831.15           7.90       75.68
      1.05-      0.97          2019         19549.80           4.78       60.38
      0.97-      0.91          2019         11629.75           2.91       36.06
      0.91-      0.86          2019          7066.93           1.80       21.64
      0.86-      0.81          2019          6426.83           1.52       16.15
      0.81-      0.72          2020          4749.87           1.12        7.13
------------------------------------------------------------------------------------
      6.69-      0.72         20191         63906.68          13.12       57.47
 
SCALE3 ABSPACK - An Agilent Technologies program (1.0.11,gui:1.0.7)
(C) 2005-2012 Agilent Technologies
Output file (*.dat):C:\data\2017_09\exp_phem_6B1\plots_red\exp_phem_6B1_absscale.dat
Started at Thu Sep 14 21:23:29 2017
Sorting 20191 observations
735 unique observations with >     7.00 F2/sig(F2)
20191 observations in 7 runs
Run #  start #  end #  total #
    1       0      97      98
    2       0      97     196
    3       0      97     294
    4       0      45     340
    5       0      40     381
    6       0      86     468
    7       0      57     526
Total number of frames 526
Maximum number of 735 frame scales suggested for reliable scaling
Glued frame scales: 1 frame = 1 scale
20191 observations in 7 runs
Run #  start #  end #  total #
    1       0      97      98
    2       0      97     196
    3       0      97     294
    4       0      45     340
    5       0      40     381
    6       0      86     468
    7       0      57     526
Total number of frames 526
7764 observations >     7.00 F2/sig(F2)
7764 observations in 7 runs
Run #  start #  end #  total #
    1       0      97      98
    2       0      97     196
    3       0      97     294
    4       1      45     339
    5       0      40     380
    6       0      86     467
    7       0      57     525
Total number of frames 525
Removing 'redundancy=1' reflections
Average redundancy: 9.2 (Out of 7764 removed 73 = 7691, unique = 840)
7691 observations in 7 runs
Run #  start #  end #  total #
    1       0      97      98
    2       0      97     196
    3       0      97     294
    4       1      45     339
    5       0      40     380
    6       0      86     467
    7       0      57     525
Total number of frames 525
840 unique data precomputed (should be 840)
840 unique data with 7691 observations

Determining an optimal absorption correction model
Removing 'redundancy=1' reflections
Average redundancy: 9.2 (Out of 7691 removed 0 = 7691, unique = 840)
840 unique data precomputed (should be 840)
840 unique data with 7691 observations
RMS deviation of equivalent data = 0.10601
Rint = 0.08964
24 observations identified as outliers and rejected
6183 observations used for refinement and 1484 observations used for validation
 Test data:	Rint=   0.08487,  wR=   0.10220
Trying model 1 (ne=2, no=0)...
 Results:   Rint=   0.05246,  wR=   0.05797,  Acormin=0.751,  Acormax=1.160, Acor_av=1.009
 Test data:	Rint=   0.05178,  wR=   0.06053
 F test:    Probability=1.000, F=     2.676
Trying model 2 (ne=2, no=1)...
 Results:   Rint=   0.03570,  wR=   0.04110,  Acormin=0.742,  Acormax=1.243, Acor_av=1.018
 Test data:	Rint=   0.03428,  wR=   0.04129
 F test:    Probability=1.000, F=     2.277
Trying model 3 (ne=4, no=0)...
 Results:   Rint=   0.04927,  wR=   0.05404,  Acormin=0.768,  Acormax=1.175, Acor_av=0.984
 Test data:	Rint=   0.04796,  wR=   0.05442
 F test:    Probability=0.000, F=     0.508
Trying model 4 (ne=4, no=1)...
 Results:   Rint=   0.03528,  wR=   0.04072,  Acormin=0.751,  Acormax=1.238, Acor_av=1.002
 Test data:	Rint=   0.03398,  wR=   0.04030
 F test:    Probability=0.576, F=     1.011
Trying model 5 (ne=4, no=3)...
 Results:   Rint=   0.02974,  wR=   0.03381,  Acormin=0.685,  Acormax=1.208, Acor_av=1.000
 Test data:	Rint=   0.02949,  wR=   0.03439
 F test:    Probability=1.000, F=     1.334
Trying model 6 (ne=6, no=0)...
 Results:   Rint=   0.04786,  wR=   0.05221,  Acormin=0.734,  Acormax=1.162, Acor_av=0.968
 Test data:	Rint=   0.04642,  wR=   0.05205
 F test:    Probability=0.000, F=     0.403
Trying model 7 (ne=6, no=1)...
 Results:   Rint=   0.03384,  wR=   0.03868,  Acormin=0.723,  Acormax=1.245, Acor_av=0.986
 Test data:	Rint=   0.03264,  wR=   0.03819
 F test:    Probability=0.000, F=     0.813
Trying model 8 (ne=6, no=3)...
 Results:   Rint=   0.02867,  wR=   0.03240,  Acormin=0.673,  Acormax=1.216, Acor_av=0.991
 Test data:	Rint=   0.02904,  wR=   0.03318
 F test:    Probability=0.647, F=     1.021
Trying model 9 (ne=6, no=5)...
 Results:   Rint=   0.02688,  wR=   0.03057,  Acormin=0.642,  Acormax=1.158, Acor_av=0.977
 Test data:	Rint=   0.02714,  wR=   0.03138
 F test:    Probability=0.996, F=     1.159
Trying model 10 (ne=8, no=0)...
 Results:   Rint=   0.04442,  wR=   0.04811,  Acormin=0.706,  Acormax=1.244, Acor_av=0.975
 Test data:	Rint=   0.04472,  wR=   0.04991
 F test:    Probability=0.000, F=     0.370
Trying model 11 (ne=8, no=1)...
 Results:   Rint=   0.03311,  wR=   0.03777,  Acormin=0.690,  Acormax=1.237, Acor_av=0.981
 Test data:	Rint=   0.03221,  wR=   0.03782
 F test:    Probability=0.000, F=     0.711
Trying model 12 (ne=8, no=3)...
 Results:   Rint=   0.02754,  wR=   0.03104,  Acormin=0.645,  Acormax=1.157, Acor_av=0.974
 Test data:	Rint=   0.02751,  wR=   0.03203
 F test:    Probability=0.000, F=     0.969
Trying model 13 (ne=8, no=5)...
 Results:   Rint=   0.02638,  wR=   0.02985,  Acormin=0.620,  Acormax=1.159, Acor_av=0.976
 Test data:	Rint=   0.02684,  wR=   0.03098
 F test:    Probability=0.562, F=     1.009
Trying model 14 (ne=8, no=7)...
 Results:   Rint=   0.02608,  wR=   0.02943,  Acormin=0.627,  Acormax=1.164, Acor_av=0.976
 Test data:	Rint=   0.02681,  wR=   0.03075
 F test:    Probability=0.000, F=     0.999

Final absorption model (ne=6, no=5):
   Rint=   0.02714, Acormin=0.642, Acormax=1.158, Acor_av=0.977

Combined refinement in use
Rint:    0.10093
There are 525 active scales (one needs to be fixed)
Refinement control: frame scale #394 fixed
Refinement control: frame scale esd restraint = 0.20000
Absorption correction model - max even order: 6, max odd order: 5 (48 parameters)
Refinement control: 572 pars with 163878 matrix size
Cycle 1
wR=   0.10601
Using Levenberg-Marquardt:    0.00010
New wR=   0.02502
There are 1 clusters with unrefined scales (size 1-1)
Rint for refined data:    0.08964 with corrections    0.02299
Rint for all data:        0.10093 with corrections    0.03682
14 observations identified as outliers and rejected
Cycle 2
wR=   0.02521
Using Levenberg-Marquardt:    0.00001
New wR=   0.02485
There are 1 clusters with unrefined scales (size 1-1)
Rint for refined data:    0.09032 with corrections    0.02285
Rint for all data:        0.10093 with corrections    0.03655
7 observations identified as outliers and rejected
Cycle 3
wR=   0.02496
Using Levenberg-Marquardt:    0.00000
New wR=   0.02483
There are 1 clusters with unrefined scales (size 1-1)
Rint for refined data:    0.09063 with corrections    0.02287
Rint for all data:        0.10093 with corrections    0.03647
0 observations identified as outliers and rejected
Cycle 4
wR=   0.02483
Using Levenberg-Marquardt:    0.00000
New wR=   0.02476
There are 1 clusters with unrefined scales (size 1-1)
Rint for refined data:    0.09063 with corrections    0.02281
Rint for all data:        0.10093 with corrections    0.03640
0 observations identified as outliers and rejected
Cycle 5
wR=   0.02476
Using Levenberg-Marquardt:    0.00000
New wR=   0.02472
There are 1 clusters with unrefined scales (size 1-1)
Rint for refined data:    0.09063 with corrections    0.02277
Rint for all data:        0.10093 with corrections    0.03636
0 observations identified as outliers and rejected
Final wR=   0.02472
Final frame scales: Min=  0.8503 Max=  1.1906
Final absorption correction factors: Amin=  0.8431 Amax=  1.2601
PROFFIT INFO: Inet (after scale3 abspack): min=-12479.8398 max=4050039.2500
PROFFIT INFO: sig(Inet) (after scale3 abspack): min=472.3096 max=38655.8906

******************************************************************************
*                 E R R O R   M O D E L   C A L C U L A T I O N              *
******************************************************************************

Input file: C:\data\2017_09\exp_phem_6B1\exp_phem_6B1.tmp
Laue: 4, Friedel: 0
Min/max for: run:1/7 frame:1/98
20191 reflections read from tmp file
411 reflections are rejected (59 as outliers, 352 as groups of 1 refl)

Redundancy:             1      2      3      4      5      6      7      8      9     10+
Number of groups:       0    374    605   1040    839    586    328    191    108     53

Initial Chi^2=   0.53106
Negative value encountered! Resetting parameters to initial values...
Cycle 1, Chi^2=   0.98780
Current error model SIG(F2)^2 = 167.79*I_RAW +  48.50*I_BACK+(0.00000*<F2>)^2
Cycle 2, Chi^2=   1.00085
Current error model SIG(F2)^2 = 168.19*I_RAW +  46.72*I_BACK+(0.00000*<F2>)^2
Cycle 3, Chi^2=   1.00014
Current error model SIG(F2)^2 = 168.73*I_RAW +  46.56*I_BACK+(0.00000*<F2>)^2
Final Chi^2=   1.00014
Final error model SIG(F2)^2 = 168.73*I_RAW +  46.56*I_BACK+(0.00000*<F2>)^2
*************************************************
All reflections intensity statistics
 
                                             mean            mean          %
       intensity               #              F2           F2/sig(F2)  >3*F2/sig(F2)
------------------------------------------------------------------------------------
   4050039-    143813          2019        415703.57          57.04     100.00
    143775-     65975          2019         96638.10          22.81     100.00
     65947-     36017          2019         48998.01          14.25     100.00
     36017-     20925          2019         27465.61           9.43     100.00
     20920-     13821          2019         17171.46           6.81     100.00
     13819-      8746          2019         11106.83           4.91      99.16
      8742-      5409          2019          6962.82           3.37      53.79
      5409-      2969          2019          4139.48           2.17       7.83
      2968-      1057          2019          2014.64           1.25       1.93
      1056-    -12480          2020          -281.01          -0.08       0.00
------------------------------------------------------------------------------------
   4050039-    -12480         20191         62988.82          12.20      66.27
 
 
All reflections resolution statistics
 
                                             mean            mean          %
       resolution              #              F2           F2/sig(F2)  >3*F2/sig(F2)
------------------------------------------------------------------------------------
      6.69-      1.92          2019        353160.25          51.37       96.24
      1.92-      1.49          2019         93619.86          20.95       94.21
      1.49-      1.28          2019         51605.14          13.68       90.14
      1.28-      1.16          2019         50172.71          12.01       90.49
      1.16-      1.05          2019         33093.72           8.40       83.85
      1.05-      0.97          2019         19096.65           5.57       73.11
      0.97-      0.91          2019         11414.33           3.69       51.71
      0.91-      0.86          2019          6891.41           2.50       36.45
      0.86-      0.81          2019          6262.36           2.13       27.93
      0.81-      0.72          2020          4600.65           1.68       18.56
------------------------------------------------------------------------------------
      6.69-      0.72         20191         62988.82          12.20       66.27
 
 
All reflections cumulative resolution statistics
 
                                             mean            mean          %
       resolution              #              F2           F2/sig(F2)  >3*F2/sig(F2)
------------------------------------------------------------------------------------
      6.69-      1.92          2019        353160.25          51.37       96.24
      6.69-      1.49          4038        223390.06          36.16       95.22
      6.69-      1.28          6057        166128.42          28.67       93.53
      6.69-      1.16          8076        137139.49          24.50       92.77
      6.69-      1.05         10095        116330.34          21.28       90.99
      6.69-      0.97         12114        100124.72          18.66       88.01
      6.69-      0.91         14133         87451.81          16.52       82.82
      6.69-      0.86         16152         77381.76          14.77       77.02
      6.69-      0.81         18171         69479.61          13.37       71.57
      6.69-      0.72         20191         62988.82          12.20       66.27
------------------------------------------------------------------------------------
      6.69-      0.72         20191         62988.82          12.20       66.27
 
Scale applied to data: s=0.247 (maximum obs:4050039.250,used system gain:230.0,electrons/ADU:2.10)!

Without outlier rejection...
Rint      0.035; Rsigma      0.049:  data 20191  -> merged 4476
With outlier rejection...
Rint      0.034; Rsigma      0.049:  data 20064  -> merged 4476
With outlier rejection...
Rejected total: 127, method kkm 125, method Blessing 2

Completeness
direct cell (a, b, c) = (7.776, 8.699, 26.820), (alpha, beta, gamma) = (90.000, 90.000, 90.000)
wavelength: 0.709300
dmin, dmax value (Ang): 0.722571, 6.704891


Completeness
direct cell (a, b, c) = (7.776, 8.699, 26.820), (alpha, beta, gamma) = (90.000, 90.000, 90.000)
wavelength: 0.709300
dmin, dmax value (Ang): 0.722571, 6.704891

		******************************************************************
		* GRAL PLUGIN          	 started at Thu Sep 14 21:23:32 2017     *
		*          version 2.3. 3                                        *
		******************************************************************


		Version 1.171.37.35 (release 13-08-2014 CrysAlis171 .NET),compiled Aug 13 2014,18:06:16


Original cell in Angstroms and degrees: 

   7.777510   8.694884  26.827706  90.0025  90.0071  89.9873 

   20064 Reflections read from file exp_phem_6B1.hkl; mean (I/sigma) =   12.24


Lattice exceptions:  P      A      B      C      I      F     Obv    Rev    All
          


N (total) =           0  10021  10022   9993  10055  15018  13367  13382  20064


N (int>3sigma) =      0   6656   6620   6562   6699   9919   8923   8931  13306


Mean intensity =    0.0   14.5   16.2   17.1   14.8   15.9   15.4   15.6   15.6


Mean int/sigma =    0.0   11.9   12.4   12.5   12.0   12.3   12.1   12.2   12.2

Lattice type: P chosen          Volume:      1814.21

-------------------------------------------------------------------------------

DETERMINATION OF REDUCED (NIGGLI) CELL

Transformation from original cell (HKLF-matrix):
   -1.0000  0.0000  0.0000    0.0000 -1.0000  0.0000    0.0000  0.0000  1.0000

Unitcell:       7.778    8.695   26.828   90.00   89.99   89.99 

Niggli form:     a.a =    60.490      b.b =    75.601      c.c =   719.726
                 b.c =     0.010      a.c =     0.026      a.b =     0.015 

-------------------------------------------------------------------------------

SEARCH FOR HIGHER METRIC SYMMETRY

------------------------------------------------------------------------------
Option: [32]  err=   0.032  ORTHORHOMBIC P-lattice R(int) = 0.036 [ 17365] Vol =   1814.2
Cell:    7.778   8.695  26.828   90.00   89.99   89.99    Volume:      1814.21
Matrix:-1.0000  0.0000  0.0000  0.0000 -1.0000  0.0000  0.0000  0.0000  1.0000
------------------------------------------------------------------------------
Option: [33]  err=   0.018    MONOCLINIC P-lattice R(int) = 0.034 [ 15328] Vol =   1814.2
Cell:    7.778   8.695  26.828   90.00   90.01   89.99    Volume:      1814.21
Matrix: 1.0000  0.0000  0.0000  0.0000  1.0000  0.0000  0.0000  0.0000  1.0000
------------------------------------------------------------------------------
Option: [34]  err=   0.028    MONOCLINIC P-lattice R(int) = 0.034 [ 15459] Vol =   1814.2
Cell:    7.778  26.828   8.695   90.00   90.01   90.01    Volume:      1814.21
Matrix: 1.0000  0.0000  0.0000  0.0000  0.0000  1.0000  0.0000 -1.0000  0.0000
------------------------------------------------------------------------------
Option: [35]  err=   0.030    MONOCLINIC P-lattice R(int) = 0.033 [ 15284] Vol =   1814.2
Cell:    8.695   7.778  26.828   90.01   90.00   89.99    Volume:      1814.21
Matrix: 0.0000 -1.0000  0.0000 -1.0000  0.0000  0.0000  0.0000  0.0000 -1.0000
------------------------------------------------------------------------------
Option: [31]  err=   0.000     TRICLINIC P-lattice R(int) = 0.029 [ 11564] Vol =   1814.2
Cell:    7.778   8.695  26.828   90.00   89.99   89.99    Volume:      1814.21
Matrix:-1.0000  0.0000  0.0000  0.0000 -1.0000  0.0000  0.0000  0.0000  1.0000

Option [32] selected

-------------------------------------------------------------------------------

SPACE GROUP DETERMINATION


Lattice exceptions:  P      A      B      C      I      F     Obv    Rev    All
          


N (total) =           0  10021  10022   9993  10055  15018  13382  13367  20064


N (int>3sigma) =      0   6656   6620   6562   6699   9919   8931   8923  13306


Mean intensity =    0.0   14.5   16.2   17.1   14.8   15.9   15.6   15.4   15.6


Mean int/sigma =    0.0   11.9   12.4   12.5   12.0   12.3   12.2   12.1   12.2


Crystal system ORTHORHOMBIC and Lattice type P selected

Mean |E*E-1| = 0.758 [expected .968 centrosym and .736 non-centrosym]

 Systematic absence exceptions:
        21--   b--   c--   n--  -21-   -a-   -c-   -n-  --21   --a   --b   --n


 N        11   797   814   823    14   664   651   647    35   253   251   258
 N I>3s    0   506   535   513     0   454   431   401     0   137   150   131
 <I>    -0.0  21.5  18.2  20.1  -0.1  19.0  19.1  19.2   0.3  40.9  15.7  30.1
 <I/s>   0.0  14.9  14.6  14.3  -0.2  14.7  14.6  14.2   1.2  19.0  12.9  14.1

According to user request only chiral space groups are considered.


  Space Group           No.   C/A   En.   O.A.  Pie.  Pyr.   CCDC    ICSD    R(int)   N(eq)

  P2(1)2(1)2(1) (abc )    19     A     Y     Y     Y     N    20117     573    0.034    15553

 P2(1)2(1)2(1)		 222		 Orthorhombic

  (1)  x, y, z                            (2) -x+1/2,-y, z+1/2 
  (3) -x, y+1/2,-z+1/2                    (4)  x+1/2,-y+1/2,-z 
   
Chemical formula: C11 H10 N O; Z=8.0 (Mo-wavelength)
   
EXPORTING .INS FILE

TITL exp_phem_6B1 in P2(1)2(1)2(1) 
REM P2(1)2(1)2(1) (#19 in standard setting)
CELL 0.71073   7.777510   8.694884  26.827706  89.9975  89.9929  89.9873
ZERR    8.00   0.000281   0.000403   0.001275   0.0038   0.0034   0.0033
LATT -1
SYMM -x+1/2,-y, z+1/2 
SYMM -x, y+1/2,-z+1/2 
SYMM  x+1/2,-y+1/2,-z 
SFAC C H N O
UNIT 88.00 80.00 8.00 8.00
TREF
HKLF 4
END
 
Note: The Rint, Rsigma and RsigmaB values are computed for redundant data only!
	Mean F2 and F2/sig(F2) are given for all measured values!
Note: The RsigmaA values are computed for all measured values!

Help: For more information about computations of rint and rsigma please look into Crysalis help: 
 file:__#HELP_DTheoryAlgorithm_DataReductionOutput.html
 

Statistics vs intensity - point group symmetry: P222
                      #        #        #      average    mean      mean                        mean
         intensity measured   kept    unique  redundancy   F2     F2/sig(F2)   Rint   Rsigma  |F2+-F2-|/sig
-----------------------------------------------------------------------------------------------------------
  4050039-   90451     3108     3104      447    6.9    309413.01    46.00    0.016    0.020     0.80
    90429-   40105     2612     2608      447    5.8     60299.74    16.53    0.042    0.050     0.70
    40030-   21149     2283     2278      447    5.1     29024.50     9.66    0.070    0.084     0.68
    21120-   13878     2080     2065      447    4.6     17254.04     6.85    0.102    0.121     0.73
    13874-    8722     1943     1931      447    4.3     11116.57     4.92    0.142    0.167     0.78
     8711-    5695     1819     1808      447    4.0      7123.26     3.45    0.203    0.234     0.82
     5686-    3667     1615     1592      447    3.6      4553.00     2.29    0.297    0.337     0.79
     3664-    2202     1614     1596      447    3.6      2841.16     1.54    0.421    0.483     0.70
     2200-     865     1615     1599      447    3.6      1543.70     0.93    0.629    0.819     0.55
      859-   -8761     1502     1483      453    3.3        75.47     0.10    0.912    2.184     0.39
--------------------------------------------------------------------------------------------------------
  4050039-   -8761    20191    20064     4476    4.5     63204.51    12.24    0.034    0.050     0.70
 

Statistics vs resolution - point group symmetry: P222
resolu-      #        #        #               average    mean      mean                                    mean
tion(A)   measured   kept    unique           redundancy   F2     F2/sig(F2)   Rint   Rsigma   RsigmaA  |F2+-F2-|/sig
----------------------------------------------------------------------------------------------------------------------
 inf-1.62     3278     3266      447             7.3    261361.05    40.78    0.015    0.018     0.018     0.77
1.62-1.29     2811     2802      447             6.3     53864.67    14.41    0.039    0.047     0.057     0.70
1.29-1.12     2536     2525      448             5.6     49766.54    11.80    0.047    0.056     0.069     0.73
1.12-1.03     2218     2207      447             4.9     24371.92     6.77    0.075    0.086     0.118     0.67
1.03-0.95     2045     2032      447             4.5     17732.95     5.16    0.101    0.118     0.156     0.72
0.95-0.89     1888     1881      447             4.2      9404.91     3.19    0.158    0.176     0.254     0.74
0.89-0.85     1782     1760      447             3.9      6693.66     2.36    0.209    0.242     0.336     0.71
0.85-0.81     1637     1619      447             3.6      5838.65     2.01    0.252    0.288     0.390     0.70
0.81-0.78     1292     1271      447             2.8      5162.29     1.84    0.278    0.312     0.437     0.62
0.78-0.72      704      701      452             1.6      3756.09     1.45    0.329    0.354     0.541     0.64
----------------------------------------------------------------------------------------------------------------------
 inf-0.72    20191    20064     4476             4.5     63204.51    12.24    0.034    0.050     0.049     0.70
 inf-0.80    18743    18627     3732             5.0     67726.04    13.05    0.033    0.047     0.046     0.71
 

Statistics vs resolution (taking redundancy into account) - point group symmetry: P222
resolu-      #        #        #               average    mean      mean                         mean
tion(A)    kept     theory   unique complete  redundancy   F2     F2/sig(F2)   Rint  RsigmaB |F2+-F2-|/sig
-----------------------------------------------------------------------------------------------------------
 inf-1.62     3266      456      447   98.0      7.3    261361.05   109.02    0.015    0.007     0.77
1.62-1.29     2802      447      447  100.0      6.3     53864.67    34.53    0.039    0.024     0.70
1.29-1.12     2525      448      448  100.0      5.6     49766.54    26.96    0.047    0.030     0.73
1.12-1.03     2207      447      447  100.0      4.9     24371.92    14.94    0.075    0.055     0.67
1.03-0.95     2032      447      447  100.0      4.5     17732.95    11.15    0.101    0.076     0.72
0.95-0.89     1881      447      447  100.0      4.2      9404.91     6.64    0.158    0.128     0.74
0.89-0.85     1760      447      447  100.0      3.9      6693.66     4.83    0.209    0.181     0.71
0.85-0.81     1619      447      447  100.0      3.6      5838.65     3.99    0.252    0.221     0.70
0.81-0.78     1271      474      447   94.3      2.8      5162.29     3.35    0.278    0.268     0.62
0.78-0.72      701     1003      452   45.1      1.6      3756.09     2.01    0.329    0.380     0.64
-----------------------------------------------------------------------------------------------------------
 inf-0.72    20064     5063     4476   88.4      4.5     63204.51    30.38    0.034    0.030     0.70
 inf-0.80    18627     3741     3732   99.8      5.0     67726.04    32.52    0.033    0.027     0.71
 

Statistics vs resolution (taking redundancy into account) - Laue group (anomalous pairs merged): Pmmm
resolu-      #        #        #       %       average    mean      mean          
tion(A)    kept     theory   unique complete  redundancy   F2     F2/sig(F2)   Rint  RsigmaB
--------------------------------------------------------------------------------------------
 inf-1.68     3005      278      269   96.8     11.2    276926.28   148.93    0.015    0.006
1.68-1.31     2821      269      269  100.0     10.5     56396.43    47.75    0.038    0.018
1.31-1.13     2631      269      269  100.0      9.8     50034.61    37.11    0.049    0.023
1.13-1.03     2302      269      269  100.0      8.6     25896.78    20.66    0.074    0.040
1.03-0.95     2134      269      269  100.0      7.9     17794.80    14.89    0.105    0.058
0.95-0.89     2018      269      269  100.0      7.5      9256.93     8.83    0.171    0.099
0.89-0.84     1840      269      269  100.0      6.8      6545.18     6.28    0.233    0.144
0.84-0.80     1749      269      269  100.0      6.5      5490.66     5.09    0.287    0.177
0.80-0.77     1049      272      269   98.9      3.9      5272.11     4.25    0.298    0.233
0.77-0.72      515      480      278   57.9      1.9      3477.01     2.10    0.355    0.368
--------------------------------------------------------------------------------------------
 inf-0.72    20064     2913     2699   92.7      7.4     63204.51    40.02    0.036    0.023
 inf-0.80    18627     2181     2172   99.6      8.6     67726.04    42.85    0.034    0.020
