# Supplementary material for: Amycolachromones A–F, Isolated from a Streptomycin-Resistant Strain of the Deep-Sea Marine Actinomycete Amycolatopsis sp. WP1
Source: Mar Drugs. 2022 Feb 24;20(3):162. doi: 10.3390/md20030162 (PMC8949813; doi:10.3390/md20030162)
Supplement: Supplementary file 1 [file marinedrugs-20-00162-s001.zip › phem_6B-1/phem_6B-1/phem_6B-1/struct/tmp/temp_1.cif]

data_temp_1
_audit_creation_date              2017-09-15
_audit_creation_method
;
Olex2 1.2
(compiled 2017.03.02 svn.r3394 for OlexSys, GUI svn.r5324)
;
_publ_contact_author_address      ?
_publ_contact_author_email        ?
_publ_contact_author_id_orcid     ?
_publ_contact_author_name         ''
_publ_contact_author_phone        ?
_publ_section_references
;
Dolomanov, O.V., Bourhis, L.J., Gildea, R.J, Howard, J.A.K. & Puschmann, H.
 (2009), J. Appl. Cryst. 42, 339-341.

Sheldrick, G.M. (2015). Acta Cryst. A71, 3-8.

Sheldrick, G.M. (2015). Acta Cryst. C71, 3-8.
;
_chemical_formula_moiety          '0.17(C16 H16 O8)'
_chemical_formula_sum             'C2.667 H2.667 O1.333'
_chemical_formula_weight          56.05
_chemical_absolute_configuration  unk
loop_
  _atom_type_symbol
  _atom_type_scat_dispersion_real
  _atom_type_scat_dispersion_imag
  _atom_type_scat_Cromer_Mann_a1
  _atom_type_scat_Cromer_Mann_a2
  _atom_type_scat_Cromer_Mann_a3
  _atom_type_scat_Cromer_Mann_a4
  _atom_type_scat_Cromer_Mann_b1
  _atom_type_scat_Cromer_Mann_b2
  _atom_type_scat_Cromer_Mann_b3
  _atom_type_scat_Cromer_Mann_b4
  _atom_type_scat_Cromer_Mann_c
  _atom_type_scat_source
  _atom_type_scat_dispersion_source
 H 0.00000 0.00000 0.49300 0.32291 0.14019 0.04081 10.51090 26.12570 3.14236
 57.79970 0.0030380000826
 'International Tables Volume C Table 6.1.1.4 (pp. 500-502)'
 'Henke, Gullikson and Davis, At. Data and Nucl. Data Tables, 1993, 54, 2'
 C 0.00347 0.00161 2.31000 1.02000 1.58860 0.86500 20.84390 10.20750 0.56870
 51.65120 0.215599998832
 'International Tables Volume C Table 6.1.1.4 (pp. 500-502)'
 'Henke, Gullikson and Davis, At. Data and Nucl. Data Tables, 1993, 54, 2'
 O 0.01158 0.00611 3.04850 2.28680 1.54630 0.86700 13.27710 5.70110 0.32390
 32.90890 0.250800013542
 'International Tables Volume C Table 6.1.1.4 (pp. 500-502)'
 'Henke, Gullikson and Davis, At. Data and Nucl. Data Tables, 1993, 54, 2'

_space_group_crystal_system       'orthorhombic'
_space_group_IT_number            19
_space_group_name_H-M_alt         'P 21 21 21'
_space_group_name_Hall            ' P 2ac 2ab'
loop_
  _space_group_symop_id
  _space_group_symop_operation_xyz
 1 x,y,z
 2 x+1/2,-y+1/2,-z
 3 -x,y+1/2,-z+1/2
 4 -x+1/2,-y,z+1/2

_symmetry_Int_Tables_number       19
_cell_length_a                    7.7760(3)
_cell_length_b                    8.6993(4)
_cell_length_c                    26.8196(11)
_cell_angle_alpha                 90
_cell_angle_beta                  90
_cell_angle_gamma                 90
_cell_volume                      1814.23(13)
_cell_formula_units_Z             24
_exptl_absorpt_coefficient_mu     0.100
_exptl_absorpt_correction_type    'none'
_exptl_crystal_density_diffrn     1.2311
_exptl_crystal_F_000              704.5191
_diffrn_reflns_av_R_equivalents   0.0332
_diffrn_reflns_av_unetI/netI      0.0272
_diffrn_reflns_limit_h_max        9
_diffrn_reflns_limit_h_min        -9
_diffrn_reflns_limit_k_max        10
_diffrn_reflns_limit_k_min        -10
_diffrn_reflns_limit_l_max        33
_diffrn_reflns_limit_l_min        -33
_diffrn_reflns_number             18569
_diffrn_reflns_theta_full         26.3684
_diffrn_reflns_theta_max          26.37
_diffrn_reflns_theta_min          3.04
_diffrn_measured_fraction_theta_full 0.9987
_diffrn_measured_fraction_theta_max 0.9987
_diffrn_measurement_device_type   'multiwire proportional'
_diffrn_measurement_method        'phi and omega scans'
_diffrn_radiation_monochromator   'graphite'
_diffrn_radiation_type            'Mo K\a'
_diffrn_radiation_wavelength      0.71073
_reflns_Friedel_coverage          1.000
_reflns_limit_h_max               9
_reflns_limit_h_min               -9
_reflns_limit_k_max               10
_reflns_limit_k_min               -10
_reflns_limit_l_max               33
_reflns_limit_l_min               -33
_reflns_number_gt                 3144
_reflns_number_total              3709
_reflns_threshold_expression      I>=2u(I)
_computing_molecular_graphics     'Olex2 (Dolomanov et al., 2009)'
_computing_publication_material   'Olex2 (Dolomanov et al., 2009)'
_computing_structure_refinement   'ShelXL (Sheldrick, 2015)'
_computing_structure_solution     'ShelXT (Sheldrick, 2015)'
_refine_diff_density_max          3.9548
_refine_diff_density_min          -0.7702
_refine_diff_density_rms          0.2696
_refine_ls_abs_structure_details
'Flack, H. D. (1983). Acta Cryst. A39, 876-881.'
_refine_ls_abs_structure_Flack    -0(3)
_refine_ls_d_res_high             0.8001
_refine_ls_d_res_low              6.7049
_refine_ls_goodness_of_fit_ref    2.5657
_refine_ls_hydrogen_treatment     constr
_refine_ls_matrix_type            full
_refine_ls_number_constraints     27
_refine_ls_number_parameters      222
_refine_ls_number_reflns          3709
_refine_ls_number_restraints      0
_refine_ls_R_factor_all           0.2217
_refine_ls_R_factor_gt            0.2090
_refine_ls_restrained_S_all       2.5657
_refine_ls_shift/su_max           0.1139
_refine_ls_shift/su_mean          0.0132
_refine_ls_structure_factor_coef  Fsqd
_refine_ls_weighting_details
'w=1/[\s^2^(Fo^2^)+(0.2P)^2^] where P=(Fo^2^+2Fc^2^)/3'
_refine_ls_weighting_scheme       calc
_refine_ls_wR_factor_gt           0.5209
_refine_ls_wR_factor_ref          0.5357
_olex2_refinement_description
;
1. Fixed Uiso
 At 1.2 times of:
  All C(H) groups, All C(H,H) groups
 At 1.5 times of:
  All C(H,H,H) groups, All O(H) groups
2.a Ternary CH refined with riding coordinates:
 C00I(H00I), C00N(H00N)
2.b Secondary CH2 refined with riding coordinates:
 C00M(H00A,H00B)
2.c Aromatic/amide H refined with riding coordinates:
 C00K(H00K), C00L(H00L), C00O(H00O)
2.d Idealised Me refined as rotating group:
 C00P(H00C,H00D,H00E), C00Q(H00F,H00G,H00H)
2.e Idealised tetrahedral OH refined as rotating group:
 O002(H002), O003(H003), O006(H006)
;
_atom_sites_solution_primary      dual
loop_
  _atom_site_label
  _atom_site_type_symbol
  _atom_site_fract_x
  _atom_site_fract_y
  _atom_site_fract_z
  _atom_site_U_iso_or_equiv
  _atom_site_adp_type
  _atom_site_occupancy
  _atom_site_refinement_flags_posn
 O001 O 0.6385(8) 0.5832(8) 0.4376(2) 0.0385(15) Uani 1.000000 .
 O002 O 0.4482(8) 0.7384(7) 0.3665(2) 0.0392(15) Uani 1.000000 .
 H002 H 0.376(8) 0.742(13) 0.3442(18) 0.059(2) Uiso 1.000000 GR
 O003 O 0.9042(8) 0.8030(8) 0.4479(3) 0.0448(17) Uani 1.000000 .
 H003 H 0.979(10) 0.739(12) 0.442(3) 0.067(2) Uiso 1.000000 GR
 O004 O 0.4675(13) 0.4501(8) 0.2991(2) 0.058(2) Uani 1.000000 .
 O005 O 0.6882(11) 0.6801(8) 0.2655(2) 0.0521(19) Uani 1.000000 .
 O006 O 0.4007(13) 0.1755(8) 0.3363(3) 0.061(2) Uani 1.000000 .
 H006 H 0.43(2) 0.084(6) 0.335(3) 0.091(3) Uiso 1.000000 GR
 O007 O 0.9477(10) 0.4767(10) 0.4178(3) 0.057(2) Uani 1.000000 .
 O008 O 0.9367(10) 0.5521(11) 0.3382(2) 0.057(2) Uani 1.000000 .
 C00B C 0.5728(10) 0.4409(9) 0.4303(3) 0.0321(17) Uani 1.000000 .
 C00C C 0.4544(13) 0.2348(11) 0.3811(4) 0.045(2) Uani 1.000000 .
 C00D C 0.7217(11) 0.6462(10) 0.3956(3) 0.0327(18) Uani 1.000000 .
 C00E C 0.5988(11) 0.6488(10) 0.3491(3) 0.0330(18) Uani 1.000000 .
 C00F C 0.5268(10) 0.4851(9) 0.3402(3) 0.0308(17) Uani 1.000000 .
 C00G C 0.5231(11) 0.3856(10) 0.3827(3) 0.0371(19) Uani 1.000000 .
 C00H C 0.8792(12) 0.5458(12) 0.3821(3) 0.044(2) Uani 1.000000 .
 C00I C 0.7828(13) 0.8058(13) 0.4085(3) 0.047(2) Uani 1.000000 .
 H00I H 0.6833(13) 0.8660(13) 0.4195(3) 0.057(3) Uiso 1.000000 R
 C00J C 0.6850(11) 0.7348(10) 0.3036(3) 0.0350(18) Uani 1.000000 .
 C00K C 0.4372(19) 0.1427(13) 0.4231(4) 0.062(3) Uani 1.000000 .
 H00K H 0.3994(19) 0.0415(13) 0.4206(4) 0.074(4) Uiso 1.000000 R
 C00L C 0.5433(17) 0.3501(14) 0.4729(4) 0.058(3) Uani 1.000000 .
 H00L H 0.5688(17) 0.3889(14) 0.5043(4) 0.070(3) Uiso 1.000000 R
 C00M C 0.7439(14) 0.8844(10) 0.3188(4) 0.045(2) Uani 1.000000 .
 H00a H 0.8022(14) 0.9318(10) 0.2908(4) 0.054(3) Uiso 1.000000 R
 H00b H 0.6441(14) 0.9470(10) 0.3265(4) 0.054(3) Uiso 1.000000 R
 C00N C 0.8646(12) 0.8885(12) 0.3636(4) 0.048(2) Uani 1.000000 .
 H00N H 0.9694(12) 0.8325(12) 0.3546(4) 0.058(3) Uiso 1.000000 R
 C00O C 0.4779(14) 0.2064(12) 0.4681(4) 0.054(3) Uani 1.000000 .
 H00O H 0.4599(14) 0.1487(12) 0.4968(4) 0.065(3) Uiso 1.000000 R
 C00P C 0.916(2) 1.0541(11) 0.3763(5) 0.070(4) Uani 1.000000 .
 H00c H 0.826(7) 1.102(4) 0.395(4) 0.105(5) Uiso 1.000000 GR
 H00d H 1.020(8) 1.0531(13) 0.396(4) 0.105(5) Uiso 1.000000 GR
 H00e H 0.936(14) 1.111(4) 0.3461(5) 0.105(5) Uiso 1.000000 GR
 C00Q C 1.1055(15) 0.405(2) 0.4090(7) 0.087(5) Uani 1.000000 .
 H00f H 1.087(2) 0.299(4) 0.401(5) 0.130(8) Uiso 1.000000 GR
 H00g H 1.162(7) 0.454(9) 0.382(3) 0.130(8) Uiso 1.000000 GR
 H00h H 1.176(6) 0.413(13) 0.4383(17) 0.130(8) Uiso 1.000000 GR

loop_
  _atom_site_aniso_label
  _atom_site_aniso_U_11
  _atom_site_aniso_U_22
  _atom_site_aniso_U_33
  _atom_site_aniso_U_12
  _atom_site_aniso_U_13
  _atom_site_aniso_U_23
 O001 0.042(3) 0.052(3) 0.022(3) -0.001(3) 0.008(2) 0.006(2)
 O002 0.026(3) 0.048(3) 0.043(3) 0.002(3) 0.000(2) 0.005(3)
 O003 0.038(3) 0.052(4) 0.045(4) -0.007(3) -0.009(3) -0.002(3)
 O004 0.096(6) 0.045(4) 0.035(3) -0.025(4) -0.005(4) 0.006(3)
 O005 0.074(5) 0.060(4) 0.023(3) -0.020(4) -0.000(3) 0.015(3)
 O006 0.093(6) 0.036(3) 0.053(4) -0.014(4) -0.021(4) -0.008(3)
 O007 0.042(4) 0.074(5) 0.055(4) 0.013(4) 0.007(3) 0.021(4)
 O008 0.047(4) 0.087(5) 0.037(4) 0.010(4) 0.017(3) 0.004(3)
 C00B 0.021(3) 0.041(4) 0.034(4) -0.008(3) 0.000(3) 0.001(3)
 C00C 0.049(5) 0.041(4) 0.044(5) 0.003(4) -0.007(4) 0.009(4)
 C00D 0.035(4) 0.048(4) 0.016(3) -0.007(3) 0.010(3) 0.005(3)
 C00E 0.040(4) 0.036(4) 0.024(3) -0.004(3) -0.003(3) -0.001(3)
 C00F 0.029(4) 0.035(4) 0.028(4) 0.008(3) -0.001(3) -0.011(3)
 C00G 0.033(4) 0.044(4) 0.034(4) -0.000(4) -0.003(3) -0.001(3)
 C00H 0.038(4) 0.061(6) 0.035(4) 0.007(4) -0.004(4) -0.009(4)
 C00I 0.040(5) 0.075(7) 0.026(4) 0.009(5) -0.009(3) -0.022(4)
 C00J 0.037(4) 0.042(4) 0.026(4) 0.002(3) -0.000(3) 0.000(3)
 C00K 0.085(8) 0.052(5) 0.047(6) -0.010(6) 0.020(6) 0.010(5)
 C00L 0.067(7) 0.069(6) 0.039(5) -0.009(6) -0.009(5) -0.003(5)
 C00M 0.056(5) 0.032(4) 0.048(5) -0.005(4) -0.000(5) 0.008(4)
 C00N 0.026(4) 0.049(5) 0.070(7) -0.015(4) -0.015(4) 0.010(5)
 C00O 0.048(5) 0.053(5) 0.062(6) -0.009(5) -0.012(5) 0.033(5)
 C00P 0.089(9) 0.031(5) 0.089(9) -0.012(6) -0.001(7) 0.001(5)
 C00Q 0.037(6) 0.106(11) 0.116(12) 0.022(7) -0.021(6) -0.047(10)

loop_
  _geom_bond_atom_site_label_1
  _geom_bond_atom_site_label_2
  _geom_bond_distance
  _geom_bond_site_symmetry_2
  _geom_bond_publ_flag
 O001 C00B 1.354(10) . ?
 O001 C00D 1.411(8) . ?
 O002 H002 0.8200 . ?
 O002 C00E 1.482(11) . ?
 O003 H003 0.8200 . ?
 O003 C00I 1.415(10) . ?
 O004 C00F 1.233(10) . ?
 O005 C00J 1.127(10) . ?
 O006 H006 0.8200 . ?
 O006 C00C 1.372(12) . ?
 O007 C00H 1.250(12) . ?
 O007 C00Q 1.396(14) . ?
 O008 C00H 1.262(11) . ?
 C00B C00G 1.416(11) . ?
 C00B C00L 1.407(14) . ?
 C00C C00G 1.417(13) . ?
 C00C C00K 1.389(14) . ?
 C00D C00E 1.570(11) . ?
 C00D C00H 1.548(13) . ?
 C00D C00I 1.508(14) . ?
 C00E C00F 1.549(11) . ?
 C00E C00J 1.582(11) . ?
 C00F C00G 1.432(12) . ?
 C00I H00I 0.9800 . ?
 C00I C00N 1.541(15) . ?
 C00J C00M 1.439(13) . ?
 C00K H00K 0.9300 . ?
 C00K C00O 1.367(17) . ?
 C00L H00L 0.9300 . ?
 C00L C00O 1.356(16) . ?
 C00M H00a 0.9700 . ?
 C00M H00b 0.9700 . ?
 C00M C00N 1.525(13) . ?
 C00N H00N 0.9800 . ?
 C00N C00P 1.534(14) . ?
 C00O H00O 0.9300 . ?
 C00P H00c 0.9600 . ?
 C00P H00d 0.9600 . ?
 C00P H00e 0.9600 . ?
 C00Q H00f 0.9600 . ?
 C00Q H00g 0.9600 . ?
 C00Q H00h 0.9600 . ?

loop_
  _geom_angle_atom_site_label_1
  _geom_angle_atom_site_label_2
  _geom_angle_atom_site_label_3
  _geom_angle
  _geom_angle_site_symmetry_1
  _geom_angle_site_symmetry_3
  _geom_angle_publ_flag
 C00D O001 C00B 114.3(6) . . ?
 C00E O002 H002 109.5 . . ?
 C00I O003 H003 109.5 . . ?
 C00C O006 H006 109.5 . . ?
 C00Q O007 C00H 117.4(10) . . ?
 C00G C00B O001 123.0(7) . . ?
 C00L C00B O001 117.1(8) . . ?
 C00L C00B C00G 119.7(8) . . ?
 C00G C00C O006 119.4(8) . . ?
 C00K C00C O006 117.6(9) . . ?
 C00K C00C C00G 123.1(9) . . ?
 C00E C00D O001 111.1(6) . . ?
 C00H C00D O001 109.2(7) . . ?
 C00H C00D C00E 107.7(6) . . ?
 C00I C00D O001 108.6(7) . . ?
 C00I C00D C00E 111.2(7) . . ?
 C00I C00D C00H 108.9(7) . . ?
 C00D C00E O002 103.8(6) . . ?
 C00F C00E O002 104.3(6) . . ?
 C00F C00E C00D 109.3(6) . . ?
 C00J C00E O002 109.2(7) . . ?
 C00J C00E C00D 111.2(6) . . ?
 C00J C00E C00F 117.9(7) . . ?
 C00E C00F O004 120.0(7) . . ?
 C00G C00F O004 123.8(8) . . ?
 C00G C00F C00E 116.1(7) . . ?
 C00C C00G C00B 116.4(8) . . ?
 C00F C00G C00B 120.4(8) . . ?
 C00F C00G C00C 122.8(8) . . ?
 O008 C00H O007 125.9(9) . . ?
 C00D C00H O007 115.5(8) . . ?
 C00D C00H O008 118.3(8) . . ?
 C00D C00I O003 111.5(8) . . ?
 H00I C00I O003 108.2(5) . . ?
 H00I C00I C00D 108.2(5) . . ?
 C00N C00I O003 108.4(8) . . ?
 C00N C00I C00D 112.3(7) . . ?
 C00N C00I H00I 108.2(5) . . ?
 C00E C00J O005 120.7(8) . . ?
 C00M C00J O005 129.2(8) . . ?
 C00M C00J C00E 110.1(7) . . ?
 H00K C00K C00C 121.3(7) . . ?
 C00O C00K C00C 117.4(10) . . ?
 C00O C00K H00K 121.3(6) . . ?
 H00L C00L C00B 119.9(6) . . ?
 C00O C00L C00B 120.1(9) . . ?
 C00O C00L H00L 119.9(6) . . ?
 H00a C00M C00J 108.2(5) . . ?
 H00b C00M C00J 108.2(5) . . ?
 H00b C00M H00a 107.4 . . ?
 C00N C00M C00J 116.2(8) . . ?
 C00N C00M H00a 108.2(5) . . ?
 C00N C00M H00b 108.2(6) . . ?
 C00M C00N C00I 110.5(7) . . ?
 H00N C00N C00I 107.7(5) . . ?
 H00N C00N C00M 107.7(6) . . ?
 C00P C00N C00I 111.9(10) . . ?
 C00P C00N C00M 111.0(9) . . ?
 C00P C00N H00N 107.7(7) . . ?
 C00L C00O C00K 123.0(9) . . ?
 H00O C00O C00K 118.5(6) . . ?
 H00O C00O C00L 118.5(6) . . ?
 H00c C00P C00N 109.5 . . ?
 H00d C00P C00N 109.5 . . ?
 H00d C00P H00c 109.5 . . ?
 H00e C00P C00N 109.5 . . ?
 H00e C00P H00c 109.5 . . ?
 H00e C00P H00d 109.5 . . ?
 H00f C00Q O007 109.5 . . ?
 H00g C00Q O007 109.5 . . ?
 H00g C00Q H00f 109.5 . . ?
 H00h C00Q O007 109.5 . . ?
 H00h C00Q H00f 109.5 . . ?
 H00h C00Q H00g 109.5 . . ?

loop_
  _refln_index_h
  _refln_index_k
  _refln_index_l
  _refln_F_squared_meas
  _refln_F_squared_sigma
 0 0 4 9999 29.6
 0 0 5 0.9 2.3
 0 0 5 0.6 1
 0 0 6 681.83 10.7
 0 0 6 668.63 9.5
 0 0 7 0.6 1.3
 0 0 -7 2.7 1.4
 0 0 8 504.85 10.7
 0 0 -8 484.65 8.9
 0 0 8 493.05 9.6
 0 0 9 0.8 1.5
 0 0 -9 2.8 1.4
 0 0 9 3.8 1.8
 0 0 10 902.31 16.1
 0 0 -10 921.51 13.6
 0 0 10 926.11 14.7
 0 0 -10 908.01 15.8
 0 0 -11 4.3 3
 0 0 -11 -0.7 1.4
 0 0 11 2.6 1.7
 0 0 11 5.3 2.3
 0 0 -11 3.2 2
 0 0 12 178.38 7.3
 0 0 -12 184.18 8.1
 0 0 -12 180.58 7.8
 0 0 12 180.38 8.1
 0 0 -12 184.18 6.7
 0 0 -13 0.8 1.5
 0 0 13 3.8 2.1
 0 0 13 0.3 1.7
 0 0 -13 3.7 2.9
 0 0 -14 26.9 3
 0 0 14 33.4 3.7
 0 0 -14 39.6 4.8
 0 0 14 31.7 3.9
 0 0 15 1.3 2
 0 0 -15 0.3 1.7
 0 0 -16 -1 1.7
 0 0 16 1.2 1.6
 0 0 17 1.5 1.7
 0 0 -17 1.6 1.6
 0 0 18 52.49 5.2
 0 0 -18 46.6 4.3
 0 0 19 -0.3 1.7
 0 0 -19 4.1 3.2
 0 0 -19 0.2 1.7
 0 0 -20 8.7 4.1
 0 0 20 6.9 2.9
 0 0 -20 9.2 2.6
 0 0 -21 6.7 2.8
 0 0 21 4.1 2.7
 0 0 -21 10.9 4.6
 0 0 22 348.47 13.9
 0 0 -22 354.16 15.5
 0 0 23 9.7 3.4
 0 0 -23 13.6 5.1
 0 0 24 179.88 10.6
 0 0 -24 184.78 11.8
 0 0 25 0.3 2.6
 0 0 -25 5.4 4.5
 0 0 26 100.29 8.3
 0 0 -26 108.89 9.9
 0 0 -27 10 4.8
 0 0 -28 125.49 10.9
 0 0 -29 9.7 5.3
 0 0 -30 74.29 9
 0 0 -31 4.6 4.8
 0 0 -32 9.4 4.7
 0 0 -33 -0.5 4.4
 0 -1 3 1535.45 16.1
 0 -1 -3 1538.45 13.9
 0 -1 -4 478.35 8.4
 0 -1 -4 488.75 9.1
 0 -1 -4 495.35 8.4
 0 1 4 498.25 6.7
 0 -1 4 504.75 9.9
 0 -1 4 500.05 7.7
 0 -1 4 511.65 10
 0 -1 5 501.05 10.4
 0 -1 -5 473.85 8.7
 0 -1 5 472.75 10.3
 0 1 5 483.85 7.4
 0 -1 -5 480.85 8.7
 0 -1 5 467.85 8.3
 0 -1 -5 467.65 9.5
 0 -1 6 3.4 1.8
 0 -1 -6 5.1 1.8
 0 -1 -6 9.2 2
 0 1 6 6 1.8
 0 -1 -6 3.4 1.2
 0 -1 6 5.7 2.2
 0 -1 -7 870.81 11.3
 0 -1 7 894.11 15.6
 0 -1 -7 904.21 11.9
 0 -1 -7 891.81 12.8
 0 1 7 872.11 11.8
 0 1 7 891.41 7.9
 0 -1 7 919.81 15.5
 0 -1 -7 890.61 14.5
 0 -1 -8 122.29 5.8
 0 1 8 122.19 3.3
 0 -1 -8 121.99 4.8
 0 1 8 132.29 5.1
 0 -1 8 113.79 6
 0 -1 8 120.79 6.1
 0 -1 -8 124.49 5.2
 0 -1 -9 114.29 5.2
 0 -1 -9 107.59 5.7
 0 -1 9 103.39 5.9
 0 1 -9 109.69 5.7
 0 1 9 106.59 3.5
 0 -1 9 110.39 6.2
 0 1 9 103.79 4.8
 0 1 10 415.56 10
 0 1 10 422.26 7.6
 0 -1 10 421.66 12.1
 0 -1 -10 412.76 11.5
 0 -1 -10 412.26 10
 0 1 -10 409.36 11.3
 0 -1 10 423.46 12.5
 0 -1 11 2219.08 28.4
 0 1 11 2192.48 18.7
 0 -1 -11 2139.69 27.3
 0 1 -11 2115.89 26.4
 0 -1 11 2214.88 29.6
 0 -1 -11 2251.07 24.1
 0 1 11 2191.88 24.6
 0 -1 12 172.78 8.5
 0 -1 -12 159.88 8
 0 1 12 160.48 7.1
 0 -1 12 173.28 8.8
 0 1 12 160.68 5.6
 0 -1 -12 168.18 7.4
 0 1 -12 168.68 7.8
 0 -1 13 2 2.1
 0 -1 -13 6.9 2.9
 0 -1 13 2.1 2.3
 0 1 13 0 1.1
 0 1 -13 1.9 1.7
 0 1 13 -1 2.3
 0 1 14 249.08 9.7
 0 -1 14 244.58 10.5
 0 1 -14 252.67 10
 0 1 14 246.48 7.6
 0 -1 -14 262.87 9.6
 0 1 15 75.29 5.6
 0 -1 15 88.19 6.6
 0 1 15 78.79 4.6
 0 -1 -15 82.19 6
 0 1 -15 82.79 6
 0 1 -16 1.8 1.8
 0 1 16 4.7 1.7
 0 -1 16 6.8 2.7
 0 1 17 13.9 2.4
 0 -1 -17 12.9 3.1
 0 -1 17 12.5 3.1
 0 1 18 1.9 1.7
 0 -1 18 1.3 2.2
 0 1 19 14.2 2.7
 0 1 -19 23.9 5.3
 0 -1 19 16.1 3.9
 0 1 -20 365.46 15.4
 0 -1 -20 353.66 13.9
 0 1 20 324.77 11
 0 -1 20 332.07 14.4
 0 -1 -21 1337.57 27.2
 0 -1 21 1369.76 29.7
 0 1 21 1324.17 22.7
 0 1 -21 1349.77 29.9
 0 1 22 89.29 6.4
 0 -1 22 83.99 8.1
 0 -1 -22 94.19 8.3
 0 1 -22 87.29 9.2
 0 1 -23 14.7 6
 0 -1 23 13 4.4
 0 -1 -23 8 4.7
 0 1 23 7.6 2.7
 0 1 24 566.24 16
 0 1 -24 609.54 21.8
 0 -1 24 560.74 20.3
 0 -1 -24 611.44 20
 0 -1 25 106.79 9.5
 0 1 -25 104.09 10.1
 0 -1 -25 102.89 9
 0 -1 26 5.5 3.1
 0 -1 -26 2.7 3.7
 0 -1 27 32.6 5.6
 0 -1 -27 28.5 5.5
 0 1 -27 33 6.8
 0 1 -28 2.2 4.7
 0 -1 -28 1.3 3.4
 0 -1 -29 12.5 4.3
 0 1 -29 18.8 5.9
 0 -1 29 20.3 5.7
 0 -1 30 37.3 7.3
 0 1 -30 36.4 7.6
 0 -1 -30 35.9 6.5
 0 -1 -31 -1 3.8
 0 -1 31 5.4 4.6
 0 -1 32 11.8 5.2
 0 1 -32 6.3 5.3
 0 -1 -32 -0.4 3.9
 0 -1 -32 16.3 6.2
 0 -1 -33 13.4 5.4
 0 -1 -33 -6.3 5
 0 1 -33 9.2 5.4
 0 -1 33 3.1 4.4
 0 -2 0 1505.35 16.2
 0 2 0 1474.05 16
 0 -2 0 1512.65 17.8
 0 -2 1 46.4 3
 0 2 -1 46.1 2.9
 0 -2 -1 45.3 3.2
 0 -2 1 49.3 3.7
 0 -2 1 52.49 3.8
 0 2 -2 55.89 3.1
 0 -2 2 51.29 4
 0 2 2 54.59 3.2
 0 -2 -2 55.29 3.2
 0 -2 -2 58.29 4
 0 -2 2 58.19 3.3
 0 -2 2 54.29 3.9
 0 2 3 70.49 3.4
 0 2 3 70.99 2.5
 0 -2 -3 72.29 4.3
 0 -2 3 73.19 3.7
 0 -2 3 73.39 4.7
 0 2 -3 67.59 3.4
 0 -2 3 76.49 5
 0 -2 -3 75.29 4.7
 0 -2 -3 78.39 3.4
 0 2 4 2610.04 18.5
 0 -2 -4 2647.83 18.1
 0 -2 4 2673.23 27.8
 0 2 4 2645.94 13.4
 0 -2 -4 2623.64 25.3
 0 -2 4 2551.04 21.2
 0 -2 -4 2641.84 26.6
 0 2 -4 2660.53 20.5
 0 -2 4 2551.04 27.7
 0 -2 -5 730.53 7.5
 0 2 5 759.92 7.3
 0 -2 -5 745.83 13.9
 0 -2 5 731.23 11.7
 0 -2 5 766.72 15.5
 0 -2 -5 737.53 14.4
 0 2 5 781.22 9.3
 0 -2 -5 750.12 14.5
 0 -2 5 770.82 15.8
 0 2 -5 740.93 11.3
 0 2 -6 7.8 1.6
 0 -2 -6 6 0.9
 0 -2 -6 6.7 1.9
 0 2 6 6.3 1
 0 -2 -6 7 2
 0 -2 6 7.6 1.7
 0 2 6 5.8 0.9
 0 -2 6 13.6 2.8
 0 -2 6 7.3 2
 0 -2 -6 6 2
 0 -2 -7 316.27 9.8
 0 -2 7 309.27 10.7
 0 2 7 298.47 7
 0 -2 7 318.47 11
 0 2 7 313.47 5.1
 0 -2 -7 314.27 5.6
 0 -2 -7 315.97 10.2
 0 -2 -7 322.17 9.6
 0 -2 7 306.37 8.3
 0 -2 -8 965.7 17
 0 -2 8 972.8 19.7
 0 -2 8 973.6 19.7
 0 2 8 982.5 8.6
 0 -2 -8 998.3 18.7
 0 -2 -8 993 17.5
 0 -2 8 937.41 15.3
 0 2 8 996.7 13.4
 0 -2 -8 992.3 10.9
 0 -2 9 973 16.4
 0 -2 -9 1012.4 18
 0 -2 9 1017.6 20.8
 0 2 9 993.9 14.2
 0 -2 -9 1019.2 12.2
 0 -2 -9 1024.3 18.3
 0 -2 -9 1026.6 19.7
 0 -2 9 1005.2 20.6
 0 2 10 1168.48 16.3
 0 -2 10 1217.38 23.4
 0 -2 -10 1234.18 20.6
 0 -2 10 1216.68 19.1
 0 -2 10 1220.78 23.6
 0 -2 -10 1245.08 22.3
 0 -2 -10 1237.58 20.5
 0 2 10 1195.08 9.1
 0 -2 -10 1210.68 14.5
 0 -2 -11 1877.91 26.1
 0 2 11 1878.51 21.5
 0 -2 11 1875.71 24.8
 0 2 -11 1887.11 28.9
 0 2 11 1843.32 12.2
 0 -2 11 1888.51 30.1
 0 -2 -11 1866.61 19.4
 0 -2 12 1109.29 23.5
 0 -2 12 1100.99 20.2
 0 2 12 1109.49 10.3
 0 -2 -12 1081.09 15.9
 0 2 -12 1109.69 22.7
 0 2 12 1105.59 17.5
 0 -2 -12 1120.19 20.9
 0 2 13 155.68 4.2
 0 -2 -13 168.08 8.6
 0 -2 -13 156.78 6.5
 0 2 13 148.49 6.8
 0 -2 13 141.89 8
 0 -2 13 155.18 9.4
 0 -2 14 908.71 19.8
 0 2 14 901.71 10.8
 0 -2 14 908.01 22.4
 0 -2 -14 897.51 16
 0 2 14 886.11 17.2
 0 -2 -14 889.81 19.8
 0 -2 15 4.9 3.3
 0 2 15 2.3 1.1
 0 -2 -15 3.7 3.6
 0 -2 -15 0.5 1.6
 0 2 15 -0.1 2
 0 -2 15 5 3.1
 0 2 -16 3.5 2.9
 0 2 16 0.1 1.9
 0 -2 -16 -3.6 2.5
 0 -2 16 1.1 2.1
 0 -2 16 0 2.5
 0 2 16 1.8 1
 0 -2 -16 1 1.5
 0 -2 -16 3.6 3.1
 0 -2 17 147.39 9.2
 0 -2 -17 145.09 7.5
 0 2 17 149.09 5.2
 0 -2 17 141.49 9.7
 0 -2 -17 168.28 9.6
 0 2 -17 156.58 10.4
 0 2 -18 177.38 11.1
 0 -2 -18 170.98 10.1
 0 -2 -18 148.69 8
 0 -2 18 164.58 10
 0 -2 18 171.08 11
 0 2 18 163.08 5.7
 0 2 19 272.67 7.6
 0 -2 -19 252.57 10.7
 0 -2 -19 268.27 12.7
 0 -2 19 260.17 13.8
 0 -2 19 283.47 13.3
 0 2 -19 270.37 14
 0 2 20 24 2.6
 0 -2 20 29.7 5.4
 0 2 -20 31.6 6.4
 0 -2 20 39.8 6
 0 -2 -20 36 6
 0 2 21 77.79 4.4
 0 2 -21 88.69 9.5
 0 -2 21 93.79 8.8
 0 -2 21 83.79 8.7
 0 -2 -21 94.09 8.9
 0 -2 -21 81.69 7.1
 0 -2 22 375.16 16.6
 0 2 -22 424.86 18.6
 0 -2 -22 384.26 14.7
 0 -2 -22 395.46 16.8
 0 -2 22 367.26 17.4
 0 2 22 381.26 9.8
 0 -2 -23 14 5
 0 2 -23 7.3 5.2
 0 -2 23 9.8 4.5
 0 -2 -23 -0.5 3.9
 0 -2 23 15.1 5.2
 0 2 -24 8 5.6
 0 -2 -24 15 5.5
 0 -2 24 5.7 4.4
 0 -2 -24 4.6 3.2
 0 -2 24 13.4 4.9
 0 -2 -25 130.99 10.9
 0 -2 25 126.49 10.9
 0 2 -25 123.69 11.2
 0 -2 25 134.79 11.4
 0 -2 -26 12.5 5.2
 0 -2 26 9.1 4.6
 0 -2 26 4.3 4.3
 0 2 -26 3.1 4.6
 0 -2 -27 33.7 6.8
 0 -2 27 18.5 5.1
 0 -2 27 20.9 5.3
 0 2 -27 32 7
 0 -2 28 3.4 3.2
 0 2 -28 9.8 5.9
 0 -2 28 8.7 4.8
 0 -2 -28 1.7 4.1
 0 -2 -29 10.9 5.3
 0 -2 29 6.7 3.4
 0 2 -29 14.8 6.3
 0 -2 29 1.6 3.6
 0 -2 -30 14.8 5.9
 0 2 -30 12.7 5.8
 0 -2 30 0.4 3.9
 0 -2 -31 31.2 6.9
 0 2 -31 31.3 7.5
 0 -2 31 27.1 6.8
 0 -2 32 2.4 3.9
 0 -2 -32 1.1 4.6
 0 2 -32 4 5.5
 0 3 0 -1.4 1.8
 0 3 0 0.9 1.4
 0 -3 0 -1.7 1.7
 0 -3 0 1.9 1.9
 0 3 0 -0.3 1.5
 0 3 -1 1114.99 18.5
 0 -3 -1 1100.59 18.1
 0 -3 1 1080.29 16.8
 0 3 -1 1110.49 16.4
 0 3 1 1123.99 18.2
 0 3 1 1149.78 17.7
 0 3 1 1168.68 17.8
 0 -3 1 1130.49 19.6
 0 3 -2 3889.21 30.3
 0 3 2 3783.02 33.4
 0 -3 2 3815.62 36.2
 0 3 2 3810.62 32.2
 0 -3 -2 3827.02 32.2
 0 -3 2 3802.12 37.4
 0 -3 2 3869.51 31.1
 0 -3 3 255.87 10.2
 0 -3 3 265.67 10
 0 -3 3 267.87 8.3
 0 3 -3 254.37 7.7
 0 -3 -3 264.17 8.2
 0 3 3 269.67 9.4
 0 -3 -3 251.67 9.7
 0 3 3 272.27 8.4
 0 3 -3 266.97 9.7
 0 3 4 3.4 1.9
 0 -3 -4 6.5 1.7
 0 3 -4 1.2 1.2
 0 -3 4 2.4 2.1
 0 3 4 6.3 1.7
 0 -3 -4 1.9 1.8
 0 3 4 6.5 2.3
 0 -3 4 5.3 1.8
 0 3 4 4.6 1.2
 0 -3 4 3 1.9
 0 3 5 238.88 7.2
 0 3 5 247.68 9.3
 0 -3 -5 245.38 10.1
 0 -3 5 259.37 10.8
 0 -3 5 232.28 7.9
 0 -3 5 250.17 10.3
 0 -3 -5 235.88 9.6
 0 3 5 239.48 5
 0 -3 -5 229.08 6.9
 0 3 -5 242.38 7.4
 0 -3 6 1049.49 21.9
 0 3 -6 1030.7 15.6
 0 3 6 1045.9 19.2
 0 -3 -6 1011.4 20.6
 0 3 6 1027.6 9.8
 0 3 6 1033.1 14.2
 0 -3 6 1003.7 16.5
 0 -3 6 1052.49 21.6
 0 -3 -6 1009.4 19.7
 0 -3 7 595.24 13.1
 0 3 7 604.64 10.4
 0 -3 7 632.94 17.7
 0 -3 -7 589.34 16
 0 3 7 607.84 7.6
 0 -3 -7 598.14 15.6
 0 3 -7 601.34 12.4
 0 -3 7 599.04 16.9
 0 3 8 144.19 4
 0 -3 -8 146.39 4.2
 0 -3 -8 141.99 8.1
 0 -3 8 144.59 6.8
 0 -3 -8 144.89 7.9
 0 -3 -8 144.69 8.2
 0 3 -8 153.08 6.6
 0 -3 8 144.69 8.7
 0 3 8 145.19 4.9
 0 -3 8 152.88 9.3
 0 -3 -9 184.98 4.8
 0 -3 9 191.08 8
 0 3 9 197.58 5.3
 0 -3 -9 172.08 8.8
 0 -3 9 212.18 11
 0 -3 10 2434.96 28.7
 0 3 10 2375.66 17
 0 -3 -10 2370.96 17.9
 0 -3 10 2410.66 36.7
 0 -3 -10 2430.36 32.8
 0 3 10 2387.76 23.7
 0 3 11 2.3 1.5
 0 3 11 6.5 1.2
 0 -3 -11 3.8 1.2
 0 -3 -11 3.5 2.3
 0 -3 11 4.8 2.4
 0 -3 -12 27.5 2.3
 0 -3 12 35.6 4
 0 3 12 28.2 1.6
 0 3 12 27.9 1.4
 0 -3 -12 35.1 4.7
 0 3 12 34 3.4
 0 -3 12 24.7 4.3
 0 -3 -13 43 5.1
 0 3 13 50.19 4.1
 0 -3 13 42.3 4.5
 0 -3 -13 47 3.1
 0 -3 13 57.39 6.4
 0 3 14 10.2 2.6
 0 -3 -14 4.3 2.3
 0 -3 14 4.2 3
 0 -3 14 4.9 2.6
 0 -3 -14 5.9 1.5
 0 -3 -15 28.2 2.9
 0 -3 15 30.2 5.1
 0 3 15 28.7 3.7
 0 -3 -15 36.9 5
 0 -3 15 28 4.2
 0 -3 -16 96.19 7.8
 0 3 16 88.59 6
 0 -3 16 94.29 7.3
 0 3 -16 75.69 7.9
 0 -3 -16 88.99 5.1
 0 3 16 85.19 7.3
 0 -3 16 87.99 8.4
 0 3 17 237.28 9.9
 0 -3 -17 236.88 8.5
 0 -3 17 246.88 13.9
 0 3 -17 238.88 13.2
 0 -3 -17 242.88 12.4
 0 -3 17 240.78 11.5
 0 3 -18 193.68 12.4
 0 -3 18 189.28 10.7
 0 -3 18 213.78 13.2
 0 -3 -18 197.98 8.2
 0 -3 -18 205.38 11.6
 0 -3 -19 123.09 6.8
 0 3 -19 112.59 9.8
 0 -3 19 121.09 9
 0 -3 19 127.29 10.7
 0 -3 -19 126.19 9.6
 0 -3 -20 87.79 8.4
 0 -3 20 79.19 7.7
 0 3 -20 83.09 9.2
 0 -3 -20 71.89 5.5
 0 -3 20 83.89 9.1
 0 -3 -21 223.08 9.8
 0 -3 21 238.38 13
 0 -3 -21 238.88 13.6
 0 -3 21 247.58 15.2
 0 3 -21 236.88 14.4
 0 -3 -22 304.67 15.8
 0 -3 22 307.67 15.1
 0 -3 22 278.57 16.4
 0 3 -22 291.47 16.4
 0 -3 23 15.2 5
 0 -3 -23 23.7 5.7
 0 -3 23 25.5 6.1
 0 3 -23 16.4 6.6
 0 -3 24 5.8 3.9
 0 3 -24 21.3 6.2
 0 -3 24 11.4 4.9
 0 -3 -24 16.7 5
 0 -3 25 133.09 12.2
 0 -3 25 130.59 10.9
 0 3 -25 137.49 12.5
 0 -3 -25 126.19 11.2
 0 -3 26 250.37 15.4
 0 -3 -26 236.18 15.4
 0 -3 26 212.38 15.5
 0 3 -26 254.37 16.5
 0 -3 27 17.2 5.4
 0 3 -27 15.4 6.1
 0 -3 27 8.2 4.4
 0 -3 -27 16.3 5.5
 0 -3 28 4.8 4.8
 0 -3 -28 0.9 4.2
 0 3 -28 9.5 6.6
 0 -3 28 1.9 3.5
 0 -3 -29 6 4.6
 0 -3 29 2.9 4.1
 0 3 -29 12 6.1
 0 -3 29 -0.9 4.4
 0 3 -30 11.1 5.7
 0 -3 30 0.1 4.1
 0 -3 -30 11.9 5.2
 0 -3 30 5.9 3.7
 0 -3 -31 1.3 3.3
 0 -3 31 4.6 4.4
 0 3 -31 7 6.1
 0 -3 -32 11.2 5.1
 0 -3 32 13 5.6
 0 3 -32 20.4 7.6
 0 4 0 33.3 3.7
 0 4 0 33.4 4.2
 0 -4 0 28.3 3.7
 0 -4 0 28 4.1
 0 -4 -1 781.72 17.9
 0 4 -1 802.12 18.9
 0 4 -1 840.82 18.4
 0 4 1 857.41 17.8
 0 4 1 779.22 17.8
 0 -4 1 807.82 19.4
 0 4 -1 820.82 16.4
 0 -4 1 810.02 16.9
 0 4 1 820.32 17.2
 0 4 -2 4.4 1.9
 0 -4 2 4.8 2.4
 0 4 2 1 2
 0 -4 2 5.2 2.8
 0 4 -2 3.6 2.4
 0 4 -2 4.2 2.9
 0 4 2 2 2.1
 0 4 2 1.7 2.3
 0 -4 -2 4.3 2.5
 0 -4 -3 537.25 13.9
 0 4 -3 570.24 15.8
 0 -4 3 566.34 17
 0 4 -3 557.24 13.2
 0 4 3 506.75 14.4
 0 4 3 525.35 13.9
 0 -4 3 545.55 13.8
 0 -4 -4 13.4 3.4
 0 4 4 11.5 1.8
 0 -4 4 14.1 2.8
 0 -4 4 14 3.3
 0 4 4 13.6 2.7
 0 -4 -4 12.4 2.6
 0 4 -4 7.6 2
 0 4 4 15.9 3.3
 0 4 4 13.3 3
 0 -4 4 10.4 3.6
 0 4 -4 9.9 3.2
 0 -4 5 218.98 11.3
 0 4 5 229.78 10.2
 0 -4 -5 242.48 11.3
 0 -4 5 221.38 10.9
 0 4 5 241.48 10.6
 0 -4 5 225.58 9
 0 4 -5 243.18 11
 0 -4 -5 234.78 8.5
 0 4 -5 225.68 8.3
 0 4 5 239.88 8.9
 0 4 5 244.58 6.5
 0 4 -6 35.6 4.8
 0 -4 -6 29.3 4.3
 0 4 6 32.5 3.3
 0 -4 6 35.8 4
 0 4 6 29.9 4.1
 0 4 -6 34.3 3.5
 0 -4 6 32 4.9
 0 4 6 31.9 2.2
 0 4 6 32.5 4.2
 0 -4 -6 32.5 3.3
 0 -4 -7 -0.6 2.3
 0 -4 7 -0.9 2.6
 0 4 7 0.9 1.2
 0 4 7 1.3 0.8
 0 -4 7 -1.1 1.8
 0 4 7 3.7 2.5
 0 4 -7 -0.4 1.3
 0 -4 8 2.4 2.9
 0 4 8 0.4 0.6
 0 -4 8 -0.2 1.8
 0 4 8 -0.8 2.4
 0 4 -8 1.4 1.4
 0 4 8 1.1 1.3
 0 -4 -8 1.3 2.1
 0 -4 9 188.68 8.8
 0 -4 9 207.58 12
 0 4 9 180.48 4.5
 0 4 9 192.68 6.7
 0 4 -9 185.78 7.9
 0 4 9 190.88 9.8
 0 -4 -9 189.28 10.3
 0 -4 10 195.68 9.1
 0 4 -10 192.28 8.4
 0 -4 -10 196.28 10.6
 0 4 10 198.78 6.5
 0 -4 10 190.38 11.6
 0 4 10 200.48 10.3
 0 4 11 1.2 1
 0 -4 -11 1.1 2.4
 0 4 11 -1.6 1.9
 0 -4 11 1.4 1.9
 0 -4 11 2.2 3.1
 0 4 11 1.9 2.5
 0 -4 12 29 5.4
 0 4 12 26.6 4.4
 0 -4 12 24.7 3.8
 0 4 12 29.6 2.3
 0 -4 -12 28.1 2.2
 0 -4 -12 28.2 4.4
 0 4 12 26.3 3
 0 -4 13 107.29 7.3
 0 -4 13 110.99 9.5
 0 4 13 99.59 5.7
 0 -4 -13 100.39 8.1
 0 -4 -13 95.89 4
 0 4 13 97.99 3.6
 0 4 13 102.79 7.9
 0 -4 14 35 4.7
 0 -4 14 31.2 5.8
 0 -4 -14 40 5.4
 0 4 14 36 5.4
 0 4 14 39.9 3.9
 0 -4 -14 36.5 2.7
 0 4 -14 41.4 6.2
 0 -4 15 187.78 10
 0 4 15 168.88 10.4
 0 4 15 174.38 8
 0 -4 -15 179.48 11.1
 0 -4 -15 169.68 5.8
 0 -4 15 172.38 12.1
 0 4 -15 186.38 12
 0 -4 -16 16 4.3
 0 4 16 15.6 3
 0 4 16 6.6 3.4
 0 -4 16 15.3 3.7
 0 -4 16 15.8 4.7
 0 -4 -16 11.4 1.8
 0 -4 17 71.69 8.5
 0 -4 17 70.99 6.8
 0 4 -17 55.49 7.3
 0 -4 -17 70.79 7.5
 0 -4 -17 70.49 4.2
 0 4 17 78.99 7.7
 0 -4 18 65.99 8.5
 0 -4 -18 63.79 4.1
 0 4 -18 46.2 7.6
 0 4 18 74.59 7.8
 0 -4 -18 61.59 7.3
 0 -4 18 52.89 6.1
 0 -4 19 51.29 6.4
 0 -4 19 53.59 7.9
 0 4 -19 41.5 6.6
 0 -4 -19 44.9 3.7
 0 4 19 54.69 6.9
 0 -4 -19 43.7 6.3
 0 -4 20 -1.8 3.1
 0 -4 20 0.2 3
 0 4 -20 -3.9 5.6
 0 -4 -20 -0.8 3.1
 0 -4 -21 19.1 5
 0 4 -21 11.6 4.7
 0 -4 21 14.1 4.1
 0 -4 21 22.8 6
 0 -4 22 7.1 4.2
 0 4 -22 0.2 5.2
 0 -4 -22 8.4 4
 0 -4 22 4.5 3
 0 -4 23 12 4.6
 0 -4 23 16.2 5.8
 0 -4 -23 15.5 5.4
 0 4 -23 11.1 5.2
 0 -4 24 178.98 14.6
 0 -4 -24 165.78 13.1
 0 4 -24 151.48 13.3
 0 -4 24 157.58 11.7
 0 4 -25 86.69 10.8
 0 -4 -25 64.59 9.2
 0 -4 25 73.99 10
 0 -4 25 67.79 8.3
 0 -4 26 23.9 6.7
 0 4 -26 21.3 7.1
 0 -4 26 11.5 4.6
 0 -4 -26 19.4 5.5
 0 -4 27 3.7 4
 0 -4 -27 4.9 4
 0 4 -27 16.4 6.7
 0 -4 27 11.9 5.8
 0 -4 -28 71.79 9.6
 0 -4 28 84.19 10.9
 0 -4 28 72.29 9.1
 0 4 -28 84.89 11.3
 0 -4 -29 2.1 4.1
 0 4 -29 11.9 6.6
 0 -4 29 -0.1 3.8
 0 -4 29 -0.3 3.9
 0 -4 -30 18.6 6
 0 4 -30 25.6 7.5
 0 -4 30 19.8 5.9
 0 -4 30 5.4 5.5
 0 -4 -31 156.78 14.8
 0 4 -31 160.58 15.4
 0 -4 31 134.79 14.2
 0 -4 31 143.79 13.3
 0 5 0 -0.3 2.2
 0 -5 0 -1.2 2.6
 0 -5 0 -1.6 2.5
 0 5 0 -0.2 1.7
 0 5 -1 4.6 2.1
 0 -5 -1 5.9 2.6
 0 -5 1 4.9 2.8
 0 5 -1 6.3 2.8
 0 -5 1 3.7 2.2
 0 5 1 4.9 2.5
 0 5 1 5.8 2.4
 0 5 2 70.59 6.1
 0 5 2 68.39 5.9
 0 5 -2 71.99 5.6
 0 -5 2 72.99 6
 0 -5 2 64.79 6.6
 0 5 -2 84.79 7
 0 5 2 69.99 5.9
 0 -5 -2 60.99 5.8
 0 5 3 197.88 9.5
 0 -5 -3 180.38 9.5
 0 5 -3 191.28 10.3
 0 -5 3 188.48 11.2
 0 -5 3 171.98 9
 0 5 -3 171.98 8.3
 0 5 3 190.28 10
 0 5 3 204.98 10
 0 -5 -4 1619.24 26.7
 0 5 4 1677.43 29.2
 0 5 4 1644.04 21
 0 5 -4 1697.53 30.7
 0 5 4 1622.54 27.1
 0 5 -4 1647.34 24.9
 0 -5 4 1647.84 32.9
 0 -5 4 1615.14 26.7
 0 5 4 1689.63 26.9
 0 -5 5 16.2 5.1
 0 5 5 19.4 3.4
 0 5 5 17.9 4
 0 5 5 14.3 2.2
 0 5 -5 13.3 2.6
 0 -5 -5 14.2 3.1
 0 -5 5 12.5 3.1
 0 5 -5 15.3 4.3
 0 5 6 48.9 3.3
 0 5 6 44.7 5.4
 0 5 -6 46.4 5.9
 0 -5 -6 45.7 4.6
 0 5 -6 46.6 4.3
 0 -5 -6 49.99 6.1
 0 -5 6 48.5 4.9
 0 -5 6 47.1 6.5
 0 5 6 51.99 4.8
 0 5 7 491.85 9.2
 0 5 -7 510.35 17.8
 0 5 -7 478.35 13.2
 0 5 7 498.25 16.7
 0 -5 -7 468.35 17.5
 0 -5 7 477.55 14.8
 0 -5 7 468.75 18.6
 0 5 7 489.35 13.8
 0 5 8 46.9 6
 0 5 -8 48.1 6.5
 0 -5 8 45.6 5.2
 0 5 -8 40.6 4.2
 0 5 8 48.7 4.6
 0 5 8 46.6 2.7
 0 -5 8 56.89 7.4
 0 -5 -8 46.7 6.2
 0 -5 -9 531.75 19.2
 0 -5 9 537.35 20.5
 0 5 9 509.45 8.1
 0 -5 9 528.05 16
 0 5 -9 568.54 19.5
 0 5 9 537.95 13.5
 0 5 9 522.35 17.4
 0 5 -9 524.95 14.2
 0 5 10 15.4 4.2
 0 -5 10 12.9 4.5
 0 5 -10 13.1 4.7
 0 5 10 14.6 2.5
 0 5 -10 8.9 2.3
 0 -5 -10 10.1 3.9
 0 -5 10 17 3.5
 0 5 10 8.6 1.1
 0 5 11 37.3 3.3
 0 -5 11 26.1 5.4
 0 -5 11 34.4 4.6
 0 -5 -11 34.9 5.6
 0 5 11 27.6 4.6
 0 5 11 35.1 5.2
 0 5 -11 32.1 5.7
 0 5 -12 2.3 2.9
 0 -5 -12 6 3.4
 0 5 12 3.9 3
 0 -5 12 4.8 3.5
 0 5 12 2.8 1.1
 0 5 12 9.8 3.9
 0 -5 12 4.9 2.4
 0 -5 13 6.2 2.8
 0 5 13 3.4 1.3
 0 5 -13 2.1 3.4
 0 -5 13 0 3.2
 0 -5 -13 2.6 2.7
 0 5 13 2 3.1
 0 5 13 0 2
 0 5 13 4.9 3.5
 0 5 14 24.9 2.2
 0 5 14 25.8 5.3
 0 5 14 30.4 5.2
 0 -5 -14 41 6.2
 0 -5 14 34 5
 0 -5 14 31 6
 0 5 -14 34.4 6.2
 0 5 14 21.6 3.1
 0 -5 15 19.2 5.1
 0 5 15 20.9 4.9
 0 -5 -15 30.2 5.4
 0 -5 15 21.9 4.3
 0 5 15 22.4 3.4
 0 5 15 31.6 5.3
 0 5 -15 25.4 5.6
 0 -5 16 151.98 12.5
 0 5 16 165.48 11.2
 0 -5 16 162.18 10.2
 0 -5 -16 149.69 11.4
 0 5 -16 174.48 12.7
 0 -5 17 35.7 5.5
 0 -5 17 38 7.3
 0 -5 -17 27.4 5.7
 0 5 17 41.9 6.5
 0 5 -17 36.4 6.6
 0 -5 18 30.2 6.8
 0 -5 -18 33.5 5.9
 0 5 -18 28.3 6.5
 0 -5 18 34.6 5.6
 0 5 18 41.6 6.5
 0 5 19 21.3 5
 0 -5 19 26.2 4.8
 0 5 -19 17.9 5.3
 0 -5 19 30.2 7.1
 0 -5 -19 22.4 5.1
 0 5 20 97.79 9.5
 0 -5 20 113.89 9.3
 0 -5 -20 109.59 10.5
 0 -5 20 98.49 11
 0 5 -20 89.09 10.5
 0 -5 21 44.6 8.1
 0 -5 -21 34.6 6.6
 0 -5 21 43.2 6.4
 0 5 -21 31 7
 0 -5 22 1.8 3.6
 0 5 -22 -6.4 5.9
 0 -5 -22 0.1 3.9
 0 -5 22 5.3 3.9
 0 -5 23 51.99 8.8
 0 -5 23 35.9 6.2
 0 -5 -23 25 5.9
 0 5 -23 34 7.6
 0 -5 -24 -3.1 4.6
 0 5 -24 -1.5 4.5
 0 -5 24 0.8 3.4
 0 -5 24 -6.2 5.2
 0 -5 -25 -4.5 4.5
 0 5 -25 6.7 6.1
 0 -5 25 0.7 3.5
 0 -5 25 -1.8 3.5
 0 -5 26 1.9 2.9
 0 -5 26 2 4.2
 0 5 -26 0.7 5.5
 0 -5 -26 -1 4.6
 0 -5 27 4.2 4
 0 -5 27 -2 4.1
 0 5 -27 -1 4.7
 0 -5 -27 -3.9 4.6
 0 5 -28 1.7 5.8
 0 -5 -28 -0.3 5.1
 0 -5 28 0.2 3.7
 0 -5 28 -7.2 5.7
 0 5 -29 4 6.1
 0 -5 29 3.3 3.6
 0 -5 29 2.5 4.3
 0 -5 -29 2.4 4.6
 0 -6 0 8.2 3.5
 0 6 0 9.1 3.4
 0 6 -1 150.68 9.6
 0 -6 1 152.38 9.4
 0 -6 -1 150.48 10.2
 0 -6 1 159.58 10.7
 0 6 1 159.68 9.6
 0 -6 2 28 5.3
 0 6 -2 33.6 5.2
 0 -6 2 24.1 4.2
 0 6 2 25.5 4.3
 0 -6 -2 26.5 4.6
 0 -6 3 38.3 4.9
 0 6 3 40.8 5.2
 0 -6 3 43.4 6.3
 0 -6 -3 40.6 5.5
 0 6 -3 41 5.6
 0 6 3 43.4 6.1
 0 -6 4 89.49 8.8
 0 -6 -4 91.39 7.4
 0 6 4 94.19 7.3
 0 6 4 98.39 8.2
 0 6 4 92.89 5.8
 0 -6 4 94.79 7.4
 0 6 -4 90.29 8.1
 0 6 4 75.99 7.9
 0 -6 5 595.44 17.9
 0 6 5 610.94 17.8
 0 -6 -5 583.44 17.6
 0 6 5 590.74 19.4
 0 6 -5 584.24 19.9
 0 -6 5 582.14 21.7
 0 6 5 561.24 13.1
 0 6 5 557.34 20.2
 0 6 6 4.8 3.8
 0 6 6 5.4 2.7
 0 -6 6 3.5 3.4
 0 6 6 3.7 3.5
 0 -6 -6 7.2 3
 0 -6 6 3.8 2.7
 0 6 6 3.7 1.7
 0 6 -6 8.7 4
 0 6 7 0.1 2
 0 6 7 2.5 1.4
 0 -6 7 1.9 3.7
 0 6 7 -2 3.3
 0 -6 7 3.7 2.7
 0 6 -7 2 3.2
 0 6 7 0.5 3
 0 6 8 3.7 2.2
 0 6 8 10 4
 0 -6 8 5.8 2.9
 0 -6 -8 4.8 3.6
 0 -6 8 4.8 3.8
 0 6 8 4.5 3.4
 0 6 8 4.6 1.3
 0 6 -8 0.5 3.6
 0 6 9 293.77 6.8
 0 -6 9 280.47 16.3
 0 6 9 301.27 11.7
 0 6 9 332.07 15.5
 0 6 9 300.67 14.4
 0 -6 -9 305.57 16.1
 0 -6 9 309.27 13.4
 0 6 -9 326.77 16.1
 0 -6 10 32.1 6.4
 0 -6 -10 33.2 6.3
 0 -6 10 28.3 4.6
 0 6 10 33 4.1
 0 6 -10 26.5 5.8
 0 6 10 29 5.5
 0 6 10 14 4.1
 0 6 10 29.2 2
 0 6 -11 346.17 17
 0 6 11 340.27 15.6
 0 6 11 326.27 5.5
 0 6 11 347.37 11.7
 0 -6 -11 372.06 18
 0 6 11 356.86 15.9
 0 -6 11 346.17 14.6
 0 -6 11 347.27 18.7
 0 -6 12 356.56 15
 0 6 -12 342.77 17.3
 0 -6 12 334.47 18.6
 0 -6 -12 376.06 18.3
 0 6 12 349.57 16
 0 6 12 343.07 15.7
 0 -6 13 18.3 5.5
 0 6 13 9.1 4.4
 0 -6 -13 14.9 4.9
 0 6 -13 19.1 5.3
 0 6 13 23.5 5.7
 0 -6 13 20.8 4.4
 0 6 14 17.8 4.7
 0 6 -14 15.7 5.3
 0 -6 14 16.6 5.6
 0 -6 14 12.9 4
 0 -6 -14 14.3 4.7
 0 6 14 24.4 5.5
 0 6 15 118.59 9.8
 0 -6 -15 123.59 11.4
 0 -6 15 115.79 12
 0 -6 15 109.49 9.1
 0 6 -15 117.09 11.2
 0 6 15 114.39 10
 0 6 16 615.64 20.3
 0 6 -16 602.94 24.1
 0 -6 16 604.94 26.5
 0 -6 16 599.34 20.6
 0 -6 -16 564.04 23.5
 0 6 16 598.04 21.9
 0 -6 -17 23.9 6.2
 0 6 -17 29.1 6.6
 0 6 17 34.3 6.5
 0 -6 17 38.1 8.3
 0 6 17 38.4 6.4
 0 -6 17 26.1 5.6
 0 -6 18 38.1 7.9
 0 6 -18 46.7 8.3
 0 -6 18 37.5 6
 0 -6 -18 50.89 8.2
 0 6 18 34.1 6.7
 0 -6 19 147.09 11.1
 0 -6 -19 165.28 13.5
 0 6 19 149.09 11.6
 0 6 -19 123.09 12.2
 0 -6 19 136.19 13.6
 0 -6 -20 9 5.2
 0 6 20 14.1 5
 0 -6 20 11.6 5.4
 0 -6 20 13.4 4.7
 0 6 -20 2 5.2
 0 -6 21 60.19 7.6
 0 6 21 47.9 7.3
 0 -6 -21 61.59 9
 0 6 -21 36.5 7.9
 0 -6 21 57.89 9.3
 0 6 -22 -1.7 4.7
 0 -6 22 5.4 5.3
 0 -6 22 4.6 3.4
 0 -6 -22 1.1 3.3
 0 6 22 4.3 4.4
 0 -6 23 28.8 5.9
 0 -6 23 23.6 6.7
 0 -6 -23 35.9 7.4
 0 6 -23 16.3 6.6
 0 -6 24 -2.4 5.6
 0 6 -24 -6.7 6.2
 0 -6 24 -0.1 3.5
 0 -6 -24 2.5 4.2
 0 -6 -25 2.2 3.9
 0 6 -25 -2.6 5.2
 0 -6 25 -3.2 3.9
 0 -6 25 -0.8 4.1
 0 -6 26 8.7 4.6
 0 -6 -26 10.6 5.2
 0 -6 26 12.3 4.5
 0 6 -26 22.5 6.7
 0 -6 -27 -5.3 5.6
 0 -6 27 1.7 3.4
 0 6 -27 -1.5 6
 0 -6 27 -3.7 5.4
 0 7 0 -1.5 2.9
 0 -7 0 -0.8 3
 0 -7 1 48.2 6.7
 0 7 1 61.39 6.8
 0 7 1 47.9 7.3
 0 7 -1 43.9 6
 0 -7 -1 56.49 7.1
 0 7 -2 -1.7 3
 0 -7 -2 0.7 2.9
 0 -7 2 1.1 3.2
 0 7 2 -2.7 4.4
 0 7 2 1.7 3
 0 7 3 114.49 8.8
 0 7 -3 111.19 9.4
 0 -7 3 100.79 9.9
 0 7 3 105.99 9.8
 0 -7 -3 117.69 9.3
 0 -7 3 100.29 8.3
 0 7 3 98.79 6.7
 0 7 4 56.09 5
 0 -7 4 68.59 6.9
 0 7 4 65.69 7.4
 0 -7 -4 63.59 7
 0 7 -4 52.69 6.8
 0 7 4 59.09 6.4
 0 7 4 58.99 8.1
 0 -7 4 48 7.3
 0 -7 -5 141.89 9.8
 0 7 5 157.88 10.1
 0 7 5 152.68 10.8
 0 -7 5 170.48 13.1
 0 7 5 138.69 11.4
 0 7 -5 160.48 11.4
 0 -7 5 156.18 10.2
 0 7 5 164.58 7.9
 0 7 6 118.09 10.6
 0 -7 -6 99.59 8.2
 0 7 -6 94.99 9.2
 0 -7 6 91.19 10.1
 0 -7 6 113.69 8.8
 0 7 6 105.29 8.3
 0 7 6 101.29 5.9
 0 7 6 114.79 9.7
 0 7 7 -2.6 4
 0 7 7 4.2 2.9
 0 7 -7 -4.6 3.5
 0 7 7 1.5 3.4
 0 -7 7 3.5 4.2
 0 7 7 2.6 1.7
 0 -7 7 1 2.7
 0 -7 8 176.18 10.8
 0 7 8 170.38 12.4
 0 -7 8 167.48 13.5
 0 7 -8 174.58 12.5
 0 7 8 153.28 6.1
 0 7 8 152.08 11.2
 0 7 8 145.79 9.4
 0 7 -9 220.78 14.3
 0 -7 9 232.68 12.5
 0 7 9 213.68 11.2
 0 7 9 230.48 13.6
 0 -7 9 195.78 14.8
 0 7 9 251.77 14.7
 0 -7 10 153.28 13.3
 0 7 10 134.99 10.7
 0 7 -10 147.99 11.9
 0 -7 10 146.49 10.1
 0 7 10 139.29 11
 0 7 11 6.7 4.1
 0 7 -11 9.5 4.9
 0 -7 11 3.6 4.1
 0 7 11 6.8 3.8
 0 -7 -11 4.7 3.9
 0 -7 11 10.3 3.8
 0 7 12 37.5 6.1
 0 7 12 37.6 6.4
 0 -7 12 43.1 8
 0 -7 12 36.6 5.7
 0 7 -12 37.5 6.7
 0 -7 -12 24.3 5.8
 0 7 13 6.9 4.2
 0 -7 13 -1.2 3.8
 0 7 -13 0.4 3.6
 0 -7 13 -2.7 3.2
 0 7 13 -0.2 4.1
 0 -7 -13 -8.7 5.7
 0 -7 14 85.99 8.3
 0 -7 -14 71.69 9.2
 0 7 -14 95.49 10.6
 0 7 14 79.99 8.8
 0 7 14 87.09 9
 0 -7 14 83.59 10.7
 0 7 -15 125.79 12.1
 0 -7 15 136.99 10.5
 0 -7 15 117.89 12.9
 0 7 15 140.69 11.2
 0 -7 -15 133.29 12.6
 0 7 15 133.29 11.4
 0 7 16 186.28 12.6
 0 7 -16 153.48 13.6
 0 -7 16 168.58 15.1
 0 7 16 156.18 12.2
 0 -7 16 164.58 11.5
 0 -7 -16 144.79 13.1
 0 7 17 85.59 9.6
 0 -7 17 76.89 10.7
 0 7 17 94.29 9.4
 0 -7 17 77.99 8.4
 0 -7 -17 68.69 9.5
 0 7 -17 94.69 11
 0 7 18 38.6 6.6
 0 7 -18 37.5 7.3
 0 -7 -18 36 7.6
 0 -7 18 31.1 6
 0 7 18 42.6 6.8
 0 -7 18 46.1 9.2
 0 -7 19 22.8 7.1
 0 7 19 28.2 6.4
 0 -7 -19 23.2 6.4
 0 7 -19 23.1 6.2
 0 -7 19 23.7 5.3
 0 7 -20 -4.1 6.5
 0 -7 20 4.6 4
 0 -7 -20 4.4 4
 0 -7 20 4 3.1
 0 7 20 8.1 4.9
 0 7 -21 -4.9 5.1
 0 -7 21 2.6 3.5
 0 7 21 4.4 4.5
 0 -7 21 -0.2 4.7
 0 -7 -21 2.3 4.1
 0 -7 -22 5.2 4.8
 0 7 -22 -7.7 7
 0 7 22 0.2 4.4
 0 -7 22 -2.5 4.7
 0 -7 22 -2.9 4
 0 7 -23 -7.8 6.8
 0 7 23 1.8 3.4
 0 -7 -23 3.2 3.9
 0 -7 23 0.1 4.9
 0 7 -24 -6.6 6.3
 0 -7 24 1.1 5.1
 0 -7 -24 4 4.2
 0 -7 25 5.6 5.8
 0 7 -25 -5.2 5
 0 -7 -25 -2.2 4.9
 0 8 0 5.2 3.5
 0 -8 0 4.7 3.6
 0 8 0 -3.6 4.8
 0 -8 -1 10.2 4.5
 0 8 1 11.8 3.9
 0 8 1 6.3 4.4
 0 8 -1 14.6 4.2
 0 -8 1 10.4 4
 0 8 -2 17.3 4.9
 0 -8 2 14.3 4.8
 0 8 2 14.9 5.1
 0 -8 -2 18.2 5.2
 0 8 2 27 5.2
 0 8 -3 12.1 4.2
 0 8 3 9.2 4.6
 0 8 3 15.7 3.4
 0 8 3 12.8 4.4
 0 -8 -3 20.8 5.2
 0 8 3 10.7 3.8
 0 -8 3 15.1 5.3
 0 8 4 37.7 5.6
 0 8 4 37.6 4.5
 0 8 -4 38.1 6.6
 0 -8 -4 46.3 6.9
 0 8 4 47.5 8
 0 8 4 42.8 6.8
 0 -8 4 44.5 7.7
 0 8 5 30.2 6
 0 8 5 29.4 5.1
 0 -8 5 26 6.3
 0 -8 -5 29.1 5.9
 0 8 -5 28.8 5.9
 0 8 5 26.3 6.4
 0 -8 5 31.4 5.3
 0 8 6 49.6 7.9
 0 -8 6 55.09 6.9
 0 8 6 53.19 7.5
 0 -8 6 45.8 7.6
 0 8 6 45.2 6.3
 0 8 -6 59.79 8
 0 8 7 49 6.2
 0 8 7 46.8 7.5
 0 -8 7 64.49 7.3
 0 8 -7 61.99 8.2
 0 8 7 63.79 7.9
 0 -8 7 48.8 8.4
 0 -8 8 61.29 9.1
 0 -8 8 61.99 7.5
 0 8 8 47 7.8
 0 8 8 61.89 7.8
 0 8 -8 60.59 8.4
 0 8 8 50.49 6
 0 8 9 26.4 4.9
 0 8 9 25.7 6.4
 0 8 9 22.6 5.4
 0 8 -9 24.9 6.1
 0 -8 9 31.4 5.6
 0 -8 9 12.8 5
 0 -8 10 29.5 7
 0 8 10 41.7 6.7
 0 8 10 33.4 6.8
 0 8 -10 43.7 7.6
 0 -8 10 46.1 6.4
 0 8 10 42.2 5.7
 0 8 11 52.39 7.5
 0 -8 11 46.7 6.5
 0 8 11 53.69 7.7
 0 -8 11 62.79 9.8
 0 8 -11 60.29 8.4
 0 8 -12 22.2 6.3
 0 8 12 15.4 5
 0 8 12 4.7 4.9
 0 -8 12 22.3 4.9
 0 -8 12 23.1 6.4
 0 8 -13 61.99 9.1
 0 -8 13 49.2 8.5
 0 -8 13 58.09 7.1
 0 8 13 48.2 7.6
 0 8 13 58.49 8.2
 0 8 14 0.1 3.9
 0 8 14 4.1 4.2
 0 -8 -14 -0.6 4.1
 0 8 -14 5.8 5.1
 0 -8 14 1.2 2.8
 0 -8 14 0.9 4.5
 0 -8 15 7.5 4.4
 0 8 -15 20.8 6.1
 0 8 15 8 4.3
 0 8 15 7.8 5
 0 -8 15 16.4 4.6
 0 -8 -15 6.2 4.4
 0 -8 16 1.7 3.9
 0 8 16 9.4 4.5
 0 8 -16 8.3 5.8
 0 -8 -16 3.2 4
 0 -8 16 7.4 4.2
 0 8 16 9.1 4.7
 0 8 -17 43 8.3
 0 -8 -17 32.8 7.5
 0 8 17 33.2 6.3
 0 -8 17 36 7.8
 0 8 17 58.39 8.2
 0 8 18 36 6.6
 0 8 -18 31.7 7.4
 0 8 18 34.5 7.2
 0 -8 -18 29.4 7.6
 0 -8 18 37.6 8.1
 0 8 -19 -8.1 6.8
 0 -8 -19 -5.5 4.9
 0 8 19 9.5 4.7
 0 -8 19 1.2 5.4
 0 8 19 4.2 4.2
 0 -8 20 -3.3 4.9
 0 -8 -20 -1.6 4.1
 0 8 -20 0.1 6.8
 0 8 20 8.9 5.3
 0 8 21 4.4 4.2
 0 -8 -21 2.2 4.5
 0 8 -21 -3.8 6.1
 0 -8 21 -0.5 4.1
 0 -8 -22 5.1 4.4
 0 -8 22 3.4 5.7
 0 8 22 4.8 4.9
 0 9 0 -4.4 4
 0 -9 0 1.8 3.5
 0 -9 -1 9.9 4.8
 0 9 -1 11.3 5.9
 0 9 1 9.1 5.2
 0 9 -1 14.3 4.4
 0 9 1 13.4 4.4
 0 -9 1 10.6 5
 0 9 2 7.3 3.7
 0 9 2 4.1 2.8
 0 -9 -2 4.4 4.3
 0 9 -2 4.6 3.6
 0 9 2 0.6 4.5
 0 -9 2 3.8 3.2
 0 9 3 44.5 7.9
 0 9 3 46.8 6.7
 0 -9 3 38.6 7.8
 0 9 3 54.09 7.6
 0 -9 -3 53.19 7.8
 0 9 -3 39.1 6.9
 0 -9 -4 8.1 4.4
 0 9 4 0.9 3.5
 0 9 4 -1.9 4.1
 0 -9 4 -1.6 4
 0 9 -4 -2.3 3.9
 0 9 4 7.9 3.8
 0 9 5 14.3 4.9
 0 9 -5 16.3 5.4
 0 9 5 19 6.2
 0 9 5 10.3 3.8
 0 -9 5 10 4.6
 0 9 6 22.5 6.6
 0 9 -6 17.4 5.2
 0 9 6 15.7 4.4
 0 9 6 24.8 5.7
 0 -9 6 20.6 6.7
 0 9 -7 41.4 7.5
 0 9 7 41.4 7.9
 0 -9 7 42.4 6.2
 0 9 7 39.7 6.8
 0 -9 7 32 7.5
 0 -9 8 3.4 5.1
 0 9 8 -1 4.4
 0 9 8 -1.8 3.8
 0 -9 8 0.1 3
 0 9 -8 -2.8 4.2
 0 -9 9 17.6 6.2
 0 9 -9 17 5.6
 0 9 9 19.9 6.2
 0 9 9 12.8 4.3
 0 9 10 16 5.2
 0 -9 10 10.5 5.9
 0 9 -10 6.7 5.1
 0 9 10 13.6 5.5
 0 9 11 0.6 4.3
 0 9 -11 13.8 5.8
 0 9 11 2.9 3.7
 0 -9 11 4.9 6.3
 0 9 12 1.8 4
 0 9 12 -0.2 3.9
 0 9 -12 -3.6 4.8
 0 -9 12 0.3 4.1
 0 9 -13 12.4 5.4
 0 -9 13 17.2 6.2
 0 9 13 13.9 5.1
 0 9 13 11 4.7
 0 9 -14 2.3 4.6
 0 9 14 -1.8 4.5
 0 -9 14 -0.3 4
 0 9 14 0.6 3.4
 0 9 -15 4.4 5.5
 0 9 15 -5.1 4.6
 0 9 15 8.6 5
 0 -9 15 1.9 5.2
 0 9 16 2.2 4.5
 0 9 16 0.6 3.8
 0 -9 16 8.5 6.2
 0 9 -16 6.8 5.5
 0 9 -17 20.5 6.7
 0 9 17 13.7 5.7
 0 9 17 18.5 5.7
 0 -9 17 26.6 7.7
 0 -9 -18 -1.1 4.7
 0 9 -18 12.9 6.2
 0 9 18 6.4 4.5
 0 -9 18 5.4 5.5
 0 9 18 6.3 4.6
 0 10 0 43.5 8.4
 0 10 0 38.4 6.8
 0 10 0 38 7
 0 -10 0 41.3 8.1
 0 -10 -1 34.9 7.4
 0 10 1 27.3 6.2
 0 -10 1 34.6 7.7
 0 10 1 22.3 5.3
 0 10 -1 26.7 8.1
 0 10 -1 29 6.4
 0 10 1 19.6 6.1
 0 -10 2 11.8 5
 0 10 -2 8.2 6.2
 0 -10 -2 15 5.6
 0 10 2 14.3 5
 0 10 2 -0.3 5.2
 0 10 -2 11.9 4.7
 0 -10 -3 20.2 5.9
 0 10 3 4.7 5.1
 0 10 -3 2.5 6
 0 10 3 16.2 5.2
 0 -10 3 10.2 4.9
 0 10 -3 10.3 4.7
 0 10 -4 16.5 5.3
 0 -10 4 15.9 6.1
 0 10 4 10.7 5.5
 0 10 4 11.9 4.8
 0 -10 5 2.6 4.8
 0 10 5 2.8 3.9
 0 10 5 3.7 5.6
 0 10 -5 -2.9 4.5
 0 10 6 -2.3 5.3
 0 10 -6 1.8 4.2
 0 10 6 3.6 4.2
 0 -10 6 -1.3 4.4
 0 10 7 4.1 4.7
 0 10 7 10 4.4
 0 -10 7 17.4 6.6
 0 10 -7 11 4.5
 0 -10 8 12.6 5.4
 0 10 8 12.9 5.1
 0 10 8 8.7 5.6
 0 10 -8 10.2 4.4
 0 10 9 13.2 5.4
 0 10 9 19.1 6.9
 0 -10 9 5 4.7
 0 10 -9 15.1 6
 0 10 -10 7.2 4.9
 0 10 10 -4.1 6.3
 0 10 10 21.1 6.1
 0 -10 10 9.6 5.4
 0 10 11 20.8 6.3
 0 10 11 30.9 6.6
 0 -10 11 32.1 8.4
 0 10 -11 32.4 7.5
 0 10 12 20.1 6.4
 0 10 12 11.8 5.1
 0 -10 12 20.2 7.4
 0 10 -12 20.5 6.8
 0 10 13 2.4 3.7
 0 10 -13 7 5.8
 0 -10 13 0.1 4.3
 -1 0 3 28.3 2.4
 1 0 3 27.2 2.2
 1 0 4 152.38 5.2
 -1 0 4 165.18 5.5
 -1 0 -4 156.98 4.7
 -1 0 4 160.68 5.4
 -1 0 5 24.7 2.7
 1 0 5 26.7 2.8
 -1 0 -5 16.9 1.9
 -1 0 5 23.1 2.7
 1 0 5 22.3 2.1
 -1 0 5 22.3 2.9
 -1 0 -6 677.33 11.1
 -1 0 6 668.13 12.4
 -1 0 6 679.13 12.1
 -1 0 6 681.63 11
 -1 0 -6 659.93 10.2
 1 0 6 649.93 11
 1 0 7 1959.6 20.1
 1 0 7 1993.8 17.9
 -1 0 -7 1971.5 20.1
 -1 0 7 1966 21.6
 -1 0 -7 1958 18.5
 -1 0 7 1980.3 19.9
 -1 0 -8 312.87 8.5
 -1 0 8 319.57 8.5
 1 0 8 307.87 8.5
 -1 0 -8 304.67 7.7
 -1 0 8 318.47 9.3
 1 0 8 320.57 7.6
 -1 0 -8 310.27 8.3
 -1 0 -9 102.89 5.2
 -1 0 9 106.59 5.2
 1 0 9 104.79 5.4
 -1 0 -9 118.49 5.6
 -1 0 -9 101.69 4.7
 1 0 9 111.09 4.8
 -1 0 9 112.29 6
 -1 0 -10 219.88 8
 -1 0 -10 213.78 7.1
 1 0 10 202.98 7.9
 1 0 10 212.08 6.9
 -1 0 10 216.68 8.5
 -1 0 -10 220.38 7.9
 -1 0 10 215.68 7.7
 -1 0 -11 249.78 8.6
 -1 0 -11 246.98 7.9
 1 0 -11 235.18 9.4
 1 0 11 240.58 7.6
 -1 0 11 244.38 9.4
 1 0 11 240.68 8.9
 -1 0 11 256.67 8.7
 1 0 -11 253.57 8
 -1 0 -11 242.68 8.8
 1 0 -12 76.49 5.7
 1 0 12 76.49 5.4
 1 0 -12 78.69 4.8
 -1 0 -12 81.49 5.4
 -1 0 -12 71.19 5.1
 -1 0 12 80.09 5.8
 -1 0 -12 74.69 4.6
 1 0 12 82.19 4.8
 -1 0 12 72.89 5
 -1 0 -13 180.28 8.3
 1 0 13 195.68 8.8
 -1 0 -13 178.98 7.2
 -1 0 13 181.08 8
 -1 0 -13 168.18 7.9
 1 0 -13 169.08 8.6
 1 0 -13 193.28 7.5
 1 0 13 173.88 7.1
 1 0 14 -1 1.6
 -1 0 -14 -3.7 2.8
 -1 0 14 5.6 2.2
 1 0 -14 6.5 2.3
 1 0 14 2.4 1.7
 -1 0 -14 3 1.5
 1 0 15 17.2 3.1
 -1 0 15 17.2 3.1
 -1 0 -15 23.6 3
 -1 0 -15 22.8 3.8
 1 0 -15 27.4 3.4
 1 0 15 18.1 2.9
 -1 0 16 144.29 8.1
 -1 0 -16 148.09 7.1
 1 0 16 158.68 7.6
 -1 0 -17 210.88 8.7
 -1 0 17 225.78 10.3
 1 0 17 218.88 9.1
 -1 0 18 512.75 15.9
 -1 0 -18 511.65 13.6
 1 0 18 523.55 14.4
 1 0 -18 541.65 17.3
 -1 0 19 27.1 4.2
 -1 0 -19 31.5 3.7
 1 0 19 32.9 4.2
 1 0 -19 43.5 6.3
 -1 0 20 0.6 2.3
 1 0 -20 6.3 4
 1 0 20 1.5 2
 -1 0 -20 0.9 1.5
 -1 0 -20 8.1 4.1
 1 0 -21 63.79 7.4
 -1 0 21 47.6 5.7
 1 0 21 58.59 5.8
 -1 0 -21 57.69 6.7
 -1 0 -21 49 4.8
 1 0 -22 417.06 17.1
 -1 0 -22 404.06 15.9
 1 0 22 383.96 13.7
 -1 0 22 395.06 15.7
 -1 0 -22 362.16 12.5
 -1 0 23 246.78 12.8
 1 0 23 259.97 11.6
 1 0 -23 255.87 14
 -1 0 -23 245.98 13
 1 0 24 12.6 3.7
 1 0 -24 10.6 4.7
 -1 0 -24 9.3 4.6
 -1 0 24 12.6 4
 1 0 25 323.67 13.3
 -1 0 25 339.37 15.5
 -1 0 -25 311.17 15
 1 0 -25 324.47 16.2
 -1 0 -26 45.9 6.9
 1 0 -26 38.4 7
 -1 0 26 36.5 5.8
 -1 0 -27 28.9 6
 1 0 -27 24.1 5.6
 -1 0 27 26.4 4.9
 -1 0 -28 9.7 5.2
 1 0 -28 0.3 4.3
 -1 0 -29 77.29 8.8
 1 0 -29 66.59 8.7
 1 0 30 40.7 8.1
 1 0 -30 33.1 6.9
 -1 0 -30 45.9 7.4
 -1 0 -31 40.7 7.2
 1 0 -31 18.8 5.7
 1 0 31 37.4 7.9
 -1 0 -32 15.3 5.4
 1 0 -32 6.5 4.2
 1 0 32 5.5 4.2
 -1 0 -33 5.6 4.5
 1 0 33 3.7 3.8
 1 0 -33 7.2 4.5
 1 -1 33 4.3 4.7
 1 1 -33 11.7 6.2
 1 -1 32 2.7 4.5
 -1 -1 -32 4.5 3.5
 -1 -1 -31 12 4.6
 1 -1 31 16.7 5.5
 1 1 -31 22.1 6.3
 1 -1 30 24.7 6.8
 1 1 -30 23.8 6.5
 -1 -1 -30 20.6 5.2
 1 -1 29 79.79 9.8
 -1 -1 -29 70.49 7.8
 1 1 -29 67.79 9.1
 -1 -1 -28 5.1 3.5
 1 1 -28 11.2 5.7
 1 -1 28 10.6 5.2
 -1 -1 -27 48.4 6.4
 1 1 -27 49.7 8.1
 1 -1 27 39.4 5.9
 1 -1 27 41 6.9
 1 -1 26 50.69 6.6
 1 -1 26 66.29 8.5
 1 1 -26 54.99 8.3
 -1 -1 -26 67.99 7.3
 1 -1 25 34.7 6.3
 -1 1 25 44 5.4
 1 1 -25 49.8 7.9
 -1 -1 -25 49.7 6.4
 1 -1 25 50.69 6.5
 1 1 -24 114.89 10.6
 -1 1 24 104.39 7.9
 -1 -1 -24 110.69 8.6
 1 -1 24 124.39 11.1
 1 -1 24 103.59 8.8
 -1 -1 -23 518.25 17.3
 1 1 -23 532.65 20.3
 1 -1 23 527.85 20.9
 1 -1 23 503.55 18.2
 -1 1 23 513.35 16.6
 1 -1 22 431.86 18.6
 -1 -1 -22 479.25 16.1
 1 -1 22 472.65 17.2
 -1 -1 -22 448.56 10.8
 -1 1 22 491.25 15.9
 1 1 -22 492.45 19.3
 -1 -1 -21 42.3 3.7
 1 1 -21 42.5 6.9
 1 -1 21 49 6
 1 -1 21 37.2 6.5
 -1 1 21 34.5 4.6
 1 -1 20 138.09 10.3
 -1 -1 -20 136.39 5.9
 1 -1 20 124.79 8.7
 1 1 -20 147.49 10.5
 -1 1 20 129.69 7.8
 1 -1 19 84.99 7.9
 -1 1 19 69.09 5.6
 -1 -1 -19 63.09 4
 1 1 -19 83.09 8.3
 1 -1 19 67.69 6.4
 -1 -1 -18 130.89 5.4
 1 1 -18 136.09 9.7
 1 -1 18 130.99 9.2
 -1 1 18 121.69 7
 1 -1 18 132.59 8.5
 -1 -1 -17 68.29 5.6
 1 -1 17 65.99 6.6
 1 1 -17 52.79 6.8
 1 -1 17 52.99 5.5
 -1 -1 -17 53.29 3.4
 -1 1 17 52.59 4.6
 -1 -1 -16 228.88 6.6
 1 -1 16 237.88 11.7
 1 -1 16 225.98 10.5
 -1 -1 -16 250.37 9.6
 -1 1 16 245.48 9.2
 1 -1 15 762.52 19.7
 -1 -1 -15 763.82 15.8
 1 -1 15 745.83 18.4
 -1 -1 -15 731.33 11.4
 -1 1 15 775.72 15.6
 1 -1 14 103.19 6.9
 1 1 -14 100.99 6.6
 1 -1 14 107.09 7.8
 -1 -1 -14 114.99 6.3
 -1 1 14 105.99 5.7
 -1 -1 -14 102.59 4.2
 -1 -1 -13 614.24 9.6
 -1 1 13 625.04 15.6
 -1 -1 -13 624.54 13
 1 -1 13 619.94 17.2
 1 -1 13 637.84 16.8
 1 1 -13 639.64 15.5
 1 -1 13 629.24 15.8
 -1 1 13 622.04 13
 1 -1 12 363.86 11.8
 -1 -1 -12 357.26 7
 -1 1 12 341.07 9.2
 1 -1 12 376.06 12.9
 -1 -1 -12 374.66 9.8
 -1 1 12 365.06 11.6
 1 -1 12 346.77 12.1
 1 1 -12 357.76 11.4
 -1 -1 -12 355.56 12.2
 -1 -1 -11 1420.46 23.5
 1 -1 11 1435.86 22.5
 1 1 -11 1442.66 21.9
 1 -1 11 1358.36 23.7
 -1 1 11 1404.06 21.5
 -1 -1 -11 1409.06 13.1
 -1 -1 -11 1445.66 17.6
 -1 1 11 1419.96 17.7
 1 -1 11 1414.46 23.2
 -1 -1 -10 160.08 5.8
 -1 -1 -10 141.29 7.3
 1 1 -10 151.68 7.1
 1 -1 10 153.78 7.8
 -1 -1 -10 142.19 4
 -1 1 10 146.39 6.9
 -1 1 10 147.19 5.6
 1 -1 10 148.99 7.4
 1 -1 10 148.89 7.3
 -1 -1 -9 921.81 12.2
 1 -1 9 877.01 16.7
 1 -1 9 896.21 17.9
 -1 1 9 916.91 15.9
 -1 1 9 905.21 12.8
 1 -1 9 903.71 16.8
 -1 -1 -9 888.21 17.3
 -1 -1 -9 888.31 9.4
 -1 -1 -9 945.91 14.4
 -1 1 8 644.94 12.7
 1 -1 8 651.73 13.7
 -1 -1 -8 646.14 7.4
 -1 -1 -8 645.54 14.3
 1 -1 8 667.73 14.9
 1 -1 8 649.43 13.8
 -1 -1 -8 637.44 9.4
 -1 1 8 679.93 13
 -1 -1 -8 657.63 11.6
 1 -1 7 65.39 4.6
 1 -1 7 61.99 4.2
 1 -1 7 64.59 4.3
 -1 -1 -7 69.09 2.9
 -1 1 7 60.19 3.9
 -1 1 7 63.69 3.9
 -1 -1 -7 64.69 4.5
 -1 -1 -7 65.69 3.6
 1 -1 6 1064.79 17.3
 1 -1 6 1032 16
 -1 1 6 1078.99 15.1
 -1 -1 -6 1099.59 9.4
 -1 -1 -6 1061.89 16.8
 -1 -1 -6 1095.19 13.7
 -1 1 6 1043.4 14.4
 1 -1 6 1053.79 16
 1 -1 5 955.8 14.7
 -1 1 5 981.8 13.1
 1 -1 5 946.21 15.5
 1 -1 5 968.4 14.6
 -1 -1 -5 977 12.5
 -1 1 4 900.31 12
 1 -1 4 895.21 13.5
 1 -1 4 925.01 13.9
 -1 -1 -4 931.81 8.8
 -1 -1 -4 935.11 9.5
 -1 -1 -4 906.21 11.6
 -1 -1 -3 1297.87 13.4
 1 -1 3 1319.87 16
 -1 1 3 1307.57 13.9
 1 -1 3 1308.37 15.7
 -1 -1 -3 1319.87 10.4
 -1 -1 -3 1299.97 9.6
 1 -1 2 1027.8 13.7
 -1 -1 -2 1034 8.5
 -1 1 2 1031.3 12.2
 -1 -1 -2 982.1 11.5
 1 -1 1 2455.35 21
 -1 1 1 2446.96 19.2
 -1 1 0 2156.28 18.5
 1 -1 0 2128.99 19.8
 1 -1 -1 2496.15 21.7
 -1 1 -1 2474.05 20.7
 1 -1 -2 1002.2 14.2
 -1 -1 2 1000.1 11.8
 1 -1 -2 1021.2 13.1
 1 1 2 1000.9 8.7
 -1 -1 2 1032.3 13
 -1 -1 2 1028 12.8
 1 -1 -3 1309.17 15.2
 -1 -1 3 1316.87 15.7
 1 -1 -3 1304.87 12.3
 -1 -1 3 1257.27 14.6
 1 -1 -3 1311.97 13.4
 1 1 3 1319.17 10.2
 1 -1 -4 943.71 11.6
 1 -1 -4 927.51 13.3
 -1 -1 4 959.8 13.7
 1 -1 -4 925.61 11.6
 1 -1 -5 952.7 14
 -1 -1 5 970.6 15
 -1 -1 5 968.4 14.8
 1 -1 -5 985.3 13
 1 -1 -5 972.4 12.4
 -1 -1 6 1085.39 16.7
 1 -1 -6 1080.79 13.6
 1 1 6 1072.29 10.1
 1 -1 -6 1059.49 15.3
 -1 -1 6 1059.59 16.5
 -1 1 -6 1062.89 11.6
 1 -1 -6 1080.69 14.5
 -1 1 -7 66.79 3.4
 1 1 7 59.59 2.8
 -1 -1 7 62.49 4.4
 1 -1 -7 69.49 3.7
 -1 -1 7 59.59 4.4
 1 -1 -7 70.69 4.4
 1 -1 -8 651.73 13
 -1 -1 8 663.43 14.3
 1 -1 -8 656.83 11.5
 1 -1 -8 649.74 12.5
 1 -1 -8 658.73 13
 -1 1 -8 639.34 10.7
 -1 -1 8 651.03 14.4
 -1 1 -8 651.33 13.9
 1 1 8 644.24 10.1
 -1 -1 9 904.01 17.3
 -1 1 -9 926.41 13.9
 1 -1 -9 901.61 15.9
 -1 -1 9 923.11 17.9
 -1 1 -9 895.61 16.9
 1 -1 -9 922.91 14.3
 1 1 9 898.41 12.8
 1 -1 -9 880.11 15.4
 1 -1 -9 897.21 16
 -1 1 -10 159.18 6.3
 1 -1 -10 147.69 6.6
 1 1 10 144.09 5.7
 -1 1 -10 150.08 7.2
 -1 -1 10 145.89 7.6
 1 -1 -10 158.08 7.2
 -1 -1 10 157.48 7.6
 1 -1 -11 1423.96 22.1
 1 -1 -11 1374.76 21
 -1 1 -11 1391.76 22.4
 -1 1 -11 1403.06 19.3
 1 -1 -11 1452.45 21.8
 -1 -1 11 1398.96 23.2
 1 1 11 1419.96 18.8
 -1 -1 11 1390.76 23.8
 -1 1 -11 1413.86 23.3
 1 -1 -12 370.46 11.3
 1 -1 -12 382.16 11.7
 -1 -1 12 345.17 12.1
 -1 1 -12 354.56 11.7
 -1 1 -12 362.36 10.5
 -1 1 -12 366.26 12.4
 1 1 12 345.57 9.9
 -1 1 -13 618.74 14.3
 -1 1 -13 627.24 16.6
 1 -1 -13 620.14 15.1
 1 -1 -13 629.84 15.5
 1 1 13 621.44 9.7
 -1 1 -13 623.34 15.9
 -1 -1 13 631.14 16.7
 1 1 13 601.74 13.7
 -1 -1 14 92.09 6.9
 1 1 14 96.79 6
 1 1 14 93.29 4.1
 -1 1 -14 99.99 6.6
 1 -1 -14 101.19 6.6
 -1 1 -15 745.83 18.1
 -1 -1 15 742.33 19.5
 1 -1 -15 724.83 17.8
 1 1 15 738.43 16.6
 1 1 15 747.73 11.9
 -1 1 -16 232.18 10.4
 -1 -1 16 228.18 11.1
 1 1 16 235.68 7.1
 1 1 16 230.28 9.8
 -1 -1 17 54.69 5.9
 -1 1 -17 54.19 5.3
 1 1 17 53.79 3.6
 1 1 17 45.8 4.8
 1 -1 -18 126.59 8.5
 1 1 18 126.59 5.6
 -1 1 -18 121.19 8.8
 -1 -1 18 120.99 8.9
 1 -1 -19 70.89 6.8
 1 1 19 64.99 4.4
 -1 -1 19 78.79 7.4
 -1 1 -19 70.59 7.3
 1 1 20 130.29 6.2
 1 -1 -20 145.49 9.4
 -1 -1 20 150.58 10.4
 -1 1 -20 119.39 9.1
 -1 1 -21 31.7 6
 -1 -1 21 37.8 5.8
 1 1 21 35.9 3.7
 1 -1 -21 30 5.7
 1 1 22 462.65 12.1
 -1 1 -22 444.86 17.8
 1 -1 -22 455.95 17.3
 -1 -1 22 478.45 18.9
 -1 -1 23 506.45 19.7
 1 1 23 517.15 13.1
 -1 1 -23 496.15 19
 1 -1 -23 563.24 19.7
 1 -1 -24 90.39 8.9
 -1 1 -24 104.09 9.7
 -1 -1 24 115.59 9.9
 -1 1 -25 44.9 7.2
 1 -1 -25 43.6 6.5
 -1 -1 25 46.4 6.9
 -1 1 -26 61.29 8.1
 1 -1 -26 58.49 7.3
 -1 -1 26 49.5 7
 -1 1 -27 54.99 8.1
 -1 -1 27 44.2 6.8
 1 -1 -27 31.1 5.8
 1 -1 -28 -1.4 4.1
 -1 1 -28 6 5.1
 -1 -1 28 1.8 3.1
 1 -1 -29 67.59 8.4
 1 -1 -29 86.39 9.9
 -1 1 -29 84.79 9.8
 -1 1 -30 33.7 7
 1 -1 -30 37.3 7.2
 -1 1 -31 19.9 6.6
 1 -1 -31 25 6.6
 1 -1 -31 10.5 4.8
 1 -1 -32 18.9 6.3
 -1 1 -32 22.1 6.6
 1 -1 -33 21.4 6.3
 -1 1 -33 25.4 6.9
 1 -2 32 0.8 4.3
 1 2 -32 15.1 6.7
 -1 -2 -32 4.8 5
 1 2 -31 8.4 6.2
 -1 -2 -31 7.9 5
 1 -2 31 1.7 3.8
 -1 -2 -30 7 3.6
 1 -2 30 15.8 6.2
 -1 -2 -30 14.6 5.3
 1 2 -30 23.9 7.2
 -1 -2 -29 33 6.7
 -1 -2 -29 8.4 3.3
 1 -2 29 25.4 6.3
 1 2 -29 23.7 7.1
 1 2 -28 13.4 6.5
 -1 -2 -28 10 5.1
 1 -2 28 4.2 3.3
 1 -2 28 0.4 3.7
 -1 -2 -28 -7 4.4
 1 2 -27 18.5 6.6
 -1 -2 -27 4.3 3.1
 -1 -2 -27 16.4 5.1
 1 -2 27 11.3 4.7
 1 -2 27 13.5 5.5
 -1 -2 -26 21.1 4
 1 2 -26 28.2 7.2
 1 -2 26 27 6.1
 -1 -2 -26 33.7 6.4
 1 -2 26 19.2 5.1
 -1 -2 -25 23.5 5.5
 1 -2 25 11.6 4.3
 1 2 -25 17.1 6.1
 -1 -2 -25 17.5 4
 1 -2 25 15.2 4.6
 -1 -2 -24 35.9 6.3
 1 -2 24 23.7 5.4
 1 2 -24 29.8 7.3
 -1 -2 -24 32.2 4.9
 1 -2 24 22.3 5.3
 -1 2 23 321.17 11.7
 -1 -2 -23 304.37 12.5
 1 2 -23 314.07 16.6
 1 -2 23 324.57 16.5
 1 -2 23 299.27 15.6
 -1 -2 -23 313.47 14.9
 -1 2 22 482.85 13.9
 1 -2 22 487.15 19.6
 -1 -2 -22 510.75 18.4
 1 -2 22 467.35 19.2
 1 2 -22 540.05 21
 -1 2 21 439.56 13.1
 1 -2 21 458.05 18.5
 1 -2 21 454.25 18.3
 -1 -2 -21 432.96 16.5
 1 2 -21 486.15 19.6
 1 -2 20 129.49 9.8
 1 -2 20 127.59 9.9
 -1 -2 -20 136.39 9.5
 -1 2 20 99.29 6.2
 1 2 -20 135.39 10.9
 -1 2 19 168.28 7.6
 1 2 -19 196.68 12.2
 -1 -2 -19 179.68 10.3
 1 -2 19 182.38 11.3
 1 -2 19 175.38 11
 -1 -2 -18 29 3.8
 -1 -2 -18 41.6 5.4
 -1 2 18 33.6 3.5
 1 2 -18 43.5 7
 1 -2 18 33.5 5
 1 -2 18 32.2 5.1
 1 -2 17 34.5 5.2
 1 2 -17 47.9 6.9
 -1 -2 -17 48.1 5.3
 -1 2 17 50.29 4
 -1 -2 -17 44.4 4.1
 1 -2 17 48.5 5.9
 -1 -2 -16 34.4 4.7
 1 -2 16 26.5 4.4
 -1 -2 -16 27 3.2
 1 -2 16 27.9 4.7
 -1 2 16 26 2.9
 1 -2 15 30.5 4.7
 -1 -2 -15 39.9 3.6
 -1 2 15 29.6 3
 1 -2 15 42.7 5.2
 -1 -2 -15 40.4 4.7
 -1 2 14 158.78 6.2
 -1 -2 -14 163.98 6.6
 -1 -2 -14 170.28 8.4
 1 -2 14 143.59 9.1
 1 -2 14 156.18 9
 1 -2 13 170.68 9.7
 -1 -2 -13 174.28 6.4
 -1 2 13 167.88 8.2
 1 -2 13 178.88 9.2
 -1 2 13 184.78 6.3
 -1 -2 -13 198.88 8.7
 1 -2 12 627.34 17.6
 -1 2 12 635.24 14.8
 1 -2 12 634.04 16.5
 -1 -2 -12 626.04 11
 -1 -2 -12 619.34 14.5
 -1 2 12 613.74 10.9
 1 -2 11 549.65 16.2
 -1 -2 -11 553.34 13.3
 -1 2 11 539.35 12.7
 -1 -2 -11 557.34 9.7
 -1 2 11 551.44 13.5
 1 -2 11 534.25 14.6
 -1 2 10 829.42 15
 1 -2 10 839.52 19.4
 -1 -2 -10 824.22 15.8
 -1 -2 -10 788.12 16.7
 -1 2 10 845.22 16
 1 -2 10 800.92 19.8
 1 -2 10 810.72 17.5
 -1 -2 -10 849.22 19.7
 -1 -2 -9 1710.13 27.1
 1 -2 9 1708.83 28
 -1 -2 -9 1705.03 23.8
 1 -2 9 1712.73 27
 -1 2 9 1736.33 20.6
 1 -2 9 1706.03 24.6
 -1 -2 -9 1711.63 21.6
 -1 2 9 1675.53 21.8
 -1 -2 -8 1185.58 17.3
 -1 -2 -8 1195.88 19.4
 1 -2 8 1188.28 22.8
 1 -2 8 1193.38 22
 1 -2 8 1221.18 20.1
 -1 2 8 1216.48 16.5
 -1 2 7 931.01 15.5
 -1 2 7 918.41 13.7
 1 -2 7 899.61 19.3
 -1 -2 -7 912.21 14.7
 1 -2 7 927.21 17
 -1 -2 -7 906.61 16.6
 1 -2 7 912.41 18.6
 1 -2 6 519.05 14.1
 -1 -2 -6 504.15 10.6
 1 -2 6 525.35 12.5
 -1 2 6 526.65 11
 -1 -2 -6 504.55 6.5
 -1 -2 -6 494.95 12.1
 1 -2 6 502.95 13.4
 -1 2 6 495.25 9.8
 -1 -2 -5 2030.8 23.8
 -1 2 5 2036.9 19.2
 -1 2 5 2042.9 20.4
 -1 -2 -5 1997.8 20.3
 1 -2 5 2009.5 23.8
 1 -2 5 1977.7 25.7
 -1 -2 -5 2007.1 14.5
 -1 2 4 237.68 6.6
 1 -2 4 243.38 8.2
 -1 -2 -4 226.48 6.8
 -1 2 4 236.48 6.7
 1 -2 4 228.28 8.6
 -1 -2 -4 231.18 8
 -1 -2 -4 226.78 5.5
 -1 2 3 1916.11 17.6
 1 2 -3 1967.4 20.6
 -1 2 3 1943.81 18.9
 1 -2 3 1954 23.8
 1 -2 3 1840.42 22.2
 -1 -2 -3 1878.11 19
 -1 -2 -3 1900.21 22.2
 -1 -2 -3 1872.21 16.7
 -1 -2 -2 1005.7 10.1
 1 2 -2 1023.9 13.9
 1 -2 2 1011.2 16.3
 -1 -2 -2 990.4 13.1
 -1 2 2 995.3 11.8
 1 -2 2 1006.5 16.6
 -1 2 2 975 13.9
 -1 -2 -1 1554.54 14.2
 -1 -2 -1 1511.85 17.1
 -1 2 1 1532.55 17.9
 1 -2 1 1554.94 20
 1 2 -1 1532.05 15.9
 -1 2 1 1536.35 13.7
 1 -2 1 1480.45 19.9
 -1 -2 0 827.12 13.3
 -1 2 0 835.32 9.6
 1 2 0 823.72 10.6
 -1 -2 0 822.12 11.4
 1 2 0 794.52 10.9
 1 -2 0 817.52 14.9
 1 2 1 1569.84 13.2
 1 -2 -1 1528.75 20.6
 -1 -2 1 1526.15 16.9
 1 2 1 1509.95 16.4
 1 2 1 1533.95 13.4
 1 2 1 1523.15 16.4
 -1 -2 1 1495.05 18.8
 1 -2 -1 1558.64 21.1
 -1 -2 2 1007.8 14.6
 1 2 2 1012.2 9.4
 1 -2 -2 1013.4 12.9
 1 2 2 988.1 12.4
 1 2 2 993.8 13.1
 1 -2 -2 1003.7 17.1
 1 2 2 1020.9 9.4
 -1 -2 2 1023.9 16.3
 1 -2 -2 1005.4 17.1
 -1 -2 3 1856.81 22.9
 -1 -2 3 1825.72 20.9
 1 -2 -3 1923.81 23.7
 1 -2 -3 1944.91 19.1
 1 2 3 1870.21 15.6
 1 -2 -3 1872.21 22
 1 2 3 1923.11 17.9
 1 -2 -3 1951.3 24.4
 -1 -2 4 223.48 7.9
 1 -2 -4 231.38 7.1
 1 -2 -4 226.28 7.8
 -1 -2 4 248.68 9
 1 2 4 233.78 5
 -1 -2 4 223.38 4.2
 1 -2 -4 228.88 8.4
 1 2 4 222.98 6.2
 1 -2 -4 228.48 6.8
 1 -2 -5 1994.7 21.8
 1 -2 -5 1996.4 23.5
 1 -2 -5 2030.1 25.1
 1 -2 -5 2006 19.7
 -1 -2 5 1990.5 14.2
 -1 -2 5 2012.2 24.3
 1 2 5 1955.9 18.5
 -1 -2 5 1985.1 25.5
 1 -2 -6 500.05 12.7
 1 2 6 515.05 9.6
 -1 -2 6 499.05 8
 1 -2 -6 508.15 12.1
 -1 -2 6 515.45 13.7
 1 -2 -6 487.85 11.3
 -1 -2 6 523.85 13.1
 1 -2 -6 505.25 10.1
 -1 -2 7 900.81 11.9
 1 -2 -7 924.01 16.6
 -1 -2 7 903.61 17.8
 -1 2 -7 901.21 16.4
 1 2 7 914.21 8.2
 1 -2 -7 915.51 13.9
 -1 -2 7 898.01 18.6
 1 -2 -7 916.41 16.2
 1 -2 -7 964.2 17.8
 1 2 8 1194.48 10.9
 1 -2 -8 1193.78 16.3
 1 -2 -8 1181.88 19.1
 1 -2 -8 1193.88 20.5
 1 -2 -8 1188.68 19.3
 -1 2 -8 1172.28 19.5
 -1 -2 8 1171.18 22
 -1 -2 8 1185.28 14.8
 -1 -2 8 1213.88 21.5
 1 2 9 1681.43 14.7
 1 -2 -9 1656.13 23.4
 -1 -2 9 1712.83 27.4
 -1 2 -9 1682.03 24.1
 1 -2 -9 1735.23 24.2
 1 -2 -9 1703.63 20.2
 -1 -2 9 1736.43 26.8
 1 -2 -9 1735.33 25.4
 1 -2 -10 854.51 18.2
 1 -2 -10 831.42 17.5
 -1 -2 10 811.62 19.1
 1 -2 -10 846.82 17
 1 -2 -10 802.22 14.4
 -1 -2 10 806.42 19.5
 -1 2 -10 808.52 19
 1 2 10 828.62 11.3
 -1 -2 11 523.85 16.2
 1 -2 -11 545.05 12.5
 1 2 11 558.74 10.2
 1 -2 -11 547.75 15.2
 -1 2 -11 540.45 16
 1 -2 -12 609.94 13.7
 1 2 12 588.04 11.4
 1 -2 -12 640.74 16.7
 -1 -2 12 632.84 18.3
 -1 2 -12 629.14 17.6
 -1 -2 13 180.58 10.2
 1 -2 -13 177.68 9.4
 1 2 13 177.28 6.7
 1 -2 -13 171.58 7.6
 1 -2 -14 174.48 9.5
 1 -2 -14 156.78 7.5
 1 2 14 148.69 6.5
 -1 -2 14 144.39 9.3
 -1 -2 15 34.8 5.3
 1 -2 -15 35.5 4
 1 -2 -15 41.1 5.3
 1 2 15 42.3 3.9
 -1 2 -16 34.3 5.4
 1 2 16 31.6 3.6
 1 -2 -16 27.4 4.6
 1 -2 -16 28 3.7
 -1 -2 16 32.3 5.1
 1 -2 -17 45 5.6
 -1 2 -17 52.79 6.5
 1 2 17 46.1 4.4
 -1 -2 17 47.9 6.1
 1 2 17 46.8 5.6
 -1 2 -18 24 4.8
 1 -2 -18 39.1 5.7
 1 2 18 31.8 3.9
 -1 -2 18 43.7 6.2
 -1 -2 19 183.48 11.9
 1 -2 -19 185.98 11.1
 -1 2 -19 154.58 10.5
 1 -2 -20 120.39 9.7
 -1 -2 20 118.49 10
 -1 2 -20 102.49 9.6
 -1 2 -21 446.66 18.7
 1 -2 -21 427.36 17.6
 -1 -2 21 440.86 19.1
 -1 -2 22 475.25 20.4
 -1 2 -22 488.05 19.9
 1 -2 -22 482.45 19.3
 1 -2 -23 309.77 15.9
 -1 -2 23 307.57 16.7
 -1 2 -23 313.27 16.4
 1 -2 -24 36.5 7
 -1 -2 24 20.4 5.5
 -1 2 -24 26.9 6.3
 1 -2 -25 23.3 6
 -1 2 -25 17.4 5.9
 -1 -2 25 13.9 4.7
 1 -2 -26 31.3 6.4
 -1 2 -26 23 6.4
 -1 -2 26 20.3 5.6
 1 -2 -27 12.8 4.8
 -1 2 -27 6.8 5.1
 -1 -2 27 10.5 4.4
 -1 -2 27 11.2 4.7
 1 -2 -28 3.2 4.1
 -1 2 -28 8.7 5.4
 -1 -2 28 -0.7 3.6
 -1 -2 28 0.1 3.3
 -1 -2 29 23 6.1
 -1 2 -29 20.6 6.6
 1 -2 -29 21 6.4
 -1 -2 29 11.7 4.6
 1 -2 -30 14.5 5.5
 -1 2 -30 13.8 5.6
 -1 -2 30 11.8 5.3
 -1 -2 30 11.8 5.3
 -1 2 -31 12.1 6.2
 -1 -2 31 0.3 3.7
 1 -2 -31 14.6 5.8
 1 -2 -32 10.8 5.4
 -1 2 -32 12.9 6.2
 -1 -2 32 0.7 3.6
 1 -3 32 67.09 9.8
 -1 -3 -32 78.59 10.8
 1 3 -32 66.59 10.3
 1 -3 31 26.1 6.8
 1 3 -31 48.6 9.4
 -1 -3 -31 44.8 8.2
 -1 -3 -30 27.1 6.8
 1 -3 30 23.3 6
 1 -3 30 19.3 6
 1 3 -30 37.1 8.3
 1 3 -29 40.7 8.4
 1 -3 29 25.8 6.4
 -1 -3 -29 29.2 6.6
 1 -3 29 34.8 7.3
 -1 -3 -28 22.3 5.9
 1 -3 28 9 4.5
 1 -3 28 21.5 6
 1 3 -28 10.8 6
 1 -3 27 64.29 9
 1 3 -27 67.69 9.8
 -1 -3 -27 63.49 8.5
 1 -3 27 53.19 8
 1 3 -26 45.9 8.5
 -1 -3 -26 43.2 7
 1 -3 26 38.4 6.8
 1 -3 26 45 7.7
 1 -3 25 27.3 5.7
 -1 -3 -25 28.1 5.8
 1 3 -25 34.4 7.4
 1 -3 25 29 6.1
 1 -3 24 46.9 7.1
 1 -3 24 40 7.3
 -1 -3 -24 40.4 6.3
 1 3 -24 46.2 8.1
 1 -3 23 4.4 4
 1 3 -23 9.7 5.7
 1 -3 23 6.3 4.3
 -1 -3 -23 9.3 4.1
 1 -3 22 93.99 9.6
 -1 -3 -22 85.39 8.3
 1 -3 22 87.09 8.7
 1 3 -22 102.79 10.4
 -1 3 21 80.79 5
 1 -3 21 74.99 8
 -1 -3 -21 92.79 8.4
 1 -3 21 85.99 9
 1 3 -21 91.19 9.5
 -1 -3 -20 12.9 2.5
 -1 3 20 16 2.3
 -1 -3 -20 22.1 5
 1 -3 20 15.9 4.1
 1 -3 20 21.2 5
 1 3 -20 24.3 6
 -1 3 19 38.4 3.3
 -1 -3 -19 38.7 5.7
 -1 -3 -19 38.1 3.7
 1 -3 19 37.8 6.2
 1 3 -19 45.5 7.2
 1 -3 19 37.2 5.5
 1 3 -18 13.2 5.6
 -1 -3 -18 8.5 2
 -1 -3 -18 18.9 4.4
 1 -3 18 4.6 2.8
 1 -3 18 12.6 3.9
 -1 3 18 8.4 1.8
 -1 -3 -17 8.8 3.3
 1 -3 17 4.9 2.9
 1 3 -17 9 5.3
 -1 3 17 2.3 1.5
 1 -3 17 2.7 3.1
 -1 -3 -17 3.7 1.6
 -1 -3 -16 243.88 7.3
 1 -3 16 261.07 12.4
 -1 -3 -16 259.47 11.9
 1 -3 16 284.17 14.4
 -1 3 16 246.58 7.5
 -1 -3 -15 70.99 6.3
 -1 -3 -15 63.49 3.5
 1 -3 15 62.09 6.9
 -1 3 15 73.59 4.1
 1 -3 15 66.89 6.5
 -1 -3 -14 67.79 6
 1 -3 14 62.89 6.8
 1 -3 14 66.59 6.1
 -1 -3 -14 67.49 3.3
 -1 3 13 4.9 2.2
 -1 -3 -13 3.5 2.3
 -1 -3 -13 3.9 0.9
 1 -3 13 2.9 2.5
 1 -3 13 3 2.8
 -1 -3 -12 29.4 1.7
 -1 3 12 28.6 3.7
 -1 3 12 30.7 3.4
 1 -3 12 37.6 4.7
 1 -3 12 37.6 5.4
 -1 -3 -12 30.2 4
 -1 -3 -11 395.86 12.9
 1 -3 11 416.06 13.9
 -1 3 11 400.46 12.9
 1 -3 11 404.16 15.5
 -1 3 11 378.26 11.4
 -1 3 11 397.96 10.5
 1 -3 10 42.3 4.8
 -1 3 10 42 3.6
 1 -3 10 49.6 5.9
 -1 -3 -10 42.1 4.4
 -1 3 10 42.5 4.6
 -1 3 9 408.16 9.8
 -1 3 9 399.06 12.1
 1 -3 9 371.56 12.6
 1 -3 9 402.56 14.8
 -1 -3 -9 382.06 12.1
 -1 3 8 160.68 7.5
 -1 -3 -8 168.08 8.8
 1 -3 8 161.38 9.5
 1 -3 8 163.48 8.2
 -1 -3 -8 153.58 4.1
 -1 3 8 164.68 6.1
 -1 -3 -8 157.68 7.8
 -1 3 7 67.89 4.2
 -1 -3 -7 74.19 5.4
 1 -3 7 80.19 6.7
 1 -3 7 72.99 6.5
 -1 -3 -7 69.59 5.8
 -1 3 7 72.89 4.1
 -1 3 7 70.09 4.9
 1 -3 7 64.49 5.3
 -1 -3 -7 68.39 3.3
 -1 -3 -6 105.39 6.2
 -1 -3 -6 111.59 4.5
 1 -3 6 103.19 7.2
 1 -3 6 111.09 6.7
 -1 3 6 102.79 4.8
 -1 -3 -6 106.29 6.9
 1 3 -6 107.29 6.6
 -1 3 6 107.99 5.8
 -1 3 6 105.89 5.4
 1 3 -5 393.76 7
 -1 3 5 397.56 10.5
 1 -3 5 363.46 12.9
 -1 -3 -5 378.96 12.6
 -1 3 5 393.66 10.4
 1 -3 5 377.16 11.8
 -1 -3 -5 379.66 8.9
 1 3 -5 393.06 11.8
 -1 -3 -5 399.96 11.4
 -1 3 5 389.56 9.3
 -1 3 4 1990.5 22.5
 -1 3 4 1976.6 23.8
 1 3 -4 2050.69 15.2
 1 -3 4 2021.2 26.8
 1 3 -4 2025.6 25.5
 -1 3 4 1996.9 21.4
 1 -3 4 2035.3 29.2
 -1 -3 -4 1951.5 25
 -1 -3 -4 1982.5 21.4
 1 -3 3 438.46 12.7
 -1 3 3 471.75 10.7
 -1 3 3 457.45 11.9
 -1 -3 -3 455.75 10.9
 1 -3 3 437.36 13.3
 1 3 -3 463.85 7.4
 1 3 -3 455.95 11.7
 -1 3 3 453.65 10.6
 -1 -3 -2 1296.17 19
 1 3 -2 1351.66 13.2
 1 -3 2 1252.27 21.8
 1 -3 2 1302.77 21.6
 1 3 -2 1376.86 19.2
 -1 3 2 1328.77 20.7
 -1 3 2 1324.27 17.3
 -1 3 2 1336.87 18.7
 -1 3 1 539.95 12.3
 -1 3 1 567.24 13.9
 -1 3 1 555.14 10.9
 1 3 -1 548.15 11.6
 -1 -3 -1 536.45 11.1
 1 -3 1 545.75 14
 1 3 -1 554.24 13.3
 -1 -3 -1 518.75 12.6
 1 -3 1 550.54 14.1
 1 3 -1 544.25 9.1
 1 -3 0 890.51 17.4
 1 3 0 908.61 16.4
 -1 -3 0 903.71 17.2
 1 -3 0 918.51 18.4
 1 3 0 894.71 12.4
 -1 3 0 907.81 17.9
 1 3 0 922.61 14.5
 -1 -3 0 869.51 15.1
 -1 3 -1 549.25 13.8
 1 3 1 552.94 12.7
 1 3 1 527.35 12
 -1 -3 1 557.64 13.9
 -1 -3 1 555.64 12.5
 1 3 1 533.95 10.5
 1 3 1 549.25 10.5
 1 -3 -1 530.45 14.1
 1 -3 -2 1327.37 23.5
 1 3 2 1338.77 18.2
 1 -3 -2 1327.27 22.6
 -1 3 -2 1351.16 21.3
 1 3 2 1317.97 15.5
 1 3 2 1305.67 19.3
 -1 -3 2 1307.37 22
 -1 -3 2 1326.97 13.7
 -1 -3 2 1321.37 20.2
 -1 3 -3 471.85 12.6
 -1 -3 3 478.65 13.9
 1 3 3 457.85 7
 -1 -3 3 472.05 8.1
 1 3 3 463.65 8.7
 1 3 3 440.56 11.2
 -1 -3 3 474.35 12.8
 1 -3 -3 437.66 13.6
 1 3 3 452.55 10.1
 1 -3 -3 428.16 13.4
 1 3 4 2004.8 16.9
 1 3 4 1952.7 11.7
 -1 -3 4 1983.3 26.8
 -1 3 -4 2013.3 25.7
 1 3 4 1982.6 19.9
 1 -3 -4 1987.9 29
 -1 -3 4 1954.4 28.6
 1 3 4 2008.1 23.6
 -1 -3 4 1957.1 16.9
 1 -3 -5 395.16 10
 1 -3 -5 405.06 13.3
 1 -3 -5 399.56 12.9
 -1 -3 5 394.46 7.8
 -1 3 -5 383.46 11.3
 -1 -3 5 382.86 12.2
 -1 -3 5 382.56 13.1
 1 -3 -5 386.26 11.3
 1 3 5 405.76 8.4
 1 3 5 383.66 10.3
 1 3 5 389.06 7.2
 1 -3 -6 107.39 5.3
 -1 -3 6 103.99 7.2
 1 -3 -6 102.89 7
 1 -3 -6 115.19 6.6
 1 -3 -6 111.39 7
 -1 3 -6 104.49 6
 1 3 6 109.49 4
 1 3 6 98.39 5.3
 -1 -3 6 106.89 4.3
 -1 -3 6 103.49 6.9
 1 3 7 67.49 4.6
 -1 -3 7 69.49 3.8
 1 3 7 70.99 2.9
 -1 -3 7 75.69 6.6
 1 -3 -7 61.69 5.4
 -1 -3 7 74.19 6
 -1 3 -7 74.09 5.3
 1 -3 -7 66.19 5.9
 1 -3 -7 81.69 5.8
 1 -3 -7 70.19 4.3
 1 3 8 170.68 4.3
 1 3 8 165.38 3.7
 1 3 8 154.88 6.8
 -1 -3 8 166.78 6
 1 -3 -8 161.38 8.2
 -1 -3 8 162.68 9.5
 -1 3 -8 163.68 7.8
 1 -3 -8 162.08 6.3
 -1 -3 8 175.68 9.3
 1 -3 -8 162.58 8.7
 1 -3 -8 162.88 8.9
 1 -3 -9 413.16 13.4
 -1 3 -9 389.36 12.3
 1 -3 -9 415.06 10.1
 -1 -3 9 399.96 15
 1 3 9 405.86 11
 -1 -3 9 405.06 9.7
 1 3 9 391.16 6.9
 1 -3 -9 387.26 13.8
 1 -3 -10 39.3 4.8
 -1 3 -10 53.29 5
 -1 -3 10 42.5 3.6
 -1 -3 10 53.99 6.4
 1 -3 -10 47.5 3.6
 1 3 10 45.8 2.7
 -1 -3 11 395.76 10.7
 -1 -3 11 424.76 16.2
 1 -3 -11 388.66 14.2
 1 -3 -11 402.56 10.4
 1 3 11 390.36 7.9
 -1 -3 12 33 3.5
 1 -3 -12 35.2 5
 -1 -3 12 35.4 5.5
 1 3 12 29.8 2.5
 1 -3 -12 29.8 3.1
 -1 -3 13 2.6 2.1
 1 -3 -13 4 1.4
 -1 -3 13 5.6 3.3
 1 -3 -13 2.5 2.7
 1 3 13 1.9 1.3
 -1 -3 14 65.29 7
 1 -3 -14 58.19 4.5
 1 -3 -14 71.79 6.9
 -1 -3 14 64.09 5.2
 1 3 14 63.99 4.1
 -1 3 -15 75.89 7.6
 1 -3 -15 66.39 6.8
 -1 -3 15 64.59 7.4
 -1 -3 15 66.69 5.6
 1 3 15 65.29 4.3
 1 -3 -15 70.79 5.1
 1 -3 -16 252.87 9.7
 1 3 16 256.17 8.9
 1 -3 -16 249.48 12.8
 -1 3 -16 246.18 13.3
 -1 -3 16 262.77 10.9
 -1 -3 16 252.37 14.2
 1 -3 -17 5.7 2.1
 -1 -3 17 6.8 2.9
 1 -3 -17 9 3.8
 -1 3 -17 5.4 3.5
 1 3 17 6.8 2.2
 1 3 17 4.9 3.1
 -1 -3 17 7.9 3.9
 1 -3 -18 8 2.4
 -1 3 -18 7.5 3.9
 1 -3 -18 14.3 4
 1 3 18 13.2 2.6
 1 3 18 8.2 3.4
 -1 -3 18 8.2 3.2
 -1 -3 18 10.2 4.3
 1 3 19 30.6 3.8
 -1 -3 19 32.7 4.8
 1 3 19 34.1 5.4
 -1 3 -19 45.5 7
 -1 -3 19 37.7 6.3
 1 -3 -19 42.9 6.3
 -1 -3 20 13.7 4.7
 1 3 20 9.2 4
 1 -3 -20 14.3 4.6
 -1 -3 20 18.8 4.3
 -1 -3 21 86.39 9.5
 1 -3 -21 89.79 8.9
 -1 3 -21 69.89 8.6
 -1 -3 21 78.79 7.4
 -1 -3 22 85.79 9.6
 -1 3 -22 84.59 9.2
 -1 -3 22 89.69 8.3
 1 -3 -22 76.69 8.5
 -1 -3 23 3 4
 1 -3 -23 15.2 5.5
 -1 3 -23 2.1 5
 -1 -3 23 12.8 4.3
 -1 -3 24 40 6.2
 1 -3 -24 37.7 6.6
 -1 3 -24 41.3 7.5
 -1 -3 24 52.49 8
 -1 -3 25 27.3 5.7
 1 -3 -25 25.1 6
 -1 3 -25 30.4 6.9
 -1 -3 25 13.9 5.1
 -1 -3 26 38.8 7.6
 -1 -3 26 43.5 7
 1 -3 -26 51.29 8.1
 -1 3 -26 46.6 8.5
 -1 -3 27 58.69 9
 -1 -3 27 66.09 8.2
 -1 3 -27 50.59 8.2
 1 -3 -27 57.29 8.5
 -1 -3 28 12.3 4.8
 -1 3 -28 18.8 6.6
 -1 -3 28 9.6 5
 1 -3 -28 19.3 6.2
 1 -3 -29 31 6.8
 -1 -3 29 28.2 6.1
 -1 -3 29 29.1 6.7
 -1 3 -29 25.8 7.2
 -1 -3 30 30.5 6.8
 -1 -3 30 20.2 6.5
 1 -3 -30 37.1 7.7
 -1 -3 31 43.4 8.7
 -1 -3 31 38.6 7.5
 1 -3 -31 40.3 8.4
 -1 3 -31 42.1 8.7
 -1 3 -32 47.6 9.1
 1 -3 -32 65.89 10.2
 -1 -3 32 60.39 9.1
 -1 -4 -30 23 6.6
 1 4 -30 37.3 9
 1 -4 30 35.2 7.6
 1 -4 30 34.8 7.9
 -1 -4 -29 81.79 10.4
 1 4 -29 92.79 11.7
 1 -4 29 91.39 10.9
 1 -4 29 60.19 9.5
 1 -4 28 31.3 7.4
 1 -4 28 37.2 7.6
 1 4 -28 46.9 9.2
 -1 -4 -28 42 7.9
 1 -4 27 49.1 8.6
 1 -4 27 54.49 8.4
 -1 -4 -27 50.89 8
 1 4 -27 65.39 10.3
 -1 -4 -26 119.49 11.4
 1 -4 26 125.69 12.6
 1 -4 26 102.19 10.7
 1 4 -26 128.79 12.9
 1 4 -25 42.4 8.5
 -1 -4 -25 26.5 5.9
 1 -4 25 20.6 6.1
 1 -4 25 24.5 5.6
 1 4 -24 51.19 8.7
 1 -4 24 42.8 7.2
 1 -4 24 57.29 8.5
 -1 -4 -24 54.09 7.7
 -1 -4 -23 54.59 7.5
 1 -4 23 62.99 8.1
 1 4 -23 55.49 8.5
 1 -4 23 55.39 8.2
 1 -4 22 118.79 11.5
 1 -4 22 121.99 10.4
 1 4 -22 125.39 11.7
 -1 -4 -22 108.39 9.8
 -1 -4 -21 61.89 7.6
 1 4 -21 75.09 9.5
 1 -4 21 62.39 7.6
 1 -4 21 58.69 8.3
 -1 -4 -20 53.49 6.9
 1 4 -20 49 8.1
 1 -4 20 48.4 7.6
 1 -4 20 48.9 7
 1 -4 19 96.19 8.8
 1 -4 19 77.89 9
 -1 -4 -19 99.09 8.9
 1 4 -19 98.89 10.1
 -1 4 18 101.59 4.7
 1 4 -18 101.69 10.1
 1 -4 18 99.19 9.9
 -1 -4 -18 101.09 8.6
 1 -4 18 100.89 8.7
 -1 -4 -18 93.09 3.6
 -1 -4 -17 21.6 1.6
 -1 4 17 26.5 2.7
 1 4 -17 23.4 5.7
 -1 -4 -17 21.5 4.3
 1 -4 17 29.5 6.1
 1 -4 17 30.2 5.2
 -1 4 17 26.1 2.6
 -1 -4 -16 134.09 9.5
 1 4 -16 129.09 10.3
 1 -4 16 136.79 9.7
 1 -4 16 139.29 11.1
 -1 4 16 129.29 5.8
 1 -4 15 28.8 4.9
 -1 -4 -15 33.5 5
 1 -4 15 40.2 6.4
 -1 4 15 28.3 2.9
 -1 4 14 13.9 3.6
 -1 4 14 15.7 2.3
 1 -4 14 15.6 3.8
 1 4 -14 6.4 4
 1 -4 14 14.2 4.5
 -1 -4 -14 8.5 3
 -1 -4 -13 136.89 9
 1 4 -13 126.49 9.4
 1 -4 13 127.79 10.2
 1 -4 13 131.89 8.9
 -1 4 13 131.39 8.5
 -1 4 13 137.49 6.5
 -1 4 13 142.49 6.3
 -1 4 13 153.18 8.6
 1 4 -12 40.7 5.6
 1 -4 12 43.8 5.4
 -1 4 12 53.19 5.6
 -1 4 12 48.6 3.9
 -1 4 12 42.4 5.2
 -1 -4 -12 45.2 5.3
 -1 4 12 46.3 3.9
 1 -4 12 46.2 6.6
 -1 4 11 152.48 8.7
 1 4 -11 152.68 9.8
 -1 4 11 151.68 6.8
 -1 4 11 159.08 6.6
 1 -4 11 158.28 9.3
 -1 -4 -11 150.88 9.1
 1 -4 11 144.19 10.5
 -1 4 11 159.68 8.9
 -1 -4 -10 303.27 12.6
 -1 4 10 304.77 12
 -1 4 10 293.37 8.7
 -1 4 10 284.07 9.5
 1 -4 10 313.27 12.7
 1 -4 10 301.57 14.5
 1 4 -10 319.17 13.6
 -1 4 10 310.47 12
 1 -4 9 327.37 14.9
 -1 4 9 323.87 10.3
 1 -4 9 327.07 12.9
 -1 4 9 310.27 8.8
 -1 -4 -9 316.47 7.4
 -1 -4 -9 329.67 12.9
 -1 4 9 328.57 11.9
 1 4 -9 347.27 13.8
 -1 -4 -8 252.27 7.4
 -1 4 8 253.87 9.3
 -1 4 8 248.78 10.2
 1 -4 8 247.38 11.2
 1 -4 8 244.98 12.7
 -1 -4 -8 238.68 10.9
 1 4 -8 254.07 11.5
 -1 4 8 238.68 7.7
 1 -4 7 30.4 4.2
 -1 -4 -7 32 3
 -1 4 7 30.2 4
 -1 4 7 29.6 2.9
 1 4 -7 25.6 2.5
 -1 4 7 27.2 3.3
 -1 -4 -7 28.9 4.2
 1 4 -7 34.6 4.8
 1 -4 7 24.4 4.7
 -1 -4 -6 501.15 12
 1 -4 6 496.55 17.2
 -1 4 6 510.95 13.8
 1 -4 6 475.55 15.1
 1 4 -6 524.45 15.4
 1 4 -6 501.45 9.6
 -1 4 6 494.95 11.3
 -1 4 6 493.15 13.5
 -1 -4 -6 473.75 14.9
 -1 -4 -5 1018.4 21.4
 1 -4 5 1044.1 24.1
 -1 4 5 1036.3 19.7
 -1 -4 -5 1019.2 17.9
 -1 4 5 1037.7 16.8
 -1 4 5 1056.59 19.4
 1 4 -5 1036.9 21.2
 1 -4 5 1036.8 21.7
 1 4 -5 1020.5 13.6
 -1 4 4 513.65 14.3
 1 4 -4 547.05 15
 1 -4 4 516.15 15.4
 -1 -4 -4 525.05 13.4
 1 4 -4 502.15 9.7
 1 -4 4 508.95 16.7
 -1 4 4 532.65 12.5
 -1 4 4 504.05 16.2
 -1 4 4 516.85 13.3
 -1 4 3 199.38 10.1
 1 4 -3 197.48 6.4
 -1 4 3 212.48 8.2
 1 -4 3 200.28 10.4
 1 4 -3 201.78 9.8
 -1 -4 -3 211.58 8.9
 -1 4 3 205.78 9.3
 1 4 -3 201.38 9
 -1 4 3 202.68 8.3
 1 -4 3 203.48 9.8
 -1 4 2 496.45 15.3
 1 -4 2 524.65 15.5
 -1 4 2 541.25 13.1
 -1 4 2 528.15 15.3
 1 4 -2 557.14 15.7
 1 4 -2 534.15 14
 -1 -4 -2 538.75 14.5
 1 4 -2 510.75 10.6
 -1 4 2 541.35 13.4
 1 -4 2 530.35 16.2
 -1 4 1 422.86 14
 1 4 -1 457.65 14
 1 4 -1 429.26 12.1
 1 -4 1 416.56 14.1
 1 4 -1 431.06 10.1
 -1 4 1 445.96 14.3
 1 -4 1 414.66 14.2
 -1 -4 -1 446.36 13.9
 1 4 0 4672.63 34.6
 1 -4 0 4796.22 45.9
 1 -4 0 4803.32 47
 -1 4 0 4908.31 47.9
 1 4 0 4656.83 43.7
 -1 -4 0 4755.02 45.6
 1 4 0 4811.22 38.8
 -1 4 0 4740.13 45.4
 1 4 0 4821.02 43.5
 1 -4 -1 422.46 14.4
 1 4 1 413.56 13.2
 1 4 1 408.96 10.8
 1 -4 -1 417.26 13.6
 -1 -4 1 413.06 14
 1 4 1 425.26 11.4
 -1 4 -1 420.26 13.5
 -1 -4 1 435.46 13.1
 -1 4 -1 451.45 14.9
 -1 4 -1 422.16 14.6
 1 4 1 448.26 13.1
 -1 4 -2 517.05 14.8
 1 4 2 517.05 14.6
 -1 4 -2 557.34 16.7
 1 4 2 521.05 13.6
 1 4 2 532.35 12.9
 1 -4 -2 495.85 15.7
 -1 -4 2 531.55 16.3
 1 4 2 513.95 11.9
 -1 -4 2 486.55 14.4
 -1 -4 3 207.38 10.6
 1 4 3 206.58 8.4
 1 4 3 201.88 7.2
 -1 4 -3 198.48 9.2
 1 4 3 199.18 8.1
 -1 -4 3 212.68 6.9
 -1 4 -3 194.58 10.2
 1 4 3 208.88 9.2
 -1 -4 3 209.48 9.8
 1 4 4 521.45 11.1
 1 4 4 538.95 12.7
 1 -4 -4 526.35 17.1
 -1 -4 4 527.75 15.8
 -1 -4 4 528.25 10.9
 -1 -4 4 530.95 17.1
 -1 4 -4 533.85 14.8
 1 4 4 511.95 14.3
 -1 -4 5 1007.7 22.5
 -1 -4 5 1022.7 24
 1 4 5 1028.5 15.2
 -1 4 -5 1039.7 20.6
 1 4 5 1009.2 9.7
 1 4 5 1008.6 19.8
 -1 -4 5 1044.1 15.3
 1 4 5 1045.1 16.9
 1 -4 -5 1018.5 24.1
 1 -4 -6 495.15 16.9
 1 4 6 502.55 10.3
 1 4 6 487.65 13.7
 1 4 6 514.85 11.3
 -1 -4 6 498.55 17.3
 -1 -4 6 480.75 10.9
 -1 4 -6 510.15 14.5
 -1 -4 7 36.3 5.6
 1 4 7 30 2.7
 -1 4 -7 29.6 3.8
 1 4 7 28.5 3.6
 1 4 7 31.3 2.8
 1 -4 -7 35.5 5.1
 -1 -4 7 27.8 3
 -1 -4 8 254.27 8.4
 1 4 8 250.37 6.9
 -1 -4 8 256.17 13
 1 4 8 244.88 9.8
 1 -4 -8 258.47 12.4
 -1 4 -8 240.98 10.1
 -1 -4 9 334.57 15.1
 -1 -4 9 320.77 9.7
 1 -4 -9 324.27 14.1
 1 -4 -9 322.77 9.7
 1 4 9 324.77 7.1
 1 -4 -10 293.87 9.2
 1 4 10 291.87 6.9
 -1 -4 10 288.77 9.5
 1 4 10 293.37 5.7
 -1 -4 10 304.67 14.8
 1 -4 -10 292.97 13.7
 1 -4 -11 157.28 6.8
 -1 -4 11 159.18 10.9
 1 -4 -11 155.28 10.2
 1 4 11 154.78 5.2
 -1 -4 11 166.08 7.5
 -1 -4 12 49.1 4.4
 1 4 12 51.19 3.3
 -1 -4 12 41.7 6.2
 1 -4 -12 47.9 3.9
 1 -4 -12 49.7 6.2
 1 -4 -13 129.89 6.3
 1 4 13 135.49 8.1
 -1 -4 13 138.79 10.6
 1 4 13 143.69 9.8
 1 4 13 129.89 5.2
 1 -4 -13 145.39 10.2
 -1 -4 13 144.19 7.5
 -1 4 -14 13.7 4.3
 -1 -4 14 11.7 2.8
 1 -4 -14 14.4 2.4
 1 -4 -14 11.6 4
 1 4 14 15 4.1
 1 4 14 14.2 2.2
 -1 -4 14 10.1 4
 1 -4 -15 29.6 3.3
 -1 4 -15 29.1 5.9
 1 4 15 28 5
 1 4 15 34.9 3.1
 -1 -4 15 34.1 6.1
 -1 -4 15 37.9 4.4
 1 -4 -15 41 5.9
 -1 -4 16 134.39 11.3
 1 4 16 139.59 10.1
 -1 4 -16 151.48 11.3
 -1 -4 16 131.39 8
 1 -4 -16 139.69 7
 1 -4 -16 129.59 10.2
 1 4 16 124.99 6
 -1 -4 17 24.5 3.9
 1 -4 -17 23.2 5.4
 1 4 17 20.3 4.8
 -1 4 -17 28.6 6.2
 -1 -4 17 24.7 6
 1 4 17 20.5 2.8
 1 -4 -17 23.2 3.2
 1 -4 -18 94.39 6.2
 -1 -4 18 104.49 10.5
 1 4 18 105.39 9.3
 1 -4 -18 99.09 9.4
 -1 -4 18 105.19 7.7
 -1 4 -18 118.69 10.8
 1 4 19 102.19 9.3
 -1 4 -19 99.29 10.2
 1 -4 -19 87.99 9
 1 -4 -19 102.99 6.6
 -1 -4 19 103.69 7.9
 -1 -4 19 103.69 10.4
 1 4 20 42.2 6.4
 -1 -4 20 42 7.3
 -1 -4 20 47.2 5.9
 1 -4 -20 51.99 7.5
 -1 4 -20 48.3 7.5
 -1 4 -21 57.89 8.5
 1 -4 -21 60.79 8.1
 -1 -4 21 63.99 8.7
 1 4 21 73.39 8.2
 -1 -4 21 64.49 6.9
 -1 4 -22 115.29 11.4
 1 -4 -22 119.99 11.1
 -1 -4 22 121.69 12
 -1 -4 22 124.09 9.4
 1 4 22 142.39 11.4
 -1 -4 23 51.89 8.6
 -1 -4 23 48.3 6.6
 -1 4 -23 44.6 7.9
 1 -4 -23 61.59 8.7
 1 -4 -24 48.8 7.9
 -1 -4 24 56.79 7.1
 -1 4 -24 36.8 7.8
 -1 -4 24 47.7 8.3
 1 -4 -25 37.6 7.4
 -1 -4 25 21.2 6.4
 -1 -4 25 23.5 5.4
 -1 4 -25 13.5 5.9
 1 -4 -26 112.29 11.8
 -1 -4 26 119.39 12.7
 -1 4 -26 130.79 13.1
 -1 -4 26 114.09 10.2
 -1 -4 27 56.29 9.3
 -1 -4 27 46.4 7
 -1 4 -27 43.8 8.1
 1 -4 -27 49 8.3
 -1 -4 28 32.1 6.3
 1 -4 -28 37 7.6
 -1 4 -28 36.7 8.3
 -1 -4 28 39.5 8.6
 -1 -4 29 87.19 9.6
 -1 4 -29 89.79 11.4
 -1 -4 29 87.09 11.7
 1 -4 -29 85.69 11
 -1 -4 30 25.2 6
 1 -4 -30 25 6.9
 -1 -4 30 35.7 8.6
 -1 4 -30 32.7 8.3
 1 -5 29 29.7 7.7
 1 5 -29 42.1 9.8
 -1 -5 -29 21.4 6.5
 1 -5 29 18.5 5.6
 1 -5 28 3.8 4.8
 1 5 -28 11.4 6.8
 1 -5 28 7.7 4.7
 -1 -5 -28 2.7 4.1
 -1 -5 -27 16.5 5.3
 1 5 -27 22.4 7.4
 1 -5 27 28.7 6.7
 1 -5 27 35 7.8
 1 5 -26 23 6.7
 1 -5 26 32.6 6.6
 1 -5 26 16.7 6.1
 -1 -5 -26 19.2 6
 1 -5 25 7.1 4.7
 1 -5 25 8.9 4.3
 -1 -5 -25 1.2 4.2
 1 5 -25 9.5 5.4
 1 5 -24 82.39 10.6
 1 -5 24 73.19 10.3
 -1 -5 -24 77.49 9.5
 1 -5 24 83.39 9.4
 1 -5 23 17.7 6.1
 1 5 -23 28.7 7.6
 1 -5 23 18.8 5.4
 -1 -5 -23 14.6 4.6
 -1 -5 -22 48.4 7.1
 1 -5 22 52.39 8.6
 1 -5 22 55.39 7.7
 1 5 -22 53.69 9
 1 -5 21 143.89 11.6
 1 5 -21 139.69 12.8
 -1 -5 -21 138.09 11.8
 1 -5 21 131.29 12.7
 1 -5 20 99.29 11.2
 -1 -5 -20 101.09 10
 1 -5 20 111.09 10.1
 1 5 -20 107.89 11.1
 1 -5 19 37.6 7.4
 -1 -5 -19 32.5 6
 1 -5 19 39.7 6.4
 1 5 -19 34.4 6.9
 -1 -5 -18 61.99 7.5
 1 -5 18 67.79 7.9
 1 5 -18 62.99 8.5
 1 -5 18 59.79 8.4
 -1 -5 -17 14.9 4.2
 1 -5 17 24.1 5.2
 1 5 -17 11.7 5.3
 1 -5 17 21.8 5.8
 -1 -5 -16 12.5 3.7
 1 5 -16 3.8 4.7
 1 -5 16 11.7 5.1
 -1 5 16 2.2 3.3
 1 -5 16 12 4.2
 -1 5 15 24.3 5.1
 1 5 -15 4.4 4.1
 1 -5 15 13.3 4.8
 -1 -5 -15 18.6 4.5
 1 -5 15 18.4 4.4
 -1 5 15 12.1 4.1
 1 5 -14 96.69 9.2
 -1 5 14 97.49 8.2
 -1 5 14 109.39 8.4
 1 -5 14 102.69 8.8
 -1 5 14 106.69 5.8
 -1 5 14 99.39 6
 1 -5 14 92.19 9.6
 -1 -5 -14 91.29 8.4
 -1 5 13 124.89 6.9
 1 -5 13 110.29 8.9
 -1 5 13 113.49 8.7
 1 -5 13 101.59 9.8
 1 5 -13 112.09 9.9
 -1 -5 -13 116.29 9.4
 -1 5 13 117.89 8.7
 -1 5 13 114.39 5.8
 -1 5 12 34.6 5.2
 -1 5 12 43.2 5.8
 -1 5 12 32.9 3.8
 1 -5 12 24.5 5.4
 -1 -5 -12 34.7 5.7
 -1 5 12 34.1 3.4
 1 5 -12 44.1 6.3
 1 -5 12 32.4 5
 1 -5 11 209.38 11.6
 -1 5 11 225.58 11.2
 -1 5 11 220.48 9.5
 -1 5 11 224.58 11.5
 1 -5 11 227.68 13.9
 -1 5 11 213.48 7.7
 1 5 -11 222.28 12.6
 -1 -5 -11 214.28 12
 -1 -5 -10 27.6 4.8
 -1 5 10 25.2 4.6
 1 -5 10 26.5 4.8
 -1 5 10 35.9 4.9
 1 5 -10 38.6 6.1
 -1 5 10 30.7 3.1
 1 -5 10 34.3 6.6
 -1 5 10 36.8 4.2
 -1 5 9 169.18 10.2
 -1 5 9 172.38 9.6
 -1 -5 -9 173.38 10.6
 -1 5 9 173.28 8.7
 1 -5 9 173.08 12
 1 -5 9 168.78 10.2
 1 5 -9 188.48 11.1
 -1 5 9 180.98 7.1
 -1 -5 -9 178.28 7.2
 -1 -5 -8 79.29 7.3
 -1 5 8 73.09 4.7
 1 -5 8 77.99 7
 -1 -5 -8 75.79 5.1
 1 -5 8 80.89 8.4
 -1 5 8 75.69 7.1
 1 5 -8 77.29 4.6
 -1 5 8 65.59 6
 -1 5 8 79.29 6.2
 1 5 -8 83.09 7.5
 1 5 -7 175.18 10.2
 -1 -5 -7 180.08 10.7
 -1 5 7 184.68 9.6
 -1 -5 -7 185.98 8.3
 -1 5 7 166.58 7.1
 1 -5 7 187.28 11.9
 1 5 -7 171.38 6.6
 -1 5 7 186.98 9.3
 -1 5 7 185.18 10.7
 1 -5 7 168.78 9.9
 -1 5 6 170.88 9
 1 -5 6 175.88 10.2
 -1 -5 -6 184.68 8.6
 -1 5 6 173.18 9.2
 1 -5 6 178.98 11.4
 1 5 -6 187.28 10.3
 1 5 -6 166.28 6.5
 -1 5 6 183.08 10.8
 -1 5 6 168.58 7.3
 1 5 -5 72.89 4.4
 1 5 -5 82.29 6.8
 1 -5 5 91.09 8.4
 -1 -5 -5 80.09 6.1
 -1 5 5 75.09 5.3
 1 -5 5 88.49 7.4
 -1 5 5 78.79 7.3
 -1 5 5 77.89 6.3
 -1 5 5 67.59 6.1
 1 -5 4 403.66 16.4
 -1 5 4 393.36 13.2
 -1 -5 -4 400.66 13.5
 1 5 -4 382.86 10
 1 5 -4 409.66 14.3
 -1 5 4 401.06 15.6
 1 -5 4 395.56 15
 -1 5 4 419.76 12.3
 1 -5 3 149.59 9.4
 1 5 -3 145.49 6.4
 -1 5 3 154.18 8.2
 -1 -5 -3 145.99 8.7
 1 5 -3 146.39 8.6
 -1 5 3 145.89 7.6
 1 -5 3 142.69 9.8
 -1 5 3 158.18 10
 1 -5 2 387.36 15.3
 -1 -5 -2 386.06 14.1
 -1 5 2 383.66 12.6
 1 -5 2 377.16 14.7
 -1 5 2 398.36 12.7
 1 5 -2 396.86 13.4
 1 5 -2 372.26 10.5
 -1 5 2 381.36 15.4
 1 5 -1 200.58 9.3
 -1 -5 -1 182.98 10.1
 1 -5 1 197.58 10.9
 1 -5 1 190.68 10.5
 1 5 -1 185.78 7.7
 1 -5 0 134.29 9
 1 5 0 134.59 6.8
 -1 5 0 136.59 9.1
 1 5 0 134.69 7.6
 -1 -5 0 134.29 8.8
 1 -5 0 138.99 9.1
 -1 -5 1 185.28 10.7
 1 -5 -1 175.78 10.3
 1 -5 -1 195.68 10.5
 1 5 1 180.78 8.2
 1 5 1 196.08 8.8
 -1 5 -1 195.58 11
 -1 -5 2 373.36 14
 1 -5 -2 405.86 15.5
 -1 5 -2 412.16 15.9
 1 5 2 381.66 12.4
 -1 -5 2 388.16 15.5
 1 -5 -2 384.06 14.2
 1 5 2 385.86 11.9
 1 5 2 384.76 13.3
 1 5 3 148.49 7.3
 1 5 3 138.89 7.8
 1 5 3 149.88 8.3
 -1 -5 3 149.39 10.1
 -1 -5 3 147.09 6.9
 -1 5 -3 148.99 9.8
 1 5 4 387.16 13.2
 -1 -5 4 412.46 11.3
 1 5 4 411.76 11.7
 1 5 4 427.26 13.1
 -1 5 -4 406.16 16.2
 -1 -5 4 395.96 16.3
 1 5 5 75.19 6.3
 1 5 5 83.89 5.8
 1 5 5 84.09 5.3
 1 -5 -5 73.99 7.5
 -1 -5 5 76.69 5.2
 -1 -5 5 80.99 8
 -1 5 -5 82.59 7.7
 -1 5 -6 193.08 11.7
 1 5 6 178.98 8.1
 1 5 6 167.78 7.2
 -1 -5 6 170.38 11.3
 1 5 6 167.38 4.5
 -1 -5 6 172.98 7.5
 1 -5 -6 166.58 11
 1 5 6 163.48 4.4
 1 5 7 180.98 7.3
 1 5 7 178.78 7.7
 -1 -5 7 188.18 12.1
 -1 -5 7 186.18 7.8
 -1 5 -7 187.38 11.6
 1 -5 -7 167.18 11.1
 1 5 7 186.18 11.1
 -1 -5 8 78.49 8.2
 -1 -5 8 80.39 5.4
 1 5 8 74.79 7.4
 1 5 8 73.59 4.7
 1 -5 -8 73.49 7.7
 1 5 8 77.69 4.9
 -1 5 -8 78.09 8.2
 1 5 9 167.58 10.1
 -1 -5 9 193.28 12.7
 1 -5 -9 178.18 11.7
 -1 -5 9 180.78 8.1
 -1 5 -9 172.78 11.6
 1 5 9 176.08 6.8
 1 5 9 167.98 6.8
 1 5 9 202.08 11.8
 1 5 10 28.4 5.3
 -1 -5 10 43.3 6.8
 -1 5 -10 25.2 5.7
 -1 -5 10 28.8 3.6
 1 5 10 26.7 4.9
 1 -5 -10 29.6 5.3
 1 5 10 24.9 2.6
 1 -5 -11 213.28 13
 1 5 11 213.58 12.5
 1 5 11 215.38 6.2
 1 5 11 201.98 6.6
 -1 -5 11 235.78 14.4
 -1 5 -11 236.38 13.8
 -1 -5 11 220.48 9.4
 1 5 11 227.28 11.7
 -1 -5 12 34.7 4.1
 -1 5 -12 29.8 5.7
 -1 -5 12 35.6 6.4
 1 5 12 30.3 2.7
 1 -5 -12 31.5 5.7
 1 5 12 31.4 5.2
 1 5 12 31.7 2.1
 1 5 12 43 6.4
 1 -5 -13 117.89 10
 -1 -5 13 110.39 10.6
 -1 -5 13 125.79 7.6
 -1 5 -13 127.09 10.6
 1 5 13 111.59 9.3
 1 5 13 129.69 9
 1 5 13 119.09 5.3
 1 5 14 110.59 9.4
 1 -5 -14 93.89 9.1
 1 5 14 95.79 4.9
 -1 5 -14 99.19 9.7
 1 -5 -14 102.19 5.9
 -1 -5 14 100.09 10.2
 -1 -5 14 98.89 7
 1 5 14 106.59 8.3
 -1 -5 15 16 3.2
 1 -5 -15 12.4 2.4
 1 5 15 20.1 4.8
 -1 5 -15 17.5 5.8
 1 5 15 14.2 4.8
 1 -5 -15 14 4.9
 -1 -5 15 17.5 5.5
 1 -5 -16 8 2.1
 1 5 16 16.7 4.6
 -1 5 -16 15.9 5.6
 -1 -5 16 17.3 5.4
 1 -5 -16 3.1 3
 -1 -5 16 6.5 2.7
 -1 5 -17 15 4.9
 -1 -5 17 12.4 4.3
 1 5 17 16.7 4.9
 1 -5 -17 19.5 5.1
 -1 -5 17 22.7 4.1
 -1 -5 18 52.09 8.2
 -1 5 -18 64.29 8.8
 1 5 18 55.99 7.4
 1 -5 -18 65.09 8.2
 -1 -5 18 54.89 6.1
 -1 -5 19 43.3 8
 -1 5 -19 53.29 8.3
 1 5 19 40.5 6.7
 1 -5 -19 30.5 6.3
 -1 -5 19 38.4 5.4
 1 -5 -20 101.39 10.6
 -1 -5 20 104.89 8.4
 1 5 20 97.69 9.8
 -1 5 -20 123.89 12.1
 -1 -5 20 110.19 11.7
 -1 -5 21 130.99 9.6
 1 5 21 123.49 11
 1 -5 -21 114.69 11.5
 -1 5 -21 139.49 12.6
 -1 -5 21 146.09 13.7
 -1 -5 22 47.2 6.2
 1 -5 -22 39.4 7.7
 1 5 22 57.39 7.8
 -1 5 -22 59.19 8.9
 -1 -5 22 69.39 9.9
 -1 -5 23 18.9 4.6
 -1 5 -23 6.7 4.5
 1 -5 -23 3.1 3.8
 -1 -5 23 26.6 7
 1 5 23 17.9 5.9
 -1 -5 24 68.19 7.6
 -1 5 -24 65.59 9.9
 -1 -5 24 77.49 10.8
 1 -5 -24 65.79 9.4
 -1 -5 25 5.4 3.5
 -1 5 -25 -2.3 5.1
 -1 -5 25 6.1 4.4
 1 -5 -25 0.9 4.4
 1 -5 -26 13.6 5.5
 -1 -5 26 26.2 5.6
 -1 -5 26 19.1 6.2
 -1 5 -26 23 7.5
 1 -5 -27 34 7.3
 -1 -5 27 32 8.1
 -1 5 -27 19.1 6.3
 -1 -5 27 33.9 6.3
 -1 -5 28 1.8 4.7
 1 -5 -28 -1.5 5.9
 -1 5 -28 9.8 6.7
 -1 -5 28 8.5 4.5
 1 -5 -29 15.9 5.8
 -1 -5 29 27.7 8
 -1 5 -29 24.5 7.5
 -1 -6 -27 -0.3 5.2
 1 -6 27 6.1 4.6
 1 6 -27 12.7 6.8
 1 -6 27 3.1 3.9
 1 -6 26 16.2 7.2
 -1 -6 -26 8.6 4.1
 1 6 -26 5.7 6.1
 1 -6 26 3.4 3.6
 1 6 -25 12.1 6.3
 1 -6 25 16.8 6.3
 -1 -6 -25 7.7 4.9
 1 -6 25 13.8 5.1
 1 -6 24 0.8 3.8
 -1 -6 -24 1.2 3.5
 1 -6 24 4.1 4.3
 1 6 -24 -0.9 4.5
 1 -6 23 15.1 5
 1 -6 23 16.4 5.8
 -1 -6 -23 13.6 5.2
 1 6 -23 18.3 6.2
 1 6 -22 46.4 8.9
 1 -6 22 46.3 8.5
 1 -6 22 48.8 7.5
 -1 -6 -22 39 7.4
 -1 -6 -21 4.5 4.1
 1 6 -21 1.9 5
 1 -6 21 3.2 3.7
 1 -6 21 -4.7 4.8
 1 6 -20 64.29 9.6
 1 -6 20 67.29 9.7
 1 -6 20 72.19 8.9
 -1 -6 -20 72.69 9
 -1 -6 -19 86.39 9.7
 1 -6 19 87.19 10.9
 1 6 -19 93.19 10.7
 1 -6 19 96.49 9.8
 1 -6 18 27.6 5.8
 -1 6 18 27.4 6
 1 6 -18 35.8 7.2
 1 -6 18 23.7 7
 -1 -6 -18 31.1 6.3
 -1 6 17 244.68 13
 1 6 -17 229.88 15.3
 1 -6 17 217.68 13.9
 -1 -6 -17 222.28 14.6
 1 -6 17 246.88 17.2
 -1 6 17 240.68 13.9
 -1 6 16 43.5 6.7
 1 -6 16 58.79 7.7
 -1 6 16 33.6 6.1
 1 6 -16 29.6 6.9
 -1 -6 -16 40.7 6.9
 1 -6 16 42 8
 -1 -6 -15 66.69 8.3
 1 6 -15 55.79 8.3
 -1 6 15 70.49 7.9
 1 -6 15 71.89 8.1
 -1 6 15 70.89 7.6
 1 -6 15 80.99 10.1
 -1 6 14 179.98 11.6
 -1 -6 -14 189.98 12.9
 1 -6 14 182.58 12.3
 1 -6 14 175.08 14.1
 -1 6 14 186.48 11.8
 1 6 -14 189.18 13.2
 -1 6 14 192.98 7.4
 -1 -6 -13 262.07 15
 1 -6 13 228.18 15.7
 1 -6 13 244.18 13.9
 -1 6 13 235.98 12.9
 -1 6 13 239.08 8.3
 1 6 -13 265.67 15.1
 -1 6 13 246.48 13.3
 1 6 -12 36.4 6.4
 -1 6 12 36.9 5.7
 1 -6 12 24.8 5.8
 -1 6 12 24.6 5.4
 -1 6 12 34.6 3.3
 -1 -6 -12 34.8 6
 1 -6 12 32 5.8
 -1 6 11 55.39 5.5
 -1 6 11 63.49 7.1
 -1 -6 -11 65.89 7.9
 -1 6 11 44.3 6.3
 -1 6 11 56.59 4.2
 1 6 -11 61.59 7.7
 1 -6 11 51.09 7.6
 1 -6 11 50.19 6.4
 1 -6 10 104.29 10.4
 -1 6 10 109.29 8.6
 -1 6 10 96.79 8.7
 -1 6 10 97.69 5.5
 1 6 -10 99.89 9.3
 1 -6 10 99.09 8.9
 -1 -6 -10 103.09 9.2
 -1 6 9 96.09 8.4
 -1 -6 -9 78.99 5.8
 1 6 -9 89.29 8.4
 1 6 -9 72.69 5
 -1 6 9 83.29 5.2
 1 -6 9 85.19 9.2
 1 -6 9 89.09 8.5
 -1 -6 -9 87.39 8.7
 -1 6 9 84.49 7.4
 1 -6 8 30.9 6.2
 -1 -6 -8 27.6 3.9
 1 6 -8 29.9 5.3
 1 6 -8 25.6 3.1
 -1 6 8 33.1 3.5
 -1 6 8 44.8 6.6
 -1 6 8 28.4 4.9
 1 -6 8 31.8 5.5
 1 6 -7 93.89 8.4
 1 -6 7 86.49 8.9
 1 -6 7 90.59 8.4
 -1 -6 -7 93.69 6.8
 -1 6 7 95.49 5.9
 -1 6 7 102.19 7.8
 1 6 -7 87.59 5.4
 -1 6 7 97.39 8.8
 -1 6 6 85.09 5.8
 1 6 -6 83.09 5.2
 -1 -6 -6 96.29 7.2
 1 6 -6 95.99 8
 1 -6 6 97.99 9.5
 1 -6 6 94.19 8.4
 -1 6 6 100.89 9.1
 -1 6 6 98.69 7.6
 1 -6 5 135.99 9.8
 -1 -6 -5 121.59 8.3
 -1 6 5 140.69 10.5
 1 -6 5 142.09 11.1
 1 6 -5 120.09 6.3
 1 6 -5 142.89 9.6
 -1 6 5 116.79 7
 -1 6 5 126.69 8.5
 1 -6 4 134.99 10.7
 -1 6 4 139.79 8.8
 -1 -6 -4 142.99 9.1
 -1 6 4 151.38 10.9
 1 -6 4 150.38 10.2
 1 6 -4 135.89 6.9
 1 6 -4 152.48 9.6
 -1 6 4 145.19 7.9
 -1 6 3 81.39 6.3
 -1 6 3 95.39 9
 1 -6 3 78.59 7.7
 -1 -6 -3 84.69 7.5
 1 6 -3 85.79 7.2
 1 -6 3 74.29 8
 1 6 -3 79.09 5.4
 -1 6 3 79.79 6.8
 -1 6 2 133.29 8.3
 -1 6 2 122.39 9.9
 -1 -6 -2 132.29 9.4
 1 -6 2 142.79 10.4
 1 6 -2 127.19 8.5
 1 6 -2 128.39 7.1
 1 -6 2 129.99 9.5
 -1 6 2 139.69 9.9
 -1 6 2 129.59 8
 -1 6 1 22.1 4.7
 1 -6 1 22.8 4.5
 1 6 -1 22.4 4
 1 6 -1 24.2 3.4
 1 -6 1 25.2 4.7
 -1 6 1 25.1 4
 -1 -6 -1 23.9 4.8
 1 6 0 -0.8 2.2
 -1 -6 0 1.2 2.8
 1 6 0 0.7 1.9
 1 -6 0 1.4 2.7
 1 -6 0 1.1 2.9
 -1 6 0 3 2.9
 1 -6 -1 26.5 4.8
 -1 6 -1 22.1 4.6
 1 6 1 21.4 3.8
 -1 -6 1 19.3 4.6
 1 6 1 19.3 3.2
 1 -6 -1 24.8 4.8
 -1 6 -2 126.99 9.7
 1 6 2 125.19 10.1
 1 -6 -2 137.59 9.6
 -1 -6 2 124.99 9.9
 1 6 2 124.49 7.9
 1 6 2 126.09 7.7
 1 6 3 74.59 7.9
 1 6 3 75.89 6
 -1 -6 3 86.29 8.6
 -1 6 -3 83.69 8
 1 6 4 150.18 10.9
 -1 -6 4 141.99 10.9
 1 6 4 145.99 7.9
 -1 6 -4 138.29 10.4
 1 6 5 125.69 9.8
 1 6 5 121.59 7.2
 -1 -6 5 135.79 7.5
 -1 6 -5 127.39 10.3
 -1 -6 5 137.29 11
 1 6 6 97.09 6.4
 1 6 6 86.79 4
 -1 -6 6 95.89 6.4
 1 6 6 92.49 6.7
 1 6 6 89.49 8.6
 1 6 6 96.29 8.8
 -1 -6 6 86.49 8.8
 -1 6 -6 97.19 9.3
 -1 -6 7 93.59 6.3
 1 6 7 98.59 9.2
 -1 -6 7 98.79 9.6
 1 -6 -7 102.89 9.7
 -1 6 -7 98.69 9.4
 1 6 7 89.09 6.4
 1 6 7 94.29 8.7
 1 6 7 88.69 3.2
 1 6 7 93.39 6.1
 1 6 7 86.99 3.2
 1 -6 -8 18.4 4.5
 -1 -6 8 31.2 6.2
 1 6 8 30.6 5.6
 1 6 8 27.8 3.6
 1 6 8 26.4 3.5
 -1 -6 8 29.4 3.8
 1 6 8 27.2 5.4
 -1 6 -8 25.4 5.6
 -1 -6 9 80.39 9.1
 -1 6 -9 98.79 9.6
 -1 -6 9 71.99 5.8
 1 -6 -9 75.19 8.8
 1 6 9 77.59 8.3
 1 6 9 94.39 8.6
 1 6 9 85.99 5.8
 1 6 9 82.49 5.6
 1 6 10 102.59 9.3
 1 6 10 90.99 5.6
 1 6 10 92.19 8.4
 -1 6 -10 102.09 10
 -1 -6 10 103.39 6.9
 -1 -6 10 105.49 10.6
 1 -6 -10 112.29 10.4
 1 6 10 102.29 6.1
 -1 6 -11 51.59 7.6
 1 6 11 59.99 7.5
 1 6 11 58.79 4.6
 -1 -6 11 54.39 5.4
 1 6 11 58.39 7.2
 -1 -6 11 48.5 7.9
 1 -6 -11 48.7 7.4
 -1 -6 12 32.9 4.3
 1 6 12 32.4 5.9
 1 6 12 34.6 3.7
 -1 -6 12 28.3 6.8
 1 6 12 25.6 5.3
 1 -6 -12 30.2 6.1
 -1 6 -12 36.4 6.6
 1 6 13 245.08 13.3
 -1 -6 13 222.58 15.5
 -1 6 -13 241.08 15.4
 -1 -6 13 247.78 11.4
 1 6 13 249.18 14.5
 1 -6 -13 231.38 15.2
 1 6 14 190.38 13.1
 -1 -6 14 187.38 14.6
 1 6 14 203.18 12.2
 -1 -6 14 189.98 10.2
 -1 6 -14 200.78 14.5
 1 -6 -14 193.88 14
 -1 -6 15 76.49 10.2
 1 6 15 78.89 8.3
 -1 -6 15 64.39 6.5
 1 -6 -15 72.69 9.4
 1 6 15 63.49 8.1
 -1 6 -15 63.59 9
 1 -6 -16 32 6.8
 -1 -6 16 42.5 5.5
 1 6 16 45.6 6.8
 -1 6 -16 47.1 7.9
 1 6 16 38.8 6.8
 -1 -6 16 36.7 7.9
 -1 -6 17 217.38 16.5
 1 6 17 220.28 14.3
 1 6 17 250.17 13.3
 1 -6 -17 243.58 16.3
 -1 6 -17 249.08 16.4
 -1 -6 17 234.38 12
 -1 -6 18 31.2 5.1
 -1 -6 18 29.2 7.4
 1 -6 -18 31.1 7.2
 1 6 18 28.2 6
 -1 6 -18 34.9 7.8
 1 6 19 92.89 10
 1 -6 -19 87.29 10.2
 -1 6 -19 99.19 11.1
 -1 -6 19 97.59 11.8
 -1 -6 19 98.19 8.3
 1 6 20 65.39 8.8
 -1 -6 20 71.79 7.5
 -1 -6 20 64.29 10.1
 1 -6 -20 71.29 9.7
 -1 6 -20 84.19 10.7
 -1 6 -21 6.5 5.1
 1 6 21 2.8 4.5
 -1 -6 21 4 3.2
 -1 -6 21 5.8 5.2
 1 -6 -21 1.2 3.6
 -1 -6 22 44.8 8.7
 1 -6 -22 49.2 8.6
 -1 -6 22 44 6.3
 -1 6 -22 57.39 9.5
 1 6 22 47.6 7.8
 -1 6 -23 15.8 6.3
 -1 -6 23 16 4.4
 1 -6 -23 11 5.2
 -1 -6 23 21.5 6.4
 1 6 23 10.7 4.9
 -1 6 -24 -8.9 6.8
 -1 -6 24 5.7 5.3
 1 -6 -24 -0.7 4.1
 1 6 24 -0.5 4.2
 -1 6 -25 6.6 5.1
 1 -6 -25 9.8 5.4
 -1 -6 25 5.1 4.9
 -1 6 -26 -3.2 6.3
 -1 -6 26 7.6 4.8
 1 -6 -26 -1.2 4.1
 1 -6 -27 2.2 5.8
 -1 6 -27 -0.8 6.5
 -1 -6 27 2.8 4.4
 1 -7 25 2.8 3.8
 1 -7 25 3 4.5
 -1 -7 -25 4.7 5
 1 7 -25 14.1 6.9
 1 7 -24 -4.4 4.8
 1 -7 24 2.2 3.7
 -1 -7 -24 -0.3 4.2
 1 -7 24 -1.8 4.7
 1 -7 23 6.1 4.6
 1 -7 23 9.3 4.2
 -1 -7 -23 20.3 6.2
 1 7 -23 21.1 7
 1 -7 22 5.1 5.2
 -1 -7 -22 10.4 5.2
 1 7 -22 0.8 4.8
 1 -7 22 0.7 3.5
 1 -7 21 16.1 4.9
 1 7 -21 13.4 7.1
 1 -7 21 12.3 5.3
 -1 -7 -21 19.2 6.2
 1 -7 20 17.8 6.3
 1 7 -20 29.9 7.5
 -1 -7 -20 16.1 5.6
 1 -7 20 25.2 5.7
 1 7 -19 6.1 5.6
 1 -7 19 10.9 4.4
 -1 -7 -19 10 4.9
 1 -7 19 0.2 4.8
 -1 7 19 10.6 4.6
 -1 -7 -18 42.8 7.8
 1 -7 18 42.6 7
 1 7 -18 45.9 8.6
 1 -7 18 32.3 7.8
 -1 7 18 52.69 7.4
 -1 7 18 40.9 7.1
 1 -7 17 54.39 9.6
 1 7 -17 51.69 8.7
 -1 7 17 60.99 7.7
 -1 7 17 53.09 7.7
 -1 -7 -17 49.3 8.1
 1 -7 17 57.69 7.9
 -1 7 16 88.49 9.1
 1 -7 16 91.39 11.6
 -1 7 16 99.59 9.6
 1 -7 16 90.19 9.7
 -1 -7 -16 86.39 10.2
 1 7 -16 76.29 9.8
 -1 7 15 240.28 14.2
 1 -7 15 228.38 14.5
 -1 -7 -15 220.58 15.6
 1 7 -15 206.68 14.7
 1 -7 15 199.68 16.2
 -1 7 15 198.98 13
 1 -7 14 12.2 6.3
 1 -7 14 5.8 4.1
 -1 7 14 7.2 4.9
 1 7 -14 -2.4 4.3
 -1 -7 -14 -0.7 3.8
 -1 7 14 6.4 4.2
 1 7 -13 33.3 6.9
 1 -7 13 16.4 6.1
 1 -7 13 11.8 4.4
 -1 7 13 15 4.9
 -1 7 13 18.2 4.8
 -1 -7 -13 15.1 5.2
 1 -7 12 7.8 4.4
 -1 7 12 9.5 4.5
 -1 7 12 9.9 4.6
 1 -7 12 11.5 4.1
 -1 -7 -12 6.6 4.2
 1 7 -12 12.7 5
 -1 7 11 14.2 4.7
 1 -7 11 16 5.8
 -1 7 11 14.4 4.3
 1 -7 11 15.2 4.6
 1 7 -11 21.9 5.6
 1 7 -10 120.99 10.4
 1 -7 10 117.09 11.9
 -1 7 10 124.09 6.4
 -1 7 10 120.89 10.4
 1 -7 10 119.89 10.2
 -1 7 10 115.09 9.4
 -1 7 9 47.1 6.3
 1 7 -9 43.6 6.7
 1 -7 9 43.3 6.8
 -1 -7 -9 46 5.3
 -1 7 9 40.4 7.3
 1 -7 9 44.8 8
 -1 7 9 41.2 4.1
 -1 -7 -8 102.09 7.7
 -1 7 8 124.79 9.4
 1 -7 8 109.19 11.4
 -1 7 8 105.79 6.4
 1 -7 8 100.59 9.3
 -1 7 8 114.19 10.3
 1 7 -8 113.79 9.9
 -1 7 7 358.96 17.8
 1 7 -7 396.86 17.4
 -1 7 7 369.66 15.7
 1 -7 7 401.66 20.2
 1 -7 7 405.66 17.8
 -1 7 7 359.26 12
 -1 -7 -7 409.66 15.6
 -1 -7 -6 117.09 8.8
 -1 7 6 121.29 10.7
 1 -7 6 105.69 10.6
 1 -7 6 110.59 9.8
 -1 7 6 105.19 8.6
 1 7 -6 107.19 9.3
 -1 7 6 106.89 7
 1 7 -5 28.8 5.5
 -1 7 5 13.1 3.7
 -1 7 5 13.6 4.7
 -1 7 5 18.6 3.6
 -1 -7 -5 13.2 3.8
 -1 7 5 14.7 4.6
 1 -7 5 24.9 5.4
 1 -7 5 19 5.2
 1 -7 4 55.19 7.5
 1 7 -4 67.89 7.3
 -1 7 4 56.39 7.7
 1 -7 4 62.79 7.4
 -1 -7 -4 59.99 6.8
 -1 7 4 70.69 7.8
 -1 7 4 65.19 5.9
 -1 7 4 65.69 6.7
 1 -7 3 26.7 5.7
 -1 7 3 27.2 4.6
 1 -7 3 13.4 4.2
 -1 7 3 20.4 4.6
 -1 7 3 13.5 4.2
 -1 -7 -3 19.4 4.6
 -1 7 3 21.7 3.9
 1 7 -3 13 3.6
 -1 7 2 88.79 8.8
 -1 -7 -2 86.19 8.6
 1 -7 2 80.79 8.3
 -1 7 2 85.89 7.4
 1 -7 2 85.99 9
 -1 7 2 75.59 8.9
 1 7 -2 82.89 7.5
 -1 7 2 83.39 7.1
 1 7 -2 95.89 6.8
 1 -7 1 47.5 6.9
 -1 7 1 34.3 6.3
 -1 7 1 50.69 6.8
 -1 7 1 37.3 5.2
 -1 -7 -1 48.3 6.9
 1 7 -1 49.6 6
 1 -7 1 47.2 6.4
 -1 7 1 58.09 6.2
 1 7 0 39.4 5.3
 1 -7 0 43.1 6.4
 1 -7 0 34.9 6.1
 -1 7 0 36.9 6
 -1 -7 0 36.8 6.4
 -1 7 -1 48.1 6.8
 1 7 1 43.7 6.8
 1 7 1 44.3 5.5
 1 -7 -1 51.49 7
 -1 -7 1 48.3 7.1
 -1 -7 2 92.69 9.4
 1 7 2 81.99 7
 1 -7 -2 88.79 8.6
 -1 7 -2 89.89 8.9
 1 7 2 66.79 8.5
 1 7 3 14.3 4.5
 1 7 3 17.3 3.4
 -1 7 -3 22.9 5.3
 -1 -7 3 15.5 4.9
 -1 -7 4 60.99 8
 1 7 4 56.99 7.4
 -1 7 -4 67.19 8
 1 7 4 68.89 6.2
 -1 -7 5 21.3 5.4
 1 7 5 20.3 2.8
 1 7 5 21.3 3.8
 -1 7 -5 21.8 5.8
 1 7 5 19.8 5.7
 -1 -7 6 107.09 11
 1 7 6 103.19 9.7
 1 7 6 113.09 7.6
 -1 -7 6 103.89 7.4
 -1 7 -6 107.89 10.5
 1 7 6 110.29 10.2
 1 7 6 95.29 4.8
 -1 -7 7 360.66 19.3
 -1 7 -7 401.86 19.4
 1 7 7 392.36 18.4
 -1 -7 7 371.96 13.5
 1 7 7 354.46 17.6
 1 7 7 360.56 13
 -1 -7 8 116.59 7.8
 1 7 8 125.39 10.8
 -1 -7 8 123.89 11.9
 -1 7 -8 99.29 10.1
 1 7 8 114.29 10.5
 1 7 8 106.69 7.1
 -1 -7 9 41.1 7.3
 1 7 9 37.6 4.4
 -1 -7 9 38.4 4.8
 1 7 9 36.6 6.9
 -1 7 -9 49.2 7.9
 1 7 9 49.8 7.6
 1 7 10 114.99 7.2
 1 7 10 109.09 9.9
 -1 7 -10 114.89 11.2
 -1 -7 10 121.49 12.1
 -1 -7 10 114.69 7.8
 1 7 10 135.49 11.3
 1 -7 -10 101.59 10.7
 1 7 11 17.8 5.2
 -1 7 -11 9 4.3
 1 -7 -11 11.9 4.9
 -1 -7 11 17.1 5.9
 -1 -7 11 18.9 3.7
 1 7 11 18.8 5
 -1 7 -12 -0.7 4.5
 -1 -7 12 11.3 5.4
 -1 -7 12 8.2 2.8
 1 7 12 -0.4 4.6
 1 -7 -12 8.8 4.7
 1 7 12 13.1 4.8
 -1 -7 13 31.7 7.7
 1 7 13 17.6 5.5
 1 -7 -13 16 5.6
 -1 7 -13 16.8 5.7
 1 7 13 14.8 4.6
 -1 -7 13 16.4 3.8
 1 7 14 13.3 5.8
 1 7 14 4.6 4.8
 -1 7 -14 -2.7 4.1
 1 -7 -14 -1.9 5
 -1 -7 14 0.6 2.3
 -1 -7 14 16.4 6.6
 -1 7 -15 218.88 15.9
 1 7 15 230.28 13.9
 1 -7 -15 221.28 16.6
 -1 -7 15 218.48 17.4
 1 7 15 228.28 15.1
 -1 -7 15 222.58 11.8
 -1 7 -16 82.09 10.6
 1 7 16 101.89 9.6
 -1 -7 16 86.69 11.4
 1 -7 -16 86.59 11
 -1 -7 16 81.89 7.4
 1 7 16 99.19 10.5
 -1 7 -17 56.79 9.3
 1 7 17 52.59 8
 -1 -7 17 58.59 6.5
 1 7 17 72.29 8.2
 1 -7 -17 55.39 9
 -1 -7 17 71.99 10.9
 -1 -7 18 39.9 8.7
 1 7 18 45.8 6.8
 1 -7 -18 43.8 8.5
 1 7 18 36.6 6.9
 -1 7 -18 36.7 7.9
 -1 -7 19 5.7 4.9
 -1 7 -19 7.9 5.5
 1 -7 -19 11.5 5.7
 1 7 19 3.5 4
 -1 7 -20 31 7.6
 1 -7 -20 18.7 6.3
 -1 -7 20 18 6.5
 1 7 20 22.3 6.3
 -1 7 -21 11.8 5.7
 1 -7 -21 15.6 6.3
 -1 -7 21 12.9 6
 1 7 21 25.5 6.5
 -1 -7 22 -1.9 5.2
 1 7 22 1.3 3.4
 1 -7 -22 6.3 5.4
 -1 7 -22 3.4 4
 1 -7 -23 10.8 5.7
 1 7 23 17.4 5.9
 -1 7 -23 22.5 6.9
 -1 -7 23 19.4 6.4
 1 -7 -24 4.3 5
 -1 7 -24 -5 6.3
 1 7 24 8.5 4.6
 -1 -7 24 13.6 7.2
 1 7 25 6.7 5
 -1 7 -25 1.8 6.3
 1 -7 -25 2.1 4.6
 -1 -7 25 6.5 5.5
 1 8 -22 5.2 6.4
 1 -8 22 17.7 7.3
 -1 -8 -22 1.9 4.4
 1 -8 21 4.6 4.4
 1 8 -21 -8.3 6.7
 -1 -8 -21 -3.1 4.5
 -1 8 20 0.1 3.5
 1 -8 20 4.7 5.1
 -1 -8 -20 4.1 4.3
 1 8 -20 -2.7 5.4
 1 -8 20 -1.4 3.7
 1 -8 19 15.2 6.5
 -1 8 19 15.7 5.4
 -1 -8 -19 4.4 4.3
 1 8 -19 -3 6.3
 1 -8 19 7.6 4.1
 -1 -8 -18 6.8 4.8
 1 -8 18 4.9 5
 1 8 -18 -6.1 6.3
 -1 8 18 14.9 5.5
 1 -8 18 2.3 3.3
 -1 8 18 7.2 4.2
 -1 -8 -17 7.3 5.4
 1 -8 17 -2.2 5.2
 -1 8 17 8.8 4.4
 -1 8 17 13.2 5.5
 1 8 -17 -2.9 5.7
 1 -8 17 5.5 3.9
 -1 8 16 13.7 4.6
 1 -8 16 9.5 6.2
 1 8 -16 1.6 5.2
 -1 -8 -16 11.5 4.9
 -1 8 16 21.2 6
 1 -8 16 18.2 5.5
 1 8 -15 -0.6 5.2
 1 -8 15 16.8 5.4
 -1 8 15 10.4 5
 1 -8 15 19.1 7.2
 -1 8 15 12.4 4.4
 -1 -8 -15 10.4 4.7
 1 -8 14 -0.8 4.1
 -1 8 14 1.4 4
 -1 8 14 10.6 4.9
 1 -8 14 2.6 3.2
 1 8 -14 -7.4 5.5
 1 -8 13 5 3.4
 -1 8 13 2.1 3.8
 -1 8 13 -0.4 3.3
 1 -8 13 4.3 4.4
 -1 8 12 125.09 10.6
 1 -8 12 113.19 12.8
 -1 8 12 116.09 10.9
 1 8 -12 122.39 11.4
 1 -8 12 147.89 12
 -1 8 11 33.9 6.9
 1 8 -11 53.99 8.2
 1 -8 11 35.5 8.2
 1 -8 11 33.4 6.5
 -1 8 11 32.7 5.9
 1 8 -10 12.7 4.9
 1 -8 10 11.3 5.3
 1 -8 10 7.2 3.8
 -1 8 10 6.2 4.9
 -1 8 10 22.3 5.3
 -1 8 9 91.79 10
 -1 8 9 85.09 8.7
 1 -8 9 83.19 9
 -1 -8 -9 86.39 7.6
 1 8 -9 95.29 9.7
 1 -8 9 92.49 11.2
 1 -8 8 46 7.2
 1 8 -8 44.2 7.2
 -1 8 8 55.39 8.3
 1 -8 8 53.49 8.8
 -1 8 8 44.7 6.5
 -1 8 8 48.4 6.6
 -1 -8 -8 54.59 6.4
 -1 8 7 82.69 8.5
 -1 -8 -7 77.39 7.7
 -1 8 7 82.29 8.3
 1 -8 7 81.09 10.4
 1 8 -7 82.59 9
 -1 8 7 75.39 9.3
 1 -8 7 84.99 9.2
 -1 8 6 13.6 4.3
 -1 8 6 15.7 3.4
 1 -8 6 19.8 5.9
 1 8 -6 16.5 4.5
 -1 -8 -6 10.7 4.2
 1 -8 6 15.6 5
 -1 8 6 14.2 4.6
 -1 8 6 12 5.1
 -1 8 5 88.99 10
 -1 8 5 94.59 7.3
 1 8 -5 101.89 9.4
 1 -8 5 99.89 11
 -1 -8 -5 105.39 9.4
 1 -8 5 107.69 10
 -1 8 5 105.39 9.1
 -1 8 5 99.19 9.4
 -1 8 4 46.5 7
 -1 -8 -4 56.39 7.3
 1 -8 4 46.8 7.2
 -1 8 4 40.9 5.4
 -1 8 4 48.9 8
 1 -8 4 58.39 8.7
 1 8 -4 40.8 6.4
 -1 8 4 48.2 6.5
 -1 8 3 127.79 8.9
 -1 8 3 131.69 12
 1 8 -3 134.89 10.4
 1 -8 3 133.59 11.3
 -1 8 3 138.89 10.2
 -1 -8 -3 144.19 11.4
 -1 8 3 141.19 11.4
 1 -8 3 127.79 11.9
 -1 -8 -2 7 3.8
 1 -8 2 11.7 4.2
 1 -8 2 9.8 4.3
 -1 8 2 8.9 3.8
 -1 8 2 6.3 3.2
 -1 8 2 9.7 3.3
 -1 8 2 3.9 4.3
 1 8 -2 3.2 2.9
 -1 8 1 33.1 5.2
 -1 8 1 25.6 4.6
 1 -8 1 32.2 6.4
 -1 8 1 41 6.7
 -1 8 1 28.4 6.5
 -1 -8 -1 29.7 6
 1 8 -1 25 5.2
 -1 -8 0 86.19 9.6
 1 -8 0 98.09 10.1
 1 8 0 80.59 7.8
 -1 8 0 70.19 9.3
 1 8 0 75.99 9.6
 -1 8 0 80.39 9.1
 -1 8 0 85.59 8
 -1 8 0 86.39 8.3
 1 -8 -1 37.2 6.8
 1 8 1 36.4 5.5
 -1 -8 1 29.5 6.4
 1 8 1 30 6.7
 -1 8 -1 29.8 6
 -1 -8 2 1.5 3.6
 1 8 2 7.3 3.3
 1 8 2 3.1 4.3
 -1 8 -2 9.7 4.4
 -1 -8 3 152.68 13
 1 8 3 116.99 8.9
 -1 8 -3 131.79 11.6
 1 8 3 117.29 11.5
 1 8 4 56.79 8.4
 -1 -8 4 50.79 8.2
 -1 8 -4 58.69 8.2
 1 8 4 41.5 5.5
 1 8 5 117.49 11.4
 -1 8 -5 84.59 9.7
 1 8 5 102.59 10.2
 -1 -8 5 99.29 10.9
 1 8 5 91.99 7.6
 -1 -8 6 19.7 6.3
 -1 8 -6 16.8 5.9
 1 8 6 17.4 5.4
 1 8 6 12.2 4.7
 1 8 6 14 3.6
 1 8 7 88.79 10.1
 -1 8 -7 87.09 10.3
 1 8 7 74.99 9.2
 -1 -8 7 70.19 9.7
 1 8 8 48.3 7.9
 -1 8 -8 43.9 7.7
 -1 -8 8 37.2 7.5
 -1 -8 8 55.49 6
 1 8 8 59.39 8.6
 -1 -8 9 81.89 10.8
 1 8 9 82.39 9.6
 1 8 9 73.39 9.2
 -1 -8 9 80.89 7
 -1 8 -9 88.79 10.6
 1 8 10 9.9 4.7
 -1 8 -10 8.8 4.8
 1 8 10 20.2 6
 -1 -8 10 19.3 6.7
 1 8 11 41.8 7.5
 1 8 11 39.5 7.1
 -1 8 -11 42.3 8.1
 -1 -8 11 47.5 8.9
 1 8 12 117.49 11.3
 -1 -8 12 120.89 13.3
 -1 8 -12 123.89 12.6
 1 8 12 117.09 11.1
 1 -8 -13 4.4 4.7
 1 8 13 2.3 4.1
 1 8 13 9.2 5.1
 -1 -8 13 7.8 5.2
 -1 8 -13 10.5 6.2
 1 8 14 1.3 3.8
 -1 8 -14 2.6 4.3
 -1 -8 14 4.7 4.9
 1 -8 -14 -0.4 4.5
 1 8 14 1.4 4
 1 -8 -15 7.9 5
 -1 8 -15 8.3 5.3
 1 8 15 9.6 4.7
 1 8 15 21 6.3
 -1 -8 15 11.8 5.9
 -1 8 -16 13.1 6
 1 8 16 18.2 5.8
 1 -8 -16 11.2 5.6
 -1 -8 16 10.7 5.7
 1 8 16 11.8 4.5
 1 -8 -17 13.8 6
 1 8 17 6.7 4.2
 1 8 17 18.3 6
 -1 8 -17 3.9 5.2
 -1 -8 17 3.1 4.7
 -1 -8 18 8.7 5.4
 1 -8 -18 2.6 4.3
 1 8 18 5.5 4.2
 1 8 18 6.2 4.7
 -1 8 -18 11.1 6
 1 -8 -19 6.9 4.8
 1 8 19 16.8 6.3
 -1 8 -19 5.5 4.3
 1 8 19 21.5 6.1
 -1 -8 19 9.9 5.3
 1 -8 -20 5.7 5.1
 -1 8 -20 7.9 6.1
 1 8 20 -0.7 3.6
 -1 -8 20 -4.7 5.5
 -1 8 -21 6.2 5.1
 1 8 21 6.9 5.1
 1 -8 -21 5.1 5.5
 -1 -8 21 1 3.6
 1 8 22 5 5.4
 -1 -8 22 12.5 6.5
 1 -8 -22 5.6 5.6
 -1 8 -22 9.1 6.2
 -1 9 18 20.7 6.1
 1 -9 18 10.4 4.9
 1 9 -18 7.8 6.2
 -1 9 18 15.7 6.1
 -1 9 17 10.8 5
 -1 9 17 13.1 5.9
 1 -9 17 3.1 4.7
 -1 9 16 6.6 4.3
 -1 9 16 0.6 4.5
 1 -9 16 5.9 5.1
 -1 9 15 13.1 5.3
 -1 9 15 21.2 6.7
 1 -9 15 2.1 3.6
 1 9 -15 -3.6 6.5
 1 -9 14 2.5 4.3
 1 -9 14 2.2 3.5
 -1 9 14 -1.2 3.6
 -1 9 14 -3 4.7
 1 9 -14 -11.9 7.2
 1 -9 13 -3.1 4.2
 -1 9 13 4.8 4
 -1 9 13 -4.7 5.4
 1 -9 13 6.9 5.1
 1 9 -13 -2.8 5.9
 1 -9 12 12.8 6.3
 1 -9 12 17.6 5.2
 -1 9 12 14.5 5.8
 -1 9 12 17.1 5.3
 1 9 -12 16 5.7
 -1 9 11 8.8 4.1
 1 9 -11 19.8 6.3
 1 -9 11 11.8 5.1
 1 -9 11 6.4 4.7
 -1 9 11 5.1 5
 1 9 -10 26.7 6.6
 1 -9 10 27.6 7.7
 -1 9 10 13.2 5.3
 -1 9 10 19.4 5
 1 -9 10 21 5.8
 1 -9 9 15 5.2
 -1 9 9 17.9 5
 -1 9 9 17.7 5.9
 -1 9 9 17 4.9
 1 -9 9 19.5 6.5
 1 9 -9 20 5.9
 1 -9 8 11.6 4.5
 -1 9 8 12.2 4.3
 1 -9 8 12.6 5.8
 -1 9 8 8.8 4.6
 -1 9 8 15.4 5.6
 1 9 -8 16.3 5.7
 -1 -9 -8 14.2 4
 -1 9 7 45.5 6.7
 -1 9 7 51.19 8.3
 1 -9 7 53.49 7.8
 1 9 -7 49.99 7.8
 1 -9 7 64.39 9.7
 -1 -9 -7 51.89 6.9
 -1 9 7 56.99 7.6
 -1 9 6 3.2 4.7
 1 -9 6 2.3 3.6
 -1 9 6 3.7 3.4
 -1 -9 -6 3.2 3
 1 -9 6 -0.4 4.3
 -1 9 6 0.6 3
 1 9 -6 4.6 4.5
 -1 9 5 32.1 5.8
 -1 9 5 27.3 6.9
 1 9 -5 33.9 6.2
 -1 -9 -5 43 6.9
 -1 9 5 38.7 7
 1 -9 5 35 7.5
 1 -9 5 33.3 6.5
 1 -9 4 14.4 5.4
 -1 9 4 14.4 4.7
 -1 -9 -4 13.5 4.8
 1 -9 4 8.1 4.8
 -1 9 4 19 5.3
 -1 9 4 6.7 4.6
 1 9 -4 10 4.1
 -1 9 3 21.9 6.1
 -1 9 3 33.2 5.6
 -1 9 3 33.8 6.5
 1 -9 3 35.7 7.6
 -1 -9 -3 32.5 6.4
 1 9 -3 45.1 6.9
 1 -9 2 0.4 3.8
 1 9 -2 2.3 3.3
 -1 9 2 4 3.6
 -1 9 2 3.3 3
 -1 -9 -2 0.8 3.3
 -1 9 2 -1.1 4.2
 -1 -9 -1 5.1 4.4
 1 9 -1 8.6 3.9
 -1 9 1 12.5 4.5
 -1 9 1 8 3.4
 -1 9 1 2.1 4.4
 1 9 -1 10.5 5.1
 -1 9 1 9.2 3.3
 1 -9 1 9.5 4.9
 -1 9 0 43.3 6.2
 -1 9 0 39.7 7.1
 -1 9 0 34.3 5.6
 -1 9 0 31.8 6.9
 -1 -9 0 44.2 7.9
 1 9 0 32.1 5.5
 1 -9 0 40.5 7.3
 1 9 0 29.4 6.8
 -1 -9 1 16.2 5.4
 1 9 1 10 3.8
 -1 9 -1 8 3.2
 -1 9 -1 4 4.1
 1 9 1 5.8 4.8
 -1 9 -1 8.4 4.5
 -1 9 -1 6.6 3.5
 -1 -9 2 4.8 4.3
 1 9 2 2.5 2.8
 -1 9 -2 5.2 4
 1 9 2 -5 5.2
 -1 9 -3 33.2 6.5
 1 9 3 32.8 7.4
 -1 -9 3 44.2 7.9
 -1 -9 4 4.6 3.5
 1 9 4 11.3 4.7
 1 9 4 11.4 5.5
 -1 9 -4 20.6 6.3
 -1 -9 5 26.2 6.9
 1 9 5 19.7 5.5
 1 9 5 19.9 6.4
 -1 9 -5 28.7 6.5
 -1 -9 6 2.7 4.3
 1 9 6 2 4.3
 -1 9 -6 -0.2 4.2
 1 9 6 6.7 4
 1 9 7 51.09 8.1
 -1 9 -7 42.6 7.7
 1 9 7 37.5 7.2
 -1 -9 7 54.39 9.3
 -1 9 -8 10.6 5
 1 9 8 12.6 5.1
 1 9 8 15.1 5.5
 -1 -9 8 15.9 6.1
 1 9 9 15.8 5.3
 -1 9 -9 6.8 5.2
 1 9 9 14.4 5.5
 -1 -9 9 13.2 6
 1 9 10 26.4 6.6
 -1 9 -10 16.5 5.6
 -1 -9 10 14 6.2
 1 9 10 13 4.7
 1 9 11 8.5 4.4
 -1 9 -11 15.9 5.9
 1 9 11 1.7 4.9
 -1 -9 11 4.9 4.1
 -1 9 -12 13.6 5.4
 1 9 12 13.3 5.7
 1 9 12 11.7 5.4
 -1 -9 12 12.3 5.7
 1 9 13 3.5 4.5
 -1 9 -13 4.3 5
 1 9 13 -1.6 5.2
 -1 -9 13 2 4
 1 9 14 0.4 3.5
 -1 9 -14 0.7 4.8
 -1 -9 14 -8.3 5.4
 1 9 14 -2 4.6
 1 9 15 9.5 4.8
 1 9 15 12.1 5.6
 -1 9 -15 14.9 6.2
 -1 -9 15 16.9 6.4
 -1 9 -16 2 4.3
 1 9 16 3.2 4.2
 1 9 16 -1.3 4.4
 -1 -9 16 1.2 3.7
 1 9 17 14.6 6.2
 -1 -9 17 18 6.7
 1 9 17 13 5.8
 1 -9 -17 16.8 6.6
 -1 9 -17 11.1 6.7
 1 9 18 22.5 6.4
 1 9 18 19.4 6.6
 1 -9 -18 16.6 6.2
 -1 -9 18 14.1 7.8
 -1 9 -18 28.8 7.9
 -1 10 12 18.2 7
 1 -10 12 5.4 4.5
 -1 10 12 6 4
 1 -10 11 7.9 5.9
 1 10 -11 15.4 5.7
 -1 10 11 2.3 5.8
 -1 10 11 8.8 4
 1 -10 10 6.7 4.8
 -1 10 10 -1.4 5.8
 -1 10 10 11.2 4.4
 1 10 -10 17.3 5.6
 1 -10 9 8.8 5.7
 -1 10 9 19.2 6.4
 -1 10 9 9.2 4.2
 1 10 -9 9.5 4.7
 -1 10 8 3.8 3.6
 1 -10 8 1.6 4.1
 1 10 -8 1.8 4.4
 -1 10 8 7.7 4.9
 1 10 -7 6.3 4.6
 -1 10 7 3 3.5
 1 -10 7 5.8 5.2
 -1 10 7 6.1 3.8
 1 -10 6 18.8 6.2
 -1 10 6 21.4 5.5
 1 10 -6 23.9 6.4
 -1 10 6 26 6.8
 1 10 -5 10.3 4.8
 -1 -10 -5 10.3 5
 -1 10 5 14.5 5.5
 1 -10 5 8 4.7
 -1 -10 -4 1.8 3.7
 1 -10 4 -1.3 4.1
 -1 10 4 5.3 4
 -1 10 4 5.4 4.5
 1 10 -4 6.6 4.1
 1 10 -3 3.9 3
 -1 -10 -3 8.9 4.9
 -1 10 3 9.3 4.5
 -1 10 3 6.5 5
 1 -10 3 4 4.5
 1 10 -3 1.2 4.7
 -1 10 2 -1.7 3.9
 -1 10 2 -3.1 5.2
 -1 -10 -2 5.4 4.8
 1 -10 2 3.4 5.1
 1 10 -2 -1.6 5.8
 -1 -10 -1 10.5 4.8
 -1 10 1 6 4.8
 1 10 -1 6.1 5.4
 -1 10 1 10.7 4.5
 -1 -10 0 -1.5 3.7
 -1 10 0 -2.1 5.2
 -1 10 0 1.5 3.8
 1 10 0 -0.3 5.4
 -1 -10 1 9.1 5.4
 -1 10 -1 4 5
 1 10 1 5.2 5
 -1 10 -1 10.7 4.6
 -1 10 -2 1.9 4.8
 1 10 2 3.3 5.2
 -1 10 -2 1.7 4
 -1 -10 2 1.1 4.2
 1 10 3 1.3 4.1
 -1 -10 3 2.9 4.4
 -1 10 -3 1 4.4
 1 10 3 7.6 4.9
 -1 10 -3 0.2 4.4
 1 10 4 -2.6 4.3
 1 10 4 -2.8 4.1
 -1 10 -4 -0.3 3.8
 -1 -10 4 2.3 4.2
 -1 -10 5 9.2 4.9
 1 10 5 11.4 5.2
 1 10 5 7.6 4.7
 -1 10 -5 8.6 5.1
 1 10 6 13.5 5.5
 -1 10 -6 16.3 5.8
 1 10 6 21.5 6.4
 -1 -10 6 14.3 6.2
 1 10 7 8.6 5.4
 -1 10 -7 -4.8 5.1
 -1 -10 7 6 4.1
 1 10 7 0.3 3.8
 1 10 8 9.2 4.6
 -1 10 -8 9.3 5.5
 1 10 8 13 5.9
 -1 -10 8 -1.3 5.2
 1 10 9 0.1 4.3
 -1 10 -9 8.5 4.8
 1 10 9 5.3 5.3
 -1 -10 9 11.7 6.3
 -1 -10 10 18.7 6.8
 -1 10 -10 14.3 6.1
 1 10 10 2.4 5.9
 1 10 10 11.8 5.4
 1 10 11 -2.9 5.5
 -1 -10 11 9.9 6.4
 1 10 11 19.1 6.5
 -1 10 -11 4.9 5.3
 1 10 12 13.1 5.9
 -1 10 -12 8.5 5.4
 1 10 12 12.7 6.3
 -1 -10 12 17.2 6.9
 -2 0 0 2696.93 15.5
 -2 0 0 2643.64 24.1
 2 0 0 2698.93 23.5
 2 0 0 2664.93 16.9
 -2 0 1 1621.34 12.2
 -2 0 -1 1590.14 18.7
 -2 0 -1 1642.54 12.2
 2 0 -1 1613.54 13.6
 -2 0 1 1605.44 19.1
 2 0 1 1610.04 18.3
 2 0 -1 1586.84 18.1
 2 0 -2 1651.93 14.5
 2 0 2 1720.33 19.2
 2 0 -2 1643.94 18.6
 -2 0 2 1698.43 19.9
 -2 0 -2 1662.33 19.4
 -2 0 3 1825.72 20.2
 2 0 -3 1856.51 20
 -2 0 3 1854.21 21.4
 2 0 3 1909.31 20.8
 2 0 -3 1812.32 16.1
 -2 0 -3 1823.02 20.8
 -2 0 4 5175.08 34.9
 -2 0 -4 5147.48 36
 2 0 -4 5130.49 34.5
 2 0 4 5168.58 35.6
 2 0 -4 5156.68 28.5
 -2 0 4 5151.58 36.8
 2 0 5 288.07 8.9
 2 0 5 281.37 7.7
 -2 0 5 281.07 8.6
 -2 0 5 265.77 8.5
 -2 0 5 295.97 9.3
 -2 0 -5 278.17 8.7
 -2 0 6 1491.95 20.6
 2 0 6 1478.35 20.7
 -2 0 6 1411.36 20
 2 0 6 1422.86 17.5
 -2 0 -6 1460.45 18.6
 -2 0 6 1473.65 21.5
 -2 0 -7 1126.89 16.8
 2 0 7 1109.99 18.7
 2 0 7 1089.59 15.8
 -2 0 7 1087.19 18.3
 -2 0 7 1092.49 19.2
 -2 0 -8 117.79 5.8
 -2 0 8 118.59 6.2
 2 0 8 113.39 5.4
 -2 0 8 111.79 6.4
 2 0 8 109.39 6.4
 -2 0 -8 116.49 5.6
 -2 0 8 121.09 6.9
 -2 0 -8 112.89 5.8
 -2 0 -9 1.9 1.5
 2 0 9 2.4 2.3
 -2 0 9 2.5 2.3
 -2 0 9 7.4 2.6
 -2 0 -9 1.2 1.6
 2 0 9 3.4 1.7
 -2 0 9 5.4 2.6
 -2 0 -9 1.1 1.8
 -2 0 10 426.76 13.5
 2 0 10 435.46 11.9
 -2 0 -10 432.86 11.2
 2 0 10 451.95 11.5
 -2 0 10 430.06 13
 -2 0 -10 428.86 12.1
 2 0 10 441.76 13.4
 -2 0 -10 456.15 11.8
 -2 0 10 419.56 11.9
 2 0 11 117.69 6.6
 2 0 11 115.89 7.5
 -2 0 -11 129.49 6.7
 -2 0 11 111.49 6.6
 -2 0 -11 112.69 5.9
 -2 0 -11 115.89 6.7
 2 0 11 122.59 6.3
 -2 0 -12 6.4 2
 -2 0 -12 8.9 2.6
 -2 0 12 6.5 2.8
 2 0 12 5.2 2.1
 -2 0 -12 6.4 2.4
 2 0 12 7.3 2.4
 2 0 12 10.9 3.7
 2 0 13 298.07 11.1
 -2 0 13 293.97 11.2
 -2 0 -13 289.87 10
 2 0 13 289.27 12.1
 -2 0 -13 295.77 10.5
 2 0 13 308.97 10.6
 -2 0 -13 285.87 11
 -2 0 -14 658.93 16.1
 -2 0 14 692.03 17.4
 -2 0 -14 660.53 15.4
 2 0 14 649.34 18.6
 2 0 14 640.14 16.7
 2 0 15 26.7 5.2
 -2 0 -15 19.8 3.1
 -2 0 -15 24 3.8
 2 0 15 16.6 3
 -2 0 15 13.7 3.3
 2 0 16 3.5 2.2
 2 0 16 3.4 2.7
 2 0 -16 8.3 3.7
 -2 0 16 3.8 2.5
 -2 0 -16 2.4 1.8
 -2 0 17 43.2 5
 2 0 -17 37.2 5.6
 -2 0 -17 37 4.1
 2 0 17 35 5.4
 -2 0 -18 5.4 2
 2 0 18 11.5 3.8
 2 0 -18 8.8 3.7
 -2 0 18 6.4 2.7
 -2 0 -19 2.2 1.6
 -2 0 19 3.3 3
 2 0 19 9.6 3.9
 2 0 -19 1.6 3.5
 2 0 20 199.18 12.6
 2 0 -20 259.67 13.5
 -2 0 20 238.08 12.3
 -2 0 -20 219.18 10
 2 0 -21 101.49 9.3
 -2 0 -21 92.49 6.7
 2 0 21 110.19 10
 -2 0 -21 106.59 8.3
 -2 0 21 99.29 8.4
 -2 0 22 338.27 15.3
 -2 0 -22 329.67 12.5
 -2 0 -22 339.57 14.5
 2 0 -22 361.46 16.8
 -2 0 -23 710.53 21.1
 -2 0 23 765.52 23.4
 2 0 23 714.93 25.4
 2 0 -23 705.83 23.6
 -2 0 24 160.48 11.5
 2 0 -24 165.68 12.4
 -2 0 -24 144.19 10.5
 2 0 24 148.29 12.2
 -2 0 25 117.49 10.2
 2 0 25 104.79 10.6
 -2 0 -25 110.59 9.2
 2 0 -25 103.79 10.2
 2 0 -26 40.9 7.3
 2 0 26 47.2 8.1
 -2 0 26 32 5.8
 -2 0 -26 47.3 6.8
 -2 0 27 76.99 8.6
 -2 0 -27 69.19 7.9
 2 0 27 58.39 8.6
 2 0 -27 62.99 8.4
 2 0 -28 73.79 9.5
 -2 0 -28 96.89 9.3
 2 0 28 78.09 10.2
 2 0 -29 42 7.5
 2 0 29 42.9 7.7
 -2 0 -29 45.6 7.1
 2 0 30 2.5 4.8
 -2 0 -30 10.2 4.7
 2 0 -31 5.3 4.9
 -2 0 -31 17.4 5.6
 2 0 31 9.4 4.9
 2 0 32 7.9 5.2
 2 0 -32 1.4 4.4
 2 1 -32 -1.9 5.2
 2 -1 32 0.6 3.6
 2 1 -31 6.6 5.8
 2 -1 31 -3.8 5.1
 -2 -1 -30 13.4 4.5
 2 1 -30 11 4.9
 2 -1 30 7 4.3
 -2 -1 -29 24.9 5.2
 2 1 -29 25.7 6.5
 2 -1 29 15.2 5.9
 2 1 -28 6 4.9
 -2 -1 -28 12 4.3
 2 -1 28 7.6 5.1
 2 1 -27 66.99 9.2
 2 -1 27 61.69 8.7
 -2 -1 -27 80.69 8.1
 -2 -1 -26 166.38 10.4
 2 -1 26 155.58 13.2
 2 1 -25 187.08 13.6
 -2 -1 -25 179.48 10.7
 2 -1 25 183.28 11.2
 -2 1 25 167.08 10.8
 2 -1 25 170.08 13.1
 -2 1 24 73.19 7.3
 -2 -1 -24 92.59 7.7
 2 -1 24 88.19 7.9
 2 1 -24 90.79 9.9
 2 -1 24 85.39 9.4
 -2 -1 -23 67.39 6.6
 2 1 -23 62.19 8.1
 2 -1 23 66.59 8.5
 2 -1 23 63.39 6.8
 -2 1 23 63.49 6.8
 -2 1 22 153.58 9.8
 2 1 -22 192.68 12.8
 2 -1 22 159.88 10.1
 2 -1 22 158.88 11.8
 -2 1 21 36.7 5
 2 -1 21 39.5 6.6
 2 1 -21 45.1 7
 -2 -1 -21 33.7 3.3
 2 -1 21 45.3 5.5
 2 1 -20 32.1 6.4
 2 -1 20 23.5 4.2
 -2 -1 -20 21.4 2.7
 -2 1 20 30.1 4.4
 2 -1 20 32.3 5.7
 -2 1 19 106.49 7.6
 2 1 -19 109.79 9.2
 2 -1 19 93.49 7.3
 2 -1 19 114.59 9.3
 -2 -1 -19 103.19 5.4
 -2 1 18 81.49 6.4
 -2 -1 -18 83.49 4.9
 -2 -1 -18 94.19 6.4
 2 -1 18 77.29 6.6
 2 -1 18 89.59 8.4
 2 1 -18 92.79 8.7
 2 1 -17 22.2 5.4
 2 -1 17 21.5 4.6
 -2 -1 -17 16.1 2.3
 -2 1 17 8.9 2.4
 2 -1 17 17.3 3.4
 -2 -1 -17 16.5 3.2
 -2 1 16 286.07 11.1
 2 -1 16 272.77 11.4
 -2 -1 -16 272.97 9.7
 -2 -1 -16 281.07 8.5
 2 -1 16 297.07 13.5
 -2 1 15 524.35 14.3
 -2 -1 -15 529.05 11.5
 -2 -1 -15 539.35 13
 2 -1 15 543.95 15.7
 2 -1 15 541.75 17.7
 -2 1 14 42.7 4.4
 2 -1 14 47.7 5.1
 -2 -1 -14 42 3.3
 -2 -1 -14 45.2 4.2
 2 -1 14 49.99 5.8
 2 -1 13 847.62 20.6
 -2 -1 -13 875.11 14.1
 2 -1 13 926.91 19.5
 -2 -1 -13 868.01 15.3
 -2 1 13 882.01 17.4
 2 -1 13 874.41 21
 -2 1 12 842.72 16.4
 -2 -1 -12 807.32 13.4
 -2 -1 -12 849.41 14.3
 2 -1 12 797.82 19.6
 -2 1 12 838.12 19.4
 2 -1 12 829.62 20
 -2 -1 -11 336.57 12.3
 -2 -1 -11 347.37 9.8
 -2 -1 -11 344.17 8.5
 2 -1 11 335.67 12.3
 -2 1 11 351.26 12.2
 2 -1 11 321.47 12.1
 -2 -1 -11 338.87 8.6
 -2 1 10 321.87 11.3
 -2 1 10 331.47 11.4
 -2 -1 -10 316.27 8
 -2 -1 -10 335.07 8.1
 2 -1 10 325.77 11.9
 -2 -1 -10 362.26 9.6
 -2 -1 -9 577.74 11.5
 -2 -1 -9 563.84 9.9
 2 -1 9 551.84 14.9
 -2 1 9 535.95 14
 -2 1 9 576.94 14.5
 -2 1 8 15.7 2.8
 -2 -1 -8 18 2
 -2 -1 -8 20.2 2.5
 -2 1 8 10.7 2.6
 2 -1 8 13.4 2.7
 -2 -1 -8 16.1 2.3
 -2 -1 -7 1699.33 19.7
 -2 1 7 1739.93 23.3
 -2 -1 -7 1697.23 18.5
 2 -1 7 1783.42 25
 -2 1 7 1740.03 23.2
 -2 -1 -7 1715.73 15.9
 -2 -1 -6 467.45 9.3
 2 -1 6 432.06 12.1
 2 -1 6 468.55 7.7
 -2 -1 -6 477.55 8
 -2 -1 -6 467.45 9.9
 -2 1 6 454.75 11.6
 -2 1 5 677.53 12.2
 2 -1 5 677.13 8.3
 -2 -1 -5 680.53 10.8
 2 -1 5 686.03 14.8
 -2 1 5 652.93 13.6
 -2 -1 -5 681.33 11.5
 2 -1 4 1190.38 10.1
 -2 -1 -4 1214.08 13.8
 -2 1 4 1231.98 16.2
 -2 -1 -4 1213.78 15
 -2 1 4 1198.48 17.9
 2 -1 4 1173.48 19
 -2 1 3 1798.92 19.4
 -2 1 3 1832.92 14.1
 2 1 -3 1870.51 15.2
 2 -1 3 1823.52 23.2
 -2 -1 -3 1811.62 18
 -2 -1 -3 1782.62 16.2
 2 -1 3 1824.52 11.7
 -2 1 3 1822.52 21.8
 -2 -1 -2 4441.26 28.5
 2 1 -2 4446.16 23.3
 2 -1 2 4440.46 35.9
 -2 1 2 4476.75 21.5
 -2 1 2 4451.95 33.9
 2 1 -2 4462.55 29.6
 -2 1 2 4484.35 30.3
 -2 -1 -2 4485.15 24.7
 -2 -1 -2 4450.25 26.7
 -2 1 1 7113.49 38.1
 -2 1 1 7217.28 27.6
 -2 -1 -1 7189.78 31.2
 2 -1 1 7068.69 44.6
 2 1 -1 7214.58 29.6
 -2 -1 -1 7135.09 36.9
 -2 1 1 7170.88 42.9
 -2 -1 -1 7217.08 30.4
 -2 1 0 257.67 7.4
 -2 -1 0 250.47 7.3
 2 1 0 260.07 5.9
 -2 1 0 255.27 8.3
 -2 -1 0 254.07 6.2
 2 -1 0 248.08 8.5
 2 -1 0 243.18 7.4
 2 1 0 266.47 7.5
 -2 -1 0 243.28 5.5
 2 1 1 7223.28 37.8
 -2 -1 1 7032 34.8
 2 1 1 7172.18 28.2
 -2 1 -1 7172.78 39.1
 2 -1 -1 7203.88 40.1
 -2 -1 1 7138.99 39.5
 2 1 1 7088.39 32.3
 2 -1 -1 7120.69 45.6
 -2 -1 1 7166.48 28.3
 -2 1 -1 7237.28 44.4
 2 1 2 4450.45 27.1
 2 1 2 4484.15 21.9
 2 -1 -2 4444.96 32
 -2 -1 2 4343.17 29.2
 -2 -1 2 4432.06 22.6
 2 -1 -2 4349.76 24.3
 2 -1 -2 4492.65 36.5
 -2 1 -2 4450.85 35.7
 -2 -1 2 4419.26 32.5
 2 1 2 4476.85 29.3
 -2 1 -3 1795.42 23.3
 -2 -1 3 1841.32 22.1
 2 -1 -3 1842.42 20.9
 2 1 3 1850.11 18.9
 2 1 3 1809.52 14
 2 -1 -3 1818.62 16.2
 2 1 3 1848.32 18.6
 -2 -1 3 1818.82 15.1
 -2 -1 3 1882.81 20.1
 2 -1 -3 1819.82 23.5
 -2 -1 3 1800.82 21.1
 -2 -1 4 1157.78 13.1
 -2 -1 4 1191.58 17.9
 -2 1 -4 1173.48 19.3
 2 -1 -4 1223.88 17.5
 -2 -1 4 1165.08 17
 2 -1 -4 1180.38 13.5
 2 -1 -4 1239.78 19.8
 2 1 4 1232.48 16
 2 1 4 1208.38 15.5
 -2 -1 4 1184.78 18.6
 -2 -1 5 669.93 14
 2 1 5 652.93 12.5
 -2 -1 5 679.93 14.7
 -2 -1 5 658.13 10.8
 2 -1 -5 643.74 13.1
 2 -1 -5 678.53 10.6
 -2 -1 5 693.23 13.8
 -2 1 -6 455.65 8.4
 2 -1 -6 471.35 9.3
 -2 -1 6 470.25 11.9
 2 1 6 443.86 11
 -2 -1 6 479.85 13
 2 -1 -6 467.55 11.5
 -2 -1 6 468.35 12.2
 -2 1 -7 1752.82 17.8
 2 -1 -7 1709.13 22.5
 -2 -1 7 1760.62 24.3
 2 -1 -7 1746.43 18.4
 -2 -1 7 1746.33 24
 -2 1 -7 1800.12 24.6
 -2 1 -8 13.4 2.5
 -2 1 -8 13 2
 -2 -1 8 16.5 3.1
 2 -1 -8 16.7 2.3
 -2 1 -8 15 2.8
 -2 -1 8 16.3 3
 2 -1 -8 18.4 3.1
 -2 1 -9 563.04 14.5
 2 -1 -9 535.85 13.5
 -2 -1 9 573.44 14.8
 -2 1 -9 572.74 15
 -2 1 -9 544.95 11.4
 2 -1 -9 554.14 11.4
 -2 -1 9 550.84 14.7
 2 -1 -9 586.74 14.4
 -2 1 -10 326.47 9.3
 -2 -1 10 316.57 11.5
 2 1 10 332.97 11.2
 2 -1 -10 330.67 9.2
 -2 1 -10 337.87 11.5
 2 1 10 318.47 8.3
 2 -1 -10 322.57 11.1
 -2 1 -10 324.17 11.7
 2 -1 -10 343.27 11.1
 -2 -1 11 319.87 12
 2 -1 -11 340.27 11.8
 2 -1 -11 370.06 10.1
 2 -1 -11 367.66 11.9
 2 1 11 334.67 9.1
 -2 1 -11 338.47 10
 -2 1 -11 363.46 12.6
 -2 1 -11 347.17 12
 2 1 11 330.67 11.4
 -2 -1 12 851.81 20
 2 -1 -12 832.82 18.4
 -2 1 -12 818.82 16.3
 -2 1 -12 838.62 19
 -2 1 -12 826.52 19.4
 2 1 12 808.82 15
 2 -1 -12 832.22 18.7
 -2 1 -13 900.41 17.8
 -2 1 -13 860.21 19.7
 -2 -1 13 850.71 20.5
 2 1 13 834.32 16.1
 2 -1 -13 891.61 19.5
 -2 1 -14 41.3 4.4
 -2 1 -14 40 4.7
 2 1 14 50.09 4.3
 -2 -1 14 44.5 5.5
 -2 -1 15 554.04 17.5
 -2 1 -15 519.95 16
 2 1 15 500.75 13.6
 2 -1 -15 538.25 16.2
 2 1 16 274.77 11.8
 -2 -1 16 288.27 13
 -2 1 -16 270.17 11.9
 2 -1 -16 277.17 12.3
 2 1 16 271.77 10.5
 2 1 17 16.7 3.1
 2 1 17 15.3 3.8
 -2 -1 17 13 3.8
 -2 1 -18 83.09 7.5
 -2 -1 18 73.29 7.2
 2 1 18 84.89 6.5
 2 -1 -19 126.09 9.3
 -2 1 -19 80.59 7.2
 -2 -1 19 109.89 8.9
 2 -1 -19 81.99 7.6
 2 -1 -20 15.4 4.4
 -2 1 -20 20.7 4.8
 -2 -1 20 22.9 4.8
 -2 -1 21 35.9 5.9
 -2 1 -21 28.1 5.8
 2 -1 -21 32.3 5.5
 2 -1 -22 146.79 10.6
 2 -1 -22 185.58 12
 -2 -1 22 176.08 12.1
 -2 1 -22 148.59 10.8
 2 -1 -23 80.79 8.6
 -2 1 -23 67.19 7.9
 -2 -1 23 51.39 7.2
 -2 -1 24 72.69 8.4
 2 -1 -24 84.69 9.1
 -2 1 -24 84.89 8.8
 -2 1 -25 167.88 12.1
 2 -1 -25 178.88 12.7
 -2 -1 25 184.58 13.2
 2 -1 -26 162.28 12.5
 -2 -1 26 145.29 11.9
 -2 1 -26 145.29 11.4
 2 -1 -27 80.49 9.4
 -2 -1 27 65.79 8.6
 -2 1 -27 87.19 9.4
 2 -1 -28 9.5 5.2
 -2 1 -28 5.2 4.3
 2 1 28 0.2 4.5
 -2 -1 28 0.7 3.5
 -2 -1 29 21.8 5.7
 -2 1 -29 37.2 7.1
 2 1 29 23.9 6.3
 2 -1 -29 30.3 6.5
 2 1 30 20.7 6.6
 2 -1 -30 16.2 6.2
 -2 1 -30 20 6
 2 1 31 0.3 4.2
 -2 1 -31 10.2 5.2
 2 -1 -31 4.6 4.1
 2 1 32 6.2 4.6
 -2 1 -32 8.4 5.1
 2 -1 -32 10.2 5.9
 -2 -2 -32 9.4 4.8
 2 2 -32 1.4 4.6
 2 -2 32 0.3 4.6
 2 -2 31 23.5 6.9
 2 2 -31 23.9 7
 -2 -2 -31 20.5 6.1
 2 2 -30 12.1 6.3
 -2 -2 -30 15.9 5.7
 2 -2 30 2.9 4
 2 2 -29 38.7 8.1
 -2 -2 -29 31.6 6.3
 2 -2 29 32.7 7
 2 2 -28 34.6 7.4
 2 -2 28 34.8 7.3
 -2 -2 -28 37.2 6.6
 2 2 -27 10.8 5.6
 2 -2 27 4.6 4.5
 2 -2 27 9.3 3.9
 -2 -2 -27 8.5 4.7
 -2 -2 -27 2.5 2.6
 2 2 -26 99.99 10.9
 2 -2 26 94.99 9.2
 2 -2 26 102.79 11.1
 -2 -2 -26 107.39 9.7
 -2 -2 -26 92.89 7.3
 2 -2 25 175.38 13.6
 -2 -2 -25 181.38 9.7
 2 2 -25 186.48 13.8
 2 -2 25 179.68 12.3
 -2 -2 -25 197.58 12.4
 -2 -2 -24 98.09 8.9
 -2 2 24 83.29 7.2
 2 -2 24 64.99 8.7
 2 -2 24 97.69 9.2
 2 2 -24 91.79 10.1
 2 2 -23 51.19 8.1
 2 -2 23 51.99 7
 -2 2 23 38.9 5
 2 -2 23 34.7 6.9
 -2 -2 -23 56.79 7
 2 2 -22 392.96 18.5
 2 -2 22 417.66 18.9
 2 -2 22 401.46 17.3
 -2 2 22 421.26 14.7
 -2 -2 -22 410.36 16.1
 -2 2 21 84.39 6.6
 2 2 -21 102.19 10.3
 -2 -2 -21 101.49 8.3
 2 -2 21 82.39 8.2
 2 -2 21 90.19 9.5
 -2 2 20 176.58 9.1
 -2 -2 -20 180.78 8.3
 2 2 -20 187.58 12.8
 2 -2 20 172.58 11.1
 2 -2 20 172.58 11.9
 2 2 -19 116.39 10.1
 -2 -2 -19 120.29 6.6
 2 -2 19 102.79 9.1
 2 -2 19 102.29 8.5
 -2 2 19 94.79 6.6
 2 -2 18 30.1 4.9
 -2 -2 -18 46.1 4.2
 -2 2 18 38.8 4.4
 2 -2 18 38.2 5.9
 2 -2 17 42.9 5.9
 2 -2 17 39.1 5.3
 -2 -2 -17 46.5 5.2
 -2 -2 -17 44.5 3.9
 -2 2 17 33.2 4.1
 2 2 -17 32.3 5.8
 -2 2 16 201.28 8.7
 -2 -2 -16 213.08 7.4
 2 -2 16 170.88 10.7
 2 -2 16 177.28 10.4
 -2 -2 -16 196.38 9.2
 -2 -2 -15 148.39 7.9
 -2 -2 -15 157.58 6.2
 2 -2 15 152.18 9.5
 -2 2 15 150.28 7.4
 2 -2 15 150.68 9.8
 -2 2 14 207.18 10.1
 -2 -2 -14 201.28 8.6
 -2 -2 -14 189.88 4.1
 2 -2 14 205.48 11
 2 -2 14 191.58 10.4
 -2 -2 -14 224.08 6.7
 2 -2 13 12.4 3.6
 -2 -2 -13 16.9 2.3
 -2 -2 -13 7.6 1
 -2 2 13 10.4 3.1
 -2 -2 -13 14.7 3.1
 2 -2 13 9.4 3.1
 -2 -2 -12 1036.4 10.9
 2 -2 12 1070.79 23.1
 -2 -2 -12 1055.09 17.9
 2 -2 12 1073.09 23.5
 -2 -2 -12 1086.69 12.4
 -2 2 12 1080.59 21.1
 -2 -2 -11 245.98 8.5
 -2 -2 -11 249.38 5.4
 2 -2 11 233.38 10.7
 2 -2 11 226.18 10.8
 -2 -2 -11 253.07 7.5
 -2 -2 -11 240.08 5.4
 -2 2 11 236.58 9.7
 -2 -2 -10 194.08 7.2
 -2 -2 -10 188.18 8.4
 2 -2 10 186.58 9.6
 -2 -2 -10 184.18 4.1
 -2 -2 -10 180.88 6.1
 -2 2 10 190.38 8.6
 2 -2 10 195.68 9.6
 2 -2 9 940.11 20.5
 -2 2 9 970.1 18.2
 -2 -2 -9 946.51 15
 2 -2 9 941.41 20.6
 -2 -2 -9 972.5 13
 -2 -2 -9 960.8 18.1
 -2 -2 -8 659.83 14.8
 -2 -2 -8 623.94 9.9
 -2 -2 -8 644.74 11.8
 2 -2 8 657.33 16.9
 -2 2 8 653.23 14.6
 -2 -2 -7 631.04 9.5
 -2 -2 -7 645.74 9.6
 -2 2 7 635.14 12
 -2 2 7 645.14 14.2
 2 -2 7 619.14 16.2
 -2 -2 -7 653.43 11.3
 -2 -2 -7 650.33 14.4
 -2 -2 -6 956.3 12.3
 2 2 -6 988.6 17.8
 -2 2 6 991 14.8
 -2 -2 -6 981.3 17.2
 2 -2 6 968.1 19.8
 -2 2 6 984.8 17.3
 -2 -2 -6 965.6 11.5
 -2 -2 -6 974.3 13.1
 -2 -2 -5 491.55 12
 2 2 -5 492.35 12.2
 -2 2 5 492.05 12.2
 -2 -2 -5 471.25 8.7
 2 -2 5 501.35 14.1
 -2 -2 -5 470.15 8.1
 -2 2 5 487.75 10.5
 -2 -2 -5 477.25 9.1
 -2 -2 -4 169.88 5.8
 2 2 -4 166.48 7
 -2 2 4 151.98 6
 -2 -2 -4 161.48 6.8
 2 -2 4 171.08 8.3
 -2 -2 -4 169.98 5
 -2 -2 -4 170.78 5
 -2 2 4 164.08 7
 2 2 -4 162.68 7.3
 2 2 -3 512.45 12.2
 2 2 -3 499.85 10.9
 -2 2 3 526.35 12.5
 -2 2 3 483.35 10.7
 -2 -2 -3 486.45 6.4
 2 -2 3 510.35 13.9
 -2 -2 -3 505.15 9.1
 -2 -2 -3 509.05 10.3
 -2 -2 -2 458.45 7.2
 -2 -2 -2 463.05 10.3
 -2 2 2 441.86 11.6
 -2 2 2 440.26 10.3
 2 -2 2 481.25 13.5
 -2 -2 -2 444.96 9
 2 2 -2 479.45 10
 2 2 -2 484.35 11.3
 -2 2 1 580.14 11.9
 -2 -2 -1 597.74 12.1
 -2 -2 -1 614.44 9.4
 -2 -2 -1 598.64 11
 2 -2 1 610.54 15.1
 2 2 -1 607.34 12
 2 2 -1 620.24 10.7
 -2 2 1 594.34 13.7
 2 -2 0 2540.35 14.1
 2 2 0 2597.24 23.5
 -2 -2 0 2496.55 25.7
 2 2 0 2518.95 20
 2 2 0 2573.64 14.9
 2 -2 0 2496.55 30.7
 -2 -2 0 2470.35 20.7
 -2 -2 0 2557.74 23.9
 -2 2 0 2594.64 28.8
 2 -2 -1 583.54 15.1
 2 -2 -1 626.74 8.1
 2 2 1 596.14 8.9
 -2 2 -1 605.04 14.1
 2 2 1 601.94 12
 -2 -2 1 608.44 11.1
 -2 -2 1 606.04 13.2
 2 2 1 628.84 8.5
 -2 -2 1 604.84 12.3
 2 -2 -1 598.84 14.4
 -2 2 -1 611.24 14.5
 2 2 1 611.84 8.7
 2 2 1 607.44 10.8
 2 -2 -2 452.35 12.6
 2 -2 -2 451.85 13.3
 -2 -2 2 478.75 10.4
 2 2 2 460.15 9
 2 2 2 445.86 7.1
 2 2 2 466.65 10.5
 -2 -2 2 462.55 12
 -2 2 -2 460.95 12.9
 2 2 2 447.16 6.9
 -2 -2 2 459.55 11.3
 2 -2 -2 458.95 7.8
 2 2 3 516.45 9.2
 2 -2 -3 479.75 13.1
 2 -2 -3 509.25 14.4
 2 -2 -3 518.85 9.1
 2 2 3 514.95 10.9
 -2 -2 3 507.85 11.5
 -2 -2 3 507.85 12.9
 -2 2 -3 506.75 13.8
 2 2 3 494.05 7.2
 2 -2 -4 158.28 5.5
 -2 -2 4 161.28 7.6
 2 2 4 163.28 6.2
 2 -2 -4 151.68 6.6
 -2 -2 4 173.18 7.2
 2 -2 -4 163.28 7.8
 2 2 4 160.08 4.1
 2 2 4 160.68 5.1
 2 -2 -4 156.48 8.3
 2 -2 -5 463.05 10
 -2 -2 5 496.75 13.6
 2 -2 -5 473.75 11.7
 -2 -2 5 473.05 12.4
 2 -2 -5 464.65 13.2
 2 2 5 470.95 8.7
 2 2 5 473.75 10.4
 2 -2 -5 471.55 12.2
 -2 -2 5 468.65 6.3
 2 -2 -6 972.7 19.3
 -2 -2 6 999.3 18.7
 -2 2 -6 959.4 9.4
 2 -2 -6 971 17
 2 2 6 996.6 15
 2 -2 -6 1008.9 17.9
 2 -2 -6 962.4 15.3
 -2 -2 6 982.9 19.8
 -2 -2 7 667.13 15.9
 2 -2 -7 622.34 13.2
 -2 -2 7 677.83 16.9
 2 2 7 647.94 12.1
 2 -2 -7 642.34 14.2
 2 -2 -7 654.13 14.5
 2 -2 -7 649.24 16
 -2 2 -7 662.43 9
 -2 2 -8 634.94 9.8
 2 -2 -8 622.04 14.3
 -2 -2 8 654.03 16.4
 2 -2 -8 629.74 14.6
 2 -2 -8 644.54 16.3
 2 -2 -8 650.33 14.1
 -2 -2 8 659.33 17.3
 -2 2 -9 985.8 21.8
 2 -2 -9 954.6 17.9
 -2 -2 9 966.6 21.4
 2 -2 -9 969.1 18.3
 2 -2 -9 962.1 18.4
 2 -2 -9 958.7 20.4
 -2 2 -9 911.61 12.9
 2 -2 -10 181.88 8.3
 2 -2 -10 179.88 8.2
 2 -2 -10 198.78 9.6
 -2 2 -10 193.18 6.5
 2 -2 -10 182.08 8.2
 -2 2 -10 200.08 10.2
 -2 -2 10 172.38 9.5
 2 -2 -11 255.27 11.2
 -2 2 -11 239.78 7.7
 -2 -2 11 235.18 11.3
 2 2 11 221.68 5.7
 2 -2 -11 245.98 9.8
 2 -2 -12 1084.49 23
 -2 2 -12 1052.89 16.9
 -2 -2 12 1077.19 24.6
 2 2 12 1040.1 13.7
 2 -2 -12 1108.79 21.1
 2 -2 -13 9.2 2.4
 -2 2 -13 20.3 3
 2 -2 -13 9.4 3.6
 -2 -2 13 16 4.1
 2 2 13 11.6 1.9
 -2 2 -14 205.58 8.5
 -2 -2 14 204.08 11.5
 2 2 14 197.98 7
 2 2 14 203.08 10.5
 2 -2 -14 221.08 11.2
 2 -2 -15 148.79 9.5
 2 2 15 146.49 6.5
 2 2 15 147.39 9.2
 -2 2 -15 158.28 7.8
 -2 -2 15 142.89 9.9
 2 2 16 183.98 10.4
 -2 -2 16 179.48 11.4
 -2 2 -16 198.58 11.6
 2 2 16 178.68 7.6
 2 -2 -16 189.68 10.9
 -2 2 -17 43.8 6
 2 -2 -17 42.8 5.9
 2 2 17 32.3 3.6
 -2 -2 17 37.7 5.8
 2 2 17 32.3 5
 -2 -2 18 26.5 5
 2 2 18 39.4 5.5
 2 2 18 34.9 3.9
 -2 2 -18 40.6 6
 2 -2 -19 108.19 9
 2 2 19 88.59 6.2
 -2 2 -19 108.49 9.4
 2 2 19 99.89 8.4
 -2 -2 19 100.89 9.2
 2 2 20 152.58 8.5
 2 2 20 193.28 11.8
 -2 2 -20 172.98 11.7
 -2 -2 20 168.28 12
 2 -2 -20 179.28 11.8
 2 -2 -21 98.29 9.4
 -2 2 -21 78.99 8.5
 -2 -2 21 85.29 9.2
 2 -2 -22 409.96 18.3
 -2 -2 22 399.66 19.1
 -2 2 -22 382.56 17.8
 -2 2 -23 25.1 6.2
 -2 -2 23 36.7 6.7
 -2 2 -24 79.09 9.3
 -2 -2 24 93.39 10.2
 2 -2 -24 88.89 9.4
 -2 -2 25 183.58 14.3
 -2 2 -25 177.18 13.1
 2 -2 -25 206.78 14
 -2 -2 26 110.19 11.4
 2 -2 -26 116.89 11.2
 -2 2 -26 91.19 10
 -2 2 -27 4.1 4.5
 -2 -2 27 4.7 4
 -2 -2 28 31.6 7.1
 -2 2 -28 37.2 7.3
 2 -2 -28 54.09 8.4
 -2 -2 29 39.5 7.8
 -2 2 -29 46.9 8
 2 -2 -29 37.3 7.5
 -2 2 -30 19.5 6.5
 2 -2 -30 19.1 6.5
 -2 -2 30 10.4 5.4
 2 -2 -31 32.6 7.6
 -2 2 -31 22.1 6.7
 -2 2 -32 13 6.1
 -2 -2 32 1.9 3.9
 2 -2 -32 16.9 5.9
 2 -3 31 9.4 5.8
 -2 -3 -31 13.3 4.9
 2 3 -30 8.4 5.7
 -2 -3 -30 2 3.7
 2 -3 30 5.7 4.7
 2 -3 29 21.2 5.6
 2 -3 29 6 4.2
 -2 -3 -29 10.5 4.6
 2 3 -29 21.1 7.2
 2 -3 28 2 4.2
 2 3 -28 2.5 4.7
 -2 -3 -28 11.1 5.2
 2 -3 28 2.5 3.7
 2 -3 27 44.5 7.4
 -2 -3 -27 51.69 7.4
 2 -3 27 45 7.7
 2 3 -27 46.8 8.4
 2 3 -26 58.59 9.4
 2 -3 26 48.4 7.7
 -2 -3 -26 51.09 7.4
 2 -3 26 56.99 8
 2 3 -25 36 7.8
 -2 -3 -25 40.2 6.3
 2 -3 25 41.5 6.8
 2 -3 25 26.4 5.9
 2 -3 24 110.99 10.6
 2 3 -24 134.79 12.4
 2 -3 24 112.39 10.7
 -2 -3 -24 111.29 9.7
 2 3 -23 17 5.7
 2 -3 23 10.6 4.7
 2 -3 23 10.1 4.2
 -2 -3 -23 11.7 4.2
 2 3 -22 42.2 7.6
 2 -3 22 36 6.4
 -2 -3 -22 40.3 6
 2 -3 22 35.4 6.1
 -2 3 22 35.8 4.4
 2 -3 21 8.6 4.1
 2 -3 21 7.1 3.6
 2 3 -21 18.5 5.7
 -2 3 21 6.2 2.5
 -2 -3 -21 14.8 4.3
 2 -3 20 32.5 5.9
 2 -3 20 26.4 5.2
 2 3 -20 30.5 7
 -2 -3 -20 46.9 5.9
 -2 3 20 25 3.6
 2 3 -19 15.8 5.9
 2 -3 19 5.1 3.6
 -2 3 19 5.7 2.3
 -2 -3 -19 5.4 3.3
 2 -3 19 8.7 4.2
 2 -3 18 2.8 2.9
 2 -3 18 2.8 3.3
 -2 -3 -18 0.4 2.4
 -2 3 18 1.2 2.1
 2 3 -18 8.2 5.5
 2 -3 17 80.19 8.1
 2 3 -17 89.89 8.6
 2 -3 17 82.29 8
 -2 -3 -17 78.69 6.7
 -2 3 17 72.49 5.3
 -2 -3 -16 61.39 6.1
 2 3 -16 64.89 8
 2 -3 16 57.99 7.1
 2 -3 16 51.79 6.6
 2 3 -15 553.24 19.1
 -2 -3 -15 536.05 15.9
 2 -3 15 529.45 19.2
 -2 -3 -15 511.05 10.1
 2 -3 15 529.55 18.5
 -2 3 15 543.45 16.2
 2 3 -14 295.97 13.8
 -2 3 14 263.67 11.1
 2 -3 14 272.47 13.7
 -2 -3 -14 285.37 11.3
 2 -3 14 280.07 13.3
 -2 -3 -14 266.37 6.7
 -2 3 13 18.1 3.5
 -2 -3 -13 17.5 1.7
 2 -3 13 19 4.3
 2 -3 13 17.6 4.3
 -2 -3 -13 18.3 3.3
 -2 -3 -12 151.18 7.9
 2 -3 12 145.19 9.8
 -2 -3 -12 139.49 3.9
 2 -3 12 143.29 9.3
 -2 3 12 159.68 8.1
 -2 -3 -11 89.59 2.8
 2 -3 11 105.99 7.9
 2 -3 11 106.89 8.3
 -2 -3 -11 97.19 6.2
 -2 3 11 97.19 6.2
 -2 -3 -11 89.79 2.8
 -2 -3 -10 375.16 11.6
 -2 -3 -10 370.26 6.9
 -2 3 10 400.56 11.6
 2 3 -10 401.36 14.2
 2 -3 10 383.16 14.9
 2 -3 10 364.86 14.2
 -2 3 10 395.06 12.1
 -2 -3 -10 354.16 5.1
 -2 -3 -9 130.49 4.6
 -2 3 9 132.49 7
 2 3 -9 145.79 8.8
 2 -3 9 149.49 9.4
 -2 -3 -9 125.69 6.6
 2 -3 9 136.39 8.7
 -2 3 9 133.89 7
 2 -3 8 288.37 12.2
 -2 3 8 311.97 10.3
 -2 3 8 298.77 10.1
 -2 -3 -8 302.77 12
 2 3 -8 306.67 11.7
 2 -3 8 297.27 12.8
 -2 -3 -8 291.87 9.7
 -2 -3 -8 288.87 7.2
 -2 -3 -8 273.27 4.5
 -2 -3 -7 254.67 8.8
 -2 -3 -7 250.87 10.7
 -2 3 7 258.07 9.4
 -2 -3 -7 244.68 4.6
 2 3 -7 280.87 10.8
 2 -3 7 250.87 11.6
 -2 -3 -7 256.17 7.3
 2 -3 7 271.67 11.7
 -2 3 7 252.27 9.3
 2 3 -6 182.68 8.6
 -2 -3 -6 179.08 8.9
 2 -3 6 205.18 10.1
 -2 3 6 172.98 7.8
 -2 -3 -6 177.18 4.4
 2 -3 6 183.38 9.8
 2 3 -6 182.98 9
 -2 3 6 183.08 7.9
 -2 -3 -6 175.88 6.4
 -2 -3 -6 179.88 7.3
 -2 3 5 34.9 3.8
 2 -3 5 38.4 4.9
 -2 3 5 40.6 4.2
 -2 -3 -5 41.6 3.5
 -2 -3 -5 35.6 3.5
 2 3 -5 52.29 4.9
 2 3 -5 46.2 4.6
 2 3 -4 4 2
 2 -3 4 1.5 2.6
 2 3 -4 10 3.2
 -2 3 4 1.9 2.1
 -2 -3 -4 9.1 2.4
 -2 3 4 5.7 2.2
 2 3 -3 1282.17 20.6
 -2 3 3 1291.27 21.2
 -2 -3 -3 1220.18 13.4
 2 -3 3 1258.17 24
 2 3 -3 1282.47 19.1
 -2 3 3 1274.47 21
 -2 -3 -3 1263.77 19.1
 2 -3 2 926.71 20.8
 2 3 -2 920.61 15.4
 -2 3 2 901.61 12
 -2 -3 -2 890.41 16.7
 -2 3 2 924.71 18.1
 -2 3 2 906.71 18.4
 -2 -3 -2 878.91 12.6
 2 3 -2 906.51 17.9
 -2 3 2 915.81 18.2
 2 3 -2 922.91 16.7
 2 3 -1 2907.41 30.7
 -2 3 1 2901.81 19.6
 -2 -3 -1 2853.81 30.6
 2 3 -1 2864.11 25.5
 -2 3 1 2864.51 32.5
 -2 -3 -1 2907.51 24.5
 2 3 -1 2935.51 28.3
 2 -3 1 2915.41 37
 -2 3 0 52.89 2.6
 -2 3 0 54.29 5.1
 2 3 0 46.1 4.3
 -2 -3 0 70.19 5.9
 2 3 0 56.79 4.1
 -2 -3 0 46.4 3.8
 2 -3 0 62.59 6.1
 2 3 0 56.29 4
 -2 3 -1 2922.01 16.2
 -2 3 -1 2938.31 34.5
 2 3 1 2906.11 21.9
 2 3 1 2824.02 28.3
 2 -3 -1 2842.92 36.9
 -2 -3 1 2890.31 28
 -2 -3 1 2798.82 32.5
 2 3 1 2892.81 26.3
 2 3 1 2907.51 25.1
 -2 -3 2 923.21 19.3
 2 -3 -2 898.51 20.9
 -2 3 -2 879.21 8.3
 2 3 2 871.01 11.1
 2 3 2 920.31 18.1
 -2 -3 2 899.11 16.5
 -2 3 -2 931.11 19.9
 2 -3 -2 941.11 21
 2 3 2 880.01 13
 2 3 2 893.01 14.3
 2 3 2 883.91 15.3
 2 3 3 1257.67 17.3
 2 3 3 1257.17 16.8
 2 3 3 1263.97 14.4
 2 -3 -3 1263.87 17.3
 -2 3 -3 1207.38 9.5
 -2 -3 3 1292.67 23.3
 2 3 3 1214.38 11.5
 2 3 3 1282.07 21.4
 -2 -3 3 1252.87 20.3
 2 -3 -3 1261.07 24.6
 2 -3 -3 1240.18 21.7
 2 -3 -3 1258.77 25.1
 -2 -3 4 3.9 2
 2 -3 -4 6.2 2.9
 2 -3 -4 10.3 2.2
 2 3 4 5.3 1.4
 2 3 4 5.3 0.9
 2 3 4 1.5 2
 2 3 4 4.6 1.2
 -2 -3 4 4.1 2.7
 2 -3 -4 -0.1 3
 2 -3 -4 8.5 2.3
 2 3 5 34.5 2.2
 2 -3 -5 38.2 3.6
 2 3 5 38.2 4
 -2 -3 5 43.6 4.5
 -2 -3 5 36.8 4.7
 2 -3 -5 44.1 5.1
 2 3 5 40 3.1
 2 -3 -5 36.5 4
 2 -3 -6 192.48 8.4
 2 -3 -6 188.38 9.9
 2 -3 -6 181.48 7.7
 -2 -3 6 181.58 9.7
 2 3 6 172.88 7.8
 2 -3 -6 179.98 8.9
 2 3 6 167.18 4.4
 -2 -3 6 183.38 8.9
 2 3 6 176.38 6.2
 2 -3 -7 265.47 9.6
 2 3 7 255.27 9.5
 2 -3 -7 268.47 10.9
 -2 -3 7 260.77 11.8
 -2 -3 7 267.67 5.1
 -2 -3 7 263.07 11
 2 3 7 257.07 7.5
 2 -3 -7 275.97 10.1
 2 -3 -7 250.07 11.5
 2 -3 -8 299.57 12.8
 2 -3 -8 302.07 10.5
 2 -3 -8 297.47 10.6
 -2 -3 8 298.17 13.1
 -2 -3 8 283.67 6.1
 2 -3 -8 281.17 11.4
 2 -3 -9 133.99 7.5
 -2 -3 9 128.09 8.9
 2 -3 -9 134.29 7.2
 -2 -3 9 145.29 4.8
 2 -3 -9 130.39 8.6
 2 -3 -10 393.76 15
 2 -3 -10 379.06 12
 -2 -3 10 380.56 8.5
 -2 -3 10 372.36 15.2
 2 -3 -11 100.09 6.4
 -2 -3 11 102.29 8.4
 -2 -3 11 106.59 5.1
 2 -3 -11 95.79 7.8
 -2 -3 12 160.68 10.6
 -2 -3 12 153.28 6.5
 2 -3 -12 144.59 7.7
 2 -3 -12 150.88 9.8
 -2 3 -13 20.6 2.7
 2 3 13 14.1 1.4
 -2 -3 13 21.1 4.9
 2 -3 -13 25.2 4.9
 2 -3 -13 15.3 2.8
 -2 3 -13 17.3 4.5
 -2 -3 13 23.7 3.1
 2 -3 -14 290.07 13.9
 -2 3 -14 290.57 9.7
 -2 -3 14 282.37 9.7
 -2 3 -14 288.37 14.5
 -2 -3 14 278.77 14.5
 2 3 14 266.37 6.4
 2 -3 -15 553.84 19.3
 -2 -3 15 550.54 20.6
 2 3 15 522.45 9.9
 -2 3 -15 539.55 19.9
 -2 -3 15 513.75 13.8
 2 3 15 540.85 18.4
 -2 3 -15 547.65 13.9
 -2 -3 16 56.09 7.4
 2 -3 -16 50.39 6.4
 -2 3 -16 48.1 6.9
 -2 -3 16 57.29 5.2
 2 3 16 53.19 3.6
 2 3 16 61.79 6.9
 2 3 17 82.49 8
 -2 -3 17 79.39 8.6
 -2 -3 17 94.39 6.7
 -2 3 -17 89.19 8.7
 2 3 17 75.99 4.6
 2 -3 -17 70.99 7.6
 -2 3 -18 0 3.4
 2 -3 -18 1.6 3
 2 3 18 0.2 3
 2 3 18 1.8 1.4
 -2 -3 18 2.1 2.7
 -2 -3 18 -1.8 3.6
 2 3 19 4 3.4
 -2 -3 19 2.6 3.3
 -2 -3 19 7.8 3.2
 -2 3 -19 6.2 3.7
 2 -3 -19 11 4.7
 2 -3 -20 42.2 6.5
 -2 -3 20 33.2 4.8
 -2 -3 20 25 5.8
 2 3 20 35.4 5.8
 -2 3 -20 24.1 5.6
 2 3 21 9.5 3.9
 -2 -3 21 10.4 3.4
 -2 -3 21 12 5.1
 -2 3 -21 9.9 4.7
 2 -3 -21 14.3 5
 -2 3 -22 34.8 6.7
 -2 -3 22 32.3 6.5
 -2 -3 22 30.2 5
 2 3 22 38.7 6.5
 2 -3 -22 34.3 6.4
 -2 -3 23 11.3 4.8
 2 -3 -23 8.8 4.2
 -2 -3 23 12.5 3.9
 -2 3 -23 3.8 4.5
 2 -3 -24 121.79 11.4
 -2 -3 24 108.79 11.3
 -2 -3 24 102.99 9.1
 -2 3 -24 89.89 9.8
 -2 -3 25 37.6 6.1
 -2 -3 25 31.3 6.8
 -2 3 -25 30 7
 2 -3 -25 47 7.8
 -2 -3 26 44.1 8.2
 -2 3 -26 54.09 8.8
 -2 -3 26 37.6 6.3
 2 -3 -26 57.79 8.5
 2 -3 -27 41.2 7.5
 -2 -3 27 51.19 7.1
 -2 3 -27 49.5 8.1
 -2 -3 27 41.6 8.1
 -2 -3 28 1.4 4.1
 -2 -3 28 2.5 3.4
 -2 3 -28 1.9 5.1
 2 -3 -28 6.7 5.4
 -2 -3 29 12.2 4.6
 -2 3 -29 11.8 6.4
 2 -3 -29 17.2 6.3
 -2 -3 29 14.3 5.7
 -2 3 -30 13.6 6
 -2 -3 30 7.7 4.1
 2 -3 -30 5.6 4.4
 -2 -3 30 4 4
 2 -3 -31 17.4 6.1
 -2 3 -31 19.5 6.9
 -2 -3 31 10.3 4.7
 -2 -3 31 11.8 5.7
 2 4 -30 20 7.6
 2 -4 30 15.8 5.8
 2 -4 30 13.5 5.4
 -2 -4 -30 11.6 4.8
 2 4 -29 9.5 6.7
 2 -4 29 1.3 3.9
 -2 -4 -29 1.6 4.2
 2 -4 29 8.9 5.2
 2 -4 28 44.6 8.2
 2 -4 28 30 7
 -2 -4 -28 29.4 6.1
 -2 -4 -27 0.9 3.6
 2 -4 27 0.3 3.3
 2 -4 27 -0.4 3.5
 -2 -4 -26 40.3 6.8
 2 -4 26 42.4 7.7
 2 4 -26 62.79 9.7
 2 -4 26 52.99 8.5
 2 4 -25 25.4 7.6
 2 -4 25 12.9 5.3
 2 -4 25 15.7 5.4
 -2 -4 -25 24 5.4
 2 -4 24 6.4 4.4
 2 -4 24 7.1 4.5
 -2 -4 -24 3.8 3.7
 2 4 -24 8.8 6.1
 2 4 -23 62.29 9.2
 2 -4 23 61.09 8.7
 -2 -4 -23 71.59 8.2
 2 -4 23 61.59 8.3
 -2 -4 -22 16.9 4.4
 2 -4 22 21 5.8
 2 4 -22 26.5 7.2
 2 -4 22 24 5.5
 2 -4 21 3.9 3.5
 2 4 -21 6.8 5.7
 -2 -4 -21 4.6 3.6
 2 -4 21 2.2 3.5
 2 -4 20 2.5 3.3
 -2 -4 -20 5.3 3.2
 2 4 -20 -2 4.6
 -2 4 20 4 2.2
 2 -4 20 2.2 3.1
 -2 -4 -19 63.09 7
 2 -4 19 60.79 8.3
 -2 4 19 59.69 4.9
 2 -4 19 60.99 7.4
 2 4 -19 57.39 8.4
 -2 -4 -18 15.2 3.9
 2 -4 18 15.8 4.9
 2 4 -18 18.5 5.6
 2 -4 18 23.3 5
 -2 -4 -17 37 5.5
 2 4 -17 39.6 7.3
 2 -4 17 29.8 6
 2 -4 17 36 5.8
 2 4 -16 134.49 10.9
 2 -4 16 119.29 10.4
 2 -4 16 141.59 10.6
 -2 -4 -16 132.99 9.1
 -2 4 16 125.59 8
 -2 -4 -15 61.79 6.3
 2 4 -15 73.89 8.6
 2 -4 15 53.79 7.3
 2 -4 15 64.59 7.3
 -2 4 15 61.09 5.6
 2 4 -14 60.19 7.5
 2 -4 14 61.89 7.1
 -2 -4 -14 57.19 6
 2 -4 14 55.69 7.2
 -2 4 14 51.79 5.1
 2 -4 13 27.8 5.3
 -2 4 13 24.7 3.7
 2 -4 13 27.6 5
 -2 4 13 43.7 5.3
 2 4 -13 28.9 5.6
 -2 -4 -13 23.3 3.9
 2 -4 12 9.5 3.5
 -2 -4 -12 8.4 2.9
 -2 4 12 10.3 3.2
 2 4 -12 12.1 4.2
 -2 4 12 8.3 2.3
 2 -4 12 9.5 3.3
 -2 4 11 53.79 5.3
 -2 -4 -11 54.09 5.4
 2 -4 11 43.1 6.3
 -2 4 11 47.8 4.6
 -2 -4 -11 46.9 2.7
 2 4 -11 47.6 6.2
 2 -4 11 50.29 6
 2 -4 10 166.88 10.5
 -2 -4 -10 167.98 9
 2 4 -10 163.48 9.9
 -2 4 10 165.08 8
 -2 -4 -10 155.08 5.5
 2 -4 10 159.38 10.8
 -2 4 10 167.18 8.8
 -2 -4 -9 210.88 9.8
 -2 4 9 224.28 10.1
 2 4 -9 216.48 11
 2 -4 9 234.58 12.1
 -2 4 9 215.48 9
 -2 -4 -9 209.88 7
 2 -4 9 209.08 12
 -2 -4 -8 36.3 4.3
 2 -4 8 39.3 5.6
 -2 -4 -8 40.1 3.5
 -2 4 8 36.6 4.5
 2 4 -8 41.6 5.1
 -2 4 8 46 4.5
 2 -4 8 45.2 5.7
 -2 4 8 37.1 4
 -2 4 8 39.7 4.2
 -2 4 7 21.8 3.1
 -2 4 7 23.6 3.4
 2 -4 7 26.9 4.6
 -2 -4 -7 24.8 3.1
 -2 4 7 21.7 3.2
 -2 4 7 20.1 3.4
 2 4 -7 24.5 4.2
 -2 -4 -7 25.5 3.7
 2 -4 7 29.3 4.7
 -2 4 6 53.39 4.7
 -2 4 6 48.4 5.1
 -2 -4 -6 58.59 4.6
 2 4 -6 56.29 5.7
 -2 4 6 57.99 5.1
 2 -4 6 56.89 6.5
 -2 -4 -6 49.8 4.8
 2 -4 6 50.19 5.7
 -2 4 6 53.69 4.4
 -2 4 5 341.87 10
 2 -4 5 350.06 14.2
 -2 -4 -5 351.76 11.1
 -2 4 5 366.06 13.2
 -2 4 5 320.17 11.9
 2 4 -5 356.76 12.2
 2 -4 5 356.76 14.6
 -2 4 5 339.97 11.5
 -2 4 4 349.96 9.8
 -2 -4 -4 354.16 11.6
 -2 4 4 362.56 13.2
 -2 4 4 342.77 12.4
 2 4 -4 373.56 12.1
 2 4 -4 331.17 12
 2 -4 4 360.16 14.4
 -2 4 4 354.96 11.9
 2 4 -3 288.47 10.7
 2 4 -3 289.97 10.3
 -2 4 3 290.67 10.9
 -2 -4 -3 266.47 10.4
 -2 4 3 277.47 8.4
 -2 4 3 273.17 11.5
 2 -4 3 305.57 13.2
 -2 4 2 516.25 10.9
 -2 4 2 507.95 15.7
 2 4 -2 533.35 13.2
 -2 -4 -2 484.75 11.5
 2 -4 2 526.15 17.3
 -2 4 2 514.25 14.8
 2 4 -2 487.85 7
 -2 -4 -2 524.05 14.9
 2 4 -2 520.65 13.8
 2 4 -1 653.03 16.6
 -2 4 1 648.14 16.9
 2 4 -1 634.44 13.7
 -2 -4 -1 614.64 13.8
 2 4 -1 665.63 14.7
 -2 4 1 657.13 11.8
 2 -4 1 644.64 19.2
 -2 -4 -1 632.44 16.7
 2 4 -1 630.34 9.5
 2 4 0 552.84 14.3
 -2 -4 0 579.64 16.4
 -2 4 0 608.84 16.8
 2 4 0 601.44 15.5
 -2 4 0 606.94 10.9
 2 4 0 574.94 12.6
 2 -4 0 565.84 18.1
 -2 -4 0 576.84 13.9
 2 4 0 600.44 10.4
 2 4 0 583.54 13.1
 2 4 1 619.34 11.7
 2 -4 -1 623.14 19.1
 2 4 1 646.34 12.5
 -2 4 -1 650.13 10.8
 -2 -4 1 653.23 18
 -2 -4 1 619.74 15.1
 2 4 1 653.03 15.2
 -2 4 -1 622.24 17.4
 2 4 1 633.64 15.5
 2 4 1 648.94 13.1
 2 4 2 500.45 13.3
 2 -4 -2 517.95 17.4
 2 4 2 509.15 10.4
 -2 -4 2 505.45 16.3
 -2 4 -2 512.55 9.4
 -2 -4 2 515.25 14.3
 2 4 2 540.75 11.1
 2 4 2 510.75 13.3
 2 -4 -3 304.17 13.5
 2 4 3 280.67 9.8
 -2 -4 3 284.67 12.6
 2 4 3 285.77 7.2
 -2 -4 3 283.77 11.1
 2 4 3 277.87 7.4
 2 4 3 288.97 9.7
 2 -4 -4 352.36 14.9
 -2 -4 4 348.07 14.1
 2 4 4 346.57 10.2
 2 4 4 341.97 7.2
 2 4 4 351.96 7.5
 -2 -4 4 349.96 12.7
 2 4 4 349.96 10.8
 2 -4 -4 350.76 14.8
 -2 -4 5 365.56 14.8
 2 4 5 340.07 9.6
 2 4 5 347.17 6.4
 -2 -4 5 351.76 13.1
 2 -4 -5 357.96 15.1
 2 4 5 348.57 10.6
 2 4 5 343.07 6.5
 2 4 6 60.69 4
 2 -4 -6 51.49 4.9
 2 4 6 47.7 2
 2 4 6 52.39 4.2
 2 -4 -6 45.2 5.8
 2 -4 -6 44.2 4.6
 2 4 6 50.09 2.2
 -2 -4 6 53.79 6.2
 -2 -4 7 19.5 1.6
 2 -4 -7 25 3.6
 -2 -4 7 26.5 4.8
 2 -4 -7 23 4.5
 2 4 7 21.8 2.8
 2 -4 -7 19.1 3.2
 -2 -4 8 35.1 2.4
 2 -4 -8 36.2 4.1
 2 -4 -8 37.2 4.5
 2 4 8 46.3 4
 2 -4 -8 41.5 5.7
 -2 -4 8 38.7 5.7
 2 -4 -9 209.88 9.5
 2 4 9 209.98 8.3
 -2 -4 9 221.08 12.6
 -2 -4 9 223.38 6.3
 2 -4 -9 222.48 12.3
 2 -4 -10 169.08 10.9
 -2 -4 10 175.88 11.5
 -2 -4 10 167.48 5.9
 2 4 10 175.18 9.1
 2 -4 -10 154.48 8.1
 2 4 11 55.79 5.6
 -2 -4 11 50.69 3.6
 -2 -4 11 56.59 7
 2 -4 -11 58.09 6.9
 2 -4 -11 54.59 5
 -2 -4 12 4.7 3.4
 -2 4 -12 3.8 3.7
 2 4 12 15.3 3.6
 2 -4 -12 2.1 3
 2 -4 -12 10.5 2.4
 -2 -4 12 8.8 1.9
 2 4 13 33.4 5.8
 2 4 13 36.5 5
 -2 -4 13 27.4 3.1
 -2 4 -13 24 5.1
 -2 -4 13 22.2 4.8
 2 -4 -13 25.6 4.8
 2 -4 -13 32.6 4
 2 4 14 49.8 6.4
 2 -4 -14 44.3 6.4
 -2 -4 14 54.69 4.4
 -2 4 -14 60.49 7.9
 -2 -4 14 49.2 7.1
 -2 -4 15 71.59 8.3
 2 4 15 53.19 7
 -2 -4 15 61.09 4.9
 -2 4 -15 50.49 7.3
 2 -4 -15 57.29 7.2
 -2 -4 16 132.09 11.4
 2 4 16 116.59 3.9
 -2 4 -16 149.39 11.7
 -2 -4 16 128.29 7.2
 2 -4 -16 133.59 10.7
 2 4 16 129.29 10.2
 2 4 17 29.5 5.7
 2 -4 -17 34.9 6
 -2 -4 17 40.7 6.8
 -2 -4 17 29.8 3.9
 -2 4 -17 31.5 6
 -2 -4 18 15.1 5.1
 -2 -4 18 17.1 3.4
 2 -4 -18 17.4 4.8
 2 4 18 20.2 5.2
 -2 4 -18 19.6 5.3
 -2 4 -19 61.39 8.3
 2 -4 -19 57.39 7.7
 2 4 19 55.29 7.3
 -2 -4 19 52.89 5.4
 -2 -4 19 57.79 8.5
 -2 4 -20 1.3 4
 2 -4 -20 0.1 3.8
 2 4 20 2.2 3.8
 -2 -4 20 4.9 2.5
 -2 -4 20 1.8 3.2
 2 -4 -21 4.8 3.9
 -2 -4 21 6.8 3.1
 -2 -4 21 1.2 3.7
 -2 4 -21 13.5 5.4
 2 4 21 0.8 3.7
 -2 -4 22 20.5 5.7
 -2 4 -22 12.9 5.5
 2 4 22 28.6 6
 -2 -4 22 19.1 4.2
 2 -4 -22 19.2 5.2
 2 -4 -23 75.09 9.5
 -2 4 -23 88.39 10.4
 -2 -4 23 68.79 9.7
 -2 -4 23 72.69 7.2
 2 4 23 75.89 8.8
 -2 -4 24 8.1 5.3
 2 4 24 4.1 3.8
 -2 -4 24 1.8 3
 2 -4 -24 -1.7 4.5
 -2 4 -24 10 4.9
 2 -4 -25 5 4.5
 -2 -4 25 13.8 4.2
 -2 4 -25 10.4 4.9
 -2 -4 25 21.2 6.5
 -2 -4 26 32.8 7.9
 -2 -4 26 47.5 6.6
 -2 4 -26 47.5 8.6
 2 -4 -26 39.5 7.7
 -2 -4 27 1.2 3.1
 -2 4 -27 -4.7 6.2
 2 -4 -27 5.5 5
 -2 -4 27 7.2 5.5
 -2 -4 28 31.9 6
 -2 -4 28 30.4 7.8
 -2 4 -28 33.8 7.6
 2 -4 -28 32.5 7.7
 -2 -4 29 0.9 3.2
 -2 4 -29 -3.7 6.2
 2 -4 -29 7.7 5
 -2 -4 29 2.2 3.9
 2 -4 -30 15.7 6.1
 -2 4 -30 10.2 5.8
 -2 -4 30 15.2 6
 2 -5 28 3.1 4.6
 -2 -5 -28 1.8 3.8
 2 -5 28 0.2 3.8
 2 -5 27 43.9 8.3
 2 -5 27 40.2 8.4
 -2 -5 -27 37.7 7.1
 2 -5 26 30.6 6.8
 -2 -5 -26 25.4 6.3
 2 -5 26 29.2 7.6
 2 5 -26 26.8 7.5
 2 5 -25 38.4 8.6
 2 -5 25 24.6 6.7
 2 -5 25 37.5 7.6
 -2 -5 -25 36.7 6.9
 -2 -5 -24 14.5 4.5
 2 5 -24 25.6 7.6
 2 -5 24 20.5 5.6
 2 -5 24 10.3 5.3
 2 5 -23 7.4 5.8
 2 -5 23 5.8 3.7
 -2 -5 -23 3.6 3.5
 2 -5 23 6.6 4.5
 2 -5 22 3.7 3.7
 2 -5 22 10.4 5.1
 2 5 -22 7.6 5.3
 -2 -5 -22 2.4 3.7
 2 -5 21 -1.3 4.2
 2 -5 21 -1.9 3.8
 2 5 -21 10.6 5.1
 -2 -5 -21 -5.2 4.2
 2 -5 20 6.8 4.3
 2 5 -20 3.1 4.1
 2 -5 20 6.4 4.2
 -2 -5 -20 3.8 3.1
 2 -5 19 2.9 3.4
 2 -5 19 1 3.3
 -2 -5 -19 -1.1 3.2
 -2 -5 -18 91.99 8.9
 2 5 -18 101.99 10.5
 2 -5 18 87.99 10
 2 -5 18 91.39 9.7
 2 5 -17 160.88 12.6
 2 -5 17 152.18 12.9
 -2 -5 -17 157.18 11.1
 2 -5 17 171.78 12.4
 -2 5 17 137.19 8.4
 -2 -5 -16 113.99 9.4
 2 5 -16 134.39 11.4
 2 -5 16 103.89 10.6
 2 -5 16 122.89 10.7
 -2 5 16 109.19 7.3
 -2 -5 -15 126.99 9.7
 2 5 -15 124.69 10.8
 2 -5 15 118.29 11.2
 2 -5 15 118.69 10.3
 -2 5 15 142.89 9.4
 -2 5 15 121.59 7.6
 -2 5 14 123.29 8.8
 2 5 -14 108.89 10
 2 -5 14 134.69 11.5
 -2 5 14 109.49 7.2
 2 -5 14 123.69 10.2
 -2 -5 -14 113.19 9.1
 -2 -5 -13 87.49 7.9
 -2 5 13 94.39 7.9
 2 -5 13 80.89 9.1
 2 5 -13 84.39 8.8
 -2 5 13 78.89 6.1
 2 -5 13 81.69 8.6
 -2 -5 -12 241.88 12.5
 -2 5 12 242.88 10.1
 -2 5 12 237.38 11.9
 -2 -5 -12 228.78 6.1
 2 -5 12 231.78 14.5
 2 5 -12 245.18 13.6
 2 -5 12 254.07 14.1
 2 -5 11 11.2 5
 -2 5 11 6.5 2.5
 -2 -5 -11 4 1.5
 -2 5 11 8.9 3.3
 -2 5 11 1.5 3.1
 2 -5 11 3.1 3.3
 2 5 -11 -0.6 3.6
 -2 -5 -11 7.5 3.1
 -2 -5 -10 301.97 13.4
 -2 -5 -10 305.07 9.4
 2 -5 10 316.67 16.3
 2 5 -10 314.47 14.4
 -2 5 10 331.87 12.6
 2 -5 10 305.97 15.1
 -2 5 10 325.07 11.5
 -2 5 10 324.37 13.6
 -2 5 9 63.59 5.3
 -2 -5 -9 54.59 4.4
 -2 5 9 68.59 6.7
 2 -5 9 61.89 7.7
 -2 -5 -9 58.59 6.2
 2 5 -9 47.8 6.2
 2 -5 9 63.69 7
 -2 5 9 61.69 5.6
 -2 5 8 41.7 4.4
 -2 -5 -8 47.1 4.5
 2 -5 8 52.79 7.1
 -2 5 8 36.9 5.5
 2 5 -8 39.5 5.7
 2 -5 8 42.9 6.1
 -2 -5 -8 42.7 5.3
 -2 5 8 48.6 4.9
 -2 5 7 258.57 10.4
 -2 5 7 257.77 12.4
 -2 5 7 259.97 10.3
 -2 -5 -7 269.07 10.5
 2 -5 7 275.07 14.5
 2 5 -7 277.07 12.5
 2 -5 7 264.07 13.6
 -2 5 6 129.69 7.2
 -2 -5 -6 111.79 7.1
 -2 5 6 136.49 9.3
 2 -5 6 118.39 9.8
 2 -5 6 132.79 9.8
 2 5 -6 128.79 8.5
 -2 5 6 122.49 7.3
 2 5 -5 6.3 1
 -2 5 5 11.3 2.9
 2 -5 5 5.9 3.5
 -2 5 5 10.3 3.5
 2 5 -5 7 3.2
 -2 5 5 8.3 2.5
 -2 -5 -5 6.5 2.7
 2 -5 5 9.7 4.1
 -2 5 4 330.77 10.7
 -2 -5 -4 296.87 12.1
 -2 5 4 337.87 14.4
 -2 5 4 328.27 12.4
 2 -5 4 319.37 14.9
 2 5 -4 306.67 12
 2 5 -4 307.57 5.9
 2 -5 4 325.87 14.9
 2 5 -3 164.98 8.6
 -2 5 3 170.98 7.5
 -2 -5 -3 166.88 9.5
 -2 5 3 183.08 10.7
 -2 5 3 178.88 9.3
 2 5 -3 160.98 4.8
 2 -5 3 179.58 11.1
 2 -5 2 38.6 5.8
 -2 -5 -2 28.9 4.5
 -2 5 2 36.2 5.2
 -2 5 2 35.8 3.6
 2 5 -2 34.8 2.6
 2 5 -2 25.8 3.7
 -2 5 2 37.5 4.7
 2 5 -2 32.7 4.1
 -2 5 1 14.8 3.6
 -2 -5 -1 17.1 3.9
 -2 -5 -1 9.8 2.5
 -2 5 1 10.4 2.2
 2 -5 1 7.2 3.5
 2 5 -1 7.3 2.2
 2 5 -1 10.7 1.7
 2 5 -1 8.2 2.4
 2 5 0 113.79 7.6
 -2 5 0 108.19 5.7
 -2 -5 0 123.99 8.7
 2 5 0 120.69 6.5
 2 5 0 107.79 5.3
 2 -5 0 107.69 8.8
 -2 -5 0 104.89 6.9
 -2 5 0 110.59 8
 2 5 0 117.99 6.6
 2 5 1 13.5 2.6
 2 -5 -1 14.6 4.2
 -2 -5 1 19.9 4.5
 2 5 1 14.1 2.5
 -2 -5 1 7.8 2.5
 -2 5 -1 10.2 2.1
 -2 5 -1 9.9 3
 2 5 1 14.4 2.4
 2 5 1 12 2.8
 2 -5 -2 37.1 5.8
 -2 5 -2 38.4 5.5
 2 5 2 36.2 3.6
 2 5 2 34.8 3.5
 2 5 2 33.9 4.1
 -2 5 -2 27.4 3
 -2 -5 2 38.7 4.7
 -2 -5 2 35.2 5.3
 2 5 2 35.6 3.4
 2 5 3 170.48 8.6
 -2 -5 3 181.08 11.2
 2 -5 -3 166.58 11.2
 2 5 3 167.88 6.4
 2 5 3 173.28 6.8
 -2 5 -3 181.68 11.7
 -2 -5 3 152.28 9.2
 2 5 3 182.68 9.2
 2 5 3 175.28 8
 2 -5 -4 331.87 15.5
 2 5 4 316.37 11.2
 2 5 4 323.67 12.1
 2 5 4 332.67 8.7
 2 5 4 345.07 14.6
 -2 -5 4 324.67 15.1
 2 5 4 332.87 11.5
 -2 5 -4 349.17 16.1
 2 5 4 321.17 7.9
 -2 5 -5 9.3 4
 2 5 5 7.2 3.4
 2 5 5 7 2.2
 2 5 5 9.7 2.6
 -2 -5 5 4.4 3.4
 2 5 5 8.6 1.8
 2 -5 -5 12.5 4.6
 2 5 5 7.5 1.3
 2 5 6 120.99 6.5
 -2 5 -6 119.39 9.9
 2 5 6 110.99 3.4
 -2 -5 6 128.69 10.1
 2 5 6 115.19 4.5
 2 5 6 124.19 9.1
 2 -5 -6 137.89 10.5
 -2 -5 7 256.27 6.3
 2 5 7 250.77 8.7
 2 5 7 258.27 12.4
 2 5 7 255.57 6
 -2 5 -7 267.87 14.7
 2 -5 -7 255.57 14.3
 -2 -5 7 278.47 14.9
 2 5 8 48.8 3.9
 2 5 8 41.7 6.3
 2 5 8 41.4 5.8
 -2 5 -8 46.6 6.9
 2 5 8 44.6 2.3
 -2 -5 8 54.39 7
 2 -5 -8 37.6 6.1
 -2 -5 8 42.9 2.8
 2 -5 -9 69.89 8
 -2 5 -9 59.39 7.5
 -2 -5 9 61.19 7.7
 2 5 9 58.79 6.3
 2 5 9 62.29 7.5
 -2 -5 9 55.89 3.4
 2 5 10 297.67 15.3
 2 -5 -10 299.97 15.9
 2 5 10 319.37 13.7
 -2 -5 10 312.67 8.6
 -2 5 -10 304.87 16.2
 -2 -5 10 327.17 17
 2 5 11 -1.8 3.3
 2 5 11 3.9 3.6
 -2 -5 11 5.2 4.1
 -2 5 -11 6.2 4.6
 2 -5 -11 7.2 4
 -2 -5 11 5.4 1.7
 2 -5 -11 4.2 2.2
 2 -5 -12 234.98 14.4
 -2 -5 12 224.78 14.8
 2 5 12 243.18 11.8
 -2 -5 12 232.68 8.3
 -2 5 -12 236.58 14.7
 2 -5 -12 236.18 10.7
 2 5 12 217.58 13.3
 2 -5 -13 79.89 6.4
 2 5 13 72.79 8.3
 2 5 13 78.89 7.3
 -2 -5 13 82.89 9.6
 -2 -5 13 77.59 5.2
 -2 5 -13 82.39 9.1
 2 -5 -13 94.89 9.6
 2 -5 -14 121.39 10.8
 2 5 14 129.89 10.7
 2 5 14 115.49 8.6
 -2 -5 14 114.09 6.5
 -2 5 -14 111.49 10.5
 -2 -5 14 115.49 11.1
 2 5 15 136.79 11.1
 -2 -5 15 125.79 12
 2 5 15 144.59 9.4
 -2 -5 15 123.49 7.1
 -2 5 -15 115.99 11
 2 -5 -15 129.59 11.4
 -2 -5 16 108.79 11.3
 2 5 16 132.09 11
 -2 -5 16 120.29 7.2
 -2 5 -16 113.29 10.9
 2 -5 -16 114.09 11
 2 5 17 140.79 11.4
 -2 -5 17 137.79 12.9
 -2 5 -17 152.88 12.8
 -2 -5 17 152.08 8.4
 2 -5 -17 167.18 13.1
 2 5 18 109.59 10.3
 -2 -5 18 107.19 11.6
 -2 5 -18 92.09 10.3
 -2 -5 18 106.29 7.3
 2 -5 -18 85.69 9.7
 -2 -5 19 3.8 2.5
 -2 -5 19 1.2 4.2
 -2 5 -19 1.9 4.4
 2 5 19 -3.3 3.7
 2 -5 -19 3.7 3.5
 -2 5 -20 4.6 4.8
 2 -5 -20 4.9 4.7
 -2 -5 20 6.6 2.4
 -2 -5 20 3.1 3.9
 2 5 20 -0.5 3.5
 -2 5 -21 -0.5 4.5
 2 5 21 1.3 3.1
 2 -5 -21 -9.9 5.2
 -2 -5 21 0.1 2.1
 -2 -5 21 0.9 3.8
 -2 -5 22 1.1 2.4
 2 5 22 4.8 4
 -2 -5 22 6.8 5.4
 -2 5 -22 9.1 5.7
 2 -5 -22 -2 3.8
 -2 -5 23 6.6 3.1
 2 5 23 6.3 4.6
 2 -5 -23 5.1 4.3
 -2 5 -23 -0.9 3.7
 -2 -5 23 12.2 6.1
 2 -5 -24 18.8 5.6
 -2 -5 24 14.9 6.5
 -2 5 -24 19 6.5
 2 5 24 10.2 5.3
 -2 5 -25 23.4 6.7
 2 5 25 33.3 7.1
 -2 -5 25 30.4 7.8
 2 -5 -25 16.6 6.2
 2 -5 -26 5.4 4.4
 -2 5 -26 14.6 5.5
 -2 -5 26 12.6 6
 -2 -5 27 35.2 8.4
 -2 5 -27 23.4 7.6
 2 -5 -27 50.49 8.8
 -2 5 -28 2.6 5.7
 -2 -5 28 14.1 6.9
 2 -5 -28 -3.8 6.1
 2 -6 27 14.9 6.5
 2 6 -27 12.9 6.7
 -2 -6 -27 6.2 4.4
 2 -6 27 0.8 3.9
 -2 -6 -26 17.8 5.8
 2 -6 26 10.8 5.5
 2 6 -26 21.7 7.2
 2 -6 26 14.5 5.7
 2 -6 25 1.8 4.2
 -2 -6 -25 0.8 4.1
 2 6 -25 11 5.8
 2 -6 25 -1.1 3.5
 2 -6 24 2 4.6
 2 -6 24 4.4 4.1
 2 6 -24 12.8 5.8
 -2 -6 -24 7.3 4.3
 -2 -6 -23 11.3 4.9
 2 -6 23 3.4 3.8
 2 6 -23 12.7 5.8
 2 -6 23 7.6 5.2
 2 -6 22 30.5 7.2
 2 6 -22 26.8 7
 -2 -6 -22 29.1 6.2
 2 -6 22 30.1 6.8
 2 -6 21 21.7 6.7
 -2 -6 -21 22.9 5.7
 2 6 -21 30.7 7.6
 2 -6 21 26 6.2
 -2 -6 -20 51.29 7.6
 2 -6 20 36.1 7.4
 2 6 -20 64.19 9.6
 2 -6 20 44.3 7.8
 2 -6 19 33.7 7
 2 6 -19 39.6 7.9
 2 -6 19 36.2 7
 -2 -6 -19 35.8 6.5
 2 -6 18 20.2 5.3
 2 -6 18 16.7 6.1
 -2 -6 -18 20.1 5.2
 2 6 -18 25.2 7
 2 -6 17 38.5 6.9
 -2 -6 -17 49.5 7.1
 2 6 -17 40.3 7.8
 2 -6 17 40 7.6
 2 -6 16 19.9 6.2
 -2 6 16 31.7 6
 2 6 -16 15.2 5.9
 -2 -6 -16 20.4 5.1
 2 -6 16 10 4.6
 -2 6 15 60.39 7.3
 -2 6 15 49.3 5
 2 6 -15 52.09 7.9
 -2 -6 -15 64.19 7.7
 2 -6 15 48.8 7.5
 2 -6 15 47.9 8
 2 -6 14 6.5 4.6
 -2 6 14 6.8 2.7
 2 -6 14 6.4 3.7
 -2 6 14 6.9 4.1
 2 6 -14 3.2 4.9
 -2 -6 -14 8.2 3.9
 -2 6 13 89.79 8.3
 -2 6 13 90.49 7.9
 2 -6 13 86.39 10.1
 -2 -6 -13 88.09 8.8
 2 6 -13 86.29 9
 2 -6 13 86.49 9.1
 -2 6 13 91.39 6.5
 -2 6 12 89.79 7.8
 -2 6 12 97.69 8.6
 2 -6 12 99.89 10.5
 -2 -6 -12 99.79 5.3
 2 6 -12 98.99 9.5
 -2 6 12 102.29 6.8
 2 -6 12 114.29 10.2
 -2 -6 -12 95.59 8.9
 -2 6 11 236.88 11.8
 -2 6 11 223.08 12.6
 -2 -6 -11 220.48 8.5
 2 -6 11 221.38 15
 2 6 -11 221.88 13.2
 -2 6 11 223.78 9.9
 2 -6 11 235.98 14.3
 -2 -6 -11 231.38 13.3
 -2 6 10 116.49 8.3
 -2 6 10 102.89 9.1
 2 -6 10 118.79 11.5
 2 6 -10 118.79 9.8
 2 -6 10 121.39 10.5
 -2 -6 -10 110.99 9.3
 -2 6 10 116.59 7.3
 -2 -6 -10 110.89 6.7
 -2 -6 -9 602.64 16.2
 -2 6 9 622.14 20.8
 2 6 -9 584.94 20.2
 -2 6 9 607.94 17.9
 2 -6 9 624.14 22.7
 2 -6 9 610.44 23.7
 -2 6 9 604.44 16.4
 -2 6 8 294.37 11.7
 -2 6 8 319.97 13
 -2 -6 -8 320.57 12.5
 -2 6 8 320.87 15.2
 2 -6 8 332.27 17.6
 2 -6 8 365.66 17.4
 2 6 -8 328.07 15
 -2 6 7 590.34 16.9
 -2 -6 -7 600.74 17.5
 -2 6 7 602.74 20.9
 2 6 -7 588.34 19.3
 2 -6 7 569.44 21.5
 2 -6 7 596.14 23
 -2 6 7 579.94 16.5
 -2 -6 -6 490.65 16.3
 -2 6 6 474.85 15.1
 2 -6 6 473.25 20.2
 2 6 -6 476.75 16.9
 2 6 -6 434.96 8.2
 2 -6 6 471.25 19.7
 -2 6 6 488.95 19
 -2 6 6 458.65 14.6
 -2 6 5 19.9 3.6
 2 6 -5 10.9 3.5
 2 -6 5 31 6.3
 -2 6 5 23.9 5.2
 2 -6 5 24.3 5.7
 -2 6 5 18.6 3.7
 -2 -6 -5 22.4 4.6
 2 6 -5 15.7 1.8
 -2 6 4 165.08 8.5
 2 6 -4 147.49 5.2
 -2 -6 -4 166.08 10.2
 -2 6 4 163.78 11.2
 2 -6 4 156.98 11.7
 2 6 -4 143.99 9.2
 2 -6 4 154.48 11.3
 -2 6 4 148.39 9
 -2 6 3 304.07 14.9
 -2 6 3 313.37 11.4
 -2 -6 -3 303.77 14
 2 6 -3 315.57 12.8
 -2 6 3 321.37 13.3
 2 6 -3 297.27 7.9
 2 -6 3 319.17 15.9
 2 -6 2 167.98 11.7
 -2 -6 -2 178.28 11.1
 -2 6 2 149.59 10.8
 2 6 -2 172.58 9.2
 2 6 -2 155.88 6.2
 -2 6 2 173.08 8.4
 -2 6 2 161.48 9.8
 -2 -6 -1 74.39 7.6
 -2 6 1 76.39 5.6
 -2 6 1 75.09 7.8
 2 6 -1 78.49 6.3
 2 6 -1 72.99 4.6
 2 -6 1 81.09 8.4
 -2 6 1 81.89 7.3
 2 -6 0 8 3.5
 -2 6 0 6.9 2.1
 2 6 0 6.4 2.4
 2 6 0 7.4 1.9
 -2 -6 0 4.6 3.3
 2 6 0 5.4 2.5
 -2 6 0 7.7 3.2
 2 6 1 73.89 7.8
 -2 6 -1 80.49 5.6
 2 6 1 68.59 5.3
 -2 -6 1 69.89 7.5
 2 6 1 77.89 5.5
 -2 6 -1 76.29 7.4
 2 6 1 82.99 6.1
 2 -6 -1 71.99 8.1
 -2 6 -1 81.49 8.4
 2 6 2 163.38 8.2
 2 6 2 172.48 8.2
 -2 6 -2 160.78 7.8
 -2 6 -2 167.18 12.1
 -2 -6 2 156.88 11.2
 2 6 2 164.48 11.3
 2 -6 -2 163.88 12
 2 6 2 154.88 7.3
 -2 -6 3 301.27 15.7
 2 6 3 301.77 11.5
 2 6 3 303.07 15.1
 2 6 3 296.17 10.3
 2 6 3 295.37 9.4
 2 -6 -3 321.47 16.5
 -2 6 -3 320.47 16.6
 -2 -6 4 156.48 11.6
 2 6 4 146.49 10.7
 2 6 4 148.99 7
 2 6 4 147.49 6.1
 2 6 4 150.98 8.5
 -2 6 -4 163.08 12.2
 -2 -6 5 21.8 5.8
 2 6 5 22 3.1
 2 6 5 16.4 4.5
 2 6 5 18.2 2.1
 -2 6 -5 26.9 6.1
 -2 6 -6 477.45 20.7
 -2 -6 6 461.15 20.3
 2 6 6 487.25 18.8
 2 6 6 434.96 7.6
 2 6 6 465.65 11
 -2 6 -7 630.64 23.8
 2 -6 -7 567.84 23.1
 -2 -6 7 599.04 23.6
 2 6 7 635.14 21.3
 2 6 7 555.74 11.3
 2 6 7 569.24 15
 2 6 8 306.07 10.6
 2 6 8 332.07 17.1
 2 6 8 329.37 15.5
 -2 -6 8 339.37 18.1
 2 6 8 310.27 7.9
 2 -6 -8 334.57 18
 -2 6 -8 320.17 17.5
 -2 -6 9 607.74 12
 2 6 9 568.74 13.6
 2 6 9 606.64 22.9
 -2 -6 9 633.44 25
 2 6 9 625.54 21
 2 6 9 568.84 9.7
 -2 6 -9 620.34 24.1
 2 -6 -9 610.94 24.2
 2 6 10 137.39 11.4
 -2 -6 10 124.99 11.8
 2 6 10 103.89 9.1
 2 6 10 106.89 3.8
 2 -6 -10 114.29 11.2
 -2 6 -10 127.59 11.6
 -2 -6 10 114.49 5.6
 2 6 11 214.48 14.1
 -2 -6 11 251.97 16.5
 2 -6 -11 240.98 15.7
 -2 6 -11 251.07 15.8
 -2 -6 11 221.58 7.9
 2 6 11 229.48 12.9
 2 6 12 111.09 10.4
 -2 -6 12 107.99 11.4
 2 -6 -12 91.19 10
 2 6 12 100.59 8.7
 -2 6 -12 107.79 11.1
 -2 -6 12 96.19 5.7
 -2 -6 13 79.59 10.1
 2 -6 -13 82.89 9.7
 2 6 13 92.39 8.5
 -2 6 -13 89.49 10.3
 -2 -6 13 86.79 5.6
 2 6 13 99.59 10.1
 2 -6 -14 16.1 6.1
 2 6 14 7.1 4.6
 2 6 14 7.9 4.3
 -2 6 -14 -0.6 4.8
 -2 -6 14 7.9 2.5
 -2 -6 14 9.7 5.3
 2 6 15 57.99 7.1
 -2 -6 15 63.29 9.2
 -2 6 -15 49.8 8.2
 -2 -6 15 55.69 5
 2 -6 -15 57.79 8.4
 2 6 15 59.39 8.1
 2 6 16 24 6.6
 -2 6 -16 10.8 5.4
 2 6 16 27 5.4
 2 -6 -16 12.9 4.8
 -2 -6 16 14.3 3
 -2 -6 16 17.8 6.1
 -2 6 -17 45.4 7.7
 2 6 17 55.89 8.2
 -2 -6 17 49.3 5.1
 2 -6 -17 46.4 8
 -2 -6 17 53.89 8.8
 2 6 18 17.3 5.3
 -2 6 -18 16.1 5.8
 2 -6 -18 22.5 6.5
 -2 -6 18 18.5 6.4
 -2 6 -19 36.1 8
 2 -6 -19 38.3 7.7
 -2 -6 19 33.9 7.7
 2 6 19 29.5 6.7
 -2 -6 20 41.4 8.4
 2 6 20 42.4 7.7
 2 -6 -20 50.09 8.6
 -2 6 -20 44.1 8.3
 -2 6 -21 23.6 6.5
 2 6 21 28 6.7
 2 -6 -21 26.9 6.7
 -2 -6 21 21.4 7
 -2 6 -22 18 6.8
 -2 -6 22 18.2 6
 2 6 22 35.2 7.4
 2 -6 -22 24.3 6.7
 -2 6 -23 5.4 5.1
 2 6 23 13.9 5.2
 -2 -6 23 9.9 5.1
 2 -6 -23 8.7 5.3
 -2 -6 24 5.1 4.3
 2 6 24 4.7 4.4
 -2 6 -24 11.2 5.8
 2 -6 -24 2.5 4.3
 -2 6 -25 13 6.5
 2 6 25 3.2 5.1
 2 -6 -25 0.6 5.1
 -2 -6 25 3.4 4.7
 2 6 26 18.4 6.1
 -2 6 -26 1.8 5.5
 2 -6 -26 20.7 6.7
 -2 -6 26 25 8.2
 -2 -6 27 -0.3 4.7
 2 6 27 6.2 5.1
 2 -6 -27 9.8 5.2
 2 -7 24 18.7 6.6
 -2 -7 -24 0.5 4
 2 7 -24 25.3 8.2
 2 -7 24 1.9 4.1
 2 -7 23 9.4 5.1
 2 7 -23 10.8 6.5
 -2 -7 -23 8.3 5
 2 -7 23 6.6 5.4
 2 -7 22 18.4 6.6
 2 -7 22 26 6.8
 2 7 -22 20.7 6.8
 -2 -7 -22 14.7 5.2
 2 -7 21 6.9 5.4
 -2 -7 -21 9.3 4.7
 2 7 -21 6.8 5.5
 2 -7 21 6.7 4.3
 2 -7 20 4.1 4.3
 2 7 -20 3.9 4.3
 -2 -7 -20 4.6 3.7
 2 -7 20 5.8 3.8
 2 -7 19 4.9 4.1
 2 -7 19 12.1 5.9
 2 7 -19 8.3 6
 -2 -7 -19 13.1 5
 2 7 -18 26 7.1
 2 -7 18 22.9 6.1
 -2 -7 -18 24.7 5.9
 2 -7 18 23.6 6.7
 2 -7 17 56.39 9.2
 -2 7 17 59.29 7.6
 2 -7 17 46.7 7.7
 2 7 -17 42.4 8.1
 -2 -7 -17 47.1 7.6
 2 -7 16 8.4 4.6
 -2 7 16 23 5.5
 2 7 -16 9.7 6
 2 -7 16 20.2 6
 -2 -7 -16 10.4 4.5
 2 -7 15 38.6 7.9
 2 -7 15 45.1 7.6
 -2 7 15 41.6 6.5
 2 7 -15 34.2 7.3
 -2 -7 -15 30 6.3
 -2 7 14 17.9 5.3
 2 7 -14 6.8 5.3
 2 -7 14 16.7 5.8
 -2 -7 -14 13.3 4.9
 -2 7 14 13.9 4.4
 2 -7 14 12.2 4.9
 -2 7 13 86.79 8.2
 2 -7 13 71.69 9.1
 2 -7 13 74.79 10.2
 -2 -7 -13 86.29 9.2
 -2 7 13 94.69 9.3
 2 7 -13 82.89 9.3
 2 -7 12 13.2 4.8
 2 -7 12 2.1 3.5
 -2 7 12 8.8 3.3
 -2 7 12 -0.4 3.8
 2 7 -12 -2 5
 -2 7 11 11.8 3.1
 -2 -7 -11 6.4 2.5
 2 -7 11 16.1 6.1
 -2 7 11 6.6 3.2
 -2 7 11 8.4 4.6
 2 7 -11 1 4.2
 2 -7 11 7.5 4.5
 -2 7 10 22.3 3.7
 2 -7 10 21.2 5.5
 -2 -7 -10 24.7 3.8
 -2 7 10 19.8 4.7
 2 7 -10 26.3 5.3
 -2 7 10 32.6 5.3
 2 -7 10 27.2 6.4
 2 -7 9 66.29 8.4
 2 -7 9 68.39 9.2
 -2 7 9 65.49 6
 -2 7 9 65.39 6.6
 -2 -7 -9 68.29 6.1
 -2 7 9 69.99 8.1
 2 7 -9 61.69 7.6
 -2 7 8 81.29 7.1
 -2 7 8 74.29 8.4
 2 -7 8 89.29 9.5
 2 -7 8 88.69 10.1
 2 7 -8 84.29 8.4
 -2 -7 -8 74.49 6.9
 -2 7 8 85.89 6.7
 2 7 -7 13 4.7
 2 -7 7 21.9 6
 -2 7 7 19.6 4
 -2 7 7 17.4 5.1
 -2 7 7 23.2 4
 -2 -7 -7 22.1 4.4
 2 -7 7 18.2 5.1
 -2 7 6 25.5 4.2
 2 7 -6 18.7 4.5
 2 -7 6 24.5 6.3
 -2 7 6 17.6 3.8
 -2 -7 -6 30.9 5
 2 -7 6 24.7 5.9
 -2 7 6 35 6.6
 -2 7 5 152.28 9.1
 -2 -7 -5 146.19 10.3
 -2 7 5 148.69 11.6
 2 -7 5 143.59 12.3
 2 7 -5 144.49 10
 2 -7 5 148.59 12.1
 -2 7 5 151.08 9.3
 2 -7 4 30.4 6
 -2 7 4 27.8 4.2
 -2 7 4 35.4 6.6
 2 7 -4 31.8 5.2
 2 -7 4 35.2 7
 -2 -7 -4 35.2 5.8
 -2 7 4 29.7 4.5
 -2 -7 -3 45.8 6.4
 2 -7 3 40.4 7.2
 -2 7 3 47.4 5.7
 -2 7 3 43.2 5
 2 7 -3 57.79 6.2
 -2 7 3 30.5 6
 2 -7 2 49.1 7.3
 -2 7 2 41.1 5.5
 -2 7 2 55.89 7.6
 -2 -7 -2 46.2 6.9
 2 7 -2 57.09 6.1
 -2 7 2 50.99 7.2
 -2 7 2 50.19 5.2
 -2 7 1 23.9 4.8
 2 -7 1 21.3 5.4
 -2 7 1 18.4 5.3
 -2 7 1 11.9 3.9
 -2 7 1 24.6 3.7
 -2 -7 -1 21.5 5.1
 2 7 -1 26.5 4.2
 -2 7 0 18.1 4
 -2 7 0 27.5 3.9
 2 -7 0 29.2 6
 2 7 0 27 5.6
 -2 7 0 38.2 6.5
 -2 7 0 14.9 4.7
 2 7 0 27.6 4.3
 -2 -7 0 34.4 6.1
 2 -7 -1 15.2 5.2
 -2 7 -1 19.6 3.6
 -2 -7 1 21.4 5.4
 2 7 1 16.7 4.7
 -2 7 -1 14.4 4.8
 2 7 1 25.8 4.2
 -2 7 -1 21 4.7
 -2 7 -2 54.19 5.3
 -2 -7 2 53.89 7.6
 -2 7 -2 44.8 7.1
 2 7 2 49.2 7.1
 2 7 2 57.99 5.5
 2 -7 -2 50.79 7.5
 -2 7 -2 48.1 6.4
 -2 7 -3 50.19 8.1
 -2 7 -3 45.8 4.8
 2 7 3 40.1 6.8
 2 7 3 47.4 4.9
 -2 -7 3 51.29 7.6
 2 7 4 30.3 3.9
 2 7 4 33.2 6.4
 -2 7 -4 23.3 5.9
 -2 -7 4 28.2 6.2
 -2 7 -5 150.28 12.5
 -2 -7 5 143.19 12.3
 2 7 5 145.29 11.5
 2 7 5 139.49 7.4
 -2 -7 6 48.8 8
 2 7 6 30.7 6.4
 -2 7 -6 34.8 6.8
 2 7 6 31.4 3.5
 2 7 7 18.9 2.9
 -2 -7 7 27 6.7
 -2 7 -7 10 5.2
 2 7 7 26.1 5.9
 -2 7 -8 89.39 10.2
 2 7 8 89.99 9.2
 2 7 8 86.89 9.8
 -2 -7 8 67.69 9.3
 -2 -7 9 67.29 9.2
 -2 7 -9 67.89 9.3
 2 7 9 66.89 8.6
 2 7 9 68.39 8.1
 -2 -7 10 30.4 7
 -2 7 -10 16.9 5.8
 2 7 10 29.8 6.5
 2 7 10 17.2 4.8
 2 -7 -10 21.9 5.6
 -2 7 -11 6 4.4
 2 7 11 4.7 4
 2 7 11 6.1 4.3
 -2 -7 11 11.6 4.8
 2 -7 -11 2.1 3.4
 2 7 12 9.8 4.6
 2 7 12 3.4 4
 -2 7 -12 2.2 4
 2 -7 -12 4.8 4.6
 -2 -7 12 6.6 4.8
 2 -7 -13 101.59 11.5
 2 7 13 78.99 9.3
 -2 -7 13 88.89 11.2
 2 7 13 82.59 8.7
 -2 7 -13 89.49 10.8
 2 7 14 12.5 5.4
 -2 7 -14 10.3 5.7
 2 7 14 14.9 5.1
 2 -7 -14 7.6 4.9
 -2 -7 14 15.2 5.4
 2 7 15 39.3 7.4
 -2 7 -15 33.7 7.4
 2 7 15 54.99 7.5
 -2 -7 15 51.99 9.2
 2 -7 -15 40.6 8
 -2 -7 16 15.1 6.6
 2 -7 -16 21.1 6.2
 2 7 16 16.8 5.4
 -2 7 -16 19.1 6.7
 2 7 16 19.2 5.4
 2 7 17 56.09 8.4
 2 -7 -17 51.19 8.8
 -2 7 -17 53.69 9.2
 2 7 17 50.59 7.2
 -2 -7 17 56.79 9.6
 -2 -7 18 24 7.6
 -2 7 -18 21.4 6.6
 2 7 18 20.6 5.7
 2 -7 -18 16.8 5.9
 -2 7 -19 14.1 5.9
 2 7 19 13.4 5.3
 -2 -7 19 9.7 5.3
 2 -7 -19 8.6 5.3
 -2 7 -20 8.5 6
 -2 -7 20 3.5 5.4
 2 7 20 8.2 5.3
 2 -7 -20 12.2 5.9
 -2 7 -21 7.9 5.8
 2 7 21 2.2 4.5
 -2 -7 21 5.9 4.4
 2 -7 -21 6.6 4.5
 2 7 22 29.3 7.5
 -2 -7 22 15.8 6.7
 2 -7 -22 18.7 6.1
 -2 -7 23 8.5 5.2
 2 7 23 5.4 4.3
 -2 7 -23 3.2 4.2
 -2 -7 24 17.9 6.5
 2 7 24 11.5 5.7
 2 -7 -24 4.2 4.8
 -2 7 -24 13 6.7
 2 -8 21 16.6 7
 -2 -8 -21 3.7 4.3
 2 8 -21 9.7 6.4
 2 -8 21 8.7 4.6
 2 -8 20 22 7.1
 2 8 -20 29.9 8
 -2 -8 -20 27.1 6.8
 2 -8 20 33.5 7.7
 2 -8 19 56.89 10.2
 2 8 -19 28.4 7.7
 -2 -8 -19 47.6 8.3
 2 -8 19 43 8.3
 2 -8 18 15.2 6.6
 -2 8 18 25.8 6.6
 -2 -8 -18 10.8 5.2
 2 8 -18 16.1 6.9
 2 -8 18 4.2 4.2
 2 -8 17 3.4 5.4
 -2 8 17 9.4 5.4
 2 8 -17 2.5 4.8
 -2 -8 -17 1.8 4
 2 -8 17 4.3 3.9
 2 -8 16 7.2 5.4
 2 -8 16 2.7 4.3
 -2 8 16 11.2 5.5
 2 8 -16 -0.3 4.6
 2 -8 15 30.9 7.8
 -2 8 15 31.1 5.9
 -2 8 15 42.4 7.3
 2 8 -15 29.1 6.9
 2 -8 15 37.9 7.2
 2 -8 14 15.2 6.4
 -2 8 14 10.4 4.4
 -2 8 14 12.1 5.3
 2 8 -14 9.2 5.3
 2 -8 14 14.2 5.7
 2 -8 13 61.79 9.9
 -2 8 13 53.59 7.1
 -2 8 13 60.99 8.1
 2 8 -13 59.59 8.8
 2 -8 13 65.69 9.4
 2 -8 12 20.6 6
 -2 8 12 17.9 4.6
 -2 8 12 7.5 4.1
 2 8 -12 13.7 5.7
 2 -8 12 18.7 6.6
 2 -8 11 5.9 4.1
 2 8 -11 10.8 5.1
 2 -8 11 8.8 5.2
 -2 8 11 20.2 4.9
 -2 8 11 6.2 4.5
 2 -8 10 30.5 7.5
 -2 8 10 27.6 5.3
 -2 8 10 19.2 5.2
 2 8 -10 23.3 5.6
 2 -8 10 42.5 7.6
 2 -8 9 29.4 7.3
 -2 8 9 25.7 5
 -2 -8 -9 20.5 4.4
 -2 8 9 33.9 6.6
 2 -8 9 26.8 6.5
 2 8 -9 11.6 4.7
 -2 8 8 153.08 10.3
 -2 8 8 147.39 12.2
 -2 -8 -8 137.19 9.9
 2 -8 8 144.59 13.6
 2 8 -8 124.49 10.6
 2 -8 8 123.89 11.9
 2 8 -7 16.7 4.9
 -2 -8 -7 21.2 4.6
 2 -8 7 28 6.4
 -2 8 7 26 4.4
 2 -8 7 27.8 6.6
 -2 8 7 17.7 4.4
 -2 8 7 26.1 6.3
 -2 8 6 43.3 5.4
 2 -8 6 52.39 8.1
 -2 8 6 34.6 6.7
 2 8 -6 48.2 6.8
 -2 -8 -6 48.7 6.5
 2 -8 6 45.7 8.1
 -2 8 6 51.69 6.4
 -2 8 5 5.2 3
 2 -8 5 6.8 4.8
 -2 8 5 13.7 5.4
 -2 -8 -5 1.9 3.1
 -2 8 5 7.6 5.2
 2 8 -5 -1.8 4.1
 -2 8 5 7.7 3.7
 2 -8 5 5.1 4
 -2 8 4 43.7 5.5
 -2 8 4 33.8 6.7
 -2 8 4 37.5 6.8
 2 -8 4 30.8 6.7
 -2 8 4 39.6 5.5
 2 8 -4 37.4 5.8
 -2 -8 -4 35 6.1
 2 -8 3 35.7 7
 -2 8 3 35.7 5.2
 -2 8 3 25.4 5.6
 -2 8 3 28.2 6
 -2 8 3 31.8 5.2
 2 8 -3 31.6 5.2
 -2 -8 -3 29 5.5
 -2 8 2 24.5 5.9
 2 -8 2 26.6 6.2
 -2 8 2 24.9 4.3
 -2 8 2 14.1 5.1
 2 8 -2 27.7 4.9
 -2 8 2 22.4 4.5
 -2 -8 -2 28.4 6
 2 -8 1 24.7 6.1
 -2 8 1 29.7 4.6
 -2 8 1 31.9 6.4
 2 8 -1 17.7 5.3
 2 8 -1 34.7 5.3
 -2 8 1 25.5 5.7
 -2 8 1 30.7 5.3
 -2 -8 -1 24.9 5.8
 2 -8 0 9.3 5.1
 -2 8 0 3.9 2.3
 -2 8 0 4.8 3.9
 -2 8 0 -3.7 5.2
 -2 8 0 0.8 2.7
 2 8 0 5.2 2.9
 -2 -8 0 1 4.2
 -2 8 -1 34.2 6.7
 -2 8 -1 27.5 4.2
 -2 8 -1 14.1 4.4
 2 8 1 25.1 6
 -2 -8 1 37.1 7
 2 8 1 24 4.2
 -2 8 -1 28.4 5.3
 -2 8 -2 25.3 4.4
 2 8 2 27.3 6.5
 2 8 2 25.3 4.1
 -2 8 -2 16.8 4.6
 -2 8 -2 21 5.4
 -2 -8 2 24.1 5.8
 -2 8 -3 31 4.5
 2 8 3 27.5 6.2
 -2 8 -3 25.9 5.5
 -2 8 -3 30.3 6.5
 2 8 3 27.4 4.5
 -2 -8 3 22.3 5.9
 -2 8 -4 32.1 7.5
 2 8 4 33.7 6.3
 -2 -8 4 40.2 7.6
 2 8 5 3.2 4.8
 -2 8 -5 4.3 4.5
 -2 -8 5 7.1 4.1
 -2 8 -6 37.1 7.7
 2 8 6 43.6 7.5
 -2 -8 6 49 8.5
 -2 -8 7 32.6 7.6
 -2 8 -7 28.9 7.2
 2 8 7 28.3 6.6
 2 8 7 29.7 6.8
 2 8 8 151.28 13.2
 -2 -8 8 151.88 14
 2 8 8 176.68 13.5
 -2 8 -8 127.39 12.7
 2 8 9 26.6 7.1
 2 8 9 29.9 6.5
 -2 8 -9 25.2 7
 -2 -8 9 24.7 6.7
 2 8 10 27.9 7
 2 8 10 21.7 5.8
 -2 8 -10 28.6 6.9
 -2 -8 10 29.3 7.2
 -2 -8 11 15.8 5.6
 2 8 11 4.3 4.7
 -2 8 -11 7.7 4.5
 2 8 11 14.3 5.8
 2 8 12 16.2 5.9
 2 8 12 24.9 6.2
 -2 8 -12 22.3 6.9
 -2 -8 12 11.9 4.9
 -2 -8 13 50.09 9.3
 2 8 13 79.19 10.2
 2 8 13 60.49 8.4
 2 -8 -13 55.69 9.4
 -2 8 -13 69.69 10.1
 2 8 14 10.6 5.3
 -2 8 -14 11.6 5.9
 2 8 14 3.9 4.1
 -2 -8 14 10.5 6.3
 2 -8 -14 9.1 5.3
 -2 -8 15 28.4 8
 2 8 15 33.8 7.8
 -2 8 -15 30.7 7.9
 2 8 15 40 6.9
 2 -8 -15 30.6 7.8
 -2 8 -16 4.8 4.9
 2 8 16 10.7 6.1
 2 8 16 9.1 4.8
 2 -8 -16 2.8 5.3
 -2 -8 16 1 5
 -2 8 -17 1.9 5.2
 2 8 17 6.9 5.1
 2 8 17 6.8 5.1
 -2 -8 17 -1.5 4.3
 2 -8 -17 -0.3 5.2
 -2 -8 18 13.9 7.1
 -2 8 -18 13.1 6.1
 2 8 18 5.1 4.9
 2 -8 -18 21.4 7.3
 2 8 18 10.8 5.4
 -2 8 -19 34.6 8
 2 -8 -19 47.1 9.8
 -2 -8 19 49.1 10
 2 8 19 33.2 7.8
 2 -8 -20 19.8 7.3
 2 8 20 51.89 9
 -2 -8 20 40.7 9.5
 -2 8 -20 25.2 7.3
 2 -8 -21 6.2 5.7
 2 8 21 7.1 4.6
 -2 -8 21 17.4 8.2
 -2 8 -21 1.5 5.4
 2 9 -17 -2.4 4.6
 2 -9 17 2.9 4.5
 2 -9 17 -5.4 5.3
 -2 9 16 35.1 7.4
 2 9 -16 18.4 6.5
 2 -9 16 27.9 7.2
 2 -9 16 41 9.3
 2 -9 15 4.4 5.4
 -2 9 15 8.3 4.2
 -2 9 15 11.2 5.8
 2 9 -15 1.6 4.7
 2 -9 15 6.4 4.5
 2 -9 14 -2.8 4.6
 -2 9 14 6.7 4
 -2 9 14 5.2 5.3
 2 9 -14 7 5.9
 2 -9 14 1.5 4.3
 -2 9 13 7.9 4.1
 2 -9 13 15.4 6.1
 2 -9 13 6.9 4.5
 -2 9 13 16.3 6.1
 2 9 -13 10.7 5.5
 -2 9 12 -3 5.4
 2 -9 12 4.7 5.5
 2 9 -12 -0.4 5.2
 2 -9 12 2.2 4.1
 -2 9 12 4.4 4
 2 -9 11 69.69 9.7
 2 -9 11 66.69 10.5
 -2 9 11 60.89 7.7
 -2 9 11 62.59 8.9
 2 9 -11 48.7 7.5
 2 -9 10 19 6
 2 -9 10 16.6 5.9
 -2 9 10 16.4 4.7
 -2 9 10 20 6.3
 2 9 -10 10.7 4.6
 2 -9 9 13 6.3
 -2 9 9 15.4 4.3
 -2 9 9 10.1 4.3
 -2 9 9 21 5.6
 2 9 -9 3.7 4.1
 2 -9 9 8.9 4.9
 2 -9 8 3.9 4.1
 -2 9 8 1.8 2.7
 -2 9 8 9 4.8
 -2 9 8 8.1 4.4
 2 9 -8 -4.7 5.2
 2 -9 8 2.7 4.3
 2 -9 7 9.7 5
 -2 -9 -7 13.2 4.3
 -2 9 7 3.9 3
 -2 9 7 8 4.5
 2 9 -7 1.9 4.3
 -2 9 7 4.5 3.4
 2 -9 7 5.2 4.9
 2 -9 6 25.8 6.4
 2 9 -6 16.3 5
 -2 9 6 32 6.6
 -2 9 6 21.9 6
 -2 -9 -6 28.2 5.8
 -2 9 6 22.4 4.6
 -2 9 5 7.8 4.3
 2 9 -5 0.7 3.5
 -2 9 5 17.8 6.3
 2 -9 5 11.2 4.7
 -2 -9 -5 9.9 4.2
 -2 -9 -4 5.5 4.2
 2 9 -4 4.7 3.5
 2 -9 4 10.6 4.7
 -2 9 4 -1.3 4.6
 -2 9 4 11.9 4.9
 -2 -9 -3 12.5 5
 2 -9 3 8.5 4.4
 -2 9 3 4.5 4.4
 2 9 -3 4.5 3
 -2 9 3 11.8 4.8
 -2 9 2 18.3 4.6
 -2 9 2 16.8 5.3
 2 -9 2 15.4 5.1
 2 9 -2 4.4 5.1
 -2 9 2 15 5.9
 -2 -9 -2 21.9 5.8
 2 9 -2 16.2 4
 -2 9 1 4.4 2.5
 2 9 -1 8.4 3.2
 -2 9 1 -2.5 4.6
 2 9 -1 -0.3 4.8
 -2 9 1 3.1 4
 -2 -9 -1 10.2 5
 -2 9 0 1.4 2.6
 -2 9 0 0.4 4.2
 2 9 0 -0.6 4.2
 -2 -9 0 9.5 4.7
 -2 9 0 4 4.1
 -2 9 -1 3.4 4
 -2 9 -1 9.1 4.9
 -2 -9 1 6.2 4.9
 -2 9 -1 7.5 3.9
 2 9 1 2.2 4.4
 -2 9 -2 16.4 5.7
 -2 -9 2 27.5 6.9
 -2 9 -2 13.9 5.2
 2 9 2 11.6 4.8
 -2 9 -2 15.7 4.8
 -2 9 -3 10 5.1
 2 9 3 14.9 6.1
 -2 -9 3 8.3 4.6
 -2 9 -3 11.4 4.5
 -2 9 -4 3.9 3.7
 2 9 4 16.9 6.3
 -2 9 -4 15.5 5.7
 -2 -9 4 13 5.6
 -2 9 -5 17.6 6.4
 -2 -9 5 7.4 5.2
 2 9 5 4 4.9
 2 9 6 21.7 6
 2 9 6 35.3 7.3
 -2 -9 6 25.8 6.7
 -2 9 -6 35.4 7.2
 2 9 7 14.5 5.6
 2 9 7 5.2 5.1
 -2 9 -7 10.6 5.4
 -2 -9 7 6.7 4.1
 2 9 8 8 4.7
 2 9 8 6.1 4.6
 -2 9 -8 6.9 5.5
 -2 -9 8 5.6 5.5
 2 9 9 11.6 5.2
 2 9 9 11 4.8
 -2 9 -9 8.4 5.7
 -2 -9 9 3.2 4.6
 2 9 10 10.3 5.1
 2 9 10 7 4.6
 -2 9 -10 9.9 5.5
 -2 -9 10 19.9 7
 2 9 11 66.59 9.5
 2 9 11 63.19 8.9
 -2 9 -11 58.99 9.8
 -2 -9 11 66.69 10.6
 2 9 12 1.5 4.4
 2 9 12 4.9 4.8
 -2 9 -12 -1.3 5.4
 -2 -9 12 4.8 4.9
 2 9 13 15.5 6.6
 -2 9 -13 13.1 5.8
 2 9 13 5.5 4.8
 -2 -9 13 9.4 5.8
 -2 9 -14 2.1 4.9
 2 9 14 5.7 5.3
 2 9 14 1.4 4.6
 -2 -9 14 3.4 5.6
 -2 9 -15 5.9 4.9
 -2 -9 15 9 6.2
 2 9 15 6.1 5
 2 9 15 8.8 5.7
 -2 -9 16 36.8 9.5
 2 9 16 40.1 8.3
 -2 9 -16 39.4 8.7
 2 9 16 40.2 7.7
 -2 9 -17 10 6.2
 2 9 17 1.8 4.8
 2 9 17 7.6 5.5
 -2 -9 17 3.7 5.1
 2 -9 -17 -4.2 5.9
 2 -10 11 2 4.2
 2 -10 11 6.1 5.8
 -2 10 11 -3.3 6.4
 2 10 -11 -4.1 5.6
 2 -10 10 6.5 5.2
 2 10 -10 1.7 4.4
 2 -10 9 5.8 4.2
 -2 10 9 6.1 5.4
 2 10 -9 5.7 4.5
 2 -10 8 9.8 5.3
 -2 10 8 8 5.1
 2 -10 7 0.4 4.1
 -2 10 7 0.1 3.4
 -2 10 7 3.4 4.3
 2 10 -7 -12 5.2
 -2 10 6 6.9 4.5
 -2 10 6 4.2 3.3
 2 -10 6 1.6 4.1
 2 -10 5 11.8 5.6
 -2 10 5 4.5 4.3
 -2 10 5 14 5.6
 -2 -10 -4 11.2 5.2
 2 -10 4 15.6 5.8
 -2 10 4 13.1 5.6
 2 10 -4 9.7 6.4
 -2 10 4 12.4 5.3
 -2 -10 -3 17.8 5.7
 -2 10 3 2.4 4.1
 -2 10 3 9.4 4.5
 2 10 -3 8.7 6.1
 -2 10 2 -2.5 5.7
 -2 10 2 -2.5 3.8
 2 10 -2 0.2 5.2
 -2 -10 -2 -1.2 4.3
 -2 -10 -1 1.9 4.4
 -2 10 1 -9.4 6.6
 2 10 -1 -7.9 6.7
 -2 10 1 3.2 4.3
 -2 10 0 19.2 6
 -2 -10 0 22.6 6.2
 -2 10 0 10.6 5.6
 2 10 0 24 7.6
 -2 -10 1 -2.9 4.5
 -2 10 -1 7.2 4.7
 2 10 1 -1.9 5.4
 -2 10 -1 -4.5 5.3
 -2 -10 2 3.2 4.6
 -2 10 -2 3.9 4.3
 2 10 2 0.2 4.8
 -2 10 -2 7.8 5.8
 -2 10 -3 8.2 4.1
 -2 10 -3 14.7 5.6
 2 10 3 10.2 5.6
 -2 10 -3 8 5
 -2 -10 3 8.1 5
 2 10 4 14.4 5.9
 -2 10 -4 7.8 5.4
 -2 10 -4 11.9 4.8
 -2 10 -4 10.7 6
 -2 -10 4 15 6.1
 -2 10 -5 8.8 4
 2 10 5 14.1 5.5
 2 10 5 7 4.7
 -2 10 -5 9 5.8
 -2 -10 5 9.5 5.9
 2 10 6 2.6 4.6
 2 10 6 4 4.6
 -2 10 -6 2.2 4
 -2 10 -6 0.2 4
 -2 -10 6 -0.7 4.9
 2 10 7 -2.2 4.7
 2 10 7 0.6 4.1
 -2 10 -7 -3.2 5.6
 -2 -10 7 4 5.3
 -2 -10 8 7.3 5.3
 2 10 8 6.9 5.4
 2 10 8 7.3 6.1
 -2 10 -8 3.2 5.5
 2 10 9 18.5 5.9
 2 10 9 11.1 5.9
 -2 10 -9 11.8 5.9
 -2 -10 9 20.2 6.2
 2 10 10 0.8 4.5
 2 10 10 -2.7 6.1
 -2 10 -10 4.8 5.2
 -2 -10 10 10.6 6.6
 2 10 11 -8.1 6.8
 -2 -10 11 0.8 5.2
 2 10 11 -1.8 4.6
 3 0 0 -0.1 1
 -3 0 0 0.9 1.6
 -3 0 0 0.5 1.4
 -3 0 0 0.8 0.9
 3 0 0 2.3 1.9
 -3 0 -1 149.88 7.2
 -3 0 1 152.78 7.3
 -3 0 1 156.68 4.5
 -3 0 -1 158.58 6.9
 -3 0 1 144.29 6.6
 3 0 1 151.48 7
 3 0 -1 148.39 7
 3 0 -1 159.98 5.3
 -3 0 -1 149.29 4.3
 3 0 -2 373.36 8.4
 -3 0 -2 373.86 10.6
 3 0 2 380.26 11.2
 -3 0 2 370.86 10.6
 3 0 -2 389.96 11.2
 -3 0 -2 369.86 7.1
 -3 0 2 367.26 11.4
 -3 0 -2 366.96 11.2
 -3 0 -3 884.61 11.4
 3 0 -3 886.41 13.3
 3 0 -3 909.31 17.1
 3 0 -3 900.11 7.5
 -3 0 -3 891.91 7.7
 -3 0 -3 906.01 16.7
 3 0 3 880.91 17.3
 -3 0 3 899.31 16.7
 -3 0 -3 880.41 17.4
 3 0 3 926.61 18.4
 -3 0 3 901.81 18
 3 0 -4 1344.57 17.1
 3 0 -4 1328.77 20.8
 -3 0 4 1289.27 20.8
 3 0 4 1346.57 21.6
 -3 0 4 1349.77 20.8
 3 0 4 1317.77 22.2
 -3 0 -4 1301.87 21.4
 -3 0 4 1354.96 22.5
 -3 0 -5 459.85 13.1
 -3 0 5 529.85 13.5
 3 0 5 492.15 13.5
 -3 0 5 514.15 13.2
 3 0 -5 498.35 10.9
 3 0 -5 483.95 12.9
 -3 0 5 490.55 14
 -3 0 -6 707.53 16.4
 -3 0 6 715.03 16.3
 3 0 6 670.13 13.8
 3 0 6 697.63 16.4
 -3 0 6 714.93 16.1
 3 0 -6 722.53 13.6
 -3 0 6 698.33 16.9
 -3 0 7 154.78 7.8
 3 0 -7 163.58 6.8
 3 0 7 162.28 7
 3 0 7 177.98 8.6
 -3 0 7 160.28 8.1
 -3 0 -7 161.78 8.2
 -3 0 7 176.78 9
 3 0 8 1166.48 18.7
 -3 0 8 1251.17 22.4
 3 0 -8 1192.78 18.7
 3 0 8 1215.68 22.7
 -3 0 -8 1197.18 20.5
 -3 0 -8 1180.18 22
 -3 0 8 1228.18 23.7
 -3 0 9 893.91 20.8
 3 0 9 888.71 16.7
 3 0 -9 884.41 16.8
 3 0 9 904.61 20.3
 -3 0 -9 922.51 18.2
 -3 0 -9 881.61 19.5
 -3 0 9 908.61 19.9
 -3 0 10 63.99 5.6
 -3 0 10 52.79 5.7
 3 0 10 52.39 4.4
 -3 0 -10 56.69 4.9
 3 0 10 58.49 5.8
 3 0 -10 67.79 5.3
 -3 0 -10 52.79 4.7
 -3 0 -10 57.79 5.5
 -3 0 11 998.6 23.2
 -3 0 11 1049 22.7
 -3 0 11 1001.7 21
 3 0 11 1020 18.7
 -3 0 -11 1046.4 20.3
 3 0 11 1031 22.9
 -3 0 -11 1015.8 19.9
 3 0 12 1014 19.3
 -3 0 -12 1054.19 21.1
 3 0 12 1065.19 23.7
 -3 0 -12 1065.69 20.8
 -3 0 12 1077.99 22.3
 -3 0 12 1052.29 24.6
 -3 0 -13 9.9 2.6
 -3 0 13 17.9 3.9
 -3 0 -13 8.6 2.6
 -3 0 13 14.7 3.8
 3 0 13 11.5 3.7
 -3 0 14 142.69 8.8
 3 0 14 144.39 9.5
 -3 0 -14 139.49 7.9
 -3 0 -14 136.09 7.9
 -3 0 15 50.89 5.7
 -3 0 -15 48.6 4.9
 3 0 15 51.89 6.2
 -3 0 -15 47.3 4.9
 3 0 16 -0.4 2.8
 3 0 -16 -2.3 3.4
 -3 0 16 1 3
 -3 0 -16 4.8 2.2
 -3 0 -17 35 4.4
 -3 0 17 35.5 5.3
 3 0 -17 25.7 4.8
 3 0 17 35.3 5.5
 -3 0 -18 54.99 5.5
 3 0 18 60.59 7.3
 -3 0 18 40.7 5.5
 3 0 -18 56.99 7.2
 3 0 19 12.2 4.2
 -3 0 19 18 4.4
 -3 0 -19 10.4 3
 3 0 -19 9.1 4.6
 -3 0 20 234.48 12.9
 3 0 20 224.78 13.8
 3 0 -20 236.88 13.5
 3 0 -21 17.6 5.2
 -3 0 -21 19.5 4.2
 -3 0 21 29.8 5.5
 3 0 21 35.9 6.4
 3 0 -22 8.2 4.8
 -3 0 -22 14.8 4.1
 -3 0 22 11.9 4.4
 3 0 22 20.9 5.4
 3 0 -23 130.59 11.2
 -3 0 23 146.89 10.9
 -3 0 -23 143.59 10
 3 0 23 119.79 11
 -3 0 -24 97.39 8.7
 3 0 24 85.09 9.7
 -3 0 24 105.59 9.7
 3 0 -24 96.49 9.9
 3 0 25 54.99 8.1
 -3 0 -25 62.19 7.3
 3 0 -25 39.2 7.2
 -3 0 25 49.99 7.2
 3 0 26 -1 4.5
 -3 0 -26 2.2 3.6
 -3 0 26 2.9 3.4
 3 0 27 2 4.6
 3 0 -27 -5.9 5.2
 -3 0 -27 3 4.2
 -3 0 27 -0.2 3.3
 -3 0 -28 24.2 5.2
 3 0 -28 36.7 7.1
 -3 0 28 25.1 5.6
 3 0 28 36.9 7.3
 -3 0 -29 5.6 4.2
 3 0 -29 13.2 5.6
 3 0 29 3.2 4.8
 3 0 30 1 4.2
 3 0 -30 9.1 5.5
 3 0 31 17.2 5.5
 3 0 -31 27.5 6.7
 3 1 -31 0.5 4.9
 3 -1 31 0.3 4.1
 3 -1 30 14.7 6.2
 3 1 -30 13.1 6
 3 -1 29 7.9 5.1
 3 1 -29 19 5.9
 3 -1 28 -0.5 4.2
 3 1 -28 -6.7 6
 3 -1 27 33.5 7
 -3 -1 -27 41.5 5.7
 3 1 -27 43.2 7.5
 3 -1 26 62.39 8.8
 -3 -1 -26 59.89 6.7
 -3 1 26 58.59 7.3
 3 1 -26 57.59 8.8
 -3 1 25 72.59 8
 -3 -1 -25 77.89 7.3
 3 -1 25 73.49 9.4
 3 1 -25 78.69 9.3
 3 1 -24 295.17 16.9
 -3 1 24 263.67 14.2
 -3 -1 -24 279.47 12.5
 3 -1 24 257.87 16.3
 -3 1 23 108.09 9
 3 1 -23 109.59 10.4
 3 -1 23 84.69 9.6
 -3 1 22 98.59 8.7
 3 -1 22 101.09 10.1
 3 1 -22 97.89 10.1
 -3 1 21 128.39 9.4
 3 1 -21 163.48 12.2
 3 -1 21 139.29 11.3
 -3 1 20 186.38 11
 -3 -1 -20 188.98 8.6
 3 -1 20 191.48 13
 3 1 -20 194.38 12.8
 -3 -1 -19 44.3 4.3
 -3 1 19 51.99 6.1
 3 -1 19 58.49 7.5
 3 1 -19 48.4 6.8
 3 -1 18 26.1 5.4
 -3 1 18 22.6 4.4
 -3 -1 -18 17.6 3.3
 3 1 -18 17 5
 -3 -1 -18 24 3.3
 -3 1 17 221.48 11.1
 3 1 -17 224.88 12.7
 -3 -1 -17 219.78 9.1
 -3 -1 -17 221.48 9.2
 3 -1 17 211.78 12.6
 -3 1 16 65.09 6.3
 3 1 -16 70.49 7.3
 -3 -1 -16 49.5 4.3
 3 -1 16 55.69 6.7
 -3 -1 -16 64.09 4.9
 3 -1 15 7.7 3.5
 -3 -1 -15 12.4 2.6
 -3 1 15 20 4
 -3 -1 -15 8.8 2.1
 -3 1 15 10.5 3.5
 3 -1 14 48.6 6
 -3 1 14 62.99 5.9
 -3 1 14 45.1 5.7
 -3 -1 -14 42.7 4
 -3 -1 -14 53.39 4.4
 -3 -1 -13 405.56 13.3
 -3 1 13 410.46 15.3
 -3 1 13 403.76 13.4
 -3 -1 -13 406.66 11.6
 -3 -1 -13 419.06 11.1
 3 -1 13 420.06 15.9
 -3 1 12 1583.34 29
 -3 -1 -12 1581.64 22.5
 -3 -1 -12 1543.45 25.1
 3 -1 12 1526.85 29.4
 -3 -1 -12 1559.74 20.9
 3 -1 11 273.07 8.5
 -3 -1 -11 252.67 8.7
 3 -1 11 252.07 11.9
 -3 -1 -11 261.37 8.5
 -3 -1 -11 244.98 9.9
 -3 1 11 263.77 11.8
 3 -1 10 457.15 10.5
 -3 -1 -10 474.65 11.3
 3 -1 10 477.85 15.7
 -3 -1 -10 469.35 11
 -3 -1 -10 462.85 13.1
 -3 1 10 451.75 14.9
 -3 1 9 231.38 11.1
 3 -1 9 230.28 7.2
 -3 -1 -9 231.58 7.7
 3 -1 9 229.98 10.8
 -3 -1 -9 223.28 8.9
 -3 -1 -9 216.18 7.5
 -3 1 9 217.18 10.3
 -3 1 8 473.65 15.5
 3 -1 8 477.25 9.8
 -3 -1 -8 471.15 10.7
 3 -1 8 485.45 15.4
 -3 -1 -8 473.85 12.7
 -3 -1 -8 484.05 10.7
 -3 1 8 458.15 14.2
 -3 -1 -7 1445.86 17.9
 3 -1 7 1463.05 26.1
 -3 1 7 1413.46 25.7
 -3 -1 -7 1434.56 21.4
 3 -1 7 1457.35 16.2
 -3 1 7 1446.06 24.6
 -3 1 6 896.31 20.1
 3 -1 6 866.51 12.2
 -3 -1 -6 888.61 13.4
 -3 1 6 896.31 19
 3 1 -6 873.81 18
 3 -1 6 870.51 19.8
 -3 -1 -6 847.92 16.3
 3 -1 5 456.65 8.7
 -3 -1 -5 491.45 9.6
 3 -1 5 492.35 14.5
 -3 1 5 457.05 14.1
 -3 1 5 473.45 11.1
 -3 1 5 488.15 13.9
 -3 -1 -5 473.75 12
 3 1 -4 525.85 11.1
 -3 -1 -4 536.85 9.6
 -3 -1 -4 524.55 12.2
 3 -1 4 529.45 14.9
 -3 1 4 524.25 14.8
 -3 1 4 537.05 11.6
 -3 -1 -4 517.35 12.5
 -3 1 4 518.05 14.2
 -3 1 3 573.14 14.8
 -3 -1 -3 576.94 9.4
 -3 -1 -3 578.84 12.3
 3 -1 3 556.34 15.1
 3 1 -3 557.24 11.4
 -3 1 3 571.64 11.9
 -3 -1 -3 564.04 13
 -3 1 2 925.71 18.8
 -3 1 2 921.91 8.7
 -3 1 2 926.61 15
 -3 -1 -2 936.21 14.9
 3 -1 2 939.21 19.5
 3 1 -2 900.41 14.4
 3 1 -2 924.01 10
 -3 -1 -2 910.01 16.5
 -3 -1 -1 450.35 11.8
 -3 1 1 436.06 6.1
 -3 -1 -1 444.76 10
 3 -1 1 440.26 13.2
 3 1 -1 444.16 10.1
 3 1 -1 416.76 6.1
 -3 1 1 437.06 10.3
 -3 1 1 438.36 12.9
 3 1 -1 452.45 12.3
 -3 -1 0 1527.05 21.8
 -3 1 0 1520.45 19.4
 -3 1 0 1554.54 24.2
 -3 1 0 1466.55 11.8
 3 1 0 1531.85 12.3
 -3 -1 0 1491.35 17.9
 3 1 0 1553.94 19.2
 3 -1 0 1545.15 24.8
 -3 -1 0 1517.75 18.8
 3 1 0 1571.04 22.5
 3 -1 -1 444.26 11.4
 -3 -1 1 397.96 10.3
 -3 1 -1 422.06 12.9
 3 1 1 442.26 6.2
 -3 -1 1 423.06 9.4
 3 1 1 439.66 10.5
 3 -1 -1 442.76 13.4
 -3 1 -1 419.36 10.3
 3 1 1 447.26 12
 -3 -1 1 432.76 12
 3 -1 -2 920.01 16.4
 -3 -1 2 931.71 15.9
 3 1 2 955.7 8.9
 3 1 2 916.71 15.5
 -3 -1 2 952.3 14.1
 3 -1 -2 942.71 19.4
 -3 1 -2 905.11 15.5
 -3 1 -2 927.71 19.2
 3 1 2 913.61 17
 -3 -1 2 938.01 17.9
 3 -1 -3 588.14 15.6
 -3 -1 3 562.84 12.9
 -3 -1 3 549.95 14.1
 3 -1 -3 564.04 9.2
 -3 1 -3 544.65 14.9
 3 1 3 565.14 12.6
 -3 -1 3 579.34 11.2
 3 -1 -3 548.55 12.9
 -3 1 -3 553.24 12.3
 3 1 3 554.14 13.3
 -3 -1 4 541.45 13.2
 3 -1 -4 489.05 9.2
 3 1 4 496.05 12.7
 3 1 4 531.35 12.5
 -3 -1 4 526.35 11
 3 -1 -4 516.95 14.8
 3 -1 -4 515.05 12.7
 -3 1 -4 519.45 14.8
 -3 -1 4 517.85 14.2
 -3 -1 5 480.75 13.5
 -3 -1 5 481.85 13
 3 -1 -5 490.65 9.5
 3 1 5 471.65 12.3
 -3 -1 5 495.25 11
 3 -1 -5 480.95 12.6
 -3 -1 5 488.65 14.1
 3 1 5 475.75 12.6
 -3 1 -5 492.35 14.7
 3 -1 -5 512.15 14.8
 -3 -1 6 882.71 18.6
 -3 -1 6 866.71 18.1
 3 -1 -6 875.41 13.2
 3 -1 -6 864.61 19.8
 3 1 6 909.01 17.6
 -3 -1 6 885.91 15.3
 3 -1 -6 851.01 17.1
 -3 1 -6 892.31 20
 -3 -1 6 880.61 19.5
 3 -1 -7 1413.36 22.5
 -3 -1 7 1449.15 24.5
 -3 1 -7 1397.76 25.6
 -3 -1 7 1457.65 23.8
 3 -1 -7 1433.46 17.5
 3 1 7 1423.06 22.7
 -3 -1 7 1457.85 20.7
 -3 -1 7 1407.36 25.3
 -3 -1 8 501.75 14.9
 -3 -1 8 476.75 12.4
 3 -1 -8 479.85 10.6
 3 1 8 460.75 13.7
 -3 1 -8 502.35 14.9
 3 1 8 490.45 13.9
 -3 1 -8 468.25 15.2
 3 -1 -8 484.55 13.6
 -3 1 -8 494.45 15
 -3 -1 8 475.95 15.4
 -3 1 -9 225.28 10.4
 -3 -1 9 226.78 9
 -3 -1 9 231.08 10.5
 3 1 9 217.18 9.6
 3 -1 -9 225.58 7.6
 -3 1 -9 228.28 10.3
 3 1 9 221.08 9.7
 3 -1 -9 210.78 9.4
 -3 -1 9 238.58 11.3
 -3 -1 10 460.45 15
 3 1 10 474.15 14.3
 3 -1 -10 485.25 11.5
 -3 -1 10 452.95 15.9
 -3 1 -10 456.35 14.8
 3 -1 -10 446.26 13.9
 3 1 10 468.05 14.5
 -3 -1 10 457.65 13.2
 -3 1 -10 459.05 14.9
 -3 -1 11 275.47 12.1
 3 -1 -11 254.87 8.7
 -3 1 -11 247.58 11.2
 3 1 11 254.27 11.3
 3 -1 -11 240.38 10.5
 -3 1 -11 260.57 11.5
 -3 -1 12 1605.84 29.2
 -3 1 -12 1544.65 23.9
 3 1 12 1529.65 28
 3 -1 -12 1556.34 27.2
 3 -1 -13 429.16 14.8
 -3 -1 13 423.16 15.5
 -3 1 -13 411.76 13
 3 1 13 419.16 15.2
 3 1 14 52.59 6.2
 -3 -1 14 38.6 5.2
 3 -1 -14 56.09 6
 -3 1 -14 48.6 4.9
 3 1 15 10.9 3.3
 -3 -1 15 3.4 3.4
 3 1 15 14.2 4.3
 3 -1 -15 13.3 3.9
 3 1 16 54.89 5.8
 -3 -1 16 63.89 6.9
 3 -1 -16 67.99 6.8
 3 1 16 58.39 6.7
 3 1 17 230.78 11.5
 -3 -1 17 228.28 12.6
 3 -1 -17 236.58 12.2
 3 1 17 223.18 12.6
 -3 1 -18 24.6 4.8
 3 -1 -18 23.9 5.2
 3 1 18 23.7 4.5
 -3 -1 18 26.5 5.1
 3 1 18 26.8 5.4
 3 1 19 50.29 6.9
 3 1 19 57.99 6.5
 3 -1 -19 61.99 7.2
 -3 1 -19 57.79 6.8
 -3 -1 19 54.09 6.9
 3 -1 -20 210.18 12.5
 -3 -1 20 200.38 12.8
 -3 1 -20 190.28 11.6
 3 1 20 189.18 12.7
 3 -1 -21 141.59 10.8
 -3 1 -21 137.59 10.1
 3 1 21 141.49 11.4
 -3 -1 21 144.99 11.3
 3 -1 -22 119.19 10.3
 -3 -1 22 99.59 9.6
 -3 1 -22 88.39 8.6
 3 1 22 124.09 11
 -3 -1 23 101.09 10
 -3 1 -23 94.69 9
 3 -1 -23 131.79 10.9
 3 1 23 114.29 10.9
 -3 -1 24 269.47 16.1
 -3 1 -24 303.47 15.5
 3 1 24 287.47 17.1
 3 -1 -24 260.07 15.3
 -3 -1 25 73.69 9.1
 3 1 25 70.39 9.5
 -3 1 -25 63.29 8
 3 -1 -25 90.89 9.6
 -3 1 -26 53.59 7.4
 3 -1 -26 66.39 8.6
 -3 -1 26 56.09 8.2
 3 1 26 53.49 8.6
 3 -1 -27 52.39 8.2
 -3 -1 27 36.9 6.8
 -3 1 -27 56.19 7.8
 3 1 27 41.8 7.9
 -3 -1 28 -1.6 4.5
 -3 1 -28 2.2 4.1
 3 1 28 2.5 3.6
 3 -1 -28 6 5.1
 -3 1 -29 19.3 5.6
 3 1 29 15.1 5
 -3 -1 29 21.2 5.9
 3 -1 -29 18.1 5.6
 -3 1 -30 17.4 5.7
 3 1 30 17.3 6.2
 3 -1 -30 20.1 6.4
 3 -1 -31 4.2 4
 -3 1 -31 8.4 5
 3 1 31 1.5 4.6
 3 -2 31 34.6 8.1
 3 2 -31 30.6 7.7
 -3 -2 -31 30.1 6.9
 -3 -2 -30 62.49 8.4
 3 -2 30 62.39 9.6
 3 2 -30 39.5 8.1
 3 -2 29 44.9 8.3
 -3 -2 -29 60.09 8
 3 2 -29 43.1 8.4
 3 2 -28 12.2 5.5
 -3 -2 -28 32.7 6.3
 3 -2 28 23.1 6.1
 3 2 -27 50.29 8.5
 -3 -2 -27 57.29 7.4
 3 -2 27 43.4 7.8
 -3 -2 -26 14.1 4.8
 3 -2 26 13.4 5
 3 2 -26 17.1 5.6
 3 2 -25 36.1 7.7
 -3 -2 -25 53.29 6.9
 3 -2 25 38.6 7.1
 -3 2 24 84.09 7.9
 3 2 -24 92.29 10.1
 3 -2 24 77.89 9.6
 -3 -2 -24 78.49 7.8
 3 2 -23 4.1 5.7
 -3 2 23 5.6 3.2
 -3 -2 -23 13.6 4.3
 3 -2 23 8.4 5.6
 -3 -2 -22 149.09 9.7
 -3 2 22 133.09 9.3
 3 2 -22 136.09 11.7
 -3 -2 -22 142.09 7.7
 3 -2 22 132.79 11.6
 -3 2 21 113.39 8.4
 3 2 -21 125.49 11.2
 -3 -2 -21 116.49 6.6
 3 -2 21 119.09 10.8
 -3 -2 -21 132.29 8.9
 -3 2 20 74.59 6.9
 3 2 -20 82.39 9.1
 -3 -2 -20 79.79 5.5
 3 -2 20 64.19 8.2
 3 -2 19 -1.3 3.3
 3 2 -19 8.6 5.6
 -3 -2 -19 3.2 1.2
 -3 -2 -19 11.9 3
 -3 2 19 2 2.8
 -3 2 18 260.17 11.7
 3 2 -18 276.27 14.8
 -3 -2 -18 257.17 7.5
 -3 -2 -18 281.17 8.8
 3 -2 18 278.37 15
 -3 -2 -18 255.07 10.9
 3 -2 17 31.8 5.9
 3 2 -17 36.8 6.1
 -3 -2 -17 41.9 4.8
 -3 2 17 43 5.2
 -3 -2 -17 31 2.8
 -3 -2 -17 37.8 3.5
 -3 -2 -17 30.5 4
 -3 2 16 66.89 6.1
 -3 2 16 50.09 6
 -3 -2 -16 49.9 3.5
 3 2 -16 55.19 7.3
 -3 -2 -16 62.49 4
 -3 -2 -16 61.79 5.3
 -3 -2 -16 43.6 4.5
 3 -2 16 51.19 6.5
 -3 2 15 1.3 2.7
 -3 -2 -15 5 1.8
 -3 -2 -15 8.7 3
 -3 -2 -15 2 1.9
 3 -2 15 3.7 3.1
 -3 -2 -15 2 1.2
 3 2 -14 173.98 10.8
 -3 -2 -14 148.29 5.3
 -3 -2 -14 146.59 6
 3 -2 14 162.68 10.6
 -3 -2 -14 149.99 7.2
 -3 -2 -14 147.69 7.4
 -3 2 14 137.49 9.2
 -3 -2 -13 2.5 1.9
 -3 -2 -13 2.6 1.4
 -3 2 13 2.3 2.2
 -3 -2 -13 3.9 1.4
 3 -2 13 2.3 2.8
 -3 -2 -13 5.7 2.4
 -3 2 12 74.49 6.6
 -3 -2 -12 84.69 5
 3 2 -12 74.99 7.3
 -3 -2 -12 74.99 3.3
 3 -2 12 81.39 7.5
 -3 -2 -12 67.79 4.8
 -3 -2 -11 177.48 6.8
 3 2 -11 183.18 10
 -3 -2 -11 185.18 4.8
 3 -2 11 182.78 10.8
 -3 -2 -11 188.48 7.6
 -3 2 11 175.68 9.5
 3 2 -10 171.98 9.7
 -3 -2 -10 159.98 7.9
 -3 -2 -10 155.88 4.2
 3 -2 10 149.69 9.6
 -3 -2 -10 164.38 6.2
 -3 -2 -10 158.98 6.8
 -3 2 10 169.78 9.1
 3 2 -9 203.48 9.9
 -3 -2 -9 195.78 8.6
 -3 -2 -9 196.28 4.6
 3 -2 9 219.58 11.2
 -3 2 9 183.88 9.3
 -3 -2 -9 205.28 7.5
 -3 -2 -9 212.08 6.6
 3 2 -8 107.79 7.5
 -3 -2 -8 96.29 5.9
 -3 2 8 88.59 6.5
 3 -2 8 94.29 7.5
 -3 -2 -8 92.79 3.3
 -3 -2 -8 101.99 4.3
 -3 -2 -8 89.49 4.9
 3 2 -7 327.47 11.9
 -3 -2 -7 321.97 10.4
 3 -2 7 330.77 13.4
 -3 -2 -7 316.17 6.2
 -3 -2 -7 314.27 9
 -3 -2 -7 320.77 7
 -3 2 7 321.27 11.9
 -3 -2 -6 1921.61 15.8
 -3 2 6 1981 26.8
 -3 -2 -6 1914.11 13.8
 3 2 -6 1977.3 27.1
 -3 2 6 2007.8 20.1
 3 -2 6 1957 31.8
 -3 -2 -6 1918.71 24.6
 -3 -2 -6 1910.11 21.9
 -3 2 6 1954.2 28.8
 -3 -2 -5 217.48 5
 -3 2 5 227.68 6.9
 -3 -2 -5 204.08 8
 -3 -2 -5 198.28 4.5
 3 -2 5 217.48 10.7
 -3 2 5 212.08 9.6
 -3 2 5 220.68 9
 3 2 -5 230.58 9.2
 3 2 -5 230.98 9.9
 -3 -2 -5 213.08 7.5
 -3 2 4 142.09 7.3
 -3 -2 -4 142.59 4.5
 -3 2 4 137.39 5.4
 3 -2 4 137.59 8.5
 3 2 -4 143.39 7.2
 -3 2 4 130.29 7.6
 3 2 -4 147.79 7.8
 -3 -2 -4 141.39 6.2
 -3 2 3 985.7 18.9
 3 2 -3 1029.9 17.4
 -3 -2 -3 994.8 12.4
 -3 2 3 950.2 14.2
 3 -2 3 976.1 21.9
 3 2 -3 968.1 11.2
 -3 2 3 1026.1 20.5
 3 2 -3 1038.1 19.6
 -3 -2 -3 985.1 16.3
 -3 -2 -2 2639.74 28.1
 -3 2 2 2695.73 31.2
 3 2 -2 2672.93 27
 -3 -2 -2 2523.75 21.5
 -3 2 2 2635.24 33.1
 -3 2 2 2617.84 23.5
 3 -2 2 2577.24 35.3
 3 2 -2 2671.63 19.3
 3 2 -2 2659.23 30.6
 -3 -2 -2 2566.44 26.9
 -3 -2 -1 642.24 14.4
 -3 -2 -1 631.34 11.4
 -3 2 1 591.24 11.6
 -3 2 1 614.84 16.3
 -3 2 1 645.74 15.4
 3 2 -1 603.04 9.7
 3 -2 1 603.44 17.3
 3 2 -1 607.34 14.3
 -3 -2 -1 604.24 13.6
 -3 2 0 2331.27 29.3
 -3 -2 0 2348.97 28.2
 3 2 0 2390.36 27.4
 -3 -2 0 2368.76 23.2
 3 2 0 2337.27 20.2
 3 -2 0 2378.46 34.1
 -3 2 0 2369.06 32.1
 -3 -2 0 2363.06 27.3
 -3 2 -1 608.54 15.2
 -3 -2 1 582.54 12.4
 3 2 1 637.54 12
 -3 -2 1 597.04 8.9
 3 2 1 618.84 11
 3 -2 -1 640.14 17.8
 3 -2 -1 618.34 15.8
 -3 -2 1 607.94 14.8
 3 2 1 647.24 14
 -3 2 -1 617.14 16.7
 -3 -2 1 606.74 14.4
 -3 -2 2 2669.93 31.5
 -3 -2 2 2564.34 27.1
 3 2 2 2556.14 23.6
 -3 -2 2 2637.64 17.4
 3 2 2 2630.54 23.6
 3 -2 -2 2600.44 36.1
 -3 2 -2 2641.74 31.7
 3 -2 -2 2617.84 32.7
 -3 2 -2 2629.94 34.5
 3 2 2 2607.54 27.5
 -3 -2 2 2613.24 30.8
 3 -2 -3 1020.3 22.8
 3 2 3 994.7 14.5
 -3 -2 3 984.6 17.5
 3 2 3 1021.9 15.5
 -3 -2 3 970.4 10.3
 3 -2 -3 1007.3 20.7
 -3 2 -3 982.5 19.6
 -3 2 -3 1017 22
 3 2 3 1040.6 17.3
 -3 -2 3 1005 20
 -3 -2 3 1009.9 19.7
 -3 2 -4 137.59 8.5
 3 2 4 136.99 6.4
 -3 -2 4 138.79 8
 3 2 4 132.19 5.4
 -3 -2 4 147.49 7.5
 3 2 4 138.19 6.2
 -3 -2 4 135.49 4
 3 -2 -4 126.19 7.5
 3 -2 -4 128.39 8.5
 -3 -2 4 131.59 7.7
 -3 2 -5 209.48 10.6
 -3 -2 5 215.08 10
 3 2 5 222.58 6.9
 -3 -2 5 210.88 9.2
 3 -2 -5 206.08 8
 3 2 5 221.58 8.2
 -3 -2 5 210.98 5.3
 3 -2 -5 205.28 10.7
 3 -2 -5 220.08 10
 3 2 5 206.88 7.8
 -3 -2 5 208.28 9.8
 -3 -2 6 1933.01 30.1
 3 2 6 1952.1 20.1
 3 -2 -6 1944.71 24.7
 -3 -2 6 1961.5 27.7
 3 2 6 1980.5 25
 -3 -2 6 1905.61 17.7
 3 -2 -6 1926.01 32.2
 3 -2 -6 1903.91 29.1
 -3 2 -6 1933.01 31.8
 3 2 6 1899.71 23.4
 -3 -2 6 1990.3 30.4
 3 -2 -7 341.97 12.8
 -3 -2 7 346.57 13.1
 3 -2 -7 320.27 10.3
 3 2 7 318.27 10.7
 -3 -2 7 318.17 7.9
 -3 2 -7 321.07 13.4
 -3 -2 8 97.09 4.8
 -3 -2 8 94.49 7.3
 3 -2 -8 99.89 6
 3 2 8 98.29 6.4
 3 -2 -8 97.09 7.1
 -3 -2 9 207.48 10.8
 3 -2 -9 196.38 8.4
 3 2 9 188.78 9
 -3 -2 9 210.28 7.5
 3 -2 -9 203.48 10.1
 3 -2 -10 151.78 9
 3 -2 -10 157.48 7.8
 -3 -2 10 145.99 9.4
 -3 2 -10 159.78 6.2
 -3 -2 10 157.98 7
 3 2 10 165.68 8.7
 -3 -2 11 171.18 10.4
 -3 2 -11 182.78 7.1
 3 2 11 172.08 9.4
 3 -2 -11 179.78 10
 3 -2 -12 67.59 6.6
 -3 2 -12 68.09 4.7
 -3 -2 12 85.39 7.7
 3 2 13 8.3 3.6
 -3 2 -13 0.9 1.5
 -3 -2 13 5.2 3.6
 3 -2 -13 4.8 2.8
 3 -2 -14 156.58 10.1
 3 2 14 170.18 10.1
 -3 2 -14 149.29 7.5
 -3 -2 14 157.38 10.7
 -3 2 -14 154.98 10.4
 3 2 15 4.2 2.8
 -3 2 -15 1.8 1.8
 -3 2 -15 0.6 3.2
 -3 -2 15 6.5 3.8
 3 -2 -15 0.9 2.7
 3 -2 -16 51.39 6.5
 3 2 16 51.49 6
 -3 2 -16 57.09 6.8
 -3 -2 16 45.7 6.3
 3 -2 -17 45 6.4
 3 2 17 34.8 5.5
 -3 2 -17 29.7 5.5
 -3 -2 17 40.3 6.4
 3 2 18 256.47 13.1
 -3 -2 18 273.87 15.2
 3 -2 -18 261.77 14
 -3 2 -18 272.47 14.5
 -3 2 -19 1.5 3.4
 3 2 19 -0.5 3
 -3 -2 19 12.6 5
 3 -2 -19 10.2 4.7
 3 2 20 75.09 7.8
 -3 -2 20 75.89 8.7
 -3 2 -20 60.89 7.6
 3 -2 -20 81.19 8.6
 3 2 21 108.49 9.3
 -3 -2 21 121.19 11
 3 -2 -21 130.59 10.9
 -3 2 -21 132.49 10.9
 3 2 22 135.49 10.5
 3 -2 -22 140.59 11.5
 -3 -2 22 145.89 12.1
 -3 2 -22 146.29 11.4
 -3 2 -23 2.5 4
 -3 -2 23 -1.8 3.3
 3 2 23 10.3 4.7
 3 -2 -23 7.1 4.5
 3 2 24 75.89 9.6
 -3 -2 24 67.49 9
 3 -2 -24 81.29 9.1
 -3 2 -24 65.09 8.4
 3 2 25 41.1 7.2
 -3 2 -25 26.3 6.1
 -3 -2 25 38 7.3
 3 -2 -25 46 7.5
 3 2 26 20.2 6.2
 -3 -2 26 18.9 6.1
 -3 2 -26 14.7 5.2
 3 -2 -26 20.6 5.8
 3 -2 -27 49.2 8.1
 -3 -2 27 60.99 9.2
 3 2 27 44.5 7.9
 -3 2 -27 44.8 7.6
 -3 -2 28 21.2 6.7
 -3 2 -28 21.5 6
 3 -2 -28 31.7 7.3
 3 2 28 23.9 6.6
 3 2 29 47.1 8.3
 -3 2 -29 39.9 7.7
 -3 -2 29 41.9 8
 3 -2 -29 60.79 9.4
 -3 -2 30 48.6 8.9
 -3 2 -30 48.4 8.2
 3 2 30 47.1 9
 3 -2 -30 50.89 8.8
 3 -2 -31 35 7.7
 -3 2 -31 36.8 7.7
 3 2 31 30.7 7.3
 -3 -2 31 27.1 7.1
 -3 -3 -30 13 5.2
 3 3 -30 6.4 5.2
 3 -3 30 9.1 5.6
 3 3 -29 67.49 10.2
 3 -3 29 77.09 10.8
 -3 -3 -29 65.09 8.6
 3 3 -28 28.4 7.8
 -3 -3 -28 31.3 6.3
 3 -3 28 33 7.2
 3 3 -27 7 6.2
 3 -3 27 10.1 5.4
 -3 -3 -27 17.1 5.1
 3 3 -26 4.9 4.9
 -3 -3 -26 11.5 4.5
 3 -3 26 8.9 5.2
 3 3 -25 48.1 8.7
 -3 -3 -25 44.5 6.5
 3 -3 25 44.2 7.8
 3 -3 24 1.2 3.3
 3 3 -24 -1.2 5.1
 -3 -3 -24 5.1 3.2
 3 3 -23 48.9 8.1
 3 -3 23 49.7 7.6
 -3 -3 -23 45.7 6.2
 3 3 -22 26.3 7
 -3 3 22 11.6 3.5
 3 -3 22 16.4 5.7
 -3 -3 -22 19.6 4.5
 -3 3 21 96.89 7.5
 3 3 -21 96.99 9.9
 3 -3 21 94.19 9.8
 -3 -3 -21 84.79 6
 -3 -3 -21 88.49 7.8
 -3 -3 -20 114.49 6.7
 3 3 -20 144.79 11.9
 3 -3 20 118.19 11
 -3 -3 -20 133.59 9.1
 -3 3 20 125.89 8.3
 3 -3 19 35.8 6.6
 3 3 -19 41 7
 -3 3 19 41 5.1
 -3 -3 -19 32 3.7
 -3 -3 -19 32.3 4.8
 -3 3 18 74.39 6.5
 3 3 -18 72.09 8.9
 3 -3 18 71.69 8.4
 -3 -3 -18 66.99 6.2
 -3 -3 -18 64.99 4.7
 -3 3 18 66.79 7.2
 3 -3 17 43.6 6.7
 -3 -3 -17 36.3 4.6
 3 3 -17 42.6 6.9
 -3 3 17 38.8 5.7
 -3 -3 -17 40.8 3.6
 -3 -3 -16 21.9 2.7
 -3 -3 -16 29.6 4
 3 -3 16 21 5.5
 -3 3 16 25 4.8
 -3 -3 -15 320.87 9
 -3 -3 -15 299.67 5.8
 3 3 -15 339.87 15.6
 -3 -3 -15 294.07 6.2
 3 -3 15 328.47 16.1
 -3 -3 -15 324.77 11.9
 -3 3 15 326.47 13.9
 -3 -3 -14 18.2 2.3
 3 3 -14 24.2 5.9
 -3 3 14 17.3 3.9
 3 -3 14 19.2 5
 -3 -3 -14 16.2 1.7
 -3 -3 -14 14 1.6
 -3 -3 -14 23.1 3.5
 -3 -3 -13 70.39 3.5
 3 3 -13 85.49 7.9
 -3 3 13 69.29 6.4
 3 -3 13 76.49 7.9
 -3 -3 -13 77.89 5.6
 -3 -3 -13 73.69 4.1
 -3 -3 -12 169.28 5.7
 3 3 -12 163.88 10.3
 3 -3 12 170.88 11.1
 -3 -3 -12 167.88 7.8
 -3 -3 -12 166.38 5.9
 -3 3 12 167.28 9.5
 -3 -3 -11 45.5 3.3
 3 3 -11 50.99 6.6
 -3 -3 -11 41.9 4
 3 -3 11 37.4 5.6
 -3 -3 -11 43.5 3
 -3 3 11 44.2 5
 -3 -3 -10 102.99 5
 3 3 -10 107.49 8.2
 3 -3 10 97.79 8.4
 -3 -3 -10 108.19 5.9
 -3 -3 -10 106.19 4.6
 -3 3 10 112.79 7.7
 -3 -3 -9 55.09 3.9
 -3 3 9 66.19 4.9
 3 3 -9 65.39 6.4
 3 -3 9 51.19 6.3
 -3 -3 -9 54.99 4.2
 -3 -3 -9 52.99 3.3
 -3 3 9 53.89 5.4
 -3 3 8 29.5 4.1
 -3 3 8 36.8 3.9
 -3 -3 -8 25 2.9
 -3 -3 -8 29.1 3
 3 -3 8 25.8 4.7
 -3 -3 -8 30.2 2.6
 -3 3 7 35.2 3.7
 -3 3 7 34.2 4.4
 -3 -3 -7 31.7 3
 -3 -3 -7 33.7 3.5
 3 3 -7 36.9 5.1
 -3 -3 -7 28.9 4.1
 3 -3 7 30.8 4.9
 -3 -3 -7 31.1 2.7
 -3 -3 -6 448.76 9.9
 -3 -3 -6 456.75 11.8
 -3 3 6 462.55 12.2
 3 3 -6 474.05 13.9
 -3 3 6 438.86 14.1
 3 -3 6 432.36 16.2
 -3 -3 -6 459.45 10.1
 -3 -3 -5 558.64 13.4
 3 3 -5 585.94 14.9
 -3 3 5 556.04 13.4
 -3 -3 -5 535.55 7.2
 3 -3 5 568.74 18.3
 -3 3 5 578.64 16.1
 -3 -3 -5 571.94 11.7
 -3 -3 -4 55.39 4.8
 -3 3 4 56.19 4.6
 3 3 -4 55.49 4.9
 -3 -3 -4 49.5 2.7
 -3 -3 -4 48.1 3.7
 -3 3 4 51.99 5.3
 3 -3 4 45.5 5.7
 3 3 -4 47.9 4.8
 -3 -3 -3 235.58 9.3
 3 3 -3 246.58 9.1
 3 3 -3 262.67 10.3
 -3 3 3 251.87 9.3
 -3 3 3 230.98 10.5
 -3 -3 -3 245.58 6.4
 3 -3 3 258.07 12.4
 -3 -3 -3 239.98 8.2
 -3 -3 -2 338.37 11.4
 3 3 -2 341.27 10.1
 -3 3 2 338.97 10.8
 -3 3 2 328.97 12.5
 -3 -3 -2 337.77 8.3
 3 -3 2 337.57 14.1
 -3 -3 -2 341.67 10.2
 3 3 -2 346.77 11.4
 3 3 -1 220.38 7.8
 -3 3 1 225.28 9
 3 3 -1 220.58 8.9
 -3 -3 -1 233.58 7.4
 3 3 -1 217.88 4.5
 3 -3 1 236.08 12
 -3 3 1 231.08 10.7
 -3 -3 -1 237.98 9.8
 -3 -3 -1 231.28 8.7
 -3 -3 0 87.59 6.3
 3 3 0 81.79 4.7
 -3 -3 0 83.99 4.9
 3 3 0 76.09 3.2
 3 3 0 80.09 5.2
 3 -3 0 95.69 7.9
 -3 3 0 79.59 6.5
 -3 -3 0 81.09 5.6
 -3 -3 1 225.08 9.3
 3 3 1 223.28 6.3
 3 -3 -1 243.78 12.3
 -3 -3 1 216.18 10
 3 3 1 225.38 6.9
 3 -3 -1 226.48 5.8
 3 3 1 238.08 9.4
 -3 -3 1 222.38 8.3
 3 3 1 228.88 6.1
 -3 3 -1 228.88 10.9
 3 3 1 231.88 8.5
 -3 -3 2 355.06 13
 3 -3 -2 337.27 7.9
 3 3 2 336.47 10.9
 -3 -3 2 338.07 10.6
 3 -3 -2 336.27 14.4
 3 3 2 345.37 8.1
 3 3 2 332.67 7.3
 3 3 2 332.27 9.8
 -3 3 -2 334.67 13.3
 3 -3 -2 330.87 13.4
 3 3 3 242.58 5.9
 3 -3 -3 262.07 12
 3 -3 -3 243.38 7.2
 3 3 3 253.87 9.4
 -3 -3 3 236.18 9.3
 3 3 3 237.18 8.1
 3 3 3 237.78 7.3
 3 -3 -3 237.78 12.2
 -3 -3 3 243.48 11.1
 -3 3 -3 235.38 11.5
 3 3 4 51.09 4.4
 3 -3 -4 51.39 5.7
 3 -3 -4 48.7 3.7
 -3 -3 4 53.69 4.9
 3 3 4 45.5 3.7
 -3 -3 4 40.3 5
 3 3 4 49.2 2.7
 3 -3 -4 54.19 6.3
 -3 3 -4 49.6 5.9
 3 3 4 52.99 3.9
 3 -3 -5 575.24 19.1
 3 -3 -5 579.24 12.6
 -3 -3 5 566.84 17.5
 3 3 5 565.74 13.6
 -3 -3 5 564.84 15.5
 3 3 5 574.74 12.8
 3 -3 -5 595.74 18.3
 3 3 5 556.64 11.8
 -3 3 -5 572.04 18.3
 3 -3 -6 447.16 17.3
 3 3 6 447.96 10.5
 3 -3 -6 437.76 11.5
 3 3 6 459.65 12.2
 3 -3 -6 472.35 16.4
 -3 3 -6 425.96 16.2
 -3 -3 6 452.95 16.1
 3 3 7 31.1 2.9
 3 -3 -7 37.1 5.2
 3 3 7 28.8 3.6
 3 -3 -7 29.8 4
 -3 -3 7 39.4 5.5
 3 -3 -7 38.5 3.8
 3 -3 -8 32.7 4.9
 3 -3 -8 25.2 3.4
 3 -3 -8 29.8 4
 -3 -3 8 30.1 1.6
 -3 -3 8 34.5 5.2
 -3 -3 8 27.6 1.8
 3 -3 -9 64.49 6.7
 3 -3 -9 55.49 4.9
 -3 -3 9 63.99 6.9
 -3 3 -9 50.09 2.7
 -3 -3 9 53.69 3
 -3 3 -10 109.99 9.1
 -3 3 -10 104.49 4.3
 -3 -3 10 112.19 8.8
 -3 -3 10 111.29 4.9
 3 -3 -10 106.09 8.4
 -3 3 -11 41.6 3.1
 -3 -3 11 50.69 6.7
 3 3 11 45.5 6.1
 -3 3 -11 47.9 6.5
 3 -3 -11 37.6 5.4
 -3 3 -12 170.78 6.6
 3 3 12 166.08 10.7
 -3 -3 12 156.58 10.9
 3 -3 -12 164.88 10.8
 -3 3 -12 162.78 11.1
 3 3 13 83.19 7.9
 -3 -3 13 81.09 8.4
 -3 3 -13 75.39 4.7
 -3 3 -13 87.59 8.7
 3 -3 -13 66.89 7.2
 -3 3 -14 17.4 5.2
 -3 3 -14 21.2 3
 3 3 14 19.2 4.8
 3 -3 -14 19.8 4.8
 -3 -3 14 26.5 5.5
 -3 3 -15 323.17 10.7
 -3 -3 15 322.97 16.5
 3 3 15 295.37 14.5
 -3 3 -15 346.57 16.7
 3 -3 -15 348.07 16.2
 3 -3 -16 22.5 5.1
 3 3 16 15.6 4.4
 -3 3 -16 26 3.5
 -3 3 -16 23.8 5.5
 -3 -3 16 27.1 5.8
 3 3 17 38.8 6.1
 -3 3 -17 38.2 6.6
 -3 -3 17 33.7 6.2
 3 -3 -17 45.2 6.6
 3 3 18 65.79 7.4
 -3 3 -18 66.59 8.3
 -3 -3 18 69.79 8.6
 3 -3 -18 71.09 8.1
 -3 3 -19 35.6 6.5
 3 3 19 33.6 6
 -3 -3 19 32.6 6.2
 3 -3 -19 34.5 6.5
 3 3 20 124.09 10.3
 -3 -3 20 113.79 11.1
 -3 3 -20 110.09 10.5
 3 -3 -20 129.99 11.3
 3 -3 -21 97.89 10.1
 -3 -3 21 96.19 10.4
 3 3 21 92.09 9.2
 -3 3 -21 89.69 10
 3 -3 -22 12.6 4.4
 3 3 22 8.4 3.7
 -3 -3 22 9.2 4.9
 -3 3 -22 11.6 5.1
 -3 -3 23 38.7 7.4
 3 3 23 55.99 7.8
 -3 3 -23 63.69 8.8
 3 -3 -23 50.49 7.7
 3 3 24 2.4 3.8
 -3 -3 24 -1.9 5.4
 3 -3 -24 -2.3 4.2
 -3 3 -24 -0.5 4.1
 -3 -3 25 34.5 7.1
 -3 3 -25 44.1 7.7
 3 -3 -25 39.3 7.7
 -3 3 -26 -3.1 5.5
 -3 -3 26 6.3 4.4
 3 -3 -26 3.4 4.7
 3 -3 -27 5.7 4.7
 -3 -3 27 11.5 4.1
 -3 -3 27 8.3 5.3
 -3 3 -27 1.1 4.8
 -3 -3 28 26 5.9
 -3 3 -28 11.9 6
 3 -3 -28 41.5 8.2
 -3 -3 28 30.8 7.5
 3 -3 -29 69.79 10.2
 -3 -3 29 57.69 7.9
 3 3 29 63.49 9.6
 -3 3 -29 48.9 8.8
 -3 -3 29 73.89 10.9
 -3 3 -30 9.6 5.1
 3 3 30 7.3 6.5
 -3 -3 30 16.8 6.7
 3 -3 -30 13.3 6.1
 3 4 -29 14.8 7.1
 -3 -4 -29 9.5 5
 3 -4 29 12.4 6.1
 3 -4 28 32.8 7.3
 3 4 -28 47.3 9.4
 -3 -4 -28 43.4 7.2
 3 4 -27 64.99 10.4
 -3 -4 -27 54.49 7.8
 3 -4 27 46.4 8.5
 -3 -4 -26 7.3 3.7
 3 -4 26 6 4.5
 3 4 -25 21.6 6.6
 -3 -4 -25 26.8 5.4
 3 -4 25 25.9 6.4
 3 4 -24 6.3 5.8
 -3 -4 -24 -1.6 3.1
 3 -4 24 2.6 4.2
 3 4 -23 6.7 5.7
 3 -4 23 0.3 3.4
 -3 -4 -23 1.9 2.9
 3 4 -22 45.2 8
 3 -4 22 42.5 7.4
 -3 -4 -22 34.6 5.6
 -3 -4 -21 53.59 6.7
 3 4 -21 72.89 9.5
 3 -4 21 61.39 8.6
 3 4 -20 8.5 5.8
 -3 4 20 4.1 3
 -3 -4 -20 2.2 2.6
 3 -4 20 3.2 3.9
 -3 -4 -19 40.7 5.5
 -3 4 19 33.1 5.2
 3 4 -19 62.59 8.8
 3 -4 19 52.09 7.7
 -3 4 18 1.4 2.8
 3 4 -18 12.9 6.1
 -3 -4 -18 4.3 2.9
 3 -4 18 2 3.8
 3 -4 17 180.18 12.9
 -3 -4 -17 172.08 10.3
 3 4 -17 172.48 12.7
 -3 4 17 176.08 10.8
 -3 4 16 231.68 12
 3 4 -16 258.37 14.7
 3 -4 16 252.27 15.2
 -3 -4 -16 229.58 11.5
 -3 4 15 31.8 4.9
 3 -4 15 45 7.3
 -3 -4 -15 37.5 5
 -3 -4 -14 380.46 14
 -3 -4 -14 351.76 6.4
 3 4 -14 390.76 16.9
 3 -4 14 405.86 18.4
 -3 4 14 385.06 14.8
 -3 -4 -13 188.88 9.7
 -3 -4 -13 176.38 5.7
 3 4 -13 188.18 11.9
 3 -4 13 175.98 12.3
 -3 4 13 187.08 10.2
 -3 -4 -12 108.79 5
 -3 4 12 137.19 8.1
 3 4 -12 123.79 9.7
 3 -4 12 121.29 10.1
 -3 -4 -12 116.79 7.5
 -3 4 12 107.29 7.8
 -3 -4 -11 206.58 7.4
 -3 4 11 224.98 9.8
 3 4 -11 234.68 12.5
 3 -4 11 210.78 12.9
 -3 -4 -11 212.68 9.7
 -3 4 11 217.78 10.7
 -3 -4 -10 428.26 11.1
 -3 4 10 456.65 13.9
 3 -4 10 448.46 18.3
 -3 4 10 456.45 15.2
 -3 -4 -10 422.26 13.3
 3 4 -10 485.85 16.8
 -3 -4 -9 115.29 6.1
 -3 4 9 126.39 7.6
 3 4 -9 124.59 8.9
 -3 -4 -9 104.79 6.6
 3 -4 9 125.49 9.9
 -3 4 9 113.99 7.7
 -3 -4 -8 181.28 8
 3 4 -8 217.48 10.8
 -3 4 8 195.68 9.4
 3 -4 8 199.18 12.1
 -3 4 8 196.38 10
 -3 -4 -8 198.88 8.7
 -3 4 7 12.1 3.2
 3 4 -7 28.1 5.1
 -3 4 7 15.1 3.3
 -3 -4 -7 23.2 3.2
 3 -4 7 17.3 4.7
 -3 4 6 97.49 7.3
 -3 -4 -6 98.59 6.3
 3 4 -6 95.59 7.2
 -3 4 6 100.59 6.8
 3 -4 6 88.69 8.2
 -3 -4 -5 159.48 8.2
 3 4 -5 160.58 8.7
 -3 4 5 162.88 8.6
 3 -4 5 149.49 10.5
 -3 4 5 158.08 9.1
 -3 -4 -4 277.07 10.9
 3 4 -4 278.37 10.6
 -3 4 4 283.37 11.5
 -3 -4 -4 266.87 7
 3 -4 4 279.27 14
 -3 4 4 282.37 12
 3 4 -3 327.07 11
 -3 4 3 352.66 12.9
 3 -4 3 336.47 15.3
 -3 -4 -3 317.97 8.6
 -3 4 3 305.37 12.6
 -3 -4 -3 324.67 12.2
 -3 4 2 97.59 7.5
 -3 -4 -2 104.69 7.4
 3 4 -2 106.89 6.3
 -3 4 2 91.49 6.9
 -3 -4 -2 95.69 5.2
 3 -4 2 112.59 9.2
 3 4 -2 98.99 6.5
 -3 4 1 777.32 20.5
 -3 -4 -1 779.82 19.5
 3 4 -1 763.62 15.2
 -3 4 1 754.22 19
 -3 -4 -1 749.62 15
 3 -4 1 733.63 22.5
 3 4 -1 741.83 16.8
 -3 4 0 42.4 5.5
 -3 -4 0 48.4 5.8
 3 4 0 47.7 4.1
 3 4 0 39.2 2.2
 -3 -4 0 40.4 4
 3 4 0 42.8 3.9
 3 4 0 46.3 4.3
 3 -4 0 46.3 6.6
 3 4 1 754.32 15.7
 3 4 1 758.62 14.9
 -3 -4 1 743.03 20
 3 4 1 769.72 13.5
 3 4 1 733.93 10.6
 -3 -4 1 722.53 16.4
 3 -4 -1 758.42 23
 -3 4 -1 757.02 21
 -3 4 -2 87.29 7.5
 -3 -4 2 106.59 8.1
 3 4 2 97.39 4.7
 3 4 2 103.19 5.7
 3 4 2 92.69 5.2
 -3 -4 2 90.09 6.2
 3 -4 -2 96.79 8.7
 -3 -4 3 313.97 13.8
 3 4 3 327.27 7.5
 -3 -4 3 291.77 11.4
 3 -4 -3 281.97 14.5
 3 4 3 334.67 9.4
 -3 4 -3 320.07 14.3
 3 4 3 316.77 9.4
 3 4 4 265.97 6
 3 -4 -4 276.27 9.5
 -3 -4 4 293.37 13.5
 -3 -4 4 271.37 11.4
 3 4 4 268.67 8.3
 3 -4 -4 286.87 14.5
 -3 4 -4 280.37 13.6
 3 -4 -4 268.57 13.6
 3 4 4 272.27 8.3
 3 4 5 148.99 6
 3 4 5 151.28 6.1
 3 -4 -5 162.08 7.7
 -3 -4 5 157.48 10.3
 3 -4 -5 141.39 10.4
 3 -4 -5 172.58 11.1
 -3 4 -5 152.18 10.3
 3 4 6 94.39 4.5
 -3 -4 6 98.89 8.5
 3 4 6 95.99 4.9
 3 -4 -6 80.39 8.6
 3 -4 -6 98.99 8.7
 3 -4 -6 93.39 6.1
 3 4 7 23 2.3
 3 -4 -7 20.3 3.2
 -3 -4 7 27 5.4
 3 4 7 21 2.6
 3 -4 -7 15.4 4.2
 3 -4 -8 203.88 9.6
 -3 -4 8 207.78 12.4
 3 -4 -8 205.58 12.3
 -3 4 -9 108.89 3.4
 -3 -4 9 126.69 10.1
 3 -4 -9 110.29 9.3
 -3 4 -9 112.69 9.9
 3 -4 -10 454.35 18.6
 -3 4 -10 449.36 7.9
 3 4 10 428.36 17.9
 -3 -4 10 462.65 19.2
 3 4 10 440.16 13.8
 -3 4 -10 450.05 19.1
 3 4 11 218.98 13.1
 -3 -4 11 233.18 14.1
 3 4 11 226.88 10
 -3 -4 11 206.18 5.2
 -3 4 -11 207.88 6.1
 -3 4 -11 218.68 13.8
 3 -4 -11 197.58 12.7
 -3 4 -12 123.99 10.6
 -3 4 -12 122.59 5.1
 3 4 12 109.29 9.6
 -3 -4 12 122.99 10.5
 3 4 12 118.69 7.7
 -3 -4 12 113.49 4.5
 3 -4 -12 122.19 10.2
 3 -4 -13 195.98 13
 -3 4 -13 192.38 6.9
 3 4 13 171.38 11.9
 -3 -4 13 192.88 13.4
 -3 -4 13 180.78 6.3
 -3 4 -13 192.68 13.2
 -3 4 -14 383.16 10.4
 3 4 14 370.06 17.3
 -3 -4 14 358.86 18.3
 -3 -4 14 370.16 9.6
 -3 4 -14 364.36 18.2
 3 -4 -14 394.56 18.4
 3 4 15 46.1 7
 -3 -4 15 40.7 7.2
 -3 -4 15 36.8 3.5
 -3 4 -15 33.6 6.8
 3 -4 -15 44.9 7.2
 3 4 16 245.68 14.4
 -3 -4 16 268.27 16.6
 -3 -4 16 240.48 8.9
 -3 4 -16 238.78 15.3
 3 -4 -16 242.18 15.1
 3 4 17 155.58 11.7
 -3 -4 17 155.78 13
 -3 -4 17 164.68 7.8
 -3 4 -17 168.78 13.3
 3 -4 -17 145.89 12.1
 -3 -4 18 1.4 2
 -3 -4 18 4.6 4.2
 3 4 18 4.7 4.2
 -3 4 -18 3.6 4.1
 3 -4 -18 0.8 4.2
 3 -4 -19 25.8 6
 -3 -4 19 35.1 7.4
 3 4 19 31 6.1
 -3 4 -19 50.49 8
 -3 -4 19 43.4 4.7
 3 -4 -20 -1.7 4.4
 -3 4 -20 -8.5 5.1
 3 4 20 -0.5 3.7
 -3 -4 20 1.4 2.3
 -3 -4 20 -0.6 4
 3 -4 -21 43.3 7.3
 -3 4 -21 66.29 9
 3 4 21 48.6 7.4
 -3 -4 21 63.59 6
 -3 -4 21 65.39 9.4
 -3 4 -22 36.8 7.3
 3 -4 -22 42.1 7.6
 3 4 22 41.8 7.1
 -3 -4 22 44.7 8.1
 -3 -4 22 37.3 4.9
 3 4 23 9.3 5.3
 3 -4 -23 5.4 4.3
 -3 4 -23 11.1 5.8
 -3 -4 23 2.2 2.4
 -3 -4 23 2.7 4.3
 3 4 24 6.7 4.9
 -3 -4 24 1 3
 -3 -4 24 -2.9 4.3
 3 -4 -24 -3.4 4.4
 -3 4 -24 1.3 4.7
 -3 4 -25 38.9 8
 3 -4 -25 23.3 6.7
 3 4 25 30 6.7
 -3 -4 25 28.4 7.2
 3 -4 -26 4.1 4.4
 3 4 26 13.5 5.1
 -3 -4 26 10.1 5.9
 -3 4 -26 16.2 5.8
 3 -4 -27 52.59 8.9
 -3 4 -27 35.7 7.6
 -3 -4 27 61.99 10.5
 3 -4 -28 21.9 6.7
 -3 4 -28 15.3 5.8
 -3 -4 28 23.4 6.9
 -3 -4 29 14.6 6.3
 3 -4 -29 10.8 5.9
 3 -5 27 0.7 4.5
 3 5 -27 5.3 6.2
 -3 -5 -26 4.1 3.6
 3 -5 26 4.3 4.3
 3 5 -25 38.7 8.6
 -3 -5 -25 22.3 5.4
 3 -5 25 31.4 7.1
 3 5 -24 32.9 7.1
 -3 -5 -24 42.2 6.9
 3 -5 24 39.5 7.6
 3 5 -23 11.4 6.6
 -3 -5 -23 -1.9 3.2
 3 -5 23 2.1 4.3
 3 5 -22 23.2 7.3
 3 -5 22 21.3 5.6
 -3 -5 -22 16.8 4.7
 3 5 -21 19.2 6.4
 -3 -5 -21 21.6 5
 3 -5 21 26.6 6.3
 3 -5 20 19.9 5.4
 3 5 -20 26.2 6.5
 3 -5 20 27.2 6.9
 -3 -5 -20 22.6 5
 3 -5 19 36 7.1
 -3 5 19 33.8 5.2
 3 -5 19 40.2 7.7
 3 5 -19 57.09 8.7
 -3 -5 -19 44.7 6.2
 3 -5 18 25.1 6.2
 -3 5 18 33.8 5.4
 3 -5 18 24.1 6
 3 5 -18 25.9 6.7
 -3 -5 -18 29.3 5.3
 3 -5 17 65.79 8.8
 3 5 -17 72.49 9.1
 -3 -5 -17 65.09 7.2
 -3 5 17 67.79 6.8
 3 5 -16 213.28 13.9
 3 -5 16 204.78 14.4
 -3 -5 -16 205.48 11.9
 -3 5 16 210.38 11.4
 3 5 -15 258.17 14.9
 3 -5 15 234.98 15.1
 -3 -5 -15 243.48 12.7
 -3 5 15 246.78 12.2
 -3 5 14 39.3 5.4
 3 5 -14 57.69 8.3
 -3 5 14 57.89 6.5
 -3 -5 -14 32.5 5.3
 3 -5 14 40.2 7
 -3 5 13 202.58 10.7
 -3 5 13 204.18 10.9
 -3 -5 -13 194.38 6.5
 3 5 -13 209.18 12.9
 3 -5 13 212.38 14
 -3 -5 -13 194.58 10.9
 -3 5 12 64.79 6.3
 -3 -5 -12 77.99 4.9
 -3 5 12 95.79 7.7
 3 5 -12 90.99 9.2
 3 -5 12 73.39 8.8
 -3 -5 -12 75.79 6.9
 -3 -5 -11 194.58 8.1
 -3 5 11 219.98 11.1
 3 5 -11 200.58 12.2
 3 -5 11 192.38 13.4
 -3 -5 -11 208.88 10.9
 -3 5 11 194.48 10.4
 -3 -5 -10 277.47 10.2
 -3 5 10 272.27 12.3
 3 5 -10 270.07 13.5
 3 -5 10 268.87 15.5
 -3 -5 -10 271.47 12.1
 -3 5 10 284.27 12.4
 -3 5 9 192.08 10.2
 -3 -5 -9 195.18 8.9
 -3 5 9 192.08 10.6
 3 5 -9 205.28 11.7
 3 -5 9 201.28 13.3
 -3 -5 -8 49.2 5
 3 5 -8 68.29 7.2
 -3 5 8 60.09 6.1
 -3 5 8 58.59 5.9
 3 -5 8 53.39 7.4
 -3 5 7 128.79 8.8
 3 5 -7 150.48 9.5
 3 -5 7 137.69 10.8
 -3 -5 -7 140.09 8.2
 -3 5 7 130.89 8.6
 -3 -5 -6 122.39 7.9
 -3 5 6 133.19 9
 3 5 -6 119.39 8.4
 3 -5 6 127.99 10.6
 -3 5 6 126.89 8.5
 -3 5 5 59.79 6.3
 3 5 -5 58.89 6.1
 -3 -5 -5 57.69 5.8
 -3 5 5 62.59 6.3
 3 -5 5 57.39 7.2
 -3 5 4 199.48 10.8
 3 5 -4 198.48 9.7
 -3 5 4 181.08 10.5
 3 -5 4 193.78 12.5
 -3 -5 -4 187.78 10.1
 -3 5 3 41.6 5.2
 3 -5 3 47.2 6.7
 -3 -5 -3 48.3 5.5
 3 5 -3 49.99 5.1
 -3 5 3 43.8 5.5
 -3 -5 -3 40.1 3.6
 3 -5 2 9.5 3.9
 -3 5 2 15.8 3.5
 -3 -5 -2 11.3 2.4
 3 5 -2 13.5 3.5
 -3 5 2 13.8 3.9
 -3 -5 -2 17.5 3.9
 -3 5 1 35.7 5.1
 3 -5 1 29.6 5.5
 3 5 -1 25.4 3.7
 -3 -5 -1 27 4.6
 3 5 -1 24.7 3.7
 -3 5 1 27 4.5
 3 5 -1 22.3 1.3
 -3 -5 -1 24.2 3.4
 3 5 -1 20.8 1.4
 3 5 -1 27.1 3.8
 -3 5 0 -0.3 2.5
 3 -5 0 0.1 3.2
 3 5 0 3.6 1.9
 3 5 0 4.1 2.5
 -3 -5 0 0.6 1.8
 -3 -5 0 2.3 2.6
 3 5 0 1 0.9
 3 5 0 0.5 1.5
 -3 -5 1 27.5 5
 -3 -5 1 24.1 3.7
 -3 5 -1 26.6 2.1
 3 5 1 35.4 3.8
 3 5 1 27.5 3.3
 3 5 1 26.3 3.6
 3 5 1 26.9 2.6
 -3 5 -1 24.6 4.7
 -3 5 -2 15.8 4
 3 -5 -2 14.7 4.3
 3 5 2 12.9 2.5
 3 5 2 14.2 2.2
 -3 5 -2 13.5 1.4
 3 5 2 20.1 2.9
 -3 -5 2 11.6 3.7
 -3 -5 2 19.1 3.6
 3 5 2 17.7 2.9
 3 -5 -3 58.59 7.6
 -3 5 -3 41.9 2.1
 -3 -5 3 51.59 6.6
 3 5 3 48.4 3.6
 3 5 3 38 5.2
 3 5 3 54.39 4.7
 3 5 3 42.3 3.7
 -3 5 -3 43.5 6
 3 5 4 184.28 5.9
 -3 5 -4 184.08 11.8
 -3 5 -4 178.28 3.8
 -3 -5 4 199.48 12.5
 3 5 4 190.28 10.9
 3 -5 -4 200.88 13.1
 3 5 4 189.48 8.5
 3 5 4 197.58 7.3
 3 -5 -5 49.4 7.2
 3 5 5 48.4 2.7
 -3 -5 5 57.49 7.4
 3 5 5 52.09 5.9
 -3 5 -5 46.8 6.6
 3 5 5 51.79 3.6
 3 5 5 47.6 4.3
 -3 5 -5 57.49 7.9
 -3 5 -6 126.19 10.8
 -3 -5 6 131.19 10.6
 3 5 6 133.29 9.1
 3 5 6 115.19 6.5
 3 -5 -6 115.29 10.1
 3 5 6 113.69 4.8
 3 -5 -7 141.69 11.2
 3 5 7 131.19 4.6
 3 5 7 139.89 7
 -3 5 -7 124.39 3.4
 -3 -5 7 138.59 11.1
 3 5 7 143.89 9.3
 -3 5 -7 138.59 11.5
 -3 -5 8 58.09 7.8
 -3 5 -8 62.99 8.4
 3 5 8 49.2 5.9
 3 5 8 61.49 4.8
 3 -5 -8 54.49 7.5
 3 -5 -9 209.98 13.9
 -3 -5 9 202.28 13.6
 3 5 9 179.28 10.2
 3 5 9 186.68 8.1
 -3 5 -9 201.58 13.8
 -3 5 -10 271.67 6.3
 3 5 10 293.77 16
 -3 -5 10 267.67 16
 3 5 10 268.47 12.3
 -3 5 -10 285.27 16.5
 3 -5 -10 295.77 16.5
 3 -5 -11 208.38 14.1
 -3 5 -11 213.88 14.6
 3 5 11 224.18 14.1
 -3 -5 11 202.58 14.3
 3 5 11 214.88 11.1
 -3 -5 12 85.39 10
 3 5 12 72.79 8.8
 3 5 12 90.79 7.5
 3 -5 -12 67.39 9
 -3 5 -12 79.69 9.3
 -3 -5 13 196.78 14.6
 3 5 13 213.28 11
 3 5 13 213.78 13.9
 -3 -5 13 181.38 5.5
 -3 5 -13 208.48 14.9
 3 -5 -13 192.98 13.9
 3 5 14 37.5 7.1
 3 5 14 50.19 6.3
 -3 -5 14 30.1 2.8
 -3 -5 14 32.9 6.8
 3 -5 -14 41.6 7.7
 -3 5 -14 43.4 8.1
 3 5 15 263.77 15.8
 -3 -5 15 269.67 17.6
 -3 -5 15 256.67 8.2
 -3 5 -15 266.97 16.7
 3 -5 -15 254.87 16.2
 3 5 16 227.78 14.8
 -3 -5 16 207.38 15.6
 -3 -5 16 207.58 8
 -3 5 -16 207.08 15.2
 3 -5 -16 215.48 15.2
 -3 -5 17 64.79 9.7
 3 5 17 64.89 8.6
 -3 -5 17 63.69 4.8
 -3 5 -17 81.89 10.1
 3 -5 -17 56.09 8.3
 3 5 18 30.8 6.7
 -3 5 -18 24.9 6.3
 -3 -5 18 24.7 6.9
 3 -5 -18 32.3 6.8
 -3 -5 19 38.8 7.7
 3 5 19 41.5 7.5
 -3 5 -19 34.6 7.2
 3 -5 -19 40.1 7.2
 -3 -5 20 25.2 6.8
 -3 5 -20 24.6 6.9
 3 5 20 7.3 4.6
 3 -5 -20 24.8 6.6
 -3 5 -21 24.5 6.9
 3 5 21 17.1 6
 3 -5 -21 23.7 6.6
 -3 -5 21 24.3 6.5
 -3 5 -22 22.1 6.8
 3 5 22 19.4 6.2
 -3 -5 22 21.6 6.9
 3 -5 -22 17.4 5.6
 -3 5 -23 2 4.6
 3 5 23 0.8 4.8
 -3 -5 23 2.5 5.1
 3 -5 -23 -1.3 4.6
 3 5 24 34.9 7.4
 -3 -5 24 48.2 9.5
 3 -5 -24 43.4 8.3
 -3 5 -24 39.7 8.4
 3 -5 -25 17.4 6.4
 3 5 25 26.8 6.3
 -3 -5 25 31.9 7.9
 -3 5 -25 20 6.5
 3 -5 -26 0.9 4
 3 5 26 12 5.5
 -3 -5 26 2.9 4.5
 -3 5 -26 10.2 4.9
 3 5 27 11.3 5.8
 3 -5 -27 -4.3 6.1
 -3 5 -27 13.8 6.3
 -3 -5 27 2.1 5
 3 -6 25 23.3 7
 3 6 -25 24.3 7.5
 3 6 -24 3.5 4.4
 3 -6 24 12.9 5.8
 3 6 -23 16.9 6.8
 3 -6 23 1.4 4.3
 3 -6 22 -2.4 4.2
 3 -6 22 4.1 3.7
 3 6 -22 3.5 6
 -3 -6 -22 3.3 3.5
 3 -6 21 40.9 8
 3 -6 21 36.4 7.7
 -3 -6 -21 32.1 6.1
 -3 -6 -20 83.59 9.2
 3 6 -20 82.79 10.6
 3 -6 20 82.99 10.9
 3 -6 20 83.29 10.5
 3 -6 19 12.9 5.3
 3 6 -19 14.3 6.6
 -3 -6 -19 11.8 4.3
 3 -6 19 6.6 3.9
 3 -6 18 8.5 4.9
 3 6 -18 21.3 6.6
 -3 -6 -18 16 4.7
 3 -6 18 15.8 5.3
 -3 6 17 17.2 3.9
 3 -6 17 23.9 6.5
 3 -6 17 28.3 6.8
 3 6 -17 23.9 6
 -3 -6 -17 19.2 4.6
 -3 6 16 47.8 5.6
 3 6 -16 59.49 8.6
 -3 -6 -16 46.2 6.5
 3 -6 16 44.8 7.5
 -3 6 15 1 2.6
 3 6 -15 4.4 5
 -3 6 15 4.1 3.7
 -3 -6 -15 -2.6 3.1
 3 -6 15 -2.7 4.3
 3 6 -14 48.4 7.3
 -3 6 14 45.4 6.2
 -3 -6 -14 36.1 5.8
 3 -6 14 33.6 6.9
 -3 6 14 45 5.7
 -3 6 13 20 4.1
 3 6 -13 29.4 6.5
 -3 6 13 30.7 5.6
 -3 -6 -13 18 4.5
 3 -6 13 20.7 5.4
 -3 6 12 84.49 8.1
 -3 -6 -12 77.89 5.4
 3 6 -12 90.69 9.4
 -3 6 12 90.29 7.6
 3 -6 12 84.39 9.5
 -3 -6 -12 73.69 7.5
 -3 -6 -11 60.19 5.2
 3 6 -11 70.49 8
 -3 6 11 63.19 7.1
 3 -6 11 68.89 8.9
 -3 6 11 59.39 6.3
 -3 6 10 33.4 4.7
 3 6 -10 44.9 7
 -3 6 10 23.4 5
 -3 -6 -10 35 4.3
 3 -6 10 27.5 6.1
 -3 -6 -9 281.37 11.9
 -3 6 9 251.57 13.5
 3 6 -9 274.27 13.9
 -3 6 9 270.07 12.6
 3 -6 9 269.77 16.3
 -3 -6 -8 224.38 11.1
 -3 6 8 228.48 12.8
 3 6 -8 215.48 12.2
 3 -6 8 218.68 14.6
 -3 6 8 211.08 11.2
 -3 -6 -7 291.87 12.9
 -3 6 7 295.97 14.4
 3 6 -7 276.27 13.2
 3 -6 7 302.27 17.1
 -3 6 7 289.07 13.1
 3 -6 6 1.2 4
 -3 6 6 8.2 3.4
 3 6 -6 7.8 4.4
 -3 6 6 9.9 4.4
 -3 -6 -6 4.8 3.1
 -3 6 5 34.6 5.2
 3 6 -5 31.8 5.1
 -3 6 5 30 5.5
 3 -6 5 22 5.6
 -3 -6 -5 31.2 5
 -3 6 4 158.08 10.3
 -3 6 4 177.78 7.9
 -3 -6 -4 174.58 10.9
 -3 6 4 169.78 11.2
 3 6 -4 169.98 9.5
 3 -6 4 153.08 12.4
 -3 6 3 63.39 6.8
 -3 6 3 67.59 4.8
 -3 -6 -3 65.09 7.1
 -3 6 3 68.49 7.5
 3 6 -3 74.79 6.6
 3 -6 3 75.99 9
 -3 6 2 148.59 6.7
 -3 -6 -2 154.28 10.7
 -3 6 2 143.59 10.6
 3 6 -2 151.18 8.6
 3 -6 2 133.09 11.3
 -3 6 2 148.59 10.2
 -3 6 1 62.59 4.2
 -3 -6 -1 72.79 7.7
 3 6 -1 63.89 5.7
 -3 6 1 59.19 7.3
 -3 6 1 68.29 7.2
 3 6 -1 52.29 2.7
 3 -6 1 73.19 8.8
 -3 -6 -1 61.69 5.6
 -3 6 0 1.4 3.1
 -3 -6 0 1.1 1.9
 3 -6 0 2.6 3.7
 -3 6 0 3.1 1.5
 3 6 0 5.5 2.9
 -3 6 0 2 3.8
 3 6 0 2.4 3.8
 -3 -6 0 4.8 3.4
 3 6 0 4.6 1.4
 -3 6 -1 65.29 4
 -3 -6 1 70.99 7.9
 3 6 1 57.79 5
 3 6 1 56.59 6.7
 3 6 1 60.19 4.2
 3 -6 -1 70.59 8.7
 -3 6 -1 59.69 7.1
 3 6 1 65.29 5.3
 -3 6 -2 157.58 11.2
 -3 6 -2 140.79 5.4
 -3 -6 2 141.29 11.1
 3 6 2 140.69 7
 3 6 2 148.39 10.8
 3 6 2 151.48 7
 3 -6 -2 156.68 12.4
 3 6 2 139.89 7.2
 3 6 3 67.29 5.2
 3 -6 -3 63.79 8.4
 -3 6 -3 69.79 3.7
 -3 6 -3 71.79 9
 -3 -6 3 63.99 7.9
 3 6 3 72.49 5
 3 6 3 58.59 7.2
 -3 6 -3 74.19 8.1
 3 6 3 62.59 4.6
 -3 6 -4 166.48 5.5
 -3 -6 4 164.18 12.2
 3 -6 -4 172.38 13.3
 3 6 4 172.28 6.7
 3 6 4 189.88 11.8
 3 6 4 160.88 8.2
 -3 6 -4 167.08 11.9
 3 6 4 169.68 7
 -3 6 -4 180.68 13.6
 3 6 5 29.4 4
 -3 6 -5 18.8 5.4
 -3 6 -5 27.7 2.3
 3 6 5 28.5 2.8
 3 6 5 25.4 5.1
 -3 -6 5 35.5 6.6
 -3 6 -5 24.2 5.6
 3 6 6 3 1.3
 -3 6 -6 0.3 0.9
 3 6 6 2.1 3.8
 -3 6 -6 -0.5 4.8
 -3 -6 6 3.8 4.3
 -3 6 -7 278.37 7
 -3 -6 7 294.97 17.1
 3 6 7 308.17 14.9
 -3 6 -7 274.77 16.9
 -3 6 -8 225.88 15.6
 -3 -6 8 224.38 15.4
 3 6 8 205.08 12.3
 3 -6 -8 204.58 14.8
 -3 -6 9 264.07 16.8
 3 6 9 256.27 13.4
 -3 6 -9 263.37 17.1
 3 -6 -9 270.27 16.8
 3 -6 -10 24.6 6.1
 3 6 10 44.5 7.8
 -3 6 -10 35.9 7.4
 3 6 10 34.4 6
 -3 -6 10 43.3 8
 -3 -6 11 52.49 8.4
 -3 6 -11 70.39 9.5
 3 6 11 58.89 8.4
 3 6 11 61.19 7.2
 3 -6 -11 57.39 8.6
 -3 6 -12 75.59 9.7
 -3 -6 12 82.99 10.3
 3 6 12 74.39 9.2
 3 6 12 81.69 7.8
 3 -6 -12 96.89 10.7
 3 6 13 28.6 6.9
 3 6 13 30.2 5.5
 -3 -6 13 26 6.7
 3 -6 -13 33.1 7.5
 -3 6 -13 29.9 7
 -3 6 -14 53.89 9
 3 6 14 45.3 7.5
 3 6 14 53.99 6.6
 -3 -6 14 39.6 7.8
 3 -6 -14 43.3 7.8
 3 6 15 2.6 4
 3 6 15 2 3.8
 -3 6 -15 -5.5 5.6
 -3 -6 15 -2.7 5.2
 3 -6 -15 -3.9 4.6
 -3 -6 16 36.8 8.1
 3 6 16 41.5 7.2
 -3 6 -16 43.4 7.9
 3 -6 -16 40.7 7.5
 3 6 17 29.8 6.8
 -3 6 -17 31 7.5
 -3 -6 17 28.1 7
 3 -6 -17 30.2 7
 -3 -6 18 21.9 7
 3 6 18 16.8 6.1
 -3 6 -18 10.6 5.1
 3 -6 -18 12.3 4.9
 3 6 19 19 6.2
 -3 6 -19 10.4 5.4
 -3 -6 19 7.5 5.3
 3 -6 -19 14.6 6
 3 6 20 88.59 10.6
 -3 6 -20 86.39 11.2
 -3 -6 20 100.69 12.9
 3 -6 -20 90.49 11.3
 -3 -6 21 44 8.8
 -3 6 -21 34 8.2
 3 6 21 37 7.6
 3 -6 -21 45.9 8.9
 -3 6 -22 9.5 5.9
 3 -6 -22 0.2 4.8
 3 6 22 4.9 4.4
 -3 -6 22 7.1 5.5
 -3 6 -23 2.6 4.1
 3 6 23 7.2 4.6
 3 -6 -23 0.9 3.9
 -3 -6 23 11.7 6.7
 3 6 24 5.2 5.4
 -3 -6 24 15.2 7
 3 -6 -24 10 5.4
 -3 6 -24 12.8 6.1
 3 6 25 11.7 5.9
 3 -6 -25 18.6 6.7
 -3 -6 25 14.4 6.6
 -3 6 -25 19.8 7.2
 3 7 -23 17.6 7.1
 3 -7 23 6 4.9
 3 -7 22 12 5.3
 3 7 -22 13.7 6.2
 3 7 -21 32.6 8.1
 3 -7 21 22 6.6
 3 7 -20 25.4 7.1
 3 -7 20 25.6 7.1
 3 7 -19 18.7 6.1
 3 -7 19 16.2 6.2
 3 7 -18 48.5 8.6
 -3 -7 -18 30.9 6.1
 3 -7 18 30.7 7.1
 -3 -7 -17 5.7 3.7
 3 7 -17 10.5 6.1
 3 -7 17 8.4 4.8
 3 7 -16 13 5.7
 -3 7 16 14.9 4.7
 -3 -7 -16 9.6 4.2
 3 -7 16 6.1 4.3
 3 7 -15 33.7 7.6
 -3 7 15 29.9 5.9
 -3 -7 -15 22.8 5.5
 3 -7 15 28.9 6.8
 3 7 -14 25.1 6.8
 -3 7 14 25.2 5.7
 3 -7 14 16.5 5.4
 -3 7 13 4 2.7
 3 7 -13 3.4 4.5
 -3 7 13 5.8 3.7
 3 -7 13 8.9 5.1
 -3 7 12 66.19 8
 3 7 -12 72.29 8.7
 -3 7 12 59.39 6.2
 3 -7 12 65.29 9.3
 -3 7 11 9.7 3.3
 3 -7 11 19.2 5.3
 3 7 -11 15.1 5.1
 -3 7 11 10.4 4.9
 -3 7 10 72.69 8.2
 -3 -7 -10 67.39 6.4
 3 7 -10 64.79 8.1
 -3 7 10 66.99 6.8
 3 -7 10 61.99 8.7
 -3 7 9 17.8 3.9
 3 -7 9 17 5.6
 3 7 -9 17 4.9
 -3 7 9 6.3 3.9
 -3 -7 -9 16.2 3.8
 3 -7 8 40.3 7.6
 3 7 -8 44.2 6.7
 -3 7 8 38.6 6.2
 -3 7 8 46.2 5.9
 -3 -7 -8 41.3 5.5
 -3 -7 -7 151.18 10.2
 -3 7 7 151.58 11.4
 3 7 -7 158.58 10.8
 3 -7 7 164.48 13.5
 -3 7 7 160.08 10.2
 -3 7 6 39.1 5.6
 -3 7 6 41 4.8
 3 7 -6 34.3 5.9
 -3 7 6 33.4 6.1
 3 -7 6 38.8 7.4
 -3 -7 -6 40.6 6
 3 -7 5 176.68 14
 -3 7 5 169.78 8.7
 -3 -7 -5 182.48 11.9
 -3 7 5 167.58 12.3
 3 7 -5 176.48 10.8
 -3 7 5 172.38 10.9
 3 -7 4 57.79 8.4
 -3 7 4 70.69 5.6
 -3 -7 -4 61.59 7.5
 3 7 -4 65.59 6.8
 -3 7 4 61.89 7.9
 -3 7 4 61.49 7
 3 -7 3 17 5.6
 -3 7 3 20.6 3.3
 -3 7 3 20 4.6
 3 7 -3 16.5 3.9
 -3 7 3 11.6 4.5
 -3 -7 -3 24.9 5.3
 -3 7 2 8.9 3.7
 3 -7 2 8.1 4.4
 -3 7 2 16.9 3
 3 7 -2 17.4 4
 -3 7 2 11.9 3.9
 -3 -7 -2 19.6 5.2
 -3 7 1 37.5 5.9
 3 -7 1 43.7 7.4
 -3 7 1 41.4 4.1
 3 7 -1 39.3 5
 -3 7 1 39 6.7
 -3 -7 -1 49.2 7.1
 -3 7 0 10.8 3.9
 3 -7 0 14.6 5.1
 -3 7 0 15.5 2.7
 3 7 0 17 3.7
 -3 7 0 7.1 4.4
 3 7 0 14.1 5.3
 -3 -7 0 19.3 5.2
 -3 7 -1 36.7 7.1
 3 -7 -1 36.8 7.3
 -3 7 -1 44.6 3.9
 -3 -7 1 50.69 7.4
 3 7 1 38 4.5
 3 7 1 43.3 6.9
 -3 7 -1 38.5 6.1
 -3 7 -2 11.7 4.4
 -3 -7 2 16.6 5.1
 3 -7 -2 14 4.9
 -3 7 -2 15.2 5.5
 3 7 2 11.6 3
 3 7 2 7.8 4.5
 -3 7 -3 16.6 4.9
 -3 7 -3 11.6 4
 3 7 3 18.9 3.2
 3 7 3 13.8 4.7
 -3 -7 3 17.1 5.3
 -3 7 -4 69.89 8.3
 -3 -7 4 70.79 9.1
 3 7 4 65.79 7.9
 -3 7 -4 57.89 8.5
 -3 7 -5 173.28 13.2
 -3 -7 5 169.88 13.7
 3 7 5 145.69 11.5
 -3 7 -5 162.38 13.7
 3 7 6 39.9 6.8
 -3 -7 6 43.3 8.1
 -3 7 -6 46.4 7.6
 -3 7 -6 35.4 7.4
 -3 -7 7 146.19 13.2
 3 7 7 154.48 11.6
 -3 7 -7 155.58 13.5
 3 7 8 45.1 6.9
 -3 7 -8 49.5 8.5
 -3 -7 8 41.9 7.9
 -3 -7 9 21.7 6.5
 3 7 9 21.7 5.7
 -3 7 -9 21.1 6.6
 3 7 9 15.1 4.9
 -3 7 -10 78.39 10.5
 3 7 10 72.19 9.5
 3 7 10 65.69 7.8
 -3 -7 10 66.79 9.4
 3 -7 -10 54.59 8.8
 3 -7 -11 13.3 5
 3 7 11 4 4.6
 3 7 11 16.9 5.2
 -3 -7 11 11.4 5.1
 -3 7 -11 15.4 6.5
 3 7 12 72.59 9.6
 3 7 12 67.39 7.9
 -3 7 -12 65.69 10.1
 -3 -7 12 57.39 9.4
 3 -7 -12 60.69 9.2
 3 7 13 7.1 4.7
 3 7 13 4.3 4
 -3 -7 13 3.9 3.9
 -3 7 -13 4.4 5.2
 3 -7 -13 6.2 4.6
 -3 -7 14 26.1 7.2
 3 7 14 23.5 6.7
 3 7 14 23.7 5.3
 -3 7 -14 16.1 6.4
 3 -7 -14 22 6.8
 3 -7 -15 28.2 7.1
 3 7 15 21.9 6.2
 3 7 15 32.5 6.3
 -3 7 -15 17 6.7
 -3 -7 15 29.6 7.8
 3 7 16 9.1 4.8
 -3 -7 16 14.5 5.9
 3 7 16 20.1 5.3
 -3 7 -16 6.1 5.2
 3 -7 -16 7.7 5.3
 3 -7 -17 4 4.8
 3 7 17 6.5 4.8
 3 7 17 16.4 5.5
 -3 -7 17 15.4 6.8
 -3 7 -17 -0.7 4.8
 3 -7 -18 40 8.4
 3 7 18 41.2 8.3
 -3 7 -18 52.69 9.5
 -3 -7 18 30 8.1
 3 7 19 19.2 6.7
 -3 7 -19 7.4 6.1
 -3 -7 19 14.1 6.3
 3 -7 -19 13.2 6.3
 -3 7 -20 38.7 8
 3 7 20 29.1 7.4
 -3 -7 20 19.8 7.2
 3 -7 -20 22.6 6.8
 -3 -7 21 13.9 6.1
 -3 7 -21 18 6.7
 3 -7 -21 19.7 6.5
 3 7 21 17.1 6.4
 3 7 22 5.1 4.8
 -3 7 -22 4.4 5.7
 3 -7 -22 17.6 6.7
 -3 -7 22 12.7 6.8
 -3 7 -23 6.6 5
 3 7 23 1.2 3.5
 3 -7 -23 11.5 6
 -3 -7 23 8.4 6.4
 3 8 -20 5 5.4
 3 -8 20 -1 4.1
 3 8 -19 43 8.9
 3 -8 19 32.1 7.7
 3 8 -18 64.99 10
 3 -8 18 44.2 8.8
 3 8 -17 12.2 5.7
 -3 8 17 12.4 5.3
 3 -8 17 -1.2 4
 3 -8 16 27.2 7.3
 3 8 -16 31.6 7.7
 -3 8 16 37.8 6.5
 3 8 -15 25.5 6.9
 -3 8 15 34.5 6.6
 3 -8 15 32.8 7.3
 -3 8 14 74.09 8.8
 3 8 -14 75.39 9.5
 3 -8 14 82.79 11
 3 8 -13 30.5 6.9
 -3 8 13 39 6.8
 3 -8 13 38.7 8.3
 3 -8 12 5.4 5
 3 8 -12 11 5.5
 -3 8 12 1.9 4.2
 -3 8 11 119.39 10.9
 3 8 -11 121.49 11
 3 -8 11 127.99 12.9
 3 -8 10 10.5 5.6
 3 8 -10 4.7 4.5
 -3 8 10 1.1 4.3
 -3 8 9 94.79 10
 3 8 -9 99.09 9.6
 3 -8 9 82.49 10.6
 -3 -8 -8 11.3 4.1
 3 -8 8 19.8 5.8
 -3 8 8 11.7 3.9
 -3 8 8 20.7 4.1
 3 8 -8 11.7 5
 -3 8 8 14.3 5.3
 3 -8 7 97.39 11.4
 -3 8 7 106.49 8
 -3 -8 -7 94.19 9
 -3 8 7 92.59 10
 3 8 -7 85.09 8.7
 -3 8 7 95.49 8.4
 3 -8 6 31.8 7.4
 -3 8 6 39 5.6
 3 8 -6 37.5 6.4
 -3 8 6 38.3 6.8
 -3 -8 -6 38.6 6.4
 3 -8 5 26.7 6.8
 3 8 -5 38.4 6
 -3 8 5 35.9 7.2
 -3 8 5 32.9 5.5
 -3 -8 -5 32.8 6.1
 -3 -8 -4 46.8 7.3
 -3 8 4 39.9 6
 3 -8 4 48.1 8.3
 3 8 -4 37.3 5.8
 -3 8 4 31.1 6.3
 -3 8 3 4.8 3
 3 -8 3 5.9 4.5
 3 8 -3 18 4.5
 -3 8 3 9.6 4.7
 -3 -8 -3 10.8 3.8
 -3 8 2 18.4 4.8
 3 -8 2 14.9 5.1
 -3 8 2 19.7 5.4
 3 8 -2 32.3 5.1
 -3 8 2 15.6 5.4
 -3 -8 -2 21.2 5.4
 -3 8 1 11.7 4.2
 3 -8 1 9.6 4.4
 -3 8 1 13.8 5.1
 3 8 -1 7.6 3.3
 -3 8 1 2.9 3.9
 3 8 -1 6.3 4.6
 -3 -8 -1 11.3 4.9
 -3 8 0 4.2 3
 3 -8 0 6.6 4.3
 -3 8 0 1 3.7
 -3 8 0 -6.6 4.7
 3 8 0 -1.5 4.6
 -3 -8 0 0.3 3.3
 -3 8 -1 3.6 3.5
 3 -8 -1 9 5
 3 8 1 3.6 4
 -3 8 -1 5.5 4.2
 -3 -8 1 8.8 4.4
 -3 8 -1 -0.9 4.9
 -3 8 -2 22.8 5.6
 3 -8 -2 23.7 6.4
 3 8 2 13.5 4.7
 -3 8 -2 10.7 5.3
 -3 -8 2 14.3 5.3
 -3 8 -3 12.6 4.6
 -3 8 -3 4.7 3.9
 -3 -8 3 17 5.6
 3 8 3 10.1 4.6
 -3 8 -4 52.89 8.9
 3 8 4 31.2 6.5
 -3 -8 4 45.5 8
 -3 8 -4 47.1 7.4
 3 8 5 38.6 7.3
 -3 8 -5 44 8.4
 -3 8 -5 33 6.7
 -3 -8 5 33.2 7.5
 3 8 6 39.1 7
 -3 8 -6 38.4 7.8
 -3 -8 6 45 8
 -3 8 -6 29.1 6.6
 -3 -8 7 102.79 12
 3 8 7 97.49 10.2
 -3 8 -7 101.09 11.9
 -3 8 -7 91.49 10.4
 -3 8 -8 29.3 7.9
 3 8 8 13.4 5.6
 3 8 8 17.6 5.9
 -3 -8 8 11.9 5.1
 -3 8 -9 94.59 11.8
 3 8 9 94.69 11.2
 -3 -8 9 105.99 12.3
 3 8 9 90.49 9.6
 3 8 10 8.8 6.4
 3 8 10 3.1 4.1
 -3 8 -10 11.5 6.1
 -3 -8 10 8.7 5.8
 3 8 11 118.39 12.4
 -3 -8 11 114.79 13.3
 3 8 11 117.99 11
 -3 8 -11 122.89 13.5
 -3 -8 12 -0.6 5
 3 8 12 7.4 5.8
 3 8 12 -3 4.6
 -3 8 -12 6.9 5
 -3 8 -13 45.1 9.1
 3 8 13 33.7 7.9
 3 8 13 28.8 6.6
 3 -8 -13 27.3 7.2
 -3 -8 13 30.5 8.4
 3 8 14 67.89 10
 3 8 14 75.69 9
 -3 8 -14 83.99 12
 -3 -8 14 78.69 11.6
 3 -8 -14 72.19 10.9
 3 8 15 33.7 8.2
 3 8 15 24.5 6.1
 -3 8 -15 18.1 6.8
 -3 -8 15 35.3 8.4
 3 -8 -15 25.7 7.5
 3 8 16 22.9 6.6
 3 8 16 27.9 6.2
 -3 8 -16 19.7 7.2
 -3 -8 16 29.4 8.6
 3 -8 -16 29.4 7.5
 -3 -8 17 -4 5.1
 3 8 17 9.7 5.4
 -3 8 -17 -1.9 4.7
 3 8 17 9.4 5
 3 -8 -17 3 5.2
 -3 -8 18 42.3 9.1
 3 8 18 45 8.9
 -3 8 -18 59.19 10.5
 3 8 18 70.39 8.6
 3 -8 -18 59.69 10.8
 -3 8 -19 46.6 9.4
 3 8 19 28.2 7.4
 3 -8 -19 38.8 9
 -3 -8 19 54.79 10.8
 -3 8 -20 0.1 5.4
 3 8 20 8 5.9
 3 -8 -20 -2.3 5.6
 -3 -8 20 0.3 4.8
 3 -9 15 38.5 8.5
 3 9 -15 60.39 9.6
 -3 9 15 48.2 8
 3 -9 14 14.6 6.1
 3 9 -14 17.2 6
 -3 9 14 20.8 6.1
 3 9 -13 12.2 5.5
 -3 9 13 16.6 5.7
 3 -9 13 12.4 5.5
 3 -9 12 19.8 6.9
 3 9 -12 15.8 5.4
 -3 9 12 15.8 5.4
 3 9 -11 3 4.9
 -3 9 11 -4.2 4.9
 3 -9 11 4.4 4.6
 3 -9 10 29.7 7.8
 3 9 -10 30.5 6.6
 -3 9 10 28.4 6.5
 3 -9 9 12.8 6.1
 3 9 -9 6.8 4.4
 -3 9 9 -3 5
 3 -9 8 2 4.3
 3 9 -8 8.6 4.6
 -3 9 8 14.5 5.5
 3 -9 7 -1.7 5
 3 9 -7 4 3.7
 -3 9 7 10.1 5.1
 3 -9 6 3.2 5.2
 3 9 -6 -2.5 3.4
 -3 9 6 4.5 4.5
 -3 -9 -6 1.1 3.4
 3 -9 5 7.2 5.3
 3 9 -5 4.3 3.3
 -3 9 5 3.2 4.3
 -3 9 5 7 5.1
 -3 -9 -5 7.4 4.3
 -3 9 4 13.5 5.1
 -3 9 4 19.1 4.6
 3 -9 4 22.2 6.5
 -3 9 4 20.4 5.8
 -3 -9 -4 22.3 5.7
 -3 9 3 24.7 5.2
 3 -9 3 14.7 5.9
 -3 9 3 13.8 4.9
 -3 9 3 12.1 5.2
 3 9 -3 10.1 5.3
 -3 -9 -3 22 5.6
 -3 9 2 3.3 4.1
 3 -9 2 6 4.2
 -3 9 2 13.4 4.6
 -3 9 2 1.8 4.1
 3 9 -2 6 5
 -3 -9 -2 11.5 4.7
 -3 9 1 -4 3.2
 3 -9 1 1.8 4.9
 -3 9 1 3.4 4
 3 9 -1 -3.9 5.7
 -3 9 1 6 4.3
 -3 -9 -1 1.3 3.7
 -3 -9 0 16.6 5.7
 3 -9 0 15.6 6
 -3 9 0 19.7 6.3
 -3 9 0 14.2 5.2
 3 9 0 15.9 6.1
 -3 9 0 7.3 3.8
 -3 9 -1 1.3 3.5
 -3 -9 1 12.1 5.1
 -3 9 -1 8.6 5.4
 3 9 1 -1.2 4.6
 -3 9 -1 0.3 4.5
 -3 9 -2 6.4 3.8
 -3 -9 2 9 5
 3 9 2 -1.3 5
 -3 9 -2 4.5 4.4
 -3 9 -2 4 4.7
 -3 9 -3 10.4 4.7
 -3 -9 3 15.7 6.1
 3 9 3 15.1 5.3
 -3 9 -3 4.8 4.6
 -3 9 -3 13 6
 -3 9 -4 19.2 5.5
 3 9 4 14 5.6
 -3 9 -4 21.6 6.9
 -3 -9 4 32.4 7.6
 -3 9 -5 5.8 4.7
 3 9 5 11.6 5.5
 -3 -9 5 3.1 4.4
 -3 9 -5 4.6 3.8
 -3 -9 6 1.7 4.6
 -3 9 -6 6.4 5.7
 3 9 6 1.1 4.6
 -3 9 -6 -1.2 4
 -3 9 -7 5.5 4.4
 3 9 7 5.5 4.9
 3 9 7 9.1 5.3
 -3 -9 7 10.9 5.9
 -3 9 -7 5.4 3.9
 -3 9 -8 4.3 5.5
 3 9 8 0.1 4.7
 3 9 8 6.4 5
 -3 -9 8 7.5 4.9
 -3 9 -8 -0.8 4.5
 3 9 9 6.2 5.1
 3 9 9 -5.9 6.1
 -3 9 -9 6.6 4.9
 -3 -9 9 8.5 5.3
 -3 9 -9 9.9 6
 3 9 10 36.6 7.9
 3 9 10 21 6.2
 -3 9 -10 38.3 8.8
 -3 -9 10 38.3 8.2
 3 9 11 0.5 3.9
 3 9 11 -4.5 5.2
 -3 9 -11 1 4.8
 -3 -9 11 -2.1 4.5
 -3 -9 12 17.5 6.6
 3 9 12 11.1 5.2
 3 9 12 10.1 4.3
 -3 9 -12 25.2 7.5
 3 9 13 14.4 6.4
 3 9 13 10.7 5
 -3 9 -13 12.8 6.6
 -3 -9 13 4.1 4.8
 3 9 14 12.1 6.4
 3 9 14 23 6.3
 -3 9 -14 15.2 7.3
 -3 -9 14 4.3 5.9
 -3 -9 15 59.39 11.3
 3 9 15 55.59 9.5
 3 9 15 57.89 8.5
 -3 9 -15 48.6 9.8
 -3 10 8 2.6 4.1
 3 -10 8 -1.5 4.5
 -3 10 8 -1.3 5.3
 3 -10 7 -4.2 5.1
 -3 10 7 0 3.3
 -3 10 7 10.3 5.6
 -3 10 6 19.3 6.1
 3 -10 6 15.3 6
 -3 10 6 15.8 6
 3 -10 5 30.1 7.8
 -3 10 5 32.1 7.4
 -3 10 5 13.3 5.5
 3 10 -5 14 6.5
 -3 10 4 4.3 4.6
 -3 10 4 6 4.8
 3 10 -4 5.1 5.5
 3 -10 4 5.7 5.8
 3 -10 3 0.1 4.4
 -3 -10 -3 2.6 3.8
 -3 10 3 3 3.7
 -3 10 3 2.8 4.7
 3 10 -3 -6.4 6.9
 -3 10 2 7.8 3.9
 3 -10 2 4.3 4.5
 -3 10 2 1.7 4.4
 3 10 -2 9.3 6.3
 -3 -10 -2 2 4.1
 -3 -10 -1 10.9 5.2
 -3 10 1 15.2 5.7
 3 10 -1 17.1 6.6
 -3 10 1 15 5.5
 -3 10 0 -0.5 4.8
 3 10 0 1.7 4.6
 -3 10 0 2.3 4.5
 -3 -10 0 -3.2 4.6
 -3 10 -1 11.2 4.5
 -3 -10 1 15.8 6.3
 3 10 1 14.4 6
 -3 10 -1 6.2 5.1
 -3 10 -1 11 5.5
 -3 10 -2 7 4
 -3 10 -2 10.5 6.2
 3 10 2 -2.5 5.3
 -3 10 -2 -9.1 5.8
 -3 -10 2 5.6 4.8
 -3 10 -3 -8.8 4.4
 -3 10 -3 6.7 5
 3 10 3 -0.2 5.2
 -3 10 -3 -5.5 5.3
 -3 -10 3 3 4.3
 -3 10 -4 5.7 4.8
 3 10 4 4.4 5.4
 -3 10 -4 8.9 4.9
 -3 10 -4 7.9 4.6
 -3 -10 4 3.7 4.5
 -3 10 -5 27.7 7
 -3 10 -5 25.1 7.4
 3 10 5 33.1 8.3
 -3 10 -5 19.5 6
 -3 -10 5 21.5 6.4
 -3 10 -6 10.8 4.8
 -3 10 -6 6.2 5.8
 3 10 6 9.4 5.1
 3 10 6 20.5 6.7
 -3 -10 6 14.6 6.7
 -3 -10 7 3.3 4.4
 -3 10 -7 -8.7 5.6
 3 10 7 3.7 6
 3 10 7 7.8 5.4
 -3 10 -7 -5.2 5.5
 -3 10 -8 6.3 4.5
 3 10 8 6.1 5.3
 3 10 8 5.2 4.7
 -3 -10 8 1.3 3.9
 -3 10 -8 10.5 6.4
 -4 0 0 76.19 5.9
 4 0 0 72.59 6
 -4 0 0 73.89 3.5
 -4 0 0 67.09 6
 -4 0 -1 935.31 19.2
 -4 0 1 924.61 19.1
 4 0 1 897.61 19.7
 4 0 -1 918.31 19.8
 -4 0 -1 904.61 11.6
 4 0 -1 887.81 14.5
 -4 0 -1 897.91 20.2
 -4 0 1 894.61 20.3
 -4 0 -2 107.09 6.8
 -4 0 2 94.19 6.3
 4 0 2 112.29 7.4
 4 0 -2 110.69 7.2
 -4 0 -2 104.79 4.1
 4 0 -2 113.89 5.4
 -4 0 -2 110.79 7.3
 -4 0 2 112.49 7.6
 -4 0 -3 1057.39 22
 -4 0 -3 1048.4 13.2
 -4 0 -3 1086.09 20.9
 4 0 3 1051.99 21.8
 -4 0 3 1090.89 21.2
 4 0 -3 1050.89 21.3
 4 0 -3 1040.3 16.7
 -4 0 3 1082.29 22.7
 4 0 -4 345.67 12.3
 4 0 -4 326.17 9.7
 4 0 -4 328.27 5.5
 -4 0 -4 336.97 5.6
 -4 0 -4 338.87 12
 4 0 4 342.67 12.7
 -4 0 4 335.67 11.9
 -4 0 -4 330.37 7.8
 -4 0 -4 349.27 12.9
 -4 0 4 327.67 12.8
 4 0 -5 41.6 4.7
 4 0 -5 44.6 2.3
 -4 0 -5 43.1 2.4
 4 0 5 40.1 4.7
 -4 0 5 38 4.4
 4 0 -5 39.4 3.7
 -4 0 -5 41.2 3
 -4 0 -5 42.4 4.8
 -4 0 5 40.1 4.9
 4 0 -6 36 4.3
 -4 0 6 33.3 4.7
 4 0 -6 36.9 2.4
 -4 0 -6 39.7 2.5
 4 0 6 37.1 4.9
 -4 0 6 37.2 4.4
 4 0 -6 33.6 3.5
 -4 0 -6 36.8 4.7
 4 0 7 63.39 4.9
 4 0 7 67.49 6.3
 -4 0 7 74.09 6
 4 0 -7 64.39 5
 -4 0 -7 57.89 5.7
 -4 0 7 65.09 6.3
 -4 0 8 18.9 3.4
 -4 0 -8 22.7 3.9
 -4 0 8 21.3 4.2
 4 0 8 23.2 3.3
 4 0 -8 21.1 3.1
 4 0 8 17.2 3.5
 -4 0 -9 -1.3 2.5
 -4 0 9 0.5 1.9
 -4 0 -9 1.6 2.1
 -4 0 9 3 3.2
 4 0 9 2.1 2
 4 0 -9 6 2.6
 4 0 9 3.4 2.9
 4 0 -10 644.84 16.3
 4 0 10 671.43 16.1
 4 0 10 699.43 20.1
 -4 0 -10 656.23 17.4
 -4 0 -10 677.13 19.2
 -4 0 10 627.34 19.8
 4 0 -11 4.4 2.9
 -4 0 11 20.6 4.8
 -4 0 11 9 3.9
 4 0 11 10.5 2.8
 4 0 11 11.6 3.7
 -4 0 -11 7.9 3.2
 -4 0 -11 11.9 3.1
 -4 0 12 191.28 10.7
 4 0 12 199.68 11.3
 4 0 -12 179.08 9.3
 -4 0 -12 171.78 9.2
 -4 0 -12 179.38 10.6
 -4 0 12 179.78 11.3
 -4 0 -13 2.8 2.5
 -4 0 13 4.6 3.7
 -4 0 13 7.1 3.8
 4 0 -13 9.1 3.7
 4 0 13 -1.9 2.7
 -4 0 -13 2.5 2.9
 -4 0 -14 302.87 14
 -4 0 14 292.27 13.6
 4 0 14 310.27 14.7
 4 0 -14 300.87 12.6
 -4 0 14 292.97 14.9
 4 0 15 30.9 5.6
 -4 0 15 30.6 5.8
 -4 0 15 29.3 5.6
 4 0 -15 47.3 5.9
 -4 0 -15 36.1 5.5
 -4 0 16 241.98 12.9
 4 0 16 242.88 13.8
 4 0 -16 256.07 12.4
 -4 0 -16 242.48 13.1
 4 0 17 190.78 9.9
 -4 0 17 202.58 12.1
 4 0 17 195.58 12.7
 4 0 -17 207.88 11.6
 -4 0 -17 186.58 11.8
 4 0 18 160.58 9.5
 -4 0 18 163.38 11.1
 4 0 18 170.18 12.1
 4 0 -18 172.78 10.8
 -4 0 19 90.09 8.7
 4 0 19 75.69 8.5
 4 0 -19 102.09 8.9
 -4 0 20 -3 4.2
 4 0 20 0.5 3.5
 -4 0 -20 3.6 2.9
 4 0 21 47.1 7.4
 -4 0 -21 59.89 6.6
 -4 0 21 46.5 6.9
 4 0 -21 63.39 7.7
 4 0 -22 4.5 4
 -4 0 22 0.5 3.1
 -4 0 -22 -6.4 4.4
 4 0 22 -4.9 4.3
 -4 0 23 -0.8 3.6
 -4 0 -23 -5 4.3
 4 0 23 -1.6 4
 4 0 24 29.2 6.3
 4 0 -24 43.4 7
 -4 0 -24 31.7 5.3
 -4 0 24 36 6.4
 -4 0 25 97.79 10.1
 -4 0 -25 100.69 8.9
 4 0 25 95.09 10.7
 4 0 -25 111.39 10.6
 4 0 26 27.3 6.6
 -4 0 -26 36.3 5.7
 -4 0 26 30.8 6.4
 4 0 -26 49.8 8
 4 0 -27 86.89 10.2
 -4 0 27 91.79 10.3
 4 0 27 77.49 10.2
 4 0 28 12.9 5.9
 4 0 -28 23.7 6
 -4 0 28 18.2 5.6
 4 0 -29 8.7 5.2
 4 0 29 -0.8 4.7
 4 0 -30 4.2 4.5
 4 0 30 8.8 5.8
 4 1 -30 46.8 8.1
 4 -1 30 33.5 7.8
 4 -1 29 15.1 5.9
 4 -1 28 5.2 4.6
 -4 1 27 8.4 3.7
 4 -1 27 -2.7 4.8
 4 -1 26 46 8.3
 4 1 -26 32.6 7.1
 -4 1 26 48.9 7.3
 4 1 -25 16.7 6.3
 -4 1 25 13.6 4.5
 4 -1 25 6.7 4.4
 4 1 -24 69.99 9.2
 -4 1 24 98.49 9.4
 -4 -1 -24 89.69 7.2
 4 -1 24 73.59 9.4
 -4 -1 -24 64.89 7.7
 4 -1 23 45.7 7.6
 4 1 -23 44.4 7.4
 -4 1 23 55.69 7.3
 -4 -1 -23 59.89 7.4
 4 -1 22 0.6 3.9
 4 1 -22 -4.1 5.5
 -4 1 22 -2.7 4.3
 -4 -1 -22 4.5 3.3
 -4 1 21 20 4.9
 4 -1 21 10.6 4.5
 4 1 -21 13.1 4.6
 -4 -1 -21 10.6 4
 -4 1 20 10.8 4
 4 -1 20 8.9 4.1
 4 1 -20 5.7 4.4
 -4 -1 -20 12 3.9
 -4 1 19 50.99 6.6
 4 -1 19 52.59 7.5
 4 1 -19 51.29 7.5
 -4 -1 -19 47.4 5.9
 -4 1 18 28.8 5.2
 -4 -1 -18 27.5 3.9
 4 -1 18 30 6
 4 1 -18 14 4.5
 -4 -1 -18 29 4
 -4 -1 -18 22.7 4.5
 -4 1 17 45.6 6.8
 4 1 -17 38.4 6.1
 -4 -1 -17 47.1 5
 -4 1 17 50.09 6.4
 -4 -1 -17 55.29 5.1
 4 -1 17 61.39 7.7
 -4 -1 -17 58.39 6.5
 -4 1 16 219.38 11.9
 4 1 -16 209.28 12.7
 -4 -1 -16 215.48 10.2
 -4 -1 -16 217.28 9.3
 4 -1 16 231.38 13.8
 -4 -1 -16 206.78 11.2
 -4 1 16 211.38 13
 -4 1 15 174.88 10.4
 4 1 -15 163.08 11.4
 -4 -1 -15 175.18 9.1
 -4 -1 -15 154.18 7.9
 4 -1 15 167.78 11.6
 -4 -1 -15 166.28 9.9
 -4 1 15 157.38 11
 -4 -1 -14 30 4.5
 -4 1 14 35.8 5.6
 -4 -1 -14 39.3 4.5
 4 -1 14 35.3 5.8
 -4 -1 -14 36.5 4
 -4 -1 -13 6.4 2.6
 4 -1 13 4.6 3.6
 -4 1 13 6.3 3.3
 -4 -1 -13 6.4 2.4
 4 -1 13 6.7 2
 -4 -1 -13 5.9 2.1
 -4 -1 -12 12.3 3.4
 4 -1 12 19.2 4.5
 -4 1 12 16.6 4.3
 4 -1 12 15 2.5
 -4 -1 -12 17 2.9
 4 -1 11 309.97 9.5
 -4 -1 -11 303.37 10
 4 -1 11 292.07 14
 -4 -1 -11 307.87 10.5
 -4 -1 -11 301.37 12.1
 -4 1 11 299.57 13.8
 4 -1 10 229.48 8
 -4 -1 -10 235.28 8.5
 4 -1 10 231.38 12.3
 -4 1 10 221.78 11.7
 -4 -1 -10 237.08 9.2
 -4 -1 -10 218.78 10.2
 4 -1 9 199.28 7.2
 -4 -1 -9 197.28 7.5
 4 -1 9 205.78 11.4
 -4 -1 -9 197.28 8.3
 -4 -1 -9 219.68 10.2
 -4 1 9 193.88 10.7
 4 -1 8 110.09 5.3
 -4 -1 -8 102.89 5.3
 4 -1 8 95.69 8
 -4 -1 -8 97.39 6.8
 -4 1 8 114.19 8.2
 4 -1 7 43.7 3.4
 4 -1 7 41.9 5.3
 -4 -1 -7 49.8 3.7
 4 1 -7 57.29 4.3
 -4 -1 -7 42.8 4.8
 -4 1 7 48.4 5.4
 4 -1 6 141.79 5.9
 -4 -1 -6 144.89 5.7
 4 -1 6 134.99 8.8
 4 1 -6 132.59 5.9
 -4 -1 -6 143.79 8
 -4 1 6 132.19 8.5
 -4 1 5 21 3.9
 4 1 -5 21.2 3.1
 -4 1 5 25.7 3.2
 -4 -1 -5 20.5 3.2
 -4 -1 -5 20.8 2.3
 -4 -1 -5 24.2 3.5
 4 1 -5 23.3 2.6
 4 -1 5 14.2 3.4
 4 1 -4 175.38 7.8
 -4 -1 -4 178.88 8.2
 4 -1 4 177.68 9.9
 -4 1 4 170.98 7
 -4 1 4 178.88 9.7
 -4 -1 -4 165.08 8.5
 4 1 -4 165.18 5.9
 4 1 -3 282.17 9.8
 4 1 -3 259.67 6.9
 -4 -1 -3 254.57 9.4
 4 -1 3 260.87 12
 -4 1 3 259.37 8.6
 -4 -1 -3 257.77 10.4
 -4 1 3 253.67 11.4
 -4 1 2 82.99 4.9
 -4 -1 -2 87.79 5.5
 4 -1 2 91.89 7.3
 4 1 -2 84.69 5.6
 4 1 -2 81.29 3.7
 -4 1 2 91.29 7
 -4 -1 -2 89.09 6.3
 4 1 -1 128.49 3.1
 -4 -1 -1 139.89 6.7
 4 -1 1 139.79 8.7
 4 1 -1 134.19 7
 -4 1 1 140.89 6.3
 4 1 -1 138.29 4.3
 -4 1 1 148.79 8.8
 -4 -1 -1 153.98 8.2
 -4 -1 0 225.08 8.8
 -4 -1 0 238.38 8.7
 4 1 0 225.78 9
 4 -1 0 238.88 11.3
 -4 1 0 237.88 8.2
 -4 1 0 228.38 10.7
 -4 -1 0 234.38 10.2
 -4 -1 1 122.49 6.9
 -4 -1 1 149.39 6.8
 4 1 1 150.78 7.5
 4 -1 -1 137.99 8.7
 -4 1 -1 146.39 8.8
 -4 1 -1 144.59 6.5
 4 -1 -1 144.39 7.2
 -4 -1 1 140.89 8.1
 -4 -1 2 81.79 5.8
 -4 -1 2 83.69 5.2
 4 1 2 82.89 5.8
 4 -1 -2 84.99 6.9
 -4 1 -2 81.39 5
 4 -1 -2 80.39 5.6
 4 1 2 81.29 6.3
 -4 1 -2 87.99 6.9
 -4 -1 2 86.69 6.6
 -4 1 -3 273.57 9.2
 -4 -1 3 269.07 10.2
 4 1 3 248.68 10.7
 4 -1 -3 254.97 11.7
 -4 -1 3 271.07 9.2
 4 1 3 259.07 10.1
 4 -1 -3 253.87 9.8
 -4 -1 3 270.67 11.4
 -4 1 -3 262.67 11.7
 -4 1 -4 150.08 9
 4 1 4 182.38 8.7
 -4 -1 4 163.38 7.3
 4 -1 -4 178.28 9.8
 4 -1 -4 174.48 8.3
 -4 1 -4 162.48 7.3
 4 1 4 163.18 8.7
 -4 -1 4 164.18 9.2
 -4 -1 5 22.4 2.9
 -4 1 -5 19.2 3.9
 4 -1 -5 17.9 3.7
 -4 -1 5 21.9 3.9
 4 1 5 18.7 3.3
 4 -1 -5 22.2 2.3
 4 -1 -5 18.7 3.2
 4 1 5 23.6 3.8
 4 -1 -6 129.19 8.5
 4 -1 -6 138.89 5.6
 4 1 6 151.98 8.3
 -4 -1 6 140.19 7.1
 4 -1 -6 137.29 7.7
 4 1 6 141.79 8.3
 -4 1 -6 145.29 9.2
 -4 -1 6 142.79 8.9
 4 -1 -7 44 4.7
 4 -1 -7 54.29 3.7
 4 1 7 55.19 5.5
 -4 -1 7 50.99 4.4
 -4 1 -7 46.5 5.6
 -4 -1 7 47.8 5.8
 -4 -1 7 52.79 6
 -4 -1 8 107.09 7.9
 4 -1 -8 107.99 5.3
 4 1 8 102.69 7.2
 -4 -1 8 111.79 6.7
 4 -1 -8 96.79 6.8
 -4 1 -8 103.09 8.1
 -4 -1 8 109.39 8.2
 -4 -1 9 194.98 11.2
 -4 -1 9 219.28 11.3
 4 -1 -9 192.38 7.4
 4 1 9 196.88 10.2
 -4 -1 9 203.08 9.3
 4 -1 -9 202.58 9.9
 -4 1 -9 197.78 11.2
 -4 -1 10 241.88 12.7
 -4 -1 10 246.58 12.2
 4 -1 -10 228.88 8.3
 4 1 10 230.68 11.2
 -4 -1 10 246.88 10.5
 4 -1 -10 238.38 10.9
 -4 1 -10 228.58 12.2
 -4 -1 11 319.77 14
 4 -1 -11 301.87 9.8
 4 1 11 306.77 13.2
 -4 -1 11 292.67 12
 4 -1 -11 311.87 12.7
 -4 1 -11 303.47 14.2
 -4 -1 11 296.37 14.3
 -4 -1 12 16.7 3.4
 -4 -1 12 10.9 3.8
 4 -1 -12 19 2.9
 -4 -1 12 19.6 4.6
 4 -1 -12 12.7 3.6
 4 1 12 20.8 4.2
 -4 1 -12 16.5 4.1
 4 1 13 5.5 2.8
 -4 -1 13 5.6 3.8
 4 -1 -13 8.7 2.8
 -4 1 -13 8 3.5
 4 1 14 31.7 5.2
 4 1 14 28.2 4.6
 -4 -1 14 27.4 5.1
 4 -1 -14 33.6 5.2
 -4 1 -14 35.5 5.8
 -4 -1 15 162.58 11
 4 1 15 153.18 9.4
 4 1 15 177.18 11.2
 4 -1 -15 169.08 10.6
 -4 -1 16 214.38 12.8
 4 1 16 202.68 12.4
 -4 1 -16 214.98 12.1
 4 -1 -16 220.88 12.4
 4 1 16 201.28 10.9
 4 1 17 42.6 5.7
 -4 1 -17 49.7 6.4
 4 1 17 55.79 7.2
 -4 -1 17 51.89 6.9
 4 -1 -17 64.99 7.3
 4 1 18 28.5 4.9
 -4 1 -18 28.8 5.1
 -4 -1 18 20.4 4.5
 4 1 18 26.5 5.6
 4 -1 -18 32.5 5.7
 -4 1 -19 42.6 6.2
 4 1 19 59.09 6.7
 -4 -1 19 59.99 7.6
 4 -1 -19 59.89 7.5
 4 1 19 53.89 7.3
 4 -1 -20 15.4 4.7
 -4 1 -20 7.9 3.7
 4 1 20 14.9 4
 -4 -1 20 18.1 5.3
 4 1 20 15.2 4.8
 -4 1 -21 22.5 5.3
 4 1 21 19.5 4.6
 -4 -1 21 17.9 5.1
 4 1 21 20.5 5.5
 4 -1 -21 25.3 5.7
 4 -1 -22 10.5 4.8
 -4 -1 22 3.4 3
 4 1 22 1.6 3.5
 -4 1 -22 9.1 4.3
 4 -1 -23 71.89 8.7
 -4 1 -23 55.49 7.4
 -4 -1 23 48.2 7.4
 4 1 23 49.9 7.5
 -4 -1 24 106.19 11
 -4 1 -24 74.19 8.2
 4 1 24 90.09 10.1
 4 -1 -24 93.89 10.1
 -4 -1 25 15.2 5.3
 -4 1 -25 15.7 5.1
 4 1 25 15.5 5.3
 4 -1 -25 25.1 6.3
 -4 1 -26 45.4 7
 -4 -1 26 52.69 8.4
 4 1 26 37.4 7.4
 4 -1 -26 53.59 8.1
 4 1 27 6.2 4.5
 -4 1 -27 0.1 4.2
 -4 -1 27 -0.3 3.5
 -4 1 -28 4.4 4.2
 -4 -1 28 6.1 4.4
 4 1 28 -0.9 4.7
 4 -1 -28 15 5.6
 -4 1 -29 23.4 5.9
 -4 -1 29 21.3 6.1
 4 1 29 27.8 7.1
 4 -1 -29 34.6 7.6
 -4 -1 30 38.5 7.9
 4 1 30 31.6 7.7
 4 -1 -30 38.9 7.8
 4 -2 29 9.4 5.6
 4 2 -29 2.2 4.8
 -4 -2 -28 54.89 7.5
 4 -2 28 44.4 8.5
 4 2 -28 44.3 8.7
 -4 -2 -27 23.3 5.3
 4 -2 27 13.3 5.7
 4 2 -27 4.1 4.9
 4 -2 26 6.3 4.8
 -4 -2 -26 7.2 3.9
 4 2 -26 -5.9 5.7
 4 -2 25 -0.9 3.3
 -4 2 25 2.5 3.3
 -4 -2 -25 7.8 4
 4 2 -25 -2.1 4.6
 -4 2 24 43.9 6.3
 -4 -2 -24 54.09 6.4
 4 -2 24 57.29 8.9
 4 2 -24 43.6 7.8
 -4 2 23 78.99 8.2
 4 2 -23 86.39 10.1
 4 -2 23 86.49 10.4
 -4 -2 -23 112.19 8.7
 -4 -2 -23 80.79 7.4
 4 2 -22 60.49 8.5
 -4 2 22 44.3 6.3
 -4 -2 -22 68.99 6.7
 4 -2 22 57.69 8.3
 -4 -2 -22 51.49 5.9
 -4 -2 -21 23.5 4.2
 -4 -2 -21 44.9 5.5
 -4 2 21 34.5 5.6
 4 -2 21 38.3 7.4
 4 2 -21 41.5 7.1
 -4 2 20 95.09 8.5
 4 2 -20 83.59 9.5
 -4 -2 -20 85.39 5.3
 4 -2 20 87.49 10.1
 -4 -2 -20 77.39 6.6
 -4 -2 -20 76.09 6.9
 -4 2 19 83.49 7.9
 -4 -2 -19 78.79 5
 4 -2 19 70.89 8.8
 -4 -2 -19 79.59 6.4
 -4 -2 -19 73.79 6.6
 4 2 -19 65.99 8.8
 -4 -2 -18 62.19 5.5
 -4 2 18 64.49 7
 -4 2 18 54.39 7.2
 -4 -2 -18 54.49 4.1
 4 -2 18 60.79 8.3
 -4 -2 -18 47.1 5.4
 4 2 -18 48.4 7.8
 -4 2 17 211.48 11.6
 4 2 -17 200.68 13.1
 -4 -2 -17 198.68 8.7
 -4 -2 -17 213.18 7.4
 4 -2 17 204.08 13.7
 -4 -2 -17 205.58 9.1
 -4 -2 -17 192.68 9.9
 -4 2 17 206.28 13
 -4 -2 -16 43.6 4.4
 -4 2 16 34.9 5.9
 -4 -2 -16 37.4 4
 -4 -2 -16 30.6 3
 -4 -2 -16 33.3 4.3
 4 -2 16 35.7 6.5
 4 2 -16 40.1 6.8
 -4 -2 -15 35.4 4.3
 -4 2 15 33.4 5.6
 -4 -2 -15 40.7 4
 -4 -2 -15 29.2 2.7
 -4 -2 -15 41.8 4.2
 4 2 -15 27.5 5.5
 4 -2 15 32.6 6
 4 2 -14 120.29 9.5
 -4 -2 -14 126.29 5.2
 4 -2 14 137.09 10.7
 -4 -2 -14 132.19 6.4
 -4 -2 -14 135.89 8
 -4 2 14 133.29 9.9
 -4 -2 -13 15.6 3.2
 -4 2 13 20.2 4.5
 -4 -2 -13 21.5 2.4
 4 -2 13 15.4 4.6
 -4 -2 -13 27.5 3.2
 4 2 -13 22.4 5.1
 4 2 -12 144.09 9.7
 -4 -2 -12 148.19 5.6
 4 -2 12 161.68 11.3
 -4 -2 -12 153.68 6.3
 -4 -2 -12 142.79 7.8
 -4 2 12 157.08 10.2
 4 2 -11 277.77 13.2
 4 -2 11 276.77 14.4
 -4 -2 -11 277.87 7.6
 -4 -2 -11 292.27 7.9
 -4 -2 -11 296.87 10.9
 -4 2 11 285.97 13.4
 -4 -2 -10 52.69 4.9
 -4 -2 -10 57.59 3.4
 4 -2 10 52.49 6.6
 -4 -2 -10 54.79 3.5
 4 2 -10 54.19 6.2
 -4 -2 -10 56.09 4.9
 -4 2 10 58.99 6.5
 -4 2 9 88.59 7.4
 4 2 -9 78.09 6.9
 -4 -2 -9 86.69 6
 -4 -2 -9 85.19 3.8
 4 -2 9 92.79 8.3
 -4 -2 -9 86.89 4.4
 -4 -2 -9 89.09 5.9
 4 2 -8 251.07 11.4
 -4 -2 -8 243.78 9.5
 4 -2 8 247.78 12.9
 -4 -2 -8 235.48 5.5
 -4 -2 -8 251.17 9.8
 -4 2 8 219.88 11.4
 4 2 -7 195.28 10.1
 -4 -2 -7 208.98 8.6
 4 -2 7 207.08 11.9
 -4 -2 -7 207.08 8.9
 -4 2 7 208.88 10.9
 4 -2 6 178.18 4.1
 -4 -2 -6 180.08 6
 -4 -2 -6 195.68 8.1
 4 -2 6 188.68 11.3
 -4 -2 -6 181.98 8.3
 -4 2 6 206.78 10.8
 4 -2 5 78.39 2.7
 -4 -2 -5 82.49 4.2
 4 -2 5 83.59 7.6
 -4 2 5 85.69 7
 -4 -2 -5 85.79 5.9
 4 -2 4 44.7 2.1
 -4 -2 -4 43.5 3.3
 -4 2 4 46.2 3.1
 4 -2 4 48.8 6.2
 4 2 -4 51.19 3.7
 -4 2 4 49.6 5.6
 -4 -2 -4 52.49 4.7
 -4 -2 -3 103.59 5.3
 -4 2 3 117.09 4.6
 4 -2 3 117.69 8.6
 4 2 -3 116.59 5.4
 -4 2 3 122.09 7.1
 -4 2 3 119.19 8.4
 -4 -2 -3 122.89 7.1
 -4 -2 -2 1327.47 18.7
 -4 2 2 1355.06 15.3
 4 -2 2 1350.96 28.6
 4 2 -2 1361.36 18.4
 -4 2 2 1329.37 23
 -4 2 2 1335.57 26.6
 -4 -2 -2 1350.66 23
 -4 -2 -1 537.35 12.5
 -4 2 1 533.95 9.9
 4 2 -1 517.45 10.8
 -4 -2 -1 555.64 11.9
 4 2 -1 529.85 11.8
 4 -2 1 524.55 18
 -4 2 1 537.35 14.8
 -4 2 1 535.85 17
 -4 -2 -1 550.34 15
 -4 -2 0 236.88 8.8
 -4 2 0 227.08 6.8
 4 2 0 234.78 7
 -4 -2 0 244.38 7.7
 4 2 0 232.38 8.1
 4 -2 0 239.28 12.3
 -4 2 0 235.48 9.9
 -4 2 0 246.68 11.8
 -4 -2 0 253.77 10.5
 -4 -2 1 552.64 15.9
 -4 -2 1 525.75 13.3
 4 2 1 538.55 10.2
 -4 2 -1 511.65 10.5
 -4 -2 1 534.95 10.8
 4 2 1 526.35 12.5
 4 -2 -1 550.34 18.4
 -4 2 -1 514.05 14.6
 -4 2 -1 523.95 17.1
 4 2 1 517.75 14.9
 -4 -2 1 523.75 15.3
 -4 -2 2 1379.26 25.2
 -4 -2 2 1350.16 21.9
 4 2 2 1343.37 15.6
 -4 -2 2 1329.47 16.8
 4 2 2 1360.46 20.5
 4 -2 -2 1348.27 28.7
 -4 2 -2 1348.67 23.9
 4 -2 -2 1371.96 25.5
 -4 2 -2 1360.66 27.8
 4 2 2 1321.07 23.6
 -4 -2 2 1294.37 24.6
 -4 -2 3 131.29 8.6
 -4 -2 3 120.89 7.3
 4 2 3 116.99 4.7
 -4 2 -3 112.39 7.1
 -4 -2 3 113.49 4.9
 4 2 3 119.19 6.4
 4 -2 -3 114.79 8.7
 4 -2 -3 100.09 7.5
 -4 2 -3 126.69 8.9
 4 2 3 111.79 7
 -4 -2 3 112.59 7.7
 -4 2 -4 49.1 5.9
 -4 -2 4 59.29 6.2
 4 2 4 52.89 3.3
 -4 -2 4 50.19 3.3
 4 2 4 50.09 4.6
 4 -2 -4 56.39 6.5
 4 -2 -4 47.4 5.2
 -4 2 -4 47.1 4.8
 4 2 4 44.5 4.5
 -4 -2 4 58.69 5.9
 4 -2 -5 89.29 7
 -4 -2 5 84.89 7.3
 4 2 5 81.69 5.8
 -4 -2 5 70.79 4
 4 -2 -5 90.19 7.8
 4 2 5 82.79 6
 -4 2 -5 68.49 6.7
 -4 -2 5 80.89 6.8
 4 -2 -6 195.68 10.2
 4 -2 -6 188.98 11.4
 -4 -2 6 197.18 10.7
 4 -2 -6 185.08 7.8
 4 2 6 183.28 8.7
 -4 -2 6 191.88 6.7
 4 2 6 179.68 8.8
 -4 2 -6 188.28 11
 -4 -2 6 184.38 10.4
 -4 -2 7 221.18 11.4
 4 -2 -7 209.78 8.6
 4 2 7 209.38 9.6
 -4 -2 7 223.58 11.7
 -4 -2 7 211.68 7.4
 4 -2 -7 216.68 12.1
 4 -2 -7 201.28 10.7
 4 2 7 201.98 9.3
 -4 2 -7 190.68 11.2
 -4 -2 8 228.98 12
 4 -2 -8 226.68 9.2
 4 2 8 249.68 10.8
 -4 -2 8 243.78 8.2
 4 -2 -8 235.78 11.6
 -4 2 -8 229.68 12.6
 -4 -2 8 230.28 12.1
 -4 -2 9 87.69 7.9
 4 -2 -9 96.29 6.2
 4 2 9 95.19 7
 -4 -2 9 86.19 5.4
 4 -2 -9 85.29 7.3
 -4 2 -9 96.79 8.5
 -4 -2 9 86.39 8
 4 -2 -10 52.49 4.8
 -4 -2 10 49.8 6.3
 4 2 10 55.79 5.7
 -4 -2 10 57.29 4.6
 4 -2 -10 55.79 6.2
 -4 2 -10 54.19 6.8
 -4 -2 11 284.57 14.1
 4 2 11 289.07 13.6
 4 2 11 290.97 12.6
 -4 -2 11 289.67 10.5
 4 -2 -11 286.47 13.5
 -4 2 -11 310.57 14.8
 -4 2 -11 277.07 14.4
 -4 2 -12 142.39 10.4
 -4 -2 12 143.59 10.4
 4 2 12 154.78 10
 4 2 12 138.69 9.1
 -4 -2 12 139.69 7.8
 4 -2 -12 159.58 10.2
 -4 2 -12 142.39 10.8
 -4 -2 13 21.6 3.5
 4 2 13 24.4 4.7
 -4 2 -13 17.8 4.6
 -4 -2 13 8.7 3.8
 4 2 13 27.6 4.6
 4 -2 -13 25.9 5
 4 -2 -14 139.09 10
 -4 -2 14 130.39 10.3
 4 2 14 128.29 9.3
 4 2 14 129.19 9.4
 -4 2 -14 124.99 9.9
 -4 -2 14 134.39 8.3
 4 2 15 31.3 5.2
 -4 -2 15 38.5 6.1
 -4 -2 15 41.6 5.2
 4 -2 -15 39.9 6
 4 2 15 47.1 6.1
 -4 2 -15 34.9 6
 -4 2 -16 38.9 6.3
 4 2 16 30.8 5.2
 -4 -2 16 42.5 6.8
 4 2 16 35.2 5.6
 4 -2 -16 40.9 6.6
 4 2 17 223.38 12.6
 -4 -2 17 222.28 14.1
 4 2 17 187.98 12.3
 -4 2 -17 213.28 13.3
 4 -2 -17 212.58 13.1
 -4 -2 18 68.69 8.3
 4 2 18 49.3 6.5
 -4 2 -18 59.59 7.6
 4 2 18 59.59 7.7
 4 -2 -18 58.89 7.6
 4 2 19 80.89 8.1
 4 2 19 80.29 8.6
 -4 2 -19 68.19 8.2
 -4 -2 19 57.09 8
 4 -2 -19 80.49 8.9
 4 -2 -20 73.39 8.7
 4 2 20 86.59 8.6
 4 2 20 78.29 8.7
 -4 2 -20 80.09 8.8
 -4 -2 20 60.89 8.3
 -4 2 -21 39.4 6.7
 4 2 21 22.5 5.2
 4 -2 -21 31.6 6.5
 -4 -2 21 29.4 6.1
 4 2 21 34.1 6.6
 -4 2 -22 47.4 7.2
 4 2 22 52.09 7
 -4 -2 22 54.69 8.2
 4 2 22 44.1 7.2
 4 -2 -22 60.79 8.5
 4 2 23 90.79 9.1
 -4 -2 23 96.79 10.8
 -4 2 -23 100.09 10.1
 4 2 23 85.99 9.7
 4 -2 -23 84.69 9.7
 4 2 24 49.6 7.6
 -4 -2 24 60.09 8.8
 4 2 24 35.7 7.2
 4 -2 -24 58.29 8.4
 -4 2 -24 45.7 7.3
 4 -2 -25 4.1 4.4
 -4 -2 25 1.5 3.9
 4 2 25 8.3 4.9
 -4 2 -25 3.5 3.9
 4 -2 -26 3.1 4.5
 -4 -2 26 1.3 4.1
 -4 2 -26 -1 4
 4 2 26 -2.6 4.1
 -4 2 -27 5.2 4.3
 -4 -2 27 4.1 4.8
 4 2 27 12.7 5.1
 4 -2 -27 18.2 6.1
 -4 2 -28 43.1 7.6
 -4 -2 28 47.5 8.5
 4 2 28 44 8.4
 4 -2 -28 52.69 8.7
 -4 2 -29 0.2 5.2
 -4 -2 29 -0.4 4.4
 4 2 29 -0.9 4.7
 4 -2 -29 9.1 5.2
 4 -3 29 17.9 6.5
 4 3 -29 3.6 5.7
 4 -3 28 17.1 6.6
 4 3 -28 7.3 5.2
 4 -3 27 16.8 5.9
 4 3 -27 2.4 5.5
 4 -3 26 5.4 4.6
 4 3 -26 1.7 4.9
 -4 -3 -25 9.3 3.9
 4 -3 25 5 4
 4 3 -25 -1.4 5.2
 4 -3 24 4.9 4.8
 -4 -3 -24 5.5 3.3
 4 3 -24 7.5 4.9
 -4 3 23 49.7 6.4
 -4 -3 -23 58.99 6.6
 4 -3 23 69.09 9.6
 4 3 -23 49.2 8.3
 -4 3 22 68.39 7.4
 4 3 -22 76.29 9.5
 -4 -3 -22 78.19 7.3
 4 -3 22 84.19 10.5
 4 3 -21 9.5 5.5
 -4 3 21 9.8 4
 -4 -3 -21 7.8 3
 4 -3 21 14.5 5.5
 -4 -3 -20 110.49 6.9
 -4 3 20 111.19 8.9
 -4 -3 -20 120.39 8.4
 4 3 -20 106.09 10.7
 4 -3 20 111.69 11.4
 -4 3 20 108.49 10.1
 -4 -3 -19 3.1 2.2
 -4 3 19 7.7 4.2
 -4 3 19 5 4.1
 4 3 -19 12.3 5.9
 -4 -3 -19 5.2 2.9
 4 -3 19 4.2 4.2
 4 3 -18 273.97 15.6
 4 -3 18 270.77 16.6
 -4 -3 -18 273.97 11.7
 -4 -3 -18 253.07 9.9
 -4 3 18 272.37 14.9
 4 -3 17 8 4.6
 -4 -3 -17 6 2.1
 -4 3 17 0.9 3.4
 -4 -3 -17 9.1 2
 -4 -3 -17 7.6 2.7
 -4 -3 -16 182.28 6.6
 4 3 -16 179.08 12.4
 4 -3 16 179.08 13.2
 -4 -3 -16 186.98 9
 -4 -3 -16 177.68 8
 -4 3 16 192.28 12.1
 -4 -3 -15 101.29 5.3
 4 3 -15 91.59 9.1
 4 -3 15 91.99 9.8
 -4 -3 -15 95.79 6.3
 -4 -3 -15 96.79 5.9
 -4 3 15 95.39 8.6
 -4 -3 -14 105.99 5.5
 4 3 -14 84.59 8.3
 4 -3 14 95.29 9.6
 -4 -3 -14 102.29 6.3
 -4 -3 -14 89.19 5.6
 -4 3 14 90.99 8.4
 4 3 -13 9 4.1
 -4 -3 -13 6.5 1.9
 -4 3 13 6 3.6
 -4 -3 -13 15.3 2.9
 -4 -3 -13 6.3 2
 4 -3 13 3.3 3.2
 -4 -3 -12 78.39 5.1
 -4 -3 -12 81.99 5.3
 4 3 -12 71.19 7.7
 -4 3 12 81.49 7.7
 4 -3 12 81.99 8.7
 -4 -3 -12 75.69 5.1
 -4 -3 -11 219.98 8.5
 4 3 -11 233.88 12.2
 4 -3 11 235.68 14.1
 -4 -3 -11 223.18 8
 -4 -3 -11 213.58 8.3
 -4 3 11 224.78 12
 -4 3 10 33.9 5.1
 -4 -3 -10 43.5 4.2
 4 -3 10 38.2 6.4
 -4 -3 -10 33.8 3.1
 -4 -3 -10 33.8 3.6
 4 3 -10 29.5 5
 -4 -3 -9 13.8 2.5
 -4 3 9 15.5 3.8
 -4 -3 -9 16.4 3.2
 4 -3 9 6.4 3.7
 -4 -3 -9 14.1 2
 4 3 -9 9.7 3.7
 -4 3 8 23.2 4.5
 -4 -3 -8 18.3 2.8
 -4 -3 -8 17.1 1.9
 -4 -3 -8 23.3 3.7
 4 -3 8 15.1 4.6
 4 3 -8 25.3 4.8
 -4 -3 -7 271.87 10.2
 4 3 -7 253.57 11.5
 -4 3 7 266.77 8.9
 -4 -3 -7 245.38 5.2
 4 -3 7 258.27 14
 -4 3 7 243.88 12.1
 -4 -3 -7 256.47 9.2
 -4 -3 -6 104.69 6.7
 4 3 -6 107.19 7.4
 -4 3 6 94.99 5.5
 -4 -3 -6 101.49 3.8
 4 -3 6 108.99 9.1
 -4 3 6 103.09 8
 -4 -3 -6 99.49 6
 -4 3 5 38 5.1
 -4 -3 -5 44.1 4.8
 -4 3 5 37.7 3.6
 -4 -3 -5 40.2 2.8
 4 -3 5 36.7 5.8
 4 3 -5 39.3 4.5
 -4 -3 -5 46.9 4.3
 -4 -3 -4 101.39 7
 4 3 -4 114.69 7.1
 -4 3 4 104.39 5.7
 -4 -3 -4 116.69 5
 4 -3 4 98.09 8.6
 -4 3 4 111.99 8.3
 -4 -3 -4 110.19 6.6
 -4 -3 -3 308.37 11.8
 4 3 -3 289.37 10.8
 -4 3 3 307.77 9.7
 -4 -3 -3 294.27 8.4
 -4 3 3 280.87 12.9
 4 -3 3 299.17 14.8
 4 3 -3 285.07 5.7
 -4 -3 -3 312.57 11
 -4 -3 -2 325.87 12.4
 -4 3 2 324.07 10.2
 -4 -3 -2 327.17 9.4
 4 -3 2 339.07 15.7
 4 3 -2 319.47 6.9
 -4 3 2 319.67 13.9
 -4 -3 -2 338.27 11.8
 -4 -3 -1 139.79 8.5
 -4 3 1 134.39 6.8
 -4 -3 -1 143.19 6.7
 4 3 -1 143.79 5.2
 4 -3 1 142.99 10.2
 -4 3 1 136.99 9.2
 -4 -3 -1 145.79 8
 4 -3 0 22.7 4.7
 -4 3 0 18.1 4.2
 -4 -3 0 18.7 3.3
 4 -3 0 16.1 1.5
 -4 -3 0 21.7 3.2
 -4 3 0 17.8 2.9
 4 3 0 13 2.4
 -4 -3 0 17 3.9
 4 3 0 14.7 1.5
 4 3 0 15.7 2.1
 -4 3 -1 143.69 9.6
 -4 -3 1 148.19 9.2
 4 -3 -1 145.49 4.7
 4 3 1 136.59 6.9
 -4 -3 1 141.69 7.2
 4 3 1 131.59 5.6
 4 -3 -1 146.99 10.4
 4 3 1 122.99 3.1
 -4 -3 1 143.49 8.4
 4 3 1 132.49 7.6
 -4 -3 2 333.97 13.6
 4 -3 -2 320.57 7.6
 4 3 2 332.47 10.4
 -4 -3 2 334.47 11.5
 4 3 2 322.67 9.3
 4 -3 -2 328.87 15.5
 -4 3 -2 334.87 14.7
 4 3 2 318.67 11.4
 -4 -3 2 347.97 13.2
 4 -3 -3 308.97 15
 -4 -3 3 311.77 13.4
 4 -3 -3 311.07 8.2
 4 3 3 303.77 9.8
 -4 -3 3 310.77 11.4
 4 3 3 300.27 9.3
 4 -3 -3 278.77 13.1
 -4 3 -3 305.87 14.2
 4 3 3 305.57 11
 -4 -3 3 323.17 13.1
 4 -3 -4 111.19 8.6
 4 -3 -4 106.39 5.2
 -4 -3 4 115.49 8.5
 4 3 4 109.29 5.9
 4 3 4 105.69 5.9
 4 -3 -4 123.39 9.8
 4 3 4 110.09 6.6
 -4 3 -4 107.29 8.7
 -4 -3 4 121.79 8.4
 -4 3 -5 37.2 5.5
 4 -3 -5 40.9 6.1
 -4 -3 5 35.5 5
 4 -3 -5 43.3 3.7
 4 3 5 37.8 3.7
 -4 -3 5 29 4.8
 4 3 5 37.4 3.9
 4 -3 -5 35.6 5.2
 4 3 5 38.6 4.1
 4 -3 -6 100.99 5.7
 -4 -3 6 110.39 8.7
 4 3 6 99.09 5.6
 4 3 6 103.19 6.4
 4 -3 -6 102.49 9.3
 4 -3 -6 107.89 8.5
 -4 3 -6 110.79 9.2
 4 3 6 96.39 6.1
 4 -3 -7 259.97 9.6
 -4 -3 7 269.57 13.5
 4 3 7 273.97 8.9
 4 3 7 264.97 10.4
 -4 -3 7 251.27 4.4
 4 -3 -7 259.67 14.3
 4 -3 -7 274.17 13.5
 4 3 7 262.87 10.1
 -4 3 -7 292.97 14.7
 4 3 8 18.8 3.5
 4 -3 -8 23.7 3.4
 -4 3 -8 23.5 5.3
 4 -3 -8 17.1 3.4
 -4 -3 8 12.6 4
 4 -3 -8 20 4.3
 -4 -3 8 17.4 1.5
 -4 3 -8 13.5 4.2
 -4 -3 9 5.5 4
 -4 3 -9 10.9 4.2
 4 3 9 17.6 3.8
 4 -3 -9 23.9 4.8
 -4 -3 9 11.5 1.5
 -4 3 -9 12.7 3.9
 -4 3 -10 27 5.2
 4 3 10 30.3 5.6
 4 3 10 39.1 4.9
 -4 -3 10 37.8 6
 -4 -3 10 31.6 2.7
 -4 3 -10 30.5 5.9
 4 -3 -10 31.2 5.2
 -4 -3 11 230.28 13.6
 4 3 11 226.18 13.1
 4 3 11 212.28 10.9
 -4 -3 11 221.98 7.4
 4 -3 -11 230.08 13.1
 -4 3 -11 223.18 13.7
 -4 3 -11 201.48 13
 -4 -3 12 74.09 4.9
 -4 -3 12 71.19 8.1
 4 3 12 88.39 8.6
 4 3 12 81.89 7.3
 -4 3 -12 80.49 8.9
 4 -3 -12 83.39 8.4
 -4 -3 13 9.2 2.3
 4 -3 -13 6.6 3.8
 4 3 13 5 4.1
 -4 3 -13 8.6 4.1
 -4 -3 13 9.8 4.6
 4 3 13 8.7 3.8
 4 3 14 101.19 9.1
 -4 -3 14 103.59 10
 4 3 14 99.49 8.3
 -4 -3 14 91.89 6
 -4 3 -14 89.99 9.3
 4 -3 -14 99.69 9.4
 4 -3 -15 106.99 9.9
 4 3 15 97.99 9.3
 -4 -3 15 96.39 9.8
 4 3 15 102.19 8.7
 -4 3 -15 94.89 9.5
 -4 -3 15 92.69 6.5
 4 3 16 163.18 11.7
 -4 -3 16 178.08 13.3
 4 3 16 173.98 11.7
 -4 3 -16 177.58 13
 4 -3 -16 168.18 12.3
 -4 -3 16 175.18 9.2
 4 3 17 9.3 4.8
 -4 -3 17 9.8 4.8
 -4 3 -17 6 4.4
 4 3 17 18.6 5.1
 4 -3 -17 7.6 4.3
 4 3 18 253.27 14.5
 -4 -3 18 272.37 16.9
 4 3 18 286.27 15.1
 -4 3 -18 268.67 16.2
 4 -3 -18 271.27 16.2
 4 -3 -19 4.3 4.6
 4 3 19 4.4 4.1
 -4 3 -19 7.5 4.7
 -4 -3 19 3.5 3.9
 4 3 19 14.7 5.2
 4 3 20 100.09 9.8
 -4 -3 20 115.99 11.7
 4 3 20 121.69 10.7
 -4 3 -20 123.99 11.5
 4 -3 -20 123.39 11.5
 -4 3 -21 9.2 4.8
 4 3 21 4.6 3.7
 4 -3 -21 14.9 5
 -4 -3 21 7.1 5
 4 3 21 8.4 4.7
 4 -3 -22 56.99 8.5
 -4 3 -22 69.39 9.1
 4 3 22 82.69 9
 -4 -3 22 69.69 10
 4 3 22 58.99 8.6
 -4 3 -23 61.39 8.7
 4 3 23 46.9 7.5
 -4 -3 23 54.99 9.1
 4 3 23 57.69 8.4
 4 -3 -23 50.39 8.3
 4 3 24 4.4 4.4
 -4 3 -24 6.9 4.5
 -4 -3 24 -1.9 4.4
 4 3 24 8.8 4.9
 4 -3 -24 2.7 4
 4 3 25 7.8 4.7
 4 3 25 4.7 4.6
 -4 -3 25 5.6 4.5
 4 -3 -25 -3.4 4.9
 -4 3 -25 5.8 4.6
 4 3 26 12.1 5.5
 4 3 26 12.9 5.3
 4 -3 -26 16.1 5.9
 -4 -3 26 5.9 5
 -4 3 -26 17.6 5.8
 -4 -3 27 10.4 4.9
 4 3 27 11.8 5.2
 -4 3 -27 16.5 6.1
 4 -3 -27 14 5.1
 -4 3 -28 -3.3 5.4
 4 -3 -28 -1 4.9
 -4 -3 28 7.2 5.7
 4 3 28 12.1 6.3
 4 3 29 15.7 5.9
 -4 3 -29 -0.3 5.2
 -4 -3 29 8.8 4.6
 4 -3 -29 1.4 4.1
 4 4 -27 7 6.1
 4 -4 27 1.1 5.2
 4 4 -26 10.3 6.3
 4 -4 26 3.7 3.9
 4 4 -25 14.4 6
 4 -4 25 4.4 4.4
 4 4 -24 10.7 5.9
 4 -4 24 13.5 5.9
 4 4 -23 -1.1 4.8
 4 -4 23 2.4 3.7
 4 4 -22 8.2 5.4
 4 -4 22 6.8 4.4
 4 4 -21 28.9 7.2
 -4 -4 -21 27.3 5
 -4 4 21 20.9 5
 4 -4 21 25.5 6.7
 4 4 -20 151.68 12.7
 4 -4 20 140.29 13.1
 -4 -4 -20 161.58 10.3
 -4 4 20 142.19 11.2
 4 4 -19 94.59 10.3
 4 -4 19 97.89 11
 -4 -4 -19 104.19 8.2
 -4 4 19 98.59 9.4
 4 4 -18 41.2 7.5
 -4 4 18 47 6.7
 -4 -4 -18 43.2 5.4
 4 -4 18 44 7.9
 4 4 -17 35 6.8
 -4 4 17 28.5 5.7
 -4 -4 -17 27.8 4.3
 4 -4 17 30.7 6.7
 4 4 -16 29.2 6.3
 -4 4 16 29.3 5.4
 -4 -4 -16 28.5 4.3
 4 -4 16 25.8 6.1
 -4 -4 -16 26.2 2.4
 -4 -4 -15 328.97 9
 4 4 -15 354.86 17
 4 -4 15 344.37 18.6
 -4 -4 -15 335.67 12.9
 -4 -4 -15 320.77 8.1
 -4 4 15 338.07 15.6
 -4 -4 -14 121.39 7.7
 -4 -4 -14 129.59 6.2
 4 4 -14 152.78 11.6
 4 -4 14 132.79 11.8
 -4 -4 -14 122.79 5.2
 -4 4 14 133.99 9.9
 -4 -4 -13 199.68 8
 4 4 -13 211.08 12.9
 4 -4 13 195.68 14
 -4 -4 -13 207.88 9.5
 -4 -4 -13 195.48 6.6
 -4 4 13 204.68 12
 -4 4 12 197.48 11.6
 -4 -4 -12 194.08 8.2
 4 4 -12 208.58 12.5
 4 -4 12 185.08 13.2
 -4 -4 -12 199.68 8.9
 -4 -4 -12 194.28 6.8
 -4 -4 -11 130.19 7
 4 4 -11 126.29 9.8
 4 -4 11 120.49 10.9
 -4 -4 -11 112.79 6.6
 -4 4 11 110.79 8.7
 -4 -4 -11 122.69 5.6
 -4 -4 -10 346.97 11.6
 4 4 -10 344.27 14.8
 -4 4 10 364.86 12.2
 4 -4 10 351.76 17.8
 -4 -4 -10 343.57 10.6
 -4 4 10 338.67 14.8
 -4 -4 -10 340.27 9.4
 -4 -4 -9 83.29 6.1
 4 4 -9 92.39 8.2
 -4 4 9 88.19 6.5
 4 -4 9 91.89 9.5
 -4 4 9 99.09 8.3
 -4 -4 -9 97.59 5.3
 -4 -4 -8 166.68 8.5
 4 4 -8 168.08 10.1
 -4 4 8 173.78 8.5
 4 -4 8 155.98 11.8
 -4 4 8 163.38 10.2
 -4 -4 -8 155.88 6.9
 -4 4 7 28.2 4.7
 4 4 -7 33.3 5.2
 -4 4 7 27.9 3.8
 -4 -4 -7 29.3 3.9
 4 -4 7 33.9 6.2
 -4 -4 -7 32.7 3.6
 4 4 -6 46.1 5.6
 -4 4 6 42 4.5
 -4 -4 -6 39 4.5
 -4 -4 -6 40.5 2.1
 -4 4 6 50.59 6.1
 4 -4 6 47.5 6.8
 -4 -4 -6 51.79 4.4
 -4 -4 -5 104.99 7.3
 4 4 -5 103.39 7.3
 -4 4 5 98.79 6.6
 -4 -4 -5 100.29 4.2
 4 -4 5 112.79 9.8
 -4 -4 -5 104.19 6.2
 -4 4 5 111.39 8.6
 4 4 -4 42.1 4.9
 -4 4 4 37.6 4.5
 -4 -4 -4 41.4 5.1
 -4 -4 -4 42.9 3.2
 -4 4 4 56.39 6.5
 4 -4 4 37.7 6.2
 -4 -4 -4 44.6 4.4
 -4 -4 -3 255.87 11.7
 4 4 -3 261.27 10.4
 -4 4 3 276.07 11.1
 -4 -4 -3 259.97 8.3
 4 -4 3 251.67 14.5
 -4 4 3 253.57 12.8
 -4 -4 -3 251.77 10.2
 -4 -4 -2 71.89 6.7
 4 4 -2 69.29 5.5
 -4 4 2 77.69 6.3
 -4 -4 -2 64.49 4.6
 4 -4 2 63.49 7.6
 -4 4 2 67.69 7.1
 -4 -4 -2 73.09 5.9
 -4 -4 -1 233.78 11.7
 4 4 -1 228.08 9
 -4 4 1 246.18 10.7
 -4 4 1 253.07 13
 -4 -4 -1 232.38 8.9
 4 -4 1 241.78 14.2
 4 4 0 51.79 4.3
 -4 -4 0 63.29 6.7
 -4 4 0 49.2 5.2
 -4 -4 0 57.79 4.9
 4 4 0 53.59 2.9
 4 -4 0 64.69 7.9
 4 4 0 52.69 3.7
 -4 4 0 61.79 6.9
 -4 -4 1 251.27 12.6
 -4 -4 1 243.18 10
 4 4 1 249.88 6.9
 4 -4 -1 241.38 14.3
 4 4 1 236.88 7.2
 -4 4 -1 240.18 13
 -4 -4 2 86.39 7.9
 -4 -4 2 78.99 6.2
 4 4 2 73.89 4.2
 4 -4 -2 66.79 8
 4 4 2 72.09 3.7
 -4 4 -2 74.69 7.7
 4 4 2 69.19 5.5
 4 4 3 260.57 6.5
 -4 -4 3 277.77 13.7
 4 -4 -3 273.87 8.5
 4 4 3 258.17 8.2
 4 -4 -3 266.17 15
 -4 4 -3 264.67 14
 4 4 3 255.77 10
 -4 4 -4 36.5 5.8
 4 4 4 39.8 4.1
 4 -4 -4 48.5 7.2
 -4 -4 4 45.7 6.2
 4 -4 -4 43.9 3.8
 4 4 4 41.2 3.7
 4 4 4 36 2.4
 4 -4 -4 44.8 6.5
 4 -4 -5 91.99 8.8
 4 -4 -5 100.39 6
 -4 -4 5 103.29 8.8
 4 4 5 105.39 6
 4 -4 -5 100.39 9.7
 -4 4 -5 97.09 8.9
 4 4 5 99.89 6.1
 -4 4 -6 42.6 6.5
 4 -4 -6 45.7 7
 4 -4 -6 42.9 4.2
 4 4 6 48.8 4.5
 -4 -4 6 52.49 6.9
 4 -4 -6 49.9 6.7
 4 4 6 42.7 4
 4 -4 -7 26.4 6
 4 -4 -7 29.9 3.8
 -4 4 -7 32.2 6.1
 4 4 7 31.8 4.2
 -4 -4 7 35.7 6.2
 -4 4 -7 21.5 4.8
 4 -4 -7 18.1 4.6
 4 4 7 28.6 3.4
 -4 -4 8 158.08 11.5
 4 4 8 172.28 8.8
 4 -4 -8 164.78 11.9
 -4 4 -8 146.09 11.7
 4 4 8 157.98 7.2
 -4 4 -8 147.89 11.4
 -4 -4 9 90.49 9
 4 4 9 87.79 6.8
 -4 4 -9 82.79 9.4
 4 -4 -9 78.59 8.7
 -4 4 -9 96.99 9.8
 -4 -4 10 346.57 17.6
 4 4 10 363.46 12.1
 4 4 10 345.67 13.4
 4 -4 -10 359.06 17.5
 -4 4 -10 323.37 17.5
 -4 4 -10 329.27 17.3
 4 4 11 127.49 11
 -4 -4 11 120.79 11
 4 4 11 134.69 8.9
 4 -4 -11 122.29 10.7
 -4 4 -11 136.29 11.8
 4 4 12 213.48 13.9
 -4 -4 12 202.58 14.1
 4 4 12 204.68 11
 4 -4 -12 196.18 13.6
 -4 4 -12 202.28 14.3
 4 4 13 209.18 13.8
 -4 -4 13 212.38 14.6
 4 4 13 201.98 11.5
 -4 -4 13 189.28 5
 -4 -4 13 192.78 5.7
 -4 4 -13 198.58 14.1
 4 -4 -13 203.18 14
 4 4 14 144.29 11.6
 -4 -4 14 140.99 12.2
 -4 4 -14 127.29 11.9
 4 4 14 144.59 10.1
 -4 -4 14 125.39 4.8
 4 -4 -14 123.99 11.4
 4 4 15 337.17 17.4
 -4 -4 15 365.46 19.6
 4 4 15 319.07 14.9
 -4 -4 15 313.27 8.3
 -4 4 -15 343.77 18.6
 4 -4 -15 330.17 18
 4 4 16 20.1 5.6
 -4 -4 16 23.7 2.8
 -4 -4 16 27.3 6.5
 4 -4 -16 35.9 7.3
 -4 4 -16 31.3 6.7
 4 -4 -17 31.8 6.8
 4 4 17 29.8 6.2
 -4 -4 17 28.7 6.7
 -4 4 -17 24.7 6.5
 -4 -4 17 24 3
 4 4 18 53.59 7.8
 -4 4 -18 51.89 8.1
 -4 -4 18 45.5 7.9
 4 -4 -18 49.99 8.3
 4 4 19 108.89 10.6
 -4 -4 19 97.39 11.4
 4 4 19 94.99 9.5
 -4 4 -19 98.19 11
 4 -4 -19 114.49 11.8
 4 4 20 153.48 12.5
 -4 -4 20 164.48 14.6
 4 4 20 148.29 11.8
 -4 4 -20 151.18 13.6
 4 -4 -20 132.09 12.7
 4 4 21 20.9 5.7
 -4 4 -21 19.5 5.9
 4 4 21 29.8 6.2
 -4 -4 21 11.8 5.6
 4 -4 -21 24.1 6.1
 -4 4 -22 11.3 5.3
 4 4 22 12.6 4.6
 4 4 22 7.1 4.2
 -4 -4 22 5.1 4.9
 4 -4 -22 1.2 4.6
 -4 4 -23 9 5.6
 4 4 23 2.8 3.2
 4 4 23 7.3 3.8
 -4 -4 23 3 4.2
 4 -4 -23 7.7 4.2
 4 4 24 9.7 4.4
 4 4 24 14.2 5.8
 -4 -4 24 7.8 4.9
 -4 4 -24 8.9 5.4
 4 -4 -24 8.1 5.1
 4 -4 -25 -3.7 5.2
 4 4 25 3.5 4.3
 4 4 25 1.8 4.9
 -4 -4 25 1.5 4.5
 -4 4 -25 0.8 4.5
 4 -4 -26 6.2 4.4
 4 4 26 6 4.4
 4 4 26 4.7 4.5
 -4 -4 26 14.7 5.9
 -4 4 -26 8.8 5.8
 4 4 27 8.5 5.5
 4 4 27 3.8 4.8
 -4 -4 27 1.3 4.9
 4 -4 -27 0.6 4.9
 -4 4 -27 14.6 6.2
 4 5 -26 10.2 6.2
 4 -5 26 -0.1 3.8
 4 5 -25 13.2 6.4
 4 -5 25 10.9 6.3
 4 5 -24 12.6 6.6
 4 -5 24 11.3 5.3
 4 5 -23 12.3 6.3
 4 -5 23 5.9 5.2
 4 5 -22 22.6 6.6
 4 -5 22 14.7 5.8
 4 5 -21 64.49 9.7
 4 -5 21 56.19 9.1
 -4 5 21 58.09 7.6
 4 5 -20 53.59 8.7
 -4 5 20 47.9 7
 4 -5 20 60.69 9.3
 4 5 -19 40.9 7.9
 -4 5 19 39.5 6.2
 4 -5 19 46.6 8.2
 4 5 -18 12.1 6.1
 -4 5 18 4.6 3.6
 4 -5 18 2 4.1
 4 -5 17 60.99 8.7
 4 5 -17 57.49 8.2
 -4 5 17 57.39 6.9
 -4 5 16 7.3 3.4
 -4 -5 -16 5.7 3.1
 4 -5 16 1.2 3.6
 4 5 -15 28.6 6.6
 -4 5 15 30 5.2
 -4 -5 -15 18.1 3.9
 4 -5 15 23.9 5.9
 4 -5 14 155.48 13.2
 -4 -5 -14 135.09 8.8
 -4 5 14 150.48 10.7
 -4 5 13 20.9 4.6
 4 5 -13 29.2 6.3
 -4 -5 -13 21 3.2
 -4 -5 -13 23.1 4
 4 -5 13 33.6 7.1
 -4 -5 -12 154.88 8.8
 -4 -5 -12 151.88 7.9
 4 5 -12 146.99 11
 -4 5 12 176.48 9.8
 4 -5 12 163.68 13.2
 -4 5 12 158.68 10.7
 -4 -5 -11 68.49 5.7
 4 5 -11 80.39 8.4
 -4 5 11 88.39 7.3
 4 -5 11 73.69 9.6
 -4 5 11 64.89 7.1
 -4 -5 -10 457.95 14.5
 4 5 -10 398.36 16.5
 -4 5 10 437.06 15.1
 4 -5 10 428.06 20.7
 -4 5 10 432.06 17.2
 -4 -5 -9 95.19 7
 4 5 -9 103.99 9
 -4 5 9 91.39 7.4
 4 -5 9 92.99 10.2
 -4 5 9 85.79 8
 -4 -5 -8 119.99 8.1
 4 5 -8 142.59 9.8
 -4 5 8 128.99 8.5
 4 -5 8 129.09 11.7
 -4 5 8 121.69 9.4
 -4 -5 -7 174.08 9.9
 4 5 -7 180.38 10.6
 -4 5 7 159.28 9.5
 4 -5 7 155.28 12.6
 -4 5 7 158.58 10.5
 -4 -5 -6 245.98 11.8
 4 5 -6 255.47 11.9
 -4 5 6 224.28 11
 4 -5 6 249.08 15.6
 -4 5 6 229.28 12.6
 -4 5 5 29.8 5
 4 5 -5 36.7 5.1
 -4 5 5 31.9 4.8
 -4 -5 -5 36.5 5.1
 4 -5 4 51.59 7.6
 -4 -5 -4 52.99 6.1
 4 5 -4 52.59 5.6
 -4 5 4 55.29 6
 -4 -5 -4 49.3 3.6
 -4 5 4 51.09 6.4
 -4 -5 -3 100.59 8.2
 4 5 -3 102.89 7.1
 -4 5 3 97.49 7.7
 4 -5 3 95.99 9.9
 -4 -5 -3 101.29 5.7
 -4 5 3 101.09 8.8
 4 -5 2 50.49 7.7
 -4 5 2 48.4 6.3
 -4 -5 -2 57.29 6.7
 4 5 -2 53.49 5.1
 -4 5 2 54.99 6
 -4 -5 -2 51.79 4.5
 4 5 -1 19.7 3.5
 -4 5 1 20.4 4.7
 4 -5 1 21.2 5.6
 -4 5 1 19.3 4.3
 -4 -5 -1 26.9 5.2
 -4 -5 -1 21.5 3.3
 4 5 -1 21.1 3.2
 4 -5 0 48.8 7.4
 4 5 0 53.79 4.6
 -4 -5 0 59.59 7
 -4 5 0 54.49 5.9
 -4 -5 0 56.89 5.3
 4 5 0 47.8 4.3
 -4 5 0 57.99 6.9
 4 -5 -1 21.7 5.5
 4 5 1 21.4 3.1
 -4 -5 1 16.7 3.3
 4 5 1 22.9 2
 -4 5 -1 21.2 5
 -4 -5 1 24.8 5.3
 4 5 1 22 3
 4 -5 -2 51.49 7.7
 4 5 2 54.79 4
 -4 -5 2 64.99 7.5
 4 5 2 54.19 6.2
 4 5 2 53.79 3.4
 4 5 2 48.3 4.1
 -4 5 -2 58.39 7.3
 4 5 2 46.7 4.6
 -4 -5 3 93.79 9.1
 4 5 3 102.49 8
 4 5 3 98.29 5.1
 4 -5 -3 108.59 10.4
 4 5 3 98.79 5.5
 -4 5 -3 100.79 9.3
 4 5 3 92.79 6.2
 4 5 4 52.29 3.9
 4 -5 -4 52.19 8
 4 5 4 47.3 5.7
 4 5 4 54.89 4.2
 -4 -5 4 54.69 7.2
 4 5 4 51.59 4.5
 -4 5 -4 41.4 6.5
 -4 5 -5 21.9 5.4
 4 5 5 23.9 3.1
 4 -5 -5 38 6.9
 4 5 5 34.1 5.1
 -4 -5 5 30 5.8
 4 5 5 28.2 2.9
 4 5 5 27.8 3.4
 -4 -5 6 235.58 14.6
 4 5 6 233.68 11.5
 4 5 6 249.68 9.6
 4 5 6 233.48 7.7
 4 -5 -6 256.17 16.1
 4 -5 -6 226.68 14.7
 -4 5 -6 248.18 15.9
 -4 5 -6 216.78 14
 4 5 6 227.68 8.6
 4 -5 -7 162.08 9
 -4 -5 7 164.38 12.6
 4 5 7 172.88 9.9
 4 5 7 174.68 8.5
 4 -5 -7 172.48 13.1
 -4 5 -7 173.98 13.5
 -4 5 -7 173.98 13
 -4 -5 8 131.79 11.5
 4 5 8 108.49 8
 4 5 8 111.79 7.4
 4 -5 -8 126.29 11.4
 -4 5 -8 127.59 11.5
 -4 5 -8 113.59 11.1
 -4 -5 9 81.79 9.6
 4 5 9 89.29 7.5
 -4 5 -9 92.79 10.3
 4 -5 -9 97.29 10.5
 -4 5 -9 85.49 9.8
 -4 -5 10 430.36 20.8
 4 5 10 439.66 15.3
 4 -5 -10 433.46 20.9
 -4 5 -10 487.55 22.7
 -4 5 -10 445.36 21.1
 -4 -5 11 92.39 10.7
 4 5 11 66.29 8.8
 4 5 11 78.69 7.2
 -4 5 -11 82.39 10.3
 4 -5 -11 64.49 8.7
 4 5 12 137.09 12
 -4 -5 12 143.99 12.8
 4 5 12 160.78 9.4
 -4 5 -12 158.18 13.5
 4 -5 -12 150.98 13
 4 5 13 18.2 5.6
 -4 5 -13 24.6 6.7
 4 -5 -13 22.8 6.4
 -4 -5 13 26.5 6.4
 4 5 14 147.69 12.6
 -4 -5 14 150.08 13.4
 -4 5 -14 157.38 13.7
 4 -5 -14 152.78 13.1
 4 5 15 20.2 5.5
 -4 -5 15 24.2 6.7
 -4 5 -15 28.7 6.7
 4 -5 -15 21.4 6
 4 5 16 6 4.7
 -4 -5 16 5.2 4.9
 4 -5 -16 8.3 5
 -4 5 -16 9 5.8
 -4 5 -17 58.09 9.3
 4 5 17 62.19 8.9
 -4 -5 17 48.8 8.4
 4 -5 -17 53.59 8.5
 4 -5 -18 0.4 4.3
 4 5 18 1.9 4.7
 -4 5 -18 0.7 5.1
 -4 -5 18 2.4 3.8
 4 5 19 39.3 7.5
 -4 5 -19 50.59 8.8
 -4 -5 19 26.9 6.8
 4 -5 -19 49.99 8.7
 4 5 20 38.9 7.6
 -4 5 -20 47.6 8.8
 -4 -5 20 37.6 7.6
 4 -5 -20 50.69 9
 4 5 21 53.79 8.2
 -4 5 -21 62.89 10
 -4 -5 21 46.1 8.8
 4 -5 -21 61.69 9.6
 4 -5 -22 11.8 6.1
 -4 5 -22 19.6 6.9
 4 5 22 10.2 5
 -4 -5 22 9.1 4.7
 -4 5 -23 8.2 5.9
 4 5 23 5.6 4.4
 -4 -5 23 10.6 5.4
 4 -5 -23 17.3 6.5
 -4 5 -24 2 5
 4 5 24 10.2 5.4
 -4 -5 24 9.9 4.8
 4 -5 -24 1.2 4.5
 -4 5 -25 0.4 4.7
 4 5 25 14 6.1
 -4 -5 25 3 4.5
 4 -5 -25 1.9 5.2
 4 5 26 -0.3 4.3
 4 5 26 6.7 5.1
 -4 -5 26 2.5 4
 4 -5 -26 0.4 5.3
 -4 5 -26 6.9 5.2
 4 6 -24 5.6 5.8
 4 -6 24 4.4 4.7
 4 6 -23 5.8 5.4
 4 -6 23 -4.3 5.4
 4 6 -22 2.5 4.9
 4 -6 22 1.3 4.4
 4 6 -21 4.5 5.5
 4 -6 21 -0.8 5
 4 6 -20 6.6 4.8
 4 -6 20 -0.1 4.8
 4 6 -19 14.2 6.4
 4 -6 19 5.8 4.9
 4 6 -18 13.1 5.8
 -4 6 18 8.5 3.5
 4 -6 18 4.4 4.9
 -4 6 17 18.9 4.4
 4 6 -17 32.9 7.1
 4 -6 17 22 6.5
 4 -6 16 4.1 4.7
 -4 6 16 8.5 3.6
 4 6 -16 13.9 6.1
 -4 6 15 20 4.6
 4 6 -15 29.5 6.2
 4 -6 15 18.4 5.4
 -4 6 14 13.3 4.1
 4 6 -14 15.4 5.4
 -4 6 14 13.5 4.2
 4 -6 14 11.1 5.7
 4 6 -13 72.09 8.8
 -4 6 13 63.69 6.9
 4 -6 13 50.09 8.4
 -4 6 13 57.39 6.9
 -4 6 12 30.1 5.1
 4 6 -12 41.1 6.9
 -4 6 12 32.4 5.3
 -4 6 11 15.4 4.1
 4 6 -11 17.8 5.5
 -4 6 11 13.7 4
 -4 -6 -11 19.8 3.7
 4 -6 11 10.6 4.9
 -4 6 10 19.4 4.4
 4 6 -10 33.5 6.5
 -4 6 10 25.8 5.1
 -4 -6 -10 17.6 3.5
 4 -6 10 17.8 5.7
 -4 6 9 -0.4 3
 4 6 -9 8.5 4.3
 -4 6 9 0 3.5
 -4 -6 -9 1.8 2.3
 4 -6 9 -2.3 4
 -4 -6 -8 98.49 8
 4 6 -8 107.39 9
 -4 6 8 88.19 8
 4 -6 8 86.39 10.3
 -4 6 8 78.29 7.9
 -4 -6 -7 173.78 10.9
 4 6 -7 177.58 10.9
 -4 6 7 164.58 10.8
 4 -6 7 175.78 14.2
 -4 6 7 167.08 11.3
 -4 -6 -6 141.09 10
 4 6 -6 154.48 10.1
 -4 6 6 162.78 10.8
 4 -6 6 130.29 12.3
 -4 6 6 164.28 11.2
 4 -6 5 45 7.6
 -4 6 5 52.19 6.7
 4 6 -5 57.99 6.5
 -4 6 5 47.1 6.3
 -4 -6 -5 49.5 6.4
 4 -6 4 39.5 7.4
 -4 6 4 32.4 5.8
 4 6 -4 43.2 5.6
 -4 6 4 34.8 5.7
 -4 -6 -4 37.9 5.9
 -4 6 3 49.99 6.6
 4 -6 3 59.29 8.5
 -4 -6 -3 62.59 7.4
 4 6 -3 63.39 6.4
 -4 6 3 58.39 6.9
 4 -6 2 74.19 9.3
 -4 -6 -2 72.19 8
 4 6 -2 65.29 6
 -4 6 2 77.89 7.9
 -4 6 2 61.79 7.4
 -4 6 1 10.2 4
 4 -6 1 1.2 3.8
 4 6 -1 16.7 3.7
 -4 6 1 7.6 3.4
 4 6 -1 3.1 4
 -4 -6 -1 10.8 3.8
 -4 -6 -1 7.2 2.4
 -4 6 0 19 5.2
 4 6 0 23.7 3.7
 4 -6 0 18 5.2
 -4 -6 0 18.4 3.5
 -4 6 0 10.1 4
 4 6 0 18.7 4.7
 -4 -6 0 22 5.2
 -4 6 -1 6.9 3.5
 4 -6 -1 8.2 4.3
 4 6 1 8.7 2.8
 4 6 1 10.3 4.1
 -4 6 -1 3.1 3.2
 -4 -6 1 13.6 4.7
 4 6 1 10.5 2.8
 4 -6 -2 63.19 8.8
 4 6 2 63.49 4.8
 4 6 2 59.99 7.2
 -4 -6 2 62.99 7.8
 4 6 2 69.69 5.7
 -4 6 -2 68.19 8.4
 4 -6 -3 60.19 8.8
 4 6 3 56.79 4.1
 -4 -6 3 73.29 8.6
 4 6 3 59.19 7.1
 4 6 3 60.59 4
 4 6 3 53.29 4.9
 -4 6 -3 71.89 8.7
 -4 6 -4 32.1 6.4
 4 -6 -4 39.9 7.7
 4 6 4 41.9 6.1
 4 6 4 30.1 3.3
 -4 -6 4 42.7 7.2
 4 -6 -5 44.9 8
 4 6 5 48.9 6.4
 -4 -6 5 57.69 8.2
 4 6 5 41.5 4.1
 -4 6 -5 41.7 7.8
 -4 6 -5 52.39 7.8
 -4 6 -6 148.59 12.4
 -4 -6 6 141.79 12.3
 4 6 6 155.88 10.6
 -4 6 -6 147.99 13.4
 -4 -6 7 194.58 14.6
 4 6 7 159.78 10.7
 -4 6 -7 164.28 14
 -4 6 -7 178.78 13.6
 -4 6 -8 92.99 10.8
 -4 -6 8 104.49 11
 4 6 8 97.59 8.4
 4 -6 -8 97.99 11
 -4 6 -8 90.99 10
 -4 6 -9 -0.9 4.7
 4 6 9 -1.6 3.8
 -4 -6 9 -0.5 4.1
 4 -6 -9 0 4.4
 -4 6 -9 3.4 3.9
 4 6 10 29.1 6.6
 4 6 10 30.5 5.3
 -4 -6 10 15.5 5.6
 -4 6 -10 26.4 7
 4 -6 -10 29.7 7.1
 -4 6 -10 24.2 6.1
 4 6 11 10 5.4
 4 6 11 16.5 4.5
 -4 6 -11 14.6 6
 -4 -6 11 13.4 5.1
 4 -6 -11 17.7 5.9
 4 6 12 23 6.2
 -4 6 -12 27.2 7.2
 4 6 12 33.1 5.4
 -4 -6 12 24.9 6.4
 4 -6 -12 19 6.2
 -4 6 -13 53.89 9.3
 4 6 13 46.6 7.9
 4 6 13 64.69 7.1
 -4 -6 13 45.8 8.5
 4 -6 -13 63.89 9.4
 -4 6 -14 4 4.9
 4 6 14 5.3 4.2
 4 6 14 15.2 4.4
 -4 -6 14 2.7 3.8
 4 -6 -14 7.2 4.8
 4 6 15 14.2 5.4
 -4 -6 15 5.6 4.6
 4 -6 -15 25 6.6
 -4 6 -15 17 6.6
 4 6 16 7 5.3
 -4 -6 16 -0.2 5.3
 -4 6 -16 11.7 6.2
 4 -6 -16 3.4 4
 4 6 17 13.7 5.4
 -4 6 -17 20.2 7
 -4 -6 17 26.6 7.1
 4 -6 -17 34.6 7.5
 4 6 18 8.6 5
 -4 6 -18 1.3 4.4
 -4 -6 18 7.1 4.3
 4 -6 -18 5.5 4.3
 -4 -6 19 2.9 5
 4 6 19 4.9 4.9
 -4 6 -19 -1.5 4.8
 4 -6 -19 -0.1 3.8
 4 6 20 9.6 5.7
 -4 6 -20 -5.2 4.6
 -4 -6 20 -6.6 5.8
 4 -6 -20 -0.7 4.3
 -4 -6 21 -2.1 5.5
 4 -6 -21 4.5 5.4
 4 6 21 4.8 5.1
 -4 6 -21 2 5.1
 -4 6 -22 2.3 5
 4 6 22 -0.3 5.1
 -4 -6 22 2.6 4.3
 4 -6 -22 0.7 5.3
 -4 6 -23 4.9 6.3
 4 6 23 2.4 4.7
 -4 -6 23 -0.1 4
 4 -6 -23 2.1 4.5
 -4 -6 24 5.2 5.5
 -4 6 -24 6.7 5.8
 4 6 24 5.2 5
 4 -6 -24 16.3 7.4
 4 -7 21 0.6 4.9
 4 7 -21 10.1 6.4
 4 7 -20 17.5 6.7
 4 -7 20 3.6 4.8
 4 7 -19 27 7.3
 4 -7 19 22.3 6.7
 4 7 -18 50.99 8.7
 4 -7 18 44 8.7
 4 7 -17 10.2 5.8
 4 -7 17 6.2 4.1
 4 7 -16 27.6 6.6
 4 -7 16 4 4.5
 4 7 -15 46.3 8.2
 -4 7 15 44 6.5
 4 -7 15 39.1 7.8
 -4 7 14 7.4 3.5
 4 7 -14 16.2 5.8
 -4 7 14 8.4 4.2
 4 -7 14 9.2 4.3
 -4 7 13 17.2 4.6
 4 7 -13 19.5 5.6
 -4 7 13 20.1 5
 4 -7 13 10.6 5.6
 -4 7 12 9.4 3.6
 4 7 -12 18.8 5.8
 -4 7 12 12 4.4
 4 -7 12 11.8 5
 -4 7 11 3.6 3.2
 4 7 -11 8.3 4.8
 -4 7 11 13.8 4.5
 4 -7 11 5.7 4.9
 -4 7 10 44.3 6.4
 4 7 -10 53.69 7.4
 -4 7 10 55.09 7
 4 -7 10 61.39 9.4
 4 -7 9 12.3 5.6
 -4 7 9 7.8 3.6
 4 7 -9 13.2 4.9
 -4 7 9 5.9 3.7
 -4 -7 -9 10.4 3.5
 4 -7 8 8.3 4.9
 -4 7 8 10.5 4.3
 -4 -7 -8 9.8 3.7
 4 7 -8 10.7 4.5
 -4 7 8 3.4 3.7
 4 -7 7 62.79 9.3
 -4 7 7 54.19 7
 4 7 -7 51.69 6.6
 -4 7 7 51.99 7
 -4 -7 -7 48.3 6.4
 4 -7 6 9.2 4.7
 -4 7 6 9.7 4.1
 4 7 -6 16.4 4.8
 -4 7 6 7.6 4.2
 -4 -7 -6 8.3 3.8
 -4 -7 -5 70.69 8.1
 4 7 -5 83.59 8
 -4 7 5 83.79 8.8
 4 -7 5 84.69 10.8
 -4 7 5 74.79 8.2
 -4 -7 -4 145.99 11.4
 4 7 -4 152.88 9.7
 -4 7 4 150.88 11.6
 4 -7 4 141.79 13.3
 -4 7 4 136.39 10.9
 -4 7 3 2.9 3.7
 4 -7 3 -1.5 4.2
 4 7 -3 4.7 3.7
 -4 7 3 0.6 3.5
 -4 -7 -3 3.7 3.9
 -4 7 2 28 5.4
 4 -7 2 33 7.1
 4 7 -2 35 5.1
 -4 7 2 30.1 5.8
 4 7 -2 25.1 5.9
 -4 -7 -2 40.5 6.8
 -4 7 1 12.6 4.6
 4 -7 1 13.7 6.1
 4 7 -1 14 3.7
 -4 7 1 2.1 3.7
 4 7 -1 1.6 4.4
 -4 -7 -1 17.4 5.1
 -4 7 0 26.3 5.5
 4 -7 0 34 7.2
 4 7 0 35.5 4.5
 -4 7 0 25.8 5.4
 4 7 0 23.3 5.5
 -4 -7 0 36.4 6.6
 4 -7 -1 5.2 4.8
 4 7 1 7.1 4.4
 -4 7 -1 13 4.8
 -4 7 -1 7.4 3.9
 -4 -7 1 12.5 5
 -4 7 -2 24.9 5.9
 4 -7 -2 41 8
 4 7 2 27 5.7
 -4 7 -2 39.2 6.7
 -4 -7 2 31.8 6.4
 -4 7 -3 1.7 3.8
 4 -7 -3 3.5 5
 -4 -7 3 2.8 4
 4 7 3 -0.6 3.7
 -4 7 -3 5.8 5.7
 -4 -7 4 141.59 12.8
 4 7 4 151.58 11.6
 -4 7 -4 146.39 13.7
 4 -7 -4 159.58 14.4
 -4 7 -4 135.59 12
 -4 7 -5 75.09 10.4
 -4 -7 5 101.49 11.3
 4 7 5 73.99 8.6
 -4 7 -5 82.69 10
 -4 7 -6 7.1 4.9
 4 7 6 10.9 4.6
 -4 7 -6 2.4 4.6
 -4 -7 6 13 5.4
 -4 7 -7 50.19 8.8
 4 7 7 56.19 7.5
 -4 -7 7 35.9 7.2
 -4 7 -7 48 7.9
 -4 7 -8 6.9 5.1
 4 7 8 7.8 4.1
 -4 -7 8 6.8 4.1
 -4 7 -8 2.4 4.1
 4 7 9 1.8 3.7
 -4 7 -9 5.9 5.4
 -4 -7 9 4 4.5
 -4 7 -9 7.2 4.9
 4 7 10 50.79 8.5
 4 7 10 59.39 7.4
 -4 7 -10 68.99 10.2
 -4 -7 10 54.49 9.2
 -4 7 -10 57.79 8.9
 4 7 11 11.1 5.2
 -4 7 -11 7.7 5.5
 4 7 11 7.4 4.1
 -4 -7 11 4.4 4.8
 4 -7 -11 5.2 3.9
 -4 7 -11 5.6 5
 -4 7 -12 3.4 5.4
 4 7 12 13.8 6.1
 4 7 12 12.6 4.6
 -4 -7 12 7.2 5.1
 4 -7 -12 6.4 5
 -4 7 -13 13.8 5.9
 4 7 13 21.9 6.8
 4 7 13 22.4 5.4
 -4 -7 13 9.7 5.7
 4 -7 -13 5.8 4.9
 4 7 14 19 7
 4 7 14 22.6 5.1
 -4 -7 14 8.8 5.3
 4 -7 -14 10.9 5
 -4 7 -14 12.3 6.2
 4 7 15 31.2 7.6
 4 7 15 38.5 6.5
 -4 -7 15 43.8 9.1
 -4 7 -15 40.2 8.8
 4 -7 -15 37.2 8.5
 -4 -7 16 15.3 6.8
 -4 7 -16 8.5 6.2
 4 7 16 14.6 6.5
 4 -7 -16 7.5 5.5
 4 7 17 4.8 5.5
 -4 7 -17 4.4 5.4
 -4 -7 17 3.9 4.6
 4 -7 -17 3.3 5
 4 -7 -18 55.39 10.2
 4 7 18 56.59 9.5
 -4 7 -18 42.2 8.7
 -4 -7 18 49.3 10.1
 4 7 19 22.2 7.5
 -4 7 -19 19.4 7.1
 -4 -7 19 13.1 6.6
 4 -7 -19 18.1 7.5
 4 7 20 7.5 5
 -4 7 -20 7 6.5
 -4 -7 20 16.2 7.3
 4 -7 -20 3 5
 4 7 21 7.2 4.7
 -4 7 -21 2.5 5
 -4 -7 21 1.6 5.2
 4 -7 -21 6.6 5.5
 4 -8 18 47.7 9.6
 4 8 -18 41.5 8.5
 4 8 -17 12.6 6
 4 -8 17 4.8 5.2
 4 8 -16 82.39 10.7
 -4 8 16 79.59 8.9
 4 -8 16 79.79 12
 4 8 -15 57.59 9
 -4 8 15 61.89 8.2
 4 -8 15 53.79 9.8
 4 -8 14 43.8 8.6
 4 8 -14 42.3 7.8
 -4 8 14 49.2 7.5
 4 8 -13 4 5
 -4 8 13 4.8 4.3
 4 -8 13 1.1 4.2
 4 -8 12 -2.4 4.6
 4 8 -12 7.3 5
 -4 8 12 0.7 3.7
 4 -8 11 12.2 5.5
 4 8 -11 13.9 5.3
 -4 8 11 17 5
 4 -8 10 3.7 4.4
 4 8 -10 2.3 4
 -4 8 10 -0.1 3.8
 4 -8 9 20 6.1
 -4 8 9 19.8 4.7
 4 8 -9 34.7 6.6
 -4 8 9 16.6 5.2
 4 -8 8 5.3 4.3
 -4 8 8 1.9 3
 4 8 -8 7.2 4.8
 -4 8 8 -5 4.8
 4 -8 7 19.6 6.8
 -4 8 7 3.9 3.4
 4 8 -7 23.9 5.7
 -4 8 7 15 5.3
 -4 -8 -7 8 4
 4 -8 6 -0.9 4.2
 -4 8 6 12.8 4.6
 4 8 -6 14.1 4.4
 -4 8 6 10 4.7
 -4 -8 -6 8.6 4.1
 4 -8 5 75.19 10.6
 -4 -8 -5 73.79 8.7
 4 8 -5 78.09 7.8
 -4 8 5 72.49 8.9
 -4 8 5 69.99 8.2
 -4 8 4 34.6 6.2
 4 -8 4 26.1 7.4
 -4 8 4 25.3 5.9
 -4 -8 -4 34.2 6.4
 -4 8 3 9.5 4.1
 4 -8 3 3.5 4.4
 -4 8 3 10.9 4.8
 4 8 -3 0 5.2
 -4 8 2 9.2 3.9
 4 -8 2 6.4 4.9
 -4 8 2 6.1 4.3
 4 8 -2 1.9 4.5
 -4 -8 -2 6.3 4.1
 -4 8 1 16.4 4.7
 4 -8 1 11 5.7
 -4 8 1 11.3 4.1
 4 8 -1 18.5 5.4
 -4 -8 -1 21.8 5.9
 -4 -8 0 122.99 12.2
 -4 8 0 98.39 10.6
 4 8 0 113.39 11.7
 4 -8 0 109.19 12.6
 -4 8 0 117.69 12.8
 -4 8 0 114.89 11
 -4 8 -1 20.1 5.8
 4 -8 -1 25.1 7.1
 -4 8 -1 24.8 7.2
 4 8 1 12.5 5.5
 -4 8 -1 11.4 5.1
 -4 -8 1 16.6 5.8
 -4 8 -2 9.3 5.1
 4 -8 -2 3.1 5
 4 8 2 -2.2 5.2
 -4 8 -2 12.9 5.1
 -4 8 -2 2.9 4.5
 -4 -8 2 6.6 4.5
 -4 8 -3 11.9 4.8
 -4 8 -3 16.1 6.6
 4 -8 -3 7.4 5.8
 4 8 3 4.6 4.2
 -4 8 -3 0.8 4.7
 -4 -8 3 12.6 5.5
 -4 8 -4 22.5 5.6
 4 8 4 22.1 5.8
 -4 8 -4 33.3 7.6
 -4 -8 4 31.1 7
 -4 8 -5 74.79 9.7
 -4 8 -5 67.99 10.2
 4 8 5 64.59 8.6
 -4 -8 5 76.89 10.4
 -4 8 -6 4.5 4.3
 -4 8 -6 12.6 6.7
 4 8 6 6.7 4.3
 -4 -8 6 4.4 4.6
 -4 8 -7 7.9 4.2
 4 8 7 14.2 4.7
 -4 -8 7 6.2 4.6
 -4 8 -7 15.5 6.5
 4 8 8 -4.2 4.6
 -4 8 -8 1.4 5
 -4 -8 8 5.5 4.9
 -4 8 -8 1.7 3.7
 4 8 9 21.1 6.7
 -4 8 -9 24.4 7.5
 4 8 9 14.9 5.2
 -4 -8 9 18.7 6.4
 -4 8 -9 16.2 6.2
 -4 -8 10 2.1 4.5
 -4 8 -10 4.4 5.4
 4 8 10 -0.3 5.4
 4 8 10 3.1 4.3
 -4 8 -10 7.1 4.9
 -4 8 -11 13.2 6.3
 4 8 11 14.1 6.7
 4 8 11 18.3 5.1
 -4 -8 11 25.1 7.2
 -4 8 -11 31.8 8.1
 -4 8 -12 0.6 4.9
 4 8 12 -1.2 5.3
 4 8 12 1.6 3.7
 -4 -8 12 1.6 4.7
 -4 8 -12 0.9 4.3
 4 8 13 0 4.7
 4 8 13 2.5 3.8
 -4 -8 13 4.4 5.8
 -4 8 -13 -0.3 5.1
 -4 8 -13 0.2 4.8
 4 8 14 46.9 8.5
 4 8 14 44.3 7.3
 -4 -8 14 39.6 9.1
 -4 8 -14 48.7 9.9
 4 -8 -14 44.5 10
 4 8 15 50.49 9.2
 4 8 15 63.79 8.2
 -4 8 -15 51.09 10.4
 -4 -8 15 56.39 10.9
 4 -8 -15 68.89 11.5
 4 8 16 90.79 11.7
 4 8 16 80.99 9.1
 -4 8 -16 79.99 11.7
 -4 -8 16 72.59 11.7
 4 -8 -16 87.39 12.8
 4 8 17 12.2 6.2
 -4 8 -17 23.7 7.9
 -4 -8 17 7.8 7.1
 4 -8 -17 19.7 8.1
 4 8 18 49 9.7
 -4 8 -18 42.3 9.8
 -4 -8 18 29.4 8.2
 4 -8 -18 59.39 11.2
 4 9 -12 20.2 6.6
 4 -9 12 9.1 5.1
 -4 9 12 13.8 5.8
 4 -9 11 13 6.4
 4 9 -11 19.9 6.5
 -4 9 11 7.1 5
 4 -9 10 -2 4.7
 -4 9 10 2 4.7
 4 -9 9 -1.3 4.8
 -4 9 9 -5.7 6.2
 4 -9 8 19 7
 -4 9 8 2.5 5.7
 4 -9 7 32.5 8.8
 -4 9 7 43.3 7.6
 4 -9 6 69.39 10.8
 -4 9 6 54.79 8.6
 -4 9 5 8.5 3.9
 4 -9 5 10.1 6.1
 -4 9 5 5.5 4.2
 -4 9 4 10.8 4.2
 4 -9 4 4.1 4.1
 -4 9 4 9.4 4.9
 4 9 -4 2.2 5.1
 -4 -9 -4 6.4 4.3
 -4 9 3 21 5.5
 4 -9 3 26 7.1
 -4 9 3 24.4 6.4
 4 9 -3 18.5 6.4
 -4 -9 -3 29.5 6.8
 -4 9 3 24.2 6.4
 -4 9 2 1.7 3.8
 4 -9 2 -0.8 4.8
 -4 9 2 4.3 4.5
 -4 9 2 -6.5 5.1
 4 9 -2 -1.6 4.7
 -4 -9 -2 -3.2 4
 -4 9 1 -0.1 3
 4 -9 1 1 5
 -4 9 1 -3 4.7
 4 9 -1 -1.6 5.2
 -4 9 1 5.3 4.7
 -4 -9 -1 5.1 4.5
 -4 9 0 7.3 4
 4 -9 0 9 5.8
 -4 9 0 -1.8 4.9
 -4 9 0 -8.7 6.2
 4 9 0 -2.4 5.4
 -4 -9 0 1 4
 -4 9 -1 1.2 3
 4 -9 -1 -0.5 4.4
 4 9 1 -3.1 4.5
 -4 9 -1 -1.1 4.3
 -4 9 -1 -6.1 5.2
 -4 -9 1 0.1 3.7
 -4 9 -2 3 3.6
 -4 9 -2 2.1 3.9
 4 9 2 -4.5 5.1
 -4 9 -2 -4.8 5.4
 -4 -9 2 4.6 4.6
 -4 9 -3 27.9 6.3
 -4 9 -3 19.1 6.8
 4 9 3 28.8 7
 -4 9 -3 25.4 6.7
 -4 -9 3 35.2 7.7
 -4 9 -4 8.4 5.2
 -4 9 -4 5.1 5.3
 4 9 4 13.4 5.9
 -4 9 -4 4.6 4.9
 -4 -9 4 8 4.8
 -4 9 -5 0.9 3.7
 4 9 5 4.9 5
 -4 9 -5 -2.4 5.2
 -4 -9 5 2.4 4.7
 -4 9 -6 51.79 8.8
 4 9 6 71.89 9.6
 -4 9 -6 67.79 11
 -4 -9 6 57.69 10.2
 -4 9 -7 34.6 7.8
 -4 9 -7 39.1 8.9
 4 9 7 36.7 7.1
 -4 -9 7 26 7.6
 -4 9 -8 3.6 4.5
 -4 9 -8 11.3 6.8
 4 9 8 0.4 5.6
 4 9 8 1.6 5
 -4 -9 8 14.8 6.5
 -4 9 -9 1.9 4.2
 -4 9 -9 0.6 5
 4 9 9 -0.7 5
 4 9 9 -2.6 5.3
 -4 -9 9 -0.7 4.9
 -4 9 -10 8.6 5.6
 4 9 10 4.1 4.2
 4 9 10 -1.4 5
 -4 -9 10 12.4 6.6
 -4 9 -10 2.5 4.3
 4 9 11 11.7 6.3
 4 9 11 9.9 5.6
 -4 -9 11 12.3 6.5
 -4 9 -11 19.2 7.6
 -4 9 -11 8.3 4.7
 4 9 12 24.2 7.8
 4 9 12 15.7 5.3
 -4 -9 12 21.2 7.4
 -4 9 -12 19.1 7.5
 -4 9 -12 10.6 5.6
 -5 0 0 -2.2 2.5
 5 0 0 -0.2 2.3
 5 0 1 508.15 16.9
 5 0 -1 514.25 16.8
 -5 0 -1 507.35 9.1
 -5 0 -1 506.65 17.2
 -5 0 1 524.15 17.5
 5 0 -2 10.3 3.4
 -5 0 -2 1.9 2.8
 -5 0 2 2.9 2.5
 -5 0 -2 8.6 1.5
 5 0 -2 9.4 2.3
 5 0 2 6.9 3.1
 5 0 -3 25.6 4.4
 -5 0 -3 24.3 4.2
 -5 0 3 23.5 4.5
 -5 0 -3 25.5 2.2
 5 0 -3 24.8 3.2
 5 0 3 30 4.7
 -5 0 -4 22.4 4.3
 -5 0 4 16.3 3.8
 5 0 -4 12.8 3.4
 -5 0 -4 11.7 1.6
 5 0 -4 14 2.5
 5 0 4 15.9 3.6
 -5 0 -5 32.5 4.8
 5 0 -5 31.1 4.6
 -5 0 5 29.5 5
 5 0 -5 36.7 2
 -5 0 -5 33.2 1.9
 5 0 -5 32.9 3.7
 -5 0 -5 39.5 2.9
 5 0 5 35.6 5.1
 5 0 -6 101.79 3.8
 -5 0 -6 101.59 3.8
 5 0 6 101.99 8.1
 5 0 -6 110.39 8.2
 5 0 -6 93.39 6.2
 -5 0 -6 99.49 4.8
 -5 0 -6 111.09 8.4
 -5 0 6 100.49 8.4
 -5 0 -7 1.2 2.6
 -5 0 7 3.6 2.9
 5 0 -7 3.5 2.6
 5 0 -7 -0.3 1
 -5 0 -7 1.2 1
 5 0 -7 2.5 1.8
 -5 0 -7 -1.2 1.2
 5 0 7 2 2.7
 -5 0 -8 3.6 2.8
 -5 0 8 4.3 2.8
 5 0 8 2.9 2
 5 0 -8 3.4 1.3
 -5 0 -8 4.9 1.4
 5 0 -8 1 2
 5 0 8 3.8 3
 -5 0 9 48.1 6.5
 5 0 -9 50.19 3.5
 -5 0 -9 53.89 3.6
 5 0 9 51.89 6.5
 5 0 -9 55.69 5.5
 -5 0 -9 44.7 6
 5 0 -10 530.85 16.1
 5 0 -10 528.45 11.2
 -5 0 -10 525.05 11.2
 5 0 10 575.44 20.1
 -5 0 -10 535.75 18.9
 -5 0 10 505.55 19.4
 5 0 -11 783.62 14.3
 -5 0 -11 797.12 14.6
 5 0 11 805.32 24.2
 5 0 -11 810.92 20.4
 -5 0 -11 778.52 22.8
 -5 0 11 775.92 24.4
 -5 0 -12 45.4 6.5
 -5 0 12 50.29 7.3
 -5 0 12 53.99 7.3
 5 0 -12 49.5 4.3
 -5 0 -12 45 4.1
 5 0 12 50.19 7
 5 0 -12 48.2 5.7
 -5 0 -13 49.6 6.8
 -5 0 13 61.19 7.8
 -5 0 13 57.29 7.7
 5 0 13 68.09 8.1
 5 0 -13 58.19 6.5
 -5 0 14 976.7 26.4
 5 0 14 1018.5 28.5
 5 0 -14 996.7 24.2
 -5 0 -14 997.6 26.9
 -5 0 14 972.1 28.7
 -5 0 15 269.27 14.5
 5 0 15 258.77 11.5
 5 0 15 250.67 14.8
 5 0 -15 256.97 12.8
 -5 0 -15 251.47 13.9
 -5 0 15 235.78 14.8
 -5 0 16 73.79 8.4
 5 0 16 71.59 6.5
 5 0 16 78.19 8.9
 5 0 -16 78.59 7.7
 -5 0 -16 73.69 8.2
 -5 0 16 65.89 8.6
 -5 0 -17 55.39 7.1
 -5 0 17 61.69 8.3
 5 0 17 50.69 5.8
 -5 0 17 61.29 7.7
 5 0 17 64.29 8.2
 5 0 -17 62.69 7.1
 -5 0 -18 28.1 5.5
 5 0 -18 38.3 6
 5 0 18 37.8 5.1
 -5 0 -18 29 4.7
 -5 0 18 25.4 5.8
 5 0 18 30.1 6.2
 -5 0 -19 0.2 2.7
 5 0 -19 1.5 3.1
 5 0 19 0.5 2.7
 -5 0 -19 -1.7 2.9
 -5 0 19 -1.7 3.9
 5 0 19 3.3 3.5
 -5 0 -20 54.69 7.4
 -5 0 20 53.29 7.7
 -5 0 -20 49.99 6.1
 5 0 -20 54.69 7.1
 5 0 20 54.49 8.2
 -5 0 -21 1.6 3.1
 -5 0 21 -5.1 4.5
 5 0 21 -2.1 4.1
 5 0 -21 3.6 3.6
 -5 0 -21 1.2 2.3
 -5 0 -22 -4.2 3.5
 5 0 -22 3.6 3.6
 -5 0 22 -3.4 4.9
 5 0 22 -1.9 4.2
 -5 0 -22 -0.4 2.3
 -5 0 23 2.4 3.5
 5 0 -23 14.8 4.9
 5 0 23 3.4 3.9
 -5 0 -23 13.3 3.9
 -5 0 -23 13.5 4.6
 -5 0 24 5.1 4.4
 5 0 24 -1.1 4.4
 -5 0 -24 7.8 4.2
 5 0 -25 7 4.4
 -5 0 25 1.1 3.3
 5 0 25 -2.3 4.5
 -5 0 -25 5.1 4.4
 -5 0 26 9.6 5.1
 5 0 -26 16.4 5.4
 5 0 26 3.5 5
 -5 0 -26 9 4.7
 5 0 27 40.7 8.6
 -5 0 27 38.1 7.4
 5 0 -27 39.4 7.6
 -5 0 -27 39.5 7.6
 5 0 -28 30.8 7.3
 -5 0 28 27.9 6.6
 5 0 28 23.3 7.3
 -5 0 -28 28.9 6.8
 5 1 -28 10.2 5.5
 5 -1 28 5.2 5.5
 -5 1 27 38.5 7.4
 5 1 -27 37.3 6.9
 5 -1 27 15.6 5.7
 -5 1 26 24.2 6.1
 5 1 -26 30.7 6.8
 5 -1 26 22 7.1
 -5 -1 -25 52.89 7.4
 -5 1 25 48.2 7.5
 5 1 -25 68.49 8.8
 5 -1 25 70.09 9.8
 -5 -1 -24 31.1 5.9
 -5 1 24 32.1 6.3
 5 1 -24 48.2 7.5
 5 -1 24 39.6 7.6
 -5 -1 -23 -0.1 3.1
 5 1 -23 8.7 4.3
 5 -1 23 -0.2 3.9
 -5 -1 -22 12.6 4.1
 -5 1 22 16.7 5.3
 5 1 -22 28.2 6.1
 5 -1 22 29.3 6.9
 -5 -1 -21 18.4 4.6
 -5 1 21 17.9 5.3
 5 1 -21 24 5.2
 5 -1 21 20 5.7
 -5 1 20 19 5.4
 5 1 -20 23.6 5.4
 5 -1 20 20.7 6.2
 -5 -1 -20 9.9 3.9
 -5 -1 -19 17.2 4.2
 -5 1 19 15.6 4.9
 5 1 -19 18.2 4.5
 5 -1 19 14.2 5.6
 -5 -1 -18 5.1 3
 -5 1 18 10 4.2
 -5 1 18 11.3 4.8
 5 1 -18 17.5 4.7
 5 -1 18 7.4 4.1
 -5 1 17 54.19 7.4
 -5 1 17 53.69 7.8
 5 1 -17 61.19 7
 5 -1 17 59.49 8.2
 -5 -1 -17 54.29 6.6
 5 1 -16 300.47 13.4
 -5 1 16 306.67 15.2
 5 -1 16 305.17 16.9
 -5 -1 -16 311.57 12
 -5 -1 -16 302.07 14.3
 -5 1 16 310.07 16.9
 -5 1 15 226.78 13.1
 5 -1 15 181.48 13.1
 -5 -1 -15 176.28 9.2
 5 1 -15 220.78 11.3
 -5 -1 -15 228.68 12.4
 -5 1 15 188.68 13.1
 -5 1 14 50.09 7.2
 -5 -1 -14 54.39 5.3
 5 1 -14 58.69 6.2
 5 -1 14 50.09 7.2
 -5 -1 -14 54.39 6.4
 5 -1 13 167.28 7.8
 5 -1 13 178.88 12.6
 5 1 -13 173.58 9.6
 -5 -1 -13 173.38 9
 -5 -1 -13 169.68 10.4
 -5 1 13 186.58 12.5
 -5 -1 -12 183.58 9.3
 5 -1 12 177.08 7.9
 5 -1 12 200.88 13.1
 5 1 -12 171.88 9.2
 -5 -1 -12 182.68 10.7
 -5 1 12 180.48 12.1
 5 -1 11 138.39 6.9
 -5 -1 -11 131.49 6.9
 5 -1 11 133.69 10.7
 -5 -1 -11 152.48 8.5
 5 1 -11 138.79 8.1
 -5 -1 -11 143.29 9.5
 -5 1 11 137.89 10.4
 -5 -1 -10 18.8 4.1
 -5 1 10 13.9 4.4
 5 -1 10 14.1 2.6
 -5 -1 -10 14.9 2.7
 -5 -1 -10 15.3 3.3
 5 1 -10 19.6 3.4
 5 -1 10 17.9 4.7
 5 -1 9 214.98 8.3
 -5 -1 -9 216.88 8.1
 5 -1 9 189.78 12.1
 5 1 -9 219.88 9.4
 -5 -1 -9 221.18 11.3
 -5 1 9 213.88 12.4
 -5 -1 -8 4.7 2.7
 -5 1 8 2.4 3.4
 5 -1 8 3.3 1.8
 -5 -1 -8 6.6 1.8
 5 1 -8 6.3 2.2
 -5 -1 -8 4.7 1
 5 -1 8 1.8 3.1
 -5 -1 -7 39.7 5.1
 -5 1 7 42.8 6
 5 -1 7 47.1 4.1
 -5 -1 -7 47.5 3.5
 5 1 -7 46.9 4.3
 5 -1 7 40.8 6
 -5 -1 -6 293.37 7.9
 5 -1 6 305.97 14.7
 5 1 -6 290.37 9.6
 5 1 -6 288.07 11.5
 -5 -1 -6 303.97 13
 -5 1 6 296.77 14.1
 -5 -1 -5 42 5
 -5 1 5 35.9 5.3
 5 1 -5 43.4 3.7
 5 1 -5 40 4.6
 5 -1 5 42.2 5.9
 -5 1 4 197.08 7.9
 5 -1 4 178.88 11.1
 5 1 -4 177.88 9.1
 5 1 -4 178.88 6.9
 -5 -1 -4 204.68 10.7
 -5 1 4 177.78 10.8
 5 -1 3 255.07 13.1
 5 1 -3 252.57 10.7
 -5 1 3 252.67 8.9
 5 1 -3 244.68 7.5
 -5 -1 -3 242.18 11.6
 -5 1 3 248.38 12.6
 5 -1 2 118.49 9
 5 1 -2 106.39 7.2
 -5 1 2 108.39 5.9
 -5 1 2 111.19 8.6
 -5 -1 -2 105.99 7.9
 5 1 -2 106.89 4.7
 -5 -1 -1 85.59 6.2
 5 -1 1 94.49 8.1
 5 1 -1 89.39 6.7
 -5 1 1 81.49 5.1
 -5 1 1 89.69 7.8
 -5 -1 -1 81.59 7.1
 -5 1 0 434.56 16.5
 -5 -1 0 432.16 13.4
 5 1 0 431.16 14.3
 5 -1 0 422.56 16.8
 -5 1 0 421.86 11.3
 -5 -1 0 428.26 15.6
 -5 -1 1 88.69 6.1
 5 1 1 85.79 6.7
 5 -1 -1 80.79 7.5
 -5 1 -1 93.09 5.4
 -5 1 -1 86.79 7.7
 -5 -1 1 86.09 7.5
 -5 -1 2 110.59 6.9
 5 1 2 108.89 7.6
 5 -1 -2 106.09 8.6
 -5 1 -2 105.59 5.9
 5 -1 -2 103.09 6.8
 -5 1 -2 106.69 8.6
 -5 -1 2 114.89 8.5
 -5 -1 3 248.38 10.2
 5 1 3 259.67 11.5
 5 -1 -3 251.67 12.9
 -5 1 -3 246.78 9
 5 -1 -3 246.48 10.5
 -5 1 -3 264.57 13
 -5 -1 3 235.98 12
 -5 1 -4 173.48 10.7
 -5 -1 4 188.58 9
 5 1 4 182.28 10
 5 -1 -4 182.38 11.2
 -5 1 -4 170.38 7.7
 5 -1 -4 172.28 9
 -5 -1 4 172.38 10.5
 5 -1 -5 34.9 5.5
 -5 -1 5 44.1 4.6
 -5 1 -5 42 4
 5 -1 -5 37.7 4.6
 5 1 5 34.7 4.7
 -5 1 -5 45.7 5.8
 -5 -1 5 55.49 6.5
 5 -1 -6 287.77 7.8
 5 1 6 305.57 13.1
 -5 -1 6 276.47 11.2
 5 -1 -6 304.47 14.4
 5 -1 -6 301.97 12.2
 -5 1 -6 274.87 10.2
 -5 1 -6 306.77 14.4
 -5 -1 6 293.67 14
 5 -1 -7 42.7 5.7
 -5 -1 7 45.1 6.2
 5 -1 -7 38.4 3.2
 -5 -1 7 38.8 4.5
 -5 1 -7 40.6 4.2
 5 -1 -7 41.6 4.9
 5 1 7 34.3 5.1
 -5 1 -7 47.1 6.3
 -5 1 -8 4.5 3.4
 -5 -1 8 8.6 4.4
 -5 -1 8 1.6 3.4
 5 -1 -8 5.1 1.7
 5 -1 -8 1.7 2.4
 5 1 8 10.8 3.6
 -5 -1 8 6.6 2.5
 -5 -1 9 229.58 12.7
 5 -1 -9 219.28 8.1
 5 1 9 229.28 12
 -5 -1 9 220.98 10.5
 5 -1 -9 227.68 11.3
 -5 1 -9 211.28 12.5
 -5 -1 9 227.88 13
 -5 1 -10 13.6 4.2
 -5 -1 10 16.5 4.8
 5 -1 -10 17 2.6
 -5 -1 10 22.2 5.5
 5 -1 -10 11.8 3.5
 5 1 10 20.7 4.7
 -5 -1 10 16.1 3.6
 -5 -1 11 142.89 10.6
 5 -1 -11 140.19 7
 5 1 11 149.39 10.2
 5 -1 -11 147.59 9.6
 -5 1 -11 152.08 10.6
 -5 1 -11 162.28 11.4
 -5 -1 11 148.79 11.2
 5 -1 -12 186.58 10.9
 -5 -1 12 190.88 12.2
 5 1 12 179.48 10.5
 5 -1 -12 178.18 8.3
 5 1 12 170.68 11.2
 -5 1 -12 183.18 11.4
 -5 1 -12 178.78 11.9
 -5 -1 12 172.18 12.2
 -5 -1 13 173.98 11.9
 5 1 13 162.98 10.1
 5 1 13 186.98 11.9
 5 -1 -13 158.18 10.4
 -5 1 -13 179.48 11.6
 -5 1 -13 171.98 12
 -5 -1 13 176.48 12.7
 -5 1 -14 51.69 7.3
 -5 -1 14 56.89 7.8
 5 1 14 53.39 6.2
 -5 1 -14 53.09 7
 -5 -1 14 54.29 7.3
 5 1 14 63.59 7.6
 5 -1 -14 48.6 6.2
 -5 -1 15 190.88 12.9
 5 1 15 203.28 11.4
 5 1 15 206.88 13
 -5 1 -15 183.98 11.8
 5 -1 -15 206.78 12.3
 -5 1 -15 186.18 12.7
 -5 -1 16 300.17 16.2
 5 1 16 300.97 13.9
 5 1 16 308.07 16.1
 -5 1 -16 322.97 15.7
 5 -1 -16 314.17 15.4
 -5 1 -16 309.47 16.7
 5 1 17 58.89 6.7
 -5 -1 17 50.19 7.4
 5 -1 -17 62.39 7.6
 -5 1 -17 44.5 6.4
 5 1 17 48.4 7
 -5 1 -17 73.89 9
 5 1 18 10.8 3.7
 -5 -1 18 8.5 4.2
 -5 1 -18 10 3.5
 5 -1 -18 16.9 4.6
 5 1 18 5.1 3.5
 -5 1 -18 8.5 4.1
 5 1 19 22.4 4.7
 -5 1 -19 12.5 4.4
 -5 -1 19 11.9 4.2
 5 -1 -19 19.3 5
 5 1 19 10 4.6
 -5 1 -19 14.7 4.7
 5 1 20 11.2 3.6
 -5 1 -20 5.8 3.5
 -5 -1 20 9.9 4.2
 5 1 20 6.8 4.6
 5 -1 -20 13.3 4.3
 -5 1 -20 10.2 4.6
 5 1 21 11.1 4.4
 5 -1 -21 14.5 4.9
 -5 1 -21 16.7 4.7
 5 1 21 15.5 4
 -5 -1 21 16.4 5.1
 -5 1 -21 17.4 5.7
 -5 1 -22 22.5 5.3
 5 1 22 25.5 5.4
 -5 -1 22 28.5 6.2
 5 -1 -22 21.1 5.5
 5 1 22 25 6.3
 -5 1 -22 12.9 5
 -5 -1 23 1.4 4
 5 -1 -23 5.4 4.4
 5 1 23 3.2 3.9
 -5 1 -23 1.6 3.1
 -5 1 -23 3.3 3.8
 5 1 24 30.5 6.5
 -5 -1 24 32.7 7.2
 5 -1 -24 22.9 6.1
 -5 1 -24 30.1 6.1
 -5 1 -24 28.4 7.2
 -5 1 -25 46.4 6.9
 5 -1 -25 69.09 9.3
 5 1 25 55.29 8.7
 -5 -1 25 49.4 8.1
 -5 1 -25 56.29 8.9
 -5 -1 26 20.2 5.9
 -5 1 -26 10.7 4.4
 5 -1 -26 18.8 5.8
 5 1 26 33.7 7.4
 -5 1 -26 24.4 6.5
 -5 -1 27 27 7.4
 5 -1 -27 24.8 6.7
 -5 1 -27 32.2 7.7
 5 1 27 19 5.5
 -5 -1 28 0.4 4.2
 5 -1 -28 1.6 4.6
 5 1 28 -6.6 5.9
 -5 1 -28 -1.7 4.4
 5 -2 28 13.4 6.7
 5 -2 27 9.4 6.2
 5 -2 26 5.5 5.2
 -5 2 25 30.1 5.9
 5 -2 25 38.5 8
 -5 2 24 12.3 4.5
 5 -2 24 17.8 6.4
 -5 2 23 39.7 6.8
 5 -2 23 36.9 7.7
 -5 2 22 93.49 9.6
 5 -2 22 90.69 11
 -5 -2 -22 85.39 7.9
 -5 -2 -21 31.2 5.1
 -5 2 21 40.4 6.7
 -5 -2 -20 33.4 5.1
 -5 2 20 37.1 7.1
 -5 2 20 40.6 6.7
 5 -2 20 36.7 7.4
 -5 2 19 115.49 9.9
 5 -2 19 109.09 11.1
 -5 -2 -19 123.49 8.9
 -5 2 19 123.29 11.5
 -5 -2 -18 3.9 2.7
 -5 2 18 0.8 3.5
 -5 2 18 11.3 4.6
 -5 -2 -18 2.5 2.6
 5 -2 18 7.3 5.2
 -5 -2 -17 63.29 4.4
 -5 -2 -17 73.89 6.9
 5 -2 17 77.29 9.5
 -5 -2 -17 77.29 5.5
 -5 2 17 74.69 8.7
 -5 -2 -16 13.8 3.5
 -5 2 16 19 4.9
 -5 -2 -16 14.8 2.8
 -5 -2 -16 11.3 2.3
 5 -2 16 14.5 5.2
 -5 2 15 37.6 6.5
 -5 -2 -15 42.2 3.6
 -5 -2 -15 43.3 3.8
 5 -2 15 34.4 6.8
 -5 -2 -15 41.5 5.2
 -5 -2 -14 118.19 5.9
 5 -2 14 106.09 10.3
 -5 -2 -14 126.29 6
 -5 -2 -14 117.39 8.1
 -5 2 14 124.59 10.5
 -5 -2 -13 101.29 7.5
 5 -2 13 101.19 10.3
 -5 -2 -13 97.39 5.5
 -5 -2 -13 112.19 5.2
 -5 2 13 97.79 9.3
 -5 -2 -12 17.7 3.6
 -5 2 12 21.7 4.7
 -5 -2 -12 21.2 2.3
 5 -2 12 28.9 5.7
 -5 -2 -12 20.2 2.8
 -5 -2 -11 40.6 4.9
 -5 2 11 35.1 5.6
 -5 -2 -11 46.2 2.9
 -5 -2 -11 40.1 3.7
 5 -2 11 53.79 7.4
 -5 2 10 44.1 6.2
 -5 -2 -10 37.8 4.3
 5 -2 10 45.5 7.1
 -5 -2 -10 36.1 2.1
 -5 -2 -10 40.9 3.9
 -5 -2 -10 42 4.9
 -5 -2 -9 20.3 3.9
 -5 2 9 23.2 4.9
 5 -2 9 21.4 2.1
 -5 -2 -9 18.4 3.1
 5 -2 9 22 5.2
 5 -2 8 235.18 6.1
 -5 -2 -8 212.28 9
 5 -2 8 239.68 14.1
 -5 -2 -8 221.48 10.6
 -5 2 8 222.18 12.7
 5 -2 7 173.18 5.1
 5 -2 7 181.78 12.3
 5 2 -7 181.18 7.3
 -5 -2 -7 188.08 9.8
 -5 2 7 175.78 11.3
 -5 -2 -6 114.99 5.8
 5 -2 6 112.29 4.2
 5 -2 6 127.99 10.5
 5 2 -6 117.69 5.7
 -5 -2 -6 118.99 8.1
 -5 2 6 103.89 8.8
 -5 -2 -5 641.14 14
 5 -2 5 653.63 10.3
 5 -2 5 683.33 22.9
 5 2 -5 681.63 12.4
 5 2 -5 686.13 15.3
 -5 2 5 692.73 21.6
 -5 -2 -5 673.63 18.4
 -5 -2 -4 68.79 4.8
 5 -2 4 76.99 8.1
 5 2 -4 75.39 4
 5 2 -4 74.89 5.2
 -5 2 4 73.09 7.6
 -5 -2 -4 76.49 6.7
 -5 -2 -3 120.69 6.5
 5 -2 3 117.99 9.7
 5 2 -3 116.99 6.6
 5 2 -3 111.29 4.4
 -5 2 3 136.69 9.9
 -5 -2 -3 106.89 7.6
 -5 -2 -2 569.64 14.2
 5 2 -2 552.84 10.4
 -5 -2 -2 591.44 14.8
 5 -2 2 555.44 20.4
 5 2 -2 572.34 14.6
 5 2 -2 543.25 8.2
 -5 2 2 583.74 19.7
 -5 -2 -2 571.64 17.2
 -5 -2 -1 401.26 12.4
 -5 2 1 399.26 7
 5 2 -1 395.56 8.2
 -5 -2 -1 447.16 12.5
 5 2 -1 395.56 12.3
 5 -2 1 416.86 17.6
 -5 2 1 416.16 16.8
 -5 -2 -1 416.66 15.1
 -5 2 0 223.18 5.5
 5 2 0 220.68 5.7
 -5 -2 0 226.58 8.7
 5 2 0 231.38 9.6
 5 -2 0 239.88 13.4
 -5 2 0 242.08 13
 -5 -2 0 250.87 11.9
 5 2 1 416.86 7.5
 -5 2 -1 370.86 7.6
 -5 -2 1 406.56 11.3
 5 2 1 410.36 12.9
 5 -2 -1 440.46 18.1
 -5 2 -1 414.66 16.9
 -5 -2 1 424.06 15.5
 -5 -2 2 579.54 18.3
 5 2 2 589.24 8.5
 -5 2 -2 549.65 10.1
 -5 -2 2 572.24 13.3
 5 2 2 591.34 15.8
 5 -2 -2 584.04 20.9
 -5 2 -2 554.24 15.8
 -5 2 -2 563.54 19.6
 -5 -2 2 570.74 18.3
 -5 -2 3 129.79 9.5
 -5 -2 3 106.69 5.8
 5 2 3 124.09 7.6
 5 -2 -3 118.19 9.8
 -5 2 -3 105.79 7.2
 5 -2 -3 116.49 8.3
 -5 2 -3 110.59 9.1
 -5 -2 3 103.29 8.3
 -5 -2 4 84.79 8.1
 -5 -2 4 66.79 4.6
 5 2 4 79.59 6.3
 5 -2 -4 84.99 8.4
 -5 2 -4 64.39 5.8
 5 -2 -4 76.19 6.9
 -5 2 -4 71.49 7.9
 -5 -2 4 77.89 7.7
 -5 -2 5 690.13 20.8
 -5 -2 5 692.33 14.5
 5 2 5 697.13 18.3
 5 -2 -5 688.93 23
 5 -2 -5 703.73 20.5
 -5 2 -5 697.43 22.4
 -5 -2 5 663.73 20.8
 -5 -2 6 119.89 9.6
 5 2 6 120.19 8.1
 -5 -2 6 108.49 6
 5 -2 -6 124.39 10.1
 5 -2 -6 112.09 8.6
 -5 2 -6 129.09 10.2
 -5 -2 6 109.49 9
 -5 -2 7 184.68 11.7
 5 2 7 184.28 10.1
 -5 -2 7 186.68 7.9
 5 -2 -7 167.08 11.7
 5 -2 -7 171.28 10.5
 -5 2 -7 192.18 12.3
 -5 -2 7 179.58 11.4
 -5 -2 8 215.68 12.6
 5 -2 -8 220.88 9.1
 5 2 8 247.98 11.8
 -5 -2 8 228.18 8.9
 5 -2 -8 254.67 12.8
 -5 2 -8 248.38 14
 -5 -2 8 227.38 13.2
 -5 2 -9 14.6 4.4
 -5 -2 9 22.8 5
 5 -2 -9 18.1 3.1
 -5 -2 9 20.3 5.4
 5 2 9 21.7 4.2
 5 -2 -9 19.3 4.4
 -5 -2 9 22.3 3.2
 -5 2 -10 41.5 6.3
 -5 2 -10 48.2 7
 -5 -2 10 35.7 6.1
 5 2 10 49.2 6.4
 5 -2 -10 40.9 4.4
 -5 -2 10 48.7 7.2
 -5 -2 10 41.6 4.3
 5 2 10 38.1 5.3
 5 -2 -10 41.7 5.9
 -5 2 -11 54.49 7.4
 5 -2 -11 44.8 6.2
 -5 -2 11 51.69 7.2
 -5 2 -11 39.8 6.5
 5 2 11 38 5.7
 5 -2 -11 40.7 4.6
 -5 -2 11 37.4 6.1
 -5 -2 11 47.5 4.7
 5 2 11 43.8 5.8
 -5 2 -12 17.7 4.7
 5 2 12 25.7 5
 -5 2 -12 33.7 6.1
 -5 -2 12 21.1 5.6
 5 2 12 26.4 4.9
 5 -2 -12 13.1 4.5
 -5 -2 12 14.9 3.1
 -5 -2 13 96.99 9.6
 5 2 13 93.79 8.6
 5 2 13 100.99 8.7
 -5 -2 13 109.99 7.5
 5 -2 -13 99.69 9.1
 -5 2 -13 89.89 8.9
 -5 2 -13 106.49 10.2
 -5 -2 14 130.89 11.3
 5 2 14 129.19 10
 5 2 14 109.29 9.3
 -5 -2 14 122.09 8.2
 5 -2 -14 114.59 9.8
 -5 2 -14 131.49 10.8
 -5 2 -14 127.39 11.2
 -5 2 -15 44.6 7.6
 -5 2 -15 40.6 6.7
 5 2 15 38.7 6.1
 -5 -2 15 32 6
 5 2 15 42.1 6.3
 5 -2 -15 38.8 6.1
 -5 2 -16 15 5.1
 5 2 16 17.5 4.8
 -5 -2 16 9.8 4.7
 5 2 16 11.8 4.4
 5 -2 -16 8.3 4.2
 -5 2 -16 12.6 4.4
 5 2 17 69.99 7.6
 -5 -2 17 68.79 8.6
 -5 2 -17 76.89 8.8
 5 -2 -17 81.89 9
 5 2 17 59.39 7.5
 -5 2 -17 57.29 8.3
 5 2 18 -1.3 3.6
 5 2 18 3.2 3.5
 -5 -2 18 6.2 4.5
 -5 2 -18 2.7 3.6
 5 -2 -18 1.6 3.3
 -5 2 -18 9.6 4.9
 5 2 19 125.69 10.2
 -5 -2 19 110.49 11.1
 5 2 19 125.79 11.1
 -5 2 -19 116.89 10.8
 5 -2 -19 113.39 10.8
 -5 2 -19 124.59 12
 5 2 20 34 5.9
 -5 2 -20 48.6 7.5
 -5 -2 20 37 7.3
 5 2 20 37.7 6.9
 5 -2 -20 50.39 7.9
 -5 2 -20 28.2 6.5
 -5 2 -21 37 7.7
 5 2 21 45.3 7
 -5 2 -21 33.8 6.4
 -5 -2 21 42.2 7.7
 5 2 21 39 7.1
 5 -2 -21 30.6 6.5
 5 2 22 86.89 9.1
 -5 -2 22 88.99 10.9
 5 2 22 66.69 9
 -5 2 -22 93.29 10
 5 -2 -22 84.29 10.1
 -5 2 -22 70.99 9.8
 5 -2 -23 47.8 7.9
 -5 2 -23 54.39 7.9
 5 2 23 53.89 7.6
 -5 -2 23 44.2 7.9
 5 2 23 52.29 8.3
 -5 2 -23 61.89 9.7
 -5 2 -24 21.3 5.5
 5 -2 -24 23.1 6.4
 5 2 24 30.9 6.3
 -5 -2 24 22.4 6.7
 5 2 24 17 5.9
 -5 2 -24 20.7 6.1
 5 2 25 49.1 7.5
 -5 -2 25 37.9 7.9
 5 2 25 39.9 7.4
 5 -2 -25 36.5 7.8
 -5 2 -25 30.8 6.4
 -5 -2 26 18 6.6
 5 2 26 18 5.5
 5 -2 -26 15.1 6
 -5 2 -26 15.7 5.5
 -5 -2 27 8.5 4.9
 5 2 27 12.8 5.3
 5 -2 -27 8 6
 -5 2 -27 14.7 5.2
 5 -2 -28 11.9 6
 -5 -2 28 12.3 5.4
 5 2 28 10.6 5.5
 5 -3 27 10.3 5.6
 5 3 -27 -3.4 5.4
 5 -3 26 12.7 5.5
 5 3 -26 5.5 5.3
 5 -3 25 4.8 5.5
 5 3 -25 -6.6 5.4
 5 -3 24 0.5 4.4
 5 3 -24 -0.5 4.9
 -5 3 23 31.9 6
 5 -3 23 23.8 6.3
 -5 3 22 38.3 6.3
 5 -3 22 41.4 8.1
 5 3 -22 18.7 6.1
 -5 3 21 7.2 4.9
 -5 3 21 16.3 5.1
 5 -3 21 10.3 5.7
 5 3 -21 2.5 4.7
 -5 3 20 8.1 4.8
 -5 3 20 7.8 4.4
 5 -3 20 3.4 4.1
 5 3 -20 -6.3 5.6
 5 3 -19 157.88 12.7
 5 -3 19 176.88 14.5
 -5 3 19 173.48 13.2
 -5 -3 -18 14.5 3.3
 -5 3 18 8.6 4.4
 5 -3 18 10.4 5.3
 5 3 -18 13.1 5.1
 -5 -3 -17 55.59 4.7
 -5 3 17 42.5 6.9
 5 -3 17 58.49 8.6
 5 3 -17 41.9 6.9
 -5 -3 -17 52.69 5.3
 -5 -3 -16 1.2 1.9
 -5 -3 -16 4 2.4
 -5 3 16 1.8 3.3
 5 -3 16 2.3 4
 5 3 -16 1.7 4.4
 -5 -3 -15 47 4.8
 -5 3 15 44 6.7
 5 -3 15 40.1 7
 5 3 -15 39.6 6.7
 -5 -3 -15 43.2 4.8
 -5 -3 -14 61.99 5.4
 -5 3 14 55.79 7.4
 5 3 -14 53.79 7.2
 5 -3 14 68.19 9
 -5 -3 -14 57.39 5.4
 -5 3 13 38.7 6.6
 -5 -3 -13 52.49 5.2
 5 3 -13 32.2 6.1
 5 -3 13 50.29 7.7
 -5 -3 -13 37.2 4.5
 -5 -3 -12 360.36 12.3
 5 3 -12 332.47 15.7
 5 -3 12 368.86 19.1
 -5 -3 -12 348.57 12.5
 -5 3 12 362.46 16.9
 -5 -3 -11 138.79 8.1
 5 3 -11 108.99 9.6
 -5 -3 -11 111.09 2.9
 -5 -3 -11 120.69 3.2
 5 -3 11 137.29 11.9
 -5 -3 -11 129.89 7.8
 -5 3 11 137.49 10.6
 -5 3 10 45.9 6.4
 -5 -3 -10 55.89 5.8
 5 3 -10 33.4 5.4
 -5 -3 -10 47.7 2.4
 -5 -3 -10 43.7 2.6
 5 -3 10 49.99 7.7
 -5 -3 -10 56.49 5.4
 -5 -3 -9 149.49 5.4
 -5 -3 -9 178.28 9.2
 -5 -3 -9 159.08 4.9
 5 -3 9 154.88 12.3
 -5 -3 -9 159.88 8.5
 -5 3 9 149.88 10.8
 -5 3 8 40.9 6.3
 -5 -3 -8 44.6 5.6
 -5 -3 -8 46.6 3.1
 5 -3 8 40.7 7.2
 -5 -3 -8 51.89 5.2
 -5 -3 -7 214.48 10.4
 -5 -3 -7 207.18 6.6
 -5 -3 -7 217.78 10
 5 -3 7 229.48 14.3
 -5 3 7 208.08 12.3
 -5 -3 -6 61.29 6.5
 -5 -3 -6 53.29 3.8
 -5 3 6 51.59 6.7
 5 -3 6 46 7
 -5 -3 -6 58.49 5.6
 -5 -3 -5 223.68 10.9
 -5 3 5 215.48 7.4
 -5 -3 -5 202.58 7.3
 5 -3 5 199.38 13.3
 -5 3 5 208.78 12.4
 -5 -3 -5 223.48 10.5
 -5 3 4 11.1 4.4
 -5 -3 -4 17 3.6
 -5 -3 -4 19 3
 -5 3 4 16.2 2.6
 -5 -3 -4 21.3 4.8
 5 -3 4 13.8 4.7
 -5 -3 -3 368.56 14.3
 -5 3 3 343.77 9.4
 -5 -3 -3 341.57 10.5
 5 -3 3 330.27 16.9
 5 3 -3 362.66 9.2
 -5 3 3 342.67 15.7
 -5 -3 -3 373.56 13.8
 -5 -3 -2 88.99 7.7
 -5 3 2 65.69 4.4
 -5 -3 -2 80.19 5.6
 5 3 -2 68.19 5.2
 5 -3 2 75.69 8.6
 5 3 -2 71.79 4.5
 5 3 -2 73.09 2.9
 -5 3 2 90.49 8.4
 -5 -3 -2 77.39 6.6
 5 -3 1 7.4 3.7
 -5 3 1 13.7 3.9
 -5 -3 -1 12.6 3.6
 5 -3 1 7.2 1
 -5 -3 -1 11.1 2.9
 -5 3 1 11.1 2.3
 -5 -3 -1 12.3 4.2
 5 3 -1 11.2 2.4
 5 3 -1 7.7 1.9
 5 -3 0 18.7 4.7
 -5 3 0 21.5 4.9
 -5 -3 0 22.6 4.3
 5 -3 0 18.5 1.7
 -5 -3 0 21.8 3.6
 -5 3 0 17 2.6
 5 3 0 20.3 2.9
 -5 -3 0 24.2 4.9
 5 3 0 19.4 2.7
 5 -3 -1 10.8 4.2
 -5 3 -1 6.3 3.4
 -5 -3 1 9.2 3.2
 5 -3 -1 5.4 1.3
 5 3 1 9 2.2
 -5 3 -1 11.6 2.5
 -5 -3 1 12.7 4.1
 5 3 1 9.1 2.2
 -5 -3 2 80.59 7.8
 5 -3 -2 75.59 4.1
 5 3 2 65.59 4.5
 -5 3 -2 71.39 5.1
 5 3 2 81.29 5.5
 5 -3 -2 69.59 8.4
 -5 3 -2 89.39 8.6
 -5 -3 2 71.19 6.9
 -5 -3 3 343.07 15.3
 5 -3 -3 348.27 9.2
 5 3 3 343.67 9.6
 5 3 3 347.87 11.6
 5 -3 -3 346.07 17.4
 -5 3 -3 352.06 16.4
 -5 -3 3 364.56 15.3
 -5 3 -4 10.7 4.2
 5 -3 -4 12.7 4.1
 -5 -3 4 19.4 4.7
 5 -3 -4 17.4 2.6
 5 3 4 15 2.5
 -5 -3 4 21.3 5.3
 5 3 4 14.7 3
 5 -3 -4 19.1 4.7
 5 -3 -5 213.38 8.2
 -5 -3 5 218.18 12.7
 5 3 5 209.98 7.5
 -5 -3 5 206.08 5.7
 5 3 5 207.08 9.6
 5 -3 -5 212.58 13.9
 5 -3 -5 206.08 12.3
 -5 3 -5 209.28 13.1
 -5 -3 5 219.88 12.5
 -5 3 -6 47.3 6.9
 5 -3 -6 45.9 7
 5 -3 -6 53.49 4.6
 -5 -3 6 44.8 6.7
 -5 -3 6 48.2 2.8
 5 3 6 57.79 5.5
 5 -3 -6 48.8 6.8
 -5 -3 6 54.39 6.8
 5 -3 -7 189.48 8.6
 -5 -3 7 236.58 13.6
 -5 -3 7 208.88 5.7
 5 3 7 220.38 10.4
 5 -3 -7 197.18 13.6
 5 -3 -7 200.88 12.4
 -5 3 -7 215.48 13.5
 -5 -3 7 208.18 12.6
 -5 3 -8 45.7 6.7
 -5 -3 8 39.6 6.7
 5 3 8 45.1 5.3
 -5 -3 8 44.6 2.9
 5 -3 -8 52.79 7
 -5 -3 9 165.48 11.9
 5 3 9 166.18 9.7
 -5 -3 9 172.08 5.8
 5 -3 -9 161.08 11.5
 -5 3 -9 167.68 12.4
 -5 3 -10 46.7 7.4
 -5 -3 10 34.9 6.1
 -5 -3 10 44.8 3.3
 5 3 10 46.1 5.7
 5 -3 -10 51.49 7
 -5 3 -10 53.19 8
 -5 -3 11 142.29 11.5
 5 3 11 126.19 10.7
 5 3 11 122.89 9
 -5 -3 11 133.89 6
 5 -3 -11 132.39 10.8
 -5 3 -11 147.29 12.1
 -5 3 -11 138.99 11.7
 -5 -3 12 326.27 17.5
 5 3 12 372.46 17.8
 5 3 12 377.66 15.6
 5 -3 -12 356.16 17.5
 -5 3 -12 380.76 19.1
 -5 3 -12 376.16 19.1
 -5 3 -13 37.8 7.2
 5 3 13 40.1 6.8
 -5 -3 13 41 7.2
 5 3 13 34.8 5.7
 5 -3 -13 38.1 6.6
 -5 3 -13 46.4 7.7
 5 3 14 71.19 8.5
 5 3 14 60.29 6.9
 -5 3 -14 61.39 8.5
 -5 -3 14 64.99 8.7
 5 -3 -14 53.09 7.5
 -5 3 -14 57.89 8.4
 5 3 15 37.5 6.6
 -5 3 -15 34.7 6.6
 -5 -3 15 47 7.3
 5 3 15 36.5 5.8
 5 -3 -15 51.09 7.5
 -5 3 -15 42.3 7.5
 -5 3 -16 2 3.9
 5 3 16 8.8 4
 -5 -3 16 0.9 3.8
 5 3 16 4 3.6
 5 -3 -16 4 3.5
 -5 3 -16 4.1 4.5
 5 3 17 49.5 7.2
 5 -3 -17 48.4 7.6
 -5 -3 17 49.99 8.2
 5 3 17 46.6 6.8
 -5 3 -17 43.8 7.6
 -5 3 -17 56.39 9
 5 3 18 18.5 5.4
 -5 -3 18 22 5.9
 -5 3 -18 15.7 5.5
 5 -3 -18 9.6 4.5
 5 3 18 14.4 4.9
 -5 3 -18 18.2 6.2
 5 3 19 166.78 12.5
 -5 -3 19 169.28 14.3
 5 3 19 164.28 12.5
 -5 3 -19 176.48 14
 5 -3 -19 173.88 14
 -5 3 -19 179.28 15
 5 3 20 -0.2 3.8
 -5 3 -20 -4.1 4.8
 -5 -3 20 3 4.4
 5 3 20 -4 4.1
 5 -3 -20 -1 4.2
 -5 3 -20 1.2 5
 5 3 21 3.8 4
 -5 3 -21 10.4 5.1
 -5 -3 21 8.8 5.2
 5 3 21 4.4 3.6
 5 -3 -21 1.8 4.5
 5 3 22 39.5 7
 -5 3 -22 35.3 7.3
 -5 -3 22 35.8 7.5
 5 3 22 35.9 6.8
 5 -3 -22 26.8 6.7
 -5 3 -23 26 6.6
 5 3 23 12.4 5
 -5 -3 23 18.4 6.3
 5 3 23 18 5.7
 5 -3 -23 23 6.5
 -5 3 -24 -5 4.6
 5 3 24 3 4
 -5 -3 24 -2.5 4.1
 5 3 24 3.2 3.5
 5 -3 -24 0.2 4.3
 -5 3 -25 -1.4 4.6
 5 3 25 3.5 3.9
 -5 -3 25 -2.2 4.7
 5 3 25 2.3 3.8
 5 -3 -25 -4.5 4.9
 5 3 26 4.9 4.1
 -5 -3 26 14.3 6.6
 5 3 26 8.4 5.2
 5 -3 -26 6.6 5
 -5 3 -26 9 5.3
 5 3 27 4.7 4.7
 -5 -3 27 8.2 4.9
 5 3 27 4 4.2
 5 -3 -27 6.4 5.3
 -5 3 -27 5 4.5
 5 -4 25 18.4 6.3
 5 4 -25 23.4 7.3
 5 -4 24 10.4 6
 5 4 -24 11 6.1
 5 -4 23 0 4
 5 4 -23 7.2 5.7
 -5 4 22 8 4.1
 5 -4 22 3.9 4.6
 5 4 -22 -2.6 4.8
 -5 4 21 16.2 5.6
 5 -4 21 11.8 5.7
 5 4 -21 9.6 5
 -5 4 20 23 5.5
 5 -4 20 14.4 5.9
 5 4 -20 27.5 7.1
 -5 4 19 8.3 4.4
 5 -4 19 15.4 6
 5 4 -19 8.1 4.9
 5 4 -18 76.19 9.5
 -5 4 18 81.39 9.3
 -5 4 17 46 7.4
 5 -4 17 52.59 9.1
 5 4 -17 49.8 7.8
 -5 4 16 53.09 7.5
 5 -4 16 44.1 7.8
 5 4 -16 46.1 7.7
 -5 4 15 18.5 5.1
 -5 -4 -15 21.6 3.3
 5 -4 15 17.2 6
 5 4 -15 18.4 5.9
 -5 -4 -14 114.79 7.1
 5 4 -14 99.49 9.5
 5 -4 14 109.79 11.7
 -5 -4 -14 108.39 6.2
 -5 4 14 107.89 9.9
 -5 -4 -13 18.9 3.1
 -5 4 13 18 5
 -5 -4 -13 12.5 3.1
 5 -4 13 25.8 6.8
 5 4 -13 17.6 5.4
 -5 -4 -12 201.48 9.7
 5 4 -12 201.38 12.8
 5 -4 12 219.18 15.6
 -5 4 12 201.98 13
 -5 -4 -12 209.68 8.8
 -5 -4 -11 77.99 6.4
 5 4 -11 87.09 8.7
 5 -4 11 101.19 11.1
 -5 4 11 81.29 8.5
 -5 -4 -11 86.19 6
 -5 -4 -10 388.16 14
 5 4 -10 393.16 16.5
 5 -4 10 418.86 20.8
 -5 4 10 398.36 17.8
 -5 -4 -10 384.56 12.3
 -5 4 9 18.7 5
 -5 -4 -9 16.2 3.1
 -5 -4 -9 18.8 4.2
 5 4 -9 11 4.6
 5 -4 9 20.4 6.2
 -5 4 8 37.7 6.2
 -5 -4 -8 48.8 5.8
 -5 4 8 55.09 5.1
 5 4 -8 38.3 5.7
 5 -4 8 43.2 7.5
 -5 -4 -8 42.6 4.7
 -5 -4 -7 359.76 14.2
 5 4 -7 335.37 14.2
 -5 4 7 343.07 11.2
 -5 -4 -7 314.47 6.4
 5 -4 7 343.47 18.7
 -5 4 7 346.77 16.3
 -5 -4 -7 338.77 12.3
 -5 -4 -6 133.29 9.2
 5 4 -6 127.19 8.8
 -5 4 6 134.69 7.2
 -5 -4 -6 129.09 5
 5 -4 6 130.89 11.7
 -5 4 6 135.99 10.5
 -5 -4 -6 127.79 7.8
 -5 -4 -5 137.99 9.2
 -5 4 5 127.99 7.2
 -5 -4 -5 130.19 5.6
 5 -4 5 107.69 10.7
 -5 4 5 132.59 10.2
 -5 -4 -5 125.69 7.9
 -5 -4 -4 95.69 8
 -5 4 4 76.39 5.7
 -5 -4 -4 80.99 4.9
 5 -4 4 86.19 9.6
 -5 4 4 95.19 9
 -5 -4 -4 80.89 6.6
 -5 -4 -3 72.89 7.2
 -5 4 3 67.09 5.4
 -5 -4 -3 69.29 4.8
 -5 4 3 69.59 7.6
 -5 -4 -3 75.49 6.5
 5 -4 3 72.49 8.9
 5 -4 2 44.1 7.1
 -5 4 2 58.99 7.1
 -5 4 2 48.9 4.7
 -5 -4 -2 53.69 4.6
 -5 -4 -2 44.2 6.2
 -5 -4 -2 54.49 5.7
 5 -4 1 0.1 3.8
 5 4 -1 4.9 1.1
 -5 4 1 6.5 3.4
 -5 -4 -1 3.7 3
 -5 4 1 4.4 2.4
 -5 -4 -1 1.4 3.5
 -5 -4 -1 0.6 2.1
 5 4 -1 6.3 1.3
 5 -4 0 1.4 3.2
 -5 4 0 1.9 3.3
 -5 -4 0 -1.6 2.4
 -5 4 0 0 2.5
 -5 -4 0 -4.6 4.6
 -5 -4 0 -2.3 3.1
 5 4 0 0.3 0.5
 5 4 0 1.4 1.1
 -5 4 -1 7 4
 5 -4 -1 5.2 4.1
 -5 -4 1 5.5 3.2
 -5 4 -1 1.1 2
 -5 -4 1 4.8 3.9
 5 4 1 3.9 1.6
 5 -4 -2 53.29 7.7
 5 -4 -2 48.4 3.3
 -5 4 -2 52.69 5.3
 -5 -4 2 48.3 6.5
 5 4 2 56.39 4.3
 -5 4 -2 54.29 7.4
 -5 -4 2 58.59 6.6
 5 -4 -3 73.99 4.4
 -5 -4 3 63.29 7.4
 5 4 3 71.59 5
 5 -4 -3 69.69 8.7
 -5 4 -3 76.09 8.4
 5 -4 -4 81.09 5
 -5 -4 4 76.49 8.2
 5 4 4 84.99 5.8
 5 -4 -4 91.09 10
 -5 4 -4 84.49 9
 -5 -4 5 128.59 10.5
 5 -4 -5 121.29 6.4
 5 4 5 128.69 7.3
 5 -4 -5 111.69 11.2
 5 -4 -5 124.29 10.4
 -5 4 -5 125.09 10.7
 5 -4 -6 127.99 7
 -5 -4 6 147.29 11.6
 5 4 6 143.49 8
 5 -4 -6 141.79 12.2
 5 -4 -6 122.89 10.5
 -5 4 -6 132.39 11.4
 5 -4 -7 314.87 11.4
 -5 -4 7 323.47 16.8
 5 4 7 324.87 12.3
 5 -4 -7 324.77 18.4
 5 -4 -7 335.87 17.2
 -5 4 -7 340.97 17.9
 -5 4 -8 37.7 6.7
 -5 -4 8 41.5 7.3
 5 4 8 39.3 4.9
 5 -4 -8 39.1 6.5
 -5 4 -9 20.2 5.7
 -5 4 -9 8.1 5.2
 -5 -4 9 20.9 5.9
 5 4 9 22.2 4
 5 -4 -9 20.7 5.5
 -5 -4 10 399.36 19.6
 5 4 10 376.76 14.6
 5 -4 -10 411.66 19.8
 -5 4 -10 397.26 20.5
 -5 4 -10 391.06 19.8
 -5 -4 11 99.89 10.5
 5 4 11 98.79 10.4
 5 4 11 96.19 7.9
 -5 4 -11 80.49 10
 5 -4 -11 88.39 9.8
 -5 4 -11 107.09 11.2
 -5 -4 12 212.78 15
 5 4 12 194.78 14
 5 4 12 194.28 11.4
 5 -4 -12 210.78 14.6
 -5 4 -12 194.88 14.9
 -5 4 -12 245.58 16.3
 5 4 13 10.3 4.6
 -5 -4 13 32.7 7.4
 5 4 13 15.4 4.2
 -5 4 -13 18 5.6
 5 -4 -13 19.6 5.4
 -5 4 -13 25.4 6.6
 5 4 14 117.49 11.1
 -5 -4 14 107.99 11.3
 5 4 14 109.89 9.1
 -5 4 -14 115.69 11.8
 5 -4 -14 119.29 11.5
 -5 4 -14 112.69 11.8
 -5 4 -15 25.9 6.4
 5 4 15 30.5 6.7
 -5 -4 15 25 7
 5 4 15 18.7 5
 5 -4 -15 27.1 6.4
 -5 4 -15 27.9 6.9
 -5 4 -16 45.6 8.2
 5 4 16 50.69 8
 -5 -4 16 49 8.3
 5 -4 -16 52.29 7.9
 5 4 16 47.8 6.9
 -5 4 -16 47.9 8.6
 5 4 17 58.59 8.3
 -5 -4 17 52.89 8.9
 5 4 17 49.9 7
 5 -4 -17 48.4 8
 -5 4 -17 45.4 8.2
 -5 4 -17 51.29 8.9
 -5 -4 18 87.09 10.8
 5 4 18 80.99 9.6
 5 4 18 79.49 8.9
 -5 4 -18 86.99 10.7
 5 -4 -18 73.09 9.8
 -5 4 -18 76.19 10.4
 5 4 19 18.3 5.8
 -5 -4 19 7.6 4.7
 -5 4 -19 17.7 5.6
 5 4 19 8.7 4.6
 5 -4 -19 17.1 5.6
 -5 4 -19 5.2 4.8
 5 4 20 27 6.6
 -5 4 -20 21.1 6.7
 -5 -4 20 24.4 6.9
 5 4 20 17.2 5.3
 5 -4 -20 14.9 5.9
 5 4 21 9.6 4.8
 -5 4 -21 18.6 6.3
 -5 -4 21 5.7 4.6
 5 4 21 16.1 5.4
 5 -4 -21 3.9 4.8
 5 4 22 4.1 4.1
 -5 4 -22 3.3 4.3
 -5 -4 22 13.7 6.2
 5 4 22 11.4 4.4
 5 -4 -22 0.6 4.6
 -5 4 -23 5.3 4.5
 5 4 23 4.6 4
 -5 -4 23 -0.1 4.9
 5 4 23 7.4 4.7
 5 -4 -23 2.7 4.4
 -5 4 -24 6 5.3
 5 4 24 7.9 4.6
 -5 -4 24 4.9 3.9
 5 4 24 6.8 5.1
 5 -4 -24 13.2 6
 -5 4 -25 19.8 6.8
 5 4 25 19.2 6.3
 -5 -4 25 11 6
 5 4 25 24.4 7.1
 5 -4 -25 5 4.8
 5 -5 24 -1.5 4.9
 5 5 -24 1.2 5.4
 5 -5 23 18.4 6.2
 5 5 -23 26.5 6.8
 -5 5 22 0.1 4
 5 -5 22 -2.7 5.2
 5 5 -22 -2.6 5.2
 -5 5 21 17.5 5.4
 5 -5 21 18.6 6.9
 5 5 -21 13.1 6.1
 -5 5 20 15.2 4.8
 5 -5 20 11.7 5.3
 5 5 -20 13.9 5.8
 -5 5 19 0.1 3.4
 5 -5 19 1.6 3.9
 5 5 -19 4.9 4.7
 -5 5 18 9.5 4.3
 5 -5 18 15.4 5.8
 5 5 -18 6.4 5
 -5 5 17 23.2 5.4
 5 -5 17 20.3 6.4
 5 5 -17 23 6
 -5 5 16 2.4 3.7
 5 -5 16 2.4 4
 5 5 -16 4.7 4.4
 -5 5 15 -2.1 3.4
 5 -5 15 -1.8 4.3
 5 5 -15 2.1 4.8
 -5 5 14 15.9 4.6
 5 5 -14 24.2 6.1
 5 5 -13 115.69 10.3
 5 -5 13 115.79 12.1
 -5 5 13 95.89 9.3
 -5 5 12 27.6 5.9
 -5 -5 -12 15.3 3.5
 5 -5 12 16.5 5.5
 5 5 -12 16.5 5
 -5 -5 -11 81.79 6.9
 5 5 -11 66.29 7.9
 -5 5 11 76.49 8.3
 5 -5 11 71.19 9.4
 -5 5 10 18.8 4.9
 -5 5 10 33.2 4.6
 -5 -5 -10 27.7 4.5
 5 -5 10 25.3 6.6
 5 5 -10 26.4 5.6
 -5 5 9 20.9 5
 -5 5 9 27.1 4.4
 -5 -5 -9 27.6 4.7
 5 -5 9 24.5 6.6
 5 5 -9 24.4 5.3
 -5 -5 -8 149.29 9.7
 5 5 -8 157.38 10.5
 -5 5 8 160.68 9
 5 -5 8 164.18 13.9
 -5 5 8 153.28 11.4
 -5 5 7 37.1 6
 -5 5 7 40.1 5
 -5 -5 -7 43.9 5.7
 5 5 -7 44.5 5.9
 5 -5 7 41.6 7.6
 -5 5 6 8.6 3.6
 -5 5 6 10.4 3.3
 -5 -5 -6 12.7 3.7
 5 5 -6 12.4 3.5
 5 -5 6 5.9 4
 -5 5 5 18.9 4.7
 -5 5 5 8.9 3
 -5 -5 -5 25.6 5
 5 5 -5 19 3.9
 5 -5 5 25.3 6
 5 -5 4 32 7
 -5 5 4 21.9 5.1
 -5 5 4 22.1 4
 -5 -5 -4 25.9 5.1
 5 5 -4 29.7 4.5
 5 5 -3 320.47 12.7
 -5 -5 -3 343.47 15.8
 -5 5 3 327.57 13.3
 5 -5 3 309.67 18.4
 -5 5 3 310.97 16
 5 -5 2 29.3 7
 -5 5 2 21.1 5.6
 -5 5 2 26.3 4.3
 5 5 -2 25.9 4.8
 -5 -5 -2 36.9 6.3
 5 -5 1 11.3 5.1
 -5 5 1 11.9 4.3
 -5 -5 -1 22.4 3.5
 -5 5 1 24.9 4.3
 -5 -5 -1 28.3 5.5
 -5 5 0 0 3.4
 5 -5 0 -4 4.3
 -5 -5 0 -0.3 1.9
 -5 5 0 -1 2.8
 -5 -5 0 0.4 3.3
 -5 5 -1 27.1 6
 5 -5 -1 23.8 6
 -5 5 -1 20.9 4.3
 -5 -5 1 29.6 5.8
 -5 5 -2 27.3 6.1
 5 -5 -2 26.9 6.7
 5 5 2 19.1 3.9
 -5 5 -2 24 4.4
 -5 -5 2 30.7 6.1
 -5 -5 3 333.77 17.2
 5 5 3 344.07 13.8
 5 5 3 321.77 9.6
 5 -5 -3 339.07 19.4
 -5 5 -3 346.17 18
 -5 5 -4 20.7 5.7
 5 -5 -4 37.9 7
 5 5 4 30 4.6
 -5 -5 4 26 6.3
 5 5 4 22.6 3.2
 -5 5 -5 30.6 6.6
 5 -5 -5 22.1 6.5
 5 5 5 22.6 4
 -5 -5 5 25.4 5.7
 5 5 5 24 3.3
 -5 5 -6 9.8 4.3
 5 -5 -6 15.4 5.2
 5 5 6 4.7 2.7
 -5 -5 6 12.1 5
 5 5 6 10.6 2.8
 -5 5 -7 42.3 7.5
 5 -5 -7 50.39 8.8
 -5 5 -7 41 8
 5 5 7 45.6 5.3
 5 5 7 46.3 4.9
 -5 -5 7 51.39 7.8
 5 -5 -7 39.1 7.1
 -5 -5 8 158.28 13
 5 5 8 153.58 9
 5 5 8 157.58 8.8
 5 -5 -8 136.69 12.3
 -5 5 -8 132.19 12.1
 -5 5 -9 34.7 7.1
 -5 5 -9 26.9 7.2
 5 5 9 27.9 4.6
 -5 -5 9 34 7.3
 5 5 9 20.3 3.8
 5 -5 -9 19.4 5.2
 -5 5 -10 25.3 6.5
 5 5 10 24.8 4.4
 5 5 10 23.9 4.5
 -5 -5 10 19.4 5.8
 -5 5 -10 36.3 7.9
 5 -5 -10 25.2 6.2
 -5 -5 11 73.19 9.6
 5 5 11 77.19 9.7
 5 5 11 87.89 6.9
 5 5 11 68.69 6.7
 -5 5 -11 94.09 11.3
 5 -5 -11 68.89 9.5
 -5 5 -11 75.89 9.8
 5 5 12 13 5.7
 -5 -5 12 12.4 5.3
 5 5 12 12 3.7
 5 -5 -12 21.9 6.2
 -5 5 -12 18.1 6.6
 -5 5 -12 12 5.7
 5 5 13 123.79 12.1
 -5 -5 13 111.19 12.2
 5 5 13 97.19 8.5
 -5 5 -13 113.19 12.5
 5 -5 -13 109.69 11.8
 -5 5 -13 121.39 12.4
 5 5 14 28.2 7.1
 -5 5 -14 21.8 6.3
 -5 -5 14 17.3 6.1
 5 5 14 13.1 4.2
 5 -5 -14 25.3 6.4
 -5 5 -14 15.9 5.6
 -5 5 -15 -2.4 4.6
 5 5 15 0.3 3.8
 -5 -5 15 -0.7 4.3
 5 5 15 -3.3 3.6
 5 -5 -15 -3.1 4.3
 -5 5 -15 -0.6 4.5
 -5 5 -16 9.9 5.3
 5 5 16 2.5 4.5
 -5 -5 16 7.3 5.1
 5 5 16 5.2 3.5
 5 -5 -16 4.6 4.3
 -5 5 -16 4.8 3.9
 5 5 17 17.9 6
 -5 -5 17 12.4 5.2
 5 5 17 21.5 5.5
 5 -5 -17 21.7 6.4
 -5 5 -17 18.7 6.5
 -5 5 -17 20.2 6.4
 5 5 18 11.1 5
 -5 -5 18 14.7 5.3
 5 5 18 12.7 4.5
 -5 5 -18 21.1 6.8
 5 -5 -18 19.2 6.5
 -5 5 -18 4.9 4.7
 5 5 19 -1.3 3.6
 -5 5 -19 -1.1 5.7
 -5 -5 19 -2.1 4.3
 5 5 19 -1.6 3.2
 5 -5 -19 5.5 5.1
 -5 5 -19 7.8 4.9
 5 5 20 13.4 5.2
 -5 5 -20 3.1 5
 -5 -5 20 16.2 6.1
 5 5 20 10.9 4.4
 5 5 21 22.5 6.3
 -5 5 -21 25.2 7.7
 -5 -5 21 11.8 5.2
 5 5 21 7.6 4
 5 -5 -21 16.9 6.7
 5 5 22 6.3 4.5
 -5 5 -22 2.4 5.1
 -5 -5 22 -2.7 4.8
 5 5 22 1.4 3.7
 5 -5 -22 5.4 4.7
 5 5 23 30.8 6.9
 -5 5 -23 33.3 8.2
 -5 -5 23 24 6.9
 5 5 23 20.7 5.9
 5 -5 -23 16.2 6.3
 -5 5 -24 -1.5 5.3
 5 5 24 4.6 4.1
 -5 -5 24 -1 4.7
 5 5 24 11.1 5.8
 5 -5 -24 2.1 4.5
 5 6 -22 1.8 5.2
 5 -6 22 9 5.5
 5 6 -21 12.9 5.9
 5 -6 21 15.9 6.8
 5 6 -20 20.8 6.3
 5 -6 20 19.7 6.7
 5 6 -19 14.1 5.9
 5 -6 19 19.5 6.1
 5 6 -18 12.3 5.6
 -5 6 18 13.5 4.6
 5 -6 18 20.8 6.3
 5 6 -17 -1.2 4.7
 -5 6 17 4.9 3.6
 5 -6 17 3.1 4
 5 6 -16 7.7 5.1
 -5 6 16 8.6 3.9
 5 -6 16 9.4 5
 5 6 -15 21.6 6
 -5 6 15 17.3 4.9
 5 -6 15 15.6 6.7
 5 6 -14 14.1 5.4
 -5 6 14 12.4 4.2
 5 -6 14 17.4 6.3
 5 6 -13 4.8 4.2
 -5 6 13 7 4.1
 5 -6 13 10 5
 5 6 -12 2.8 4.1
 -5 6 12 6.1 3.8
 -5 6 12 9.5 3.6
 5 -6 12 5.4 5
 5 6 -11 24.9 5.6
 -5 6 11 33.8 5.7
 -5 6 11 28.2 4.9
 5 -6 11 41.8 8.1
 5 6 -10 32.5 6
 -5 6 10 27.4 5.6
 -5 6 10 43.5 5.8
 -5 -6 -10 28.5 4.8
 5 -6 10 32.7 7.5
 -5 6 9 15.2 4.7
 -5 6 9 25.4 4.8
 -5 -6 -9 21.3 4.5
 5 -6 9 11.7 5.2
 5 6 -8 53.19 6.8
 -5 6 8 46.7 7.1
 -5 6 8 51.59 6.1
 -5 -6 -8 46.3 6.3
 5 -6 8 64.39 9.7
 -5 6 7 1.1 3.4
 -5 6 7 -2.6 3.1
 -5 -6 -7 -1.4 3.2
 5 6 -7 -1.7 3
 5 -6 7 -2.1 4.6
 -5 6 6 17.2 5.1
 -5 6 6 12.7 3.7
 -5 -6 -6 22.2 4.7
 5 -6 6 21.4 6.4
 5 6 -6 25.1 4.7
 5 6 -5 151.58 9.7
 -5 -6 -5 147.69 10.9
 -5 6 5 146.49 10
 5 -6 5 166.18 14.6
 -5 6 5 158.98 12.1
 5 -6 4 31.9 7.5
 -5 6 4 33 6
 -5 6 4 27.4 4.9
 -5 -6 -4 36.8 6
 5 6 -4 29.3 4.7
 5 -6 3 32.2 7.3
 -5 6 3 24.4 5.7
 -5 6 3 11.4 3.8
 -5 -6 -3 18.7 5.1
 5 6 -3 18.9 3.8
 5 6 -2 104.29 7.4
 -5 -6 -2 117.69 10.4
 -5 6 2 94.09 8.3
 5 6 -2 107.39 9.6
 5 -6 2 103.99 11.7
 -5 6 2 99.49 9.8
 -5 6 1 27.8 5.8
 5 -6 1 30.5 7.1
 5 6 -1 28.1 4.1
 -5 6 1 23.6 5
 5 6 -1 25.5 4.8
 -5 -6 -1 30.6 6
 -5 -6 0 127.99 11.3
 -5 6 0 97.69 8.7
 5 6 0 105.69 9.1
 5 -6 0 108.49 11.9
 -5 6 0 109.99 10.6
 -5 6 -1 27.2 6
 5 -6 -1 32.7 7.3
 5 6 1 29.5 5.4
 -5 6 -1 21.4 4.7
 -5 -6 1 28.9 6.5
 -5 -6 2 117.29 11.1
 5 6 2 92.79 8.4
 -5 6 -2 98.09 9
 5 -6 -2 121.19 12.7
 -5 6 -2 134.69 11.9
 -5 6 -3 16.6 5.4
 5 -6 -3 19.7 6.3
 5 6 3 13.3 4.1
 -5 -6 3 27.7 6.6
 -5 6 -4 30.2 6.3
 5 -6 -4 37.2 7.8
 5 6 4 17.8 4.4
 -5 -6 4 28.2 6.4
 -5 -6 5 153.98 13.1
 5 6 5 144.69 10
 5 -6 -5 150.88 14
 -5 6 -5 154.98 12.9
 -5 6 -6 35.2 7.3
 5 -6 -6 21.8 6.3
 5 6 6 12.6 3.6
 -5 6 -6 28.4 7.2
 -5 -6 6 23.7 6.2
 -5 6 -7 -1.1 4
 5 6 7 -0.8 3.8
 -5 -6 7 2.7 4
 -5 6 -7 1.9 4.5
 -5 6 -8 49.3 8.4
 -5 6 -8 48.5 8.8
 5 6 8 62.49 6.8
 -5 -6 8 55.79 8.7
 -5 6 -9 31.9 7.1
 5 6 9 29 5.1
 -5 6 -9 22.1 6.8
 -5 -6 9 22.3 6.1
 5 -6 -9 27.7 6.5
 -5 6 -10 33.2 7
 -5 6 -10 35.9 8.3
 5 6 10 33.2 5.4
 -5 -6 10 26.2 6.8
 5 -6 -10 39.1 7.7
 -5 6 -11 24.9 6.5
 5 6 11 26.3 6.4
 5 6 11 34.3 5.4
 -5 -6 11 30.7 7.1
 5 6 11 26.7 4.4
 5 -6 -11 26.8 7
 -5 6 -11 31.3 7.9
 5 6 12 1 5.2
 5 6 12 8 4.1
 -5 6 -12 2.5 5.5
 -5 -6 12 -1.7 5.1
 5 6 12 0 2.4
 5 -6 -12 -4.7 4.1
 -5 6 -12 -2.9 4.3
 5 6 13 8.1 5.7
 -5 6 -13 3.5 4.9
 -5 -6 13 9.6 5.5
 5 6 13 12.2 3.7
 5 -6 -13 3.3 4.4
 -5 6 -13 8.7 5.3
 -5 6 -14 21.5 7.1
 5 6 14 10.1 5.5
 -5 -6 14 14 5.5
 5 6 14 9.2 3.8
 5 -6 -14 17.3 6.2
 -5 6 -14 22.6 6.8
 -5 6 -15 16 6.7
 5 6 15 16.1 5.7
 -5 -6 15 21.8 6.9
 5 6 15 25.4 5.1
 5 -6 -15 19.1 6.3
 -5 6 -15 18.9 5.9
 -5 6 -16 15.1 6.8
 5 6 16 13.6 5.7
 -5 -6 16 3.2 4.8
 5 6 16 13.9 4.4
 5 -6 -16 16.3 6.5
 -5 6 -16 16.2 6.2
 5 6 17 8.2 4.7
 -5 -6 17 4.1 5.2
 5 6 17 9.7 4.3
 5 -6 -17 8.8 5.8
 -5 6 -17 10.9 5.7
 -5 6 -17 -1.7 5.1
 -5 6 -18 16 6.2
 5 6 18 10.3 5.2
 -5 -6 18 21.8 6.5
 5 6 18 11.8 4.5
 5 -6 -18 15.8 6.7
 -5 6 -18 7.9 5
 5 6 19 15.8 5.9
 -5 6 -19 17.3 5.8
 -5 -6 19 19 6.6
 5 6 19 23.2 5.6
 5 -6 -19 15.4 6.7
 -5 6 -19 27.9 8.2
 5 6 20 17.8 6.1
 -5 6 -20 4.6 4.6
 -5 -6 20 10.7 6.1
 5 6 20 14.1 5
 5 -6 -20 18.5 7.6
 5 6 21 15.4 6.4
 -5 6 -21 6.3 5.9
 -5 -6 21 2.5 5.4
 5 6 21 8.2 4.6
 5 -6 -21 12.8 6
 5 6 22 6.3 4.5
 -5 6 -22 6 5.7
 5 6 22 6.1 4.7
 -5 -6 22 1 6.8
 5 -6 -22 16.4 6.8
 5 7 -18 24.2 7
 5 -7 18 13.4 5.7
 5 7 -17 44 8.5
 5 -7 17 43.6 9.3
 5 7 -16 48.3 8.2
 5 -7 16 57.09 10.4
 5 7 -15 11 5.7
 5 -7 15 14.9 7.1
 5 7 -14 11.9 5.2
 -5 7 14 11.4 4.5
 -5 7 14 13.7 4.4
 5 -7 14 5.1 5.4
 5 7 -13 31.4 6.8
 -5 7 13 50.39 7.3
 -5 7 13 33.1 5.6
 5 -7 13 37.6 8.4
 5 7 -12 13.7 5.2
 -5 7 12 13.1 4.7
 -5 7 12 12.9 4.5
 5 -7 12 17.7 6.6
 5 7 -11 17 5.5
 -5 7 11 11.3 4.2
 -5 7 11 11.2 4.2
 5 -7 11 4 5
 5 7 -10 7.5 4.5
 -5 7 10 4.8 3.7
 -5 7 10 9.9 4.2
 5 -7 10 7.6 4.7
 5 -7 9 7.4 4
 5 7 -9 9.2 4.1
 -5 7 9 4 3.6
 -5 7 9 7 3.6
 5 -7 8 0.3 4.4
 5 7 -8 6 3.6
 -5 7 8 6.4 3.8
 -5 7 8 1.3 3.5
 -5 -7 -8 2.2 3.1
 5 -7 7 2.7 3.9
 5 7 -7 -0.4 3
 -5 7 7 -1.9 4
 -5 7 7 -5.9 4.2
 -5 -7 -7 0.1 3.4
 5 7 -6 5.6 3.5
 5 -7 6 -0.8 4.6
 -5 7 6 5 3.7
 -5 7 6 -3 4.1
 -5 -7 -6 0.6 3
 5 7 -5 16.3 4.2
 5 -7 5 23.4 7
 -5 7 5 18.4 5.1
 -5 7 5 21.1 5
 -5 -7 -5 23.4 5.3
 5 -7 4 11.6 5.6
 -5 7 4 16 4.7
 -5 7 4 10.2 3.8
 -5 -7 -4 11 4.5
 5 -7 3 22.4 7
 -5 7 3 25.1 5.8
 -5 7 3 18.3 4.4
 5 7 -3 13.6 4.5
 -5 -7 -3 25.8 6
 -5 7 2 5.7 4
 5 -7 2 1.1 4.2
 -5 7 2 7.8 4.1
 5 7 -2 0.9 4.3
 -5 -7 -2 12 5
 -5 7 1 28 6.1
 5 -7 1 26.4 7
 -5 7 1 23 5.1
 5 7 -1 30.5 6
 -5 -7 -1 32.3 6.5
 -5 -7 0 118.59 11.7
 -5 7 0 86.79 9
 5 7 0 103.59 9.8
 5 -7 0 119.99 13.1
 -5 7 0 102.29 10.7
 -5 7 -1 40.1 7.1
 5 -7 -1 28.3 6.9
 5 7 1 29.4 6
 -5 7 -1 36 6.4
 -5 -7 1 28.1 6.6
 -5 7 -2 7.5 4.6
 5 -7 -2 7.1 4.3
 5 7 2 0.7 3.8
 -5 7 -2 -0.7 4.4
 -5 -7 2 3.9 4.1
 -5 7 -3 19.5 5.9
 5 -7 -3 30.4 7.5
 5 7 3 19.2 5.1
 -5 7 -3 20.6 5.3
 -5 -7 3 12.9 4.9
 -5 7 -4 13.8 4.8
 5 -7 -4 10.7 5.2
 5 7 4 7 3.9
 -5 -7 4 7.2 4.4
 -5 7 -4 10.7 5.6
 -5 7 -5 29.1 6.8
 -5 7 -5 20.3 6.9
 5 -7 -5 15.8 6.1
 5 7 5 21.4 5.1
 -5 -7 5 24 6.5
 -5 7 -6 -1.2 3.7
 -5 7 -6 10.1 6.5
 5 7 6 -4.7 4.4
 -5 -7 6 -0.7 4.1
 -5 7 -7 0.4 4.2
 5 7 7 -4.6 3.8
 -5 -7 7 -2.8 4.4
 -5 7 -7 -1.5 4.9
 -5 7 -8 0.4 3.2
 -5 7 -8 4 4.5
 5 7 8 -0.7 3.5
 -5 -7 8 -3.1 4.9
 -5 7 -9 5.2 4.1
 -5 7 -9 10.5 5.4
 5 7 9 11.9 4
 -5 -7 9 12.9 5
 -5 7 -10 1.9 4.2
 5 7 10 6.2 3.7
 -5 -7 10 -1.8 5.1
 -5 7 -10 7.8 5.4
 -5 7 -11 9.8 5.4
 5 7 11 4.6 5.1
 5 7 11 14.4 4.5
 -5 7 -11 11.9 6.4
 -5 -7 11 4.6 5.2
 -5 7 -12 4.9 4.7
 5 7 12 10.8 5.7
 5 7 12 5.4 3.9
 -5 7 -12 11 6.6
 -5 -7 12 4.1 4.5
 5 -7 -12 9.9 6.2
 -5 7 -13 39.5 9
 5 7 13 29.9 7.5
 5 7 13 34.7 6
 -5 -7 13 29.3 7.6
 5 -7 -13 33.4 8.4
 -5 7 -13 16.1 6.4
 -5 7 -14 1.4 4
 5 7 14 5.5 4.3
 5 7 14 18.2 5.2
 -5 -7 14 12.8 5.7
 5 -7 -14 2.1 4.6
 -5 7 -14 14.8 6.5
 -5 7 -15 8.6 6.4
 5 7 15 14.8 6.4
 -5 -7 15 7.7 5
 5 -7 -15 17.9 7.1
 -5 7 -15 11.2 5.9
 5 7 16 51.49 9
 -5 -7 16 60.19 10.9
 5 -7 -16 61.19 10.9
 -5 7 -16 63.49 11
 -5 7 -16 47.7 9.2
 5 7 17 46.3 9.2
 -5 -7 17 32 7.9
 -5 7 -17 47.4 10
 5 -7 -17 64.19 11.3
 -5 7 -17 37.5 9.2
 5 7 18 26.1 7.8
 -5 7 -18 31.1 8.7
 -5 -7 18 28.6 8.3
 5 -7 -18 30.5 8.7
 -5 7 -18 22.1 7.4
 5 8 -14 20.3 6
 -5 8 14 27.6 5.9
 5 -8 14 30.3 8.5
 5 -8 13 21.3 6.6
 5 8 -13 36.2 7.2
 -5 8 13 33.3 6.3
 5 -8 12 19.5 7.7
 5 8 -12 21.5 6.3
 -5 8 12 18.2 5.4
 5 -8 11 2.8 5.1
 5 8 -11 4.9 4.2
 -5 8 11 1.5 4.1
 5 -8 10 8.4 5
 5 8 -10 10.9 4.9
 -5 8 10 7.6 4
 -5 8 10 4 3.9
 5 -8 9 14.1 6.5
 -5 8 9 22.3 5.8
 -5 8 9 24.4 5.4
 -5 8 8 9.8 4.7
 -5 8 8 5.4 3.5
 5 -8 7 0.1 4.8
 -5 8 7 -0.1 3.3
 -5 8 7 -4.6 4.8
 5 -8 6 29.6 8
 -5 8 6 31.1 6.1
 -5 8 6 34.1 6.5
 -5 -8 -6 25 5.7
 5 -8 5 19 6.7
 -5 8 5 22.7 5.8
 -5 8 5 8.6 4.6
 -5 -8 -5 11.6 4.5
 -5 8 4 4.3 3.6
 5 -8 4 9.4 5.9
 -5 8 4 1 3.6
 5 8 -4 1.9 4.4
 -5 -8 -4 10.8 4.8
 -5 8 3 28.8 6.3
 5 -8 3 27.7 7.5
 -5 8 3 16.7 4.9
 5 8 -3 22.6 6.3
 -5 -8 -3 25.2 6.4
 -5 8 2 14.9 4.9
 5 -8 2 12.5 5.9
 -5 8 2 25.9 6
 5 8 -2 13.7 5.6
 -5 -8 -2 19.6 6
 -5 8 1 4.6 3.4
 -5 8 1 2.4 3.7
 5 8 -1 -4.3 4.6
 -5 -8 -1 8 4.6
 -5 8 0 6.3 4.4
 5 -8 0 -11.1 6
 -5 8 0 -1.9 4.3
 5 8 0 -4.7 5
 -5 -8 0 1.2 3.9
 -5 8 -1 11.6 4.9
 5 -8 -1 7.4 5.8
 5 8 1 0.3 3.8
 -5 8 -1 2.6 4.1
 -5 -8 1 4.1 3.9
 -5 8 -2 28.3 6.6
 5 -8 -2 20.4 7.1
 5 8 2 12.2 4.7
 -5 8 -2 25.9 6.4
 -5 -8 2 27.2 7.2
 -5 8 -2 13.6 6.5
 -5 8 -3 24.6 6.2
 5 -8 -3 29.3 7.7
 5 8 3 26 6.4
 -5 8 -3 14.8 4.9
 -5 -8 3 23.1 6.9
 -5 8 -3 23.5 6.9
 -5 8 -4 2 4.5
 5 -8 -4 1.8 4.8
 -5 8 -4 11 6.4
 5 8 4 5.2 4.1
 -5 8 -4 -2.2 4.7
 -5 -8 4 -2.5 4.2
 -5 8 -5 11.5 5
 5 8 5 27.3 6.2
 -5 -8 5 22.1 6.7
 -5 8 -5 15.8 6.7
 -5 8 -6 31.3 7.5
 5 8 6 36.6 6.4
 -5 8 -6 38.3 8.7
 -5 -8 6 36.6 8.1
 -5 8 -7 3.4 4.6
 -5 8 -7 11.6 6.4
 5 8 7 -4.2 4.8
 -5 -8 7 -1.8 4.7
 -5 8 -8 7.4 4.8
 5 8 8 -2.9 4.7
 -5 -8 8 12.2 6
 -5 8 -8 13 6.4
 -5 8 -9 16.9 6.3
 5 8 9 16 4.8
 -5 8 -9 16.2 6.9
 -5 -8 9 31.1 8.3
 -5 8 -10 3.7 5.1
 5 8 10 0.3 4.9
 5 8 10 0.6 3.9
 -5 8 -10 -6.2 6.3
 -5 -8 10 2.1 4.5
 -5 8 -11 3.3 5.5
 5 8 11 -2.1 4.6
 -5 8 -11 4.9 5.1
 5 8 11 -2.5 3.8
 -5 -8 11 0.9 4.9
 -5 8 -12 19.6 7.1
 -5 8 -12 29.2 8.7
 5 8 12 9.6 5.1
 5 8 12 19 5.8
 -5 -8 12 14 6.8
 -5 8 -13 57.99 10.8
 -5 8 -13 48.3 10.2
 5 8 13 36.5 8.5
 5 8 13 39.4 6.8
 -5 -8 13 32.1 8.4
 -5 8 -14 25.2 8.2
 5 8 14 14.3 6.5
 5 8 14 28.1 6.3
 -5 -8 14 18.6 7.2
 -5 8 -14 10.6 6.4
 5 -9 7 0.3 4.2
 -5 9 7 -8.9 5.7
 5 -9 6 8.4 6
 -5 9 6 2.6 3.8
 -5 9 6 -8.8 5.9
 5 9 -6 -3.5 5.6
 -5 9 5 9.4 4.4
 5 -9 5 8.2 5.2
 -5 9 5 11.5 5.4
 5 9 -5 2.2 5.1
 -5 9 4 16.5 5
 5 -9 4 3.3 4.8
 -5 9 4 10.4 5
 5 9 -4 -0.3 5.4
 -5 9 3 -3.6 3.8
 5 -9 3 -2.3 5
 -5 9 3 -2.9 4.4
 5 9 -3 5 5.2
 -5 -9 -3 5.3 4.6
 -5 9 2 4.1 4.6
 5 -9 2 3.7 4.2
 -5 9 2 4.1 3.7
 5 9 -2 6.5 5.7
 -5 -9 -2 5.6 4.3
 -5 9 1 7.8 4.9
 5 -9 1 -1.2 5.2
 -5 9 1 1.7 4.5
 -5 9 1 0.2 3.8
 5 9 -1 -1.5 4.7
 -5 -9 -1 -2.4 4.5
 -5 9 0 -2.6 4
 -5 9 0 0.6 5.3
 5 -9 0 -3.6 5.2
 -5 9 0 -2.5 4.3
 5 9 0 -3.2 4.9
 -5 -9 0 2 4.5
 -5 9 -1 -2.2 4.4
 5 -9 -1 2.4 4.6
 5 9 1 0.2 4.2
 -5 9 -1 3.1 3.7
 -5 9 -1 4.4 4.8
 -5 -9 1 -3.1 4
 -5 9 -2 5.7 4.4
 -5 9 -2 3.1 4.9
 5 -9 -2 3.5 5.2
 5 9 2 2.3 4.2
 -5 9 -2 -2.4 5.1
 -5 -9 2 6.5 5
 -5 9 -3 -0.9 3.6
 5 9 3 -2.2 3.9
 -5 9 -3 3 4.6
 -5 9 -3 -3.9 4.8
 -5 -9 3 5.6 5.1
 -5 9 -4 16.1 5.9
 -5 9 -4 11.3 6.9
 5 9 4 4.4 4.2
 -5 9 -4 2.5 4.4
 -5 -9 4 9.7 5.5
 -5 9 -5 7.3 5.2
 -5 9 -5 14.9 7
 5 9 5 7.8 4.8
 -5 9 -5 1.7 4.4
 -5 -9 5 14.2 6.1
 -5 9 -6 4.3 4.8
 5 9 6 -5 5.6
 -5 9 -6 -0.7 4.4
 -5 -9 6 0.4 4.3
 -5 9 -6 -1.7 5.1
 -5 9 -7 -3 4.6
 5 9 7 -4.2 5.4
 -5 9 -7 -1.3 5
 -5 -9 7 6.2 5.4
 6 0 0 659.13 21.3
 -6 0 0 662.73 21.9
 6 0 1 116.09 9.4
 6 0 -1 116.79 9.2
 -6 0 -1 119.89 9.7
 -6 0 1 119.49 9.8
 6 0 2 104.99 9
 6 0 -2 84.59 8
 -6 0 -2 94.69 8.5
 -6 0 2 73.99 7.9
 6 0 -3 -3.4 3.2
 -6 0 -3 2.3 3.2
 -6 0 3 -1 2.9
 -6 0 -3 0.8 1
 6 0 -3 2.5 2
 6 0 3 1.1 3.1
 6 0 4 208.08 12.4
 -6 0 -4 200.28 5.7
 6 0 -4 215.28 12.2
 6 0 -4 198.58 9.1
 -6 0 -4 199.88 12.3
 -6 0 4 212.18 12.9
 -6 0 -5 31.6 5.6
 6 0 -5 22.5 4.8
 -6 0 5 32.5 5.8
 -6 0 -5 24.4 2.2
 6 0 -5 25.5 3.7
 6 0 5 29 5.4
 -6 0 -6 2.2 2.8
 6 0 -6 3.7 3
 -6 0 6 11.4 4.7
 6 0 -6 7.1 2.7
 6 0 6 2.1 3.1
 6 0 -7 138.49 4.3
 6 0 7 130.19 10.4
 6 0 -7 149.09 10.3
 6 0 -7 156.18 8.9
 -6 0 -7 146.49 10.7
 -6 0 7 155.88 11.5
 6 0 -8 111.19 4.6
 6 0 8 110.69 9.8
 6 0 -8 114.19 7.9
 -6 0 -8 114.19 9.6
 -6 0 8 117.59 10.2
 -6 0 -9 24.1 5.1
 -6 0 9 25.5 5.5
 6 0 -9 17.3 2.2
 6 0 -9 16.9 3.6
 6 0 9 16 4.9
 -6 0 -10 30.1 5.7
 -6 0 10 28.2 5.7
 6 0 -10 29.8 4.6
 6 0 10 26.4 5.3
 -6 0 -11 12.7 4.4
 -6 0 11 16.9 5
 -6 0 -11 15 3.8
 6 0 -11 15.9 3.7
 6 0 11 17 4.8
 -6 0 -12 33.7 5.9
 -6 0 -12 32.7 5.4
 -6 0 12 48.4 7.3
 -6 0 12 42.4 6.7
 6 0 -12 37.2 5.3
 6 0 12 49 7.3
 -6 0 13 54.09 7.7
 -6 0 -13 49.4 6.4
 6 0 13 57.49 5.9
 -6 0 13 52.89 7.4
 6 0 -13 45.1 6.1
 6 0 13 53.49 7.7
 -6 0 -13 60.29 7.6
 -6 0 -14 -1.8 2.8
 -6 0 14 5.3 4
 6 0 14 5.2 3.2
 -6 0 -14 -0.5 3.2
 6 0 -14 3.8 3.3
 6 0 14 -2.7 3.3
 -6 0 15 95.99 9.7
 6 0 15 106.29 7.9
 6 0 15 101.29 10.3
 -6 0 -15 104.29 8.8
 6 0 -15 108.09 9.1
 -6 0 -15 96.69 9.5
 -6 0 15 103.29 10.8
 -6 0 -16 25.9 4.8
 -6 0 -16 31.5 6.1
 -6 0 16 36.4 7.4
 6 0 16 26.2 4.5
 -6 0 16 31.9 6.7
 6 0 -16 28.6 5.4
 6 0 16 33.6 7
 -6 0 17 233.18 15.1
 6 0 17 230.38 11.6
 6 0 17 233.48 15.7
 -6 0 -17 213.58 12.4
 6 0 -17 213.48 13
 -6 0 -17 226.08 14.3
 -6 0 17 212.68 15.6
 -6 0 -18 5.1 3.9
 -6 0 18 9.1 4.9
 6 0 18 7.6 3.1
 -6 0 18 19.6 6.2
 -6 0 -18 4.3 3.3
 6 0 -18 11.7 4.5
 6 0 18 6.7 4.6
 -6 0 -19 1.3 3.4
 6 0 19 7.4 2.8
 -6 0 -19 7.6 3.5
 -6 0 19 7.2 4.7
 6 0 -19 7.5 4.3
 6 0 19 2.9 3.7
 -6 0 -20 -2.4 4.1
 6 0 20 1.4 2.4
 -6 0 -20 0.2 2.7
 -6 0 20 -3.5 4.2
 6 0 -20 3.1 3.7
 6 0 20 4.4 4.6
 -6 0 -21 3.9 3.2
 -6 0 21 -0.2 4
 6 0 -21 11.1 4.8
 6 0 21 5.9 4
 -6 0 -22 9.5 4.2
 -6 0 22 4.9 4.4
 6 0 -22 9.2 4.3
 6 0 22 13.8 5.8
 -6 0 -23 65.79 8.9
 -6 0 23 62.79 9.1
 6 0 -23 59.29 8.4
 6 0 23 70.39 10
 -6 0 -24 22.3 6.2
 -6 0 24 10.2 5.2
 6 0 -24 12.5 4.9
 6 0 24 13.6 6
 -6 0 -25 4.9 4.4
 6 0 -25 2.9 3.6
 -6 0 25 1.2 4.6
 6 0 25 2.2 5
 -6 0 -26 13.3 7.2
 -6 0 26 -1.7 3.9
 6 0 -26 2.4 3.8
 6 0 26 0.9 4.7
 -6 1 26 20 6
 6 1 -26 37.4 7.3
 6 -1 26 25.6 7.2
 -6 1 25 5.8 4.7
 6 1 -25 20.8 6
 6 -1 25 20.4 6.2
 -6 1 24 -0.7 4.8
 6 1 -24 9 4.6
 6 -1 24 2.4 4.5
 -6 -1 -23 42.2 6.8
 -6 1 23 30.3 6.9
 6 1 -23 41.3 6.9
 6 -1 23 34 7.6
 -6 -1 -22 -0.8 2.8
 -6 1 22 4.2 4.8
 6 1 -22 7 4.4
 6 -1 22 2.4 4.7
 -6 -1 -21 6 3.1
 -6 1 21 6.4 4.7
 6 1 -21 14.2 4.9
 6 -1 21 16.8 5.7
 -6 -1 -20 9.3 4
 -6 1 20 0.9 4
 -6 1 20 10.3 5.3
 6 1 -20 14.9 4.6
 6 -1 20 18.8 6.1
 -6 1 19 80.59 9.5
 6 -1 19 88.59 10.6
 6 1 -19 84.49 8.5
 -6 -1 -19 75.29 8.3
 -6 1 19 83.19 10.3
 -6 -1 -18 5.7 3.8
 -6 1 18 4.5 3.7
 -6 1 18 7.8 5
 6 1 -18 13.4 4.6
 6 -1 18 9.9 5
 -6 -1 -17 32 5.4
 -6 1 17 29 6.2
 -6 1 17 40.7 7.4
 6 1 -17 51.79 6.5
 6 -1 17 42.3 7.7
 -6 -1 -16 52.19 6.9
 -6 1 16 48.6 7.8
 -6 1 16 39.9 7
 6 1 -16 60.79 7
 6 -1 16 44.3 7.5
 -6 -1 -15 51.09 6.8
 -6 1 15 40.8 7.1
 6 1 -15 47.6 6.1
 6 -1 15 42.7 7.4
 6 -1 14 102.09 10.6
 6 1 -14 126.59 9
 -6 -1 -14 108.59 9.4
 -6 1 14 101.89 10.6
 6 -1 13 113.09 11
 6 1 -13 121.19 8.6
 -6 -1 -13 119.69 9.7
 -6 1 13 130.69 11.5
 -6 -1 -12 8.7 4
 -6 1 12 6.6 4.4
 6 1 -12 13.3 3.8
 6 -1 12 6.7 4.2
 6 -1 11 181.88 8.4
 6 -1 11 173.08 13.2
 6 1 -11 180.78 9.7
 -6 -1 -11 202.58 12.1
 -6 1 11 181.68 13
 -6 -1 -10 37.1 5.7
 -6 1 10 29.8 6.3
 6 -1 10 35.1 4
 6 1 -10 38.4 4.7
 6 -1 10 36.2 6.6
 6 -1 9 65.59 5.2
 6 -1 9 72.99 8.5
 6 1 -9 80.09 6.3
 -6 -1 -9 69.79 7.3
 -6 1 9 61.49 7.9
 -6 -1 -8 20.9 4.6
 -6 1 8 17.2 4.7
 6 -1 8 16.5 3
 6 1 -8 24.3 2.1
 6 1 -8 18 3.3
 6 -1 8 21.2 5.3
 -6 1 7 64.09 7.8
 6 -1 7 55.79 4.9
 6 1 -7 56.99 2.7
 6 -1 7 67.39 8.1
 6 1 -7 55.59 4.9
 -6 -1 -7 54.19 6.6
 6 1 -6 90.89 2.8
 6 -1 6 109.99 9.8
 6 1 -6 101.49 7.9
 6 1 -6 96.29 6.2
 -6 -1 -6 102.59 8.5
 -6 1 6 108.49 9.8
 -6 -1 -5 3.5 2.9
 6 1 -5 7.9 3.1
 -6 1 5 3 3.2
 6 1 -5 6.8 2.3
 6 -1 5 1.1 3
 6 1 -4 31.7 4.6
 -6 -1 -4 44 5.9
 -6 1 4 38.5 6.1
 6 1 -4 34.8 3.5
 6 -1 4 33.1 5.8
 6 1 -3 13.9 3.7
 -6 -1 -3 11.8 4
 -6 1 3 10.7 3.9
 6 1 -3 8.9 1.9
 6 -1 3 9.3 3.8
 6 1 -2 23.2 4.2
 -6 1 2 33.3 6
 -6 -1 -2 20 4.4
 -6 1 2 25.6 3.4
 6 -1 2 15 4.6
 6 -1 1 62.29 7.4
 6 1 -1 52.89 6.1
 -6 1 1 58.59 4.5
 -6 1 1 66.29 7.4
 -6 -1 -1 51.89 6.5
 6 -1 0 1.4 3.3
 -6 1 0 4.9 3.2
 -6 -1 0 3.5 2.8
 -6 1 0 1.5 1.6
 6 1 0 1.6 2.5
 6 -1 -1 53.69 6.9
 6 1 1 58.89 6.4
 -6 1 -1 60.69 4.6
 -6 1 -1 60.29 7.2
 -6 -1 1 58.09 6.9
 6 -1 -2 19.7 4.9
 -6 1 -2 20.6 4.7
 -6 -1 2 26.4 5.1
 -6 1 -2 17.3 2.7
 6 1 2 21.8 4.4
 6 -1 -3 18.3 4.7
 -6 1 -3 12.6 4.4
 -6 -1 3 13.3 4.2
 -6 1 -3 10 2.2
 6 1 3 15 3.9
 -6 1 -4 37.9 6.1
 6 -1 -4 38.8 6
 -6 -1 4 47.5 6.4
 -6 1 -4 31.7 3.5
 6 -1 -4 31.4 4.6
 6 1 4 30.9 5
 -6 1 -5 7 3.8
 6 -1 -5 8 3.9
 -6 -1 5 7.3 4.1
 -6 1 -5 4.3 1.9
 6 -1 -5 4.1 2.7
 6 1 5 2 2.9
 6 1 6 107.59 9.1
 6 -1 -6 101.19 9.3
 -6 1 -6 94.49 6.1
 6 -1 -6 101.69 7.9
 -6 1 -6 108.49 9.6
 -6 -1 6 104.39 9.5
 -6 1 -7 52.29 7
 6 -1 -7 53.19 7.2
 6 1 7 59.99 7
 6 -1 -7 56.39 6.1
 -6 -1 7 66.79 8.1
 -6 1 -8 22.4 5.3
 -6 -1 8 29.4 6.3
 -6 -1 8 26 5.9
 6 -1 -8 21.7 4.4
 6 1 8 17.7 4.6
 -6 -1 9 89.79 9.3
 6 -1 -9 66.19 4.6
 6 1 9 78.69 8
 6 -1 -9 64.19 6.8
 -6 1 -9 82.99 8.7
 -6 -1 9 68.59 8.4
 -6 1 -10 45.9 6.7
 -6 -1 10 34.1 6.4
 6 1 10 32.7 5.1
 -6 -1 10 38 7
 6 -1 -10 30.3 5.1
 6 1 10 37.2 6.2
 -6 -1 11 178.78 12.8
 6 1 11 170.48 10.8
 6 1 11 174.38 12.1
 6 -1 -11 192.78 11.7
 -6 1 -11 162.38 11.8
 -6 1 -11 175.98 12.7
 -6 -1 11 181.48 13.2
 -6 1 -12 9.1 4
 6 1 12 7.7 4.1
 -6 -1 12 10.8 4.4
 -6 1 -12 13.9 4.5
 6 1 12 9.7 3.9
 -6 -1 12 13.5 5.9
 6 -1 -12 3 3
 -6 -1 13 113.59 10.7
 6 1 13 113.09 9
 6 1 13 114.09 10.4
 6 -1 -13 102.89 9.1
 -6 1 -13 115.79 10.2
 -6 1 -13 112.69 10.5
 -6 -1 13 109.79 10.8
 -6 -1 14 112.59 10.6
 6 1 14 106.99 8.8
 6 1 14 86.09 9.4
 6 -1 -14 104.79 9.4
 -6 1 -14 107.29 9.8
 -6 1 -14 122.09 11
 -6 -1 14 122.29 11.6
 -6 1 -15 44.5 7.2
 -6 -1 15 34.9 7.2
 6 1 15 37.2 5.6
 -6 1 -15 41 6.4
 -6 -1 15 34 6.9
 6 -1 -15 39.5 6.2
 6 1 15 39.7 6.7
 -6 1 -16 43.8 7.3
 6 1 16 48.4 6.5
 -6 -1 16 57.69 8.4
 -6 1 -16 59.99 7.9
 6 -1 -16 54.59 7.3
 6 1 16 50.99 7.7
 -6 1 -17 27.3 6.1
 6 1 17 43.6 6.2
 -6 -1 17 28.5 6.6
 6 -1 -17 42.2 6.8
 6 1 17 41.7 7.1
 -6 1 -17 35.6 6
 -6 1 -18 7.8 4.4
 6 1 18 2.3 2.9
 -6 -1 18 4.6 4.4
 -6 1 -18 2.8 3
 6 -1 -18 4.2 3.2
 6 1 18 -1.5 3.8
 6 1 19 86.69 8.4
 -6 -1 19 94.59 10.5
 6 1 19 90.89 10.5
 -6 1 -19 73.09 8.4
 6 -1 -19 76.49 9
 -6 1 -19 85.49 9.9
 -6 1 -20 11.8 5.2
 6 1 20 10 3.7
 -6 1 -20 2.9 3.3
 -6 -1 20 0.1 4.1
 6 -1 -20 10.3 4.6
 6 1 20 9.2 4.6
 -6 1 -21 5.7 4.1
 6 1 21 9.8 4
 -6 1 -21 11.5 4.4
 -6 -1 21 4.3 4.8
 6 -1 -21 6.6 3.9
 6 1 21 10.6 5.1
 -6 1 -22 0.1 3.7
 -6 1 -22 -5.5 4.2
 6 1 22 2.9 2.8
 -6 -1 22 -4.3 4.9
 6 -1 -22 -2 3.7
 6 1 22 1.5 3.2
 -6 1 -23 28.1 6.7
 -6 1 -23 39.1 6.8
 6 1 23 33.5 6
 -6 -1 23 38.7 7.8
 6 -1 -23 32.8 6.9
 6 1 23 25.1 7.2
 -6 1 -24 2.6 4.5
 -6 -1 24 2.2 4.6
 6 -1 -24 -1.9 3.7
 6 1 24 -1.2 4
 -6 1 -25 14 4.9
 -6 -1 25 17.4 5.8
 6 -1 -25 22.2 6.2
 6 1 25 23 6.7
 -6 1 -26 17.2 6.3
 -6 -1 26 23.2 6.6
 6 -1 -26 23.9 6.4
 6 1 26 30.8 7.3
 -6 2 25 3.3 4.7
 6 2 -25 8.8 5.1
 6 -2 25 -5.1 4.9
 -6 2 24 10 5.2
 6 2 -24 16.2 5.7
 6 -2 24 8.6 5.5
 -6 2 23 41.8 7.6
 6 2 -23 62.09 8.3
 6 -2 23 60.09 9.9
 -6 2 22 8.8 4.7
 6 -2 22 5.1 4.8
 -6 2 21 33.9 7
 -6 2 21 27.3 6.4
 6 2 -21 35.9 6.2
 6 -2 21 34.7 7.4
 -6 -2 -20 23.9 4.7
 -6 2 20 22.2 6.2
 -6 2 20 33.8 6.8
 6 2 -20 37.6 6.1
 6 -2 20 27.8 7.3
 -6 -2 -19 15.8 4.2
 -6 2 19 11.7 5.4
 -6 2 19 15.6 5
 6 2 -19 21.2 4.9
 6 -2 19 2.7 3.9
 -6 2 18 65.59 8.3
 -6 2 18 59.09 8.7
 6 2 -18 86.19 8
 6 -2 18 70.29 9.7
 -6 -2 -18 64.19 7.1
 -6 -2 -17 17.4 4
 -6 2 17 15.9 5.9
 6 2 -17 21.5 4.8
 6 -2 17 13.7 5.3
 -6 -2 -16 33.6 5.5
 -6 2 16 27.8 6.7
 6 2 -16 31.7 5.1
 6 -2 16 27.5 6.6
 -6 -2 -15 16.7 4.3
 -6 2 15 17.2 5.6
 6 2 -15 24 4.5
 6 -2 15 16.4 5.1
 -6 -2 -14 18.4 4.2
 -6 2 14 31.5 6.4
 6 2 -14 34.7 4.9
 6 -2 14 28.8 7.1
 -6 -2 -13 40.2 5.6
 -6 2 13 45.9 7.2
 -6 -2 -13 36.2 4.1
 6 2 -13 36.6 5
 6 -2 13 37.2 7.1
 6 -2 12 147.49 12.7
 6 2 -12 139.19 8.4
 -6 -2 -12 146.09 7.8
 -6 -2 -12 135.99 9.6
 -6 2 12 154.18 12.2
 6 -2 11 83.59 9.8
 6 2 -11 86.19 6.5
 -6 -2 -11 87.69 6.4
 -6 -2 -11 88.59 7.9
 -6 2 11 75.79 8.9
 -6 -2 -10 45.3 5.9
 -6 2 10 36.9 6.3
 6 -2 10 42.6 3.1
 6 2 -10 44.9 4.9
 6 -2 10 40.2 7.4
 6 -2 9 113.99 4.9
 6 -2 9 101.69 10.6
 6 2 -9 119.19 7.1
 -6 -2 -9 110.19 8.6
 -6 2 9 111.69 10.3
 -6 -2 -8 275.97 10
 6 -2 8 294.57 7.7
 6 -2 8 292.87 17
 6 2 -8 316.37 10.8
 -6 -2 -8 303.77 13.9
 -6 2 8 322.57 16.7
 -6 -2 -7 299.57 10.6
 6 -2 7 318.07 8.1
 6 -2 7 331.87 17.9
 6 2 -7 331.87 10.6
 -6 -2 -7 339.47 14.8
 -6 2 7 366.96 17.7
 -6 -2 -6 4.7 3.6
 -6 2 6 5.9 3.7
 6 -2 6 1.3 1.3
 6 2 -6 4.9 2
 -6 -2 -6 0.9 2.1
 6 -2 6 3.2 4.4
 6 -2 5 389.46 9.6
 6 -2 5 391.96 18.9
 6 2 -5 399.36 10.3
 6 2 -5 404.76 13.6
 -6 2 5 407.36 18.4
 -6 -2 -5 411.56 16.2
 -6 2 4 61.49 7.8
 6 2 -4 55.69 3.2
 6 2 -4 62.19 5.6
 6 2 -4 62.29 3.8
 -6 -2 -4 59.49 6.6
 6 -2 4 64.09 8.2
 6 2 -3 15.9 3.2
 -6 2 3 24.5 5.4
 -6 -2 -3 24.8 4.7
 6 2 -3 19.9 1.7
 6 2 -3 18.7 1.9
 6 -2 3 15.2 5.2
 -6 2 2 42.8 6.4
 6 2 -2 48.8 1.9
 6 2 -2 62.99 5.9
 -6 -2 -2 60.79 6.8
 6 -2 2 56.09 7.7
 6 -2 1 32.4 6
 6 2 -1 34.4 4.5
 -6 2 1 24.3 5
 -6 -2 -1 36.4 5.6
 6 -2 0 9.9 3.8
 -6 2 0 11.9 4.5
 -6 -2 0 7.9 3.8
 6 2 0 4.3 2.5
 6 -2 -1 27.1 5.8
 -6 2 -1 29.6 5.7
 -6 -2 1 25.3 5
 -6 -2 1 34 4
 6 2 1 34.1 4.7
 6 -2 -2 61.69 7.8
 -6 2 -2 48.6 7.1
 -6 -2 2 49.3 6.5
 -6 -2 2 50.99 4.8
 6 2 2 53.09 5.7
 6 -2 -3 14.5 4.4
 -6 2 -3 23.1 5.5
 -6 -2 3 26.7 5.3
 -6 -2 3 29.4 6
 -6 2 -3 15.6 1.3
 -6 -2 3 19 3.1
 6 2 3 29.2 4.6
 6 -2 -4 60.19 8
 -6 -2 4 75.29 8.5
 -6 2 -4 58.79 3
 -6 -2 4 63.49 5.3
 6 2 4 59.69 6.4
 6 -2 -4 67.09 7.2
 -6 2 -4 67.99 8.2
 -6 -2 4 64.19 7.8
 -6 -2 5 457.05 18.6
 -6 -2 5 383.86 12.3
 6 2 5 411.76 15.8
 6 -2 -5 411.86 19.4
 6 -2 -5 416.86 16.8
 -6 2 -5 399.66 18.5
 -6 -2 5 396.16 17.8
 -6 2 -6 1.7 3.9
 6 -2 -6 5.6 4.5
 -6 -2 6 8.9 4.9
 -6 -2 6 2.3 2.1
 6 -2 -6 4.6 3.6
 6 2 6 4.1 3.2
 -6 -2 7 324.47 16.4
 -6 -2 7 326.97 11.6
 6 2 7 317.17 14.5
 6 -2 -7 339.77 17.7
 6 -2 -7 336.27 15.6
 -6 2 -7 323.07 17
 -6 -2 7 304.67 16.1
 -6 -2 8 302.07 16.1
 -6 -2 8 293.67 11.1
 6 2 8 295.27 14.2
 6 -2 -8 300.37 16.8
 6 -2 -8 306.07 15.1
 -6 2 -8 323.47 17.1
 -6 -2 8 308.97 16.4
 -6 -2 9 115.39 10.6
 6 2 9 106.89 9
 6 -2 -9 98.09 9
 -6 2 -9 121.49 11.1
 -6 -2 9 107.59 10.1
 -6 2 -10 25 6
 -6 -2 10 37.9 7.1
 -6 -2 10 49 7.7
 6 -2 -10 48.4 6.7
 6 2 10 38.5 6
 -6 -2 11 79.69 9.1
 6 2 11 74.99 8.2
 6 2 11 75.69 7.9
 6 -2 -11 78.49 8.5
 -6 2 -11 76.09 9.2
 -6 2 -11 78.09 9.1
 -6 -2 11 86.79 9.7
 -6 -2 12 148.99 12.3
 6 2 12 129.59 10.3
 6 2 12 138.49 10.7
 6 -2 -12 144.99 11.2
 -6 2 -12 147.29 12.2
 -6 2 -12 152.28 12.6
 -6 -2 12 155.88 12.8
 -6 2 -13 40.6 7.4
 -6 -2 13 35 6.7
 6 2 13 40.5 6.5
 -6 2 -13 33.8 6.7
 -6 -2 13 36.1 6.7
 6 -2 -13 30.5 5.9
 6 2 13 47.4 6.8
 -6 2 -14 26.8 6.2
 6 2 14 21.3 5.1
 -6 -2 14 23.5 6.3
 6 -2 -14 28.5 6
 6 2 14 34.5 6.3
 -6 2 -14 25.4 6.1
 -6 2 -15 7.4 3.8
 6 2 15 21.1 5.3
 -6 -2 15 10.7 5
 -6 2 -15 16.3 5
 6 -2 -15 16.8 5
 6 2 15 15.7 4.9
 -6 2 -16 22.6 5.7
 6 2 16 35.2 6.2
 -6 2 -16 31.9 6.5
 -6 -2 16 15.5 4.8
 6 -2 -16 22.2 5.6
 6 2 16 27.6 6
 -6 2 -17 12.8 4.8
 -6 2 -17 19.6 5.6
 6 2 17 12 4.3
 -6 -2 17 6.6 4.6
 6 -2 -17 18.7 5.5
 6 2 17 15.9 5.2
 -6 2 -18 66.79 9.3
 6 2 18 75.49 8.4
 -6 -2 18 44.1 7.8
 6 -2 -18 65.89 8.8
 6 2 18 60.59 8.4
 -6 2 -18 66.69 8.8
 -6 2 -19 5.6 4.6
 6 2 19 15.1 4.8
 -6 -2 19 7.6 5.4
 -6 2 -19 4.2 3.8
 6 -2 -19 10.5 4.4
 6 2 19 14.2 5.2
 -6 2 -20 19.7 5.9
 6 2 20 25.9 5.8
 -6 2 -20 31 6.3
 -6 -2 20 37.5 7.6
 6 -2 -20 34.5 7.1
 6 2 20 28.2 6.8
 -6 2 -21 25.8 6.6
 6 2 21 24.9 5.6
 -6 2 -21 36.5 7
 -6 -2 21 31.4 7.5
 6 -2 -21 38.7 7.4
 6 2 21 27.1 6.4
 -6 2 -22 19.5 6.4
 6 2 22 13.6 4.6
 -6 2 -22 15.2 5.4
 -6 -2 22 18.7 7
 6 -2 -22 8.1 4.6
 6 2 22 17.2 5.7
 -6 2 -23 55.89 9.3
 -6 2 -23 46.9 7.7
 6 2 23 45.1 7.1
 -6 -2 23 45.5 8.8
 6 -2 -23 47.3 8.5
 6 2 23 52.79 8.8
 -6 2 -24 7.5 5.1
 -6 2 -24 2.1 4.1
 6 2 24 7.2 4.2
 -6 -2 24 10.4 5.6
 6 -2 -24 4.5 4.6
 6 2 24 3.6 4.5
 -6 2 -25 -1.4 4.4
 -6 2 -25 1.2 3.7
 6 2 25 2.8 4.1
 -6 -2 25 -2.1 4.5
 6 -2 -25 -1.3 4
 6 2 25 -3.2 4.4
 -6 3 24 10.9 4.9
 6 -3 24 5.7 4.4
 -6 3 23 27.9 6.5
 6 -3 23 26.5 7.9
 -6 3 22 145.69 12.2
 6 -3 22 122.89 14
 -6 3 22 117.59 12.6
 -6 3 21 10.4 5.5
 6 -3 21 1.4 3.9
 -6 3 20 6.6 4.8
 -6 3 20 5.8 5.2
 6 -3 20 -0.7 4.7
 -6 3 19 23 6.1
 6 -3 19 25.2 7.5
 6 -3 18 87.39 11.3
 -6 3 18 90.09 10.5
 -6 3 17 4.8 4.4
 6 -3 17 1.1 4.5
 -6 -3 -16 29.3 4.5
 -6 3 16 24.7 6.3
 6 -3 16 26.3 7.3
 -6 -3 -15 27.1 4.5
 -6 3 15 24.1 6
 6 -3 15 16.7 6.3
 -6 -3 -14 6.2 2.9
 -6 3 14 3.2 3.9
 6 -3 14 2.9 4.4
 -6 3 13 61.19 8.4
 6 -3 13 68.69 9.5
 -6 -3 -13 61.99 6.3
 -6 -3 -12 1.6 2.3
 -6 3 12 8.9 4.8
 6 -3 12 1.7 4.4
 6 -3 11 155.28 13.5
 -6 -3 -11 163.88 9.9
 -6 3 11 154.08 12.2
 6 -3 10 148.79 13.2
 -6 -3 -10 126.99 8.8
 -6 3 10 135.79 11.4
 -6 -3 -9 125.79 8.9
 6 -3 9 122.89 12.1
 6 3 -9 117.29 6.6
 -6 -3 -9 101.79 7.9
 -6 3 9 101.59 10
 -6 3 8 48.7 7.1
 -6 -3 -8 56.49 6.7
 6 3 -8 57.79 4.6
 6 -3 8 51.69 8.2
 -6 -3 -8 53.69 6
 -6 3 7 62.89 8
 -6 -3 -7 77.29 7.6
 6 3 -7 58.79 4.4
 -6 -3 -7 60.29 6.5
 6 -3 7 65.29 9.1
 -6 -3 -6 88.99 8.2
 6 3 -6 81.29 4.7
 -6 3 6 89.79 9.4
 -6 -3 -6 73.19 7
 6 -3 6 70.29 9.1
 -6 -3 -5 281.17 13.6
 -6 -3 -5 269.07 9.8
 6 -3 5 284.17 17.2
 6 3 -5 281.57 7.8
 -6 3 5 290.77 16
 -6 -3 -5 301.37 13.6
 -6 -3 -4 94.19 8.6
 -6 -3 -4 84.09 6
 6 3 -4 82.09 5.6
 6 3 -4 78.79 3.8
 6 3 -4 84.39 5.3
 -6 3 4 71.39 8.5
 -6 -3 -4 79.29 7.7
 6 -3 4 76.69 9.5
 -6 -3 -3 214.58 12.3
 6 3 -3 203.18 7.8
 6 -3 3 184.08 14.1
 6 3 -3 191.98 8.2
 6 3 -3 174.08 4.4
 -6 3 3 200.58 13.3
 -6 -3 -3 212.58 11.8
 6 -3 2 28.2 6.3
 6 3 -2 30.9 3.9
 -6 3 2 40.8 6.9
 -6 -3 -2 36.6 5.7
 6 -3 2 30.1 1.7
 -6 3 2 38.3 2.9
 6 3 -2 30.2 3.1
 -6 -3 -1 129.79 10.1
 6 -3 1 116.99 4
 -6 3 1 126.89 5
 6 3 -1 125.49 5.6
 6 -3 1 111.49 10.8
 6 3 -1 121.99 7.1
 -6 3 1 114.29 10.1
 -6 -3 -1 126.99 9.5
 6 -3 0 2.3 4.1
 -6 3 0 3.7 3.7
 -6 -3 0 4.5 3.3
 -6 3 0 -1.6 1.8
 6 3 0 -1.9 1.9
 -6 -3 0 10.1 5.3
 6 3 0 4.3 2.2
 -6 -3 1 126.29 10.1
 6 3 1 121.59 5.2
 -6 3 -1 121.19 5.3
 6 3 1 127.39 7.5
 6 -3 -1 97.39 10
 -6 3 -1 115.49 10.4
 -6 -3 1 137.09 10.1
 6 -3 -2 40.3 7
 -6 3 -2 40.6 6.6
 -6 -3 2 45.2 6.5
 6 3 2 39.6 3.1
 -6 3 -2 33.8 3.2
 -6 -3 2 33.6 6.2
 6 3 2 32.2 4.3
 -6 -3 3 215.98 13.4
 -6 3 -3 187.88 7.3
 6 3 3 196.68 10
 6 -3 -3 196.38 14.4
 -6 3 -3 189.88 13.3
 -6 -3 3 200.98 12.6
 -6 -3 4 94.89 9.5
 -6 3 -4 83.49 5.3
 6 3 4 87.19 7
 6 -3 -4 97.39 10.5
 -6 3 -4 100.39 10.3
 -6 -3 4 95.99 9.2
 -6 -3 5 298.27 16
 6 3 5 281.57 12.5
 6 -3 -5 272.77 16.7
 6 -3 -5 268.97 14.8
 -6 3 -5 301.37 16.8
 -6 -3 5 264.07 14.8
 -6 -3 6 79.39 9
 6 3 6 73.59 6.8
 6 -3 -6 79.89 9.5
 6 -3 -6 77.19 8.3
 -6 3 -6 73.59 9
 -6 -3 6 85.59 8.9
 -6 3 -7 49.1 7.6
 6 -3 -7 67.39 9
 -6 -3 7 61.99 8
 -6 -3 7 62.49 8
 6 3 7 62.49 6.7
 6 -3 -7 55.19 7.5
 -6 3 -8 47 7.6
 6 -3 -8 57.99 8.5
 -6 -3 8 57.59 7.9
 -6 -3 8 47.9 7.6
 6 3 8 49.3 6
 6 -3 -8 56.29 7.6
 -6 -3 9 103.39 10.6
 6 3 9 98.19 8.3
 6 -3 -9 104.79 10.2
 -6 3 -9 103.69 10.6
 -6 -3 9 105.29 10.5
 -6 -3 10 122.49 11.2
 6 3 10 119.19 9.3
 6 -3 -10 124.19 11
 -6 3 -10 133.59 12.4
 -6 3 -10 129.19 11.9
 -6 -3 11 153.28 12.9
 6 3 11 157.48 12.4
 6 3 11 162.98 11
 6 -3 -11 167.58 12.8
 -6 3 -11 168.88 13.7
 -6 3 -11 163.18 13.4
 -6 3 -12 1.8 3.4
 6 3 12 5.1 4.2
 -6 -3 12 -5.2 5.6
 6 3 12 6 3.8
 6 -3 -12 6.7 4.6
 -6 3 -12 2.5 3.6
 -6 3 -13 48.9 7.9
 6 3 13 60.49 8.1
 -6 3 -13 45.4 7.8
 -6 -3 13 53.39 8.3
 6 3 13 57.19 7
 6 -3 -13 67.29 8.7
 -6 3 -14 3.2 3.7
 6 3 14 2.7 4.2
 -6 -3 14 -5.1 5
 6 3 14 -1.5 3.2
 6 -3 -14 1.3 3.3
 -6 3 -14 3.2 3.8
 -6 3 -15 29.3 6.9
 6 3 15 23 5.5
 -6 -3 15 19 6.2
 -6 3 -15 24.7 6.3
 6 3 15 23.9 5.4
 6 -3 -15 18.8 5.2
 -6 3 -16 25.7 6
 6 3 16 28.5 6.3
 -6 3 -16 29.3 6.9
 -6 -3 16 37.3 7.7
 6 3 16 20.9 5.4
 6 -3 -16 27.4 6.4
 -6 3 -17 2 3.8
 -6 3 -17 2.5 4.5
 6 3 17 -1.5 3.8
 -6 -3 17 4.5 5.3
 6 3 17 3.7 3.9
 6 -3 -17 1.8 3.8
 6 3 18 99.09 10.2
 -6 -3 18 75.69 10.1
 6 3 18 77.09 9
 -6 3 -18 96.39 10.9
 6 -3 -18 101.19 11.3
 -6 3 -18 87.89 11.2
 -6 3 -19 17.6 6.1
 6 3 19 27.4 6.5
 -6 -3 19 24.9 6.9
 6 3 19 35.3 6.5
 -6 3 -19 25.6 6.5
 6 -3 -19 21.3 6.2
 -6 3 -20 4.4 4
 6 3 20 1.9 3.4
 -6 -3 20 10 6
 -6 3 -20 7.2 4.5
 6 3 20 4.1 4.2
 6 -3 -20 -0.8 4.5
 -6 3 -21 24.7 7.6
 6 3 21 14.8 5.5
 -6 3 -21 16.3 6.3
 -6 -3 21 7.3 5.2
 6 3 21 4 4.2
 6 -3 -21 1.9 3.9
 6 3 22 154.38 13
 -6 -3 22 137.99 14.5
 6 3 22 116.79 12
 -6 3 -22 132.89 13
 6 -3 -22 134.49 13.7
 -6 3 -22 137.19 14.4
 -6 3 -23 25.2 8
 6 3 23 30.2 7
 -6 3 -23 20.1 6.5
 -6 -3 23 28.1 8.2
 6 3 23 20.4 5.8
 6 -3 -23 23.4 7
 -6 3 -24 7.6 4.1
 6 3 24 14.3 5.5
 -6 -3 24 15.9 6.4
 6 3 24 7.5 4.6
 6 -3 -24 13.9 6.4
 -6 3 -24 -1.2 4
 -6 4 23 6.5 4.4
 6 -4 23 16 6
 -6 4 22 10.5 4.6
 6 4 -22 1.7 5.2
 -6 4 22 13.7 5.5
 -6 4 21 -0.1 4
 6 4 -21 -12.5 6.3
 6 -4 21 0.5 4.7
 -6 4 20 27.1 6.6
 6 4 -20 9.7 5.6
 6 -4 20 28.2 7.6
 -6 4 19 63.89 9.2
 6 4 -19 56.19 9
 6 -4 19 56.79 9.7
 -6 4 18 3.7 4
 6 4 -18 -7 5.7
 6 -4 18 5.9 5.3
 -6 4 17 18.3 5.8
 6 4 -17 12.6 4.6
 6 -4 17 13.7 5.9
 -6 4 16 16.5 5.1
 6 -4 16 20.4 6.5
 -6 4 15 16.5 5.8
 6 -4 15 18.7 5.7
 -6 4 14 50.49 8
 6 -4 14 41.7 8.1
 -6 -4 -13 56.29 6.2
 6 -4 13 59.79 9.8
 -6 4 13 65.39 8.6
 -6 -4 -12 87.79 7.6
 6 -4 12 87.39 11
 -6 4 12 70.09 8.8
 -6 -4 -12 75.89 6.4
 -6 -4 -11 102.39 8.3
 6 -4 11 91.39 11.4
 -6 4 11 103.49 10.4
 -6 -4 -11 88.89 7.1
 -6 -4 -10 83.59 7.6
 6 -4 10 85.39 10.6
 -6 4 10 78.19 8.9
 -6 -4 -10 96.09 7.5
 -6 -4 -9 106.79 8.6
 6 -4 9 112.79 11.9
 -6 4 9 102.59 10.3
 -6 -4 -9 99.59 7.6
 -6 4 8 25.7 6.1
 -6 -4 -8 34.4 5
 -6 -4 -8 39.2 5.7
 6 -4 8 30.8 6.7
 -6 4 7 57.39 7.7
 -6 -4 -7 59.49 7
 -6 -4 -7 54.99 5.9
 6 -4 7 60.99 9
 -6 4 6 15.5 5.3
 -6 -4 -6 21.6 4.2
 -6 -4 -6 25.5 5
 6 -4 6 21.4 6
 -6 -4 -5 87.19 8.3
 -6 4 5 80.79 5.2
 -6 4 5 74.49 8.7
 -6 -4 -5 79.19 7.3
 6 -4 5 66.99 9.2
 -6 4 4 2.8 3.2
 -6 -4 -4 1.1 2.7
 -6 4 4 4.9 2.1
 -6 -4 -4 1.8 3.5
 6 4 -4 5.1 1.4
 6 -4 4 -3.2 3.9
 6 -4 3 6.1 4.3
 -6 4 3 13.8 4.5
 -6 -4 -3 19.2 4.4
 -6 4 3 15.6 2.7
 -6 -4 -3 16.2 4.8
 6 -4 2 46.3 8
 -6 4 2 30.2 5.9
 -6 -4 -2 47.7 6.2
 -6 4 2 40.6 4
 6 4 -2 35.2 4.1
 -6 -4 -2 46.6 6.7
 -6 -4 -1 77.09 8.3
 -6 4 1 73.79 5.3
 6 4 -1 78.89 5.9
 6 -4 1 78.19 9.8
 -6 4 1 80.59 9.1
 -6 -4 -1 95.79 8.5
 6 -4 0 10.4 4.9
 -6 4 0 16.2 5.2
 -6 -4 0 12.8 4
 -6 4 0 16 3.1
 6 4 0 15.5 2.9
 -6 -4 0 12.9 4.4
 -6 -4 1 82.19 8.8
 6 4 1 77.69 5.6
 -6 4 -1 79.59 5.8
 6 -4 -1 96.09 10.9
 -6 4 -1 95.89 10
 -6 -4 1 80.79 8.1
 -6 4 -2 38.1 7.1
 6 -4 -2 33.4 6.9
 -6 -4 2 53.69 6.9
 -6 4 -2 39.6 4.4
 6 4 2 34.2 3.8
 -6 -4 2 38.9 6.6
 -6 4 -3 21.5 5.7
 6 -4 -3 10.8 5.4
 -6 -4 3 16.9 4.7
 -6 4 -3 11.7 2.9
 -6 -4 3 14.1 4.6
 6 4 3 15.1 3
 -6 4 -4 2.4 2.9
 6 -4 -4 0.9 4.1
 -6 -4 4 1.7 3.3
 -6 4 -4 -0.9 2.5
 -6 -4 4 1.9 4.3
 6 4 4 1.8 2
 -6 -4 5 71.99 8.5
 6 4 5 77.09 6.3
 6 -4 -5 95.29 10.9
 -6 4 -5 76.19 9.3
 -6 4 -6 22.1 5.8
 6 -4 -6 20.8 5.8
 -6 -4 6 22.9 5.6
 6 4 6 20.7 3.8
 -6 4 -7 46.9 7.7
 6 -4 -7 67.39 9.3
 -6 -4 7 43.8 7
 6 4 7 67.59 6.3
 6 -4 -7 59.19 8.2
 -6 4 -8 29.6 6.8
 6 -4 -8 36.5 7.9
 -6 -4 8 31.4 6.2
 6 4 8 31.6 5
 6 -4 -8 39.3 7
 -6 -4 9 105.19 11
 6 4 9 105.19 8.3
 6 -4 -9 99.59 10.6
 -6 4 -9 122.39 12.6
 -6 4 -9 104.69 11
 -6 -4 10 90.49 10.5
 6 4 10 90.99 7.9
 -6 4 -10 100.49 11.6
 6 -4 -10 68.69 9.1
 -6 4 -10 86.49 10.4
 -6 -4 11 96.19 11.1
 6 4 11 91.99 10.3
 6 4 11 84.99 7.9
 6 -4 -11 107.69 11.2
 -6 4 -11 113.99 12.1
 -6 4 -11 99.19 11.2
 -6 4 -12 82.39 10.6
 -6 -4 12 77.19 10.1
 6 4 12 88.99 10.4
 -6 4 -12 79.39 10.6
 6 4 12 74.79 7.8
 6 -4 -12 93.09 10.7
 -6 4 -13 64.59 9.7
 -6 4 -13 69.19 9.8
 6 4 13 64.09 9
 -6 -4 13 70.59 9.8
 6 4 13 51.39 6.8
 6 -4 -13 66.59 9.2
 -6 4 -14 53.29 9.3
 6 4 14 49.6 8.1
 -6 -4 14 56.09 9.1
 -6 4 -14 42.4 8.5
 6 4 14 49.1 6.8
 6 -4 -14 46.1 8.2
 -6 4 -15 20.4 6.4
 6 4 15 19.9 5.6
 -6 4 -15 19.2 6.6
 -6 -4 15 22.7 6.4
 6 4 15 10.8 4.1
 6 -4 -15 21.4 6.1
 -6 4 -16 30.9 7.9
 6 4 16 23.1 6.3
 -6 4 -16 24.9 6.5
 -6 -4 16 18.5 5.9
 6 4 16 15.7 4.8
 6 -4 -16 15.8 5.8
 -6 4 -17 19.2 7.1
 -6 4 -17 12.3 5.5
 6 4 17 30.2 6.8
 -6 -4 17 23.2 6.6
 6 4 17 12.9 4.5
 6 -4 -17 25.1 7.2
 -6 4 -18 8.4 4.9
 6 4 18 5.6 4.3
 -6 -4 18 11.6 5.1
 6 4 18 10.6 4.4
 6 -4 -18 17.1 6.4
 -6 4 -18 17.7 6.5
 -6 4 -19 80.69 11.6
 6 4 19 64.09 9.3
 6 4 19 78.09 9.3
 -6 -4 19 72.79 10.7
 6 -4 -19 76.39 10.6
 -6 4 -19 80.99 11.2
 -6 4 -20 31.6 7.9
 6 4 20 27.4 6.9
 -6 -4 20 38 8.6
 -6 4 -20 21.3 6.9
 6 4 20 22.3 6.1
 6 -4 -20 21.9 6.8
 -6 4 -21 -1 4.9
 6 4 21 7.3 4.8
 -6 4 -21 -1.8 5
 -6 -4 21 1.7 4.9
 6 4 21 0.5 3.7
 6 -4 -21 -2.2 4.4
 6 4 22 26 6.9
 -6 4 -22 16.6 5.6
 -6 -4 22 14.9 6.6
 6 4 22 10.7 4.8
 6 -4 -22 22.8 7.2
 -6 4 -22 18.6 6.3
 6 4 23 7.1 4.9
 -6 4 -23 6.3 5.5
 -6 -4 23 7.5 5.6
 6 4 23 5.7 4.5
 6 -4 -23 4.8 5.4
 -6 4 -23 16.8 7.2
 -6 5 21 2.7 4.1
 6 5 -21 -1.8 5
 6 -5 21 6.8 5.4
 -6 5 20 -4.7 4.5
 6 5 -20 2 3.9
 6 -5 20 8.5 6.1
 -6 5 19 -2 4
 6 5 -19 -5.1 5.1
 6 -5 19 6.5 5
 -6 5 18 14.7 5.1
 6 5 -18 20.9 6.3
 6 -5 18 28.6 8
 -6 5 17 3.5 4.6
 6 5 -17 4.6 3.9
 6 -5 17 5.6 5.2
 -6 5 16 -1.8 3.5
 6 5 -16 1.2 4
 6 -5 16 1.1 4.7
 -6 5 15 42.4 7.4
 6 5 -15 44.6 7.5
 6 -5 15 41.7 8.7
 -6 5 14 17.6 5.3
 6 5 -14 16.3 5.7
 6 -5 14 26 7.4
 -6 5 13 7.9 3.9
 6 5 -13 2.3 3.9
 -6 5 12 45.3 7.5
 6 5 -12 37 6.3
 6 -5 12 46.1 8.7
 -6 5 11 4.8 3.7
 6 5 -11 -4.7 4
 -6 -5 -11 6.4 3.5
 6 -5 11 1.8 4.6
 -6 -5 -10 91.59 8.2
 -6 5 10 73.89 8.9
 6 -5 10 75.89 10.6
 -6 5 9 13.9 5.2
 -6 -5 -9 9.1 3.4
 6 -5 9 2.3 4.9
 -6 5 8 6.7 3.9
 -6 -5 -8 2.3 2.3
 -6 5 8 11.3 3.3
 -6 -5 -8 3.9 3
 6 -5 8 1.1 4.7
 -6 5 7 16.1 4.8
 -6 -5 -7 20.6 3.9
 -6 5 7 19.9 3.8
 -6 -5 -7 8.5 3.3
 6 -5 7 14.4 5.5
 -6 5 6 3.3 3.7
 -6 -5 -6 2.2 2.4
 -6 5 6 6.7 3
 -6 -5 -6 -1.7 3.6
 6 -5 6 0.3 4
 6 -5 5 9.2 4
 -6 5 5 10.1 4.1
 -6 -5 -5 10.1 3.3
 -6 5 5 13.8 3.1
 -6 -5 -5 11.9 4
 6 -5 4 3.5 4.1
 -6 5 4 4.9 3.8
 -6 5 4 4 2.5
 6 5 -4 2.9 2.9
 -6 -5 -4 4.1 3.4
 6 -5 3 23.9 6.3
 -6 5 3 9.6 4
 -6 5 3 17.3 3.2
 6 5 -3 17 3.6
 -6 -5 -3 14 4.6
 6 -5 2 24.3 6.6
 -6 5 2 15.6 4.9
 -6 5 2 13.1 3.2
 -6 -5 -2 16.5 4.6
 6 -5 1 35.2 7.3
 -6 5 1 27.9 5.7
 -6 5 1 26.7 4.1
 -6 -5 -1 25.7 5.5
 6 -5 0 10.6 4.9
 -6 5 0 7.9 4.1
 -6 5 0 2.3 2.5
 -6 -5 0 10 4.7
 -6 5 -1 36.6 6.7
 6 -5 -1 21.9 6.4
 -6 5 -1 22.1 4
 -6 -5 1 33.2 6.4
 -6 5 -2 17.5 5.2
 6 -5 -2 26.5 7.1
 -6 5 -2 8.2 3
 -6 -5 2 21.5 5.4
 -6 5 -3 20.6 5.5
 6 -5 -3 14 5.4
 6 5 3 12.3 3.2
 -6 5 -3 13.7 3.5
 -6 -5 3 18.1 5.5
 -6 5 -4 1.8 3.8
 6 -5 -4 10.1 4.8
 6 5 4 1.9 2.5
 -6 5 -4 2.2 2.6
 -6 -5 4 5.6 3.6
 -6 5 -5 6.4 4.6
 6 -5 -5 16.8 5.7
 6 5 5 12.7 3.3
 -6 -5 5 18.5 5.6
 -6 5 -6 3 4
 6 -5 -6 -5.1 5.1
 6 5 6 4.1 2.5
 -6 -5 6 7.5 4.2
 -6 5 -7 19.6 6.2
 6 -5 -7 17.8 6.1
 6 5 7 19.6 3.8
 -6 -5 7 18.8 5.7
 -6 5 -8 4.7 4.8
 6 5 8 7.7 3.3
 -6 5 -8 5.2 5.1
 -6 -5 8 5.7 4.2
 -6 5 -9 11.8 4.6
 -6 5 -9 6.2 4.8
 -6 -5 9 12.2 5.4
 6 -5 -9 16.3 5.9
 -6 5 -10 78.39 11
 -6 -5 10 76.19 10
 6 -5 -10 78.19 10.1
 -6 5 -10 84.99 10.7
 -6 5 -11 14.3 5.8
 -6 -5 11 5.4 4.9
 -6 5 -11 0.6 4.9
 6 -5 -11 4.6 4
 -6 5 -12 40 8.5
 -6 5 -12 40.2 8.5
 6 5 12 48.7 8.6
 -6 -5 12 51.49 9.1
 6 5 12 42.9 5.9
 6 -5 -12 38.8 8
 -6 5 -13 3.2 4.9
 6 5 13 17.6 6.4
 -6 -5 13 6 5.6
 6 5 13 6.7 3.4
 6 -5 -13 8.4 5.2
 -6 5 -13 15.2 6.4
 -6 5 -14 6.7 4.6
 6 5 14 16.5 5.7
 -6 -5 14 22.6 6.6
 -6 5 -14 24.9 7.6
 6 5 14 19 4.7
 6 -5 -14 21.1 6.5
 -6 5 -15 50.09 9
 6 5 15 52.89 9
 -6 5 -15 39.3 8.6
 -6 -5 15 46.2 9.1
 6 5 15 54.39 7
 6 -5 -15 42.3 8.4
 -6 5 -16 2.9 4.6
 -6 5 -16 0.3 4.8
 6 5 16 13.5 5.9
 -6 -5 16 2.6 4.5
 6 5 16 -0.4 3.3
 6 -5 -16 3.9 4.9
 -6 5 -17 2.6 4.2
 -6 5 -17 9.4 6.2
 6 5 17 5.5 5.4
 -6 -5 17 2.1 4.1
 6 5 17 -1.8 3.5
 6 -5 -17 5.2 5.6
 -6 5 -18 24.9 7.7
 6 5 18 16 6
 -6 -5 18 15.4 5.9
 6 5 18 21.7 5.3
 6 -5 -18 36.7 8.1
 -6 5 -18 26 6.9
 -6 5 -19 5 4.5
 6 5 19 6.6 5.3
 -6 -5 19 1.1 3.7
 6 5 19 1.4 3.8
 -6 5 -19 9.8 5.5
 6 -5 -19 5.2 5.7
 -6 5 -20 -5.1 5.5
 6 5 20 16.5 6
 -6 -5 20 -3.8 5.2
 -6 5 -20 3.8 4.4
 6 5 20 0.5 3.8
 6 -5 -20 2.5 4.8
 6 5 21 14.1 5.3
 -6 5 -21 -6 5.7
 -6 -5 21 5.8 4.9
 6 5 21 4.1 3.7
 6 -5 -21 6 4.9
 -6 5 -21 3 5.1
 -6 6 18 6 4.1
 6 6 -18 2.4 4.7
 6 -6 18 6.8 5.7
 -6 6 17 3.8 3.8
 6 6 -17 -1.6 4.7
 -6 6 16 10.7 4.5
 6 6 -16 5.1 4.5
 6 -6 16 14.5 6.1
 -6 6 15 11.5 4.7
 6 6 -15 2.7 3.9
 6 -6 15 7.1 4.9
 -6 6 14 11.5 4.7
 6 6 -14 5.1 4.6
 6 -6 14 1 4.6
 -6 6 13 7.6 4.8
 6 6 -13 0.2 4
 6 -6 13 9.9 6.1
 -6 6 12 9.3 4.5
 6 6 -12 -0.6 3.9
 6 -6 12 15.8 6.8
 -6 6 11 26.6 6.5
 6 6 -11 19 5.2
 6 -6 11 25.8 7
 -6 6 10 0.2 3.4
 6 6 -10 -1.5 3.7
 6 -6 10 2.6 4.5
 -6 6 9 8.2 4.4
 -6 6 9 13.9 3.7
 -6 -6 -9 11.7 3.9
 6 6 -9 3 3.5
 6 -6 9 4.7 4.8
 -6 6 8 15.8 5.2
 6 6 -8 15.5 4.2
 -6 6 8 26.3 4.6
 -6 -6 -8 27.6 5.3
 6 -6 8 32.5 7.9
 6 -6 7 1.6 4.2
 -6 6 7 4.1 4
 -6 6 7 13 3.6
 -6 -6 -7 3.4 2.9
 6 -6 6 4.2 3.8
 -6 6 6 4.9 4.1
 -6 6 6 2.3 2.6
 -6 -6 -6 6.4 3.7
 6 -6 5 49.5 8.9
 -6 6 5 43.2 7.1
 -6 6 5 59.39 6.4
 -6 -6 -5 56.89 7.6
 6 -6 4 6.3 6
 -6 6 4 0.9 3.6
 -6 6 4 -0.3 3.3
 6 6 -4 -2.3 3.7
 -6 -6 -4 8.5 4.5
 6 -6 3 73.09 11
 -6 6 3 54.49 8.3
 -6 6 3 56.99 6.4
 6 6 -3 56.39 7.1
 -6 -6 -3 60.59 8.2
 6 -6 2 9.4 5.9
 -6 6 2 22.3 6.1
 -6 6 2 18.9 4.1
 6 6 -2 11.3 3.8
 -6 -6 -2 13.3 4.9
 -6 6 1 23.6 6.1
 6 -6 1 26.9 7.3
 -6 6 1 31.5 5.3
 6 6 -1 20.2 4.4
 -6 -6 -1 37 7.1
 -6 6 0 11.7 5.2
 6 -6 0 12.9 6.1
 -6 6 0 7.5 3.4
 6 6 0 17 4.2
 -6 -6 0 23.2 6.1
 -6 6 -1 20.1 5.9
 6 -6 -1 39.6 8.1
 6 6 1 27.1 5
 -6 6 -1 18.7 4.2
 -6 -6 1 42.2 7.6
 -6 6 -2 12.3 4.8
 6 -6 -2 17.4 5.9
 6 6 2 16.5 4
 -6 6 -2 13 4
 -6 -6 2 21.1 6.2
 -6 6 -3 55.29 8.8
 6 -6 -3 57.49 9.6
 6 6 3 52.99 6.3
 -6 6 -3 43.3 6.2
 -6 -6 3 56.19 8.5
 -6 6 -4 8.8 5
 6 -6 -4 4.6 5
 6 6 4 1 3.2
 -6 6 -4 1 3.2
 -6 -6 4 7.5 5.2
 -6 6 -5 63.19 9.3
 6 -6 -5 39.5 8
 6 6 5 48 5.9
 -6 6 -5 56.39 7.1
 -6 -6 5 56.29 8.8
 -6 6 -6 5.8 4.3
 6 -6 -6 4.3 5.1
 6 6 6 1.9 2.9
 -6 -6 6 4 3.3
 -6 6 -7 5.6 4.5
 6 6 7 9.4 3.3
 -6 -6 7 9.2 4.8
 -6 6 -7 -1.3 5.7
 -6 6 -8 20.2 6.1
 6 6 8 27.1 4.7
 -6 -6 8 24.1 6.2
 -6 6 -8 25.4 7.4
 -6 6 -9 6.7 5.2
 -6 6 -9 3.9 5
 6 6 9 4.8 3.5
 -6 -6 9 0.9 4.5
 -6 6 -10 1.9 4.8
 6 6 10 6.5 3.4
 -6 6 -10 -1.5 5.9
 -6 -6 10 0.4 4.5
 -6 6 -11 19.4 6.8
 -6 6 -11 38.3 8.9
 6 6 11 22.3 7.3
 -6 -6 11 23.5 6.6
 6 -6 -11 27.8 7.2
 -6 6 -12 13.5 5.9
 6 6 12 14 6.1
 -6 -6 12 4.5 5.5
 6 -6 -12 5.6 5.1
 -6 6 -12 10.7 5.8
 -6 6 -13 6.9 5.2
 6 6 13 5 5.2
 -6 -6 13 8.1 4.5
 -6 6 -13 3 4.4
 6 -6 -13 5.8 5
 6 6 14 2.4 4.7
 -6 6 -14 1.4 4.2
 -6 -6 14 3.2 5.3
 6 -6 -14 0.6 4.4
 -6 6 -15 17.8 7.2
 -6 6 -15 31.6 8.2
 6 6 15 13.1 6.3
 -6 -6 15 9 5.3
 6 -6 -15 17.7 6.6
 -6 6 -16 15.8 6.3
 -6 6 -16 16.4 6.5
 6 6 16 14 5.7
 -6 -6 16 19.6 7
 6 -6 -16 12.5 6
 -6 6 -17 12.2 5.5
 -6 6 -17 15 6.6
 6 6 17 17.3 6.4
 -6 -6 17 11.9 5.7
 6 -6 -17 1.7 5
 -6 6 -18 7.4 6.5
 6 6 18 4.7 4.5
 -6 -6 18 10.7 6.7
 6 -6 -18 6.2 6.2
 -6 6 -18 3.9 5.9
 -6 7 15 4.1 4.2
 6 7 -15 -6 4.7
 6 -7 15 -1.2 5.1
 -6 7 14 8.5 4.5
 6 7 -14 4.4 4.5
 6 -7 14 11.2 6.3
 -6 7 13 4.9 4.6
 6 7 -13 -2.8 4.3
 6 -7 13 3.8 4.8
 -6 7 12 34.2 6.8
 6 7 -12 33.5 6.4
 6 -7 12 47 9.5
 -6 7 11 -1.1 3.6
 6 7 -11 -1.3 4.1
 6 -7 11 7.2 6
 6 -7 10 2.8 4.4
 -6 7 10 2.5 3.9
 6 7 -10 -1.4 3.8
 6 -7 9 -0.8 4.9
 -6 7 9 2.4 3.4
 6 7 -9 -9 4.3
 6 -7 8 -6.4 5.4
 -6 7 8 4.2 4.5
 6 -7 7 2.2 5.1
 -6 7 7 6.7 4.4
 -6 -7 -7 -0.2 3.7
 6 -7 6 17.3 5.9
 -6 7 6 9.1 4.2
 -6 -7 -6 9.3 4.5
 6 -7 5 -1.2 5.3
 -6 7 5 5.6 4.4
 6 7 -5 0.6 3.6
 -6 -7 -5 -0.1 4
 6 -7 4 0.3 4.3
 -6 7 4 2.6 3.4
 6 7 -4 2.6 3.7
 -6 -7 -4 0.7 3.6
 6 -7 3 -1.8 5
 -6 7 3 0.9 3.5
 6 7 -3 -2.1 3.5
 -6 -7 -3 3.7 4.2
 -6 7 2 1.8 3.4
 6 -7 2 -2.9 5.5
 6 7 -2 -2.9 3.9
 -6 -7 -2 3.4 3.9
 -6 7 1 18.2 5.2
 6 -7 1 26.9 7.9
 6 7 -1 21.9 5.2
 -6 -7 -1 29.5 6.7
 -6 7 0 8.2 4.3
 6 -7 0 6.3 5.4
 6 7 0 3.6 3.1
 -6 -7 0 3.7 4.1
 -6 7 -1 20.4 5.9
 6 -7 -1 26.1 7.4
 6 7 1 21.1 4.8
 -6 -7 1 25.3 6.5
 -6 7 -2 0.7 4
 6 -7 -2 -1.3 3.9
 6 7 2 1.3 2.9
 -6 -7 2 4.5 4
 -6 7 -3 2.8 4
 6 -7 -3 5.2 5.3
 6 7 3 3.1 3.2
 -6 -7 3 -1.1 3.5
 -6 7 -4 -4.8 5.2
 6 -7 -4 -1.5 5.1
 6 7 4 -1.3 3.6
 -6 -7 4 1.8 3.6
 -6 7 -5 10.1 4.6
 6 -7 -5 9.9 6.2
 6 7 5 -2.3 3.8
 -6 7 -5 0.8 4.8
 -6 -7 5 -2.6 4.7
 -6 7 -6 17.7 6.4
 6 7 6 10.4 3.6
 -6 -7 6 13.4 6.1
 -6 7 -6 7.1 5.2
 -6 7 -7 -5.7 4.9
 -6 7 -7 -7.3 6.7
 6 7 7 -2.8 3.3
 -6 -7 7 -0.1 4.8
 -6 7 -8 0.1 4.7
 6 7 8 4.8 3.3
 -6 -7 8 3.6 4
 -6 7 -8 -3.8 5.9
 -6 7 -9 5.4 5.5
 6 7 9 4.7 3.6
 -6 7 -9 -1.1 4.4
 -6 -7 9 3.6 5.1
 -6 7 -10 3.9 4.8
 -6 7 -10 -4.1 5
 6 7 10 12.7 4.6
 -6 -7 10 9.4 5.6
 -6 7 -11 3.8 5.1
 6 7 11 3 4.4
 6 7 11 18.8 4.8
 -6 -7 11 0 4.6
 -6 7 -11 1 5.5
 -6 7 -12 26.1 7.8
 6 7 12 32.9 7.6
 6 7 12 54.29 6.6
 -6 7 -12 34.9 8.7
 -6 -7 12 44.4 9
 -6 7 -13 1.8 4.9
 6 7 13 6.5 5.3
 -6 7 -13 2.4 4.6
 -6 -7 13 2 4.9
 -6 7 -14 5.7 5.8
 6 7 14 -1.2 5.1
 -6 7 -14 19.4 7.4
 -6 -7 14 13.5 6.1
 6 -7 -14 1 5.3
 -6 7 -15 -1.5 4.9
 -6 7 -15 1.2 6
 6 7 15 7.6 5.1
 -6 -7 15 -7.3 6
 6 -7 -15 0.5 5.2
 6 -8 9 -1.7 5.7
 -6 8 9 3.9 4.1
 6 -8 8 10.6 5.7
 -6 8 8 8.9 4.9
 6 -8 7 26.9 8
 -6 8 7 15.8 5.5
 6 -8 6 12.3 6.3
 -6 8 6 5.2 3.7
 6 8 -6 6.7 4.5
 6 -8 5 2.4 5.3
 -6 8 5 9.3 4.8
 6 -8 4 9.9 5
 -6 8 4 8.1 4.6
 6 8 -4 3.4 4.5
 -6 -8 -4 20.2 5.7
 -6 8 3 7.9 4.4
 6 -8 3 10.8 7
 6 8 -3 -3.1 4.3
 -6 -8 -3 6.4 4.8
 -6 8 2 20.3 5.9
 6 -8 2 33 8.5
 6 8 -2 28.7 6.2
 -6 -8 -2 30.3 6.9
 -6 8 1 16 5.7
 6 -8 1 19.9 7.8
 6 8 -1 13.7 5.3
 -6 -8 -1 16.6 6.8
 -6 8 0 9.4 5.2
 6 -8 0 4.5 5.9
 6 8 0 8.9 4.6
 -6 -8 0 5.9 4
 -6 8 -1 15.9 6.1
 6 -8 -1 20.7 7.3
 6 8 1 15.9 5.2
 -6 -8 1 25.3 6.8
 -6 8 -2 22.9 6.3
 6 -8 -2 39.3 9.1
 6 8 2 20.8 5.6
 -6 -8 2 28.6 7.1
 -6 8 -3 10.5 5.5
 6 -8 -3 18.3 7.5
 6 8 3 0 3.6
 -6 -8 3 6.3 5.4
 -6 8 -3 3.9 5.1
 -6 8 -4 5 4.6
 6 -8 -4 26.2 7.8
 6 8 4 6 4.2
 -6 -8 4 15.8 6.1
 -6 8 -4 13.5 5.7
 -6 8 -5 5.6 4.7
 -6 8 -5 3.7 5.3
 6 8 5 -2.9 4.6
 -6 -8 5 6.6 6.1
 -6 8 -6 -1 3.5
 6 8 6 3.1 3.8
 -6 -8 6 -0.4 5.8
 -6 8 -6 -0.7 5.1
 -6 8 -7 22.8 6.9
 6 8 7 10.9 4.1
 -6 8 -7 15.2 6.6
 -6 -8 7 27.5 7.2
 -6 8 -8 16 6.7
 -6 8 -8 16.7 6.6
 6 8 8 10.5 4.4
 -6 -8 8 10.1 5.8
 -6 8 -9 -1.2 4.9
 -6 8 -9 0.1 4.2
 6 8 9 -3.7 3.5
 7 0 0 -3.3 3.6
 -7 0 0 0 3.5
 7 0 -1 26.4 5.5
 -7 0 -1 20.3 5.3
 -7 0 1 27.6 5.8
 7 0 1 21.7 5.2
 7 0 -2 3.3 2.9
 -7 0 -2 5.8 3.5
 -7 0 2 7.5 4
 7 0 2 9.7 4
 7 0 -3 0.9 3
 -7 0 -3 1.6 2.9
 -7 0 3 6 3.8
 7 0 3 1.8 3.3
 7 0 -4 4.7 3.6
 -7 0 -4 6.1 4
 -7 0 4 8 4.2
 7 0 4 3.6 3.4
 -7 0 -5 16.8 4.5
 7 0 -5 29.5 5.7
 -7 0 5 18.4 5.3
 7 0 -5 19.4 3.5
 7 0 5 26.1 5.7
 -7 0 -6 41.9 6.6
 7 0 -6 40.5 6.3
 -7 0 6 51.79 7.8
 7 0 -6 44.1 5
 7 0 6 44.7 6.9
 -7 0 -7 17.4 5.1
 7 0 -7 10.6 4.1
 -7 0 7 19.3 5.7
 7 0 -7 16.9 3.7
 7 0 7 10.9 4.3
 -7 0 -8 2.9 3.1
 -7 0 8 1 3.8
 7 0 -8 4.3 2.9
 7 0 8 0.1 3.4
 -7 0 -9 29.7 6
 -7 0 9 28.2 6.3
 7 0 9 33 5
 7 0 -9 34.4 5.2
 7 0 9 30 6.4
 -7 0 -10 56.79 7.6
 -7 0 10 53.19 7.9
 7 0 10 52.29 6
 7 0 -10 62.59 6.7
 7 0 10 49.8 7.7
 7 0 11 70.99 6.8
 7 0 -11 67.49 7.1
 7 0 11 69.09 8.9
 -7 0 -11 80.09 9
 -7 0 11 75.69 9.6
 -7 0 -12 26.6 5.9
 -7 0 12 30.8 7
 -7 0 12 14.3 5.5
 7 0 12 20.6 4.1
 -7 0 -12 19.2 4.5
 7 0 -12 21.2 4.4
 7 0 12 21.6 5.5
 -7 0 -13 19.4 5.4
 -7 0 13 16.8 6.4
 7 0 13 17.2 3.9
 -7 0 13 19.1 5.8
 -7 0 -13 26.8 5.5
 7 0 -13 19.8 4.6
 7 0 13 26.1 6.1
 -7 0 14 232.38 15.7
 7 0 14 192.58 10.8
 7 0 14 186.08 14.6
 7 0 -14 221.28 13.3
 -7 0 -14 206.68 13.1
 -7 0 -14 200.88 14.2
 -7 0 14 219.68 16.2
 -7 0 -15 2.1 3.6
 -7 0 15 4.4 4.3
 7 0 15 1 2.7
 -7 0 15 2.5 4.4
 -7 0 -15 2.5 2.9
 7 0 -15 5.2 3.5
 7 0 15 -0.4 3.6
 -7 0 -16 2.1 3.5
 -7 0 16 0 4.3
 -7 0 -16 4.9 3.6
 7 0 16 1 2.5
 -7 0 16 5.7 5.1
 7 0 -16 -0.3 3
 7 0 16 -1.5 4.2
 -7 0 -17 15.4 5.5
 -7 0 17 12.6 5.8
 -7 0 17 20.9 6.7
 7 0 -17 11.7 4.4
 7 0 17 13.5 4.8
 -7 0 -18 28.8 6.5
 -7 0 18 16.9 6.3
 -7 0 18 19.7 6
 7 0 -18 16 4.6
 7 0 18 21.7 6
 -7 0 -19 4.4 4
 -7 0 19 6 5.3
 7 0 -19 -3.6 3.9
 7 0 19 -0.4 4.1
 -7 0 -20 0.7 3.2
 -7 0 20 -1.4 4.1
 7 0 -20 -5.5 4.3
 7 0 20 0.9 4.6
 -7 0 -21 6.5 4.5
 -7 0 21 8.4 5.2
 7 0 -21 5.6 3.9
 7 0 21 9.6 4.9
 -7 0 -22 9.8 4.3
 -7 0 22 4.9 4.9
 7 0 -22 9.4 4.5
 7 0 22 5.4 4.6
 -7 0 -23 1.9 3.7
 -7 0 23 -1.7 4.8
 7 0 -23 -1 4.1
 7 0 23 2.5 5.3
 -7 1 23 16.8 6.3
 7 1 -23 16 5.3
 7 -1 23 18.7 6.3
 -7 1 22 3.8 5
 7 1 -22 8.8 4.6
 -7 -1 -21 10.1 4.3
 -7 1 21 10.2 5.5
 7 1 -21 9.4 4.4
 7 -1 21 6.7 4.4
 -7 -1 -20 15.8 4.7
 -7 1 20 4.3 4.8
 -7 1 20 22.2 6.6
 7 1 -20 11 4.1
 7 -1 20 15 5.8
 -7 -1 -19 14.7 4.9
 -7 1 19 2.1 4.2
 -7 1 19 5.5 4.9
 7 1 -19 10.8 4.5
 7 -1 19 2.3 4.4
 -7 -1 -18 6.5 3.9
 -7 1 18 2.5 3.7
 7 1 -18 8.2 3.9
 7 -1 18 6.2 4.8
 -7 -1 -17 2.9 3.5
 -7 1 17 1.2 3.7
 -7 1 17 10 5.5
 7 1 -17 2.4 2.9
 7 -1 17 2.7 4.3
 -7 -1 -16 9.3 4.1
 -7 1 16 16.6 6.1
 -7 1 16 14.3 4.9
 7 1 -16 12.3 3.9
 7 -1 16 8.4 4.8
 -7 -1 -15 7.9 3.7
 -7 1 15 12.3 5.8
 -7 1 15 7.8 5.5
 7 1 -15 3.6 3.1
 7 -1 15 4.4 4.2
 -7 -1 -14 33.8 6.2
 -7 1 14 24.5 6.6
 7 1 -14 18.9 4.4
 7 -1 14 25.3 6.6
 -7 -1 -13 21.8 5.2
 -7 1 13 26.2 6.9
 -7 -1 -13 26.1 4.8
 7 1 -13 25.9 4.8
 7 -1 13 28.2 6.4
 -7 -1 -12 45.1 6.8
 -7 1 12 40.7 7.5
 -7 -1 -12 39.8 5.6
 7 1 -12 48.3 6
 7 -1 12 39.5 7.7
 -7 -1 -11 51.29 7.3
 -7 1 11 37.3 7.3
 7 1 -11 41.8 5.4
 7 -1 11 36.7 7
 7 -1 10 165.48 13.6
 7 1 -10 160.48 9.6
 -7 -1 -10 156.18 11.7
 -7 1 10 137.69 12.3
 -7 1 9 63.19 8.5
 7 1 -9 59.49 6
 7 -1 9 62.19 8.8
 -7 -1 -9 67.19 8.1
 -7 -1 -8 5.2 3.7
 -7 1 8 13 4.7
 7 1 -8 7.9 2.8
 7 -1 8 10.1 4.8
 -7 -1 -7 13.9 4.2
 -7 1 7 11.8 4.6
 7 1 -7 12.1 3
 7 -1 7 10.1 4.7
 -7 -1 -6 21.6 5
 -7 1 6 22.1 5.5
 7 1 -6 29.7 5.1
 7 1 -6 24.4 3.5
 7 -1 6 26.5 6
 -7 -1 -5 48.3 6.9
 -7 1 5 40.5 6.9
 7 1 -5 52.79 6.5
 7 1 -5 47.7 4.4
 7 -1 5 41.5 7
 -7 1 4 44.4 7.5
 7 1 -4 61.19 6.9
 7 1 -4 51.89 4.2
 -7 -1 -4 62.79 7.7
 7 -1 4 43.1 7.3
 7 -1 3 109.59 10.5
 7 1 -3 97.39 8.6
 -7 -1 -3 103.59 9.6
 -7 1 3 104.49 10.5
 7 1 -2 13 3.9
 -7 1 2 22.9 5.6
 -7 -1 -2 19.6 5.4
 7 -1 2 14.2 4.9
 7 -1 1 26.3 5.9
 7 1 -1 22.6 4.7
 -7 1 1 25 6
 -7 -1 -1 23.3 5.6
 7 1 0 83.79 8.2
 7 -1 0 77.49 9
 -7 1 0 89.99 9.6
 -7 -1 0 81.19 8.6
 7 -1 -1 25.7 5.8
 -7 1 -1 26.6 5.7
 -7 -1 1 28.1 5.6
 7 1 1 16.9 4.2
 7 -1 -2 12.1 4.6
 -7 1 -2 29.6 6
 -7 -1 2 31.5 6.3
 7 1 2 20.7 4.9
 7 1 3 101.89 9.4
 7 -1 -3 101.69 10.2
 -7 1 -3 104.59 10.2
 -7 -1 3 85.09 9.2
 -7 1 -4 56.49 7.9
 7 -1 -4 47.7 7.3
 -7 -1 4 43.7 7.3
 7 1 4 49.99 6.7
 -7 1 -5 46.5 7.3
 7 -1 -5 52.29 7.6
 -7 -1 5 47.4 7.2
 7 -1 -5 49.9 5.8
 7 1 5 47 6.9
 -7 1 -6 23.3 5.8
 7 -1 -6 28.3 5.9
 -7 -1 6 28.1 6.3
 7 -1 -6 28.2 4.7
 7 1 6 24.1 5.1
 -7 1 -7 9.3 4.5
 7 -1 -7 6.9 4.7
 -7 -1 7 18.5 5.7
 7 -1 -7 8.6 3.2
 7 1 7 12 4.4
 -7 1 -8 21.2 5.5
 -7 -1 8 20.8 6.1
 -7 -1 8 12.5 5.2
 7 -1 -8 5.7 3.5
 7 1 8 11.4 4.7
 -7 -1 9 77.79 9.3
 7 1 9 78.29 8.8
 7 -1 -9 65.19 7.3
 -7 1 -9 68.39 8.9
 -7 -1 9 68.69 8.9
 -7 -1 10 160.88 13.1
 7 1 10 173.18 11.6
 7 1 10 168.98 12.8
 7 -1 -10 175.68 11.7
 -7 1 -10 186.58 13.8
 -7 -1 10 161.48 13.2
 -7 1 -11 38.8 6.8
 -7 -1 11 39.9 7.4
 7 1 11 37.1 6
 -7 -1 11 41.1 7.7
 7 -1 -11 39.9 6.3
 7 1 11 43.3 7.1
 -7 1 -12 47.3 7.6
 -7 -1 12 60.19 8.7
 7 1 12 36.8 5.9
 -7 -1 12 42.3 7.5
 7 -1 -12 42.2 6.5
 -7 1 -12 42.6 7.2
 7 1 12 39.2 6.8
 -7 1 -13 28 6.3
 -7 -1 13 30.1 7.1
 7 1 13 23.4 4.8
 -7 -1 13 24.2 6.7
 7 -1 -13 20.1 5.1
 -7 1 -13 19.2 5.7
 7 1 13 20.3 5.7
 -7 1 -14 25 6.3
 -7 1 -14 22.2 5.4
 -7 -1 14 20.4 6.3
 7 1 14 22.1 4.8
 -7 -1 14 32.3 7
 7 -1 -14 25.8 5.7
 7 1 14 13.6 5.1
 -7 1 -15 6.7 4.7
 -7 -1 15 4.1 3.9
 7 1 15 4.7 3.3
 -7 -1 15 0.8 4.1
 -7 1 -15 8 4.1
 7 -1 -15 1.4 3.6
 7 1 15 7 4.2
 -7 1 -16 15 5.6
 -7 -1 16 6.1 4.5
 7 1 16 12.7 4.2
 -7 1 -16 16.4 5
 -7 -1 16 15.3 5.8
 7 -1 -16 10.8 4.2
 7 1 16 8.1 4.4
 -7 1 -17 2.7 3.9
 -7 1 -17 5.4 3.8
 7 1 17 5.2 3.2
 -7 -1 17 -0.1 3.9
 7 -1 -17 2.4 3.3
 7 1 17 1 4
 -7 1 -18 7.7 4.4
 7 1 18 7 3.4
 -7 -1 18 11.7 5.8
 7 -1 -18 8 4.2
 7 1 18 12.8 5
 -7 1 -18 12.2 4.5
 -7 1 -19 -0.6 3.7
 7 1 19 5.6 3.2
 -7 -1 19 2.7 3.9
 -7 1 -19 0.3 3.5
 7 -1 -19 0.6 3.5
 7 1 19 10.7 5.1
 -7 1 -20 18.1 5.4
 7 1 20 22.1 5.1
 -7 -1 20 11.4 5.6
 7 -1 -20 15.9 5.2
 7 1 20 21.6 6.7
 -7 1 -21 5.5 4.7
 7 1 21 15.3 4.3
 -7 -1 21 0.6 4.7
 7 -1 -21 5.4 4.2
 7 1 21 7.1 4.7
 -7 1 -22 4.6 4.8
 -7 -1 22 -2.1 5.6
 7 -1 -22 -2.4 4.4
 7 1 22 3 5
 -7 1 -23 23.8 6.5
 -7 -1 23 24.8 7.3
 7 -1 -23 20.6 6.1
 7 1 23 31.8 7.6
 -7 2 22 16.4 6.5
 -7 2 22 8.7 5.5
 7 2 -22 9.8 4.8
 -7 2 21 9.4 5.1
 -7 2 21 42.9 8.1
 7 2 -21 33.2 6.2
 7 -2 21 19.3 6.4
 -7 2 20 12.4 6.3
 -7 2 20 12 5.3
 7 2 -20 15.2 4.9
 7 -2 20 17.4 6.9
 -7 2 19 5.2 5.1
 -7 2 19 3.9 3.9
 7 2 -19 10.7 4.2
 7 -2 19 0.1 4.3
 -7 -2 -18 1.5 2.9
 -7 2 18 5.7 5
 -7 2 18 3.3 4
 7 2 -18 1.8 3
 7 -2 18 -0.8 4
 -7 -2 -17 14.4 4.4
 -7 2 17 10 4.5
 7 2 -17 15.8 4.2
 7 -2 17 5.3 3.9
 -7 -2 -16 16.9 4.6
 -7 2 16 21.3 6.2
 7 2 -16 16.5 4.4
 7 -2 16 14.1 5.6
 -7 -2 -15 0.3 3.1
 -7 2 15 6 4.5
 7 2 -15 5 2.9
 7 -2 15 4.2 4.4
 -7 -2 -14 45.2 6.4
 -7 2 14 38 7.4
 7 2 -14 53.99 6.2
 7 -2 14 49.9 8.7
 -7 -2 -13 12 3.9
 -7 2 13 15.7 5.6
 7 2 -13 21.5 4.1
 7 -2 13 10.4 5.6
 -7 2 12 54.39 8.6
 7 2 -12 60.79 6.1
 7 -2 12 52.99 8.9
 -7 -2 -12 60.69 7.5
 -7 -2 -11 5.3 3.7
 -7 2 11 3.5 3.9
 7 2 -11 0.5 2.3
 7 -2 11 5.9 5
 -7 -2 -10 45.6 6.5
 -7 2 10 29.8 6.7
 7 2 -10 44.3 5
 7 -2 10 49.8 8.5
 -7 2 9 52.29 8
 7 2 -9 53.69 5.2
 -7 -2 -9 66.29 7.7
 7 -2 9 65.89 9.4
 -7 -2 -8 49.2 6.7
 -7 2 8 57.19 8.3
 7 -2 8 55.49 8.7
 -7 -2 -7 29.7 5.6
 -7 2 7 34.5 6.9
 7 -2 7 22.2 6
 7 -2 6 83.69 10.3
 -7 -2 -6 100.89 9.2
 -7 2 6 83.89 9.7
 7 -2 5 110.69 11.4
 7 2 -5 110.99 8.1
 -7 2 5 97.99 10.5
 -7 -2 -5 112.59 9.7
 7 -2 4 96.89 10.7
 7 2 -4 89.69 7.4
 -7 2 4 102.39 10.4
 -7 -2 -4 94.19 9.1
 7 2 -3 5.9 3
 -7 2 3 7.9 4.9
 -7 -2 -3 6.6 3.8
 7 -2 3 6.2 3.7
 7 -2 2 46.8 7.8
 -7 2 2 52.59 7.8
 7 2 -2 57.89 6.2
 -7 -2 -2 62.19 7.7
 7 -2 1 76.79 9.5
 7 2 -1 92.29 7.8
 -7 2 1 90.99 10
 -7 -2 -1 88.39 9
 7 2 0 3.7 2.8
 7 -2 0 -1.4 4
 -7 2 0 -0.8 4.1
 -7 -2 0 5.4 4
 7 2 1 87.09 7.9
 7 -2 -1 74.69 9.3
 -7 2 -1 83.59 9.5
 -7 -2 1 88.19 9.1
 7 -2 -2 49.8 7.7
 -7 2 -2 54.99 8.1
 -7 -2 2 57.29 7.9
 -7 -2 2 44 6.9
 7 2 2 53.39 6.3
 7 -2 -3 2.8 4.3
 -7 2 -3 5.2 4.2
 -7 -2 3 8.3 4.5
 -7 -2 3 9.6 5.1
 7 2 3 7.4 3.4
 -7 -2 4 90.59 10
 7 2 4 90.39 8.3
 7 -2 -4 87.69 10
 -7 2 -4 105.19 10.5
 -7 -2 4 87.19 9.3
 -7 -2 5 111.79 10.7
 7 2 5 113.99 9.5
 7 -2 -5 116.39 11.4
 -7 2 -5 98.09 10.2
 -7 -2 5 122.09 11
 -7 -2 6 90.29 10
 7 2 6 92.99 8.8
 7 -2 -6 97.99 10.6
 7 -2 -6 94.19 8.9
 -7 2 -6 113.39 11.2
 -7 -2 6 94.99 10
 -7 2 -7 36.8 6.6
 7 -2 -7 27.2 6.4
 -7 -2 7 33.1 6.4
 -7 -2 7 41.4 7.4
 7 -2 -7 22.7 5.1
 7 2 7 27.2 5.3
 -7 2 -8 50.29 7.9
 7 -2 -8 65.19 9
 -7 -2 8 53.99 8.1
 -7 -2 8 54.89 8.4
 7 -2 -8 54.39 7.2
 7 2 8 43.7 6.8
 -7 2 -9 56.59 8.1
 -7 -2 9 43 7.6
 -7 -2 9 49.4 7.8
 7 2 9 68.89 7.9
 7 -2 -9 65.89 8.1
 -7 2 -10 46.4 7.7
 -7 -2 10 51.49 8
 7 2 10 37.6 6.5
 -7 -2 10 40.2 7.3
 7 -2 -10 45.7 6.8
 7 2 10 35.4 6
 -7 2 -11 6.3 4.7
 -7 -2 11 0 4.1
 -7 2 -11 3.6 4.2
 7 2 11 -2.6 3.8
 -7 -2 11 2 4.8
 7 -2 -11 -0.4 3.2
 7 2 11 3.1 3
 -7 2 -12 69.49 9.4
 -7 -2 12 58.69 8.7
 7 2 12 61.89 8
 -7 -2 12 50.99 8.5
 -7 2 -12 53.59 8.4
 7 -2 -12 61.59 8.1
 7 2 12 58.99 7.9
 -7 2 -13 17.5 5.6
 -7 -2 13 7.3 4.9
 7 2 13 15.5 4.9
 -7 -2 13 11.2 5.6
 -7 2 -13 6.7 4.1
 7 -2 -13 13.8 4.7
 7 2 13 6.4 4.1
 -7 2 -14 30.8 6.6
 -7 -2 14 44.5 7.8
 -7 2 -14 49.7 8.3
 7 2 14 49.6 7.2
 -7 -2 14 43.3 7.8
 7 -2 -14 55.89 8
 7 2 14 53.19 7.7
 -7 2 -15 5.2 3.9
 7 2 15 0.1 3.7
 -7 -2 15 2.9 4.9
 -7 2 -15 4.9 4.1
 7 -2 -15 0 3.7
 7 2 15 0.2 3.3
 -7 2 -16 13.6 5
 7 2 16 27.4 5.9
 -7 2 -16 19.8 5.7
 -7 -2 16 12.6 6.2
 7 -2 -16 10.6 4.8
 7 2 16 14.7 5
 -7 2 -17 12.3 5
 -7 2 -17 21.9 6.1
 7 2 17 18.6 5.3
 -7 -2 17 6.1 4.2
 7 -2 -17 16.3 5.2
 7 2 17 18.2 5.3
 -7 2 -18 2.1 4.9
 -7 2 -18 4.3 4.2
 7 2 18 5 3.8
 -7 -2 18 -5.7 6.5
 7 -2 -18 1.9 4.3
 7 2 18 6.9 5
 -7 2 -19 -0.8 4.1
 7 2 19 6.7 4.1
 -7 -2 19 -4.9 5.8
 7 -2 -19 -0.5 4.4
 7 2 19 2.3 4.3
 -7 2 -19 5.1 4.4
 -7 2 -20 7.4 4.3
 7 2 20 10.5 4.4
 -7 -2 20 0.5 4.3
 -7 2 -20 7.9 4.5
 7 -2 -20 5.2 4.7
 7 2 20 16.7 5.9
 -7 2 -21 24.8 7
 7 2 21 33.7 6.3
 -7 2 -21 14.4 5.3
 -7 -2 21 36.3 8.5
 7 -2 -21 33.7 7.4
 7 2 21 28.4 6.7
 -7 2 -22 9 5.1
 7 2 22 6.1 4
 -7 -2 22 3.6 5.4
 7 -2 -22 7 5.4
 7 2 22 10.3 5.9
 -7 3 21 21.4 6.7
 -7 3 21 18.7 6.3
 7 -3 21 28.6 8.4
 -7 3 20 25.1 6.6
 -7 3 20 14.1 6
 7 -3 20 8.1 5.2
 -7 3 19 14.4 5.8
 7 -3 19 4.6 4
 -7 3 18 8 5.1
 7 -3 18 8.5 5.1
 -7 3 17 11.3 5.5
 7 -3 17 16.2 6.1
 -7 3 16 49.9 8.7
 7 -3 16 68.49 10.5
 7 -3 15 73.59 10.6
 -7 3 15 91.29 10.9
 -7 -3 -14 41.9 6
 -7 3 14 48.8 8.5
 7 -3 14 37.4 8
 -7 -3 -13 38.5 5.7
 -7 3 13 40.4 7.6
 7 -3 13 38.1 8.8
 7 -3 12 140.19 14
 -7 -3 -12 125.89 9.7
 -7 3 12 122.69 12.1
 -7 -3 -11 46.5 6.3
 -7 3 11 41.2 7.6
 -7 -3 -11 42.4 6.3
 7 -3 11 29.4 7
 -7 3 10 58.79 8.6
 -7 -3 -10 67.49 7.5
 7 -3 10 65.89 9.8
 -7 -3 -10 70.29 7.5
 -7 3 9 -0.7 3.1
 -7 -3 -9 1.7 3.1
 7 -3 9 4.8 4.8
 -7 3 8 32.5 6.5
 -7 -3 -8 31.2 5.5
 -7 -3 -8 41.7 6.6
 7 -3 8 34.2 7.3
 -7 3 7 4.4 3.8
 -7 -3 -7 -0.5 2.7
 -7 -3 -7 11.2 4.8
 7 -3 7 1.2 4
 -7 -3 -6 110.69 9.7
 7 -3 6 94.99 11.2
 -7 3 6 110.49 10.9
 -7 -3 -6 83.99 8.4
 -7 3 5 1.6 3
 -7 -3 -5 10.3 4.2
 -7 -3 -5 11.8 5.1
 7 -3 5 2.3 4.4
 -7 -3 -4 93.19 9.3
 7 -3 4 84.09 10.4
 -7 3 4 87.69 9.9
 -7 -3 -4 90.79 8.8
 7 -3 3 53.09 8.7
 -7 3 3 38.1 7
 -7 -3 -3 42.6 6.4
 -7 -3 -3 53.19 7.6
 7 -3 2 5.1 4.1
 -7 3 2 5.8 4.5
 -7 -3 -2 8.5 4
 7 -3 1 53.29 8.6
 -7 3 1 34.5 6.7
 -7 -3 -1 49.2 7
 -7 -3 -1 32.2 6.4
 7 -3 0 16.4 5.9
 -7 3 0 10 5.1
 -7 -3 0 25.7 5.8
 -7 -3 0 28.7 6.6
 7 -3 -1 44.5 8
 -7 3 -1 42.2 7.5
 -7 -3 1 45.8 7
 -7 -3 1 55.29 7.9
 7 -3 -2 2.6 4.3
 -7 3 -2 7.8 4.3
 -7 -3 2 7.2 4.3
 -7 3 -3 42.2 7.4
 7 -3 -3 50.59 8.4
 -7 -3 3 39 6.7
 -7 -3 3 50.09 7.9
 7 3 3 37.7 5.2
 -7 -3 4 85.19 9.7
 7 3 4 82.59 7.5
 7 -3 -4 93.49 10.9
 -7 3 -4 73.19 9.5
 -7 -3 4 99.89 10
 -7 3 -5 -0.5 3.2
 7 -3 -5 1.8 4.3
 -7 -3 5 2.3 4.1
 -7 -3 5 10.9 4.9
 7 3 5 2 2.5
 -7 -3 6 104.89 10.6
 7 3 6 102.89 8.7
 7 -3 -6 87.69 10.7
 -7 3 -6 90.79 10.5
 -7 -3 6 90.79 9.8
 -7 3 -7 3.2 3.9
 7 -3 -7 -1.9 4.4
 -7 -3 7 6.7 4.4
 -7 -3 7 5.4 4
 7 -3 -7 3 3.6
 7 3 7 6.9 3.5
 -7 3 -8 25.5 6.4
 7 -3 -8 32.4 6.9
 -7 -3 8 21.5 6.1
 -7 -3 8 32.4 6.6
 7 -3 -8 29.5 6.2
 7 3 8 36.3 5.8
 -7 3 -9 1.9 4.2
 -7 -3 9 6.8 4.4
 -7 -3 9 0.4 3.8
 7 -3 -9 -5.7 4.5
 7 3 9 1.5 2.8
 -7 3 -10 58.49 8.8
 -7 -3 10 54.19 8.3
 -7 -3 10 60.49 8.9
 7 -3 -10 50.39 7.7
 7 3 10 55.19 7.1
 -7 3 -11 39.6 8
 7 3 11 41 7.3
 -7 3 -11 42.4 8.1
 -7 -3 11 38.2 7.6
 7 -3 -11 30 6.5
 7 3 11 31.8 5.8
 -7 -3 12 116.49 12.4
 7 3 12 126.99 11.8
 7 3 12 147.69 11.5
 7 -3 -12 115.79 11.5
 -7 3 -12 131.69 13.2
 -7 3 -12 138.79 13.4
 -7 3 -13 44.2 8.3
 7 3 13 43.6 7.7
 -7 -3 13 27 7.1
 -7 3 -13 31.6 7.4
 7 -3 -13 28.1 6.5
 7 3 13 39 6.6
 -7 3 -14 33.1 7.7
 -7 3 -14 33.8 7.7
 7 3 14 32.5 7
 -7 -3 14 42.1 8.6
 7 -3 -14 38.2 7.4
 7 3 14 54.09 7.8
 -7 3 -15 73.99 10.6
 7 3 15 62.09 8.7
 -7 -3 15 75.79 10.7
 7 3 15 75.99 9.2
 -7 3 -15 80.59 10.9
 7 -3 -15 77.79 10
 -7 3 -16 59.99 9.3
 7 3 16 50.39 8.1
 -7 3 -16 53.29 9
 -7 -3 16 53.69 9.2
 7 -3 -16 53.49 8.7
 7 3 16 48.7 7.6
 -7 3 -17 4.7 4.3
 -7 3 -17 12.9 5.3
 7 3 17 19.9 5.9
 -7 -3 17 15.6 5.9
 7 -3 -17 16 6
 7 3 17 23.6 6.1
 -7 3 -18 5.7 4.5
 -7 3 -18 8.8 5.2
 7 3 18 4.2 3.9
 -7 -3 18 5.9 5.2
 7 -3 -18 7.6 4.7
 7 3 18 16 5.6
 -7 3 -19 20.7 6.7
 7 3 19 13.9 4.8
 -7 -3 19 27.7 7.7
 7 -3 -19 14.1 6
 7 3 19 13.7 5.4
 -7 3 -19 23.7 6.5
 -7 3 -20 5.6 4.4
 7 3 20 13.4 5.3
 -7 -3 20 13.6 6.9
 -7 3 -20 -1.3 4.7
 7 3 20 9.9 4.5
 7 -3 -20 14.1 6
 -7 3 -21 16.6 6.3
 7 3 21 30.3 7.1
 -7 -3 21 28.9 8.1
 -7 3 -21 30.2 7.2
 7 3 21 26.2 6.6
 7 -3 -21 17.5 6.1
 -7 4 19 17.4 6.5
 7 -4 19 7.2 5.1
 -7 4 18 14.4 6
 7 -4 18 9.2 6.2
 -7 4 17 43 8.4
 7 -4 17 65.39 10.9
 -7 4 16 16.8 6.2
 7 -4 16 19.4 7.6
 -7 4 15 44.3 8.1
 7 -4 15 31 8.4
 -7 4 14 33.3 7
 7 -4 14 41.6 8.7
 -7 4 13 22.5 6.2
 7 -4 13 28.7 7.7
 -7 4 12 36.4 7.3
 -7 -4 -12 47.1 6.5
 7 -4 12 40.7 9
 -7 4 11 17.2 5.8
 -7 -4 -11 19.2 5
 7 -4 11 11.9 6.6
 -7 -4 -10 137.59 10.5
 7 -4 10 149.19 14.9
 -7 4 10 132.79 12.7
 -7 -4 -10 129.19 9.5
 -7 4 9 5.1 4.5
 -7 -4 -9 6.7 3.9
 -7 -4 -9 7.5 4.2
 7 -4 9 2 4.3
 -7 4 8 10.9 5.4
 -7 -4 -8 14.3 4.3
 -7 -4 -8 14.4 4.7
 7 -4 8 10.6 5.2
 -7 4 7 10.3 5.3
 -7 -4 -7 9.8 3.8
 -7 -4 -7 9 4.5
 7 -4 7 14.4 5.4
 -7 4 6 62.69 8.8
 -7 -4 -6 63.09 7.9
 -7 -4 -6 60.29 7.2
 7 -4 6 61.09 9.5
 7 -4 5 20.4 6.3
 -7 4 5 22.1 6
 -7 -4 -5 21.9 4.8
 -7 -4 -5 28.5 5.9
 7 -4 4 62.69 9.4
 -7 4 4 58.09 8.8
 -7 -4 -4 68.09 8.3
 -7 -4 -4 79.69 8.2
 7 -4 3 5.6 5.2
 -7 4 3 3 4.1
 -7 -4 -3 -0.8 3.2
 -7 -4 -3 4.4 3.8
 7 -4 2 -0.4 4.2
 -7 4 2 6 4.4
 -7 -4 -2 -0.2 3.4
 -7 -4 -2 7.4 4.7
 7 -4 1 53.59 9.1
 -7 4 1 36 7.1
 -7 -4 -1 38.7 6.4
 -7 -4 -1 53.89 7.9
 -7 -4 0 152.38 12.4
 7 -4 0 157.38 14.6
 -7 4 0 153.78 13.1
 -7 -4 0 163.48 12
 7 -4 -1 46.6 8.5
 -7 4 -1 50.89 8.2
 -7 -4 1 45.6 7.1
 -7 -4 1 47.3 7.8
 -7 4 -2 3 3.7
 7 -4 -2 0 4.7
 -7 -4 2 4.3 3.8
 -7 -4 2 6.2 5
 -7 4 -3 2.3 3.2
 7 -4 -3 -2.2 4.6
 -7 -4 3 3.7 4.4
 -7 -4 3 -2.9 5.2
 -7 4 -4 68.99 9.4
 7 -4 -4 73.69 10.4
 -7 -4 4 75.29 8.9
 -7 -4 4 67.99 8.9
 -7 4 -5 29.1 6.6
 7 -4 -5 17.7 6.3
 -7 -4 5 24.4 6.1
 -7 -4 5 19.1 5.8
 -7 4 -6 53.09 8.6
 7 -4 -6 55.59 9
 -7 -4 6 57.99 8.7
 -7 4 -7 15.6 5.1
 7 -4 -7 8.3 5
 -7 -4 7 7 5
 -7 4 -8 15.8 5.9
 -7 -4 8 9.4 4.7
 -7 4 -9 9.8 5.7
 -7 -4 9 5.4 4.4
 7 -4 -9 6.2 4.6
 -7 -4 10 141.29 13.4
 7 -4 -10 138.09 13.1
 -7 4 -10 137.39 14.1
 -7 4 -10 142.59 13.6
 -7 4 -11 12.7 5.6
 7 4 11 18.4 6.1
 -7 4 -11 20.7 6.4
 -7 -4 11 1.8 4.6
 7 -4 -11 5.8 4.6
 -7 4 -12 43.5 8.1
 7 4 12 35.7 7.4
 -7 -4 12 40.1 7.7
 7 -4 -12 38.9 7.5
 -7 4 -12 29.1 7.5
 -7 4 -13 24.6 7
 7 4 13 19.3 5.7
 -7 4 -13 30.6 7.6
 -7 -4 13 30.5 7.2
 7 4 13 20 5.6
 7 -4 -13 18.9 6.4
 -7 4 -14 50.39 8.7
 -7 4 -14 40.9 8.5
 7 4 14 38.2 7.7
 -7 -4 14 38.6 7.7
 7 4 14 36.8 6.5
 7 -4 -14 50.99 8.9
 -7 4 -15 41.4 8
 7 4 15 22.2 5.9
 -7 -4 15 46.8 9.1
 -7 4 -15 35.2 8.1
 7 4 15 42 7
 7 -4 -15 33.5 7.5
 -7 4 -16 11.9 6.1
 7 4 16 18.3 6.2
 -7 4 -16 18.1 6.5
 -7 -4 16 12.4 5.6
 7 4 16 17.4 5.3
 7 -4 -16 19.6 6.4
 -7 4 -17 69.29 11.1
 -7 4 -17 49.9 9.6
 7 4 17 49.3 8.4
 -7 -4 17 54.49 9.6
 7 4 17 64.19 8.7
 7 -4 -17 50.99 9.1
 -7 4 -18 21.6 7.6
 -7 4 -18 22.1 7.1
 7 4 18 21.4 6.7
 -7 -4 18 20.1 6.5
 7 4 18 13.3 4.8
 7 -4 -18 25.9 6.8
 -7 4 -19 7.7 5.4
 7 4 19 5.4 5
 -7 -4 19 -1.2 5
 7 4 19 14.8 5.1
 7 -4 -19 15.4 6.2
 -7 4 -19 4.2 4.6
 -7 5 17 3.5 4.6
 7 -5 17 8.6 5.9
 -7 5 16 7.2 5
 7 -5 16 8.4 6.1
 -7 5 15 18.6 6.2
 7 -5 15 7.8 5.3
 -7 5 14 0.9 4.1
 7 -5 14 -0.1 4.1
 -7 5 13 7.5 4.4
 7 -5 13 2.5 4.6
 -7 5 12 8.7 4.6
 7 -5 12 8.1 5.9
 -7 5 11 30.8 6.8
 7 -5 11 21.2 6.5
 -7 5 10 11.5 5.1
 -7 -5 -10 11.6 4.3
 7 -5 10 16 6.1
 -7 5 9 2.4 4.1
 -7 -5 -9 -4.5 4.5
 7 -5 9 2 4.9
 -7 5 8 22.1 6.4
 -7 -5 -8 8.9 4.2
 7 -5 8 11.3 5.3
 7 -5 7 35.4 8.4
 -7 5 7 35.3 7.3
 -7 -5 -7 31 6
 7 -5 6 4.9 4.7
 -7 5 6 13.8 5.8
 -7 -5 -6 7.3 3.6
 -7 -5 -6 6.4 3.6
 7 -5 5 7.4 5
 -7 5 5 5.2 4.8
 -7 -5 -5 8 3.5
 -7 -5 -5 6.6 3.7
 7 -5 4 18.6 6.8
 -7 5 4 27.2 6.4
 -7 -5 -4 20.8 4.7
 -7 -5 -4 15 4.4
 7 -5 3 1.2 4.5
 -7 5 3 -3 4.5
 -7 -5 -3 9.2 3.9
 -7 -5 -3 -2.2 5.5
 7 -5 2 3.6 4.9
 -7 5 2 6 4.6
 -7 -5 -2 6.8 3.6
 -7 -5 -2 -0.9 5
 7 -5 1 34.8 8
 -7 5 1 37.5 7.3
 -7 -5 -1 31.4 6.4
 7 -5 0 2.6 5.1
 -7 5 0 14.3 5.5
 -7 -5 0 2.2 5.1
 -7 5 -1 40.7 7.8
 7 -5 -1 45.4 9.1
 -7 -5 1 37.5 7.4
 -7 5 -2 5.9 3.9
 7 -5 -2 10.6 5.9
 -7 -5 2 5.1 3.9
 -7 5 -3 -1.5 4.5
 7 -5 -3 2.8 4.7
 -7 -5 3 -1.2 5.2
 -7 5 -4 21.5 6.3
 7 -5 -4 25.5 7.2
 -7 -5 4 32.7 6.9
 -7 5 -5 12.7 6
 7 -5 -5 5.9 5.3
 -7 -5 5 19.5 6.2
 -7 5 -6 11.9 5
 7 -5 -6 14.4 6.2
 -7 -5 6 20.9 6.4
 -7 5 -7 45.1 8.6
 7 -5 -7 47.2 9.3
 -7 -5 7 43.9 8.1
 -7 5 -8 22.1 6.6
 -7 -5 8 29.6 7.4
 -7 5 -9 -2.7 3.8
 -7 -5 9 2.5 4.5
 -7 5 -9 -3 5.2
 -7 5 -10 19.6 6
 -7 5 -10 18.7 6.7
 -7 -5 10 14.2 5.2
 -7 5 -11 14.6 5.6
 7 5 11 23.1 6.5
 -7 -5 11 27.5 7.4
 7 -5 -11 25 6.7
 -7 5 -11 27.3 7.5
 -7 5 -12 7.2 4.8
 7 5 12 1.4 4.5
 -7 5 -12 4.4 5.5
 -7 -5 12 18.9 6.7
 7 -5 -12 1.9 3.9
 -7 5 -13 -1.7 4.6
 -7 5 -13 -5.2 5.6
 7 5 13 -6.4 5.6
 -7 -5 13 3 5
 7 -5 -13 2.9 4.9
 -7 5 -14 4.6 4.3
 7 5 14 3.8 4.5
 -7 -5 14 -4.3 4.6
 -7 5 -14 -0.6 4.4
 7 -5 -14 5.3 4.7
 -7 5 -15 6.1 4.7
 7 5 15 5 4.4
 -7 5 -15 13.3 6.3
 -7 -5 15 15.9 6.4
 7 -5 -15 7.8 5
 -7 5 -16 7.4 6.2
 7 5 16 2 4.3
 -7 5 -16 10.4 6.4
 -7 -5 16 6 4.4
 7 -5 -16 5.5 4.6
 -7 5 -17 0 4.9
 -7 5 -17 0.6 4.6
 7 5 17 11.3 5
 -7 -5 17 6.1 5
 7 -5 -17 2.6 5.1
 -7 6 14 3.5 4.3
 7 -6 14 8.6 5.3
 -7 6 13 1.4 3.8
 7 -6 13 -4 4.6
 -7 6 12 7.6 5.1
 7 -6 12 3.5 5.8
 -7 6 11 0.8 3.8
 7 -6 11 9.4 6.5
 -7 6 10 10.1 5
 7 -6 10 2.9 4.2
 7 -6 9 2.1 5.1
 -7 6 9 4.1 3.8
 7 -6 8 16.6 7.1
 -7 6 8 8.9 5
 7 -6 7 8.3 6
 -7 6 7 18 5.6
 -7 -6 -7 18.9 5.1
 7 -6 6 1.8 4.6
 -7 6 6 12.3 5.3
 -7 -6 -6 7.5 4.5
 -7 6 5 12.1 4.9
 -7 -6 -5 14.4 5.1
 7 -6 4 2.6 4
 -7 6 4 -0.5 4.3
 -7 -6 -4 1 3.5
 7 -6 3 13.2 6.1
 -7 6 3 9.3 5.3
 -7 -6 -3 6.1 3.9
 7 -6 2 10.8 6.1
 -7 6 2 17.5 5.6
 -7 -6 -2 13.5 5.3
 7 -6 1 -1.2 4.4
 -7 6 1 5.8 4.5
 -7 -6 -1 7 4.6
 -7 6 0 4.6 3.9
 7 -6 0 2.5 4.2
 -7 -6 0 3.8 4.5
 -7 6 -1 12 5.6
 7 -6 -1 0.2 4.2
 -7 -6 1 5 4.3
 -7 6 -2 10.2 4.8
 7 -6 -2 13.5 6
 -7 -6 2 11.3 4.5
 -7 6 -3 5.3 4.9
 7 -6 -3 3.5 5.2
 -7 -6 3 7.3 4.8
 -7 6 -4 6.3 4
 7 -6 -4 -2.4 4.7
 -7 -6 4 3.5 4.4
 -7 6 -5 8.4 5.4
 7 -6 -5 18 7.3
 -7 -6 5 15.3 5.8
 -7 6 -6 5.6 4.7
 7 -6 -6 12.9 6
 -7 -6 6 16.2 6.5
 -7 6 -7 19.2 6.3
 -7 6 -7 25.5 8.3
 -7 -6 7 23.6 7
 -7 6 -8 2.2 4.6
 -7 6 -8 5.1 5.5
 -7 -6 8 2.3 4.4
 -7 6 -9 -0.8 4.7
 -7 6 -9 -0.1 4.8
 -7 -6 9 2.7 4.8
 -7 6 -10 1.7 4.8
 -7 -6 10 3.4 5
 -7 6 -10 -1.2 4.6
 -7 6 -11 -0.4 4.9
 7 6 11 -1.5 4.9
 -7 6 -11 -0.2 4.2
 -7 -6 11 -1.9 5
 -7 6 -12 5.5 4.9
 -7 6 -12 14.7 6.7
 7 6 12 -1.5 5.6
 -7 -6 12 7.5 5.4
 -7 6 -13 6.4 5.5
 7 6 13 3.8 5.3
 -7 -6 13 -0.9 5.3
 -7 6 -13 1 5.7
 7 -6 -13 0.1 5
 -7 6 -14 10.2 6.2
 7 6 14 4.8 4.8
 -7 6 -14 1.1 5.3
 -7 -6 14 1.2 5
 7 -6 -14 1.6 5.2
 7 -7 8 -3.3 6
 -7 7 8 3.9 4.8
 7 -7 7 13.6 5.5
 -7 7 7 8.8 5.1
 7 -7 6 3.1 5.6
 -7 7 6 3.7 4.4
 7 -7 5 1.9 5.1
 -7 7 5 1.5 4
 -7 -7 -5 6.6 3.9
 7 -7 4 3.9 5.2
 -7 7 4 6.8 4.1
 -7 -7 -4 -1.9 4.1
 7 -7 3 5.1 5.3
 -7 7 3 2.9 4
 -7 -7 -3 0.4 4.1
 -7 7 2 1.5 3.9
 7 -7 2 11 6.6
 -7 -7 -2 4.6 4.3
 -7 7 1 5.3 4.7
 7 -7 1 1.9 4.7
 -7 -7 -1 5.4 4
 -7 7 0 -0.1 4.4
 7 -7 0 3.8 4.2
 -7 -7 0 6.7 4.9
 -7 7 -1 -2.2 3.6
 7 -7 -1 -1.1 5.3
 -7 -7 1 1.7 4.2
 7 -7 -2 3.6 4.8
 -7 -7 2 2.7 4.2
 -7 7 -3 3.9 3.7
 7 -7 -3 -1.6 5
 -7 -7 3 6.8 4.8
 -7 7 -4 -0.4 4.3
 7 -7 -4 -3.2 5.3
 -7 -7 4 5.7 4.7
 -7 7 -5 0.1 4.1
 7 -7 -5 1.1 5.6
 -7 -7 5 1.6 5
 -7 7 -5 -4.9 7
 -7 7 -6 5.2 4.6
 -7 7 -6 -4.7 6.1
 -7 -7 6 -2 4.5
 -7 7 -7 11.8 5.9
 -7 7 -7 14.6 7.3
 -7 -7 7 6.6 4.9
 -7 7 -8 3.4 5.1
 -7 7 -8 -1.4 5.9
 -7 -7 8 2.4 4.6
 8 0 0 12.3 4.5
 -8 0 0 2.8 3.9
 8 0 1 4.6 3.6
 8 0 -1 8.8 4.1
 -8 0 -1 9.4 4.2
 8 0 2 10.1 4.5
 8 0 -2 12.4 4.6
 -8 0 -2 17.7 5.4
 -8 0 2 20.4 6
 8 0 -3 13.6 4.9
 -8 0 -3 19.6 5.8
 -8 0 3 16.8 5.8
 8 0 3 18 5.6
 8 0 -4 0.2 3.1
 -8 0 -4 -1.1 3.7
 -8 0 4 7 4.7
 8 0 4 -4.6 3.6
 -8 0 -5 10.3 4.3
 8 0 -5 7.2 3.8
 -8 0 5 15.1 5.5
 8 0 5 12.7 5.2
 -8 0 -6 5 4.7
 8 0 -6 6 3.4
 -8 0 6 10.6 4.4
 8 0 6 5 3.4
 -8 0 -7 15.1 5.3
 8 0 -7 15.3 4.9
 -8 0 7 10.9 4.9
 8 0 7 13.5 5.4
 -8 0 -8 -3.9 4.2
 -8 0 8 5.5 4.8
 8 0 8 3.4 3.9
 -8 0 -9 43 7.5
 -8 0 9 33.1 6.8
 8 0 9 37.2 7
 -8 0 -10 -1.1 3.6
 -8 0 10 -0.2 4.3
 8 0 10 -0.5 4
 -8 0 -11 -0.7 3.8
 -8 0 11 -3.9 4.3
 8 0 11 3.7 3.9
 -8 0 -12 56.49 8.4
 -8 0 12 56.79 9
 -8 0 12 46.9 8.2
 8 0 12 49.5 8.4
 -8 0 -12 54.79 7.6
 -8 0 -13 13.3 5.4
 -8 0 13 18.9 6.8
 -8 0 13 33.4 8.2
 8 0 13 16.1 6
 -8 0 -14 21.4 6.1
 -8 0 14 30.1 7.4
 -8 0 14 35 7.5
 8 0 14 28 7.1
 -8 0 -15 4.3 4.1
 -8 0 15 7.8 4.7
 8 0 15 6.3 4.7
 -8 0 -16 -1.4 3.5
 -8 0 16 4.6 5.5
 -8 0 16 4.4 5.1
 8 0 16 -0.1 4.2
 -8 0 -17 22.1 6
 -8 0 17 19.1 6.4
 -8 0 17 22.7 6.6
 8 0 17 18.2 6.3
 -8 0 -18 43.5 8.1
 -8 0 18 41.5 9.2
 -8 0 18 29 7.6
 8 0 18 40.6 7.9
 -8 0 -19 12.9 5.5
 -8 0 19 14.5 6.6
 -8 0 19 27.3 7.8
 8 0 19 11.6 5.7
 -8 -1 -18 0.9 3.5
 -8 1 18 -4.2 5.8
 -8 1 18 0.7 4.8
 8 -1 18 2.9 4.7
 -8 -1 -17 -4.2 3.9
 -8 1 17 3.1 4.2
 -8 1 17 2.9 4.7
 8 -1 17 -0.9 4.3
 -8 -1 -16 11.7 4.6
 -8 1 16 5.9 5
 -8 1 16 15.7 7
 8 -1 16 12.6 5.5
 -8 -1 -15 13.6 4.9
 -8 1 15 20.9 6.6
 -8 1 15 10.3 5.4
 8 -1 15 10.6 5.4
 -8 -1 -14 17.6 5.1
 -8 1 14 22.4 6.7
 8 -1 14 22.4 6.7
 -8 -1 -13 7.1 4
 -8 1 13 3.1 4.1
 8 -1 13 2.9 5.1
 -8 -1 -12 10.2 4
 -8 1 12 14 5.9
 8 -1 12 13.6 5.3
 -8 -1 -11 -3.1 4.4
 -8 1 11 7 5.1
 8 -1 11 -2.3 4.1
 -8 -1 -10 12.3 5.2
 -8 1 10 13.7 5.4
 8 -1 10 9.7 5
 -8 -1 -9 54.59 8.2
 -8 1 9 40.4 7.9
 8 -1 9 55.59 8.9
 8 -1 8 102.89 11.8
 -8 -1 -8 94.49 10.2
 -8 1 8 112.99 11.9
 -8 -1 -7 15.4 5.3
 -8 1 7 12.8 5.9
 8 -1 7 16.5 5.8
 -8 -1 -6 44.2 7.2
 -8 1 6 54.59 8.4
 8 -1 6 55.19 8.5
 -8 -1 -5 12.8 4.9
 -8 1 5 12.7 5.1
 8 -1 5 12.5 5.3
 8 1 -4 52.19 7.1
 -8 -1 -4 65.19 8.8
 -8 1 4 60.29 9
 8 -1 4 47 8.1
 8 1 -3 24.3 5.2
 -8 -1 -3 29.6 6.2
 -8 1 3 22.4 5.8
 8 -1 3 22.4 5.8
 8 -1 2 42 7.8
 8 1 -2 37 6.3
 -8 1 2 35.3 7
 -8 -1 -2 41.9 7.3
 8 -1 1 25.6 6.2
 8 1 -1 30.5 5.8
 -8 1 1 39.2 7.5
 -8 -1 -1 43.2 7.2
 8 1 0 4.8 3.8
 8 -1 0 0.8 4.1
 -8 1 0 4.3 3.8
 -8 -1 0 4.6 4.1
 8 1 1 34.7 6.2
 8 -1 -1 23.7 6.2
 -8 1 -1 27.9 6.7
 -8 -1 1 27.5 6.1
 8 1 2 38 6.5
 8 -1 -2 18.7 5.7
 -8 1 -2 45.2 7.7
 -8 -1 2 39.6 7.2
 8 -1 -3 19.5 5.8
 -8 1 -3 37.2 7.2
 -8 -1 3 27.2 5.8
 8 1 3 27.2 5.8
 -8 1 -4 58.09 8.3
 -8 -1 4 62.19 9
 8 -1 -4 76.19 9.5
 8 1 4 61.39 8.1
 -8 1 -5 19.5 5.7
 8 -1 -5 7.4 4.7
 -8 -1 5 13.9 5.3
 8 1 5 19.2 5.5
 -8 1 -6 56.39 8.4
 8 -1 -6 43.5 7.6
 -8 -1 6 46.9 8.3
 8 1 6 52.89 7.8
 -8 1 -7 17.6 5.9
 8 -1 -7 19.4 5.8
 -8 -1 7 21.1 7.1
 -8 -1 7 16.8 5.8
 8 1 7 16.7 5.2
 -8 -1 8 125.59 12.3
 8 1 8 114.49 11.3
 -8 1 -8 121.99 12
 -8 -1 8 126.19 12.6
 -8 1 -9 54.89 8.5
 -8 -1 9 48.9 8.7
 8 1 9 37.9 6.2
 -8 -1 9 44.9 8.3
 8 -1 -9 48.6 7
 8 1 9 42.9 7.4
 -8 1 -10 17.7 5.3
 -8 -1 10 29.3 7.1
 8 1 10 16.6 4.8
 -8 -1 10 22 7
 8 -1 -10 25 5.3
 8 1 10 11.8 4.8
 -8 1 -11 3.2 3.8
 -8 -1 11 -1.5 4.5
 8 1 11 1.5 3
 -8 -1 11 4.2 4.4
 8 -1 -11 0.4 3.1
 8 1 11 1.3 3.6
 -8 1 -12 15.9 5.6
 -8 1 -12 15.7 5.2
 -8 -1 12 7.9 4.7
 8 1 12 18.8 4.8
 -8 -1 12 10.6 5.8
 8 -1 -12 5.8 3.4
 8 1 12 15.9 5.3
 -8 1 -13 7.5 4.3
 -8 1 -13 9.8 5.3
 -8 -1 13 2.8 4.8
 8 1 13 4.1 3.1
 -8 -1 13 12.6 6.7
 8 -1 -13 5.2 4.1
 8 1 13 8.1 4.6
 -8 1 -14 10.7 5.3
 -8 -1 14 11.3 5.2
 -8 1 -14 16.8 5.1
 -8 -1 14 18.8 6.5
 8 -1 -14 14.3 5
 8 1 14 13 5.5
 -8 1 -15 19.2 6
 -8 -1 15 10.5 5.9
 -8 -1 15 18.1 6.2
 8 -1 -15 19.3 5.6
 -8 1 -15 14.8 5.2
 8 1 15 10.5 5.4
 -8 1 -16 13.8 5.6
 -8 -1 16 10.2 5.7
 -8 -1 16 10.7 5.7
 8 -1 -16 10 4.5
 8 1 16 -3.9 4.7
 -8 1 -17 0.2 3.2
 -8 -1 17 0.9 4.9
 -8 -1 17 -12.1 5.9
 8 -1 -17 -7.1 4.7
 8 1 17 -1.3 4.1
 -8 1 -18 0.3 3.6
 -8 -1 18 4.5 5.2
 8 -1 -18 0.9 4
 8 1 18 -10.8 5.7
 -8 2 18 23.7 6.4
 -8 2 18 26.2 7
 8 -2 18 29.5 8
 -8 2 17 24.1 7.4
 -8 2 17 14.4 6.1
 8 -2 17 11.3 5.8
 -8 2 16 60.99 10.1
 8 -2 16 51.69 9.5
 -8 -2 -15 7 4.3
 -8 2 15 -4 5.1
 8 -2 15 3.3 4.4
 -8 -2 -14 4.3 4
 -8 2 14 4.7 4.2
 8 -2 14 9 5.8
 -8 -2 -13 1.8 3.7
 -8 2 13 0.3 3.3
 8 -2 13 1.5 4.8
 -8 -2 -12 32 6.4
 -8 2 12 32.7 7.7
 8 -2 12 45.9 8.8
 -8 -2 -11 17.6 5.2
 -8 2 11 17.8 6.5
 8 -2 11 13.7 6.3
 -8 -2 -10 38.6 6.6
 -8 2 10 41.5 8.3
 8 -2 10 34.9 7.7
 -8 -2 -9 8 4.2
 -8 2 9 4 4.5
 8 -2 9 14.1 6.5
 -8 -2 -8 44 7.3
 -8 2 8 45.8 8.1
 8 -2 8 49.4 8.8
 8 -2 7 83.89 11.2
 -8 -2 -7 101.69 10.2
 -8 2 7 93.19 11.3
 -8 2 6 7 5.2
 -8 -2 -6 7.2 4.3
 8 -2 6 5.5 4.8
 -8 2 5 27.6 6.2
 -8 -2 -5 41.4 7
 8 -2 5 28.2 6.8
 -8 2 4 10 4.5
 -8 -2 -4 13.1 5.1
 8 -2 4 12.5 5.6
 8 -2 3 36.6 7.7
 -8 2 3 31.4 7
 -8 -2 -3 46.2 7.3
 8 -2 2 52.09 8.7
 -8 2 2 54.29 8.7
 -8 -2 -2 41.5 7.2
 8 -2 1 25 6.4
 -8 2 1 15.3 5.2
 -8 -2 -1 24.9 6
 8 -2 0 19.7 6.3
 -8 2 0 27.2 6.9
 -8 -2 0 16 5
 8 -2 -1 14.6 5.2
 -8 2 -1 18.9 5.9
 -8 -2 1 30.8 6.9
 -8 -2 1 34.9 7.3
 8 -2 -2 47.3 8.1
 -8 2 -2 42.3 7.6
 -8 -2 2 55.59 8.1
 -8 -2 2 64.59 8.8
 8 -2 -3 35.1 7.6
 -8 2 -3 19.7 5.6
 -8 -2 3 30.1 6.9
 -8 -2 3 37.6 7.4
 -8 2 -4 13 5.2
 8 -2 -4 10.4 4.9
 -8 -2 4 26.7 6.4
 -8 -2 4 26.1 6.7
 8 2 4 15.3 4.4
 -8 2 -5 33.4 6.8
 8 -2 -5 35.5 7.3
 -8 -2 5 39.7 7.4
 -8 -2 5 47.8 8.4
 8 2 5 37.1 6.2
 -8 2 -6 7.5 5.4
 8 -2 -6 0.7 3.4
 -8 -2 6 9.8 5.5
 8 2 6 -0.4 3.4
 -8 -2 7 108.29 11.6
 8 2 7 100.89 10
 8 -2 -7 99.39 11.5
 -8 2 -7 98.49 11.3
 -8 -2 7 92.89 10.8
 -8 2 -8 52.29 8.3
 -8 -2 8 65.69 9.3
 -8 -2 8 55.89 8.8
 8 -2 -8 55.79 7.9
 8 2 8 52.29 7.7
 -8 2 -9 11.5 5.3
 -8 -2 9 4.6 4.4
 -8 -2 9 5.6 4.7
 8 -2 -9 8.6 4.2
 8 2 9 12.2 4.8
 -8 2 -10 47.5 8.5
 -8 -2 10 47.1 8.8
 8 2 10 45.2 7.4
 -8 -2 10 46.2 8.3
 8 -2 -10 39.9 6.7
 8 2 10 32.3 6.5
 -8 2 -11 23.7 6.9
 -8 -2 11 18.4 6
 8 2 11 17.3 5.4
 -8 -2 11 24.7 7.6
 -8 2 -11 22.8 6.4
 8 -2 -11 13.7 4.9
 8 2 11 17.9 5.2
 -8 2 -12 26.2 6.6
 -8 -2 12 39.4 8.1
 8 2 12 21.9 5.5
 -8 -2 12 23.6 7
 -8 2 -12 35.8 7.6
 8 -2 -12 38.4 7
 8 2 12 36.4 7
 -8 2 -13 9.1 5.2
 -8 -2 13 3.5 4.1
 8 2 13 3.6 3.9
 -8 -2 13 1.3 5.2
 8 -2 -13 1.4 3.8
 8 2 13 1.5 3.6
 -8 2 -13 0.9 4
 -8 2 -14 6.3 4.5
 -8 -2 14 7.1 5.5
 8 2 14 0.9 3.4
 -8 2 -14 8.4 5.1
 -8 -2 14 -0.3 5.3
 8 -2 -14 -0.1 3.8
 8 2 14 2.8 3.9
 -8 2 -15 0.3 4.8
 8 2 15 1.1 3.7
 -8 -2 15 -1.3 4.6
 8 -2 -15 -0.3 3.6
 8 2 15 -4.3 4.8
 -8 2 -15 5.6 4.4
 -8 2 -16 52.19 9.1
 8 2 16 53.49 7.9
 -8 -2 16 49.6 9.3
 -8 2 -16 45.6 8.4
 8 -2 -16 39 7.6
 8 2 16 47.7 8.1
 -8 2 -17 17.6 6.4
 8 2 17 13.6 4.7
 -8 2 -17 18.9 6.3
 -8 -2 17 11.5 6.1
 8 -2 -17 13.2 5.4
 8 2 17 14.6 5.9
 -8 2 -18 20.8 6.1
 -8 2 -18 25.2 6.5
 -8 -2 18 17.8 6.7
 8 -2 -18 30.7 7.2
 8 2 18 25.9 6.7
 -8 3 16 19.6 6.8
 8 -3 16 8.1 6.4
 8 -3 15 100.09 13.2
 -8 3 15 86.79 11.2
 -8 3 14 45 9.2
 8 -3 14 45.6 9.8
 -8 3 13 1.1 4.8
 8 -3 13 6 5.2
 -8 -3 -12 18.6 4.9
 -8 3 12 14.9 6.3
 -8 -3 -12 17 5.3
 8 -3 12 15.1 5.9
 -8 -3 -11 36.3 6.3
 -8 3 11 28.4 7.2
 -8 -3 -11 40.7 7
 8 -3 11 32.8 8.6
 -8 -3 -10 49.9 7.2
 -8 3 10 40.1 8
 -8 -3 -10 48.2 7.4
 8 -3 10 50.89 9.3
 -8 3 9 4 4.3
 -8 -3 -9 12 4.6
 -8 -3 -9 8.9 5.1
 8 -3 9 4 5.1
 -8 3 8 32 7.7
 -8 -3 -8 31.2 6.2
 -8 -3 -8 44.1 7.5
 8 -3 8 27.9 7.4
 -8 3 7 14.3 6.1
 -8 -3 -7 15.7 4.9
 -8 -3 -7 21.7 6
 8 -3 7 9.1 5.3
 -8 3 6 2.5 4.3
 -8 -3 -6 5.7 3.8
 -8 -3 -6 9.3 4.9
 8 -3 6 7 5
 8 -3 5 7.6 4.3
 -8 3 5 10.8 5.2
 -8 -3 -5 15.7 4.9
 -8 -3 -5 12.7 5.1
 8 -3 4 13.7 5.8
 -8 3 4 29 6.9
 -8 -3 -4 25.9 6
 -8 -3 -4 27.4 6.4
 8 -3 3 21.6 6.5
 -8 3 3 26.4 7
 -8 -3 -3 20 5.7
 -8 -3 -3 22.5 6
 8 -3 2 11.4 5.5
 -8 3 2 2.7 4.4
 -8 -3 -2 9.5 4.4
 -8 -3 -2 15.5 5.3
 8 -3 1 77.09 10.8
 -8 -3 -1 88.79 10.2
 -8 3 1 79.79 10.3
 -8 -3 -1 81.09 9.8
 8 -3 0 20.7 6.5
 -8 3 0 18.3 6.2
 -8 -3 0 32 6.9
 -8 -3 0 20.4 6
 -8 3 -1 67.99 9.4
 -8 -3 1 81.89 10.1
 8 -3 -1 87.49 11.3
 -8 -3 1 81.09 9.5
 8 -3 -2 12 6
 -8 3 -2 10.4 5.6
 -8 -3 2 14.9 4.9
 -8 -3 2 17.3 6.4
 -8 3 -3 22.4 6
 8 -3 -3 14.4 6.4
 -8 -3 3 27.4 6.4
 -8 -3 3 27.4 7.1
 -8 3 -4 21.5 6.8
 8 -3 -4 26.1 6.9
 -8 -3 4 27.4 6.2
 -8 -3 4 40.3 8.2
 -8 3 -5 13.3 5.4
 8 -3 -5 11.2 5.6
 -8 -3 5 17.2 5.8
 -8 -3 5 21.8 6.3
 -8 3 -6 1.8 4
 8 -3 -6 -3.9 5.3
 -8 -3 6 5.2 4.9
 -8 -3 6 6.7 4.8
 -8 3 -7 13.3 5.9
 8 -3 -7 16.2 6.1
 -8 -3 7 22.1 6.6
 -8 -3 7 19.1 6.2
 -8 3 -8 32.5 7.2
 -8 -3 8 26.3 6.4
 -8 -3 8 39.7 8.2
 -8 3 -9 2 3.2
 -8 -3 9 -2.9 4.9
 -8 -3 9 0.4 5.4
 -8 3 -10 44.8 8.4
 -8 -3 10 55.49 9
 -8 -3 10 44.2 8.9
 8 -3 -10 41.4 7.6
 -8 3 -11 32.3 7.6
 -8 -3 11 34.9 7.6
 8 3 11 32.7 7.1
 -8 -3 11 33.5 8.2
 -8 3 -11 32.9 7.9
 8 -3 -11 44.1 7.7
 -8 3 -12 12.8 5.6
 8 3 12 10.3 5.3
 -8 3 -12 14.7 5.7
 -8 -3 12 9.2 5.8
 8 -3 -12 18.7 5.4
 -8 3 -13 6.5 5.5
 8 3 13 3.5 3.9
 -8 -3 13 0.7 5.4
 -8 3 -13 10.3 5.9
 8 -3 -13 1.2 3.8
 -8 3 -14 27.7 7.4
 8 3 14 35.3 7.4
 -8 -3 14 43.1 9
 8 -3 -14 49.4 8.8
 8 3 15 84.69 10.5
 -8 -3 15 70.99 10.6
 8 -3 -15 95.89 11.7
 8 3 15 67.99 9.4
 -8 3 -15 86.59 11.8
 -8 3 -15 87.89 11.6
 -8 3 -16 17.7 6.8
 8 3 16 3.2 4.2
 -8 -3 16 5.6 5
 -8 3 -16 15 6.4
 8 -3 -16 13.7 6.4
 8 3 16 7.6 4.8
 -8 4 14 13.4 6.1
 8 -4 14 16.4 7.3
 -8 4 13 43.7 9.1
 8 -4 13 37.2 8.8
 -8 4 12 6.6 4.3
 8 -4 12 -7.4 5.6
 -8 4 11 10.5 5.7
 8 -4 11 4.8 5.9
 -8 4 10 15.1 6.3
 -8 -4 -10 4.7 4.3
 8 -4 10 5.7 5.1
 -8 4 9 30.8 7
 -8 -4 -9 28.1 5.9
 8 -4 9 20.1 7.1
 -8 4 8 -0.1 3.5
 -8 -4 -8 6.3 3.9
 -8 -4 -8 11 5.2
 8 -4 8 4 4.7
 -8 4 7 14.2 5.1
 -8 -4 -7 14.1 4.6
 -8 -4 -7 21.7 6
 8 -4 7 20.2 7.3
 8 -4 6 11.4 5.5
 -8 4 6 13 5.7
 -8 -4 -6 6.4 3.8
 -8 -4 -6 13.4 5.3
 8 -4 5 27.7 7.7
 -8 4 5 27.6 7.1
 -8 -4 -5 22.5 5.8
 -8 -4 -5 34 6.8
 8 -4 4 65.79 10.9
 -8 -4 -4 86.79 10
 -8 4 4 89.39 11
 -8 -4 -4 83.19 9.3
 8 -4 3 25.4 7.7
 -8 4 3 27.4 6.8
 -8 -4 -3 38.2 7
 -8 -4 -3 32.2 7
 8 -4 2 90.09 11.9
 -8 -4 -2 92.59 11
 -8 4 2 96.19 11.5
 -8 -4 -2 101.19 10.3
 8 -4 1 5.4 5.7
 -8 4 1 10.7 5.2
 -8 -4 -1 4 4.3
 -8 -4 -1 12.6 5.8
 8 -4 0 80.19 11.6
 -8 4 0 82.79 10.9
 -8 -4 0 73.89 9.3
 -8 -4 0 85.69 10.2
 8 -4 -1 7.4 5.4
 -8 4 -1 6 5.4
 -8 -4 1 14.9 5.6
 -8 -4 1 7 5.1
 -8 -4 2 112.49 12
 8 -4 -2 94.09 12.2
 -8 4 -2 90.09 11.6
 -8 -4 2 87.69 10.2
 -8 4 -3 20.1 7.1
 8 -4 -3 22.7 7.8
 -8 -4 3 23.8 6.2
 -8 -4 3 24 6.6
 -8 4 -4 80.39 10.8
 8 -4 -4 81.19 11.3
 -8 -4 4 75.49 9.7
 -8 -4 4 88.99 10.9
 -8 4 -5 27.5 6.7
 8 -4 -5 21.3 6.8
 -8 -4 5 27.8 6.8
 -8 -4 5 21.3 6.7
 -8 4 -6 15.1 6.1
 8 -4 -6 -0.9 4.7
 -8 -4 6 7 5.3
 -8 -4 6 8.1 5
 -8 4 -7 12.4 5.9
 8 -4 -7 19.1 6.9
 -8 -4 7 15.1 6.2
 -8 4 -8 6.7 5.1
 -8 -4 8 -19.9 7.2
 -8 4 -9 20 6.3
 -8 -4 9 30.7 7.7
 -8 4 -10 6.5 4.7
 -8 4 -10 8.3 5.7
 -8 -4 10 -4.6 5.6
 -8 4 -11 7.3 5.4
 8 4 11 -2.2 4
 -8 -4 11 -2 5.6
 -8 4 -11 2.8 4.9
 8 -4 -11 3.5 4.5
 -8 4 -12 13.1 6.5
 -8 4 -12 6 4.8
 8 4 12 3.8 5.3
 -8 -4 12 4.6 4.4
 8 -4 -12 4 4.6
 -8 4 -13 54.49 9.5
 8 4 13 40.2 8.3
 -8 4 -13 43 9.2
 -8 -4 13 45.9 9
 8 -4 -13 37.1 7.9
 -8 4 -14 12 5.3
 -8 4 -14 10.7 5.6
 8 4 14 6.2 5.5
 -8 -4 14 15.3 7
 8 -4 -14 2.7 4.9
 -8 5 11 14.1 6
 8 -5 11 6.8 5.6
 -8 5 10 4.6 4.2
 8 -5 10 -2.5 5.2
 -8 5 9 0.2 3.4
 8 -5 9 1.5 5.3
 8 -5 8 13.2 6.6
 -8 5 8 8 4.7
 -8 -5 -8 -2.1 4.8
 8 -5 7 4.6 5.5
 -8 5 7 7.3 4.6
 -8 -5 -7 4.2 4.3
 8 -5 6 7 5.3
 -8 5 6 11.9 5.6
 -8 -5 -6 6.9 4.2
 8 -5 5 47.3 10.2
 -8 5 5 35.4 7.3
 -8 -5 -5 30.1 6.9
 8 -5 4 22.9 7.3
 -8 5 4 28 7.3
 -8 -5 -4 16 4.7
 8 -5 3 45.1 9.6
 -8 5 3 37.6 8.2
 -8 -5 -3 44 7
 -8 -5 -3 23.4 6.2
 8 -5 2 12.8 6.4
 -8 5 2 9.4 4.7
 -8 -5 -2 5.3 4
 -8 -5 -2 5.6 4.7
 -8 5 1 -1.8 5
 -8 -5 -1 7.6 4.7
 -8 -5 -1 5.5 5
 8 -5 0 45.4 9.3
 -8 5 0 50.49 9.3
 -8 -5 0 56.59 8.8
 -8 5 -1 4.7 5
 8 -5 -1 2.5 4.2
 -8 -5 1 -3.7 6
 -8 5 -2 5.9 5.1
 8 -5 -2 14.3 6.4
 -8 -5 2 5.4 4.4
 -8 5 -3 46.5 8.8
 8 -5 -3 44.9 9.5
 -8 -5 3 24.9 6.6
 -8 5 -4 24.8 7.2
 8 -5 -4 20.4 7.5
 -8 -5 4 19.9 6.1
 -8 5 -5 44.9 9.1
 8 -5 -5 35.9 9
 -8 -5 5 44.3 8.9
 -8 5 -6 13.5 6
 8 -5 -6 1.6 5.5
 -8 -5 6 15.1 6.1
 -8 5 -7 12.5 5.1
 8 -5 -7 17.9 7
 -8 -5 7 5 4.9
 -8 5 -8 0 4
 -8 -5 8 5.8 5
 -8 5 -9 -0.2 5.5
 -8 5 -9 13.9 5.9
 -8 -5 9 3.7 4.2
 -8 5 -10 0 4.8
 -8 -5 10 -4.4 4.2
 -8 5 -10 -1.6 5.8
 -8 5 -11 -2.6 4.6
 -8 5 -11 6.7 5.6
 8 5 11 4.2 5
 -8 -5 11 4.7 5.7
 8 -6 4 19.5 6.9
 -8 6 4 17.9 5.7
 -8 -6 -4 18.2 6
 8 -6 3 5.7 5.6
 -8 6 3 17.1 6.6
 -8 -6 -3 19.3 6.1
 8 -6 2 2.6 4.9
 -8 6 2 3.4 4.2
 -8 -6 -2 10.2 5.4
 8 -6 1 8.3 6.1
 -8 6 1 7.1 4.9
 -8 -6 -1 -2.2 4.2
 -8 6 0 -2.2 5.1
 8 -6 0 -5.9 6.7
 -8 -6 0 5.3 5
 -8 6 -1 2.8 4.1
 8 -6 -1 4.7 5.5
 -8 -6 1 6.4 4.5
 -8 6 -2 9.8 5.9
 8 -6 -2 6.7 5.5
 -8 -6 2 5.3 4.6
 -8 6 -3 21.7 6.9
 8 -6 -3 15.2 6.6
 -8 -6 3 20.4 6.1
 -8 6 -4 17.1 6.1
 8 -6 -4 5.9 6.1
 -8 -6 4 23 7.3
 9 0 0 -2.4 3.4
 -9 0 0 -0.9 4.4
 9 0 1 1.5 3.8
 9 0 -1 9.6 4.4
 -9 0 -1 10.6 4.9
 -9 0 1 2.6 3.9
 9 0 2 -2.1 4
 9 0 -2 1 3.6
 -9 0 -2 4.7 4.6
 -9 0 2 0.5 3.7
 9 0 3 24.3 6.4
 -9 0 -3 30.8 6.9
 -9 0 3 29 7.5
 9 0 4 3.8 4.2
 -9 0 -4 -1 3.8
 -9 0 4 -5.7 4.9
 -9 0 -5 4.9 4.8
 -9 0 5 0.4 4.4
 9 0 5 -0.5 3.8
 -9 0 -6 17.6 6
 -9 0 6 18.4 5.5
 9 0 6 29.8 6.8
 -9 0 -7 9.4 5
 -9 0 7 26.4 7.5
 9 0 7 25 6.6
 -9 0 -8 -2.8 4
 -9 0 8 1.1 3.9
 9 0 8 0 4.7
 -9 0 -9 -2.5 3.6
 -9 0 9 9.1 6.1
 9 0 9 0.4 4.1
 -9 0 -10 -0.8 3.1
 -9 0 10 4.6 6.1
 -9 0 10 4.3 5.3
 9 0 10 2.1 3.8
 -9 0 -11 4.3 3.9
 -9 0 11 1.1 4.9
 -9 0 11 7.6 6.2
 9 0 11 5.5 5.2
 -9 0 -12 -1.5 4.1
 -9 0 12 0.4 4.1
 -9 0 12 11.5 6.7
 9 0 12 5.5 4.9
 -9 -1 -12 10.4 4.7
 -9 1 12 10.4 6.3
 9 -1 12 21.9 6.5
 -9 -1 -11 0.3 3.4
 -9 1 11 6.2 4.7
 9 -1 11 -1.9 4.9
 -9 -1 -10 0.2 3.6
 -9 1 10 -3.4 4.9
 9 -1 10 2.9 4
 -9 -1 -9 -1 3.8
 -9 1 9 3.2 4.4
 9 -1 9 -1.3 4.4
 -9 -1 -8 4.6 4.4
 -9 1 8 7.1 6
 9 -1 8 -1 3.9
 -9 -1 -7 1.5 3.8
 -9 1 7 6.9 5.4
 9 -1 7 5.2 4.2
 -9 -1 -6 3.3 4.7
 -9 1 6 5.8 5.1
 9 -1 6 3.4 4.7
 -9 -1 -5 5.6 5
 -9 1 5 16.9 6.3
 9 -1 5 5.4 3.9
 9 -1 4 3.6 3.7
 -9 -1 -4 12 5.6
 -9 1 4 5.5 5.3
 9 -1 3 -1.6 3.8
 -9 1 3 9.3 5.2
 -9 -1 -3 4.2 3.6
 9 -1 2 11.3 5.3
 -9 1 2 10.6 5.2
 -9 -1 -2 10.2 5.4
 9 -1 1 4.2 4.4
 -9 1 1 11.4 5.4
 -9 -1 -1 6.6 4.9
 9 -1 0 7.5 4.4
 -9 1 0 -4.1 4.9
 -9 -1 0 -1.3 4.2
 9 -1 -1 5.7 4.5
 -9 1 -1 12 5.3
 -9 -1 1 7.3 4.6
 9 -1 -2 4.8 3.6
 -9 1 -2 2 4.1
 9 -1 -3 2.6 3.8
 -9 1 -3 3.3 4.3
 -9 -1 3 -2.4 4.1
 -9 1 -4 9.1 4.9
 9 -1 -4 8.1 5
 -9 -1 4 0.3 4.3
 -9 1 -5 12.3 5.3
 9 -1 -5 10.6 4.6
 -9 -1 5 7.2 4.9
 -9 1 -6 1.1 4.4
 9 -1 -6 3.7 4.1
 -9 -1 6 12.3 6.3
 -9 -1 6 6.9 4.8
 9 1 6 1.7 3.7
 -9 1 -7 1.2 4.5
 -9 -1 7 7.3 5.5
 -9 -1 7 15.1 7.2
 9 1 7 1 3.7
 -9 1 -8 0.5 3.8
 -9 -1 8 -0.6 3.6
 -9 -1 8 7.5 5.8
 9 1 8 8.9 4.6
 -9 1 -9 -3.2 4.7
 -9 -1 9 6.7 5
 -9 -1 9 5.2 5.6
 9 1 9 6.2 4.4
 -9 1 -10 -4.6 4.1
 -9 -1 10 1.1 4.4
 -9 -1 10 0.6 4.9
 9 1 10 1.8 4
 -9 1 -11 0.7 3.7
 -9 -1 11 10.8 5.4
 -9 -1 11 1 4.5
 9 1 11 9.4 5.2
 -9 1 -12 7.6 4.5
 -9 -1 12 11.6 6.2
 -9 -1 12 10.6 5.5
 9 1 12 8.2 5
 -9 -2 -11 4 3.8
 -9 2 11 10.9 5.7
 9 -2 11 7.5 5.5
 -9 -2 -10 11.1 5.2
 -9 2 10 14.8 7.1
 9 -2 10 -1.6 4.7
 -9 -2 -9 33.9 7.1
 -9 2 9 15.3 6.3
 9 -2 9 15.5 6.3
 -9 -2 -8 13.4 5.5
 -9 2 8 14.9 6.4
 9 -2 8 3.7 4.3
 -9 2 7 62.09 9.9
 -9 -2 -7 76.79 9.9
 9 -2 7 49.3 9.2
 -9 2 6 1 4.6
 -9 -2 -6 6.4 4.9
 9 -2 6 -2.2 4.7
 9 -2 5 -7.4 6.6
 -9 2 5 2.9 5
 -9 -2 -5 9.5 5.1
 9 -2 4 6.8 4.9
 -9 2 4 4.6 4.4
 -9 -2 -4 11.8 5.6
 9 -2 3 22.3 7.3
 -9 2 3 38 8.1
 -9 -2 -3 38.4 7.9
 9 -2 2 39.9 8.6
 -9 2 2 41.8 8
 -9 -2 -2 55.09 8.9
 9 -2 1 15.6 6.2
 -9 2 1 14.2 6.4
 -9 -2 -1 13.8 5.4
 -9 -2 -1 14.5 6.4
 9 -2 0 14.3 5.9
 -9 2 0 29.1 7.1
 -9 -2 0 29.9 6.8
 -9 -2 0 30.4 7.1
 9 -2 -1 11.9 6
 -9 2 -1 10.6 5
 -9 -2 1 8.4 5.6
 -9 -2 1 19 6.6
 9 -2 -2 47.7 8.9
 -9 2 -2 48.3 9
 -9 -2 2 48.5 8.7
 -9 -2 2 56.69 9.5
 9 -2 -3 30.9 7.4
 -9 2 -3 26.4 6.9
 -9 -2 3 32 7.4
 -9 -2 3 50.09 9.4
 -9 2 -4 7.4 5.4
 9 -2 -4 13.7 6.1
 -9 -2 4 4 4.8
 -9 -2 4 20.7 7
 -9 2 -5 0.2 5.1
 9 -2 -5 6.9 5.1
 -9 -2 5 2.8 4.9
 -9 -2 5 4.1 4.4
 -9 2 -6 -0.3 4
 9 -2 -6 1.1 4.2
 -9 -2 6 -1.2 4.8
 -9 -2 6 0.7 4
 -9 2 -7 72.29 10.4
 9 -2 -7 62.49 10.1
 -9 -2 7 73.69 10.5
 -9 -2 7 85.99 11.6
 -9 2 -8 8.6 4.8
 -9 -2 8 15.1 6.9
 -9 -2 8 12.7 6.5
 -9 2 -9 13.1 5.5
 -9 -2 9 22.1 7.2
 -9 -2 9 10.5 6
 -9 2 -10 7.5 5.2
 -9 -2 10 7.9 5.3
 -9 -2 10 6.4 5.9
 -9 2 -11 4.9 5.1
 -9 -2 11 4.3 5.5
 -9 -2 11 9.2 6.4
 -9 2 -11 -4 5.4
 -9 3 8 6.9 5.4
 -9 -3 -8 12.1 5.4
 -9 -3 -8 10.3 5.6
 9 -3 8 11.8 6
 9 -3 7 2.6 4.4
 -9 3 7 2.5 4.2
 -9 -3 -7 12.2 5.3
 9 -3 6 2.9 4.1
 -9 3 6 7.9 6.2
 -9 -3 -6 9.6 5.2
 -9 -3 -6 9.1 5.7
 9 -3 5 52.39 9.9
 -9 3 5 41.1 8.2
 -9 -3 -5 41.7 7.5
 -9 -3 -5 41 7.9
 9 -3 4 3.8 5
 -9 3 4 1.4 4.8
 -9 -3 -4 3.1 4.2
 -9 -3 -4 7.6 4.8
 9 -3 3 11.9 5.9
 -9 3 3 9.8 5
 -9 -3 -3 13.6 5.9
 -9 -3 -3 30.5 7.6
 9 -3 2 39.5 8.6
 -9 3 2 39.6 8.5
 -9 -3 -2 57.29 9.1
 -9 -3 -2 34.1 7.2
 9 -3 1 27.3 7.4
 -9 3 1 15 5.6
 -9 -3 -1 19.1 6.2
 -9 -3 -1 19.2 6.9
 9 -3 0 4.3 4.7
 -9 3 0 0.9 5
 -9 -3 0 7.7 4.7
 -9 -3 0 9 4.6
 9 -3 -1 20.1 6.7
 -9 3 -1 16.4 5.9
 -9 -3 1 25.9 6.6
 -9 -3 1 22.2 6.6
 9 -3 -2 53.19 9.6
 -9 3 -2 54.69 9.4
 -9 -3 2 39.5 7.8
 -9 -3 2 46.9 9.1
 -9 3 -3 16.2 6.1
 9 -3 -3 16.3 6.7
 -9 -3 3 15.6 6.4
 -9 -3 3 11.7 5.8
 -9 3 -4 6.4 5
 9 -3 -4 0.6 4.3
 -9 -3 4 -1 4.7
 -9 -3 4 5.9 5.5
 -9 3 -5 45.9 8.6
 9 -3 -5 47.1 9.4
 -9 -3 5 40.5 8.4
 -9 -3 5 42.3 8.9
 -9 3 -6 5.2 5.1
 9 -3 -6 6 5
 -9 -3 6 7.4 5.3
 -9 -3 6 13.6 6.9
 -9 3 -7 4 4.9
 -9 -3 7 7.7 5.2
 -9 -3 7 3 5
 -9 3 -8 8.5 5.7
 -9 -3 8 5.3 5.5
 -9 -3 8 2.8 4.8
 9 -4 2 26.4 8.2
 -9 4 2 25.3 7.4
 -9 -4 -2 22.8 6.4
 -9 -4 -2 28.5 7.2
 9 -4 1 11.5 6.3
 -9 4 1 19.5 6.6
 -9 -4 -1 22.4 6.3
 -9 -4 -1 19.9 6
 9 -4 0 1.4 5
 -9 4 0 12.2 6
 -9 -4 0 0.8 4.7
 -9 -4 0 5.6 5.3
 9 -4 -1 22.2 7.3
 -9 4 -1 22.2 6.9
 -9 -4 1 28.6 6.9
 -9 -4 1 23.9 6.9
 -9 4 -2 26.8 7.9
 9 -4 -2 18.9 7.3
 -9 -4 2 28.7 7.4
 -9 -4 2 21.5 7.3

_iucr_refine_fcf_details
;
data_temp_1
_computing_structure_refinement   'olex2.refine (Bourhis et al., 2015)'
_shelx_refln_list_code            4
loop_
  _space_group_symop_id
  _space_group_symop_operation_xyz
  1  x,y,z
  2  x+1/2,-y+1/2,-z
  3  -x,y+1/2,-z+1/2
  4  -x+1/2,-y,z+1/2

_space_group_crystal_system       orthorhombic
_space_group_IT_number            19
_space_group_name_H-M_alt         'P 21 21 21'
_space_group_name_Hall            ' P 2ac 2ab'
_symmetry_space_group_name_H-M    'P 21 21 21'
_symmetry_space_group_name_Hall   ' P 2ac 2ab'
_symmetry_Int_Tables_number       19
_cell_length_a                    7.7760(3)
_cell_length_b                    8.6993(4)
_cell_length_c                    26.8196(11)
_cell_angle_alpha                 90
_cell_angle_beta                  90
_cell_angle_gamma                 90
_cell_volume                      1814.23(13)
loop_
  _refln_index_h
  _refln_index_k
  _refln_index_l
  _refln_F_squared_calc
  _refln_F_squared_meas
  _refln_F_squared_sigma
  _refln_F_squared_weight
  _refln_observed_status
-9 -4 -2 46.723 44.628 6.263 35.082 o
-9 -4 -1 37.263 32.197 5.459 54.071 o
-9 -3 -8 6.839 17.768 4.847 155.903 o
-9 -3 -7 4.388 9.258 5.087 159.137 o
-9 -3 -6 23.951 12.182 4.434 121.778 o
-9 -3 -5 34.227 75.725 7.154 30.287 o
-9 -3 -4 13.223 6.851 4.053 203.671 o
-9 -3 -3 15.138 28.287 6.963 68.238 o
-9 -3 -2 92.597 74.860 7.601 12.135 o
-9 -3 -1 43.912 34.866 5.569 44.411 o
-9 -2 -11 8.123 12.112 4.759 165.862 o
-9 -2 -10 11.808 12.334 8.345 57.684 o
-9 -2 -9 22.822 40.026 10.703 29.548 o
-9 -2 -8 13.365 17.112 6.032 96.782 o
-9 -2 -7 95.230 111.318 12.081 7.896 o
-9 -2 -6 0.935 2.889 4.739 192.749 o
-9 -2 -5 7.780 4.189 7.114 83.074 o
-9 -2 -4 8.906 12.923 4.906 153.818 o
-9 -2 -3 70.613 59.161 8.192 17.707 o
-9 -2 -2 71.508 80.120 8.494 14.819 o
-9 -2 -1 35.237 25.174 5.255 63.692 o
-9 -1 -12 10.774 24.392 6.199 90.953 o
-9 -1 -11 2.357 2.490 4.169 246.965 o
-9 -1 -10 6.617 0.206 4.077 249.567 o
-9 -1 -9 5.702 0.408 4.179 240.455 o
-9 -1 -8 4.646 5.265 4.556 200.392 o
-9 -1 -7 1.729 7.361 4.337 224.988 o
-9 -1 -6 4.806 7.157 4.834 176.670 o
-9 -1 -5 1.270 14.639 5.864 121.795 o
-9 -1 -4 2.866 11.310 4.631 191.270 o
-9 -1 -3 8.091 5.999 4.764 174.734 o
-9 -1 -2 21.952 18.579 5.310 95.469 o
-9 -1 -1 11.723 12.424 4.860 148.225 o
-8 -6 -4 10.636 32.060 6.155 86.076 o
-8 -6 -3 34.214 23.972 6.911 50.733 o
-8 -6 -2 1.920 8.935 4.767 185.462 o
-8 -6 -1 10.811 6.547 5.658 122.344 o
-8 -5 -11 1.243 17.922 7.107 83.051 o
-8 -5 -10 7.175 2.478 6.163 110.825 o
-8 -5 -9 11.521 1.229 4.968 159.292 o
-8 -5 -8 9.461 9.897 7.201 78.288 o
-8 -5 -7 43.082 9.343 4.735 69.064 o
-8 -5 -6 17.118 14.593 4.926 124.722 o
-8 -5 -5 49.696 63.495 7.812 24.300 o
-8 -5 -4 16.080 37.358 6.033 75.135 o
-8 -5 -3 69.434 65.798 7.041 18.446 o
-8 -5 -2 7.814 13.600 4.121 209.267 o
-8 -5 -1 3.348 6.677 4.905 174.977 o
-8 -4 -14 22.754 25.633 8.126 49.122 o
-8 -4 -13 68.881 70.485 10.982 13.878 o
-8 -4 -12 13.758 0.901 12.152 28.749 o
-8 -4 -11 9.563 13.366 7.116 78.584 o
-8 -4 -10 0.350 13.617 5.133 159.539 o
-8 -4 -9 37.802 47.209 6.610 39.272 o
-8 -4 -8 2.496 8.345 3.623 312.523 o
-8 -4 -7 21.175 29.947 4.774 94.495 o
-8 -4 -6 10.560 18.379 4.227 175.348 o
-8 -4 -5 51.032 48.876 5.850 32.096 o
-8 -4 -4 162.544 143.342 8.877 4.126 o
-8 -4 -3 38.697 55.136 6.164 37.467 o
-8 -4 -2 142.772 165.932 9.657 4.352 o
-8 -4 -1 7.424 13.721 4.459 184.961 o
-8 -3 -16 16.671 23.741 9.982 38.105 o
-8 -3 -15 131.382 161.139 14.825 4.270 o
-8 -3 -14 48.924 78.610 11.644 15.872 o
-8 -3 -13 12.029 5.993 6.123 104.775 o
-8 -3 -12 17.881 28.978 4.793 104.526 o
-8 -3 -11 74.594 61.604 6.199 18.433 o
-8 -3 -10 77.600 82.620 6.823 14.596 o
-8 -3 -9 5.332 12.510 4.112 225.372 o
-8 -3 -8 71.710 59.980 6.179 19.582 o
-8 -3 -7 14.202 26.649 4.780 119.734 o
-8 -3 -6 10.918 10.378 3.834 225.147 o
-8 -3 -5 29.793 20.190 4.196 94.755 o
-8 -3 -4 33.249 42.602 5.411 52.913 o
-8 -3 -3 34.964 39.137 5.419 52.882 o
-8 -3 -2 0.204 16.349 4.186 231.640 o
-8 -3 -1 146.070 142.416 8.903 4.734 o
-8 -2 -18 43.192 45.565 7.061 34.176 o
-8 -2 -17 5.201 28.191 6.345 92.768 o
-8 -2 -16 68.152 97.978 12.013 11.200 o
-8 -2 -15 6.292 4.218 4.857 175.022 o
-8 -2 -14 11.795 9.845 4.499 172.522 o
-8 -2 -13 6.595 1.976 3.804 280.699 o
-8 -2 -12 108.980 63.327 7.457 10.677 o
-8 -2 -11 24.595 28.625 5.925 70.118 o
-8 -2 -10 57.445 66.648 7.447 21.534 o
-8 -2 -9 16.459 14.028 4.820 131.678 o
-8 -2 -8 74.202 80.158 8.014 14.670 o
-8 -2 -7 147.767 163.301 10.889 4.125 o
-8 -2 -6 14.162 11.423 4.734 147.745 o
-8 -2 -5 83.872 57.521 7.666 15.296 o
-8 -2 -4 21.587 20.426 5.017 100.776 o
-8 -2 -3 60.741 67.613 7.333 20.444 o
-8 -2 -2 37.519 84.997 8.119 24.192 o
-8 -2 -1 38.678 38.165 5.813 46.704 o
-8 -1 -18 0.441 0.584 3.881 288.453 o
-8 -1 -17 3.019 0.127 3.686 316.101 o
-8 -1 -16 20.846 19.317 4.628 114.563 o
-8 -1 -15 25.584 23.611 4.757 91.588 o
-8 -1 -14 21.108 35.519 6.026 68.843 o
-8 -1 -13 5.474 7.799 4.334 213.727 o
-8 -1 -12 21.076 21.377 4.875 104.283 o
-8 -1 -11 7.465 0.278 5.139 158.467 o
-8 -1 -10 32.301 20.569 5.204 73.303 o
-8 -1 -9 80.700 87.951 8.321 12.583 o
-8 -1 -8 139.603 178.919 11.240 4.106 o
-8 -1 -7 24.941 25.913 5.660 75.528 o
-8 -1 -6 96.775 88.665 7.982 10.411 o
-8 -1 -5 48.021 21.996 5.104 49.431 o
-8 -1 -4 73.517 97.494 7.067 13.774 o
-8 -1 -3 37.731 43.081 4.961 49.943 o
-8 -1 -2 69.662 67.604 6.107 19.105 o
-8 -1 -1 5.142 60.435 6.590 66.233 o
-7 -7 -8 1.841 1.215 6.507 102.452 o
-7 -7 -7 11.783 19.286 6.492 86.440 o
-7 -7 -6 2.240 5.965 6.006 118.947 o
-7 -7 -5 3.694 6.029 4.252 230.336 o
-7 -7 -4 4.518 4.965 4.396 215.334 o
-7 -7 -3 5.446 4.539 4.373 215.467 o
-7 -7 -2 14.219 8.459 4.594 160.126 o
-7 -7 -1 9.493 7.406 4.438 190.826 o
-7 -6 -14 11.734 10.041 5.797 112.675 o
-7 -6 -13 4.695 -1.810 5.086 165.611 o
-7 -6 -12 9.374 9.863 6.649 90.890 o
-7 -6 -11 0.145 6.897 7.465 77.720 o
-7 -6 -10 2.499 10.740 6.250 108.287 o
-7 -6 -9 1.118 5.635 5.290 153.890 o
-7 -6 -8 5.994 20.974 7.097 78.788 o
-7 -6 -7 35.767 27.202 5.542 58.728 o
-7 -6 -6 11.386 12.098 4.774 154.242 o
-7 -6 -5 13.096 22.962 6.134 89.913 o
-7 -6 -4 2.779 1.852 3.899 281.500 o
-7 -6 -3 4.431 15.628 4.848 166.170 o
-7 -6 -2 22.413 24.407 5.651 81.677 o
-7 -6 -1 0.950 6.606 4.508 210.649 o
-7 -5 -17 0.726 9.955 6.298 108.069 o
-7 -5 -16 19.017 13.437 6.713 76.506 o
-7 -5 -15 9.399 22.181 9.374 45.610 o
-7 -5 -14 3.736 0.694 5.033 169.692 o
-7 -5 -13 7.430 8.776 5.520 131.970 o
-7 -5 -12 12.499 14.647 6.298 93.224 o
-7 -5 -11 38.483 46.308 8.333 31.747 o
-7 -5 -10 35.698 22.193 5.024 67.768 o
-7 -5 -9 0.266 -0.017 4.475 217.180 o
-7 -5 -8 23.730 23.540 6.326 69.664 o
-7 -5 -7 54.847 58.149 7.045 24.871 o
-7 -5 -6 16.361 13.337 3.625 192.664 o
-7 -5 -5 18.865 11.941 3.558 184.076 o
-7 -5 -4 49.133 35.361 4.591 43.294 o
-7 -5 -3 5.512 3.066 4.193 235.564 o
-7 -5 -2 19.357 7.235 3.824 181.127 o
-7 -5 -1 126.520 59.803 7.159 8.943 o
-7 -4 -19 10.957 20.284 8.853 50.389 o
-7 -4 -18 39.767 20.558 7.485 43.247 o
-7 -4 -17 63.472 93.092 19.434 7.335 o
-7 -4 -16 31.422 31.192 8.340 39.947 o
-7 -4 -15 30.211 67.802 11.544 21.074 o
-7 -4 -14 63.347 64.250 9.468 17.278 o
-7 -4 -13 35.452 43.931 8.383 33.739 o
-7 -4 -12 45.250 73.822 7.417 24.845 o
-7 -4 -11 25.469 28.988 5.702 71.395 o
-7 -4 -10 238.848 235.451 9.883 1.844 o
-7 -4 -9 2.125 9.330 3.652 307.098 o
-7 -4 -8 37.346 22.138 4.203 73.289 o
-7 -4 -7 30.705 18.565 3.998 97.912 o
-7 -4 -6 82.918 107.182 7.128 11.380 o
-7 -4 -5 32.961 40.867 4.908 58.156 o
-7 -4 -4 125.574 119.356 7.497 6.526 o
-7 -4 -3 5.261 4.660 3.383 348.810 o
-7 -4 -2 10.836 4.971 3.543 276.875 o
-7 -4 -1 33.553 78.587 8.214 26.875 o
-7 -3 -21 33.915 39.236 6.992 43.557 o
-7 -3 -20 32.677 27.498 7.668 44.776 o
-7 -3 -19 29.572 14.929 8.506 44.949 o
-7 -3 -18 13.494 14.322 6.260 92.963 o
-7 -3 -17 28.293 23.650 7.091 55.117 o
-7 -3 -16 104.300 102.282 16.136 6.303 o
-7 -3 -15 104.780 144.338 15.363 5.486 o
-7 -3 -14 51.172 74.192 7.256 22.748 o
-7 -3 -13 58.234 67.662 7.028 21.733 o
-7 -3 -12 244.705 223.073 11.558 1.820 o
-7 -3 -11 57.357 71.723 5.848 23.046 o
-7 -3 -10 88.508 115.167 7.117 10.111 o
-7 -3 -9 15.600 2.690 3.461 254.504 o
-7 -3 -8 26.792 60.789 5.533 48.997 o
-7 -3 -7 12.991 5.733 3.733 236.213 o
-7 -3 -6 124.517 173.375 10.574 4.806 o
-7 -3 -5 1.444 10.160 4.560 201.758 o
-7 -3 -4 106.139 155.220 8.283 6.501 o
-7 -3 -3 21.655 80.821 6.409 39.689 o
-7 -3 -2 12.633 11.291 4.193 184.849 o
-7 -3 -1 100.233 73.915 8.968 10.478 o
-7 -2 -22 17.647 19.614 5.486 99.972 o
-7 -2 -21 37.514 48.064 11.877 20.866 o
-7 -2 -20 21.197 24.587 4.941 98.046 o
-7 -2 -19 2.289 8.632 3.744 293.923 o
-7 -2 -18 13.548 3.631 2.762 367.728 o
-7 -2 -17 13.164 20.099 3.733 184.896 o
-7 -2 -16 41.372 29.716 4.384 57.650 o
-7 -2 -15 4.820 6.386 3.050 416.407 o
-7 -2 -14 70.071 83.163 6.066 16.827 o
-7 -2 -13 4.775 28.173 3.993 195.275 o
-7 -2 -12 57.745 101.300 6.524 17.294 o
-7 -2 -11 4.815 5.571 2.862 471.638 o
-7 -2 -10 140.623 75.074 5.865 7.263 o
-7 -2 -9 91.830 101.404 6.565 10.757 o
-7 -2 -8 115.168 92.750 7.763 8.295 o
-7 -2 -7 26.105 50.688 6.112 51.512 o
-7 -2 -6 109.285 157.782 9.902 5.977 o
-7 -2 -5 282.437 188.965 8.407 1.675 o
-7 -2 -4 126.719 164.529 7.898 5.184 o
-7 -2 -3 1.770 11.334 3.196 388.363 o
-7 -2 -2 161.812 96.930 6.307 5.265 o
-7 -2 -1 143.156 152.812 7.774 4.740 o
-7 -1 -23 26.871 29.677 5.920 65.913 o
-7 -1 -22 2.617 11.117 5.877 121.723 o
-7 -1 -21 8.587 15.708 3.978 210.790 o
-7 -1 -20 31.118 23.030 4.242 86.444 o
-7 -1 -19 0.812 11.954 3.903 270.826 o
-7 -1 -18 1.205 10.045 3.486 338.563 o
-7 -1 -17 9.310 5.843 2.890 394.816 o
-7 -1 -16 18.443 20.666 3.565 158.542 o
-7 -1 -15 3.607 11.546 3.188 370.863 o
-7 -1 -14 16.367 44.369 4.938 85.587 o
-7 -1 -13 51.163 44.425 4.220 38.303 o
-7 -1 -12 51.223 75.031 5.098 26.198 o
-7 -1 -11 41.016 73.541 5.716 31.007 o
-7 -1 -10 221.211 270.747 9.994 1.842 o
-7 -1 -9 123.380 108.571 6.572 7.195 o
-7 -1 -8 12.268 15.061 3.228 250.102 o
-7 -1 -7 9.152 20.978 3.402 235.895 o
-7 -1 -6 121.854 43.469 3.693 11.438 o
-7 -1 -5 65.203 81.615 4.678 19.617 o
-7 -1 -4 101.137 92.721 6.597 10.106 o
-7 -1 -3 278.247 179.296 8.420 1.755 o
-7 -1 -2 32.213 30.070 4.167 76.225 o
-7 -1 -1 48.196 41.922 4.748 40.423 o
-6 -8 -9 1.040 2.703 5.778 129.856 o
-6 -8 -8 12.785 16.814 6.450 87.684 o
-6 -8 -7 28.252 35.815 9.635 33.269 o
-6 -8 -6 9.880 12.920 4.518 172.830 o
-6 -8 -5 8.482 10.452 6.176 104.818 o
-6 -8 -4 15.407 17.799 4.837 128.261 o
-6 -8 -3 10.277 8.456 4.625 173.046 o
-6 -8 -2 39.682 48.449 5.800 40.929 o
-6 -8 -1 26.845 28.194 5.372 74.137 o
-6 -7 -15 5.159 -1.437 4.633 198.228 o
-6 -7 -14 13.569 13.367 4.931 137.599 o
-6 -7 -13 2.914 3.180 4.563 205.304 o
-6 -7 -12 43.105 64.460 7.263 28.300 o
-6 -7 -11 8.561 1.456 4.281 218.936 o
-6 -7 -10 6.300 2.113 4.018 254.182 o
-6 -7 -9 12.427 -3.683 5.205 145.721 o
-6 -7 -8 10.273 -1.073 9.201 50.255 o
-6 -7 -7 0.700 4.755 4.298 233.284 o
-6 -7 -6 38.505 19.751 4.728 67.978 o
-6 -7 -5 2.254 2.185 3.644 322.588 o
-6 -7 -4 4.073 2.797 3.219 399.104 o
-6 -7 -3 7.656 0.306 3.405 343.025 o
-6 -7 -2 2.288 0.229 3.465 359.192 o
-6 -7 -1 12.002 41.163 5.181 95.115 o
-6 -6 -18 1.465 8.698 4.715 190.426 o
-6 -6 -17 18.097 2.406 5.130 132.026 o
-6 -6 -16 15.734 16.802 4.898 126.624 o
-6 -6 -15 22.365 11.830 4.443 128.054 o
-6 -6 -14 4.718 10.114 4.643 186.973 o
-6 -6 -13 12.397 9.084 4.938 147.506 o
-6 -6 -12 15.521 11.754 7.745 63.826 o
-6 -6 -11 28.184 40.796 6.097 54.949 o
-6 -6 -10 0.426 0.510 3.798 301.310 o
-6 -6 -9 0.926 15.042 3.188 380.373 o
-6 -6 -8 51.249 41.070 5.458 35.819 o
-6 -6 -7 20.513 10.299 3.950 159.212 o
-6 -6 -6 10.596 7.343 2.936 355.380 o
-6 -6 -5 132.728 93.120 6.373 7.104 o
-6 -6 -4 10.377 3.467 3.211 336.616 o
-6 -6 -3 67.294 102.661 6.066 15.154 o
-6 -6 -2 37.935 26.971 3.947 69.480 o
-6 -6 -1 64.820 48.197 4.442 27.128 o
-6 -5 -21 12.112 4.299 4.746 166.340 o
-6 -5 -20 0.375 2.328 5.671 135.054 o
-6 -5 -19 1.408 -0.537 5.438 146.869 o
-6 -5 -18 10.659 36.053 6.166 82.597 o
-6 -5 -17 2.355 7.863 4.482 209.112 o
-6 -5 -16 7.674 0.046 3.989 256.333 o
-6 -5 -15 41.570 74.719 7.822 25.291 o
-6 -5 -14 55.691 34.077 5.967 33.542 o
-6 -5 -13 14.802 8.853 4.861 143.989 o
-6 -5 -12 71.198 73.276 7.324 16.701 o
-6 -5 -11 5.569 3.973 3.533 322.184 o
-6 -5 -10 148.964 143.151 9.931 4.514 o
-6 -5 -9 4.096 14.629 5.022 157.940 o
-6 -5 -8 7.305 8.948 2.752 433.035 o
-6 -5 -7 39.292 29.191 3.179 70.438 o
-6 -5 -6 9.256 4.087 2.461 522.143 o
-6 -5 -5 25.206 19.796 2.815 145.778 o
-6 -5 -4 8.225 6.680 2.470 513.014 o
-6 -5 -3 5.420 28.517 3.155 258.274 o
-6 -5 -2 15.884 28.334 3.793 142.866 o
-6 -5 -1 85.967 48.893 4.605 18.275 o
-6 -4 -23 15.487 18.261 8.246 55.206 o
-6 -4 -22 35.734 14.969 5.678 66.442 o
-6 -4 -21 1.562 -5.315 6.531 101.844 o
-6 -4 -20 30.704 37.781 9.753 31.317 o
-6 -4 -19 103.920 102.768 9.307 8.437 o
-6 -4 -18 9.337 2.290 6.252 105.940 o
-6 -4 -17 20.253 25.601 5.339 90.726 o
-6 -4 -16 56.665 31.570 6.965 30.659 o
-6 -4 -15 43.715 30.655 7.057 38.902 o
-6 -4 -14 74.079 80.841 9.881 13.149 o
-6 -4 -13 70.097 103.692 7.768 13.393 o
-6 -4 -12 137.992 139.084 7.317 5.308 o
-6 -4 -11 112.763 166.966 7.665 5.849 o
-6 -4 -10 114.175 151.268 7.296 6.268 o
-6 -4 -9 302.014 181.267 7.980 1.551 o
-6 -4 -8 54.625 58.539 5.013 28.941 o
-6 -4 -7 82.136 100.192 6.202 12.448 o
-6 -4 -6 43.797 37.704 4.339 49.078 o
-6 -4 -5 107.628 137.616 5.624 7.433 o
-6 -4 -4 11.853 5.226 1.750 641.254 o
-6 -4 -3 48.962 25.795 2.996 56.469 o
-6 -4 -2 36.317 70.242 4.513 39.144 o
-6 -4 -1 150.446 138.488 5.115 4.918 o
-6 -3 -24 18.801 14.166 5.683 98.359 o
-6 -3 -23 24.975 47.483 8.714 36.815 o
-6 -3 -22 152.120 226.940 14.705 2.958 o
-6 -3 -21 11.742 8.913 7.812 66.197 o
-6 -3 -20 0.741 6.626 4.897 179.131 o
-6 -3 -19 33.076 41.532 8.215 36.533 o
-6 -3 -18 165.378 154.257 13.353 3.553 o
-6 -3 -17 7.685 5.157 5.461 137.177 o
-6 -3 -16 23.820 47.922 5.682 59.672 o
-6 -3 -15 82.985 42.180 5.426 19.587 o
-6 -3 -14 6.984 7.580 3.571 293.488 o
-6 -3 -13 156.420 110.010 7.729 5.089 o
-6 -3 -12 2.457 5.856 3.672 310.680 o
-6 -3 -11 177.301 275.969 11.597 2.287 o
-6 -3 -10 133.273 234.094 10.695 3.540 o
-6 -3 -9 140.895 198.465 8.379 3.970 o
-6 -3 -8 132.180 95.216 4.778 7.278 o
-6 -3 -7 146.033 110.322 5.004 5.839 o
-6 -3 -6 105.243 140.576 6.182 7.421 o
-6 -3 -5 495.146 490.110 8.188 0.443 o
-6 -3 -4 128.539 141.542 3.703 6.040 o
-6 -3 -3 221.932 328.319 9.857 1.583 o
-6 -3 -2 53.366 56.390 2.914 34.306 o
-6 -3 -1 147.194 211.816 3.947 3.767 o
-6 -2 -25 0.308 3.928 6.112 116.121 o
-6 -2 -24 8.428 19.992 5.467 121.041 o
-6 -2 -23 66.948 95.446 10.392 12.723 o
-6 -2 -22 21.468 12.099 5.830 91.648 o
-6 -2 -21 50.483 57.648 5.816 29.858 o
-6 -2 -20 45.496 51.285 4.694 38.823 o
-6 -2 -19 21.256 23.837 4.248 115.626 o
-6 -2 -18 66.523 122.167 6.623 13.045 o
-6 -2 -17 42.803 30.749 4.208 55.839 o
-6 -2 -16 42.339 53.597 5.081 39.249 o
-6 -2 -15 26.244 33.633 4.164 86.446 o
-6 -2 -14 65.704 49.885 4.793 25.724 o
-6 -2 -13 33.910 66.845 4.204 44.248 o
-6 -2 -12 224.176 249.412 7.444 1.959 o
-6 -2 -11 121.736 148.316 5.881 6.067 o
-6 -2 -10 59.790 74.094 3.719 24.086 o
-6 -2 -9 177.403 196.746 5.682 3.141 o
-6 -2 -8 529.968 517.844 10.261 0.389 o
-6 -2 -7 518.489 563.896 13.310 0.376 o
-6 -2 -6 20.680 5.169 1.540 362.540 o
-6 -2 -5 796.406 692.119 9.247 0.187 o
-6 -2 -4 50.526 103.639 3.451 21.948 o
-6 -2 -3 41.226 33.926 2.510 65.394 o
-6 -2 -2 99.441 88.635 6.460 10.628 o
-6 -2 -1 36.723 56.307 4.497 45.751 o
-6 -1 -26 38.072 49.566 8.328 31.153 o
-6 -1 -25 35.183 26.382 8.266 39.555 o
-6 -1 -24 2.896 6.280 4.639 196.173 o
-6 -1 -23 35.455 65.644 6.102 36.206 o
-6 -1 -22 6.727 4.646 3.354 342.240 o
-6 -1 -21 9.073 17.348 4.661 159.170 o
-6 -1 -20 8.643 17.739 4.094 195.785 o
-6 -1 -19 102.968 142.514 7.223 7.348 o
-6 -1 -18 13.524 13.832 3.344 233.700 o
-6 -1 -17 31.003 69.261 5.884 39.105 o
-6 -1 -16 56.097 87.515 5.602 20.842 o
-6 -1 -15 99.869 80.243 5.899 11.348 o
-6 -1 -14 155.661 194.594 9.574 3.538 o
-6 -1 -13 110.838 210.350 8.683 4.805 o
-6 -1 -12 46.804 15.882 3.543 66.054 o
-6 -1 -11 228.179 319.575 8.344 1.584 o
-6 -1 -10 113.629 62.225 4.018 11.190 o
-6 -1 -9 98.176 122.420 5.215 9.082 o
-6 -1 -8 6.530 36.767 2.324 264.553 o
-6 -1 -7 171.273 99.884 3.310 4.936 o
-6 -1 -6 78.305 165.751 5.957 8.743 o
-6 -1 -5 9.104 7.961 2.203 550.580 o
-6 -1 -4 117.488 62.494 3.751 10.675 o
-6 -1 -3 14.088 18.134 2.346 289.209 o
-6 -1 -2 12.921 41.826 4.304 111.853 o
-6 -1 -1 62.710 101.095 4.700 17.385 o
-5 -9 -7 0.439 -6.255 7.985 68.189 o
-5 -9 -6 0.223 -0.072 5.838 127.577 o
-5 -9 -5 12.523 13.601 4.321 171.793 o
-5 -9 -4 11.755 13.533 5.989 103.631 o
-5 -9 -3 1.236 0.075 3.506 352.907 o
-5 -9 -2 0.431 8.150 3.392 366.356 o
-5 -9 -1 0.507 1.238 3.213 420.308 o
-5 -8 -14 26.367 44.996 6.545 50.984 o
-5 -8 -13 40.619 54.516 6.873 33.672 o
-5 -8 -12 28.378 34.155 6.282 57.066 o
-5 -8 -11 7.132 5.329 4.415 205.158 o
-5 -8 -10 14.699 13.023 3.789 194.516 o
-5 -8 -9 22.892 36.918 5.862 67.142 o
-5 -8 -8 7.806 12.634 4.873 159.322 o
-5 -8 -7 2.424 -2.334 4.107 256.173 o
-5 -8 -6 98.535 52.198 5.575 14.153 o
-5 -8 -5 21.231 26.428 5.387 86.771 o
-5 -8 -4 7.403 8.596 3.292 327.682 o
-5 -8 -3 14.967 41.758 4.738 96.006 o
-5 -8 -2 11.832 30.969 4.370 134.375 o
-5 -8 -1 11.513 4.875 3.633 261.011 o
-5 -7 -18 38.061 32.338 9.374 31.025 o
-5 -7 -17 41.975 76.068 10.892 18.708 o
-5 -7 -16 57.345 90.311 11.178 13.949 o
-5 -7 -15 7.939 22.111 7.716 65.934 o
-5 -7 -14 12.582 18.693 4.182 167.006 o
-5 -7 -13 75.032 66.966 6.375 17.395 o
-5 -7 -12 12.007 24.453 4.415 145.269 o
-5 -7 -11 10.644 18.780 4.020 186.634 o
-5 -7 -10 2.022 12.768 3.665 296.087 o
-5 -7 -9 21.274 11.826 3.303 180.832 o
-5 -7 -8 5.572 5.675 2.802 477.318 o
-5 -7 -7 6.503 -1.634 2.807 503.910 o
-5 -7 -6 12.188 2.886 2.844 381.684 o
-5 -7 -5 40.943 35.102 3.971 56.774 o
-5 -7 -4 37.318 21.212 3.923 77.345 o
-5 -7 -3 49.965 36.267 4.104 43.798 o
-5 -7 -2 13.820 9.240 3.324 254.391 o
-5 -7 -1 41.795 48.663 4.687 43.613 o
-5 -6 -22 3.122 9.199 6.559 98.635 o
-5 -6 -21 5.376 24.814 7.736 66.419 o
-5 -6 -20 40.214 35.228 7.968 35.373 o
-5 -6 -19 40.796 29.235 7.362 39.971 o
-5 -6 -18 33.997 26.663 5.374 63.293 o
-5 -6 -17 5.841 4.409 4.037 249.246 o
-5 -6 -16 23.590 14.886 4.572 114.374 o
-5 -6 -15 15.541 31.818 5.733 86.201 o
-5 -6 -14 14.868 24.832 5.093 111.005 o
-5 -6 -13 18.887 12.346 4.393 142.757 o
-5 -6 -12 7.077 10.589 3.501 290.362 o
-5 -6 -11 62.512 54.606 5.638 24.821 o
-5 -6 -10 41.395 58.172 4.474 40.142 o
-5 -6 -9 36.071 34.328 4.961 57.984 o
-5 -6 -8 51.198 89.526 5.379 22.573 o
-5 -6 -7 3.990 -2.318 2.598 618.470 o
-5 -6 -6 25.642 34.766 3.648 94.086 o
-5 -6 -5 324.391 265.139 8.619 1.148 o
-5 -6 -4 56.889 54.482 4.337 30.066 o
-5 -6 -3 5.271 35.349 4.854 132.079 o
-5 -6 -2 186.573 180.822 6.534 3.091 o
-5 -6 -1 93.579 47.683 3.699 16.803 o
-5 -5 -24 3.851 -0.374 6.299 108.859 o
-5 -5 -23 32.142 39.566 7.953 39.109 o
-5 -5 -22 12.444 -2.720 4.699 175.084 o
-5 -5 -21 10.196 28.463 6.056 91.969 o
-5 -5 -20 11.268 23.744 5.265 116.782 o
-5 -5 -19 6.570 3.371 3.906 264.046 o
-5 -5 -18 13.342 17.632 4.934 131.497 o
-5 -5 -17 49.469 38.867 5.903 36.466 o
-5 -5 -16 14.496 5.380 4.012 203.684 o
-5 -5 -15 4.556 -1.414 4.047 259.642 o
-5 -5 -14 25.971 34.287 7.204 51.190 o
-5 -5 -13 189.021 188.136 11.136 2.808 o
-5 -5 -12 42.587 32.547 4.209 54.830 o
-5 -5 -11 91.962 130.567 6.924 8.920 o
-5 -5 -10 20.949 47.807 3.950 84.654 o
-5 -5 -9 90.853 44.091 3.926 17.968 o
-5 -5 -8 204.353 271.886 8.191 2.046 o
-5 -5 -7 74.788 72.150 4.565 18.169 o
-5 -5 -6 10.156 17.776 2.794 305.123 o
-5 -5 -5 16.344 33.343 4.046 121.640 o
-5 -5 -4 33.414 45.267 3.796 61.897 o
-5 -5 -3 376.048 561.852 11.517 0.557 o
-5 -5 -2 31.814 48.472 4.150 59.507 o
-5 -5 -1 74.094 37.288 5.368 23.931 o
-5 -4 -25 23.278 36.106 8.280 43.959 o
-5 -4 -24 20.960 18.571 7.426 60.900 o
-5 -4 -23 20.128 5.154 6.250 90.178 o
-5 -4 -22 28.290 5.852 4.554 114.256 o
-5 -4 -21 27.233 21.568 5.418 78.994 o
-5 -4 -20 28.480 38.092 6.076 56.418 o
-5 -4 -19 25.191 17.725 4.989 95.560 o
-5 -4 -18 100.726 137.022 11.537 6.770 o
-5 -4 -17 54.298 85.376 8.027 18.772 o
-5 -4 -16 92.575 83.681 7.681 11.437 o
-5 -4 -15 35.581 34.655 4.017 65.986 o
-5 -4 -14 175.601 189.305 6.363 3.248 o
-5 -4 -13 32.150 30.818 3.148 86.757 o
-5 -4 -12 370.829 357.966 8.716 0.798 o
-5 -4 -11 82.170 147.799 5.873 9.301 o
-5 -4 -10 743.493 682.442 12.022 0.206 o
-5 -4 -9 19.750 29.412 3.316 135.451 o
-5 -4 -8 17.598 79.317 4.331 56.447 o
-5 -4 -7 369.275 576.015 9.485 0.560 o
-5 -4 -6 158.802 227.001 5.079 3.235 o
-5 -4 -5 243.456 223.241 5.564 1.914 o
-5 -4 -4 213.704 145.644 5.020 2.929 o
-5 -4 -3 103.021 122.634 4.473 8.695 o
-5 -4 -2 57.749 89.170 3.993 21.514 o
-5 -4 -1 19.851 7.497 1.337 372.032 o
-5 -3 -27 6.905 5.773 11.891 30.386 o
-5 -3 -26 14.112 15.682 6.625 82.890 o
-5 -3 -25 11.167 -1.653 9.895 43.429 o
-5 -3 -24 12.620 0.047 5.683 123.743 o
-5 -3 -23 19.715 49.702 7.543 47.164 o
-5 -3 -22 63.947 59.958 10.827 15.866 o
-5 -3 -21 5.506 15.630 4.393 193.654 o
-5 -3 -20 4.671 6.402 4.711 186.696 o
-5 -3 -19 176.080 293.506 13.435 2.139 o
-5 -3 -18 21.070 21.244 3.722 137.137 o
-5 -3 -17 22.514 89.794 5.320 39.863 o
-5 -3 -16 16.553 3.833 2.142 408.146 o
-5 -3 -15 59.583 75.737 4.456 23.046 o
-5 -3 -14 117.742 102.980 5.043 8.134 o
-5 -3 -13 44.922 74.860 6.562 26.575 o
-5 -3 -12 418.773 614.483 11.370 0.458 o
-5 -3 -11 169.059 207.063 8.731 3.112 o
-5 -3 -10 81.326 81.860 4.041 15.417 o
-5 -3 -9 365.056 273.979 5.563 0.964 o
-5 -3 -8 187.023 80.341 3.723 4.668 o
-5 -3 -7 233.553 369.365 7.491 1.374 o
-5 -3 -6 75.259 94.897 4.242 15.222 o
-5 -3 -5 386.138 368.585 6.723 0.746 o
-5 -3 -4 37.282 29.558 2.515 79.778 o
-5 -3 -3 830.364 612.581 10.061 0.188 o
-5 -3 -2 114.910 129.032 4.069 7.384 o
-5 -3 -1 15.469 16.057 1.497 360.682 o
-5 -2 -28 8.675 23.262 11.631 30.492 o
-5 -2 -27 12.142 16.318 10.763 35.305 o
-5 -2 -26 19.574 9.548 9.027 47.252 o
-5 -2 -25 46.033 58.235 8.243 25.830 o
-5 -2 -24 33.135 25.294 6.390 55.679 o
-5 -2 -23 53.943 66.875 8.848 20.317 o
-5 -2 -22 86.088 154.991 9.261 7.745 o
-5 -2 -21 63.291 61.008 7.985 19.751 o
-5 -2 -20 30.852 63.509 5.522 43.408 o
-5 -2 -19 112.721 205.852 8.847 4.805 o
-5 -2 -18 39.790 7.774 2.756 104.751 o
-5 -2 -17 157.505 124.079 4.815 4.941 o
-5 -2 -16 17.809 24.240 2.514 195.485 o
-5 -2 -15 82.564 71.845 3.630 16.549 o
-5 -2 -14 174.716 208.722 5.779 3.067 o
-5 -2 -13 146.698 180.251 5.263 4.243 o
-5 -2 -12 54.256 36.800 2.533 43.371 o
-5 -2 -11 22.442 75.611 4.817 49.568 o
-5 -2 -10 118.345 67.275 2.729 10.401 o
-5 -2 -9 42.459 36.274 2.518 60.716 o
-5 -2 -8 165.657 395.467 8.112 1.802 o
-5 -2 -7 347.672 308.997 6.060 0.962 o
-5 -2 -6 316.470 199.624 4.418 1.403 o
-5 -2 -5 1005.630 1160.040 11.944 0.097 o
-5 -2 -4 160.112 128.469 3.904 4.778 o
-5 -2 -3 146.698 201.755 5.401 3.887 o
-5 -2 -2 822.708 973.833 9.459 0.142 o
-5 -2 -1 596.987 705.510 8.628 0.270 o
-5 -1 -28 3.536 13.367 6.751 91.668 o
-5 -1 -27 38.096 55.629 11.520 20.712 o
-5 -1 -26 41.042 45.338 6.641 37.403 o
-5 -1 -25 73.301 103.095 9.394 11.902 o
-5 -1 -24 46.329 65.379 6.164 29.185 o
-5 -1 -23 4.978 4.149 4.661 192.370 o
-5 -1 -22 69.343 37.549 7.066 23.134 o
-5 -1 -21 20.084 35.193 4.473 96.101 o
-5 -1 -20 36.344 31.503 4.335 64.862 o
-5 -1 -19 29.227 28.867 4.096 85.825 o
-5 -1 -18 37.557 17.338 3.088 91.495 o
-5 -1 -17 136.801 98.407 5.694 6.716 o
-5 -1 -16 462.268 531.487 10.241 0.456 o
-5 -1 -15 340.571 353.630 16.795 0.863 o
-5 -1 -14 52.966 93.969 4.918 21.550 o
-5 -1 -13 344.286 300.944 6.996 0.988 o
-5 -1 -12 431.099 314.392 7.041 0.701 o
-5 -1 -11 202.232 241.884 5.486 2.305 o
-5 -1 -10 62.169 28.140 2.205 40.191 o
-5 -1 -9 549.566 372.551 6.958 0.449 o
-5 -1 -8 22.544 8.007 1.183 312.165 o
-5 -1 -7 24.607 78.774 3.228 52.250 o
-5 -1 -6 236.823 511.754 7.763 0.994 o
-5 -1 -5 18.214 71.614 3.663 66.596 o
-5 -1 -4 417.980 323.057 7.832 0.721 o
-5 -1 -3 420.820 431.849 7.165 0.599 o
-5 -1 -2 124.186 188.582 4.722 4.993 o
-5 -1 -1 90.737 149.620 4.669 8.543 o
-4 -9 -12 20.103 24.181 5.751 84.446 o
-4 -9 -11 17.518 22.241 5.849 89.120 o
-4 -9 -10 8.743 0.000 5.769 125.519 o
-4 -9 -9 0.580 -5.590 6.589 100.152 o
-4 -9 -8 11.114 17.196 14.322 20.510 o
-4 -9 -7 51.118 68.439 9.985 18.975 o
-4 -9 -6 73.258 106.402 12.673 9.774 o
-4 -9 -5 0.982 13.564 4.493 204.584 o
-4 -9 -4 12.464 11.539 3.469 242.289 o
-4 -9 -3 50.772 41.780 4.516 38.932 o
-4 -9 -2 2.183 -1.513 3.127 440.974 o
-4 -9 -1 0.015 1.873 3.031 472.482 o
-4 -8 -18 73.684 77.144 11.048 12.565 o
-4 -8 -17 13.477 14.619 6.822 80.206 o
-4 -8 -16 99.234 139.786 10.319 7.071 o
-4 -8 -15 98.335 101.424 8.949 9.154 o
-4 -8 -14 61.491 78.990 7.946 17.790 o
-4 -8 -13 1.002 5.638 4.471 214.769 o
-4 -8 -12 4.211 2.846 4.353 222.810 o
-4 -8 -11 24.563 25.274 5.266 83.086 o
-4 -8 -10 14.180 3.258 4.054 208.318 o
-4 -8 -9 65.600 40.483 6.249 25.571 o
-4 -8 -8 9.466 4.106 3.909 246.539 o
-4 -8 -7 23.329 22.713 5.818 78.718 o
-4 -8 -6 2.553 15.357 3.533 303.120 o
-4 -8 -5 81.036 128.563 6.755 10.328 o
-4 -8 -4 54.928 53.481 5.562 29.085 o
-4 -8 -3 14.555 10.719 4.235 174.063 o
-4 -8 -2 16.965 10.547 3.339 218.091 o
-4 -8 -1 17.672 27.480 3.896 132.905 o
-4 -7 -21 5.910 8.193 8.246 62.322 o
-4 -7 -20 10.281 16.321 12.065 28.682 o
-4 -7 -19 18.377 42.832 8.569 42.809 o
-4 -7 -18 63.504 82.897 10.679 14.033 o
-4 -7 -17 1.073 13.639 5.812 124.647 o
-4 -7 -16 9.306 26.908 20.485 10.140 o
-4 -7 -15 70.888 75.237 7.404 16.464 o
-4 -7 -14 33.128 16.910 3.683 98.143 o
-4 -7 -13 10.107 30.000 4.467 139.554 o
-4 -7 -12 23.084 21.814 3.896 121.739 o
-4 -7 -11 23.728 13.041 3.603 148.662 o
-4 -7 -10 82.727 91.759 6.364 12.998 o
-4 -7 -9 20.797 16.587 3.141 174.541 o
-4 -7 -8 26.987 14.591 3.217 139.183 o
-4 -7 -7 59.045 92.091 5.497 19.194 o
-4 -7 -6 11.418 17.732 3.316 237.504 o
-4 -7 -5 120.563 137.689 6.695 6.370 o
-4 -7 -4 184.626 254.118 8.699 2.412 o
-4 -7 -3 20.273 3.703 2.934 251.237 o
-4 -7 -2 48.987 56.067 4.178 35.378 o
-4 -7 -1 51.990 17.530 4.374 51.308 o
-4 -6 -24 17.970 8.571 6.339 88.764 o
-4 -6 -23 5.956 1.302 8.767 56.015 o
-4 -6 -22 0.574 3.242 5.683 134.275 o
-4 -6 -21 7.169 2.992 6.423 102.115 o
-4 -6 -20 1.177 5.642 5.892 124.239 o
-4 -6 -19 9.457 16.392 7.291 74.080 o
-4 -6 -18 14.115 14.641 4.438 156.060 o
-4 -6 -17 33.282 41.492 6.506 46.148 o
-4 -6 -16 1.381 14.621 4.493 201.999 o
-4 -6 -15 51.659 39.372 5.638 35.561 o
-4 -6 -14 15.597 23.195 4.078 146.050 o
-4 -6 -13 88.887 106.652 7.091 10.610 o
-4 -6 -12 44.865 58.898 5.631 33.480 o
-4 -6 -11 21.057 28.062 3.342 131.533 o
-4 -6 -10 9.044 38.795 4.661 120.447 o
-4 -6 -9 23.149 2.317 2.489 260.429 o
-4 -6 -8 70.646 160.638 7.906 9.298 o
-4 -6 -7 348.998 297.880 8.882 0.969 o
-4 -6 -6 172.753 264.080 10.075 2.481 o
-4 -6 -5 74.936 88.493 5.167 15.573 o
-4 -6 -4 97.709 65.739 4.650 13.390 o
-4 -6 -3 88.205 102.436 5.477 11.578 o
-4 -6 -2 114.216 120.986 5.811 7.544 o
-4 -6 -1 44.631 14.988 2.757 77.783 o
-4 -5 -26 0.019 6.621 8.940 54.271 o
-4 -5 -25 10.797 20.903 7.794 63.229 o
-4 -5 -24 9.387 20.622 7.174 74.508 o
-4 -5 -23 15.632 15.266 6.962 74.857 o
-4 -5 -22 14.073 32.386 7.563 59.173 o
-4 -5 -21 56.594 103.112 8.678 15.352 o
-4 -5 -20 56.574 92.609 8.167 17.062 o
-4 -5 -19 47.829 72.837 7.277 24.275 o
-4 -5 -18 3.767 9.493 4.488 202.914 o
-4 -5 -17 101.355 101.436 7.835 9.203 o
-4 -5 -16 19.071 8.382 3.355 208.294 o
-4 -5 -15 69.874 42.896 4.418 25.918 o
-4 -5 -14 230.570 251.394 10.661 1.835 o
-4 -5 -13 39.556 41.578 3.776 55.048 o
-4 -5 -12 225.989 275.297 6.967 1.812 o
-4 -5 -11 93.558 130.338 6.387 8.898 o
-4 -5 -10 827.280 752.788 12.753 0.168 o
-4 -5 -9 146.386 162.907 6.287 4.518 o
-4 -5 -8 235.130 222.466 7.201 1.990 o
-4 -5 -7 311.379 289.186 8.316 1.155 o
-4 -5 -6 407.560 417.326 9.821 0.635 o
-4 -5 -5 24.142 58.831 4.336 62.304 o
-4 -5 -4 124.892 89.562 3.830 8.260 o
-4 -5 -3 74.334 174.281 5.345 8.836 o
-4 -5 -2 51.592 91.765 4.092 23.422 o
-4 -5 -1 79.251 36.975 2.619 24.611 o
-4 -4 -27 4.032 6.623 6.870 90.308 o
-4 -4 -26 6.647 10.804 5.757 121.742 o
-4 -4 -25 10.676 14.983 8.680 53.548 o
-4 -4 -24 10.535 21.005 7.242 72.090 o
-4 -4 -23 6.510 1.522 5.087 162.142 o
-4 -4 -22 0.578 12.896 5.921 120.989 o
-4 -4 -21 19.923 44.276 4.979 77.318 o
-4 -4 -20 250.676 261.350 10.120 1.618 o
-4 -4 -19 134.774 172.957 8.287 4.631 o
-4 -4 -18 66.050 76.341 5.775 19.203 o
-4 -4 -17 44.462 51.916 4.838 38.978 o
-4 -4 -16 41.199 47.232 3.098 51.596 o
-4 -4 -15 501.800 575.034 8.271 0.390 o
-4 -4 -14 516.122 223.377 6.162 0.617 o
-4 -4 -13 407.604 348.887 6.671 0.717 o
-4 -4 -12 339.698 340.750 6.623 0.931 o
-4 -4 -11 187.810 210.222 5.300 2.799 o
-4 -4 -10 407.578 601.890 8.037 0.484 o
-4 -4 -9 130.592 160.097 4.879 5.351 o
-4 -4 -8 346.130 284.683 6.327 1.016 o
-4 -4 -7 84.489 53.254 3.067 18.997 o
-4 -4 -6 56.651 75.552 3.134 25.832 o
-4 -4 -5 239.488 179.518 4.246 2.235 o
-4 -4 -4 141.060 74.868 3.029 7.555 o
-4 -4 -3 279.086 450.388 7.108 0.951 o
-4 -4 -2 17.839 120.987 3.945 34.887 o
-4 -4 -1 520.833 412.182 7.621 0.460 o
-4 -3 -29 20.944 17.848 12.412 25.591 o
-4 -3 -28 25.260 20.170 8.506 45.984 o
-4 -3 -27 20.359 16.227 12.499 25.484 o
-4 -3 -26 4.113 6.264 5.822 124.853 o
-4 -3 -25 7.945 8.361 4.453 193.740 o
-4 -3 -24 6.697 10.235 4.128 222.781 o
-4 -3 -23 152.094 97.801 7.312 5.635 o
-4 -3 -22 172.107 132.018 7.260 4.100 o
-4 -3 -21 43.389 17.257 3.546 71.669 o
-4 -3 -20 113.012 194.470 6.380 5.261 o
-4 -3 -19 8.290 9.600 2.391 496.215 o
-4 -3 -18 304.322 462.654 10.065 0.836 o
-4 -3 -17 8.862 11.956 2.008 547.265 o
-4 -3 -16 184.064 317.003 6.561 2.042 o
-4 -3 -15 311.946 168.262 4.900 1.546 o
-4 -3 -14 213.109 168.134 5.425 2.719 o
-4 -3 -13 16.286 14.465 2.441 275.354 o
-4 -3 -12 286.423 136.384 4.348 1.929 o
-4 -3 -11 142.010 386.765 6.934 2.123 o
-4 -3 -10 162.985 62.013 2.974 6.415 o
-4 -3 -9 32.981 23.562 2.142 108.148 o
-4 -3 -8 9.232 33.817 2.756 220.244 o
-4 -3 -7 652.474 441.459 5.770 0.320 o
-4 -3 -6 80.512 176.626 3.898 8.332 o
-4 -3 -5 40.684 70.646 2.679 39.574 o
-4 -3 -4 106.782 190.366 4.313 5.847 o
-4 -3 -3 611.858 511.751 6.422 0.324 o
-4 -3 -2 280.983 565.232 6.817 0.764 o
-4 -3 -1 143.958 245.465 4.782 3.378 o
-4 -2 -29 14.347 9.588 6.327 93.436 o
-4 -2 -28 53.922 85.198 8.199 18.675 o
-4 -2 -27 25.131 25.437 8.410 45.208 o
-4 -2 -26 16.565 5.758 6.581 86.924 o
-4 -2 -25 12.176 3.199 3.333 300.325 o
-4 -2 -24 98.952 86.502 6.189 10.931 o
-4 -2 -23 96.114 156.389 8.644 7.072 o
-4 -2 -22 33.223 98.831 5.980 27.668 o
-4 -2 -21 45.065 62.828 5.296 32.935 o
-4 -2 -20 140.837 145.283 5.135 5.198 o
-4 -2 -19 150.505 133.484 4.829 5.042 o
-4 -2 -18 144.328 97.392 3.968 6.413 o
-4 -2 -17 234.037 355.676 6.206 1.424 o
-4 -2 -16 154.479 62.407 2.920 6.997 o
-4 -2 -15 80.173 60.436 3.039 19.251 o
-4 -2 -14 180.470 225.960 5.306 2.789 o
-4 -2 -13 84.115 37.680 2.667 22.237 o
-4 -2 -12 108.640 260.988 5.446 4.156 o
-4 -2 -11 608.045 495.639 7.215 0.333 o
-4 -2 -10 138.989 96.525 3.049 6.873 o
-4 -2 -9 54.980 150.089 3.610 13.867 o
-4 -2 -8 330.117 416.935 7.517 0.834 o
-4 -2 -7 213.427 357.178 7.655 1.558 o
-4 -2 -6 363.189 319.100 6.586 0.887 o
-4 -2 -5 250.915 140.833 3.402 2.354 o
-4 -2 -4 220.470 81.216 2.243 3.574 o
-4 -2 -3 59.630 201.556 4.041 9.178 o
-4 -2 -2 1952.820 2336.810 13.514 0.025 o
-4 -2 -1 586.730 929.562 7.404 0.221 o
-4 -1 -30 73.836 71.185 11.544 12.562 o
-4 -1 -29 41.534 26.213 10.242 27.526 o
-4 -1 -28 14.596 9.027 7.985 61.891 o
-4 -1 -27 11.098 6.194 9.635 45.105 o
-4 -1 -26 57.760 75.185 7.770 19.587 o
-4 -1 -25 41.828 20.546 4.886 60.285 o
-4 -1 -24 104.191 141.117 10.589 6.639 o
-4 -1 -23 78.352 90.892 6.443 13.850 o
-4 -1 -22 5.204 0.257 3.509 339.190 o
-4 -1 -21 32.881 24.061 3.874 85.488 o
-4 -1 -20 12.631 16.443 3.548 214.008 o
-4 -1 -19 75.490 87.281 5.877 15.159 o
-4 -1 -18 118.115 45.720 3.355 11.928 o
-4 -1 -17 39.713 89.127 4.578 29.535 o
-4 -1 -16 191.949 374.423 7.500 1.665 o
-4 -1 -15 156.607 287.043 6.518 2.645 o
-4 -1 -14 18.663 61.988 3.677 75.814 o
-4 -1 -13 153.097 10.679 1.765 9.677 o
-4 -1 -12 230.113 27.600 2.535 4.087 o
-4 -1 -11 942.932 527.644 7.979 0.168 o
-4 -1 -10 331.469 399.316 6.819 0.859 o
-4 -1 -9 228.063 349.447 6.231 1.488 o
-4 -1 -8 58.877 181.991 5.754 10.056 o
-4 -1 -7 65.079 83.436 3.505 20.220 o
-4 -1 -6 101.316 241.733 4.803 4.828 o
-4 -1 -5 55.688 37.974 1.861 42.383 o
-4 -1 -4 477.955 298.560 5.117 0.619 o
-4 -1 -3 450.007 453.791 6.132 0.531 o
-4 -1 -2 62.044 148.480 3.514 12.695 o
-4 -1 -1 439.607 236.761 4.380 0.783 o
-3 -10 -8 8.011 0.147 4.567 197.464 o
-3 -10 -7 8.466 2.602 6.546 97.609 o
-3 -10 -6 21.259 29.218 6.046 73.168 o
-3 -10 -5 46.694 39.430 8.745 28.078 o
-3 -10 -4 4.860 9.114 4.432 204.963 o
-3 -10 -3 2.600 1.841 3.403 368.482 o
-3 -10 -2 4.517 8.309 3.462 326.437 o
-3 -10 -1 6.473 24.962 4.934 141.488 o
-3 -9 -15 63.136 86.195 9.551 14.900 o
-3 -9 -14 47.183 30.680 6.080 40.846 o
-3 -9 -13 12.629 23.782 5.577 104.054 o
-3 -9 -12 25.774 29.381 5.800 69.302 o
-3 -9 -11 0.064 1.975 4.804 188.228 o
-3 -9 -10 51.497 51.266 6.913 28.320 o
-3 -9 -9 2.081 8.938 7.141 84.025 o
-3 -9 -8 10.416 13.659 5.414 125.683 o
-3 -9 -7 13.970 7.090 4.863 149.435 o
-3 -9 -6 5.951 2.084 3.409 348.214 o
-3 -9 -5 19.264 9.786 3.316 203.468 o
-3 -9 -4 23.972 33.849 4.212 91.597 o
-3 -9 -3 14.023 29.816 3.927 143.504 o
-3 -9 -2 16.839 11.819 3.127 229.130 o
-3 -9 -1 8.268 1.237 2.894 444.555 o
-3 -8 -20 2.322 2.759 5.669 134.305 o
-3 -8 -19 79.081 65.198 10.109 13.425 o
-3 -8 -18 77.738 95.945 18.045 7.169 o
-3 -8 -17 0.883 11.816 7.772 71.033 o
-3 -8 -16 43.877 57.814 7.129 29.990 o
-3 -8 -15 48.472 54.650 6.931 28.955 o
-3 -8 -14 119.657 133.553 9.665 6.113 o
-3 -8 -13 68.515 62.939 7.262 18.869 o
-3 -8 -12 2.124 9.892 4.819 180.320 o
-3 -8 -11 143.576 212.709 11.524 3.498 o
-3 -8 -10 8.777 8.703 4.719 171.680 o
-3 -8 -9 116.848 161.778 10.065 5.460 o
-3 -8 -8 34.164 26.899 3.223 85.779 o
-3 -8 -7 114.300 166.723 6.423 5.910 o
-3 -8 -6 39.037 65.197 4.999 37.417 o
-3 -8 -5 47.741 58.837 4.840 33.638 o
-3 -8 -4 61.082 70.026 5.097 22.869 o
-3 -8 -3 35.007 17.165 3.192 98.898 o
-3 -8 -2 89.720 38.210 3.952 19.227 o
-3 -8 -1 17.904 15.216 2.768 226.084 o
-3 -7 -23 8.279 18.639 10.069 40.684 o
-3 -7 -22 7.706 22.192 6.994 78.784 o
-3 -7 -21 17.910 47.317 9.201 37.691 o
-3 -7 -20 47.329 44.268 8.715 26.886 o
-3 -7 -19 3.230 30.334 7.548 69.027 o
-3 -7 -18 15.501 63.103 9.513 33.485 o
-3 -7 -17 9.508 13.541 4.585 168.956 o
-3 -7 -16 12.617 18.607 4.016 176.243 o
-3 -7 -15 79.143 49.592 5.470 19.589 o
-3 -7 -14 42.893 39.161 5.896 41.754 o
-3 -7 -13 6.788 9.098 3.180 350.800 o
-3 -7 -12 88.979 112.735 6.736 10.330 o
-3 -7 -11 15.827 23.115 3.811 156.119 o
-3 -7 -10 51.830 116.453 5.807 17.460 o
-3 -7 -9 23.991 26.213 3.315 122.650 o
-3 -7 -8 41.926 73.616 4.864 32.485 o
-3 -7 -7 263.301 272.239 8.576 1.494 o
-3 -7 -6 91.381 66.593 4.127 14.822 o
-3 -7 -5 173.952 301.685 7.844 2.245 o
-3 -7 -4 73.254 112.070 4.972 13.509 o
-3 -7 -3 58.837 33.120 3.061 39.378 o
-3 -7 -2 19.153 25.294 3.235 152.892 o
-3 -7 -1 116.144 71.838 3.997 10.182 o
-3 -6 -25 20.680 41.275 8.884 39.796 o
-3 -6 -24 3.039 13.115 8.159 63.754 o
-3 -6 -23 2.658 12.854 13.454 23.831 o
-3 -6 -22 0.724 3.727 3.550 341.847 o
-3 -6 -21 47.665 62.505 7.125 26.928 o
-3 -6 -20 82.693 144.435 8.882 8.602 o
-3 -6 -19 8.755 18.921 4.110 190.789 o
-3 -6 -18 15.890 26.241 4.551 121.883 o
-3 -6 -17 20.510 37.396 4.024 99.909 o
-3 -6 -16 49.570 85.146 5.890 23.425 o
-3 -6 -15 6.525 1.116 2.681 538.029 o
-3 -6 -14 71.073 73.481 4.885 18.865 o
-3 -6 -13 42.016 40.839 4.327 49.401 o
-3 -6 -12 120.149 143.427 5.306 6.371 o
-3 -6 -11 63.939 109.854 5.228 15.613 o
-3 -6 -10 62.414 57.937 5.039 25.013 o
-3 -6 -9 430.886 469.430 10.414 0.545 o
-3 -6 -8 381.291 381.183 9.470 0.737 o
-3 -6 -7 476.155 503.698 10.804 0.456 o
-3 -6 -6 9.110 10.883 2.908 355.824 o
-3 -6 -5 97.516 53.346 4.087 14.949 o
-3 -6 -4 127.536 294.069 7.121 3.126 o
-3 -6 -3 34.715 119.599 4.674 24.071 o
-3 -6 -2 180.409 256.356 6.521 2.506 o
-3 -6 -1 82.358 104.433 4.128 12.827 o
-3 -5 -27 13.560 4.574 6.322 97.864 o
-3 -5 -26 10.553 7.276 4.792 163.834 o
-3 -5 -25 37.972 51.657 7.383 34.275 o
-3 -5 -24 63.512 67.076 7.199 19.832 o
-3 -5 -23 4.329 4.042 5.535 138.672 o
-3 -5 -22 31.687 34.574 5.605 58.719 o
-3 -5 -21 68.344 39.426 5.799 25.358 o
-3 -5 -20 45.778 41.119 5.033 41.988 o
-3 -5 -19 109.244 72.441 5.819 10.605 o
-3 -5 -18 84.131 49.607 4.544 18.775 o
-3 -5 -17 152.072 117.301 6.762 5.207 o
-3 -5 -16 357.094 362.039 11.034 0.825 o
-3 -5 -15 371.270 427.141 11.755 0.699 o
-3 -5 -14 55.274 78.811 8.503 18.771 o
-3 -5 -13 326.325 347.478 7.067 0.967 o
-3 -5 -12 179.780 137.676 6.914 3.792 o
-3 -5 -11 557.723 350.092 7.519 0.453 o
-3 -5 -10 213.818 477.087 8.767 1.171 o
-3 -5 -9 305.787 341.046 8.267 1.060 o
-3 -5 -8 131.683 99.793 4.757 7.143 o
-3 -5 -7 221.239 238.920 7.031 2.058 o
-3 -5 -6 224.578 218.179 6.794 2.147 o
-3 -5 -5 65.460 103.036 4.885 16.278 o
-3 -5 -4 348.558 333.909 8.232 0.907 o
-3 -5 -3 259.507 77.311 3.536 2.730 o
-3 -5 -2 10.965 23.544 2.375 293.171 o
-3 -5 -1 29.969 40.856 2.106 87.692 o
-3 -4 -29 4.510 20.694 5.895 112.428 o
-3 -4 -28 21.268 71.467 7.813 36.603 o
-3 -4 -27 59.011 95.497 8.732 15.593 o
-3 -4 -26 9.940 11.654 4.961 149.768 o
-3 -4 -25 14.516 43.855 6.075 71.859 o
-3 -4 -24 5.914 2.816 3.978 259.229 o
-3 -4 -23 6.798 4.090 3.572 307.324 o
-3 -4 -22 97.031 69.207 6.769 12.288 o
-3 -4 -21 77.602 106.557 8.018 11.790 o
-3 -4 -20 7.764 6.810 2.916 405.699 o
-3 -4 -19 73.879 78.157 10.243 13.107 o
-3 -4 -18 1.659 7.109 3.458 349.565 o
-3 -4 -17 313.647 303.732 9.988 1.100 o
-3 -4 -16 237.605 417.832 12.373 1.176 o
-3 -4 -15 47.776 64.524 5.537 30.085 o
-3 -4 -14 514.513 637.814 18.775 0.342 o
-3 -4 -13 217.411 315.006 6.825 1.708 o
-3 -4 -12 173.776 203.511 6.392 3.127 o
-3 -4 -11 273.646 375.346 7.061 1.134 o
-3 -4 -10 1003.030 774.162 13.584 0.126 o
-3 -4 -9 206.217 203.512 5.486 2.534 o
-3 -4 -8 431.909 341.639 6.780 0.669 o
-3 -4 -7 62.899 34.138 4.594 32.260 o
-3 -4 -6 229.221 168.227 5.497 2.449 o
-3 -4 -5 205.222 275.738 6.930 2.031 o
-3 -4 -4 130.198 478.203 7.250 1.755 o
-3 -4 -3 444.844 565.612 8.823 0.458 o
-3 -4 -2 100.330 174.283 4.414 6.749 o
-3 -4 -1 976.372 1314.350 11.685 0.091 o
-3 -3 -30 15.558 16.509 5.336 112.800 o
-3 -3 -29 64.213 120.516 9.749 11.737 o
-3 -3 -28 19.952 54.087 7.033 49.008 o
-3 -3 -27 13.835 20.707 5.524 106.275 o
-3 -3 -26 4.038 14.781 4.852 168.134 o
-3 -3 -25 46.190 78.739 7.518 23.296 o
-3 -3 -24 5.534 3.683 3.636 306.478 o
-3 -3 -23 44.708 82.954 7.173 23.697 o
-3 -3 -22 16.963 30.724 4.485 112.388 o
-3 -3 -21 91.479 158.187 6.040 7.853 o
-3 -3 -20 159.597 217.488 8.039 3.234 o
-3 -3 -19 128.722 61.839 3.899 9.286 o
-3 -3 -18 127.618 119.223 4.622 6.746 o
-3 -3 -17 45.507 69.562 3.897 33.506 o
-3 -3 -16 37.152 42.462 3.304 60.808 o
-3 -3 -15 370.361 535.340 12.308 0.589 o
-3 -3 -14 17.534 29.674 2.077 189.516 o
-3 -3 -13 62.547 128.296 3.624 14.568 o
-3 -3 -12 135.830 291.138 5.368 3.027 o
-3 -3 -11 161.780 76.274 2.892 6.049 o
-3 -3 -10 357.762 183.940 4.314 1.203 o
-3 -3 -9 64.002 98.295 3.371 18.197 o
-3 -3 -8 10.536 51.406 2.344 150.770 o
-3 -3 -7 77.560 56.629 2.252 21.279 o
-3 -3 -6 946.173 789.428 7.930 0.136 o
-3 -3 -5 520.168 966.147 10.395 0.242 o
-3 -3 -4 121.268 88.687 2.581 8.798 o
-3 -3 -3 260.642 426.801 5.504 1.080 o
-3 -3 -2 624.176 588.922 6.593 0.289 o
-3 -3 -1 468.769 391.296 4.507 0.553 o
-3 -2 -31 38.635 54.979 7.533 32.337 o
-3 -2 -30 41.253 97.327 11.995 15.119 o
-3 -2 -29 64.246 88.324 9.398 14.629 o
-3 -2 -28 46.822 41.814 8.792 27.375 o
-3 -2 -27 98.003 89.005 7.879 10.277 o
-3 -2 -26 32.076 25.669 5.113 70.140 o
-3 -2 -25 45.881 77.394 9.482 20.032 o
-3 -2 -24 169.906 143.981 7.533 3.964 o
-3 -2 -23 8.768 13.907 3.749 235.692 o
-3 -2 -22 316.259 242.522 7.485 1.257 o
-3 -2 -21 205.495 209.423 6.742 2.476 o
-3 -2 -20 109.896 132.744 6.099 7.376 o
-3 -2 -19 26.004 8.025 3.684 146.951 o
-3 -2 -18 277.301 462.760 8.203 0.932 o
-3 -2 -17 48.883 61.779 3.099 35.429 o
-3 -2 -16 11.497 96.357 4.282 53.260 o
-3 -2 -15 32.539 5.944 1.566 174.847 o
-3 -2 -14 248.547 260.808 5.804 1.681 o
-3 -2 -13 6.814 5.563 1.292 1315.230 o
-3 -2 -12 67.697 132.141 3.583 13.139 o
-3 -2 -11 188.742 317.679 5.187 2.000 o
-3 -2 -10 84.321 278.035 4.425 4.798 o
-3 -2 -9 139.546 349.801 6.376 2.418 o
-3 -2 -8 17.928 165.754 3.684 22.389 o
-3 -2 -7 50.972 555.336 5.862 2.225 o
-3 -2 -6 1833.690 3369.040 18.552 0.020 o
-3 -2 -5 310.028 372.001 5.137 0.988 o
-3 -2 -4 123.658 244.202 3.928 3.992 o
-3 -2 -3 2611.410 1717.170 14.517 0.020 o
-3 -2 -2 5765.360 4556.200 25.465 0.004 o
-3 -2 -1 967.226 1066.800 9.505 0.108 o
-3 -1 -31 28.502 0.679 5.459 97.533 o
-3 -1 -30 13.231 24.107 7.485 64.529 o
-3 -1 -29 37.683 22.988 9.635 32.016 o
-3 -1 -28 0.481 -5.300 5.973 121.868 o
-3 -1 -27 62.738 69.394 6.610 20.466 o
-3 -1 -26 84.955 103.477 6.713 11.527 o
-3 -1 -25 86.095 131.636 7.254 9.394 o
-3 -1 -24 516.147 476.507 13.305 0.422 o
-3 -1 -23 80.082 177.021 12.691 6.526 o
-3 -1 -22 323.307 172.113 9.583 1.416 o
-3 -1 -21 293.428 246.918 15.563 1.305 o
-3 -1 -20 343.830 329.481 9.442 0.928 o
-3 -1 -19 102.382 85.700 5.004 10.871 o
-3 -1 -18 126.490 37.733 3.120 11.284 o
-3 -1 -17 246.118 382.231 8.229 1.254 o
-3 -1 -16 141.737 104.101 5.991 6.181 o
-3 -1 -15 10.482 20.672 3.005 259.870 o
-3 -1 -14 82.763 87.613 5.286 13.905 o
-3 -1 -13 621.433 713.443 9.279 0.254 o
-3 -1 -12 1904.480 2709.680 19.173 0.023 o
-3 -1 -11 1025.710 449.851 6.791 0.156 o
-3 -1 -10 505.892 808.391 8.729 0.294 o
-3 -1 -9 272.087 391.939 5.702 1.107 o
-3 -1 -8 1158.670 825.408 7.972 0.099 o
-3 -1 -7 1439.700 2509.670 14.805 0.034 o
-3 -1 -6 1500.370 1520.340 10.578 0.048 o
-3 -1 -5 228.489 824.555 8.710 0.590 o
-3 -1 -4 660.448 916.593 7.502 0.195 o
-3 -1 -3 855.833 988.609 7.961 0.134 o
-3 -1 -2 1100.670 1601.170 8.084 0.068 o
-3 -1 -1 92.662 756.026 5.330 1.096 o
-2 -10 -11 0.810 0.652 4.595 205.712 o
-2 -10 -10 9.180 6.770 5.831 118.143 o
-2 -10 -9 27.544 10.158 4.634 107.663 o
-2 -10 -8 3.329 15.420 6.380 101.446 o
-2 -10 -7 0.321 -2.506 4.707 196.216 o
-2 -10 -6 1.708 7.214 3.875 280.225 o
-2 -10 -5 13.389 16.643 5.057 128.089 o
-2 -10 -4 29.400 21.573 4.359 91.142 o
-2 -10 -3 10.140 15.703 4.254 182.314 o
-2 -10 -2 6.696 -2.688 3.971 262.477 o
-2 -10 -1 0.060 -3.258 5.613 138.037 o
-2 -9 -17 0.597 -2.476 4.774 190.766 o
-2 -9 -16 58.997 53.721 7.467 23.278 o
-2 -9 -15 7.208 10.922 3.741 258.120 o
-2 -9 -14 8.957 5.878 3.634 276.561 o
-2 -9 -13 6.214 18.862 3.924 220.152 o
-2 -9 -12 2.536 3.064 3.649 319.513 o
-2 -9 -11 84.116 106.055 6.708 11.462 o
-2 -9 -10 24.812 28.216 4.159 98.325 o
-2 -9 -9 1.861 20.848 3.455 297.465 o
-2 -9 -8 10.802 5.954 2.806 386.598 o
-2 -9 -7 3.915 11.060 2.627 512.495 o
-2 -9 -6 60.331 42.639 3.960 32.402 o
-2 -9 -5 2.848 14.744 3.803 266.464 o
-2 -9 -4 8.478 10.574 3.418 288.875 o
[truncated: 102,158 more chars]
