# Supplementary material for: Amycolachromones A–F, Isolated from a Streptomycin-Resistant Strain of the Deep-Sea Marine Actinomycete Amycolatopsis sp. WP1
Source: Mar Drugs. 2022 Feb 24;20(3):162. doi: 10.3390/md20030162 (PMC8949813; doi:10.3390/md20030162)
Supplement: Supplementary file 1 [file marinedrugs-20-00162-s001.zip › phem_6B-1/phem_6B-1/phem_6B-1/struct/tmp/temp_1.fcf]

#
# h,k,l, Fc-squared, Fo-squared, sigma(Fo-squared), status flag
#
data_temp_1
_shelx_title ' temp_1_a.res in P2(1)2(1)2(1)'
_shelx_refln_list_code          4
_shelx_F_calc_maximum      207.49
_exptl_crystal_F_000       672.00
_reflns_d_resolution_high  0.8001

loop_
 _space_group_symop_operation_xyz
 'x, y, z'
 '-x+1/2, -y, z+1/2'
 '-x, y+1/2, -z+1/2'
 'x+1/2, -y+1/2, -z'

_cell_length_a     7.7760
_cell_length_b     8.6993
_cell_length_c    26.8196
_cell_angle_alpha  90.000
_cell_angle_beta   90.000
_cell_angle_gamma  90.000

_shelx_F_squared_multiplier     1.000

loop_
 _refln_index_h
 _refln_index_k
 _refln_index_l
 _refln_F_squared_calc
 _refln_F_squared_meas
 _refln_F_squared_sigma
 _refln_observed_status
   2   0   0      20413.20       4622.58        21.74 o
   4   0   0         77.65        126.02         4.24 o
   6   0   0        654.14       1140.26        26.34 o
   8   0   0         46.65         12.44         8.20 o
   1   1   0       1940.07       3698.54        23.54 o
   2   1   0        401.86        436.64         3.97 o
   3   1   0       4199.35       2618.85        14.77 o
   4   1   0       1139.44        401.63         6.12 o
   5   1   0        540.96        738.34        10.03 o
   6   1   0          5.51          4.13         1.85 o
   7   1   0        177.82        143.43         7.60 o
   8   1   0          0.01          6.31         3.40 o
   9   1   0          5.43          1.44         5.59 o
   0   2   0         27.94       2581.84        19.33 o
   1   2   0       1468.21       1416.31         8.04 o
   2   2   0       1578.48       4385.53        23.20 o
   3   2   0       4880.25       4069.39        16.28 o
   4   2   0         58.33        409.52         4.98 o
   5   2   0        209.63        393.06         6.64 o
   6   2   0          0.17         13.59         2.93 o
   7   2   0          4.75          3.33         3.09 o
   8   2   0         38.01         35.93         5.88 o
   9   2   0         48.16         45.61         5.75 o
   1   3   0        197.77       1555.02         9.63 o
   2   3   0         20.97         93.98         3.76 o
   3   3   0          2.11        140.34         3.06 o
   4   3   0         18.10         28.51         1.35 o
   5   3   0          3.36         33.86         1.72 o
   6   3   0          2.42          3.32         2.28 o
   7   3   0         18.70         36.13         6.97 o
   8   3   0         42.17         40.60         5.50 o
   9   3   0          9.37          9.60         4.09 o
   0   4   0         45.87         53.39         3.37 o
   1   4   0       8643.93       8224.78        37.17 o
   2   4   0       1410.67       1014.36         9.19 o
   3   4   0         66.38         73.74         2.36 o
   4   4   0        116.24         94.88         3.28 o
   5   4   0          1.00          0.17         1.10 o
   6   4   0         14.31         25.13         2.68 o
   7   4   0        267.60        270.96        11.14 o
   8   4   0        220.13        138.91         8.97 o
   9   4   0         16.89          7.95         4.48 o
   1   5   0        189.11        233.64         5.80 o
   2   5   0        222.75        194.14         3.93 o
   3   5   0          3.99          2.42         1.03 o
   4   5   0         61.40         92.75         3.63 o
   5   5   0          0.05         -1.33         2.16 o
   6   5   0          0.87         11.61         3.17 o
   7   5   0         31.35         10.64         6.37 o
   8   5   0         76.42         88.79         9.09 o
   0   6   0          6.11         14.94         4.21 o
   1   6   0          7.03          1.70         1.74 o
   2   6   0         16.85         11.55         1.64 o
   3   6   0          3.84          5.48         1.30 o
   4   6   0         27.05         33.29         2.82 o
   5   6   0        142.53        188.32         7.79 o
   6   6   0         21.98         24.65         3.86 o
   7   6   0          1.81          6.31         4.16 o
   8   6   0          0.27         -0.80         5.44 o
   1   7   0         42.03         66.28         4.63 o
   2   7   0         75.61         47.05         3.45 o
   3   7   0         70.72         25.17         2.61 o
   4   7   0         62.18         53.41         3.94 o
   5   7   0        131.52        180.71         8.74 o
   6   7   0          1.80          9.01         3.44 o
   7   7   0          0.01          5.80         4.45 o
   0   8   0         29.35          4.56         4.41 o
   1   8   0        170.81        143.88         5.41 o
   2   8   0          0.69          5.40         2.21 o
   3   8   0          1.98          1.72         2.65 o
   4   8   0        158.97        194.37         8.26 o
   5   8   0          0.01         -2.38         4.11 o
   6   8   0         12.07         12.44         4.12 o
   1   9   0         80.95         63.97         3.98 o
   2   9   0          8.62          4.57         2.85 o
   3   9   0          3.08         24.54         3.70 o
   4   9   0          2.83          1.99         3.92 o
   5   9   0          0.04         -2.70         3.26 o
   0  10   0         65.74         69.07         6.45 o
   1  10   0          0.09         -0.89         3.73 o
   2  10   0         29.31         32.62         5.38 o
   3  10   0          3.54          0.16         3.99 o
   2   0   1       2848.20       2788.01        10.63 o
   3   0   1         97.10        263.97         3.37 o
   4   0   1       2349.90       1563.32        10.38 o
   5   0   1        770.02        880.81        10.75 o
   6   0   1         64.87        203.62         8.21 o
   7   0   1         18.68         41.69         4.69 o
   8   0   1          1.18         12.86         3.92 o
   9   0   1         10.06          9.81         4.01 o
  -9   1   1         15.39         12.35         4.83 o
  -8   1   1          4.44         60.06         6.55 o
  -7   1   1         49.47         41.67         4.72 o
  -6   1   1         82.43        100.48         4.67 o
  -5   1   1         78.11        148.70         4.64 o
  -4   1   1        469.14        235.31         4.35 o
  -3   1   1        121.62        751.40         5.30 o
  -2   1   1       7502.13      12388.25        28.58 o
  -1   1   1      14455.78       4228.46        24.45 o
   1   1   1      14451.52       4286.85        25.84 o
   2   1   1       7502.12      12340.28        28.25 o
   3   1   1        121.51        746.20         6.99 o
   4   1   1        470.42        245.95         4.54 o
   5   1   1         78.37        151.63         4.68 o
   6   1   1         82.79        101.59         4.73 o
   7   1   1         49.25         41.56         4.47 o
   8   1   1          4.40         50.09         5.42 o
   9   1   1         15.35         14.05         4.74 o
  -9   2   1         34.48         25.02         5.22 o
  -8   2   1         34.59         37.93         5.78 o
  -7   2   1        123.57        151.88         7.73 o
  -6   2   1         46.82         55.96         4.47 o
  -5   2   1        588.46        701.19         8.58 o
  -4   2   1        704.01        923.87         7.36 o
  -3   2   1        909.93       1060.27         9.45 o
  -2   2   1        615.18       1042.68         7.11 o
  -1   2   1       3186.77       2643.43        12.27 o
   0   2   1        820.12         82.07         2.52 o
   1   2   1       3185.51       2646.18        11.97 o
   2   2   1        614.61       1053.33         5.20 o
   3   2   1        909.59       1059.79         8.04 o
   4   2   1        703.41        911.72         6.87 o
   5   2   1        588.44        697.49        12.16 o
   6   2   1         46.57         53.75         3.78 o
   7   2   1        124.08        145.07         7.66 o
   8   2   1         34.47         43.79         8.02 o
   9   2   1         34.66         21.00         4.93 o
  -9   3   1         45.55         34.65         5.53 o
  -8   3   1        159.47        141.54         8.85 o
  -7   3   1         99.74         73.46         8.91 o
  -6   3   1        134.09        210.52         3.92 o
  -5   3   1         14.90         15.96         1.49 o
  -4   3   1        123.76        243.96         4.75 o
  -3   3   1        428.59        388.90         4.48 o
  -2   3   1       5743.79       4994.77        16.55 o
  -1   3   1        814.15        941.49         6.53 o
   0   3   1        965.21       1936.08        13.58 o
   1   3   1        813.30        939.00         7.48 o
   2   3   1       5744.86       4990.29        21.58 o
   3   3   1        427.55        392.18         4.08 o
   4   3   1        123.84        232.40         4.62 o
   5   3   1         14.80         14.87         1.43 o
   6   3   1        133.89        210.66         5.76 o
   7   3   1         99.30         81.56         6.53 o
   8   3   1        159.34        137.15         8.62 o
   9   3   1         45.68         36.89         5.54 o
  -9   4   1         33.74         32.00         5.43 o
  -8   4   1         14.29         13.64         4.43 o
  -7   4   1         37.03         78.11         8.16 o
  -6   4   1        144.53        137.64         5.08 o
  -5   4   1         23.11          7.45         1.33 o
  -4   4   1        456.25        409.66         7.57 o
  -3   4   1       1010.70       1306.31        11.61 o
  -2   4   1        950.73       1106.06         7.97 o
  -1   4   1       1013.31        747.37         8.31 o
   0   4   1       2156.07       1404.95        11.71 o
   1   4   1       1013.71        732.90         6.84 o
   2   4   1        950.74       1101.49         7.71 o
   3   4   1       1010.28       1291.13         9.45 o
   4   4   1        456.18        420.91         6.65 o
   5   4   1         23.06          7.06         1.79 o
   6   4   1        144.56        142.84         5.25 o
   7   4   1         36.92         82.02         6.77 o
   8   4   1         14.35         15.09         4.63 o
   9   4   1         33.76         42.38         6.03 o
  -8   5   1          5.45          6.64         4.87 o
  -7   5   1        130.46         59.44         7.11 o
  -6   5   1         89.29         48.59         4.58 o
  -5   5   1         63.90         37.06         5.33 o
  -4   5   1         73.08         36.75         2.60 o
  -3   5   1         32.37         40.61         2.09 o
  -2   5   1         36.30         18.22         1.70 o
  -1   5   1        486.19        329.84         7.31 o
   0   5   1          9.89          8.80         1.60 o
   1   5   1        485.82        324.70         6.86 o
   2   5   1         36.41         22.10         1.61 o
   3   5   1         32.34         47.44         1.96 o
   4   5   1         73.09         37.63         2.11 o
   5   5   1         64.01         43.23         4.62 o
   6   5   1         89.28         48.22         6.43 o
   7   5   1        130.24         70.57         7.98 o
   8   5   1          5.43          2.62         4.89 o
  -8   6   1         10.37          6.51         5.62 o
  -7   6   1          0.33          6.57         4.48 o
  -6   6   1         66.40         47.90         4.41 o
  -5   6   1         82.96         47.39         3.68 o
  -4   6   1         37.91         14.90         2.74 o
  -3   6   1         77.21        103.79         4.10 o
  -2   6   1        122.01        132.08         4.17 o
  -1   6   1         27.91         41.02         2.75 o
   0   6   1        170.51        266.64         7.61 o
   1   6   1         27.80         37.92         2.92 o
   2   6   1        121.94        131.79         3.77 o
   3   6   1         77.41        108.41         3.34 o
   4   6   1         37.87         14.89         2.24 o
   5   6   1         83.03         47.46         4.46 o
   6   6   1         66.33         49.15         7.66 o
   7   6   1          0.34          8.91         4.87 o
   8   6   1         10.34          7.88         4.58 o
  -7   7   1          7.11          7.36         4.41 o
  -6   7   1         12.55         40.91         5.15 o
  -5   7   1         41.43         48.37         4.66 o
  -4   7   1         55.17         17.42         4.35 o
  -3   7   1        117.80         71.40         3.97 o
  -2   7   1         23.30         38.48         2.93 o
  -1   7   1         25.46         81.47         3.82 o
   0   7   1        118.74         89.67         5.20 o
   1   7   1         25.45         81.10         5.05 o
   2   7   1         23.32         34.79         2.96 o
   3   7   1        117.56         72.14         3.68 o
   4   7   1         55.19         15.37         3.49 o
   5   7   1         41.29         56.65         5.07 o
   6   7   1         12.58         39.41         5.11 o
   7   7   1          7.07         -1.01         4.19 o
  -6   8   1         23.29         28.02         5.34 o
  -5   8   1         12.54          4.85         3.61 o
  -4   8   1         20.09         27.31         3.87 o
  -3   8   1         19.97         15.12         2.75 o
  -2   8   1         55.11         49.18         3.35 o
  -1   8   1         35.94         52.89         3.68 o
   0   8   1         21.40         18.70         3.23 o
   1   8   1         35.92         57.06         4.80 o
   2   8   1         55.12         46.72         3.72 o
   3   8   1         20.00          8.42         2.98 o
   4   8   1         20.14         31.29         4.18 o
   5   8   1         12.63          8.18         3.35 o
   6   8   1         23.21         33.46         5.34 o
  -5   9   1          0.37          1.23         3.19 o
  -4   9   1          0.23          1.86         3.01 o
  -3   9   1          8.28          1.23         2.88 o
  -2   9   1         20.72          7.16         2.92 o
  -1   9   1          1.05         14.08         2.50 o
   0   9   1         16.38         20.01         3.43 o
   1   9   1          1.04         14.10         2.62 o
   2   9   1         20.81          9.66         3.36 o
   3   9   1          8.24          6.46         4.15 o
   4   9   1          0.22         -2.11         2.81 o
   5   9   1          0.37          1.28         2.98 o
  -3  10   1          9.25         24.81         4.90 o
  -2  10   1          0.79         -3.24         5.58 o
  -1  10   1         17.28         14.54         4.18 o
   0  10   1         32.60         47.91         4.27 o
   1  10   1         17.26         12.58         4.29 o
   2  10   1          0.79         -0.67         4.25 o
   3  10   1          9.17         19.78         4.14 o
   2   0   2       2963.18       2885.12        22.91 o
   3   0   2         65.59        644.41         5.97 o
   4   0   2        176.66        186.13         3.73 o
   5   0   2          7.92         12.58         2.13 o
   6   0   2         93.61        155.09        10.24 o
   7   0   2         37.80         10.83         3.02 o
   8   0   2          4.51         25.70         4.33 o
   9   0   2          9.59          1.55         3.38 o
  -9   1   2         23.64         18.47         5.28 o
  -8   1   2         66.08         67.19         6.07 o
  -7   1   2         24.05         29.89         4.14 o
  -6   1   2         13.63         41.57         4.28 o
  -5   1   2        149.51        187.43         4.69 o
  -4   1   2         97.39        147.57         3.49 o
  -3   1   2       1028.51       1591.37         8.03 o
  -2   1   2       6839.48       7698.36        15.65 o
  -1   1   2       2779.51       1761.87        17.10 o
   1   1   2       2778.89       1745.98        10.07 o
   2   1   2       6838.83       7648.22        22.43 o
   3   1   2       1029.39       1614.37         8.35 o
   4   1   2         97.40        143.49         3.39 o
   5   1   2        149.93        185.81         4.79 o
   6   1   2         13.62         35.18         3.08 o
   7   1   2         24.11         41.38         7.05 o
   8   1   2         66.19         63.04         7.73 o
   9   1   2         23.59          6.02         4.67 o
  -9   2   2         80.93         79.63         8.44 o
  -8   2   2         47.55         84.48         8.07 o
  -7   2   2        158.30         96.34         6.27 o
  -6   2   2        100.15         88.09         6.42 o
  -5   2   2        759.01        967.87         9.40 o
  -4   2   2       1785.38       2322.51        13.43 o
  -3   2   2       5566.47       4528.31        25.31 o
  -2   2   2       1609.70        794.46         9.99 o
  -1   2   2       1054.98       1726.80         8.63 o
   0   2   2         83.23         95.92         2.26 o
   1   2   2       1054.29       1740.87         7.27 o
   2   2   2       1611.33        788.18         4.97 o
   3   2   2       5565.74       4512.74        14.00 o
   4   2   2       1785.15       2320.05        11.39 o
   5   2   2        759.61        989.52         7.86 o
   6   2   2         99.97         90.44         4.71 o
   7   2   2        158.29         89.71         5.62 o
   8   2   2         47.61         91.40         7.62 o
   9   2   2         80.97         86.86         7.77 o
  -9   3   2         70.93         74.40         7.55 o
  -8   3   2          1.13         16.25         4.16 o
  -7   3   2          9.58         11.22         4.17 o
  -6   3   2         73.25         56.04         2.90 o
  -5   3   2        110.35        128.24         4.04 o
  -4   3   2        243.18        561.77         6.78 o
  -3   3   2        568.90        585.32         6.55 o
  -2   3   2       1674.93       1563.80         8.73 o
  -1   3   2       1457.06       2291.35        17.83 o
   0   3   2       5798.79       6611.57        21.77 o
   1   3   2       1457.60       2285.75        10.77 o
   2   3   2       1675.72       1538.66        10.75 o
   3   3   2        569.39        582.72         5.46 o
   4   3   2        242.73        566.53         6.37 o
   5   3   2        110.73        128.73         4.00 o
   6   3   2         73.26         64.33         2.92 o
   7   3   2          9.47         10.12         4.28 o
   8   3   2          1.12         23.49         4.87 o
   9   3   2         70.79         83.53         7.66 o
  -9   4   2         42.85         44.35         6.22 o
  -8   4   2        117.50        164.92         9.60 o
  -7   4   2          9.45          4.94         3.52 o
  -6   4   2         40.03         69.81         4.48 o
  -5   4   2         62.65         88.62         3.97 o
  -4   4   2         11.43        120.25         3.92 o
  -3   4   2         88.43        173.22         4.39 o
  -2   4   2        344.62        873.62         9.38 o
  -1   4   2        918.95        913.85         7.66 o
   0   4   2        118.92          5.81         1.32 o
   1   4   2        920.65        895.44         8.87 o
   2   4   2        344.93        888.90         7.57 o
   3   4   2         88.44        166.45         4.01 o
   4   4   2         11.40        127.60         3.54 o
   5   4   2         62.85         90.56         3.36 o
   6   4   2         40.01         67.67         3.80 o
   7   4   2          9.41          5.80         3.62 o
   8   4   2        117.33        166.05         9.85 o
   9   4   2         42.76         41.94         6.44 o
  -8   5   2          8.74         13.52         4.10 o
  -7   5   2         14.28          7.19         3.80 o
  -6   5   2          8.34         28.16         3.77 o
  -5   5   2         31.32         48.18         4.12 o
  -4   5   2         43.31         91.20         4.07 o
  -3   5   2          8.22         23.40         2.36 o
  -2   5   2         83.80         58.46         2.39 o
  -1   5   2        872.67        664.20         8.11 o
   0   5   2         90.09        121.92         3.70 o
   1   5   2        872.20        670.06         8.46 o
   2   5   2         83.52         59.72         2.31 o
   3   5   2          8.17         26.27         1.47 o
   4   5   2         43.15         91.69         2.98 o
   5   5   2         31.34         42.72         3.92 o
   6   5   2          8.35         29.23         5.83 o
   7   5   2         14.21         11.68         4.31 o
   8   5   2          8.81         13.75         5.10 o
  -8   6   2          2.68          8.88         4.74 o
  -7   6   2         27.26         24.26         5.62 o
  -6   6   2         35.26         26.81         3.92 o
  -5   6   2        195.90        179.72         6.49 o
  -4   6   2        122.38        120.25         5.78 o
  -3   6   2        171.30        254.79         6.48 o
  -2   6   2        214.60        284.13         6.07 o
  -1   6   2        308.27        226.69         5.07 o
   0   6   2          9.68         47.29         3.59 o
   1   6   2        308.09        219.86         6.33 o
   2   6   2        213.96        280.76         5.61 o
   3   6   2        171.20        250.30         4.87 o
   4   6   2        122.12        112.07         4.66 o
   5   6   2        196.16        190.38        12.41 o
   6   6   2         35.19         27.25         3.65 o
   7   6   2         27.40         19.89         4.97 o
   8   6   2          2.67         12.23         5.22 o
  -7   7   2         11.15          8.41         4.57 o
  -6   7   2          2.92          0.23         3.44 o
  -5   7   2         15.95          9.18         3.30 o
  -4   7   2         54.48         55.72         4.15 o
  -3   7   2         24.35         25.14         3.21 o
  -2   7   2        110.55         86.53         4.14 o
  -1   7   2        169.81        148.21         4.56 o
   0   7   2          5.22         -0.03         2.46 o
   1   7   2        169.53        145.59         6.59 o
   2   7   2        110.36         90.25         4.21 o
   3   7   2         24.30         21.63         3.03 o
   4   7   2         54.53         56.41         5.04 o
   5   7   2         15.96          6.20         3.25 o
   6   7   2          2.93          2.22         3.10 o
   7   7   2         11.15          5.38         5.45 o
  -6   8   2         39.77         48.15         5.76 o
  -5   8   2          9.79         30.78         4.34 o
  -4   8   2         15.87         10.48         3.32 o
  -3   8   2         76.49         37.98         3.93 o
  -2   8   2         20.42         42.36         3.34 o
  -1   8   2          9.54         12.74         2.21 o
   0   8   2          6.90         33.20         3.88 o
   1   8   2          9.58          9.21         3.29 o
   2   8   2         20.44         40.80         3.48 o
   3   8   2         76.71         29.76         4.36 o
   4   8   2         15.92          9.35         3.43 o
   5   8   2          9.77         37.17         4.53 o
   6   8   2         39.75         46.79         6.03 o
  -5   9   2          0.14          8.10         3.37 o
  -4   9   2          2.86         -1.50         3.11 o
  -3   9   2         15.40         11.75         3.11 o
  -2   9   2         25.56         27.18         3.26 o
  -1   9   2          3.17          3.01         2.45 o
   0   9   2          0.31          7.28         2.49 o
   1   9   2          3.22          3.92         3.25 o
   2   9   2         25.61         29.16         4.12 o
   3   9   2         15.33          7.97         3.48 o
   4   9   2          2.89          0.91         3.36 o
   5   9   2          0.15          5.46         3.35 o
  -3  10   2          4.64          8.26         3.44 o
  -2  10   2          6.42         -2.67         3.95 o
  -1  10   2          6.28          0.81         3.73 o
   0  10   2          9.89         17.62         3.68 o
   1  10   2          6.32          3.33         3.86 o
   2  10   2          6.45          6.21         4.13 o
   3  10   2          4.69          4.52         5.53 o
   1   0   3         22.85         47.81         2.80 o
   2   0   3       4139.04       3181.30        20.44 o
   3   0   3       1661.74       1545.19         6.46 o
   4   0   3       2006.55       1828.78        11.59 o
   5   0   3         21.46         44.07         2.42 o
   6   0   3          3.81          1.06         1.34 o
   7   0   3          3.39          4.13         2.76 o
   8   0   3         15.88         29.26         4.73 o
   9   0   3         24.88         48.44         6.86 o
  -9   1   3          9.75          5.96         4.74 o
  -8   1   3         30.01         42.82         4.93 o
  -7   1   3        267.72        178.20         8.37 o
  -6   1   3         10.78         18.02         2.33 o
  -5   1   3        404.86        429.21         7.12 o
  -4   1   3        479.76        451.01         6.09 o
  -3   1   3        789.56        982.56         7.91 o
  -2   1   3       3684.21       3146.67        11.11 o
  -1   1   3       1431.73       2257.39         8.76 o
   0   1   3       4970.81       2652.15        18.15 o
   1   1   3       1432.85       2252.91        10.74 o
   2   1   3       3684.41       3155.01        11.44 o
   3   1   3        789.63        969.36         6.82 o
   4   1   3        480.94        454.61         5.94 o
   5   1   3        404.22        431.31         7.20 o
   6   1   3         10.78         22.47         2.64 o
   7   1   3        267.56        169.81         8.38 o
   8   1   3         30.11         48.54         5.24 o
   9   1   3          9.74          2.02         4.04 o
  -9   2   3         67.98         58.80         8.14 o
  -8   2   3         63.15         67.20         7.29 o
  -7   2   3          3.71         11.26         3.18 o
  -6   2   3         47.12         33.72         2.49 o
  -5   2   3        146.34        200.52         5.37 o
  -4   2   3         72.44        200.32         4.02 o
  -3   2   3       2752.16       1706.66        14.43 o
  -2   2   3        760.47        862.76         7.63 o
  -1   2   3       2357.65       3292.01        23.67 o
   0   2   3         30.33        125.42         2.10 o
   1   2   3       2357.54       3270.21        25.94 o
   2   2   3        761.12        873.80         6.06 o
   3   2   3       2749.54       1724.25         9.51 o
   4   2   3         72.53        200.37         3.49 o
   5   2   3        146.06        195.88         5.07 o
   6   2   3         46.94         32.59         4.09 o
   7   2   3          3.78         11.36         3.23 o
   8   2   3         63.04         53.05         5.80 o
   9   2   3         67.70         60.17         7.61 o
  -9   3   3         15.23         28.11         6.92 o
  -8   3   3         35.07         38.90         5.39 o
  -7   3   3         18.18         80.33         6.37 o
  -6   3   3        213.16        326.31         9.80 o
  -5   3   3        801.65        608.83        10.00 o
  -4   3   3        536.28        508.62         6.38 o
  -3   3   3        228.83        424.19         5.47 o
  -2   3   3       1267.38       2175.06        13.47 o
  -1   3   3        370.26        788.46         6.50 o
   0   3   3         41.28        454.53         5.14 o
   1   3   3        369.56        792.94         8.27 o
   2   3   3       1267.55       2142.19        12.08 o
   3   3   3        228.79        418.25         4.71 o
   4   3   3        535.96        528.58         6.12 o
   5   3   3        800.81        601.10         8.07 o
   6   3   3        213.43        337.62         7.63 o
   7   3   3         18.22         74.06         5.26 o
   8   3   3         35.05         40.38         5.56 o
   9   3   3         15.10         25.65         5.37 o
  -8   4   3         40.39         54.80         6.13 o
  -7   4   3          8.88          4.63         3.36 o
  -6   4   3         52.29         25.64         2.98 o
  -5   4   3        103.80        121.88         4.45 o
  -4   4   3        267.58        447.63         7.06 o
  -3   4   3        473.98        562.15         8.77 o
  -2   4   3        505.77        489.08         7.46 o
  -1   4   3        554.87        351.17         4.78 o
   0   4   3       1096.94        937.64        12.74 o
   1   4   3        555.30        353.56         4.93 o
   2   4   3        506.05        491.43         6.16 o
   3   4   3        473.95        548.84         9.62 o
   4   4   3        267.57        455.21         6.21 o
   5   4   3        104.13        123.99         4.66 o
   6   4   3         52.15         25.40         2.77 o
   7   4   3          8.84          0.95         3.57 o
   8   4   3         40.25         39.43         5.91 o
  -8   5   3         73.45         65.40         7.00 o
  -7   5   3          4.63          3.05         4.17 o
  -6   5   3          5.27         28.34         3.14 o
  -5   5   3        368.82        558.41        11.45 o
  -4   5   3         68.15        173.21         5.31 o
  -3   5   3        236.05         76.84         3.51 o
  -2   5   3        366.55        291.18         5.12 o
  -1   5   3        105.90        255.73         5.09 o
   0   5   3         74.43        322.03         6.14 o
   1   5   3        105.75        253.47         5.72 o
   2   5   3        365.75        296.74         4.94 o
   3   5   3        235.66         78.22         3.85 o
   4   5   3         68.28        169.97         4.52 o
   5   5   3        368.56        574.79        10.86 o
   6   5   3          5.20         26.05         3.26 o
   7   5   3          4.67          0.09         4.76 o
   8   5   3         73.40         66.65        11.33 o
  -8   6   3         41.60         23.83         6.87 o
  -7   6   3          3.71         15.53         4.82 o
  -6   6   3         84.70        102.03         6.03 o
  -5   6   3          5.31         35.13         4.82 o
  -4   6   3         85.02        101.81         5.44 o
  -3   6   3         24.75        118.87         4.65 o
  -2   6   3        329.37        531.74         7.79 o
  -1   6   3        271.96        141.44         4.27 o
   0   6   3         20.50         70.80         3.90 o
   1   6   3        271.36        137.14         6.39 o
   2   6   3        329.46        521.84         8.22 o
   3   6   3         24.92        116.97         3.29 o
   4   6   3         84.77        103.54         3.69 o
   5   6   3          5.34         32.78         4.58 o
   6   6   3         84.89         89.93         5.79 o
   7   6   3          3.70          9.35         4.94 o
   8   6   3         41.69         33.10         6.48 o
  -7   7   3          5.91          4.51         4.35 o
  -6   7   3          8.74          0.30         3.38 o
  -5   7   3         44.25         36.05         4.08 o
  -4   7   3         15.13          3.68         2.92 o
  -3   7   3         57.51         32.92         3.04 o
  -2   7   3         51.45         78.72         4.74 o
  -1   7   3         25.21         34.51         2.99 o
   0   7   3        291.91        183.84         5.65 o
   1   7   3         25.08         30.45         3.74 o
   2   7   3         51.75         80.74         4.62 o
   3   7   3         57.34         28.26         3.25 o
   4   7   3         15.11          4.02         3.29 o
   5   7   3         44.22         34.96         4.28 o
   6   7   3          8.77          3.89         3.28 o
   7   7   3          5.93          5.47         4.36 o
  -6   8   3          8.60          8.40         4.60 o
  -5   8   3         14.18         41.50         4.71 o
  -4   8   3         14.16         10.65         4.21 o
  -3   8   3         34.39         17.06         3.17 o
  -2   8   3         67.44         54.14         3.64 o
  -1   8   3        175.44        232.80         6.58 o
   0   8   3         14.29         24.23         2.78 o
   1   8   3        175.59        220.95        12.50 o
   2   8   3         67.35         48.20         3.76 o
   3   8   3         34.39         18.23         3.94 o
   4   8   3         14.12         14.44         3.59 o
   5   8   3         14.16         40.34         4.44 o
   6   8   3          8.63         11.12         4.32 o
  -5   9   3          1.03          0.07         3.48 o
  -4   9   3         50.70         41.52         4.49 o
  -3   9   3         14.69         29.63         3.90 o
  -2   9   3         13.48         13.58         3.16 o
  -1   9   3         49.98         59.47         4.53 o
   0   9   3         75.24         80.49         5.21 o
   1   9   3         49.86         63.51         7.17 o
   2   9   3         13.46         18.86         4.29 o
   3   9   3         14.67         19.71         4.04 o
   4   9   3         50.62         47.88         5.29 o
   5   9   3          1.01          0.18         3.31 o
  -3  10   3          2.30          1.83         3.38 o
  -2  10   3         10.64         15.61         4.23 o
  -1  10   3          7.14          9.44         2.97 o
   0  10   3          2.47         18.76         3.92 o
   1  10   3          7.17          4.28         3.41 o
   2  10   3         10.65         16.66         3.83 o
   3  10   3          2.27         -1.72         4.28 o
   0   0   4      43052.20      17251.76        51.07 o
   1   0   4        224.33        273.70         4.46 o
   2   0   4       3983.03       8894.35        23.95 o
   3   0   4       1945.32       2295.09        12.89 o
   4   0   4        187.38        576.38         4.77 o
   5   0   4         36.03         24.65         2.07 o
   6   0   4        402.87        350.85         6.58 o
   7   0   4         21.65          9.43         3.24 o
   8   0   4          2.14         -0.03         3.21 o
   9   0   4          2.90         -1.28         4.21 o
  -9   1   4          3.15         11.24         4.60 o
  -8   1   4         70.04         96.90         7.02 o
  -7   1   4        114.87         92.15         6.56 o
  -6   1   4        108.90         62.11         3.73 o
  -5   1   4        355.46        321.08         7.78 o
  -4   1   4        432.78        296.73         5.09 o
  -3   1   4        664.31        910.98         7.46 o
  -2   1   4        913.21       2075.82        12.54 o
  -1   1   4       1635.02       1586.74        11.60 o
   0   1   4        644.46        856.37         5.63 o
   1   1   4       1634.26       1619.18        12.55 o
   2   1   4        912.60       2058.80        13.69 o
   3   1   4        664.04        888.64         7.33 o
   4   1   4        432.33        288.77         5.43 o
   5   1   4        355.21        305.74         6.20 o
   6   1   4        108.38         60.91         3.88 o
   7   1   4        114.89         85.64         6.27 o
   8   1   4         69.98        111.17         7.48 o
   9   1   4          3.16          9.61         4.68 o
  -9   2   4          4.34         12.84         4.88 o
  -8   2   4         28.96         20.30         4.99 o
  -7   2   4        123.47        163.52         7.85 o
  -6   2   4         52.86        103.00         3.43 o
  -5   2   4        167.10        127.68         3.88 o
  -4   2   4        201.46         80.72         2.23 o
  -3   2   4        117.15        242.71         3.90 o
  -2   2   4         83.93        286.50         3.57 o
  -1   2   4        154.27        401.06         4.55 o
   0   2   4       1621.30       4533.95        20.72 o
   1   2   4        154.19        394.33         3.65 o
   2   2   4         84.97        277.33         3.47 o
   3   2   4        116.87        233.78         3.50 o
   4   2   4        200.89         88.35         2.52 o
   5   2   4        167.09        128.05         4.27 o
   6   2   4         52.70        107.65         3.44 o
   7   2   4        123.77        158.93         7.35 o
   8   2   4         28.92         31.44         5.58 o
   9   2   4          4.27         18.25         5.73 o
  -9   3   4         14.18          6.81         4.03 o
  -8   3   4         40.12         42.34         5.38 o
  -7   3   4        104.52        154.27         8.23 o
  -6   3   4        105.51        140.68         3.68 o
  -5   3   4         31.93         29.38         2.50 o
  -4   3   4        124.94        189.20         4.29 o
  -3   3   4        117.06         88.14         2.57 o
  -2   3   4         22.65          9.13         2.24 o
  -1   3   4       3786.64       3465.56        16.50 o
   0   3   4        115.60          7.14         0.99 o
   1   3   4       3785.98       3409.27        12.73 o
   2   3   4         22.68          9.14         1.24 o
   3   3   4        117.14         85.54         2.29 o
   4   3   4        125.12        191.07         4.04 o
   5   3   4         32.16         28.01         2.12 o
   6   3   4        105.54        156.06         5.53 o
   7   3   4        104.69        149.64         7.17 o
   8   3   4         40.24         50.45         5.97 o
   9   3   4         14.25          4.75         4.16 o
  -8   4   4        164.09        142.47         8.82 o
  -7   4   4        111.60        118.63         7.45 o
  -6   4   4          8.55          5.19         1.74 o
  -5   4   4        194.42        144.75         4.99 o
  -4   4   4        145.15         74.41         3.01 o
  -3   4   4        106.73        475.28         7.21 o
  -2   4   4        528.78        609.81         7.31 o
  -1   4   4        702.94        893.39         7.78 o
   0   4   4         11.22         21.26         1.40 o
   1   4   4        702.94        909.91         8.32 o
   2   4   4        528.65        600.54         6.28 o
   3   4   4        106.60        470.45         5.55 o
   4   4   4        144.88         69.56         2.54 o
   5   4   4        194.31        143.27         5.28 o
   6   4   4          8.56          2.17         2.01 o
   7   4   4        111.38        123.43         8.06 o
   8   4   4        164.09        140.51         9.16 o
  -8   5   4         15.67         37.13         6.00 o
  -7   5   4         35.26         35.14         4.56 o
  -6   5   4          8.01          6.64         2.45 o
  -5   5   4         37.25         44.99         3.77 o
  -4   5   4        141.61         89.01         3.81 o
  -3   5   4        343.04        331.87         8.18 o
  -2   5   4        352.77        544.50         8.14 o
  -1   5   4        571.77        689.61         8.13 o
   0   5   4       1885.43       2845.99        15.38 o
   1   5   4        571.45        704.75         9.32 o
   2   5   4        352.66        567.10         6.58 o
   3   5   4        343.18        320.13         4.89 o
   4   5   4        141.18         89.04         3.38 o
   5   5   4         37.28         46.07         4.37 o
   6   5   4          8.02          6.46         2.45 o
   7   5   4         35.19         46.78         6.74 o
   8   5   4         15.59         37.44         6.82 o
  -8   6   4          8.91         31.86         6.12 o
  -7   6   4          6.20          1.84         3.88 o
  -6   6   4          7.88          3.45         3.19 o
  -5   6   4         54.08         54.15         4.31 o
  -4   6   4         93.20         65.34         4.62 o
  -3   6   4        139.75        292.27         7.08 o
  -2   6   4        170.93        265.55         5.26 o
  -1   6   4        173.06        247.52         5.47 o
   0   6   4        187.15        158.04         4.55 o
   1   6   4        173.05        249.23         8.41 o
   2   6   4        170.56        259.68         5.95 o
   3   6   4        139.27        293.01         4.93 o
   4   6   4         93.39         60.83         4.67 o
   5   6   4         53.82         47.19         5.75 o
   6   6   4          7.89          6.73         3.09 o
   7   6   4          6.19          4.65         4.32 o
   8   6   4          8.91         25.89         7.81 o
  -7   7   4          6.23          4.93         4.37 o
  -6   7   4          4.79          2.78         3.20 o
  -5   7   4         31.86         21.08         3.90 o
  -4   7   4        194.50        252.56         8.65 o
  -3   7   4         77.88        111.38         4.94 o
  -2   7   4         47.99         54.50         3.49 o
  -1   7   4        121.55        109.57         4.30 o
   0   7   4         36.89        102.50         4.07 o
   1   7   4        121.18        111.12         6.28 o
   2   7   4         48.34         50.69         4.53 o
   3   7   4         77.86        114.49         7.26 o
   4   7   4        194.17        253.22         9.86 o
   5   7   4         31.91         16.68         3.60 o
   6   7   4          4.83         -1.97         3.60 o
   7   7   4          6.23          1.40         4.70 o
  -6   8   4         15.97         17.69         4.81 o
  -5   8   4          7.04          8.54         3.27 o
  -4   8   4         52.28         53.15         5.53 o
  -3   8   4         52.56         69.60         5.07 o
  -2   8   4         44.60         65.16         3.97 o
  -1   8   4        178.46         82.42         4.19 o
   0   8   4        116.05         71.08         4.07 o
   1   8   4        178.41         87.17         6.22 o
   2   8   4         44.53         61.09         7.03 o
   3   8   4         52.61         76.04         6.51 o
   4   8   4         52.39         46.44         5.47 o
   5   8   4          7.06          3.69         3.27 o
   6   8   4         15.98         20.66         5.61 o
  -5   9   4         13.50         13.45         5.95 o
  -4   9   4         11.22         11.47         3.45 o
  -3   9   4         27.92         33.64         4.19 o
  -2   9   4          8.59         10.51         3.40 o
  -1   9   4          8.72         21.17         3.11 o
   0   9   4          0.80          3.08         3.15 o
   1   9   4          8.75         18.92         4.18 o
   2   9   4          8.58         19.34         4.75 o
   3   9   4         27.79         37.63         5.37 o
   4   9   4         11.25         13.36         4.00 o
   5   9   4         13.47         13.90         3.95 o
  -3  10   4          5.62          9.06         4.40 o
  -2  10   4         26.84         21.44         4.33 o
  -1  10   4          1.04          6.04         3.13 o
   0  10   4         47.68         23.61         4.63 o
   1  10   4          1.04         -1.45         3.53 o
   2  10   4         26.87         20.48         4.30 o
   3  10   4          5.64         10.58         3.71 o
   1   0   5         34.35         38.50         1.70 o
   2   0   5       1017.63        485.77         6.04 o
   3   0   5        910.13        856.26        11.28 o
   4   0   5         23.88         72.70         1.96 o
   5   0   5         39.73         60.40         1.84 o
   6   0   5        106.58         45.26         2.67 o
   7   0   5         81.65         37.71         3.94 o
   8   0   5          8.59         18.80         3.92 o
   9   0   5          8.31          2.42         4.26 o
  -9   1   5          6.30         14.55         5.83 o
  -8   1   5         41.08         21.86         5.07 o
  -7   1   5         49.83         81.12         4.65 o
  -6   1   5         11.37          7.91         2.19 o
  -5   1   5         13.77         71.18         3.64 o
  -4   1   5         37.55         37.74         1.85 o
  -3   1   5        278.01        819.51         8.66 o
  -2   1   5        576.05       1167.52         7.93 o
  -1   1   5       1133.10       1669.95        10.76 o
   0   1   5          8.24        824.90         6.21 o
   1   1   5       1132.12       1674.65        10.59 o
   2   1   5        576.82       1151.95         9.98 o
   3   1   5        277.79        840.11         6.81 o
   4   1   5         37.58         36.21         1.96 o
   5   1   5         13.88         72.44         3.82 o
   6   1   5         11.37          8.73         2.02 o
   7   1   5         49.71         84.11         5.30 o
   8   1   5         41.08         25.80         4.54 o
   9   1   5          6.29         17.23         4.89 o
  -9   2   5         12.16          4.16         7.07 o
  -8   2   5         79.72         57.17         7.62 o
  -7   2   5        248.36        187.81         8.36 o
  -6   2   5        745.03        687.88         9.19 o
  -5   2   5        981.67       1152.94        11.87 o
  -4   2   5        226.68        139.97         3.38 o
  -3   2   5        339.02        369.72         5.11 o
  -2   2   5       1762.84        831.38         6.74 o
  -1   2   5       3402.24       3477.79        13.50 o
   0   2   5        561.11       1296.02         8.33 o
   1   2   5       3405.05       3439.11        12.45 o
   2   2   5       1763.36        813.33         5.77 o
   3   2   5        338.76        367.45         4.27 o
   4   2   5        226.76        137.39         4.23 o
   5   2   5        980.90       1192.41        12.64 o
   6   2   5        744.43        704.36        11.03 o
   7   2   5        248.42        194.36         8.10 o
   8   2   5         79.79         66.49         5.49 o
   9   2   5         12.16          6.07         4.18 o
  -9   3   5         39.93         75.26         7.11 o
  -8   3   5         27.29         20.07         4.17 o
  -7   3   5          2.75         10.10         4.53 o
  -6   3   5        444.99        487.11         8.14 o
  -5   3   5        413.79        366.33         6.68 o
  -4   3   5         44.34         70.21         2.66 o
  -3   3   5        587.75        960.23        10.33 o
  -2   3   5        203.84         70.99         3.19 o
  -1   3   5       1138.84        670.12         5.53 o
   0   3   5        214.63        414.54         4.25 o
   1   3   5       1137.66        676.97         5.22 o
   2   3   5        203.42         65.66         2.15 o
   3   3   5        587.26        985.17         8.51 o
   4   3   5         44.43         65.59         2.57 o
   5   3   5        414.87        362.39         5.34 o
   6   3   5        444.72        484.75        10.59 o
   7   3   5          2.70          4.77         2.69 o
   8   3   5         27.12         27.39         4.96 o
   9   3   5         39.73         75.85         7.59 o
  -8   4   5         45.24         48.58         5.81 o
  -7   4   5         26.36         40.62         4.88 o
  -6   4   5        112.01        136.77         5.59 o
  -5   4   5        225.04        221.87         5.53 o
  -4   4   5        221.51        178.42         4.22 o
  -3   4   5        185.59        274.05         6.89 o
  -2   4   5        379.95        598.91         7.37 o
  -1   4   5       1436.38       1781.26        10.79 o
   0   4   5         67.34        405.05         4.83 o
   1   4   5       1435.35       1765.87         9.49 o
   2   4   5        380.49        599.10         6.00 o
   3   4   5        185.35        265.95         5.28 o
   4   4   5        221.86        173.62         4.76 o
   5   4   5        224.92        213.80         6.17 o
   6   4   5        111.77        136.26         7.10 o
   7   4   5         26.29         39.87         5.33 o
   8   4   5         45.22         42.94         5.82 o
  -8   5   5         58.45         63.11         7.76 o
  -7   5   5         20.63         11.87         3.54 o
  -6   5   5         30.38         19.67         2.80 o
  -5   5   5         12.13         33.14         4.02 o
  -4   5   5         22.18         58.47         4.31 o
  -3   5   5         75.41        102.41         4.86 o
  -2   5   5         50.59         12.90         1.31 o
  -1   5   5        148.88        134.67         3.53 o
   0   5   5        150.37         26.14         1.92 o
   1   5   5        148.93        138.08         4.09 o
   2   5   5         50.66         13.85         1.39 o
   3   5   5         75.34         86.66         2.82 o
   4   5   5         22.08         48.77         2.87 o
   5   5   5         12.14         42.25         3.58 o
   6   5   5         30.23         22.78         4.03 o
   7   5   5         20.63         21.47         5.77 o
   8   5   5         58.64         72.64         8.96 o
  -7   6   5         18.84         22.82         6.10 o
  -6   6   5        149.08         92.55         6.33 o
  -5   6   5        285.10        263.52         8.57 o
  -4   6   5         84.71         87.95         5.14 o
  -3   6   5         95.71         53.02         4.06 o
  -2   6   5         59.67         32.63         3.14 o
  -1   6   5        357.57        221.16         6.24 o
   0   6   5        802.94       1004.05        10.89 o
   1   6   5        357.90        223.01         6.76 o
   2   6   5         59.64         34.59         2.77 o
   3   6   5         96.14         48.00         2.53 o
   4   6   5         84.95         80.43         4.50 o
   5   6   5        284.96        259.32        10.51 o
   6   6   5        148.99         90.84         6.16 o
   7   6   5         18.81         23.23         6.00 o
  -7   7   5          1.86          5.99         4.23 o
  -6   7   5          2.47          2.17         3.62 o
  -5   7   5         34.37         34.89         3.95 o
  -4   7   5        114.07        136.85         6.65 o
  -3   7   5        169.71        299.84         7.80 o
  -2   7   5        310.36        255.87         6.82 o
  -1   7   5         38.20         31.92         2.99 o
   0   7   5        205.10        269.46         6.27 o
   1   7   5         38.27         35.84         3.20 o
   2   7   5        310.12        246.96         8.76 o
   3   7   5        170.08        279.82        11.15 o
   4   7   5        114.34        143.17         8.89 o
   5   7   5         34.28         38.73         4.76 o
   6   7   5          2.47          4.55         4.61 o
   7   7   5          1.86         -0.36         4.43 o
  -6   8   5          9.15         10.39         6.14 o
  -5   8   5         27.13         26.27         5.35 o
  -4   8   5         83.11        127.78         6.71 o
  -3   8   5         45.53         58.48         4.81 o
  -2   8   5         28.01          9.18         2.38 o
  -1   8   5        149.20        173.16         5.66 o
   0   8   5         67.59         50.14         3.78 o
   1   8   5        149.00        169.61         7.68 o
   2   8   5         28.00          8.58         4.42 o
   3   8   5         45.47         64.06         6.39 o
   4   8   5         83.07        122.29         8.32 o
   5   8   5         27.10         33.92         5.50 o
   6   8   5          9.12          5.16         4.38 o
  -5   9   5         11.41         13.52         4.29 o
  -4   9   5          2.08         13.48         4.47 o
  -3   9   5         20.85          9.73         3.30 o
  -2   9   5          2.37         14.65         3.78 o
  -1   9   5         42.15         60.59         4.32 o
   0   9   5          8.50         23.27         3.69 o
   1   9   5         42.23         41.12         5.40 o
   2   9   5          2.38         15.58         6.19 o
   3   9   5         20.84         10.25         3.87 o
   4   9   5          2.12          2.51         3.90 o
   5   9   5         11.41         14.53         4.07 o
  -3  10   5         51.31         39.19         8.69 o
  -2  10   5         16.87         16.54         5.03 o
  -1  10   5          9.24         18.36         4.29 o
   0  10   5          9.30          2.54         3.95 o
   1  10   5          9.22         15.80         4.28 o
   2  10   5         16.84         16.47         3.86 o
   3  10   5         51.25         43.57         5.31 o
   0   0   6        393.48       1163.77        12.26 o
   1   0   6        607.81       1154.27         7.91 o
   2   0   6       1709.83       2509.59        20.72 o
   3   0   6         44.07       1213.97        10.09 o
   4   0   6         76.55         63.83         2.13 o
   5   0   6         13.18        175.33         3.34 o
   6   0   6          6.13          8.38         2.65 o
   7   0   6         27.51         76.50         4.87 o
   8   0   6         15.24         11.26         3.32 o
   9   0   6         58.39         38.58         6.57 o
  -9   1   6          1.73          7.11         4.80 o
  -8   1   6         70.42         88.12         7.93 o
  -7   1   6        131.93         43.20         3.67 o
  -6   1   6         75.58        164.74         5.92 o
  -5   1   6        266.05        508.62         7.72 o
  -4   1   6        102.78        240.25         4.77 o
  -3   1   6       1345.31       1511.03        10.51 o
  -2   1   6        154.57        803.09         8.14 o
  -1   1   6       2055.35       1852.27        13.45 o
   0   1   6        339.04          9.53         1.20 o
   1   1   6       2055.86       1848.51         8.74 o
   2   1   6        154.41        800.82         6.97 o
   3   1   6       1344.99       1516.15         9.91 o
   4   1   6        102.56        242.83         4.68 o
   5   1   6        265.89        502.60         7.40 o
   6   1   6         75.62        175.44         5.80 o
   7   1   6        132.26         45.85         4.22 o
   8   1   6         70.62         86.61         6.90 o
   9   1   6          1.71          7.79         3.43 o
  -9   2   6          0.26          2.87         4.71 o
  -8   2   6         16.13         11.35         4.71 o
  -7   2   6        102.10        156.82         9.84 o
  -6   2   6         18.34          5.14         1.53 o
  -5   2   6        324.55        198.40         4.39 o
  -4   2   6        319.13        317.15         6.55 o
  -3   2   6       1878.31       3348.42        18.44 o
  -2   2   6        929.30       1680.30         8.97 o
  -1   2   6       2463.18        875.84         6.88 o
   0   2   6        115.71         11.76         0.75 o
   1   2   6       2462.23        872.67         6.60 o
   2   2   6        930.28       1684.81         9.96 o
   3   2   6       1878.39       3341.05        13.11 o
   4   2   6        318.92        324.61         5.24 o
   5   2   6        325.09        200.42         5.48 o
   6   2   6         18.35          7.05         2.31 o
   7   2   6        102.00        167.23         6.91 o
   8   2   6         16.10          5.89         4.23 o
   9   2   6          0.25          0.20         3.64 o
  -9   3   6         17.77         12.11         4.41 o
  -8   3   6          3.91         10.31         3.81 o
  -7   3   6        113.75        172.31        10.51 o
  -6   3   6         95.01        139.72         6.14 o
  -5   3   6         86.87         94.32         4.22 o
  -4   3   6         68.79        175.54         3.87 o
  -3   3   6        836.71        784.60         7.88 o
  -2   3   6        690.51        311.26         4.00 o
  -1   3   6        151.72        184.79         3.33 o
   0   3   6        462.49       1774.08         9.22 o
   1   3   6        151.47        184.09         3.05 o
   2   3   6        690.06        305.89         4.17 o
   3   3   6        837.24        774.60         8.84 o
   4   3   6         68.56        176.93         4.26 o
   5   3   6         86.60         86.80         3.08 o
   6   3   6         94.78        134.39         5.93 o
   7   3   6        113.54        166.38         7.69 o
   8   3   6          3.91          4.40         4.03 o
   9   3   6         17.70         13.21         4.69 o
  -8   4   6         10.36         18.27         4.20 o
  -7   4   6         75.20        106.53         7.08 o
  -6   4   6         52.16         37.47         4.31 o
  -5   4   6        177.38        225.61         5.05 o
  -4   4   6         60.60         75.09         3.12 o
  -3   4   6        253.66        167.20         5.46 o
  -2   4   6        109.39         93.33         2.92 o
  -1   4   6       1021.47        859.03         7.50 o
   0   4   6         50.01         56.27         1.94 o
   1   4   6       1022.86        860.71         8.36 o
   2   4   6        109.25         86.80         2.54 o
   3   4   6        253.77        162.95         4.33 o
   4   4   6         60.56         79.10         3.41 o
   5   4   6        177.44        233.78         6.67 o
   6   4   6         52.15         37.01         4.31 o
   7   4   6         75.03         95.95         8.73 o
   8   4   6         10.45         11.78         4.49 o
  -8   5   6         20.88         14.50         4.90 o
  -7   5   6         15.93         13.26         3.60 o
  -6   5   6          9.35          4.06         2.45 o
  -5   5   6         12.65         17.67         2.78 o
  -4   5   6        375.14        414.77         9.76 o
  -3   5   6        226.63        216.84         6.75 o
  -2   5   6        203.32        216.22         5.35 o
  -1   5   6        344.32        301.80         5.08 o
   0   5   6        103.52         82.82         2.76 o
   1   5   6        343.57        292.05         4.10 o
   2   5   6        203.90        201.72         5.46 o
   3   5   6        226.96        205.89         5.98 o
   4   5   6        374.60        406.96         6.47 o
   5   5   6         12.63         16.92         2.74 o
   6   5   6          9.28          5.05         3.45 o
   7   5   6         15.93         26.81         5.74 o
   8   5   6         20.88         16.89         7.00 o
  -7   6   6         12.46         12.02         4.74 o
  -6   6   6          8.25          7.30         2.92 o
  -5   6   6         28.00         34.55         3.63 o
  -4   6   6        189.43        262.46        10.01 o
  -3   6   6         10.57         10.82         2.89 o
  -2   6   6        919.90        795.47        11.24 o
  -1   6   6        153.24        158.83         4.36 o
   0   6   6         10.05          8.46         1.70 o
   1   6   6        152.85        158.31         4.02 o
   2   6   6        918.94        781.17        16.95 o
   3   6   6         10.54          2.65         1.30 o
   4   6   6        189.61        257.73        10.39 o
   5   6   6         28.04         40.03         5.12 o
   6   6   6          8.31          6.51         3.13 o
   7   6   6         12.56         18.87         5.55 o
  -7   7   6          2.59          5.93         5.97 o
  -6   7   6         37.57         19.63         4.70 o
  -5   7   6         13.06          2.87         2.83 o
  -4   7   6         10.65         17.62         3.30 o
  -3   7   6         77.47         66.19         4.10 o
  -2   7   6         44.11         43.31         3.19 o
  -1   7   6        231.76        190.19         5.87 o
   0   7   6        131.65        180.65         5.28 o
   1   7   6        231.88        178.56         5.05 o
   2   7   6         44.14         59.64         5.35 o
   3   7   6         77.50         71.49         6.41 o
   4   7   6         10.64         14.13         4.18 o
   5   7   6         12.98         -0.02         4.15 o
   6   7   6         37.41         20.12         4.24 o
   7   7   6          2.56         -0.24         4.91 o
  -6   8   6         11.03         12.84         4.49 o
  -5   8   6         99.77         51.88         5.54 o
  -4   8   6          4.33         15.26         3.51 o
  -3   8   6         43.09         64.80         4.97 o
  -2   8   6         73.85         80.49         4.36 o
  -1   8   6         13.85         25.56         2.72 o
   0   8   6         80.76         88.94         5.13 o
   1   8   6         13.92         26.82         3.76 o
   2   8   6         73.89         74.89         7.84 o
   3   8   6         43.04         65.63         6.28 o
   4   8   6          4.34         11.29         4.09 o
   5   8   6         99.57         61.71         6.49 o
   6   8   6         11.00          0.61         3.69 o
  -5   9   6          0.53         -0.07         5.80 o
  -4   9   6         70.88        105.75        12.60 o
  -3   9   6          6.01          2.07         3.39 o
  -2   9   6         60.33         42.38         3.94 o
  -1   9   6          0.86          4.17         2.36 o
   0   9   6         56.92         34.55         4.25 o
   1   9   6          0.88          4.92         3.62 o
   2   9   6         60.29         51.61         5.81 o
   3   9   6          6.07          2.87         3.98 o
   4   9   6         70.99        108.14         8.46 o
   5   9   6          0.53         -0.66         3.68 o
  -3  10   6         25.49         29.04         6.01 o
  -2  10   6          1.04          7.17         3.85 o
  -1  10   6         17.32         38.97         5.32 o
   0  10   6          0.06          1.08         3.85 o
   1  10   6         17.32         28.32         5.13 o
   2  10   6          1.03          2.87         3.38 o
   3  10   6         25.44         20.55         4.37 o
   1   0   7       2945.25       3402.90        13.79 o
   2   0   7       3242.59       1900.78        13.59 o
   3   0   7         66.56        284.47         5.10 o
   4   0   7        188.15        112.79         3.95 o
   5   0   7         22.66          1.80         0.92 o
   6   0   7         96.88        247.32         6.72 o
   7   0   7        114.51         26.07         3.41 o
   8   0   7         11.95         23.63         4.41 o
   9   0   7          4.36         34.00         9.07 o
  -9   1   7          0.63          7.32         4.31 o
  -8   1   7         22.60         25.75         5.63 o
  -7   1   7         14.00         20.85         3.38 o
  -6   1   7        181.59         99.27         3.29 o
  -5   1   7         21.54         78.29         3.21 o
  -4   1   7         63.49         82.93         3.48 o
  -3   1   7       1522.54       2494.31        14.71 o
  -2   1   7       1577.74       2972.84        19.43 o
  -1   1   7         19.15        112.19         2.36 o
   0   1   7        443.22       1535.89         7.21 o
   1   1   7         18.79        111.42         3.25 o
   2   1   7       1578.44       3021.52        15.04 o
   3   1   7       1521.78       2470.57        13.63 o
   4   1   7         63.02         87.77         3.19 o
   5   1   7         21.55         69.75         2.85 o
   6   1   7        181.84         99.46         5.40 o
   7   1   7         14.11         18.46         3.29 o
   8   1   7         22.77         31.38         4.53 o
   9   1   7          0.63          8.40         5.03 o
  -9   2   7         98.85        110.64        12.01 o
  -8   2   7        138.45        162.30        10.82 o
  -7   2   7         32.23         50.38         6.07 o
  -6   2   7        548.84        560.45        13.23 o
  -5   2   7        351.65        307.11         6.02 o
  -4   2   7        227.09        354.99         7.61 o
  -3   2   7         67.01        551.94         5.83 o
  -2   2   7        869.96       1105.53         7.69 o
  -1   2   7       2051.15       1581.12        10.54 o
   0   2   7        154.68        538.47         4.41 o
   1   2   7       2049.27       1577.24         7.92 o
   2   2   7        869.38       1126.74         8.12 o
   3   2   7         67.06        561.16         7.88 o
   4   2   7        227.54        361.62         5.67 o
   5   2   7        351.15        313.49         6.83 o
   6   2   7        547.95        560.37         9.88 o
   7   2   7         32.18         53.84         4.40 o
   8   2   7        138.41        172.65         8.48 o
   9   2   7         98.78        127.18         9.15 o
  -9   3   7          5.99          9.20         5.06 o
  -8   3   7         17.08         26.49         4.75 o
  -7   3   7         11.49          5.70         3.71 o
  -6   3   7        146.81        109.65         4.97 o
  -5   3   7        216.70        367.10         7.45 o
  -4   3   7        700.06        438.76         5.73 o
  -3   3   7         75.32         56.28         2.24 o
  -2   3   7        224.50        438.18         4.72 o
  -1   3   7         54.27        121.71         2.74 o
   0   3   7       1646.48       1042.28         7.45 o
   1   3   7         54.53        122.41         2.52 o
   2   3   7        224.39        455.15         4.99 o
   3   3   7         75.48         57.77         3.25 o
   4   3   7        701.06        450.57         5.71 o
   5   3   7        216.53        359.70         6.98 o
   6   3   7        146.79        103.52         5.43 o
   7   3   7         11.48          6.87         2.76 o
   8   3   7         17.00         30.50         5.34 o
   9   3   7          6.01          8.38         5.01 o
  -8   4   7         25.06         29.76         4.74 o
  -7   4   7         31.53         18.45         3.97 o
  -6   4   7         80.82         99.58         6.16 o
  -5   4   7        388.18        572.49         9.43 o
  -4   4   7         90.87         52.93         3.05 o
  -3   4   7         58.57         33.93         4.57 o
  -2   4   7         22.93         41.28         2.06 o
  -1   4   7         21.13         50.21         2.00 o
   0   4   7          2.18          0.87         0.95 o
   1   4   7         21.24         52.63         2.24 o
   2   4   7         23.06         36.61         1.96 o
   3   4   7         58.55         37.46         2.59 o
   4   4   7         91.02         49.50         2.85 o
   5   4   7        388.52        561.23        10.44 o
   6   4   7         80.86        101.17         7.74 o
   7   4   7         31.55         17.77         5.01 o
   8   4   7         25.03         26.50         6.27 o
  -8   5   7         42.70          9.29         4.71 o
  -7   5   7         47.90         57.79         7.00 o
  -6   5   7         37.38         29.01         3.16 o
  -5   5   7         66.70         71.71         4.54 o
  -4   5   7        307.31        287.42         8.27 o
  -3   5   7        217.53        237.46         6.99 o
  -2   5   7        472.62        457.65         7.65 o
  -1   5   7        229.14        306.88         4.90 o
   0   5   7        347.02        839.75         8.60 o
   1   5   7        229.45        314.16         6.00 o
   2   5   7        471.82        443.82         5.86 o
   3   5   7        217.12        226.40         5.37 o
   4   5   7        307.28        294.17         7.05 o
   5   5   7         66.74         78.41         4.32 o
   6   5   7         37.43         33.03         4.41 o
   7   5   7         48.01         78.14         8.59 o
   8   5   7         42.93         19.15         5.81 o
  -7   6   7         29.50         27.04         5.51 o
  -6   6   7         19.68         10.24         3.93 o
  -5   6   7          3.96         -2.30         2.58 o
  -4   6   7        366.56        296.06         8.83 o
  -3   6   7        447.68        500.62        10.74 o
  -2   6   7        918.28       1017.49        12.37 o
  -1   6   7        124.33        160.93         4.38 o
   0   6   7          6.28          2.40         1.53 o
   1   6   7        124.24        156.82         3.01 o
   2   6   7        918.73       1001.94        22.12 o
   3   6   7        447.82        490.72        12.45 o
   4   6   7        366.11        298.29        12.28 o
   5   6   7          3.95          1.07         3.50 o
   6   6   7         19.69         10.97         3.72 o
   7   6   7         29.42         38.88         7.04 o
  -7   7   7          9.18         19.17         6.45 o
  -6   7   7          1.01          4.73         4.27 o
  -5   7   7          4.00         -1.62         2.79 o
  -4   7   7         61.89         91.53         5.46 o
  -3   7   7        266.94        270.57         8.52 o
  -2   7   7         23.97         34.57         3.02 o
  -1   7   7        618.39        661.47        14.35 o
   0   7   7          3.39          1.93         1.83 o
   1   7   7        617.95        641.82        11.65 o
   2   7   7         23.88         34.73         6.03 o
   3   7   7        266.80        262.88        12.63 o
   4   7   7         61.84         83.49         6.72 o
   5   7   7          4.04         -3.68         3.68 o
   6   7   7          1.00         -3.87         3.87 o
   7   7   7          9.11         18.07         5.78 o
  -6   8   7         30.37         35.60         9.58 o
  -5   8   7          1.76         -2.32         4.08 o
  -4   8   7         22.55         22.57         5.78 o
  -3   8   7        128.44        165.70         6.38 o
  -2   8   7         36.50         40.12         3.35 o
  -1   8   7        138.04        139.65         5.75 o
   0   8   7        108.00         97.26         5.87 o
   1   8   7        138.07        138.92         8.45 o
   2   8   7         36.64         51.44         6.06 o
   3   8   7        128.54        168.89         9.52 o
   4   8   7         22.43         18.13         4.15 o
   5   8   7          1.76          2.81         5.23 o
   6   8   7         30.31         31.74         6.03 o
  -5   9   7          0.34         -6.22         7.94 o
  -4   9   7         54.63         68.02         9.92 o
  -3   9   7         14.63          7.05         4.83 o
  -2   9   7          2.91         10.99         2.61 o
  -1   9   7         59.47         91.31         5.01 o
   0   9   7        119.40         68.93         5.48 o
   1   9   7         59.47         79.76         6.88 o
   2   9   7          2.92         15.47         4.26 o
   3   9   7         14.59         12.08         3.65 o
   4   9   7         54.57         59.60         6.71 o
   5   9   7          0.34         -1.19         4.37 o
  -3  10   7          5.18          2.59         6.51 o
  -2  10   7          0.25         -2.49         4.68 o
  -1  10   7          1.74          8.90         3.56 o
   0  10   7         21.07         17.44         4.19 o
   1  10   7          1.72          4.26         4.76 o
   2  10   7          0.26         -0.29         4.16 o
   3  10   7          5.18          0.57         4.89 o
   0   0   8        817.35        850.75         9.61 o
   1   0   8        669.09        540.77         5.41 o
   2   0   8         35.62        198.74         3.67 o
   3   0   8       2335.63       2073.44        16.12 o
   4   0   8        146.40         36.07         2.47 o
   5   0   8          7.20          6.02         1.23 o
   6   0   8        132.70        194.42         5.62 o
   7   0   8         36.35          3.82         2.80 o
   8   0   8         12.29          2.67         4.58 o
   9   0   8          7.14         -1.00         4.14 o
  -9   1   8          5.41          5.23         4.53 o
  -8   1   8        109.59        177.82        11.17 o
  -7   1   8         11.03         14.97         3.21 o
  -6   1   8          4.74         36.54         2.31 o
  -5   1   8         20.61          7.96         1.18 o
  -4   1   8         53.94        180.88         5.72 o
  -3   1   8       1179.10        820.36         7.92 o
  -2   1   8        190.64         28.58         1.98 o
  -1   1   8       1331.93       1123.19         6.56 o
   0   1   8       1019.47        212.26         3.18 o
   1   1   8       1331.16       1122.77         7.09 o
   2   1   8        190.40         26.63         1.69 o
   3   1   8       1177.75        833.53         7.47 o
   4   1   8         53.61        182.78         4.53 o
   5   1   8         20.77          9.05         1.85 o
   6   1   8          4.70         39.93         3.97 o
   7   1   8         10.99         23.74         4.51 o
   8   1   8        109.74        210.27        10.37 o
   9   1   8          5.35          5.92         4.11 o
  -9   2   8         14.10         17.01         6.00 o
  -8   2   8         70.31         79.67         7.97 o
  -7   2   8        138.15         92.18         7.72 o
  -6   2   8        515.29        514.67        10.20 o
  -5   2   8        176.42        393.05         8.06 o
  -4   2   8        349.02        414.38         7.47 o
  -3   2   8         13.81        164.74         3.66 o
  -2   2   8       1112.82       1109.55        10.68 o
  -1   2   8       1508.67       2072.58        13.58 o
   0   2   8       1312.78       1693.51         8.93 o
   1   2   8       1508.51       2052.22         9.74 o
   2   2   8       1110.98       1104.46         9.11 o
   3   2   8         13.90        168.31         4.71 o
   4   2   8        348.36        407.51         6.89 o
   5   2   8        176.24        402.38         9.27 o
   6   2   8        515.70        522.10         9.64 o
   7   2   8        138.19         92.30         5.49 o
   8   2   8         70.29         97.05         6.44 o
   9   2   8         14.15         20.19         5.81 o
  -9   3   8          5.43         17.66         4.82 o
  -8   3   8         64.23         59.61         6.14 o
  -7   3   8         25.73         60.42         5.50 o
  -6   3   8        135.90         94.63         4.75 o
  -5   3   8        184.35         79.85         3.70 o
  -4   3   8          6.12         33.61         2.74 o
  -3   3   8         12.19         51.09         2.33 o
  -2   3   8        471.95        497.40         6.46 o
  -1   3   8        528.85        275.14         4.32 o
   0   3   8        447.35        251.82         3.28 o
   1   3   8        529.10        285.25         3.25 o
   2   3   8        471.55        501.93         6.80 o
   3   3   8         12.13         50.44         2.04 o
   4   3   8          6.22         31.69         2.07 o
   5   3   8        184.18         78.06         3.68 o
   6   3   8        136.32         90.62         5.21 o
   7   3   8         25.67         52.58         4.44 o
   8   3   8         64.27         56.32         7.13 o
   9   3   8          5.45          9.27         5.27 o
  -8   4   8          2.73          8.29         3.60 o
  -7   4   8         35.90         22.00         4.18 o
  -6   4   8         56.66         58.18         4.98 o
  -5   4   8         19.90         78.83         4.30 o
  -4   4   8        334.69        282.94         6.29 o
  -3   4   8        413.11        339.55         6.74 o
  -2   4   8         77.51         69.21         2.56 o
  -1   4   8         91.78        426.95         5.87 o
   0   4   8          4.32          1.23         0.80 o
   1   4   8         92.07        432.00         6.63 o
   2   4   8         77.61         66.27         2.71 o
   3   4   8        413.85        354.42        11.15 o
   4   4   8        334.85        275.32         6.94 o
   5   4   8         20.03         67.88         5.29 o
   6   4   8         56.53         57.71         4.90 o
   7   4   8         36.10         21.11         6.34 o
   8   4   8          2.73         -7.47        22.95 o
  -8   5   8          5.37          9.84         7.16 o
  -7   5   8         27.21         23.40         6.29 o
  -6   5   8          3.00          8.89         2.74 o
  -5   5   8        194.10        270.22         8.14 o
  -4   5   8        233.64        221.10         7.16 o
  -3   5   8        139.99         99.18         4.73 o
  -2   5   8         79.92         76.38         3.21 o
  -1   5   8         90.34        131.62         3.29 o
   0   5   8         49.44         80.62         2.82 o
   1   5   8         90.44        132.35         4.00 o
   2   5   8         80.10         77.18         2.53 o
   3   5   8        139.97         99.57         4.97 o
   4   5   8        233.16        203.18         6.78 o
   5   5   8        194.09        259.28         8.68 o
   6   5   8          3.06         10.38         3.59 o
   7   5   8         27.13         44.81         8.50 o
   8   5   8          5.32          4.45         5.39 o
  -7   6   8          5.37         20.85         7.05 o
  -6   6   8         47.93         40.82         5.42 o
  -5   6   8         53.29         88.98         5.35 o
  -4   6   8         66.27        159.65         7.86 o
  -3   6   8        395.25        378.85         9.41 o
  -2   6   8        773.85        556.31         9.32 o
  -1   6   8        102.83         52.90         2.69 o
   0   6   8          4.11          8.10         1.52 o
   1   6   8        102.77         47.11         2.72 o
   2   6   8        773.79        548.94         8.53 o
   3   6   8        394.81        369.21        12.36 o
   4   6   8         66.30        167.15         7.77 o
   5   6   8         53.17         96.23         6.93 o
   6   6   8         47.82         42.89         5.06 o
   7   6   8          5.37          5.31         4.75 o
  -7   7   8          2.49          1.21         6.47 o
  -6   7   8          7.57         -1.07         9.14 o
  -5   7   8          6.35          5.64         2.79 o
  -4   7   8         31.24         14.50         3.20 o
  -3   7   8         52.92         73.17         4.83 o
  -2   7   8        266.10        141.89         5.15 o
  -1   7   8        260.94        188.69         5.70 o
   0   7   8        145.26        275.81         7.81 o
   1   7   8        260.63        195.91         6.49 o
   2   7   8        266.59        145.34         8.28 o
   3   7   8         52.83         78.46         7.65 o
   4   7   8         31.26         10.23         3.70 o
   5   7   8          6.28          0.31         3.32 o
   6   7   8          7.55          3.19         3.61 o
   7   7   8          2.48          2.81         5.10 o
  -6   8   8         13.55         16.71         6.41 o
  -5   8   8         11.28         12.56         4.84 o
  -4   8   8          9.35          4.08         3.88 o
  -3   8   8         32.07         26.73         3.20 o
  -2   8   8        201.68        240.13         7.90 o
  -1   8   8         45.43         85.49         4.66 o
   0   8   8         99.33         98.31         5.33 o
   1   8   8         45.32         86.92         6.19 o
   2   8   8        201.99        264.16        13.04 o
   3   8   8         32.22         30.28         5.38 o
   4   8   8          9.36          1.84         3.84 o
   5   8   8         11.18         11.57         5.50 o
   6   8   8         13.60         22.28         4.85 o
  -4   9   8         13.65         17.09        14.23 o
  -3   9   8          9.84         13.58         5.38 o
  -2   9   8         12.82          5.92         2.79 o
  -1   9   8         23.68         22.29         3.12 o
   0   9   8          2.67         -0.92         3.02 o
   1   9   8         23.75         23.12         4.64 o
   2   9   8         12.83         11.52         4.33 o
   3   9   8          9.80          5.81         3.77 o
   4   9   8         13.61          9.82         4.52 o
  -3  10   8          8.54          0.15         4.54 o
  -2  10   8          4.14         15.33         6.34 o
  -1  10   8          8.71          6.20         3.60 o
   0  10   8         22.97         19.15         4.36 o
   1  10   8          8.69         12.80         4.52 o
   2  10   8          4.14         10.63         4.79 o
   3  10   8          8.52          9.38         3.68 o
   1   0   9        546.23        186.48         3.42 o
   2   0   9         20.83          4.95         1.17 o
   3   0   9        939.93       1548.26        12.19 o
   4   0   9          8.54          3.50         1.53 o
   5   0   9        166.04         88.91         3.34 o
   6   0   9         49.68         32.64         3.16 o
   7   0   9         38.49         54.61         4.39 o
   8   0   9         72.39         65.34         7.05 o
   9   0   9          7.16          2.25         5.09 o
  -9   1   9          1.82          0.41         4.15 o
  -8   1   9         67.58         87.41         8.27 o
  -7   1   9        116.50        107.91         6.53 o
  -6   1   9         93.73        121.67         5.18 o
  -5   1   9        486.90        370.27         6.92 o
  -4   1   9        246.05        347.31         6.19 o
  -3   1   9        215.14        389.54         5.67 o
  -2   1   9       1316.85        971.92        11.63 o
  -1   1   9        745.19       1561.47         9.58 o
   0   1   9        156.03        185.93         3.27 o
   1   1   9        743.97       1563.20         8.83 o
   2   1   9       1315.98        964.02         8.98 o
   3   1   9        215.93        387.53         5.51 o
   4   1   9        245.96        345.27         6.37 o
   5   1   9        487.32        385.02         7.19 o
   6   1   9         93.74        125.48         6.75 o
   7   1   9        116.57        123.25         6.59 o
   8   1   9         67.69         79.39         5.29 o
   9   1   9          1.79          6.32         4.20 o
  -9   2   9         23.42         39.78        10.64 o
  -8   2   9         19.24         13.94         4.79 o
  -7   2   9         88.60        100.78         6.52 o
  -6   2   9        161.44        195.54         5.65 o
  -5   2   9         49.45         36.05         2.50 o
  -4   2   9         75.33        149.17         3.59 o
  -3   2   9        141.20        347.66         6.34 o
  -2   2   9       1354.52       1653.05        11.86 o
  -1   2   9       2771.38       2948.20        14.57 o
   0   2   9       1407.62       1739.71        10.18 o
   1   2   9       2772.02       2933.26        16.60 o
   2   2   9       1353.31       1640.95        13.07 o
   3   2   9        141.09        348.14         6.89 o
   4   2   9         75.33        156.34         4.53 o
   5   2   9         49.61         34.81         2.61 o
   6   2   9        161.82        188.49         7.60 o
   7   2   9         88.59        100.29         7.58 o
   8   2   9         19.26         14.44         3.58 o
   9   2   9         23.47         25.58         6.10 o
  -8   3   9          4.36         12.43         4.09 o
  -7   3   9         11.18          2.67         3.44 o
  -6   3   9        141.33        197.25         8.33 o
  -5   3   9        337.84        272.30         5.53 o
  -4   3   9         27.45         23.42         2.13 o
  -3   3   9         53.85         97.69         3.35 o
  -2   3   9         49.75        231.43         4.48 o
  -1   3   9        233.02        680.54        10.65 o
   0   3   9       1112.15        329.02         9.16 o
   1   3   9        233.05        690.56         6.45 o
   2   3   9         49.59        237.79         5.52 o
   3   3   9         53.81         93.48         4.49 o
   4   3   9         27.36         22.76         3.51 o
   5   3   9        338.89        290.85         6.96 o
   6   3   9        141.30        177.09         7.64 o
   7   3   9         11.17          1.81         2.90 o
   8   3   9          4.32          0.26         4.14 o
  -8   4   9         36.71         46.92         6.57 o
  -7   4   9          0.27          9.27         3.63 o
  -6   4   9        293.52        180.16         7.93 o
  -5   4   9         18.01         29.23         3.30 o
  -4   4   9        119.26        159.12         4.85 o
  -3   4   9        195.93        202.27         5.45 o
  -2   4   9        428.32        372.67         6.30 o
  -1   4   9        644.78        557.19         6.55 o
   0   4   9        185.59        323.23         4.83 o
   1   4   9        643.92        559.61         7.68 o
   2   4   9        427.74        375.86         6.84 o
   3   4   9        195.04        191.60         5.03 o
   4   4   9        118.96        150.91         6.57 o
   5   4   9         18.03         33.32         3.94 o
   6   4   9        293.56        184.25         8.02 o
   7   4   9          0.26         11.95         4.79 o
   8   4   9         36.74         43.86         9.23 o
  -8   5   9         16.09          1.22         4.94 o
  -7   5   9          0.41         -0.02         4.45 o
  -6   5   9          5.82         14.54         4.99 o
  -5   5   9         86.56         43.82         3.90 o
  -4   5   9        138.78        161.91         6.25 o
  -3   5   9        297.93        338.96         8.22 o
  -2   5   9         50.81        103.37         3.59 o
  -1   5   9         86.14        303.80         5.29 o
   0   5   9        498.43        906.59         8.56 o
   1   5   9         85.79        306.47         5.70 o
   2   5   9         50.94        102.26         4.07 o
   3   5   9        297.78        332.12         9.56 o
   4   5   9        138.63        154.08         7.19 o
   5   5   9         86.66         45.29         4.03 o
   6   5   9          5.80         19.63         4.40 o
   7   5   9          0.39         -1.86         4.37 o
   8   5   9         16.10          9.37         6.44 o
  -7   6   9          0.41          5.60         5.26 o
  -6   6   9          3.89         14.95         3.17 o
  -5   6   9         37.00         34.12         4.93 o
  -4   6   9         19.73          2.30         2.47 o
  -3   6   9        387.27        466.56        10.35 o
  -2   6   9        883.02       1047.39        12.47 o
  -1   6   9        130.99        143.68         3.94 o
   0   6   9       1003.86        522.20         7.95 o
   1   6   9        131.15        142.93         4.66 o
   2   6   9        882.03       1022.44        16.03 o
   3   6   9        387.50        453.23        13.61 o
   4   6   9         19.72          0.20         3.20 o
   5   6   9         37.03         46.90         4.78 o
   6   6   9          3.87          6.98         3.78 o
   7   6   9          0.41          1.02         4.75 o
  -6   7   9         12.39         -3.66         5.17 o
  -5   7   9         17.75         11.75         3.28 o
  -4   7   9         15.12         16.49         3.12 o
  -3   7   9         21.75         26.05         3.29 o
  -2   7   9         96.81        114.68         4.68 o
  -1   7   9         68.31         75.29         3.87 o
   0   7   9        400.29        388.09        10.89 o
   1   7   9         68.38         70.69         4.21 o
   2   7   9         97.11        116.71         7.56 o
   3   7   9         21.81         34.10         5.00 o
   4   7   9         15.19          7.70         3.87 o
   5   7   9         17.70         17.21         3.89 o
   6   7   9         12.42          5.36         3.85 o
  -6   8   9          2.13          2.69         5.74 o
  -5   8   9         16.15         36.69         5.83 o
  -4   8   9         57.60         40.24         6.21 o
  -3   8   9        112.47        160.79        10.00 o
  -2   8   9         26.77         42.36         4.45 o
  -1   8   9        130.97        152.80         6.45 o
   0   8   9          2.50         42.82         3.87 o
   1   8   9        130.89        140.19         7.01 o
   2   8   9         26.58         46.32         5.88 o
   3   8   9        112.41        165.44         9.55 o
   4   8   9         57.49         32.40         4.83 o
   5   8   9         16.18         33.76         5.35 o
   6   8   9          2.13         -3.03         4.07 o
  -4   9   9          1.25         -5.56         6.55 o
  -3   9   9          0.51          8.88         7.10 o
  -2   9   9          2.07         20.72         3.43 o
  -1   9   9         32.00         30.66         3.86 o
   0   9   9          6.13         28.45         4.64 o
   1   9   9         32.04         21.54         4.72 o
   2   9   9          2.10         14.55         4.33 o
   3   9   9          0.51          9.10         4.18 o
   4   9   9          1.27         -0.34         3.73 o
  -2  10   9         23.44         10.10         4.61 o
  -1  10   9         15.21         19.30         4.35 o
   0  10   9          1.76         21.38         4.82 o
   1  10   9         15.16         10.18         4.34 o
   2  10   9         23.52         26.70         5.15 o
   0   0  10        724.34       1579.79        12.90 o
   1   0  10          0.58        370.00         5.00 o
   2   0  10       1363.18        753.28         7.01 o
   3   0  10         50.15         99.78         3.15 o
   4   0  10       1292.91       1143.21        15.38 o
   5   0  10        939.27        916.19        10.72 o
   6   0  10         32.62         49.62         4.54 o
   7   0  10        101.14         95.67         5.45 o
   8   0  10          3.13         -1.08         3.92 o
   9   0  10          0.24          3.42         3.55 o
  -9   1  10          6.98          0.20         4.05 o
  -8   1  10         30.83         20.44         5.17 o
  -7   1  10        256.48        269.09         9.93 o
  -6   1  10        100.14         61.84         3.99 o
  -5   1  10         79.54         27.97         2.19 o
  -4   1  10        362.39        396.87         6.78 o
  -3   1  10        540.36        803.44         8.68 o
  -2   1  10        959.24        574.08         8.67 o
  -1   1  10        630.71        255.85         3.54 o
   0   1  10        340.13        719.85         6.72 o
   1   1  10        628.62        261.62         4.42 o
   2   1  10        959.39        565.35         5.93 o
   3   1  10        539.91        800.53         8.08 o
   4   1  10        363.07        408.49         7.07 o
   5   1  10         79.51         28.93         2.48 o
   6   1  10        100.09         62.25         4.18 o
   7   1  10        256.38        296.02         8.89 o
   8   1  10         30.76         35.27         3.88 o
   9   1  10          6.95         -0.56         3.72 o
  -9   2  10         13.51         12.26         8.29 o
  -8   2  10         48.91         66.24         7.40 o
  -7   2  10        132.40         74.61         5.83 o
  -6   2  10         76.99         73.64         3.70 o
  -5   2  10        135.39         66.86         2.71 o
  -4   2  10        150.16         95.93         3.03 o
  -3   2  10         92.76        276.33         4.40 o
  -2   2  10        917.67        322.36         4.38 o
  -1   2  10       1287.75       1421.44        11.42 o
   0   2  10        585.28       2083.76        12.21 o
   1   2  10       1289.19       1422.51        10.81 o
   2   2  10        918.13        323.10         6.35 o
   3   2  10         92.83        271.65         5.46 o
   4   2  10        150.13         94.16         3.91 o
   5   2  10        135.52         73.27         3.22 o
   6   2  10         77.21         70.14         6.32 o
   7   2  10        132.37         73.45         4.89 o
   8   2  10         49.07         73.60         5.31 o
   9   2  10         13.56         12.59         5.42 o
  -8   3  10         75.44         82.11         6.78 o
  -7   3  10         88.73        114.46         7.07 o
  -6   3  10        153.37        232.66        10.63 o
  -5   3  10         90.46         81.36         4.02 o
  -4   3  10        159.53         61.63         2.96 o
  -3   3  10        346.00        182.81         4.29 o
  -2   3  10        538.76        640.09        10.11 o
  -1   3  10         97.50         74.50         3.46 o
   0   3  10       5008.89       4123.12        18.21 o
   1   3  10         97.31         80.06         3.50 o
   2   3  10        538.40        657.51        10.04 o
   3   3  10        346.49        186.49         4.70 o
   4   3  10        159.21         56.32         2.95 o
   5   3  10         90.37         78.83         3.82 o
   6   3  10        153.53        215.67         8.48 o
   7   3  10         88.85         95.90         6.23 o
   8   3  10         75.49         80.32         7.26 o
  -8   4  10          1.08         13.53         5.10 o
  -7   4  10        247.90        234.01         9.82 o
  -6   4  10        111.45        150.34         7.25 o
  -5   4  10        696.30        678.27        11.95 o
  -4   4  10        400.37        598.21         7.99 o
  -3   4  10        932.59        769.42        13.50 o
  -2   4  10        166.04        279.75         5.41 o
  -1   4  10        534.47        519.88         6.99 o
   0   4  10         26.68        338.54         6.27 o
   1   4  10        534.64        505.67         5.93 o
   2   4  10        165.88        288.84         6.43 o
   3   4  10        931.80        772.33         9.54 o
   4   4  10        400.84        600.16        10.80 o
   5   4  10        696.31        677.94        14.19 o
   6   4  10        111.54        151.28         7.44 o
   7   4  10        247.28        241.36        11.68 o
   8   4  10          1.09          6.14         6.44 o
  -8   5  10         10.40          2.46         6.12 o
  -7   5  10         30.47         22.06         4.99 o
  -6   5  10        146.47        142.27         9.87 o
  -5   5  10         18.85         47.51         3.93 o
  -4   5  10        808.62        748.18        12.68 o
  -3   5  10        246.95        474.17         8.71 o
  -2   5  10        608.56        544.52         7.78 o
  -1   5  10         23.55         55.30         2.90 o
   0   5  10         15.60         19.19         1.89 o
   1   5  10         23.49         48.81         2.76 o
   2   5  10        608.06        536.98         9.31 o
   3   5  10        246.65        476.18         8.62 o
   4   5  10        807.82        769.14        15.10 o
   5   5  10         18.86         43.88         3.89 o
   6   5  10        146.30        137.06         8.99 o
   7   5  10         30.51         29.95         5.85 o
   8   5  10         10.40         -3.69         4.79 o
  -7   6  10          2.73         10.67         6.21 o
  -6   6  10          0.18          0.51         3.77 o
  -5   6  10         43.35         57.82         4.45 o
  -4   6  10          8.04         38.56         4.63 o
  -3   6  10         67.27         57.58         5.01 o
  -2   6  10        136.56        197.10         5.29 o
  -1   6  10        197.75        173.97         5.32 o
   0   6  10        199.70         50.02         2.42 o
   1   6  10        198.26        172.59         4.72 o
   2   6  10        136.55        195.00         6.93 o
   3   6  10         67.21         63.06         5.33 o
   4   6  10          8.07         45.94         4.35 o
   5   6  10         43.28         57.93         5.26 o
   6   6  10          0.18          4.13         3.78 o
   7   6  10          2.73          2.13         4.77 o
  -6   7  10          7.38          2.10         3.99 o
  -5   7  10          4.08         12.69         3.64 o
  -4   7  10         77.52         91.20         6.33 o
  -3   7  10         45.31        115.74         5.77 o
  -2   7  10         31.97         42.97         3.07 o
  -1   7  10        144.23        208.17         6.48 o
   0   7  10        303.53        248.37         8.68 o
   1   7  10        144.27        199.95         6.21 o
   2   7  10         32.04         40.28         4.75 o
   3   7  10         45.51        116.42         7.00 o
   4   7  10         77.68        100.66         6.71 o
   5   7  10          4.12          6.24         3.83 o
   6   7  10          7.39          9.51         5.55 o
  -5   8  10         14.82         12.94         3.77 o
  -4   8  10         11.07          3.24         4.03 o
  -3   8  10         12.61          8.65         4.69 o
  -2   8  10         23.14         49.19         5.42 o
  -1   8  10         28.81         21.15         3.89 o
   0   8  10         47.58         69.97         4.66 o
   1   8  10         28.86         24.14         5.18 o
   2   8  10         23.16         46.12         5.74 o
   3   8  10         12.57         12.92         4.60 o
   4   8  10         10.94          5.69         3.73 o
   5   8  10         14.74          0.70         3.67 o
  -4   9  10          8.94          0.00         5.73 o
  -3   9  10         47.48         50.95         6.87 o
  -2   9  10         26.08         28.04         4.13 o
  -1   9  10         26.97         36.75         4.53 o
   0   9  10          3.90         20.21         4.66 o
   1   9  10         26.96         30.42         4.86 o
   2   9  10         26.01         19.13         4.62 o
   3   9  10         47.46         57.88         6.53 o
   4   9  10          8.95          8.09         3.80 o
  -2  10  10          9.44          6.73         5.80 o
  -1  10  10         14.14         14.99         5.78 o
   0  10  10         24.04         15.41         6.87 o
   1  10  10         14.19         19.92         5.17 o
   2  10  10          9.47          5.35         4.68 o
   1   0  11        183.86        424.46         4.90 o
   2   0  11        140.57        203.85         4.28 o
   3   0  11       2846.80       1765.80        13.73 o
   4   0  11        107.92         18.55         2.32 o
   5   0  11        809.70       1366.61        13.12 o
   6   0  11         56.34         26.78         3.28 o
   7   0  11         82.72        124.51         6.21 o
   8   0  11          0.16         -0.33         3.97 o
   9   0  11         17.61          7.65         4.18 o
  -9   1  11          4.59          2.47         4.14 o
  -8   1  11          8.08          0.28         5.11 o
  -7   1  11         41.91         73.09         5.68 o
  -6   1  11        255.37        317.62         8.29 o
  -5   1  11        174.19        240.40         5.45 o
  -4   1  11        941.88        524.41         7.93 o
  -3   1  11       1062.46        447.10         6.75 o
  -2   1  11       1816.70        587.40         6.79 o
  -1   1  11       2323.07       2446.54        11.16 o
   0   1  11       1819.94       3780.76        24.14 o
   1   1  11       2320.81       2430.09        12.39 o
   2   1  11       1817.27        597.24         8.85 o
   3   1  11       1062.60        440.10         7.53 o
   4   1  11        943.27        525.05         8.20 o
   5   1  11        174.14        254.85         6.33 o
   6   1  11        255.27        304.98         7.88 o
   7   1  11         42.05         68.82         4.79 o
   8   1  11          8.04          2.57         2.54 o
   9   1  11          4.56          8.37         4.61 o
  -9   2  11          8.29         12.04         4.73 o
  -8   2  11         22.68         28.45         5.89 o
  -7   2  11          3.54          5.54         2.84 o
  -6   2  11        112.45        147.41         5.84 o
  -5   2  11         21.99         75.15         4.79 o
  -4   2  11        654.39        492.61         7.17 o
  -3   2  11        193.01        315.73         5.16 o
  -2   2  11        863.31        420.23         5.61 o
  -1   2  11        764.38        947.43         9.03 o
   0   2  11       2413.13       3215.68        13.26 o
   1   2  11        766.50        943.54        10.30 o
   2   2  11        861.99        405.27         8.60 o
   3   2  11        192.65        306.77         7.69 o
   4   2  11        654.36        500.06         8.55 o
   5   2  11         21.99         76.26         3.34 o
   6   2  11        112.40        135.18         5.71 o
   7   2  11          3.58          2.70         2.48 o
   8   2  11         22.69         33.50         3.83 o
   9   2  11          8.34          5.85         4.78 o
  -8   3  11         67.85         61.23         6.16 o
  -7   3  11         51.31         71.28         5.81 o
  -6   3  11        179.48        274.28        11.53 o
  -5   3  11        183.18        205.80         8.68 o
  -4   3  11        150.01        384.40         6.89 o
  -3   3  11        147.26         75.81         2.87 o
  -2   3  11        221.64        159.85         5.48 o
  -1   3  11        504.23        685.83         8.84 o
   0   3  11         45.53          8.04         1.16 o
   1   3  11        504.13        685.34         8.59 o
   2   3  11        221.47        176.85         5.64 o
   3   3  11        147.53         75.00         3.75 o
   4   3  11        150.32        381.06         7.36 o
   5   3  11        183.53        231.14         6.13 o
   6   3  11        179.10        279.97         8.88 o
   7   3  11         51.38         63.47         4.97 o
   8   3  11         67.72         61.28         5.40 o
  -8   4  11          6.30         13.28         7.07 o
  -7   4  11         30.30         28.81         5.67 o
  -6   4  11        104.96        165.94         7.62 o
  -5   4  11         96.24        146.89         5.84 o
  -4   4  11        198.35        208.94         5.27 o
  -3   4  11        295.38        373.05         7.02 o
  -2   4  11         73.64         84.12         2.99 o
  -1   4  11        263.30        266.35         5.12 o
   0   4  11          4.65          1.63         1.22 o
   1   4  11        263.18        272.66         5.62 o
   2   4  11         73.33         93.09         3.95 o
   3   4  11        295.85        364.93         7.50 o
   4   4  11        198.44        222.53         8.13 o
   5   4  11         96.27        164.57         6.89 o
   6   4  11        105.06        168.25         7.27 o
   7   4  11         30.23         19.03         5.72 o
   8   4  11          6.30          2.98         3.68 o
  -8   5  11          1.68         17.81         7.06 o
  -7   5  11         47.82         46.02         8.28 o
  -6   5  11          8.78          3.95         3.51 o
  -5   5  11        101.50        129.77         6.88 o
  -4   5  11         90.02        129.54         6.35 o
  -3   5  11        538.35        347.95         7.47 o
  -2   5  11         16.56          8.57         2.13 o
  -1   5  11        200.10        377.61         6.55 o
   0   5  11         33.12         58.19         3.05 o
   1   5  11        199.26        372.90         6.17 o
   2   5  11         16.52          7.45         1.83 o
   3   5  11        538.41        367.97        10.36 o
   4   5  11         90.10        132.62         7.91 o
   5   5  11        101.56        135.23         5.62 o
   6   5  11          8.78         10.05         4.12 o
   7   5  11         47.97         40.35         5.11 o
   8   5  11          1.72          5.13         4.46 o
  -7   6  11          0.59          6.85         7.42 o
  -6   6  11         30.57         40.55         6.06 o
  -5   6  11         60.93         54.27         5.60 o
  -4   6  11         19.86         27.89         3.32 o
  -3   6  11         65.14        109.18         5.20 o
  -2   6  11        433.70        390.09         7.15 o
  -1   6  11        142.49         96.91         3.80 o
   0   6  11        392.38        583.04         8.34 o
   1   6  11        142.42         95.78         4.18 o
   2   6  11        434.39        397.78        10.09 o
   3   6  11         64.98        103.91         6.42 o
   4   6  11         19.87         25.11         4.08 o
   5   6  11         60.92         50.00         3.96 o
   6   6  11         30.61         45.65         5.59 o
   7   6  11          0.58         -1.66         4.07 o
  -6   7  11          6.47          1.45         4.25 o
  -5   7  11         10.47         18.67         4.00 o
  -4   7  11         19.74         12.96         3.58 o
  -3   7  11         14.35         22.97         3.79 o
  -2   7  11         20.03         13.90         2.34 o
  -1   7  11         17.52         28.19         3.78 o
   0   7  11         13.93         11.88         2.86 o
   1   7  11         17.38         27.78         3.29 o
   2   7  11         20.15          9.95         3.16 o
   3   7  11         14.34         20.61         4.00 o
   4   7  11         19.77         11.71         3.27 o
   5   7  11         10.44         15.84         4.03 o
   6   7  11          6.46         10.60         5.08 o
  -5   8  11          3.22          5.30         4.39 o
  -4   8  11         26.18         25.12         5.23 o
  -3   8  11        139.47        211.41        11.45 o
  -2   8  11         20.90         18.69         3.63 o
  -1   8  11         55.15         65.56         5.60 o
   0   8  11         46.46         93.66         5.99 o
   1   8  11         55.08         73.33         6.74 o
   2   8  11         20.95         17.37         4.51 o
   3   8  11        139.24        204.44        10.72 o
   4   8  11         26.24         35.25         5.47 o
   5   8  11          3.23          1.02         3.60 o
  -4   9  11         15.62         22.10         5.81 o
  -3   9  11          0.08          1.96         4.78 o
  -2   9  11         86.39        105.41         6.67 o
  -1   9  11         34.21         17.16         3.78 o
   0   9  11          1.34          8.44         4.04 o
   1   9  11         34.16         12.60         4.43 o
   2   9  11         86.41        110.29         8.32 o
   3   9  11          0.09         -1.95         3.90 o
   4   9  11         15.70         20.26         4.56 o
  -2  10  11          1.66          0.65         4.57 o
  -1  10  11          5.90         14.92         4.43 o
   0  10  11         80.05         50.35         6.10 o
   1  10  11          5.97         12.38         6.72 o
   2  10  11          1.67         -4.43         5.30 o
   0   0  12        105.49        313.40         5.82 o
   1   0  12        124.95        133.22         2.95 o
   2   0  12        289.58         12.32         1.59 o
   3   0  12       2100.20       1817.30        15.32 o
   4   0  12          7.44        315.52         7.25 o
   5   0  12         94.53         83.44         3.63 o
   6   0  12        233.17         69.06         4.66 o
   7   0  12          5.64         37.76         3.29 o
   8   0  12         19.50         91.64         6.39 o
   9   0  12          0.00          5.27         4.51 o
  -9   1  12         12.08         24.24         6.16 o
  -8   1  12         14.86         21.25         4.84 o
  -7   1  12         45.72         74.57         5.07 o
  -6   1  12         50.38         15.78         3.52 o
  -5   1  12        443.99        312.47         7.00 o
  -4   1  12        289.00         27.43         2.52 o
  -3   1  12       1968.79       2693.10        19.06 o
  -2   1  12        801.57       1429.09        12.62 o
  -1   1  12        843.89        619.58         5.94 o
   0   1  12        183.91        285.31         4.81 o
   1   1  12        844.55        622.43         7.57 o
   2   1  12        801.59       1428.28        11.65 o
   3   1  12       1970.71       2687.13        23.16 o
   4   1  12        288.69         29.62         2.40 o
   5   1  12        443.66        310.56         6.61 o
   6   1  12         50.23         15.71         2.64 o
   7   1  12         45.76         75.82         4.58 o
   8   1  12         14.79         21.91         3.10 o
   9   1  12         12.06         16.07         4.48 o
  -8   2  12        115.41         62.94         7.41 o
  -7   2  12         67.06        100.68         6.48 o
  -6   2  12        207.26        247.89         7.40 o
  -5   2  12         62.82         36.57         2.52 o
  -4   2  12        101.33        259.39         5.41 o
  -3   2  12         71.76        131.33         3.56 o
  -2   2  12       2180.13       1833.18        12.17 o
  -1   2  12        923.74       1077.17         9.51 o
   0   2  12       1227.83       1906.12        10.88 o
   1   2  12        924.02       1059.01        15.69 o
   2   2  12       2180.44       1836.17        19.54 o
   3   2  12         71.61        124.34         8.85 o
   4   2  12        100.92        251.16         6.29 o
   5   2  12         63.00         37.51         4.10 o
   6   2  12        206.65        249.44         7.58 o
   7   2  12         67.15        102.81         5.47 o
   8   2  12        115.65         55.30         4.65 o
  -8   3  12         10.43         28.80         4.76 o
  -7   3  12        276.04        221.71        11.49 o
  -6   3  12          2.55          5.82         3.65 o
  -5   3  12        418.96        610.72        11.30 o
  -4   3  12        276.10        135.55         4.32 o
  -3   3  12        143.27        289.36         5.34 o
  -2   3  12        310.23        249.94         5.00 o
  -1   3  12         42.55         53.15         2.30 o
   0   3  12         30.78         50.08         2.56 o
   1   3  12         42.79         54.41         2.67 o
   2   3  12        311.24        261.73         7.05 o
   3   3  12        143.16        286.52         7.24 o
   4   3  12        276.59        136.06         5.07 o
   5   3  12        419.40        630.94        12.43 o
   6   3  12          2.52          5.34         2.84 o
   7   3  12        275.89        225.09         8.61 o
   8   3  12         10.47         23.02         4.28 o
  -8   4  12         13.74          0.90        12.08 o
  -7   4  12         44.18         73.37         7.37 o
  -6   4  12        126.59        138.23         7.27 o
  -5   4  12        388.88        355.77         8.66 o
  -4   4  12        332.02        338.66         6.58 o
  -3   4  12        154.99        202.27         6.35 o
  -2   4  12         15.71         16.29         2.16 o
  -1   4  12        119.38         79.89         3.03 o
   0   4  12        300.62         48.16         2.04 o
   1   4  12        119.52         84.55         3.38 o
   2   4  12         15.65         14.42         3.09 o
   3   4  12        154.73        204.05         4.56 o
   4   4  12        332.00        352.02        10.17 o
   5   4  12        388.92        358.00        10.96 o
   6   4  12        126.36        141.72         6.93 o
   7   4  12         44.21         65.34         5.89 o
   8   4  12         13.81         10.22         3.84 o
  -7   5  12         10.89         14.56         6.26 o
  -6   5  12         61.95         72.83         7.28 o
  -5   5  12         45.16         32.35         4.18 o
  -4   5  12        228.30        273.61         6.92 o
  -3   5  12        162.70        136.83         6.87 o
  -2   5  12        414.98        408.75         6.75 o
  -1   5  12         37.49         60.41         2.91 o
   0   5  12          7.43          7.49         1.43 o
   1   5  12         37.27         55.95         2.28 o
   2   5  12        415.37        402.30         7.71 o
   3   5  12        162.58        139.52         6.79 o
   4   5  12        227.78        262.00         9.12 o
   5   5  12         45.25         25.20         3.69 o
   6   5  12         61.83         75.47         5.52 o
   7   5  12         10.87         10.03         4.18 o
  -7   6  12          7.01          9.80         6.61 o
  -6   6  12         13.36         11.68         7.70 o
  -5   6  12          8.44         10.52         3.48 o
  -4   6  12         51.45         58.54         5.60 o
  -3   6  12        121.57        142.55         5.27 o
  -2   6  12        127.33        171.91         4.79 o
  -1   6  12         65.79         56.97         3.33 o
   0   6  12        775.97        605.27        11.73 o
   1   6  12         65.79         55.76         3.36 o
   2   6  12        127.58        173.91         6.14 o
   3   6  12        121.43        141.89         7.22 o
   4   6  12         51.42         46.28         4.78 o
   5   6  12          8.55          0.45         2.56 o
   6   6  12         13.32         16.29         4.36 o
   7   6  12          7.01         10.68         4.78 o
  -6   7  12         40.93         64.07         7.22 o
  -5   7  12          9.05         24.30         4.39 o
  -4   7  12         19.78         21.68         3.87 o
  -3   7  12         95.18        112.04         6.69 o
  -2   7  12         31.89          7.55         4.60 o
  -1   7  12         32.40         16.57         3.13 o
   0   7  12         86.59         62.52         4.46 o
   1   7  12         32.49         11.53         3.75 o
   2   7  12         32.00          8.98         3.36 o
   3   7  12         95.47        112.58         7.05 o
   4   7  12         19.65         14.92         3.99 o
   5   7  12          8.99         12.43         3.52 o
   6   7  12         41.01         73.18         8.14 o
  -5   8  12         35.75         33.95         6.24 o
  -4   8  12          2.64          2.83         4.33 o
  -3   8  12          3.67          9.83         4.79 o
  -2   8  12         19.49         26.52         3.98 o
  -1   8  12        218.34        217.23         8.84 o
   0   8  12          3.48         30.78         5.12 o
   1   8  12        218.37        206.30        10.33 o
   2   8  12         19.42         32.47         5.04 o
   3   8  12          3.64          4.11         4.46 o
   4   8  12          2.64          1.37         3.45 o
   5   8  12         35.78         30.23         4.92 o
  -4   9  12         19.16         24.03         5.72 o
  -3   9  12         24.70         29.20         5.76 o
  -2   9  12          3.90          3.04         3.63 o
  -1   9  12         44.59         27.24         4.34 o
   0   9  12          1.36         -0.50         3.59 o
   1   9  12         44.58         21.95         4.78 o
   2   9  12          3.95          4.39         4.17 o
   3   9  12         24.73         25.91         5.35 o
   4   9  12         19.14         30.26         4.98 o
  -1  10  12         25.40         14.87         6.27 o
   0  10  12          8.11         30.50         5.38 o
   1  10  12         25.40         21.76         5.22 o
   1   0  13        219.42        311.13         4.91 o
   2   0  13        332.93        508.75         7.09 o
   3   0  13         72.22         21.26         2.57 o
   4   0  13          8.62          6.16         2.24 o
   5   0  13          4.49        101.41         5.63 o
   6   0  13        180.49         91.98         4.46 o
   7   0  13         30.03         35.97         3.37 o
   8   0  13          0.24         34.94         6.38 o
  -8   1  13          4.30          7.75         4.31 o
  -7   1  13         43.29         44.15         4.19 o
  -6   1  13        120.61        209.06         8.63 o
  -5   1  13        304.69        299.10         6.95 o
  -4   1  13        179.68         10.61         1.75 o
  -3   1  13        573.42        709.08         9.22 o
  -2   1  13        605.34       1516.18        13.03 o
  -1   1  13        851.54       1077.28         8.43 o
   0   1  13        163.72          2.67         1.39 o
   1   1  13        850.32       1071.31         8.57 o
   2   1  13        604.15       1495.80        19.62 o
   3   1  13        574.48        725.06        12.53 o
   4   1  13        179.63         12.09         2.71 o
   5   1  13        305.15        297.22         7.44 o
   6   1  13        120.51        192.53         6.54 o
   7   1  13         43.13         40.63         3.76 o
   8   1  13          4.29         11.49         2.85 o
  -8   2  13          4.29          1.96         3.78 o
  -7   2  13          6.83         28.00         3.97 o
  -6   2  13         42.88         66.44         4.18 o
  -5   2  13        150.49        179.15         5.23 o
  -4   2  13         95.04         37.45         2.65 o
  -3   2  13          9.53          5.53         1.28 o
  -2   2  13        105.49         18.73         2.13 o
  -1   2  13        452.71        310.37         6.65 o
   0   2  13         14.54        266.85         4.63 o
   1   2  13        452.15        304.19         7.01 o
   2   2  13        105.93         23.55         3.41 o
   3   2  13          9.61          6.62         2.42 o
   4   2  13         94.93         37.77         3.83 o
   5   2  13        150.34        173.42         5.76 o
   6   2  13         42.95         65.67         4.33 o
   7   2  13          6.83         18.84         3.09 o
   8   2  13          4.31          4.93         2.70 o
  -8   3  13          8.48          5.96         6.09 o
  -7   3  13         47.28         67.25         6.99 o
  -6   3  13        159.44        109.34         7.68 o
  -5   3  13         46.33         74.40         6.52 o
  -4   3  13         14.19         14.38         2.43 o
  -3   3  13         60.25        127.51         3.60 o
  -2   3  13        130.33         30.79         2.18 o
  -1   3  13         11.02          6.49         1.25 o
   0   3  13         14.79         82.11         3.95 o
   1   3  13         11.17          5.36         1.38 o
   2   3  13        130.58         30.83         2.62 o
   3   3  13         60.32        134.23         5.49 o
   4   3  13         14.24         14.11         2.46 o
   5   3  13         46.04         68.02         4.77 o
   6   3  13        159.15         96.64         5.57 o
   7   3  13         47.21         62.51         5.16 o
   8   3  13          8.46          6.98         3.59 o
  -8   4  13         57.87         70.05        10.91 o
  -7   4  13         39.31         43.66         8.33 o
  -6   4  13         64.31        103.06         7.72 o
  -5   4  13         39.42         30.63         3.13 o
  -4   4  13        443.15        346.75         6.63 o
  -3   4  13        207.90        313.08         6.78 o
  -2   4  13         49.39         50.81         3.75 o
  -1   4  13        197.69        237.36         4.94 o
   0   4  13        148.38        171.96         3.59 o
   1   4  13        197.54        234.51         4.90 o
   2   4  13         49.51         50.56         3.28 o
   3   4  13        207.36        322.31         6.50 o
   4   4  13        444.14        336.36         5.87 o
   5   4  13         39.43         34.06         4.41 o
   6   4  13         64.41        109.38         6.21 o
   7   4  13         39.24         41.35         4.55 o
   8   4  13         57.73         76.27         6.73 o
  -7   5  13          8.56          8.72         5.49 o
  -6   5  13         11.35          8.80         4.83 o
  -5   5  13        193.78        186.98        11.07 o
  -4   5  13         43.20         41.32         3.75 o
  -3   5  13        318.87        345.35         7.02 o
  -2   5  13        132.19        145.90         5.53 o
  -1   5  13        121.68        198.88         4.95 o
   0   5  13          3.07          4.54         1.42 o
   1   5  13        122.14        208.34         5.33 o
   2   5  13        131.87        138.69         4.81 o
   3   5  13        318.71        334.03         9.10 o
   4   5  13         43.09         39.86         5.38 o
   5   5  13        193.64        191.89         7.92 o
   6   5  13         11.37         15.24         3.48 o
   7   5  13          8.55         -2.20         3.93 o
  -7   6  13          4.17         -1.80         5.05 o
  -6   6  13         11.41          9.03         4.91 o
  -5   6  13         17.41         12.27         4.37 o
  -4   6  13         99.29        106.00         7.05 o
  -3   6  13         34.23         40.59         4.30 o
  -2   6  13         65.33        153.48         5.42 o
  -1   6  13        481.18        422.09         8.20 o
   0   6  13         11.12         31.03         3.49 o
   1   6  13        481.99        416.19         9.83 o
   2   6  13         65.36        152.70         5.90 o
   3   6  13         34.13         51.15         5.10 o
   4   6  13         99.49         97.50         6.69 o
   5   6  13         17.37         13.40         3.35 o
   6   6  13         11.42          9.89         3.72 o
   7   6  13          4.19          3.52         4.12 o
  -6   7  13          3.26          3.16         4.53 o
  -5   7  13         65.81         66.56         6.34 o
  -4   7  13         13.13         29.82         4.44 o
  -3   7  13         11.15          9.04         3.16 o
  -2   7  13        149.09        144.73         6.45 o
  -1   7  13         24.06         32.08         4.01 o
   0   7  13          0.16         -1.12         2.76 o
   1   7  13         24.10         31.63         3.60 o
   2   7  13        148.83        151.05         7.80 o
   3   7  13         11.08          8.83         3.40 o
   4   7  13         13.11         25.83         5.17 o
   5   7  13         65.72         53.69         5.11 o
   6   7  13          3.24          5.35         4.23 o
  -5   8  13         39.78         54.18         6.83 o
  -4   8  13          1.25          5.60         4.44 o
  -3   8  13         71.12         62.55         7.22 o
  -2   8  13         80.06        103.17         6.54 o
  -1   8  13         12.09          4.57         3.15 o
   0   8  13         47.11         95.78         6.18 o
   1   8  13         12.03         11.13         3.80 o
   2   8  13         79.96        110.00         8.00 o
   3   8  13         71.13         57.01         5.93 o
   4   8  13          1.25          2.29         3.63 o
   5   8  13         39.86         73.32         7.04 o
  -3   9  13         11.57         23.64         5.54 o
  -2   9  13          8.47         18.75         3.90 o
  -1   9  13          7.56          0.78         3.93 o
   0   9  13         33.28         23.15         4.55 o
   1   9  13          7.56          3.65         3.97 o
   2   9  13          8.46         18.05         4.86 o
   3   9  13         11.51         17.31         4.77 o
   0  10  13          9.52          4.80         4.36 o
   0   0  14         49.08         55.33         3.59 o
   1   0  14         31.04          3.77         2.29 o
   2   0  14        645.32       1139.66        12.91 o
   3   0  14         76.70        242.06         7.29 o
   4   0  14        425.18        517.46        10.71 o
   5   0  14       1340.65       1712.55        20.67 o
   6   0  14          7.26          2.33         2.48 o
   7   0  14        313.75        358.00         9.52 o
   8   0  14         26.05         49.59         6.00 o
  -8   1  14         21.33         35.30         5.99 o
  -7   1  14         17.07         44.10         4.91 o
  -6   1  14        136.46        193.40         9.52 o
  -5   1  14         55.11         93.39         4.89 o
  -4   1  14         18.46         61.61         3.65 o
  -3   1  14         96.25         87.08         5.25 o
  -2   1  14        100.32         77.10         3.33 o
  -1   1  14         53.80        181.98         4.15 o
   0   1  14        259.64        433.00         7.17 o
   1   1  14         53.63        165.72         4.39 o
   2   1  14        100.32         76.81         4.02 o
   3   1  14         96.01         84.62         5.35 o
   4   1  14         18.36         53.86         3.96 o
   5   1  14         55.11         93.76         4.55 o
   6   1  14        136.38        187.35         6.50 o
   7   1  14         17.06         40.13         3.70 o
   8   1  14         21.35         24.27         3.79 o
  -8   2  14         14.25          9.78         4.47 o
  -7   2  14         68.78         82.65         6.03 o
  -6   2  14         66.85         49.58         4.76 o
  -5   2  14        184.56        207.44         5.74 o
  -4   2  14        175.24        224.58         5.27 o
  -3   2  14        258.81        259.21         5.77 o
  -2   2  14        442.23        346.36         7.08 o
  -1   2  14        348.85        275.92         6.15 o
   0   2  14        431.41       1550.68        11.39 o
   1   2  14        349.05        267.90         9.51 o
   2   2  14        442.57        353.22         7.11 o
   3   2  14        258.89        270.58         7.33 o
   4   2  14        175.64        226.57         6.66 o
   5   2  14        184.14        212.44         6.46 o
   6   2  14         66.89         46.48         4.19 o
   7   2  14         68.58         81.66         4.94 o
   8   2  14         14.20          5.64         2.81 o
  -8   3  14         45.12         78.13        11.57 o
  -7   3  14         57.35         73.74         7.21 o
  -6   3  14          5.73          7.53         3.55 o
  -5   3  14        124.59        102.35         5.01 o
  -4   3  14        212.36        167.10         5.39 o
  -3   3  14         13.81         29.49         2.06 o
  -2   3  14        358.43        472.69         7.57 o
  -1   3  14         89.86        115.32         4.21 o
   0   3  14          8.47         10.53         1.69 o
   1   3  14         89.79        109.98         3.99 o
   2   3  14        358.53        480.64         7.02 o
   3   3  14         14.02         36.37         3.33 o
   4   3  14        212.66        167.00         5.84 o
   5   3  14        124.64        106.11         5.63 o
   6   3  14          5.79          1.36         2.64 o
   7   3  14         57.24         69.06         5.39 o
   8   3  14         45.11         67.82         7.35 o
  -8   4  14         20.78         25.48         8.08 o
  -7   4  14         66.89         63.86         9.41 o
  -6   4  14         80.59         80.35         9.82 o
  -5   4  14        167.68        188.15         6.32 o
  -4   4  14        519.19        222.01         6.12 o
  -3   4  14        519.81        633.91        18.66 o
  -2   4  14         23.40         97.83         4.92 o
  -1   4  14         24.89         23.15         2.31 o
   0   4  14         69.30         64.36         2.83 o
   1   4  14         24.83         23.14         2.00 o
   2   4  14         23.29         90.23         4.67 o
   3   4  14        519.68        646.60         9.59 o
   4   4  14        518.79        226.41         6.84 o
   5   4  14        168.14        196.05         7.72 o
   6   4  14         80.58         85.39         5.78 o
   7   4  14         66.99         73.13         5.54 o
   8   4  14         20.74         15.48         4.28 o
  -7   5  14          5.54          0.69         5.00 o
  -6   5  14         45.96         33.87         5.93 o
  -5   5  14         32.02         34.08         7.16 o
  -4   5  14        230.00        249.86        10.60 o
  -3   5  14         58.19         78.33         8.45 o
  -2   5  14        159.44        203.12         6.45 o
  -1   5  14         53.47        173.94         4.67 o
   0   5  14        115.79         48.40         3.46 o
   1   5  14         53.43        172.90         4.47 o
   2   5  14        159.71        202.28         6.44 o
   3   5  14         58.21         62.77         4.75 o
   4   5  14        229.69        262.05        11.37 o
   5   5  14         32.11         34.61         4.01 o
   6   5  14         46.00         30.86         3.99 o
   7   5  14          5.55          3.06         3.47 o
  -7   6  14         11.81          9.98         5.76 o
  -6   6  14          4.03         10.05         4.61 o
  -5   6  14         15.37         24.68         5.06 o
  -4   6  14         15.56         23.05         4.05 o
  -3   6  14         70.55         73.03         4.86 o
  -2   6  14          8.31         11.15         2.65 o
  -1   6  14        382.09        322.79         7.27 o
   0   6  14        100.75         29.58         3.43 o
   1   6  14        381.94        335.13         9.01 o
   2   6  14          8.38         13.32         2.85 o
   3   6  14         70.94         82.97         5.88 o
   4   6  14         15.55         12.13         3.37 o
   5   6  14         15.34         25.78         3.83 o
   6   6  14          4.05          3.15         3.97 o
   7   6  14         11.83          6.17         4.04 o
  -6   7  14         15.06         13.29         4.90 o
  -5   7  14         10.57         18.58         4.16 o
  -4   7  14         30.97         16.81         3.66 o
  -3   7  14         40.97         38.92         5.86 o
  -2   7  14         12.46         23.31         3.55 o
  -1   7  14         11.69          7.21         3.39 o
   0   7  14         87.09        145.14         6.56 o
   1   7  14         11.56          6.06         4.93 o
   2   7  14         12.46         20.81         4.07 o
   3   7  14         41.01         38.89         4.92 o
   4   7  14         31.07         26.49         4.31 o
   5   7  14         10.60         14.71         4.73 o
   6   7  14         15.16         11.63         5.89 o
  -5   8  14         26.90         44.72         6.51 o
  -4   8  14         64.63         78.51         7.90 o
  -3   8  14        120.95        132.74         9.61 o
  -2   8  14         32.32         20.73         4.09 o
  -1   8  14          4.98          2.58         3.71 o
   0   8  14          3.38          2.99         2.74 o
   1   8  14          4.98          3.19         3.28 o
   2   8  14         32.37         15.08         4.02 o
   3   8  14        120.98        130.17         8.12 o
   4   8  14         64.50         77.45         6.77 o
   5   8  14         26.91         34.55         5.26 o
  -3   9  14         38.46         30.49         6.04 o
  -2   9  14          9.23          5.84         3.61 o
  -1   9  14          4.84         -2.13         3.39 o
   0   9  14          0.79          0.35         3.48 o
   1   9  14          4.85         -3.29         3.80 o
   2   9  14          9.17          5.28         4.36 o
   3   9  14         38.49         24.05         5.54 o
   1   0  15         24.71         36.93         2.74 o
   2   0  15          4.76         34.21         3.52 o
   3   0  15         23.86         85.22         4.61 o
   4   0  15         53.29         61.88         4.91 o
   5   0  15        578.67        439.65         9.54 o
   6   0  15        121.01        177.44         6.07 o
   7   0  15          6.82          4.09         2.23 o
   8   0  15         21.41         10.44         4.45 o
  -8   1  15         19.98         23.47         4.73 o
  -7   1  15          1.74         11.48         3.17 o
  -6   1  15        102.72         79.75         5.86 o
  -5   1  15        328.23        351.47        16.69 o
  -4   1  15        171.07        285.29         6.48 o
  -3   1  15          7.54         20.55         2.99 o
  -2   1  15        573.17        922.33        10.78 o
  -1   1  15       1243.09       1297.73        12.55 o
   0   1  15        217.46        139.68         4.35 o
   1   1  15       1243.36       1279.11        12.35 o
   2   1  15        571.64        906.57        17.83 o
   3   1  15          7.46         17.84         3.57 o
   4   1  15        171.50        284.57         9.04 o
   5   1  15        328.32        339.58         8.67 o
   6   1  15        102.29         67.12         4.26 o
   7   1  15          1.73          7.87         2.56 o
   8   1  15         19.96         26.66         4.00 o
  -8   2  15          5.68          4.19         4.83 o
  -7   2  15          5.77          6.35         3.03 o
  -6   2  15         32.83         33.43         4.14 o
  -5   2  15         86.63         71.40         3.61 o
  -4   2  15         84.17         60.07         3.02 o
  -3   2  15         33.22          5.91         1.56 o
  -2   2  15        110.87        263.33         6.03 o
  -1   2  15        116.35         62.42         4.61 o
   0   2  15          8.80          3.81         1.43 o
   1   2  15        115.75         67.13         3.86 o
   2   2  15        110.49        257.61         6.38 o
   3   2  15         33.15          4.39         2.01 o
   4   2  15         84.09         67.74         4.03 o
   5   2  15         86.53         67.99         4.51 o
   6   2  15         32.94         25.26         3.34 o
   7   2  15          5.70          3.58         2.71 o
   8   2  15          5.66          0.45         2.98 o
  -8   3  15        119.52        160.15        14.73 o
  -7   3  15        117.05        143.45        15.27 o
  -6   3  15         78.92         41.92         5.39 o
  -5   3  15         54.81         75.27         4.43 o
  -4   3  15        298.28        167.23         4.87 o
  -3   3  15        341.00        532.06        12.23 o
  -2   3  15        408.83        911.85        10.71 o
  -1   3  15         32.22        116.96         3.76 o
   0   3  15        449.62         51.49         3.02 o
   1   3  15         32.26        117.22         4.05 o
   2   3  15        408.42        920.50         9.78 o
   3   3  15        340.86        562.51        13.66 o
   4   3  15        298.11        168.85         6.09 o
   5   3  15         54.81         71.56         4.79 o
   6   3  15         78.77         40.02         4.11 o
   7   3  15        116.93        127.91         6.98 o
   8   3  15        119.17        141.80         7.62 o
  -7   4  15         31.92         67.39        11.47 o
  -6   4  15         40.62         30.47         7.01 o
  -5   4  15         42.88         34.44         3.99 o
  -4   4  15        487.64        571.51         8.22 o
  -3   4  15         45.18         64.13         5.50 o
  -2   4  15        102.42        108.16         5.25 o
  -1   4  15         31.08         53.65         4.13 o
   0   4  15        365.36        302.40         5.87 o
   1   4  15         31.08         58.17         2.83 o
   2   4  15        101.96        102.35         5.35 o
   3   4  15         45.05         68.00         4.28 o
   4   4  15        487.97        563.16        11.76 o
   5   4  15         42.79         44.35         4.42 o
   6   4  15         40.69         32.18         3.96 o
   7   4  15         32.05         63.92         5.21 o
  -7   5  15          8.03         22.05         9.32 o
  -6   5  15         38.71         74.26         7.77 o
  -5   5  15          2.83         -1.41         4.02 o
  -4   5  15         61.16         42.63         4.39 o
  -3   5  15        355.11        424.53        11.68 o
  -2   5  15        412.88        217.92         6.76 o
  -1   5  15         72.47         27.39         4.05 o
   0   5  15          7.65         42.37         3.04 o
   1   5  15         72.46         26.39         2.54 o
   2   5  15        413.07        223.85         6.92 o
   3   5  15        354.64        448.90        10.04 o
   4   5  15         60.96         40.72         5.31 o
   5   5  15          2.82         -2.84         2.91 o
   6   5  15         38.59         83.89         5.92 o
   7   5  15          8.03         15.52         3.99 o
  -6   6  15         19.75         11.76         4.42 o
  -5   6  15         21.38         31.62         5.70 o
  -4   6  15         41.04         39.13         5.60 o
  -3   6  15          4.14          1.11         2.67 o
  -2   6  15         64.38         92.74         4.88 o
  -1   6  15        166.71        120.12         5.84 o
   0   6  15        284.33        200.36         7.35 o
   1   6  15        166.54        119.99         5.86 o
   2   6  15         64.31         98.45         5.07 o
   3   6  15          4.11         -1.84         3.47 o
   4   6  15         41.20         25.94         5.53 o
   5   6  15         21.35         35.12         4.23 o
   6   6  15         19.76         30.15         5.02 o
  -6   7  15          4.54         -1.43         4.60 o
  -5   7  15          8.66         21.98         7.67 o
  -4   7  15         62.83         74.78         7.36 o
  -3   7  15         81.14         49.29         5.44 o
  -2   7  15         77.16         66.01         5.43 o
  -1   7  15        402.85        374.14        10.79 o
   0   7  15        267.14        228.65         8.24 o
   1   7  15        402.64        386.17        10.38 o
   2   7  15         77.33         77.75         6.63 o
   3   7  15         81.15         46.02         5.21 o
   4   7  15         63.00         65.90         6.11 o
   5   7  15          8.61         20.16         4.65 o
   6   7  15          4.52          0.49         4.15 o
  -4   8  15         94.14        100.80         8.89 o
  -3   8  15         48.15         54.32         6.89 o
  -2   8  15         42.40         59.82         5.34 o
  -1   8  15         44.68         19.10         3.62 o
   0   8  15          7.18         18.98         3.82 o
   1   8  15         44.66         19.84         4.13 o
   2   8  15         42.39         58.12         5.90 o
   3   8  15         48.14         47.49         5.59 o
   4   8  15         94.01        101.59         7.57 o
  -3   9  15         63.44         85.67         9.49 o
  -2   9  15          7.86         10.86         3.72 o
  -1   9  15         17.26         12.95         8.92 o
   0   9  15          3.96          3.87         4.35 o
   1   9  15         17.33         22.49         4.87 o
   2   9  15          7.87         12.62         4.64 o
   3   9  15         63.44         95.96         8.30 o
   0   0  16         13.55          0.23         2.01 o
   1   0  16        489.94        260.04         7.54 o
   2   0  16         27.82          6.69         1.83 o
   3   0  16          1.68          2.03         2.37 o
   4   0  16        160.19        425.02        11.23 o
   5   0  16         83.02        127.27         5.58 o
   6   0  16         10.94         51.33         3.72 o
   7   0  16          0.27          2.66         2.27 o
   8   0  16          0.00          2.44         3.77 o
  -8   1  16         19.30         19.20         4.60 o
  -7   1  16         14.03         20.54         3.54 o
  -6   1  16         52.37         86.98         5.57 o
  -5   1  16        465.68        528.23        10.18 o
  -4   1  16        184.84        372.13         7.45 o
  -3   1  16        137.29        103.46         5.95 o
  -2   1  16        337.15        484.51         8.06 o
  -1   1  16        311.78        408.58         7.26 o
   0   1  16         30.35          7.16         2.26 o
   1   1  16        311.72        401.28         7.91 o
   2   1  16        336.95        476.04         9.11 o
   3   1  16        137.45        105.48         5.61 o
   4   1  16        184.93        363.34         9.31 o
   5   1  16        466.10        533.58        10.98 o
   6   1  16         52.52         90.71         5.24 o
   7   1  16         14.11         20.42         3.07 o
   8   1  16         19.24         13.46         4.35 o
  -8   2  16         71.59         97.38        11.94 o
  -7   2  16         32.07         29.53         4.36 o
  -6   2  16         35.49         53.27         5.05 o
  -5   2  16         19.45         24.09         2.50 o
  -4   2  16        167.81         62.02         2.90 o
  -3   2  16         15.53         95.77         4.26 o
  -2   2  16        254.45        340.07        11.55 o
  -1   2  16         45.18         48.13         2.88 o
   0   2  16          0.67          1.66         1.09 o
   1   2  16         44.91         52.68         3.32 o
   2   2  16        254.30        318.93         7.71 o
   3   2  16         15.62         88.88         5.50 o
   4   2  16        168.03         64.34         4.63 o
   5   2  16         19.52         21.62         3.22 o
   6   2  16         35.26         45.62         4.42 o
   7   2  16         32.17         29.49         3.84 o
   8   2  16         71.75         82.99         5.87 o
  -8   3  16         15.61         23.60         9.92 o
  -7   3  16        111.47        101.66        16.04 o
  -6   3  16         15.06         47.63         5.65 o
  -5   3  16         13.27          3.81         2.13 o
  -4   3  16        178.69        315.06         6.52 o
  -3   3  16         38.03         42.20         3.28 o
  -2   3  16        136.25        101.86         5.91 o
  -1   3  16        389.67        436.31        10.59 o
   0   3  16         98.98        153.06         4.45 o
   1   3  16        389.61        438.74         7.84 o
   2   3  16        135.86         94.05         3.87 o
   3   3  16         37.85         40.93         3.56 o
   4   3  16        178.73        298.18         8.17 o
   5   3  16         13.26          6.78         2.71 o
   6   3  16         15.14         48.26         4.46 o
   7   3  16        111.56         91.52         6.04 o
   8   3  16         15.60         16.46         3.86 o
  -7   4  16         32.37         31.00         8.29 o
  -6   4  16         51.76         31.38         6.92 o
  -5   4  16         98.89         83.17         7.63 o
  -4   4  16         46.50         46.94         3.08 o
  -3   4  16        250.05        415.27        12.30 o
  -2   4  16        270.64        225.28         7.41 o
  -1   4  16         67.75        228.57         6.57 o
   0   4  16         19.70         22.51         2.39 o
   1   4  16         67.53        231.57         5.49 o
   2   4  16        270.81        214.83         7.46 o
   3   4  16        249.75        422.80        10.01 o
   4   4  16         46.73         45.00         4.25 o
   5   4  16         98.79         84.49         5.58 o
   6   4  16         51.90         36.63         4.23 o
   7   4  16         32.30         28.01         4.20 o
  -7   5  16         24.36         13.36         6.67 o
  -6   5  16          7.20          0.05         3.96 o
  -5   5  16          8.32          5.35         3.99 o
  -4   5  16         21.95          8.33         3.33 o
  -3   5  16        362.36        359.82        10.97 o
  -2   5  16        234.36        199.78         7.94 o
  -1   5  16         38.00         14.35         3.78 o
   0   5  16        120.11        277.93         8.87 o
   1   5  16         38.22         16.77         4.15 o
   2   5  16        234.22        204.90         7.56 o
   3   5  16        362.32        365.02         9.50 o
   4   5  16         21.92         12.13         4.36 o
   5   5  16          8.29          9.54         3.03 o
   6   5  16          7.16          5.51         3.14 o
   7   5  16         24.46         10.13         3.83 o
  -6   6  16         16.96         16.70         4.87 o
  -5   6  16         22.91         14.79         4.54 o
  -4   6  16          0.21         14.53         4.47 o
  -3   6  16         52.12         84.62         5.85 o
  -2   6  16         27.38         35.33         4.77 o
  -1   6  16         54.46         73.05         5.28 o
   0   6  16        848.28       1032.91        15.87 o
   1   6  16         54.52         70.95         4.79 o
   2   6  16         27.38         30.50         3.96 o
   3   6  16         52.17         70.43         6.60 o
   4   6  16          0.19          8.79         4.32 o
   5   6  16         22.97         21.81         3.89 o
   6   6  16         16.94         26.76         4.83 o
  -5   7  16         58.38         89.76        11.11 o
  -4   7  16          4.80         26.74        20.36 o
  -3   7  16         14.62         18.49         3.99 o
  -2   7  16         37.42         25.32         5.07 o
  -1   7  16         97.85        154.00         6.99 o
   0   7  16        164.76        282.11         9.07 o
   1   7  16         97.81        154.93         6.87 o
   2   7  16         37.42         31.68         4.61 o
   3   7  16         14.64         20.37         4.06 o
   4   7  16          4.79         19.37         5.34 o
   5   7  16         58.65         97.36         7.77 o
  -4   8  16        101.82        138.93        10.26 o
  -3   8  16         45.00         57.46         7.09 o
  -2   8  16         12.40          8.30         4.20 o
  -1   8  16         14.85         22.05         3.92 o
   0   8  16         10.06         10.79         3.10 o
   1   8  16         14.84         22.36         4.19 o
   2   8  16         12.53          9.58         3.98 o
   3   8  16         44.98         45.03         5.47 o
   4   8  16        101.59        142.29         8.62 o
  -2   9  16         59.94         53.39         7.42 o
  -1   9  16          0.85          7.49         4.58 o
   0   9  16          5.16          6.78         4.09 o
   1   9  16          0.85          2.24         3.56 o
   2   9  16         59.99         67.89         7.31 o
   1   0  17        536.41        375.91         9.26 o
   2   0  17         10.58         66.17         4.24 o
   3   0  17         22.69         57.36         4.26 o
   4   0  17        198.46        339.14         8.87 o
   5   0  17         35.69        101.27         5.07 o
   6   0  17        175.24        385.22         8.93 o
   7   0  17        104.65         24.99         4.07 o
   8   0  17         36.58         35.68         5.45 o
  -8   1  17          3.12          0.13         3.66 o
  -7   1  17          7.87          5.81         2.87 o
  -6   1  17         36.82         68.84         5.85 o
  -5   1  17        137.15         97.80         5.66 o
  -4   1  17         36.52         88.58         4.55 o
  -3   1  17        245.40        379.89         8.18 o
  -2   1  17         20.27         28.04         2.57 o
  -1   1  17        164.24         98.13         4.68 o
   0   1  17        212.98         22.90         2.79 o
   1   1  17        164.22         90.35         4.01 o
   2   1  17         20.34         26.57         3.50 o
   3   1  17        245.79        396.76        10.52 o
   4   1  17         36.66         91.09         5.10 o
   5   1  17        137.29         97.08         6.70 o
   6   1  17         36.85         64.51         4.64 o
   7   1  17          7.89          4.93         2.56 o
   8   1  17          3.11         -3.83         3.83 o
  -8   2  17          6.82         28.02         6.31 o
  -7   2  17         10.95         19.98         3.71 o
  -6   2  17         42.12         30.56         4.18 o
  -5   2  17        133.67        123.32         4.79 o
  -4   2  17        264.91        353.50         6.17 o
  -3   2  17         45.92         61.40         3.08 o
  -2   2  17         90.32         70.00         3.77 o
  -1   2  17        200.15         79.92         3.49 o
   0   2  17        387.54        259.73         5.53 o
   1   2  17        199.87         81.77         4.24 o
   2   2  17         90.04         63.46         3.95 o
   3   2  17         45.90         64.79         5.18 o
   4   2  17        265.00        365.75        10.06 o
   5   2  17        133.95        119.62         5.80 o
   6   2  17         42.15         24.40         3.47 o
   7   2  17         10.90         26.48         3.58 o
   8   2  17          6.88         25.47         4.01 o
  -7   3  17         31.93         23.50         7.05 o
  -6   3  17          7.07          5.13         5.43 o
  -5   3  17         23.29         89.24         5.29 o
  -4   3  17         11.06         11.88         2.00 o
  -3   3  17         45.98         69.14         3.87 o
  -2   3  17        168.68        136.64         5.40 o
  -1   3  17          5.40          7.58         1.80 o
   0   3  17        658.35        413.56         7.79 o
   1   3  17          5.42         11.25         1.85 o
   2   3  17        168.12        141.02         5.11 o
   3   3  17         46.00         67.68         5.49 o
   4   3  17         10.99         17.87         3.59 o
   5   3  17         23.32         84.37         5.38 o
   6   3  17          7.12          3.50         2.88 o
   7   3  17         31.93         26.22         3.84 o
  -7   4  17         61.75         92.52        19.32 o
  -6   4  17         20.42         25.44         5.31 o
  -5   4  17         57.45         84.85         7.98 o
  -4   4  17         38.59         51.60         4.81 o
  -3   4  17        273.98        301.87         9.93 o
  -2   4  17        102.74         61.56         5.22 o
  -1   4  17         38.10         41.84         2.17 o
   0   4  17         60.96        121.29         4.52 o
   1   4  17         38.16         39.58         2.65 o
   2   4  17        102.88         56.28         4.14 o
   3   4  17        273.34        275.56         8.40 o
   4   4  17         38.48         45.69         3.81 o
   5   4  17         57.34         88.38         5.73 o
   6   4  17         20.30         35.32         4.39 o
   7   4  17         61.71         97.72         6.56 o
  -7   5  17          1.09          9.89         6.26 o
  -6   5  17          0.74          7.82         4.46 o
  -5   5  17         53.55         38.63         5.87 o
  -4   5  17        112.71        100.82         7.79 o
  -3   5  17        143.28        116.58         6.72 o
  -2   5  17        297.01        264.75         8.51 o
  -1   5  17         43.53         32.06         4.81 o
   0   5  17         29.97         62.11         4.80 o
   1   5  17         43.59         31.39         3.56 o
   2   5  17        297.01        259.91         8.65 o
   3   5  17        143.24        112.86         5.69 o
   4   5  17        112.91         96.32         7.55 o
   5   5  17         53.47         32.41         4.18 o
   6   5  17          0.74          5.45         3.20 o
   7   5  17          1.11          6.99         3.79 o
  -6   6  17         19.45          2.39         5.10 o
  -5   6  17          6.76          4.38         4.01 o
  -4   6  17         32.34         41.24         6.47 o
  -3   6  17         23.93         37.17         4.00 o
  -2   6  17         65.76         73.57         6.32 o
  -1   6  17        337.37        403.70        10.20 o
   0   6  17         19.77         54.96         4.56 o
   1   6  17        337.82        408.37        10.19 o
   2   6  17         65.62         86.32         5.49 o
   3   6  17         23.97         51.37         6.09 o
   4   6  17         32.41         41.85         6.80 o
   5   6  17          6.76         11.51         3.56 o
   6   6  17         19.40         19.19         4.44 o
  -5   7  17         43.91         75.60        10.83 o
  -4   7  17          0.31         13.56         5.78 o
  -3   7  17          7.65         13.46         4.56 o
  -2   7  17         91.07         87.98         6.16 o
  -1   7  17        130.05         94.91         5.78 o
   0   7  17        107.19        144.20         6.80 o
   1   7  17        129.97        105.89         5.87 o
   2   7  17         91.11         92.23         6.57 o
   3   7  17          7.60         13.18         5.11 o
   4   7  17          0.32          7.03         4.39 o
   5   7  17         43.85         78.69         7.38 o
  -4   8  17         11.93         14.53         6.78 o
  -3   8  17          1.14         11.74         7.72 o
  -2   8  17          2.95          7.07         3.52 o
  -1   8  17         11.80          8.82         3.82 o
   0   8  17         75.29         71.77         7.07 o
   1   8  17         11.82         14.81         4.66 o
   2   8  17          2.98          4.52         3.81 o
   3   8  17          1.16          5.36         4.33 o
   4   8  17         11.94         26.55         6.21 o
  -2   9  17          1.31         -2.46         4.74 o
  -1   9  17         15.46         14.93         5.11 o
   0   9  17         13.09         33.66         5.44 o
   1   9  17         15.45         25.28         4.91 o
   2   9  17          1.30          6.37         4.19 o
   0   0  18          8.49         84.82         5.72 o
   1   0  18        127.87        899.14        13.03 o
   2   0  18         24.89         12.89         2.37 o
   3   0  18          0.74         91.47         6.43 o
   4   0  18        146.03        286.94         9.28 o
   5   0  18        196.12         55.51         3.86 o
   6   0  18          6.14         14.56         2.64 o
   7   0  18         13.71         35.83         4.43 o
   8   0  18         31.30         67.46         7.02 o
  -8   1  18          0.05          0.58         3.86 o
  -7   1  18          0.45          9.98         3.46 o
  -6   1  18         16.25         13.75         3.32 o
  -5   1  18         38.51         17.23         3.07 o
  -4   1  18        100.86         45.44         3.33 o
  -3   1  18        116.06         37.50         3.10 o
  -2   1  18         77.75        148.17         4.60 o
  -1   1  18        339.56        224.07         5.72 o
   0   1  18         21.68          2.83         2.32 o
   1   1  18        340.75        215.11         6.46 o
   2   1  18         77.83        139.75         7.00 o
   3   1  18        116.09         43.22         3.83 o
   4   1  18        100.90         47.32         3.94 o
   5   1  18         38.57         17.18         2.73 o
   6   1  18         16.27          5.52         2.44 o
   7   1  18          0.46         16.57         3.08 o
   8   1  18          0.04         -1.39         4.51 o
  -8   2  18         40.65         45.29         7.02 o
  -7   2  18         12.81          3.61         2.75 o
  -6   2  18         67.55        121.42         6.58 o
  -5   2  18         35.95          7.73         2.74 o
  -4   2  18        133.66         96.80         3.94 o
  -3   2  18        311.39        459.93         8.15 o
  -2   2  18         32.11         68.80         4.67 o
  -1   2  18        224.54         59.60         3.33 o
   0   2  18        105.15        283.18         6.00 o
   1   2  18        223.92         59.34         6.72 o
   2   2  18         32.32         61.22         4.63 o
   3   2  18        311.68        458.24        12.20 o
   4   2  18        133.77        101.61         5.76 o
   5   2  18         36.08          5.63         2.67 o
   6   2  18         67.48        110.76         6.02 o
   7   2  18         12.89          4.96         3.23 o
   8   2  18         40.61         42.16         5.10 o
  -7   3  18         16.63         14.23         6.22 o
  -6   3  18        181.46        153.31        13.27 o
  -5   3  18         27.38         21.11         3.70 o
  -4   3  18        345.69        459.82        10.00 o
  -3   3  18        142.07        118.49         4.59 o
  -2   3  18          9.98          4.05         2.15 o
  -1   3  18         30.39         17.13         2.98 o
   0   3  18         81.19        343.76         8.29 o
   1   3  18         30.29         17.77         2.08 o
   2   3  18         10.03          1.61         1.70 o
   3   3  18        142.11        117.74         6.96 o
   4   3  18        346.18        466.63        12.12 o
   5   3  18         27.41         28.10         3.74 o
   6   3  18        182.04        154.70         7.29 o
   7   3  18         16.73         13.26         3.34 o
  -7   4  18         38.44         20.43         7.44 o
  -6   4  18          8.21          2.28         6.21 o
  -5   4  18        113.99        136.18        11.47 o
  -4   4  18         64.25         75.87         5.74 o
  -3   4  18          3.34          7.07         3.44 o
  -2   4  18         16.88         31.59         4.07 o
  -1   4  18        157.60        168.48         4.19 o
   0   4  18         58.75        106.94         5.62 o
   1   4  18        157.66        177.44         5.97 o
   2   4  18         16.79         30.76         3.51 o
   3   4  18          3.31          4.71         2.49 o
   4   4  18         64.49         87.02         6.92 o
   5   4  18        114.14        139.10         7.02 o
   6   4  18          8.14         19.31         3.57 o
   7   4  18         38.66         35.31         4.48 o
  -6   5  18         15.46         35.83         6.13 o
  -5   5  18         14.96         17.52         4.90 o
  -4   5  18          0.73          9.43         4.46 o
  -3   5  18         71.39         49.30         4.52 o
  -2   5  18        166.40        160.97         8.39 o
  -1   5  18         95.16        109.30         6.94 o
   0   5  18         90.38         59.20         4.79 o
   1   5  18         95.09        100.36         5.82 o
   2   5  18        166.63        175.08         7.56 o
   3   5  18         71.34         49.17         5.75 o
   4   5  18          0.71          2.41         3.79 o
   5   5  18         14.93         22.94         3.72 o
   6   5  18         15.49         40.59         4.53 o
  -6   6  18          1.80          8.64         4.69 o
  -5   6  18         34.44         26.50         5.34 o
  -4   6  18         14.09         14.55         4.41 o
  -3   6  18         21.85         26.08         4.52 o
  -2   6  18         21.35         35.39         4.98 o
  -1   6  18         44.41         50.72         4.93 o
   0   6  18         33.07         71.05         5.58 o
   1   6  18         44.45         53.20         4.98 o
   2   6  18         21.26         32.04         5.12 o
   3   6  18         21.78         25.66         4.83 o
   4   6  18         14.09          9.56         3.86 o
   5   6  18         34.27         23.39         3.87 o
   6   6  18          1.78         10.97         4.45 o
  -5   7  18         39.00         32.14         9.32 o
  -4   7  18         62.78         82.39        10.61 o
  -3   7  18         21.96         62.72         9.46 o
  -2   7  18         45.72         41.88         5.52 o
  -1   7  18         55.85         75.44         5.33 o
   0   7  18         93.94         66.18         4.98 o
   1   7  18         55.99         70.72         5.89 o
   2   7  18         45.73         35.44         5.46 o
   3   7  18         22.05         71.79         7.36 o
   4   7  18         62.89         88.08         8.25 o
   5   7  18         39.02         47.74         6.27 o
  -4   8  18         63.35         76.67        10.98 o
  -3   8  18         76.13         95.36        17.93 o
  -2   8  18         18.50         23.91         4.87 o
  -1   8  18         21.50          8.76         3.58 o
   0   8  18         34.11         58.87         5.66 o
   1   8  18         21.44         11.16         3.69 o
   2   8  18         18.54         20.92         4.59 o
   3   8  18         76.30         98.89         7.70 o
   4   8  18         63.34         78.46         9.14 o
  -1   9  18         12.06         23.64         4.95 o
   0   9  18          8.71          9.74         3.85 o
   1   9  18         12.03         35.43         5.30 o
   1   0  19        121.04         56.63         4.43 o
   2   0  19          4.21          6.20         2.41 o
   3   0  19         10.24         21.69         3.34 o
   4   0  19         25.06        155.62        10.78 o
   5   0  19          1.12          0.59         2.15 o
   6   0  19         25.57          9.66         2.52 o
   7   0  19          0.20          2.23         3.65 o
   8   0  19         36.14         27.94         5.37 o
  -7   1  19          0.56         11.88         3.88 o
  -6   1  19         93.46        141.64         7.18 o
  -5   1  19         28.24         28.69         4.07 o
  -4   1  19         84.99         86.75         5.84 o
  -3   1  19         83.51         85.17         4.97 o
  -2   1  19        158.07        180.29         5.64 o
  -1   1  19         94.72        121.30         6.64 o
   0   1  19         24.32         29.09         4.25 o
   1   1  19         94.38        120.32         5.19 o
   2   1  19        158.63        171.35        18.28 o
   3   1  19         83.50         97.75         5.28 o
   4   1  19         85.16         95.18         5.40 o
   5   1  19         28.24         27.20         3.23 o
   6   1  19         93.62        145.22         6.57 o
   7   1  19          0.56          4.98         2.61 o
  -7   2  19          2.98          8.58         3.72 o
  -6   2  19         18.13         23.69         4.22 o
  -5   2  19        128.68        204.59         8.79 o
  -4   2  19        179.18        132.67         4.80 o
  -3   2  19         33.32          7.98         3.66 o
  -2   2  19         63.96        186.38         7.74 o
  -1   2  19        177.24        307.44         7.75 o
   0   2  19        393.16        463.17         7.85 o
   1   2  19        177.70        301.50        16.32 o
   2   2  19         64.19        171.61         6.27 o
   3   2  19         33.34          8.23         5.43 o
   4   2  19        178.88        127.99         7.28 o
   5   2  19        128.72        206.66         7.72 o
   6   2  19         18.10         16.07         3.24 o
   7   2  19          3.03          2.78         3.12 o
  -7   3  19         30.18         14.84         8.45 o
  -6   3  19         29.69         41.28         8.16 o
  -5   3  19        167.56        291.71        13.35 o
  -4   3  19          7.67          9.54         2.38 o
  -3   3  19        123.11         61.46         3.87 o
  -2   3  19         24.41         12.46         2.68 o
  -1   3  19         78.38         66.85         3.30 o
   0   3  19        146.52        210.96         6.82 o
   1   3  19         78.52         62.01         3.70 o
   2   3  19         24.28         10.43         2.75 o
   3   3  19        123.16         58.76         5.43 o
   4   3  19          7.67         11.26         3.42 o
   5   3  19        167.39        295.38         9.59 o
   6   3  19         29.68         45.39         4.53 o
   7   3  19         30.29         32.18         4.21 o
  -7   4  19         12.80         20.16         8.80 o
  -6   4  19        108.00        102.14         9.25 o
  -5   4  19         22.89         17.62         4.96 o
  -4   4  19        116.59        171.90         8.24 o
  -3   4  19         69.10         77.68        10.18 o
  -2   4  19         76.29        104.28         5.23 o
  -1   4  19        177.84        161.53         7.90 o
   0   4  19        143.47         81.92         4.04 o
   1   4  19        177.49        173.71         6.03 o
   2   4  19         76.05         97.00         5.50 o
   3   4  19         69.38         66.97         7.04 o
   4   4  19        116.77        177.17         8.31 o
   5   4  19         22.91         20.81         4.06 o
   6   4  19        107.91        130.03         7.28 o
   7   4  19         12.79         12.74         3.79 o
  -6   5  19          1.14         -0.53         5.40 o
  -5   5  19          7.49          3.35         3.88 o
  -4   5  19         47.05         72.39         7.23 o
  -3   5  19        105.85         72.00         5.78 o
  -2   5  19         15.58          1.54         3.28 o
  -1   5  19         44.76         62.31         5.71 o
   0   5  19         11.81         40.84         4.10 o
   1   5  19         44.71         70.40         5.16 o
   2   5  19         15.57          2.92         2.65 o
   3   5  19        105.97         67.06         6.38 o
   4   5  19         47.08         72.61         8.56 o
   5   5  19          7.51          1.39         2.96 o
   6   5  19          1.15          7.58         3.20 o
  -5   6  19         39.25         29.06         7.32 o
  -4   6  19         10.16         16.29         7.25 o
  -3   6  19          5.62         18.80         4.09 o
  -2   6  19         34.76         62.52         6.08 o
  -1   6  19        110.79        157.14         8.83 o
   0   6  19        224.16        250.47         9.84 o
   1   6  19        110.91        164.39         7.76 o
   2   6  19         34.84         59.33         6.45 o
   3   6  19          5.55         21.78         4.91 o
   4   6  19         10.14          2.45         3.91 o
   5   6  19         39.43         34.28         4.45 o
  -4   7  19         20.12         42.57         8.52 o
  -3   7  19          5.31         30.15         7.50 o
  -2   7  19         33.51         16.03         4.37 o
  -1   7  19         13.64         13.25         3.71 o
   0   7  19         33.01         42.01         4.78 o
   1   7  19         13.62         11.68         4.21 o
   2   7  19         33.68         19.64         4.69 o
   3   7  19          5.35         23.01         5.47 o
   4   7  19         20.16         31.14         6.16 o
  -3   8  19         79.37         64.80        10.05 o
  -2   8  19         85.05         76.98         8.24 o
  -1   8  19         10.35         13.54         5.13 o
   0   8  19          3.92          1.63         4.75 o
   1   8  19         10.29         20.04         4.76 o
   2   8  19         85.15         70.12         7.53 o
   3   8  19         79.38         72.29         8.56 o
   0   0  20         24.06         14.36         3.02 o
   1   0  20          9.61          4.25         2.39 o
   2   0  20        247.41        394.85        19.77 o
   3   0  20        559.81        400.86        13.33 o
   4   0  20         13.39          1.33         3.40 o
   5   0  20         24.97         91.76         5.55 o
   6   0  20          5.33          1.01         2.33 o
   7   0  20          7.20         -2.07         3.39 o
  -7   1  20         27.05         22.89         4.22 o
  -6   1  20          8.71         17.63         4.07 o
  -5   1  20         35.47         31.31         4.31 o
  -4   1  20         14.72         16.34         3.53 o
  -3   1  20        361.83        327.46         9.38 o
  -2   1  20         37.56         44.99         4.06 o
  -1   1  20        329.85        232.59         6.22 o
   0   1  20        723.24        589.02        15.51 o
   1   1  20        329.66        233.03        11.55 o
   2   1  20         37.41         34.41         4.64 o
   3   1  20        361.73        340.96        10.67 o
   4   1  20         14.63         24.29         3.38 o
   5   1  20         35.51         16.40         2.86 o
   6   1  20          8.73         12.08         3.12 o
   7   1  20         26.94         31.34         4.26 o
  -7   2  20         15.51         24.44         4.91 o
  -6   2  20         43.53         50.97         4.67 o
  -5   2  20         20.03         63.12         5.49 o
  -4   2  20        146.77        144.39         5.10 o
  -3   2  20        105.19        131.93         6.06 o
  -2   2  20        203.67        307.32         7.89 o
  -1   2  20        471.63        209.56        11.25 o
   0   2  20         17.05         50.94         4.23 o
   1   2  20        472.34        197.03         9.72 o
   2   2  20        203.81        295.52         9.21 o
   3   2  20        105.35        126.62         7.02 o
   4   2  20        146.79        132.18         6.65 o
   5   2  20         20.15         68.36         5.32 o
   6   2  20         43.61         51.19         4.57 o
   7   2  20         15.58         13.19         3.24 o
  -7   3  20         26.17         27.33         7.62 o
  -6   3  20          0.18          6.59         4.87 o
  -5   3  20          3.96          6.36         4.68 o
  -4   3  20        107.02        193.28         6.34 o
  -3   3  20        154.68        216.16         7.99 o
  -2   3  20         97.24         55.40         5.11 o
  -1   3  20          8.08         29.43         2.93 o
   0   3  20        110.34        137.11         5.82 o
   1   3  20          8.04         24.88         3.77 o
   2   3  20         97.45         56.67         4.98 o
   3   3  20        154.45        206.76         9.30 o
   4   3  20        107.18        201.52         8.46 o
   5   3  20          3.93         -1.50         3.05 o
   6   3  20          0.18          7.09         2.99 o
   7   3  20         26.36         14.91         3.78 o
  -6   4  20         30.33         37.55         9.69 o
  -5   4  20         23.53         37.86         6.04 o
  -4   4  20        263.17        259.75        10.06 o
  -3   4  20          6.48          6.77         2.90 o
  -2   4  20          6.64          4.83         2.33 o
  -1   4  20         15.22         86.61         6.34 o
   0   4  20          4.32         -2.19         2.91 o
   1   4  20         15.19         80.09         5.26 o
   2   4  20          6.67          4.00         2.55 o
   3   4  20          6.54         -2.16         2.68 o
   4   4  20        263.42        258.44         9.98 o
   5   4  20         23.36         36.28         4.77 o
   6   4  20         30.49         46.82         4.98 o
  -6   5  20          0.48          2.31         5.64 o
  -5   5  20          9.80         23.60         5.23 o
  -4   5  20         45.82         92.04         8.12 o
  -3   5  20         43.09         40.87         5.00 o
  -2   5  20          6.25          8.46         3.29 o
  -1   5  20        253.85        181.48         9.11 o
   0   5  20        207.84        177.83         7.79 o
   1   5  20        253.55        184.34         7.91 o
   2   5  20          6.29          6.76         2.70 o
   3   5  20         42.99         34.25         6.87 o
   4   5  20         46.00         75.11         7.05 o
   5   5  20          9.81         18.34         4.38 o
   6   5  20          0.50          3.63         4.01 o
  -5   6  20         39.33         35.01         7.92 o
  -4   6  20          0.43          5.61         5.86 o
  -3   6  20         84.78        143.55         8.83 o
  -2   6  20         73.49         84.94         8.74 o
  -1   6  20         99.31        119.96         8.01 o
   0   6  20         41.30         17.44         3.92 o
   1   6  20         99.56        123.30         7.05 o
   2   6  20         73.53         76.92         7.10 o
   3   6  20         85.01        157.27         9.85 o
   4   6  20          0.42         -1.62         5.15 o
   5   6  20         39.34         21.50         4.34 o
  -4   7  20          9.83         16.22        11.99 o
  -3   7  20         42.82         44.00         8.66 o
  -2   7  20          7.50          8.00         3.45 o
  -1   7  20         47.13         39.09         5.31 o
   0   7  20          0.37          6.67         3.18 o
   1   7  20         46.95         39.30         5.71 o
   2   7  20          7.50         13.80         4.85 o
   3   7  20         42.84         49.15         6.33 o
   4   7  20          9.79         13.48         4.93 o
  -3   8  20          3.75          2.74         5.63 o
  -2   8  20         48.99         49.02         6.34 o
  -1   8  20          1.73          1.51         3.25 o
   0   8  20          3.01          1.39         4.34 o
   1   8  20          1.76          2.87         4.73 o
   2   8  20         48.93         62.58        11.85 o
   3   8  20          3.73          2.39         4.64 o
   1   0  21        161.38         94.08         4.99 o
   2   0  21        102.82        174.12         6.41 o
   3   0  21        139.99         44.75         7.12 o
   4   0  21         23.74         95.13         7.39 o
   5   0  21          5.92          0.45         2.49 o
   6   0  21          2.86          8.38         3.34 o
   7   0  21         12.85         12.73         3.92 o
  -7   1  21         10.02         15.61         3.95 o
  -6   1  21          8.10         17.24         4.63 o
  -5   1  21         23.22         34.98         4.45 o
  -4   1  21         31.06         23.91         3.85 o
  -3   1  21        299.90        245.41        15.47 o
  -2   1  21         64.27         66.35         3.78 o
  -1   1  21         79.57         71.24         3.93 o
   0   1  21       2212.61       2315.65        23.17 o
   1   1  21         79.86         59.76         4.30 o
   2   1  21         64.45         55.85         5.70 o
   3   1  21        300.77        243.70         9.37 o
   4   1  21         30.97         36.54         4.01 o
   5   1  21         23.33         26.28         3.32 o
   6   1  21          8.20         13.88         3.04 o
   7   1  21         10.00         12.45         3.47 o
  -7   2  21         36.99         47.77        11.80 o
  -6   2  21         51.39         57.30         5.78 o
  -5   2  21         61.32         60.64         7.94 o
  -4   2  21         41.43         62.44         5.26 o
  -3   2  21        192.46        208.14         6.70 o
  -2   2  21        225.35        157.55         6.56 o
  -1   2  21        546.42        778.20        12.92 o
   0   2  21        285.16        144.85         4.95 o
   1   2  21        546.29        755.63        18.36 o
   2   2  21        225.37        151.22         8.97 o
   3   2  21        191.98        211.80         9.01 o
   4   2  21         41.65         54.30         4.74 o
   5   2  21         61.33         65.96         4.94 o
   6   2  21         51.38         53.17         4.68 o
   7   2  21         37.12         49.93         4.69 o
  -7   3  21         37.37         39.00         6.95 o
  -6   3  21         15.35          8.86         7.76 o
  -5   3  21          4.69         15.53         4.37 o
  -4   3  21         46.93         17.15         3.52 o
  -3   3  21         96.37        157.22         6.00 o
  -2   3  21         21.23         17.54         3.72 o
  -1   3  21        144.33        144.93         5.65 o
   0   3  21        260.36        404.91         9.82 o
   1   3  21        144.66        140.31         7.32 o
   2   3  21         21.09         19.06         3.28 o
   3   3  21         96.28        162.06         8.54 o
   4   3  21         46.70         14.78         3.51 o
   5   3  21          4.68          9.55         3.35 o
   6   3  21         15.26         17.17         5.48 o
   7   3  21         37.32         43.66         4.80 o
  -6   4  21          2.29         -5.28         6.49 o
  -5   4  21         23.70         21.44         5.38 o
  -4   4  21         24.82         44.01         4.95 o
  -3   4  21         65.22        105.90         7.97 o
  -2   4  21          5.72          7.10         3.31 o
  -1   4  21         77.37        110.74         7.03 o
   0   4  21         23.29         28.97         4.15 o
   1   4  21         77.31        111.47         6.17 o
   2   4  21          5.72          8.55         3.18 o
   3   4  21         65.25        100.70         7.76 o
   4   4  21         24.84         37.87         4.54 o
   5   4  21         23.71         17.62         4.44 o
   6   4  21          2.30          1.23         3.20 o
  -6   5  21         13.72          4.27         4.72 o
  -5   5  21         13.11         28.29         6.02 o
  -4   5  21         61.53        102.48         8.62 o
  -3   5  21         58.93         39.18         5.76 o
  -2   5  21          4.60          0.06         4.75 o
  -1   5  21        229.64        239.19        10.52 o
   0   5  21        213.64         67.11         5.99 o
   1   5  21        229.35        225.11         8.82 o
   2   5  21          4.58         -1.53         2.48 o
   3   5  21         59.01         38.83         5.59 o
   4   5  21         61.59         96.93         7.82 o
   5   5  21         13.03         27.15         5.08 o
   6   5  21         13.78          7.96         3.38 o
  -5   6  21          3.47         24.66         7.69 o
  -4   6  21          9.72          2.97         6.38 o
  -3   6  21         59.01         62.12         7.08 o
  -2   6  21         14.89         43.59         5.56 o
  -1   6  21          6.66          2.55         3.71 o
   0   6  21        194.55         92.78         7.16 o
   1   6  21          6.67          6.60         3.15 o
   2   6  21         14.98         43.64         5.80 o
   3   6  21         58.99         69.57         7.18 o
   4   6  21          9.71          4.06         4.54 o
   5   6  21          3.44         15.14         4.28 o
  -4   7  21          6.57          8.14         8.20 o
  -3   7  21         22.00         47.03         9.14 o
  -2   7  21         18.38         12.85         4.23 o
  -1   7  21          9.58         26.38         4.92 o
   0   7  21          2.08          1.90         3.29 o
   1   7  21          9.55         29.07         5.26 o
   2   7  21         18.45          9.52         4.07 o
   3   7  21         22.07         29.54         5.53 o
   4   7  21          6.57          7.76         4.38 o
  -2   8  21          6.15         15.29         4.51 o
  -1   8  21          4.90         -2.54         5.91 o
   0   8  21          0.02          1.57         3.93 o
   1   8  21          4.95          7.64         3.99 o
   2   8  21          6.17         12.40         4.84 o
   0   0  22        680.24        605.65        17.85 o
   1   0  22        523.48        671.41        13.96 o
   2   0  22        889.47        587.29        12.53 o
   3   0  22          2.56         24.51         3.97 o
   4   0  22          0.06         -2.19         4.06 o
   5   0  22         11.50         -1.82         2.58 o
   6   0  22         14.48         15.65         3.94 o
   7   0  22          0.00         12.88         3.93 o
  -7   1  22          3.21         11.05         5.84 o
  -6   1  22          3.96          4.62         3.33 o
  -5   1  22         65.48         37.32         7.02 o
  -4   1  22          5.79          0.26         3.49 o
  -3   1  22        339.67        171.06         9.52 o
  -2   1  22        340.86        284.46        12.47 o
  -1   1  22        721.69        805.40        15.63 o
   0   1  22        104.72        153.42         6.72 o
   1   1  22        722.10        794.97        13.59 o
   2   1  22        340.88        283.03        16.51 o
   3   1  22        340.10        184.99        13.77 o
   4   1  22          5.82          9.59         3.64 o
   5   1  22         65.29         39.58         3.92 o
   6   1  22          3.97         -1.25         2.52 o
   7   1  22          3.25          1.35         4.22 o
  -7   2  22         17.53         19.49         5.45 o
  -6   2  22         15.91         12.02         5.79 o
  -5   2  22         88.01        154.04         9.20 o
  -4   2  22         28.84         98.23         5.94 o
  -3   2  22        310.28        241.04         7.44 o
  -2   2  22        865.56        707.50        13.02 o
  -1   2  22        657.20        854.84        18.79 o
   0   2  22        663.79        666.23        10.89 o
   1   2  22        656.99        831.77        19.77 o
   2   2  22        865.02        685.62        18.31 o
   3   2  22        310.22        244.69         9.77 o
   4   2  22         28.82         89.24         5.83 o
   5   2  22         88.02        142.17         6.87 o
   6   2  22         15.96         25.67         3.82 o
   7   2  22         17.42         12.25         3.87 o
  -6   3  22        165.19        225.55        14.61 o
  -5   3  22         70.69         59.59        10.76 o
  -4   3  22        174.72        131.21         7.22 o
  -3   3  22         21.40         30.54         4.46 o
  -2   3  22         48.27         64.73         4.48 o
  -1   3  22        115.31        158.12         7.89 o
   0   3  22        454.96        511.94        13.71 o
   1   3  22        115.46        145.69         7.64 o
   2   3  22         48.24         58.39         4.71 o
   3   3  22         21.49         17.85         3.81 o
   4   3  22        174.71        117.94         6.94 o
   5   3  22         70.66         60.46         5.43 o
   6   3  22        165.36        234.56         9.40 o
  -6   4  22         39.80         14.88         5.64 o
  -5   4  22         28.42          5.82         4.53 o
  -4   4  22          0.66         12.82         5.89 o
  -3   4  22         89.71         68.78         6.73 o
  -2   4  22         60.18         37.23         4.72 o
  -1   4  22        248.28        204.07         9.29 o
   0   4  22          2.97          9.07         3.34 o
   1   4  22        248.11        216.16         8.44 o
   2   4  22         60.14         35.30         4.01 o
   3   4  22         89.72         68.95         5.14 o
   4   4  22          0.66         12.73         3.61 o
   5   4  22         28.42         10.68         4.02 o
   6   4  22         39.83         31.08         4.26 o
  -5   5  22         12.33         -2.70         4.67 o
  -4   5  22         21.15         32.19         7.52 o
  -3   5  22         27.11         34.36         5.57 o
  -2   5  22         15.29          9.55         3.68 o
  -1   5  22         86.22         90.30         6.90 o
   0   5  22          0.27          1.44         3.54 o
   1   5  22         86.23         93.14         7.83 o
   2   5  22         15.37          5.33         3.19 o
   3   5  22         27.06         34.49         5.44 o
   4   5  22         21.15         20.92         4.73 o
   5   5  22         12.39          4.41         3.45 o
  -5   6  22          3.05          9.14         6.52 o
  -4   6  22          1.76          3.22         5.65 o
  -3   6  22          0.12          3.70         3.53 o
  -2   6  22         23.38         50.35         5.84 o
  -1   6  22        118.36         78.06         6.90 o
   0   6  22          0.34          4.67         3.09 o
   1   6  22        118.11         82.88         6.12 o
   2   6  22         23.40         42.85         6.07 o
   3   6  22          0.13          8.89         4.36 o
   4   6  22          1.74          2.40         4.21 o
   5   6  22          3.06         12.03         4.20 o
  -3   7  22         10.21         22.06         6.95 o
  -2   7  22         35.92         34.42         5.37 o
  -1   7  22          7.36          6.57         3.87 o
   0   7  22          1.20         -2.04         3.65 o
   1   7  22          7.39          3.81         3.68 o
   2   7  22         35.92         37.22         6.67 o
   3   7  22         10.21         16.06         5.18 o
  -1   8  22          7.14         12.16         7.18 o
   0   8  22          0.16          7.78         4.90 o
   1   8  22          7.08         13.51         5.07 o
   1   0  23        425.83        435.85        11.01 o
   2   0  23        976.53       1250.27        20.80 o
   3   0  23        217.10        235.63         9.99 o
   4   0  23          0.27         -3.92         3.92 o
   5   0  23          0.11         15.67         4.61 o
   6   0  23         67.44        111.03         7.80 o
   7   0  23          0.73          0.73         3.75 o
  -7   1  23         20.97         29.49         5.88 o
  -6   1  23         34.76         65.24         6.06 o
  -5   1  23          2.78          4.12         4.63 o
  -4   1  23         69.16         90.34         6.40 o
  -3   1  23         72.79        175.94        12.61 o
  -2   1  23        206.20        111.65         5.59 o
  -1   1  23        609.37        893.88        14.23 o
   0   1  23         23.78         17.52         3.37 o
   1   1  23        609.21        898.08        21.05 o
   2   1  23        206.45        115.49        12.06 o
   3   1  23         72.63        190.35        12.53 o
   4   1  23         69.44         97.68         7.85 o
   5   1  23          2.78          4.95         2.90 o
   6   1  23         34.55         57.85         4.81 o
   7   1  23         21.01         43.57         5.86 o
  -6   2  23         73.21         94.86        10.33 o
  -5   2  23         55.66         66.47         8.79 o
  -4   2  23        107.12        155.43         8.59 o
  -3   2  23         11.23         13.82         3.73 o
  -2   2  23         48.65         80.55         6.85 o
  -1   2  23        564.49        540.25        10.02 o
   0   2  23         29.94         14.86         4.05 o
   1   2  23        564.64        535.28        16.26 o
   2   2  23         48.47         54.43        10.01 o
   3   2  23         11.33          6.72         4.16 o
   4   2  23        106.78        158.19         7.59 o
   5   2  23         55.72         90.39         5.73 o
   6   2  23         73.19         84.02         5.82 o
  -6   3  23         22.15         47.19         8.66 o
  -5   3  23         21.87         49.40         7.50 o
  -4   3  23        157.63         97.20         7.27 o
  -3   3  23         37.87         82.45         7.13 o
  -2   3  23         12.05         20.81         3.96 o
  -1   3  23         19.93         12.50         3.79 o
   0   3  23         46.40         35.84         4.97 o
   1   3  23         19.87         13.79         5.70 o
   2   3  23         12.08         15.96         3.72 o
   3   3  23         37.72         91.08         7.59 o
   4   3  23        157.54         93.66         6.44 o
   5   3  23         22.04         33.75         4.57 o
   6   3  23         22.23         42.38         4.89 o
  -6   4  23         17.42         18.15         8.20 o
  -5   4  23         23.79          5.12         6.21 o
  -4   4  23          3.85          1.51         5.06 o
  -3   4  23          5.37          4.07         3.55 o
  -2   4  23         85.64        111.57         7.40 o
  -1   4  23         84.13         98.80         6.94 o
   0   4  23         54.17         23.40         4.48 o
   1   4  23         83.99         88.86         6.73 o
   2   4  23         85.73        130.89         6.87 o
   3   4  23          5.40          8.98         2.93 o
   4   4  23          3.94          9.75         3.09 o
   5   4  23         23.80          6.95         3.45 o
   6   4  23         17.47         13.08         3.77 o
  -5   5  23         31.67         39.32         7.90 o
  -4   5  23         16.84         15.17         6.92 o
  -3   5  23          6.49          4.02         5.50 o
  -2   5  23         16.83          9.69         3.57 o
  -1   5  23         61.91         33.54         4.87 o
   0   5  23         95.72         63.04         7.51 o
   1   5  23         61.85         24.03         6.85 o
   2   5  23         16.87          9.21         3.12 o
   3   5  23          6.45          1.66         4.11 o
   4   5  23         16.92         17.09         4.64 o
   5   5  23         31.68         43.52         5.18 o
  -4   6  23          4.98          1.29         8.71 o
  -3   6  23          3.44         12.78        13.37 o
  -2   6  23         15.93         14.21         4.09 o
  -1   6  23         15.17         27.12         4.74 o
   0   6  23         24.22         47.06         6.18 o
   1   6  23         15.24         25.70         4.07 o
   2   6  23         16.00         16.32         4.46 o
   3   6  23          3.42          8.31         3.91 o
   4   6  23          4.93          3.54         4.04 o
  -3   7  23         12.19         18.52        10.01 o
  -2   7  23          9.42         14.99         4.67 o
  -1   7  23          5.83         22.58         6.47 o
   0   7  23          3.91          0.43         3.72 o
   1   7  23          5.82         29.92         5.33 o
   2   7  23          9.44          9.51         4.49 o
   3   7  23         12.19         10.44         4.14 o
   0   0  24         10.84        314.19        13.61 o
   1   0  24         23.53         19.77         3.61 o
   2   0  24        520.75        266.43         9.99 o
   3   0  24        115.06        166.90         8.16 o
   4   0  24          5.01         60.54         5.31 o
   5   0  24         10.53          6.89         4.31 o
   6   0  24          6.32         25.30         4.74 o
  -6   1  24          2.81          6.24         4.61 o
  -5   1  24         44.37         64.98         6.13 o
  -4   1  24        106.97        140.25        10.52 o
  -3   1  24        494.09        473.59        13.22 o
  -2   1  24        160.80        148.28         6.38 o
  -1   1  24        154.65        190.48         7.07 o
   0   1  24       1062.19       1008.62        23.41 o
   1   1  24        154.73        178.55        10.49 o
   2   1  24        160.83        139.47         8.72 o
   3   1  24        493.72        484.63        15.29 o
   4   1  24        107.03        155.47         8.92 o
   5   1  24         44.51         50.15         5.07 o
   6   1  24          2.82          0.44         3.58 o
  -6   2  24          9.23         19.87         5.43 o
  -5   2  24         28.94         25.14         6.35 o
  -4   2  24         93.11         85.97         6.15 o
  -3   2  24        167.95        143.10         7.49 o
  -2   2  24         70.18        151.76         8.86 o
  -1   2  24         34.44         50.56         4.38 o
   0   2  24         71.68         15.04         3.41 o
   1   2  24         34.34         48.69         7.08 o
   2   2  24         70.28        150.35         9.57 o
   3   2  24        168.13        125.29         7.76 o
   4   2  24         93.34         86.61         6.48 o
   5   2  24         28.87         39.86         4.31 o
   6   2  24          9.22          9.76         3.24 o
  -6   3  24         23.23         14.08         5.65 o
  -5   3  24         13.31          0.05         5.65 o
  -4   3  24          4.96         10.17         4.10 o
  -3   3  24          8.61          3.66         3.61 o
  -2   3  24        210.93        201.17         9.25 o
  -1   3  24        220.65         74.69         6.14 o
   0   3  24          8.67         22.80         5.18 o
   1   3  24        220.63         73.60         6.01 o
   2   3  24        211.13        182.17         9.39 o
   3   3  24          8.59         -0.72         3.68 o
   4   3  24          4.97          6.98         3.40 o
   5   3  24         13.29          0.02         3.12 o
   6   3  24         23.22         14.94         3.88 o
  -5   4  24         19.63         18.46         7.38 o
  -4   4  24          8.77         20.88         7.20 o
  -3   4  24          6.26          2.80         3.95 o
  -2   4  24          3.95         10.74         3.85 o
  -1   4  24         87.83         88.62         6.86 o
   0   4  24        254.92        281.23        11.26 o
   1   4  24         87.65         84.73         6.67 o
   2   4  24          3.97          6.94         3.12 o
   3   4  24          6.28          0.76         3.13 o
   4   4  24          8.84         16.61         3.90 o
   5   4  24         19.54         12.86         3.72 o
  -5   5  24          4.54         -0.37         6.26 o
  -4   5  24         14.10         20.50         7.13 o
  -3   5  24         64.71         66.67         7.15 o
  -2   5  24         20.34         29.71         5.30 o
  -1   5  24        160.76        137.01         8.55 o
   0   5  24          9.90         -3.66         3.68 o
   1   5  24        160.63        119.06         7.92 o
   2   5  24         20.25         27.00         5.09 o
   3   5  24         64.80         71.28         7.16 o
   4   5  24         14.06          9.77         4.22 o
   5   5  24          4.52          4.99         3.68 o
  -4   6  24         13.94          8.52         6.30 o
  -3   6  24          2.28         13.03         8.11 o
  -2   6  24         18.01         10.78         3.95 o
  -1   6  24          2.57          2.25         3.42 o
   0   6  24          0.42         -1.88         3.89 o
   1   6  24          2.58         -1.10         4.14 o
   2   6  24         18.02          9.51         3.96 o
   3   6  24          2.29         18.05         5.07 o
   4   6  24         13.89         13.37         4.96 o
  -2   7  24         19.25         14.76        10.36 o
  -1   7  24          5.60         -1.44         3.69 o
   0   7  24          4.17          0.35         4.97 o
   1   7  24          5.57          9.18         5.68 o
   2   7  24         19.13         19.06         4.98 o
   1   0  25        559.45        560.17        12.83 o
   2   0  25        167.53        189.07         8.63 o
   3   0  25        119.43         91.01         6.97 o
   4   0  25        124.47        175.08         8.62 o
   5   0  25          0.54          4.53         3.49 o
   6   0  25          5.90          4.90         3.71 o
  -6   1  25         33.93         26.22         8.22 o
  -5   1  25         69.70        102.46         9.34 o
  -4   1  25         45.99         20.42         4.86 o
  -3   1  25         91.15        130.83         7.21 o
  -2   1  25        118.38        305.97         9.03 o
  -1   1  25         55.64         79.44         4.91 o
   0   1  25        239.09        180.42         9.46 o
   1   1  25         55.70         77.54         6.82 o
   2   1  25        118.32        305.21        12.59 o
   3   1  25         91.01        129.08         8.26 o
   4   1  25         46.10         31.13         4.70 o
   5   1  25         69.77         94.80         6.36 o
   6   1  25         33.97         32.79         4.99 o
  -6   2  25          0.42          3.90         6.07 o
  -5   2  25         47.05         57.88         8.19 o
  -4   2  25         16.31          3.18         3.31 o
  -3   2  25         44.82         76.92         9.42 o
  -2   2  25        256.09        317.88         9.30 o
  -1   2  25          2.89         29.60         3.65 o
   0   2  25        177.35        222.69         9.57 o
   1   2  25          2.93         31.54         5.41 o
   2   2  25        256.57        327.07        14.47 o
   3   2  25         44.83         65.98         6.00 o
   4   2  25         16.50          7.14         3.64 o
   5   2  25         47.33         67.84         5.66 o
   6   2  25          0.43         -0.99         2.93 o
  -5   3  25         10.83         -1.64         9.83 o
  -4   3  25          6.45          8.31         4.43 o
  -3   3  25         49.78         78.26         7.47 o
  -2   3  25         29.85         63.12         5.69 o
  -1   3  25         45.45         50.71         5.31 o
   0   3  25        152.17        227.04        10.04 o
   1   3  25         45.47         42.46         5.02 o
   2   3  25         29.73         63.94         5.91 o
   3   3  25         49.87         68.04         7.45 o
   4   3  25          6.57          7.22         3.59 o
   5   3  25         10.74         -0.28         3.33 o
  -5   4  25         24.53         35.89         8.23 o
  -4   4  25         11.54         14.89         8.63 o
  -3   4  25         12.48         43.59         6.04 o
  -2   4  25         14.96         33.97         5.18 o
  -1   4  25         54.24         48.62         6.76 o
   0   4  25        124.69        125.61         8.14 o
   1   4  25         54.08         42.88         7.25 o
   2   4  25         14.95         20.96         4.88 o
   3   4  25         12.46         52.54         6.12 o
   4   4  25         11.58          1.58         3.59 o
   5   4  25         24.45         26.19         5.56 o
  -4   5  25          9.71         20.77         7.75 o
  -3   5  25         36.63         51.34         7.34 o
  -2   5  25         53.99         59.69         6.34 o
  -1   5  25          6.70         11.17         3.95 o
   0   5  25         10.08         -0.39         3.53 o
   1   5  25          6.67          4.94         3.65 o
   2   5  25         53.88         45.75         5.93 o
   3   5  25         36.51         42.17         5.77 o
   4   5  25          9.70          7.44         4.33 o
  -3   6  25         25.95         41.02         8.83 o
  -2   6  25          9.08          4.05         3.62 o
  -1   6  25          8.87         21.31         4.78 o
   0   6  25          9.17         -1.73         3.61 o
   1   6  25          8.89         12.23         5.10 o
   2   6  25          9.06          7.89         4.52 o
   3   6  25         25.95         27.45         5.65 o
  -1   7  25          5.16          9.12         4.07 o
   0   7  25          1.82         -1.57         5.17 o
   1   7  25          5.17          7.43         4.52 o
   0   0  26        205.72        179.46        10.97 o
   1   0  26         12.02         69.40         6.47 o
   2   0  26         97.28         71.87         5.91 o
   3   0  26          5.82          2.70         3.74 o
   4   0  26          9.39         63.01         7.08 o
   5   0  26          2.68         16.41         4.34 o
   6   0  26          6.00          4.42         4.19 o
  -6   1  26         38.00         49.26         8.28 o
  -5   1  26         37.30         45.06         6.60 o
  -4   1  26         45.52         74.72         7.72 o
  -3   1  26         90.24        102.84         6.67 o
  -2   1  26        251.95        280.22        14.09 o
  -1   1  26        106.94        103.99         7.12 o
   0   1  26         19.00          7.29         4.10 o
   1   1  26        106.54         97.25         7.40 o
   2   1  26        251.62        260.24        11.86 o
   3   1  26         90.25         99.25         7.03 o
   4   1  26         45.59         81.96         6.61 o
   5   1  26         37.42         36.84         5.13 o
   6   1  26         38.15         41.57         5.71 o
  -5   2  26         19.54          9.49         8.97 o
  -4   2  26         14.31          5.72         6.54 o
  -3   2  26         24.86         25.51         5.08 o
  -2   2  26        128.60        170.33         7.18 o
  -1   2  26         49.82         43.52         4.17 o
   0   2  26         21.97         12.15         4.01 o
   1   2  26         49.76         43.70         6.07 o
   2   2  26        128.45        183.01        12.13 o
   3   2  26         24.89         32.07         4.99 o
   4   2  26         14.37          0.22         3.59 o
   5   2  26         19.44         28.83         5.05 o
  -5   3  26         11.65         15.59         6.58 o
  -4   3  26          3.77          6.23         5.79 o
  -3   3  26          4.58         14.69         4.82 o
  -2   3  26        141.70         92.34         6.93 o
  -1   3  26        106.84         74.03         6.40 o
   0   3  26        274.10        412.37        13.99 o
   1   3  26        107.05         77.90         6.68 o
   2   3  26        141.87         82.64         7.52 o
   3   3  26          4.58          4.42         4.79 o
   4   3  26          3.74         21.91         4.22 o
   5   3  26         11.69         14.13         3.91 o
  -4   4  26          9.92         10.74         5.72 o
  -3   4  26         10.07         11.58         4.93 o
  -2   4  26         52.75         84.44         8.24 o
  -1   4  26        239.67        204.46        10.18 o
   0   4  26         13.45         31.97         4.93 o
   1   4  26        239.72        204.55        10.16 o
   2   4  26         52.63         74.25         6.55 o
   3   4  26         10.09         18.23         4.48 o
   4   4  26          9.91         13.25         3.75 o
  -4   5  26          0.07          6.58         8.89 o
  -3   5  26          9.83          7.23         4.76 o
  -2   5  26         43.63         48.38         6.03 o
  -1   5  26         44.56         41.24         5.46 o
   0   5  26          0.00          1.83         3.41 o
   1   5  26         44.49         36.37         5.23 o
   2   5  26         43.55         17.93         5.14 o
   3   5  26          9.89         10.32         4.58 o
   4   5  26          0.06          5.33         3.62 o
  -2   6  26         24.99         27.36         5.14 o
  -1   6  26         12.82         13.03         4.04 o
   0   6  26         40.61         22.51         4.37 o
   1   6  26         12.74          2.21         5.40 o
   2   6  26         24.95         26.64         7.82 o
   1   0  27         21.80         45.70         5.42 o
   2   0  27        111.32        116.70         7.21 o
   3   0  27          0.48         -0.08         3.58 o
   4   0  27         97.77        147.97        10.19 o
   5   0  27         68.72         67.90         6.70 o
  -5   1  27         43.00         55.29        11.45 o
  -4   1  27         13.33          6.16         9.58 o
  -3   1  27         63.49         68.97         6.57 o
  -2   1  27         79.73        123.20         9.52 o
  -1   1  27         62.65         76.67         5.77 o
   0   1  27        101.66         53.96         5.86 o
   1   1  27         62.54         74.31        10.17 o
   2   1  27         79.79        134.87         9.65 o
   3   1  27         63.49         81.71         7.44 o
   4   1  27         13.43          3.04         3.98 o
   5   1  27         43.07         43.93         5.74 o
  -5   2  27          9.83         16.22        10.70 o
  -4   2  27         21.68         25.28         8.36 o
  -3   2  27         96.69         88.46         7.83 o
  -2   2  27          8.75         11.15         2.96 o
  -1   2  27         24.97         19.98         3.66 o
   0   2  27         18.13         45.10         6.55 o
   1   2  27         25.05         17.92         4.08 o
   2   2  27          8.81          7.62         5.16 o
   3   2  27         96.87         85.90         7.02 o
   4   2  27         21.62         16.24         5.38 o
   5   2  27          9.83         19.07         4.58 o
  -5   3  27          4.87          5.74        11.82 o
  -4   3  27         16.26         16.13        12.42 o
  -3   3  27         16.79         20.58         5.49 o
  -2   3  27         87.19         81.50         6.64 o
  -1   3  27        112.73        106.87         7.55 o
   0   3  27         47.21         24.06         4.52 o
   1   3  27        112.66        101.30         7.30 o
   2   3  27         87.57         80.25         6.61 o
   3   3  27         16.66         11.75         4.02 o
   4   3  27         16.26         22.45         4.55 o
   5   3  27          4.81          9.62         3.61 o
  -4   4  27          5.14          6.58         6.83 o
  -3   4  27         59.20         94.91         8.68 o
  -2   4  27          0.44          0.45         3.45 o
  -1   4  27         60.53         94.18         7.51 o
   0   4  27         19.01         13.96         4.91 o
   1   4  27         60.44         83.85         6.94 o
   2   4  27          0.43          4.06         4.03 o
   3   4  27         59.17         85.91        11.83 o
   4   4  27          5.16          9.13         4.00 o
  -3   5  27          6.14          4.55         6.28 o
  -2   5  27         62.92         69.79         7.83 o
  -1   5  27         55.79         44.74         6.18 o
   0   5  27         11.67         -0.93         3.73 o
   1   5  27         55.64         52.89         5.94 o
   2   5  27         63.03         66.49        12.37 o
   3   5  27          6.17          9.57         6.80 o
  -2   6  27         15.16         12.79         5.18 o
  -1   6  27         20.02          8.34         4.16 o
   0   6  27          0.58         -2.89         4.06 o
   1   6  27         20.00          2.78         5.32 o
   2   6  27         15.15          8.71         4.97 o
   0   0  28        445.99        216.51        18.81 o
   1   0  28         10.70          7.86         8.11 o
   2   0  28         22.61        145.99        12.05 o
   3   0  28         56.78         52.06         6.05 o
   4   0  28          3.43         32.32         5.80 o
   5   0  28         32.91         48.36         6.02 o
  -5   1  28          2.16         13.29         6.71 o
  -4   1  28         11.94          8.97         7.94 o
  -3   1  28          0.05         -5.27         5.94 o
  -2   1  28         10.55         15.01         4.71 o
  -1   1  28         10.17         14.42         4.46 o
   0   1  28          9.35          2.89         4.75 o
   1   1  28         10.11          3.20         3.84 o
   2   1  28         10.53          6.07         3.66 o
   3   1  28          0.05          3.77         3.64 o
   4   1  28         11.84          9.91         4.38 o
   5   1  28          2.14         -2.15         4.02 o
  -5   2  28          7.75         23.12        11.56 o
  -4   2  28         54.04         84.68         8.15 o
  -3   2  28         45.52         41.56         8.74 o
  -2   2  28        129.19         61.59         7.04 o
  -1   2  28          0.35          5.72         5.33 o
   0   2  28         16.70          9.14         3.60 o
   1   2  28          0.34          3.81         3.37 o
   2   2  28        129.08         71.97        10.98 o
   3   2  28         45.43         42.74         5.70 o
   4   2  28         53.98         80.78         7.13 o
   5   2  28          7.77         20.01         5.59 o
  -4   3  28         22.44         20.05         8.45 o
  -3   3  28         20.61         53.76         6.99 o
  -2   3  28          8.52          7.21         3.75 o
  -1   3  28          2.49         27.64         5.98 o
   0   3  28         13.03          6.24         3.81 o
   1   3  28          2.44         25.06         4.74 o
   2   3  28          8.53          5.05         3.69 o
   3   3  28         20.67         48.54         8.57 o
   4   3  28         22.43          5.65         5.88 o
  -3   4  28         20.27         71.03         7.76 o
  -2   4  28         46.75         59.45         7.99 o
  -1   4  28         75.23         67.88         6.85 o
   0   4  28        196.92        134.09         8.72 o
   1   4  28         75.12         61.93         6.50 o
   2   4  28         46.89         55.51         6.16 o
   3   4  28         20.19         34.70         6.39 o
  -2   5  28          3.91          2.78         4.00 o
  -1   5  28         20.71         10.12         4.19 o
   0   5  28         10.69         -2.07         4.16 o
   1   5  28         20.65          7.97         4.52 o
   2   5  28          3.91          6.69         7.80 o
   1   0  29         81.07        124.70        10.67 o
   2   0  29         63.00         75.30         7.39 o
   3   0  29          4.12         12.03         4.75 o
   4   0  29          0.01          6.40         8.20 o
  -4   1  29         45.93         26.05        10.18 o
  -3   1  29         33.40         22.85         9.58 o
  -2   1  29         20.21         39.20         5.77 o
  -1   1  29         96.97        125.01         8.75 o
   0   1  29          0.35         29.23         5.12 o
   1   1  29         96.94        136.74         9.90 o
   2   1  29         20.19         49.45         5.47 o
   3   1  29         33.41         31.81         4.74 o
   4   1  29         46.05         46.09         5.67 o
  -4   2  29         10.73          9.53         6.29 o
  -3   2  29         73.69         87.78         9.34 o
  -2   2  29         31.77         58.66         6.99 o
  -1   2  29         12.44         37.14         7.63 o
   0   2  29          8.68         12.80         4.33 o
   1   2  29         12.41         32.39         4.95 o
   2   2  29         31.81         71.50         7.73 o
   3   2  29         73.53         82.01         7.14 o
   4   2  29         10.81          3.15         4.17 o
  -4   3  29         18.76         17.74        12.34 o
  -3   3  29         79.54        119.78         9.69 o
  -2   3  29         43.35         24.03         6.43 o
  -1   3  29         36.64         55.94         6.09 o
   0   3  29          9.13          7.64         4.01 o
   1   3  29         36.86         49.50         5.75 o
   2   3  29         43.16         23.73         4.83 o
   3   3  29         79.53        107.65         7.18 o
   4   3  29         18.62         10.18         5.83 o
  -3   4  29          4.16         20.57         5.86 o
  -2   4  29          3.57          7.93         4.05 o
  -1   4  29        113.62        141.38        10.51 o
   0   4  29          0.00          4.17         3.74 o
   1   4  29        113.59        150.82         9.34 o
   2   4  29          3.55          3.32         3.60 o
   3   4  29          4.19         21.80         7.43 o
  -1   5  29         27.70         46.69         7.94 o
   0   5  29          7.66          5.18         3.81 o
   1   5  29         27.76         38.46         6.87 o
   0   0  30        130.31        128.18        15.53 o
   1   0  30         17.50         69.48         7.39 o
   2   0  30          6.53         11.03         6.64 o
   3   0  30         27.01          7.78         6.99 o
   4   0  30          2.18         10.71         6.13 o
  -4   1  30         72.77         70.75        11.47 o
  -3   1  30         15.99         23.96         7.44 o
  -2   1  30         51.12         17.94         4.53 o
  -1   1  30         22.89         39.25         6.02 o
   0   1  30         43.72         62.97         7.06 o
   1   1  30         22.87         61.32         8.66 o
   2   1  30         50.86         32.79         6.23 o
   3   1  30         15.96         31.48         6.05 o
   4   1  30         72.83         63.13         7.77 o
  -3   2  30         40.72         96.73        11.92 o
  -2   2  30         26.66         16.05         6.42 o
  -1   2  30          3.93         24.11         4.82 o
   0   2  30          2.53         13.84         7.76 o
   1   2  30          3.93         22.34         4.68 o
   2   2  30         26.70         27.53         6.04 o
   3   2  30         40.63         84.18         7.51 o
  -3   3  30         15.08         16.41         5.30 o
  -2   3  30         19.25          8.46         4.47 o
  -1   3  30         65.58         45.82         5.70 o
   0   3  30         27.59         11.45         4.23 o
   1   3  30         65.53         51.85         7.06 o
   2   3  30         19.28         12.47         3.84 o
   3   3  30         15.18         20.02         5.17 o
  -2   4  30         14.81         25.41         4.89 o
  -1   4  30         31.14         56.17         6.59 o
   0   4  30          9.59         29.34         6.12 o
   1   4  30         30.98         50.22         6.23 o
   2   4  30         14.87         23.55         5.94 o
   1   0  31         37.79         57.35        10.60 o
   2   0  31         32.61         18.09         5.36 o
   3   0  31         31.48         38.89         8.89 o
  -3   1  31         27.17          0.67         5.43 o
  -2   1  31          3.64          1.84         8.97 o
  -1   1  31         25.39         28.76         5.31 o
   0   1  31          6.77          3.27         5.52 o
   1   1  31         25.31         31.26         6.62 o
   2   1  31          3.67          8.07         4.41 o
   3   1  31         27.20          7.90         4.46 o
  -3   2  31         35.38         54.64         7.49 o
  -2   2  31         32.07         38.90         6.60 o
  -1   2  31          7.52          9.35         4.69 o
   0   2  31         61.65         51.58         7.02 o
   1   2  31          7.58         13.00         7.67 o
   2   2  31         32.09         47.81         9.06 o
   3   2  31         35.51         56.23         6.42 o
  -2   3  31         12.82         19.87         6.46 o
  -1   3  31         50.89         69.09        11.08 o
   0   3  31          0.59          6.43         4.18 o
   1   3  31         50.90         70.70         7.14 o
   2   3  31         12.75         24.60         4.90 o
   0   4  31        211.43        256.88        12.39 o
   0   0  32          9.41         16.22         8.11 o
   1   0  32          2.00         14.84         4.84 o
   2   0  32         11.39          7.56         5.80 o
  -2   1  32          5.39         -0.73         5.11 o
  -1   1  32         14.38          6.41         4.77 o
   0   1  32          5.23         12.93         5.53 o
   1   1  32         14.32         35.46         7.86 o
   2   1  32          5.42         13.98         5.10 o
  -2   2  32          9.82          6.25         4.65 o
  -1   2  32          0.98         10.08         6.24 o
   0   2  32         11.61          4.16         4.51 o
   1   2  32          0.98         11.82         6.57 o
   2   2  32          9.85         16.04         7.61 o
  -1   3  32        102.26        122.17        10.24 o
   0   3  32          9.95         24.55         5.83 o
   1   3  32        102.17        100.75         9.39 o
   1   0  33          5.10          9.31         4.21 o
  -1   1  33         14.06         12.92         6.46 o
   0   1  33          5.21          7.85         6.43 o
   1   1  33         14.08         40.35         8.03 o
                                                
