# Supplementary material for: Amycolachromones A–F, Isolated from a Streptomycin-Resistant Strain of the Deep-Sea Marine Actinomycete Amycolatopsis sp. WP1
Source: Mar Drugs. 2022 Feb 24;20(3):162. doi: 10.3390/md20030162 (PMC8949813; doi:10.3390/md20030162)
Supplement: Supplementary file 1 [file marinedrugs-20-00162-s001.zip › phem_6B-1/phem_6B-1/phem_6B-1/struct/tmp/temp_1.ins]

TITL temp_1_a.res in P2(1)2(1)2(1)
REM Old TITL temp_1_a.res in P2(1)2(1)2(1)
REM SHELXT solution in P2(1)2(1)2(1)
REM R1 0.126, Rweak 0.034, Alpha 0.001, Orientation as input
REM Flack x = -0.482 ( 0.353 ) from Parsons' quotients
REM Formula found by SHELXT: C18 O9
CELL 0.71073 7.776 8.6993 26.8196 90 90 90
ZERR 24 0.0003 0.0004 0.0011 0 0 0
LATT -1
SYMM 0.5-X,-Y,0.5+Z
SYMM -X,0.5+Y,0.5-Z
SYMM 0.5+X,0.5-Y,-Z
SFAC C H O
UNIT 64 64 28

L.S. 4
PLAN  10
BOND $H
list 4
fmap 2
ACTA 
WGHT 0.2
FVAR 0.76102
REM <olex2.extras>
REM <HklSrc "%.\\temp_1.hkl">
REM </olex2.extras>

O001  3     0.63851  0.58314  0.43768  11.00000  0.04163  0.05243  0.02126 =
 0.00630  0.00758 -0.00096 
O002  3     0.44829  0.73840  0.36635  11.00000  0.02685  0.04765  0.04378 =
 0.00436  0.00029  0.00152 
AFIX 147
H002  2     0.37697  0.74316  0.34388  11.00000 -1.50000 
AFIX 0
O003  3     0.90392  0.80332  0.44779  11.00000  0.03753  0.05233  0.04598 =
 -0.00102 -0.01108 -0.00619 
AFIX 147
H003  2     0.98146  0.74304  0.44093  11.00000 -1.50000 
AFIX 0
O004  3     0.46790  0.45017  0.29905  11.00000  0.09345  0.04419  0.03620 =
 0.00624 -0.00371 -0.02454 
O005  3     0.68782  0.68061  0.26552  11.00000  0.07544  0.05840  0.02455 =
 0.01492 -0.00103 -0.02000 
O006  3     0.40062  0.17541  0.33629  11.00000  0.09151  0.03663  0.05309 =
 -0.00914 -0.02131 -0.01360 
AFIX 147
H006  2     0.42814  0.08457  0.33458  11.00000 -1.50000 
AFIX 0
O007  3     0.94796  0.47653  0.41774  11.00000  0.04263  0.07364  0.05580 =
 0.02042  0.00770  0.01297 
O008  3     0.93611  0.55168  0.33807  11.00000  0.04563  0.08759  0.03763 =
 0.00294  0.01773  0.01041 
C00B  1     0.57302  0.44076  0.43027  11.00000  0.02109  0.04157  0.03287 =
 0.00085  0.00064 -0.00883 
C00C  1     0.45418  0.23509  0.38122  11.00000  0.05190  0.04020  0.04325 =
 0.00904 -0.00720  0.00298 
C00D  1     0.72181  0.64607  0.39566  11.00000  0.03534  0.04832  0.01520 =
 0.00581  0.00960 -0.00759 
C00E  1     0.59860  0.64891  0.34924  11.00000  0.04004  0.03647  0.02377 =
 -0.00043 -0.00180 -0.00394 
C00F  1     0.52681  0.48470  0.34021  11.00000  0.02874  0.03604  0.02822 =
 -0.01140 -0.00062  0.00786 
C00G  1     0.52327  0.38546  0.38263  11.00000  0.03333  0.04378  0.03530 =
 -0.00106 -0.00475 -0.00053 
C00H  1     0.87941  0.54598  0.38218  11.00000  0.03931  0.06050  0.03400 =
 -0.00884 -0.00418  0.00669 
C00I  1     0.78272  0.80568  0.40864  11.00000  0.04069  0.07539  0.02583 =
 -0.02320 -0.00939  0.00943 
AFIX 13
H00I  2     0.68305  0.86570  0.41964  11.00000 -1.20000 
AFIX 0
C00J  1     0.68471  0.73467  0.30354  11.00000  0.03667  0.04271  0.02635 =
 -0.00002  0.00034  0.00215 
C00K  1     0.43825  0.14195  0.42303  11.00000  0.08639  0.05273  0.04729 =
 0.01070  0.02279 -0.00838 
AFIX 43
H00K  2     0.40243  0.04025  0.42049  11.00000 -1.20000 
AFIX 0
C00L  1     0.54228  0.35002  0.47298  11.00000  0.06613  0.06859  0.04069 =
 -0.00222 -0.01021 -0.00758 
AFIX 43
H00L  2     0.56650  0.38886  0.50451  11.00000 -1.20000 
AFIX 0
C00M  1     0.74347  0.88468  0.31873  11.00000  0.05823  0.03224  0.04859 =
 0.00806 -0.00004 -0.00518 
AFIX 23
H00A  2     0.64361  0.94730  0.32630  11.00000 -1.20000 
H00B  2     0.80195  0.93200  0.29072  11.00000 -1.20000 
AFIX 0
C00N  1     0.86438  0.88861  0.36379  11.00000  0.02518  0.04918  0.07294 =
 0.01110 -0.01479 -0.01387 
AFIX 13
H00N  2     0.96889  0.83222  0.35470  11.00000 -1.20000 
AFIX 0
C00O  1     0.47754  0.20643  0.46798  11.00000  0.04887  0.05335  0.05949 =
 0.03207 -0.01109 -0.00939 
AFIX 43
H00O  2     0.45886  0.14874  0.49667  11.00000 -1.20000 
AFIX 0
C00P  1     0.91719  1.05401  0.37620  11.00000  0.09381  0.03097  0.09953 =
 0.00054 -0.00199 -0.01183 
AFIX 137
H00C  2     0.82745  1.10265  0.39505  11.00000 -1.50000 
H00D  2     0.93598  1.11005  0.34585  11.00000 -1.50000 
H00E  2     1.02122  1.05292  0.39547  11.00000 -1.50000 
AFIX 0
C00Q  1     1.10561  0.40485  0.40922  11.00000  0.03844  0.10266  0.11615 =
 -0.04515 -0.02254  0.02142 
AFIX 137
H00F  2     1.08680  0.29865  0.40116  11.00000 -1.50000 
H00G  2     1.17540  0.41195  0.43866  11.00000 -1.50000 
H00H  2     1.16320  0.45458  0.38197  11.00000 -1.50000 
AFIX 0
HKLF 4

END
