# Supplementary material for: Amycolachromones A–F, Isolated from a Streptomycin-Resistant Strain of the Deep-Sea Marine Actinomycete Amycolatopsis sp. WP1
Source: Mar Drugs. 2022 Feb 24;20(3):162. doi: 10.3390/md20030162 (PMC8949813; doi:10.3390/md20030162)
Supplement: Supplementary file 1 [file marinedrugs-20-00162-s001.zip › phem_6B-1/phem_6B-1/phem_6B-1/struct/tmp/temp_1.log]

Merging summary:
Total reflections: 18627
Unique reflections: 3709
Systematic Absences: 0 removed
Inconsistent equivalents: 0
R(int): 0.033182
R(sigma): 0.027229
R-linear = sum(abs(data - mean(data))) / sum(abs(data))
R-square = sum((data - mean(data))**2) / sum(data**2)
In these sums single measurements are excluded.
                           Redundancy       Mean      Mean
                         Min  Max   Mean  R-linear  R-square
unused:        - 6.7051
bin  1: 6.7051 - 1.7151    1   13  7.609    0.0537    0.0140
bin  2: 1.7151 - 1.3651    2   10  6.318    0.1346    0.0351
bin  3: 1.3651 - 1.1936    2   10  5.995    0.0873    0.0401
bin  4: 1.1936 - 1.0850    2    8  5.260    0.1377    0.0442
bin  5: 1.0850 - 1.0075    2    8  4.852    0.2199    0.0947
bin  6: 1.0075 - 0.9483    1    8  4.526    0.3485    0.1289
bin  7: 0.9483 - 0.9009    2    7  4.254    0.5221    0.1697
bin  8: 0.9009 - 0.8618    1    7  4.042    0.2913    0.2706
bin  9: 0.8618 - 0.8287    1    7  3.651    0.4264    0.2712
bin 10: 0.8287 - 0.8001    1    6  3.573    0.6027    0.3086
unused: 0.8001 -
d min: 0.355365
n reflections filtered by resolution: 0
n reflections filtered by hkl: 0
wR2 = 0.5358 for 3709 data and 222 parameters
GooF = 2.5661
Max shift site: 0.0000 A for H002
Max dU: 0.0003 for C00K
Sorted site shifts in Angstrom:
shift scatterer
0.000 H002
... (remaining 39 not shown)
Sorted adp shift norms:
dU scatterer
0.000 C00K
... (remaining 39 not shown)
wR2 = 0.5358 for 3709 data and 222 parameters
GooF = 2.5661
Max shift site: 0.0001 A for H002
Max dU: 0.0002 for C00K
Sorted site shifts in Angstrom:
shift scatterer
0.000 H002
... (remaining 39 not shown)
Sorted adp shift norms:
dU scatterer
0.000 C00K
... (remaining 39 not shown)
wR2 = 0.5358 for 3709 data and 222 parameters
GooF = 2.5659
Max shift site: 0.0003 A for H00h
Max dU: 0.0002 for C00K
Sorted site shifts in Angstrom:
shift scatterer
0.000 H00h
... (remaining 39 not shown)
Sorted adp shift norms:
dU scatterer
0.000 C00K
... (remaining 39 not shown)
wR2 = 0.5358 for 3709 data and 222 parameters
GooF = 2.5658
Max shift site: 0.0005 A for H00h
Max dU: 0.0002 for C00K
Sorted site shifts in Angstrom:
shift scatterer
0.000 H00h
... (remaining 39 not shown)
Sorted adp shift norms:
dU scatterer
0.000 C00K
... (remaining 39 not shown)
Levenberg-Marquardt
Summary after 4 cycles:
R1 (all data): 0.2217 for 3709 reflections
R1: 0.2090 for 3146 reflections I >= 2u(I)
wR2 = 0.5357, GooF: 2.5657
Difference map: max=3.95, min=-0.77

Disagreeable reflections:
