# Supplementary material for: Amycolachromones A–F, Isolated from a Streptomycin-Resistant Strain of the Deep-Sea Marine Actinomycete Amycolatopsis sp. WP1
Source: Mar Drugs. 2022 Feb 24;20(3):162. doi: 10.3390/md20030162 (PMC8949813; doi:10.3390/md20030162)
Supplement: Supplementary file 1 [file marinedrugs-20-00162-s001.zip › phem_6B-1/phem_6B-1/phem_6B-1/struct/tmp/temp_1.lst.tmp]

 +++++++++++++++++++++++++++++++++++++++++++++++++++++++++++++++++++
 +  SHELXL -  CRYSTAL STRUCTURE REFINEMENT  -   MULTI-CPU VERSION  +
 +  Copyright(C) George M. Sheldrick 1993-2014     Version 2014/7  +
 +  temp_1                     started at 14:49:42 on 15-Sep-2017  +
 +++++++++++++++++++++++++++++++++++++++++++++++++++++++++++++++++++

 Command line parameters: temp_1 -a50000 -b3000 -c624 -t4

 -a sets the approximate maximum number of atoms including hydrogens.
 -b sets the maximum number of full-matrix parameters (leave unchanged for
 CGLS). For example -b9000 allows refinement of 1000 anisotropic atoms or
 3000 with BLOC 1. For a 32-bit version, -b times the square root of the
 number of threads should not exceed about 65500. -c sets the reflection
 buffer size. This depends on the CPU cache size but will rarely need
 changing. -t sets the number of threads, otherwise the multi-CPU version
 sets this equal to the number of available CPUs. For optimal performance
 on systems with hyperthreading, usually the hyperthreading should be
 switched off or -t used to halve the number of threads; e.g. -t4 rather
 than -t8 for an Intel i7 processor.

 Running  4 threads on  4 processors

 TITL temp_1_a.res in P2(1)2(1)2(1)
 REM Old TITL temp_1 in P212121 #19
 REM SHELXT solution in P2(1)2(1)2(1)
 REM R1 0.128, Rweak 0.033, Alpha 0.001, Orientation as input
 REM Flack x = -0.298 ( 0.322 ) from Parsons' quotients
 REM Formula found by SHELXT: C17 N2 O7 F
 CELL 0.71073 7.776 8.6993 26.8196 90 90 90
 ZERR 24 0.0003 0.0004 0.0011 0 0 0
 LATT -1
 SYMM 0.5-X,-Y,0.5+Z
 SYMM -X,0.5+Y,0.5-Z
 SYMM 0.5+X,0.5-Y,-Z
 SFAC C H O
 UNIT 64 64 28

 V =     1814.23     F(000) =     672.0     Mu =   0.09 mm-1      Cell Wt =     1281.15    Rho =  1.173

  
 L.S. 2
 PLAN  10
 BOND $H
 list 4
 fmap 2
 acta
 WGHT 0.1
 FVAR 0.79016
 REM <olex2.extras>
 REM <HklSrc "%.\\temp_1.hkl">
 REM </olex2.extras>
  
 O001  3     0.63850  0.58283  0.43748  11.00000  0.04568  0.05283  0.02922 =
  0.00235  0.00369  0.01205
 O003  3     0.90301  0.80087  0.44782  11.00000  0.03117  0.04902  0.05090 =
  -0.00961 -0.00988 -0.00611
 AFIX 147
 H003  2     0.98960  0.75324  0.43970  11.00000 -1.50000
 AFIX 0
 O004  3     0.47095  0.44833  0.29891  11.00000  0.07382  0.04702  0.04210 =
  0.00560 -0.00551 -0.03290
 O005  3     0.69412  0.67660  0.26425  11.00000  0.08523  0.05133  0.03447 =
  0.01043 -0.00917 -0.01222
 O006  3     0.40759  0.17550  0.33460  11.00000  0.08591  0.03815  0.05993 =
  -0.00458  0.00382 -0.01840
 AFIX 147
 H006  2     0.30460  0.18847  0.32956  11.00000 -1.50000
 AFIX 0
 O007  3     0.95008  0.47913  0.41620  11.00000  0.03530  0.08867  0.05972 =
  0.00669  0.01408  0.02187
 O008  3     0.93549  0.54952  0.33683  11.00000  0.04566  0.08885  0.04203 =
  0.00067  0.02430  0.00527
 C00B  1     0.57220  0.43961  0.43092  11.00000  0.01896  0.07179  0.03095 =
  -0.01138  0.00515 -0.01443
 C00C  1     0.44996  0.23405  0.37969  11.00000  0.06652  0.04425  0.02411 =
  0.00660 -0.01036 -0.00274
 C00D  1     0.72252  0.64362  0.39496  11.00000  0.03079  0.06180  0.02165 =
  0.00450  0.00685  0.00638
 C00E  1     0.59533  0.64596  0.35083  11.00000  0.03673  0.05167  0.01507 =
  0.00601 -0.00064  0.00399
 AFIX 13
 H00E  2     0.49859  0.71080  0.36113  11.00000 -1.20000
 AFIX 0
 C00F  1     0.52058  0.48671  0.33988  11.00000  0.03942  0.05099  0.02617 =
  -0.00918 -0.00210  0.01084
 C00G  1     0.52108  0.38544  0.38268  11.00000  0.04195  0.03351  0.03444 =
  -0.00268 -0.00765  0.00163
 C00H  1     0.87986  0.54109  0.38319  11.00000  0.04857  0.04666  0.03193 =
  -0.00701 -0.00047 -0.00472
 C00I  1     0.78126  0.79637  0.40813  11.00000  0.03834  0.08190  0.02311 =
  -0.00427 -0.00593  0.00974
 AFIX 13
 H00I  2     0.68004  0.85384  0.41937  11.00000 -1.20000
 AFIX 0
 C00J  1     0.68297  0.73028  0.30368  11.00000  0.06512  0.05153  0.02556 =
  -0.00699  0.01736  0.00075
 C00K  1     0.43628  0.13739  0.42195  11.00000  0.08914  0.06418  0.04106 =
  0.02192 -0.00013 -0.02507
 AFIX 43
 H00K  2     0.40004  0.03568  0.42008  11.00000 -1.20000
 AFIX 0
 C00L  1     0.54510  0.34780  0.47138  11.00000  0.05582  0.07175  0.04954 =
  0.00801 -0.01509 -0.00245
 AFIX 43
 H00L  2     0.57170  0.38431  0.50304  11.00000 -1.20000
 AFIX 0
 C00M  1     0.74609  0.88380  0.31567  11.00000  0.05892  0.02990  0.10929 =
  0.03489 -0.01253  0.00086
 AFIX 23
 H00a  2     0.64858  0.95194  0.32017  11.00000 -1.20000
 H00b  2     0.81279  0.92207  0.28774  11.00000 -1.20000
 AFIX 0
 C00N  1     0.86086  0.88867  0.36404  11.00000  0.03971  0.04556  0.06948 =
  -0.00376  0.00102 -0.01452
 AFIX 13
 H00N  2     0.96729  0.83463  0.35533  11.00000 -1.20000
 AFIX 0
 C00O  1     0.48163  0.20774  0.46629  11.00000  0.04197  0.08418  0.09563 =
  0.07205 -0.01737 -0.02325
 AFIX 43
 H00O  2     0.46596  0.15101  0.49533  11.00000 -1.20000
 AFIX 0
 C00P  1     0.91580  1.05433  0.37742  11.00000  0.08050  0.05460  0.08007 =
  -0.00071 -0.02482 -0.02418
 AFIX 137
 H00c  2     0.82455  1.10423  0.39529  11.00000 -1.50000
 H00d  2     0.93993  1.11044  0.34740  11.00000 -1.50000
 H00f  2     1.01704  1.05125  0.39788  11.00000 -1.50000
 AFIX 0
 C00Q  1     1.10474  0.40406  0.40903  11.00000  0.05914  0.11513  0.11505 =
  -0.04674 -0.04542  0.04557
 AFIX 137
 H00g  2     1.08322  0.30039  0.39846  11.00000 -1.50000
 H00h  2     1.16827  0.40294  0.43972  11.00000 -1.50000
 H00j  2     1.17017  0.45669  0.38393  11.00000 -1.50000
 AFIX 0
 HKLF 4


 Covalent radii and connectivity table for  temp_1_a.res in P2(1)2(1)2(1)                                              
 C    0.770
 H    0.320
 O    0.660

 O001 - C00B C00D
 O003 - C00I
 O004 - C00F
 O005 - C00J
 O006 - C00C
 O007 - C00H C00Q
 O008 - C00H
 C00B - O001 C00L C00G
 C00C - O006 C00K C00G
 C00D - O001 C00I C00E C00H
 C00E - C00F C00D C00J
 C00F - O004 C00G C00E
 C00G - C00C C00B C00F
 C00H - O007 O008 C00D
 C00I - O003 C00D C00N
 C00J - O005 C00M C00E
 C00K - C00O C00C
 C00L - C00O C00B
 C00M - C00J C00N
 C00N - C00P C00I C00M
 C00O - C00L C00K
 C00P - C00N
 C00Q - O007


   18627  Reflections read, of which    58  rejected

  -9 =< h =<  9,    -10 =< k =< 10,    -33 =< l =< 33,   Max. 2-theta =   52.74

       0  Systematic absence violations

       0  Inconsistent equivalents

    3709  Unique reflections, of which      0  suppressed

 R(int) = 0.0332     R(sigma) = 0.0272      Friedel opposites not merged

 Maximum memory for data reduction =     2073 /    36599


 Number of data for d > 0.800A (CIF: max) and d > 0.833A (CIF: full)
 (ignoring systematic absences):
 Unique reflections found (point group)       3709    3275
 Unique reflections possible (point group)    3714    3280
 Unique reflections found (Laue group)        2149    1911
 Unique reflections possible (Laue group)     2154    1916
 Unique Friedel pairs found                   1560    1364
 Unique Friedel pairs possible                1560    1364


 Default effective X-H and X-D distances for T =   20.0C 
 AFIX m =    1     2     3     4   4[N]  3[N]  15[B]  8[O]   9   9[N]   16
 d(X-H) =  0.98  0.97  0.96  0.93  0.86  0.89  1.10  0.82  0.93  0.86  0.93

 Note that these distances are chosen to give the best fit to the X-ray data
 and so avoid the introduction of systematic error.  The true internuclear
 distances are longer and do not vary with temperature!  The apparent
 variation with temperature is caused by libration.


 Least-squares cycle   1   Maximum vector length =  623   Memory required =     2657 /   313943

 wR2 = 0.5865 before cycle   1 for    3709 data and    212 /    212 parameters

 GooF = S =     5.016;     Restrained GooF =      5.016 for       0 restraints

 Weight = 1 / [ sigma^2(Fo^2) + ( 0.1000 * P )^2 +   0.00 * P ]   where  P = ( Max ( Fo^2, 0 ) + 2 * Fc^2 ) / 3


     N      value        esd    shift/esd  parameter

     1     0.79017     0.01477     0.001    OSF

 Mean shift/esd =   0.002  Maximum =    -0.011 for   z  O003     

 Max. shift = 0.000 A for H003      Max. dU = 0.000 for C00L       


 Least-squares cycle   2   Maximum vector length =  623   Memory required =     2657 /   313943

 wR2 = 0.5866 before cycle   2 for    3709 data and    212 /    212 parameters

 GooF = S =     5.016;     Restrained GooF =      5.016 for       0 restraints

 Weight = 1 / [ sigma^2(Fo^2) + ( 0.1000 * P )^2 +   0.00 * P ]   where  P = ( Max ( Fo^2, 0 ) + 2 * Fc^2 ) / 3


     N      value        esd    shift/esd  parameter

     1     0.79019     0.01477     0.001    OSF

 Mean shift/esd =   0.002  Maximum =     0.009 for   x  O003     

 Max. shift = 0.001 A for H003      Max. dU = 0.000 for C00L       


 Largest correlation matrix elements

     0.635 U23 C00O / U22 C00O               0.634 U23 C00O / U33 C00O


 Idealized hydrogen atom generation before cycle   3

 Name     x       y       z    AFIX  d(X-H)  shift  Bonded to  Conformation determined by

 H003  0.9897  0.7533  0.4397  147   0.820   0.000   O003            C00I  H003  
 H006  0.3046  0.1885  0.3296  147   0.820   0.000   O006            C00C  H006  
 H00E  0.4986  0.7108  0.3611   13   0.980   0.000   C00E            C00F  C00D  C00J  
 H00I  0.6800  0.8538  0.4194   13   0.980   0.000   C00I            O003  C00D  C00N  
 H00K  0.4000  0.0357  0.4201   43   0.930   0.000   C00K            C00O  C00C  
 H00L  0.5717  0.3843  0.5030   43   0.930   0.000   C00L            C00O  C00B  
 H00A  0.6486  0.9519  0.3202   23   0.970   0.000   C00M            C00J  C00N  
 H00B  0.8128  0.9220  0.2877   23   0.970   0.000   C00M            C00J  C00N  
 H00N  0.9673  0.8346  0.3553   13   0.980   0.000   C00N            C00P  C00I  C00M  
 H00O  0.4660  0.1510  0.4953   43   0.930   0.000   C00O            C00L  C00K  
 H00C  0.8246  1.1042  0.3953  137   0.960   0.000   C00P            C00N  H00C  
 H00D  0.9399  1.1105  0.3474  137   0.960   0.000   C00P            C00N  H00C  
 H00F  1.0171  1.0512  0.3979  137   0.960   0.000   C00P            C00N  H00C  
 H00G  1.0832  0.3004  0.3985  137   0.960   0.000   C00Q            O007  H00G  
 H00H  1.1683  0.4029  0.4397  137   0.960   0.000   C00Q            O007  H00G  
 H00J  1.1702  0.4567  0.3839  137   0.960   0.000   C00Q            O007  H00G  


  temp_1_a.res in P2(1)2(1)2(1)                                              

 ATOM           x         y         z          sof         U11       U22       U33       U23       U13       U12        Ueq

 O001        0.63851   0.58284   0.43748     1.00000     0.04569   0.05282   0.02922   0.00236   0.00368   0.01208    0.04258
   0.01951   0.00140   0.00125   0.00038     0.00000     0.00549   0.00611   0.00520   0.00453   0.00424   0.00520    0.00267

 O003        0.90303   0.80087   0.44781     1.00000     0.03117   0.04901   0.05091  -0.00964  -0.00988  -0.00608    0.04369
   0.01632   0.00128   0.00127   0.00041     0.00000     0.00537   0.00612   0.00642   0.00493   0.00470   0.00469    0.00275

 H003        0.98965   0.75331   0.43968     1.00000     0.06554
                                             0.00000     0.00000

 O004        0.47096   0.44833   0.29891     1.00000     0.07388   0.04702   0.04206   0.00553  -0.00548  -0.03290    0.05432
   0.01818   0.00175   0.00126   0.00041     0.00000     0.00793   0.00625   0.00657   0.00493   0.00567   0.00614    0.00331

 O005        0.69409   0.67661   0.26425     1.00000     0.08526   0.05132   0.03443   0.01043  -0.00915  -0.01220    0.05700
   0.02181   0.00197   0.00135   0.00042     0.00000     0.00894   0.00642   0.00611   0.00528   0.00620   0.00658    0.00344

 O006        0.40757   0.17550   0.33460     1.00000     0.08594   0.03817   0.05996  -0.00453   0.00384  -0.01840    0.06136
   0.02222   0.00204   0.00141   0.00050     0.00000     0.00957   0.00572   0.00764   0.00563   0.00732   0.00645    0.00365

 H006        0.30458   0.18849   0.32956     1.00000     0.09203
                                             0.00000     0.00000

 O007        0.95007   0.47913   0.41620     1.00000     0.03521   0.08871   0.05979   0.00669   0.01409   0.02185    0.06123
   0.02574   0.00153   0.00170   0.00049     0.00000     0.00612   0.00895   0.00774   0.00717   0.00551   0.00620    0.00358

 O008        0.93549   0.54952   0.33683     1.00000     0.04558   0.08885   0.04204   0.00075   0.02427   0.00526    0.05882
   0.02364   0.00151   0.00162   0.00044     0.00000     0.00639   0.00898   0.00643   0.00631   0.00538   0.00668    0.00347

 C00B        0.57220   0.43962   0.43092     1.00000     0.01895   0.07182   0.03094  -0.01143   0.00516  -0.01449    0.04057
   0.02399   0.00162   0.00201   0.00054     0.00000     0.00564   0.01046   0.00730   0.00731   0.00503   0.00675    0.00369

 C00C        0.44995   0.23406   0.37969     1.00000     0.06661   0.04426   0.02411   0.00660  -0.01038  -0.00274    0.04499
   0.02766   0.00237   0.00181   0.00056     0.00000     0.00999   0.00775   0.00705   0.00610   0.00720   0.00766    0.00373

 C00D        0.72252   0.64362   0.39496     1.00000     0.03082   0.06186   0.02163   0.00450   0.00686   0.00638    0.03810
   0.02726   0.00188   0.00196   0.00049     0.00000     0.00672   0.00913   0.00665   0.00605   0.00540   0.00672    0.00343

 C00E        0.59535   0.64595   0.35083     1.00000     0.03672   0.05170   0.01509   0.00602  -0.00065   0.00399    0.03450
   0.02520   0.00185   0.00177   0.00045     0.00000     0.00744   0.00800   0.00597   0.00534   0.00521   0.00650    0.00322

 H00E        0.49860   0.71079   0.36113     1.00000     0.04141
                                             0.00000     0.00000

 C00F        0.52060   0.48672   0.33988     1.00000     0.03939   0.05097   0.02617  -0.00914  -0.00210   0.01086    0.03884
   0.02637   0.00201   0.00186   0.00053     0.00000     0.00770   0.00811   0.00667   0.00636   0.00578   0.00652    0.00339

 C00G        0.52107   0.38544   0.38268     1.00000     0.04197   0.03351   0.03441  -0.00271  -0.00767   0.00167    0.03663
   0.02426   0.00195   0.00163   0.00056     0.00000     0.00748   0.00656   0.00767   0.00601   0.00616   0.00611    0.00320

 C00H        0.87987   0.54109   0.38319     1.00000     0.04863   0.04666   0.03191  -0.00700  -0.00050  -0.00476    0.04240
   0.02583   0.00216   0.00180   0.00056     0.00000     0.00839   0.00827   0.00774   0.00686   0.00655   0.00723    0.00353

 C00I        0.78124   0.79636   0.40813     1.00000     0.03829   0.08191   0.02310  -0.00423  -0.00591   0.00969    0.04777
   0.02836   0.00211   0.00216   0.00055     0.00000     0.00794   0.01202   0.00699   0.00770   0.00605   0.00831    0.00418

 H00I        0.68003   0.85383   0.41937     1.00000     0.05732
                                             0.00000     0.00000

 C00J        0.68295   0.73028   0.30368     1.00000     0.06514   0.05151   0.02558  -0.00701   0.01735   0.00076    0.04741
   0.03044   0.00237   0.00190   0.00055     0.00000     0.01055   0.00906   0.00764   0.00676   0.00755   0.00802    0.00405

 C00K        0.43627   0.13738   0.42195     1.00000     0.08921   0.06424   0.04107   0.02194  -0.00012  -0.02510    0.06484
   0.03750   0.00306   0.00239   0.00070     0.00000     0.01381   0.01084   0.00991   0.00842   0.00976   0.01065    0.00541

 H00K        0.40003   0.03566   0.42008     1.00000     0.07781
                                             0.00000     0.00000

 C00L        0.54510   0.34780   0.47137     1.00000     0.05588   0.07178   0.04964   0.00800  -0.01511  -0.00246    0.05910
   0.03395   0.00264   0.00232   0.00073     0.00000     0.01018   0.01150   0.01038   0.00900   0.00845   0.00986    0.00476

 H00L        0.57170   0.38432   0.50304     1.00000     0.07092
                                             0.00000     0.00000

 C00M        0.74609   0.88379   0.31567     1.00000     0.05889   0.02990   0.10936   0.03490  -0.01255   0.00085    0.06605
   0.03588   0.00254   0.00181   0.00090     0.00000     0.01081   0.00764   0.01719   0.00942   0.01070   0.00757    0.00603

 H00A        0.64857   0.95193   0.32017     1.00000     0.07926
                                             0.00000     0.00000

 H00B        0.81278   0.92205   0.28773     1.00000     0.07926
                                             0.00000     0.00000

 C00N        0.86085   0.88868   0.36403     1.00000     0.03977   0.04555   0.06944  -0.00379   0.00104  -0.01455    0.05159
   0.02930   0.00225   0.00201   0.00074     0.00000     0.00807   0.00840   0.01177   0.00809   0.00769   0.00737    0.00430

 H00N        0.96728   0.83465   0.35532     1.00000     0.06191
                                             0.00000     0.00000

 C00O        0.48164   0.20774   0.46629     1.00000     0.04203   0.08423   0.09565   0.07213  -0.01743  -0.02334    0.07397
   0.03952   0.00237   0.00245   0.00089     0.00000     0.00936   0.01339   0.01586   0.01327   0.00966   0.00994    0.00725

 H00O        0.46597   0.15102   0.49533     1.00000     0.08876
                                             0.00000     0.00000

 C00P        0.91579   1.05434   0.37742     1.00000     0.08055   0.05458   0.08007  -0.00078  -0.02487  -0.02409    0.07173
   0.03268   0.00303   0.00216   0.00089     0.00000     0.01450   0.01055   0.01373   0.01023   0.01215   0.01109    0.00603

 H00C        0.82457   1.10421   0.39531     1.00000     0.10760
                                             0.00000     0.00000

 H00D        0.93986   1.11046   0.34740     1.00000     0.10760
                                             0.00000     0.00000

 H00F        1.01706   1.05124   0.39787     1.00000     0.10760
                                             0.00000     0.00000

 C00Q        1.10473   0.40406   0.40903     1.00000     0.05924   0.11527   0.11491  -0.04684  -0.04545   0.04580    0.09647
   0.04147   0.00297   0.00334   0.00112     0.00000     0.01274   0.02000   0.01963   0.01711   0.01336   0.01377    0.00951

 H00G        1.08322   0.30040   0.39845     1.00000     0.14471
                                             0.00000     0.00000

 H00H        1.16826   0.40293   0.43971     1.00000     0.14471
                                             0.00000     0.00000

 H00J        1.17015   0.45671   0.38393     1.00000     0.14471
                                             0.00000     0.00000


 Final Structure Factor Calculation for  temp_1_a.res in P2(1)2(1)2(1)                                              

 Total number of l.s. parameters =   212  Maximum vector length =  623   Memory required =     2447 /    29288

 wR2 = 0.5866 before cycle   3 for    3709 data and      2 /    212 parameters

 GooF = S =     5.016;     Restrained GooF =      5.016 for       0 restraints

 Weight = 1 / [ sigma^2(Fo^2) + ( 0.1000 * P )^2 +   0.00 * P ]   where  P = ( Max ( Fo^2, 0 ) + 2 * Fc^2 ) / 3

 R1 =  0.2543 for    3144 Fo > 4sig(Fo)  and  0.2705 for all    3709 data
 wR2 =  0.5866,  GooF = S =   5.016,  Restrained GooF =    5.016  for all data

 Flack x =   -0.556(999) by classical fit to all intensities
              0.392(356) from 1044 selected quotients (Parsons' method)

 ** Absolute structure cannot be determined reliably **

 Occupancy sum of asymmetric unit =    23.00 for non-hydrogen and    16.00 for H and D atoms


 Principal mean square atomic displacements U

   0.0624   0.0369   0.0284   O001  
   0.0601   0.0475   0.0235   O003  
   0.0970   0.0411   0.0248   O004  
   0.0917   0.0500   0.0293   O005  
   0.0930   0.0595   0.0316   O006  
   0.0997   0.0602   0.0239   O007  
   0.0899   0.0673   0.0193   O008  
   0.0787   0.0281   0.0149   C00B  
   0.0697   0.0450   0.0203   C00C  
   0.0639   0.0324   0.0179   C00D  
   0.0535   0.0359   0.0141   C00E  
   0.0599   0.0337   0.0230   C00F  
   0.0473   0.0334   0.0291   C00G  
   0.0534   0.0450   0.0289   C00H  
   0.0844   0.0378   0.0211   C00I  
   0.0718   0.0527   0.0177   C00J  
   0.1070   0.0626   0.0249   C00K  
   0.0775   0.0631   0.0367   C00L  
   0.1245   0.0575   0.0161   C00M  
   0.0705   0.0565   0.0278   C00N  
   0.1688   0.0369   0.0162   C00O  
   0.1106   0.0692   0.0354   C00P  
   0.1930   0.0683   0.0281   C00Q  

     0  atoms may be split and     0  atoms NPD


 Analysis of variance for reflections employed in refinement      K = Mean[Fo^2] / Mean[Fc^2]  for group


 Fc/Fc(max)       0.000    0.012    0.018    0.023    0.029    0.034    0.042    0.053    0.071    0.106    1.000

 Number in group       405.     409.     341.     381.     319.     394.     364.     357.     367.     372.

            GooF      3.874    3.565    4.263    4.473    4.780    5.784    5.361    5.997    6.030    5.467

             K        5.595    1.843    1.518    1.407    1.441    1.498    1.378    1.320    1.289    0.938


 Resolution(A)    0.80     0.83     0.86     0.90     0.95     1.01     1.08     1.19     1.37     1.71     inf

 Number in group       380.     362.     376.     373.     373.     366.     365.     372.     370.     372.

            GooF      2.063    2.851    2.993    3.292    3.822    4.951    5.053    6.035    6.855    8.469

             K        1.244    1.323    1.202    1.161    1.238    1.212    1.122    1.199    1.144    0.995

             R1       0.300    0.331    0.321    0.278    0.245    0.259    0.202    0.245    0.260    0.290


 ** Extinction (EXTI) or solvent water (SWAT) correction may be required **

 Recommended weighting scheme:  WGHT      0.2000      0.0000
 Note that in most cases convergence will be faster if fixed weights (e.g. the
 default WGHT 0.1) are retained until the refinement is virtually complete, and
 only then should the above recommended values be used.


 Most Disagreeable Reflections (* if suppressed or used for Rfree).
 Error/esd is calculated as sqrt(wD^2/<wD^2>) where w is given by the weight
 formula, D = Fo^2-Fc^2 and <> refers to the average over all reflections.

     h   k   l          Fo^2          Fc^2    Error/esd  Fc/Fc(max)  Resolution(A)

     3   0   6       1126.87         37.78       5.43       0.034       2.24
     3   0   7        264.06          3.05       5.27       0.010       2.15
     0   5   7        779.50         47.39       4.97       0.038       1.58
     0   0  10       1466.45         96.89       4.97       0.054       2.68
     4   2   0        380.14         25.84       4.81       0.028       1.77
     1   0  18        834.63         58.49       4.69       0.042       1.46
     4   0  12        292.89         11.65       4.62       0.019       1.47
     4   6   3         96.11          0.31       4.18       0.003       1.15
     0   2  10       1934.26        288.27       4.00       0.093       2.28
     0   2   0       2396.61        355.53       3.99       0.104       4.35
     3   3   5        914.49        134.39       3.98       0.064       1.82
    -3   3   5        891.34        134.62       3.90       0.064       1.82
     0   1  11       3509.52        589.35       3.80       0.133       2.35
     3   0  10         92.62          7.64       3.76       0.015       1.86
     2   0  11        189.22         25.74       3.75       0.028       2.07
     1   3   0       1443.46        264.50       3.65       0.089       2.72
     1   0  10        343.46         60.11       3.61       0.043       2.54
     2   4   4        557.46        101.46       3.60       0.055       1.83
    -2   4   4        566.06        101.50       3.60       0.055       1.83
    -4   3  11        356.82         60.08       3.55       0.043       1.35
     0   3   1       1797.18        349.09       3.53       0.103       2.88
    -3   1  17        352.64         56.45       3.52       0.041       1.33
     4   3  11        353.72         60.30       3.50       0.043       1.35
     3   3   0        130.28         21.09       3.50       0.025       1.93
     0   3  19        195.83         22.33       3.49       0.026       1.27
    -3   3  12        268.60         47.11       3.48       0.038       1.46
     4   0   0        116.98         13.65       3.42       0.020       1.94
     3   1  17        368.30         56.63       3.41       0.041       1.33
    -4   2  12        240.78         42.90       3.39       0.036       1.39
     0   2   8       1572.01        335.77       3.37       0.101       2.66
     0   1   5        765.72        163.41       3.35       0.070       4.57
    -3   2   7        512.34        109.12       3.32       0.057       1.93
     0   4  18         99.26          0.10       3.29       0.002       1.23
     3   2   7        520.90        109.20       3.29       0.057       1.93
     0   3   6       1646.80        368.26       3.29       0.105       2.43
    -2   1  15        856.16        185.14       3.27       0.075       1.60
     3   3  12        265.96         47.15       3.26       0.038       1.46
     0   2  18        262.86         50.69       3.26       0.039       1.41
    -4   6   3         94.51          0.29       3.24       0.003       1.15
     3   4   4        436.70         96.10       3.24       0.054       1.62
     5   3   0         31.43          0.91       3.23       0.005       1.37
     4   2  12        233.14         42.68       3.23       0.036       1.39
    -3   4   4        441.18         96.12       3.20       0.054       1.62
    -2   3   9        214.83         45.10       3.17       0.037       1.83
    -3   2   9        322.72         69.44       3.16       0.046       1.78
     0   0  24        291.65         29.34       3.13       0.030       1.12
     1   0  11        394.01         92.29       3.13       0.053       2.33
     3   2   9        323.16         69.38       3.12       0.046       1.78
     2   3   9        220.73         45.00       3.12       0.037       1.83
    -1   5   9        282.00         62.67       3.12       0.043       1.48


 Bond lengths and angles

 O001 -      Distance       Angles
 C00B      1.3598 (0.0191) 
 C00D      1.4165 (0.0171)  114.38 (1.18)
               O001 -        C00B         

 O003 -      Distance       Angles
 C00I      1.4252 (0.0177) 
 H003      0.8200           109.47       
               O003 -        C00I         

 O004 -      Distance       Angles
 C00F      1.2115 (0.0175) 
               O004 -       

 O005 -      Distance       Angles
 C00J      1.1591 (0.0175) 
               O005 -       

 O006 -      Distance       Angles
 C00C      1.3530 (0.0196) 
 H006      0.8200           109.47       
               O006 -        C00C         

 O007 -      Distance       Angles
 C00H      1.1714 (0.0195) 
 C00Q      1.3819 (0.0239)  121.18 (1.75)
               O007 -        C00H         

 O008 -      Distance       Angles
 C00H      1.3184 (0.0190) 
               O008 -       

 C00B -      Distance       Angles
 O001      1.3598 (0.0190) 
 C00L      1.3637 (0.0241)  119.49 (1.39)
 C00G      1.4331 (0.0197)  121.55 (1.34) 118.87 (1.46)
               C00B -        O001          C00L         

 C00C -      Distance       Angles
 O006      1.3530 (0.0196) 
 C00K      1.4154 (0.0220)  118.27 (1.53)
 C00G      1.4305 (0.0218)  119.40 (1.33) 122.09 (1.54)
               C00C -        O006          C00K         

 C00D -      Distance       Angles
 O001      1.4165 (0.0170) 
 C00I      1.4487 (0.0255)  106.95 (1.24)
 C00E      1.5425 (0.0192)  109.08 (1.17) 112.15 (1.26)
 C00H      1.5468 (0.0220)  108.29 (1.23) 109.23 (1.26) 110.99 (1.18)
               C00D -        O001          C00I          C00E         

 C00E -      Distance       Angles
 C00F      1.5307 (0.0230) 
 C00D      1.5425 (0.0192)  112.25 (1.14)
 C00J      1.6129 (0.0197)  114.93 (1.16) 109.69 (1.23)
 H00E      0.9800           106.47        106.47        106.47       
               C00E -        C00F          C00D          C00J         

 C00F -      Distance       Angles
 O004      1.2115 (0.0174) 
 C00G      1.4470 (0.0221)  123.53 (1.43)
 C00E      1.5307 (0.0230)  122.98 (1.36) 113.45 (1.12)
               C00F -        O004          C00G         

 C00G -      Distance       Angles
 C00C      1.4305 (0.0218) 
 C00B      1.4331 (0.0197)  117.42 (1.33)
 C00F      1.4470 (0.0221)  121.00 (1.27) 121.10 (1.32)
               C00G -        C00C          C00B         

 C00H -      Distance       Angles
 O007      1.1714 (0.0195) 
 O008      1.3184 (0.0190)  125.83 (1.62)
 C00D      1.5468 (0.0220)  118.67 (1.35) 114.83 (1.37)
               C00H -        O007          O008         

 C00I -      Distance       Angles
 O003      1.4252 (0.0177) 
 C00D      1.4487 (0.0254)  114.62 (1.38)
 C00N      1.5577 (0.0244)  106.78 (1.38) 114.40 (1.27)
 H00I      0.9800           106.85        106.84        106.84       
               C00I -        O003          C00D          C00N         

 C00J -      Distance       Angles
 O005      1.1591 (0.0175) 
 C00M      1.4588 (0.0250)  123.00 (1.61)
 C00E      1.6129 (0.0197)  124.31 (1.50) 112.69 (1.43)
               C00J -        O005          C00M         

 C00K -      Distance       Angles
 C00O      1.3833 (0.0300) 
 C00C      1.4154 (0.0220)  113.97 (1.69)
 H00K      0.9300           123.01        123.02       
               C00K -        C00O          C00C         

 C00L -      Distance       Angles
 C00O      1.3216 (0.0279) 
 C00B      1.3637 (0.0241)  121.04 (1.81)
 H00L      0.9300           119.48        119.48       
               C00L -        C00O          C00B         

 C00M -      Distance       Angles
 C00J      1.4588 (0.0250) 
 C00N      1.5751 (0.0282)  113.39 (1.33)
 H00A      0.9700           108.89        108.89       
 H00B      0.9700           108.90        108.89        107.73       
               C00M -        C00J          C00N          H00A         

 C00N -      Distance       Angles
 C00P      1.5454 (0.0252) 
 C00I      1.5577 (0.0244)  114.47 (1.63)
 C00M      1.5751 (0.0282)  111.91 (1.52) 112.71 (1.33)
 H00N      0.9800           105.62        105.62        105.62       
               C00N -        C00P          C00I          C00M         

 C00O -      Distance       Angles
 C00L      1.3216 (0.0280) 
 C00K      1.3833 (0.0300)  126.29 (1.72)
 H00O      0.9300           116.86        116.85       
               C00O -        C00L          C00K         

 C00P -      Distance       Angles
 C00N      1.5454 (0.0252) 
 H00C      0.9600           109.47       
 H00D      0.9600           109.47        109.47       
 H00F      0.9600           109.47        109.47        109.47       
               C00P -        C00N          H00C          H00D         

 C00Q -      Distance       Angles
 O007      1.3819 (0.0238) 
 H00G      0.9600           109.47       
 H00H      0.9600           109.47        109.47       
 H00J      0.9600           109.47        109.47        109.47       
               C00Q -        O007          H00G          H00H         


 FMAP and GRID set by program

 FMAP   2   3  30
 GRID    -0.926  -2  -2     0.926   2   2

 R1 =  0.2803 for   2149 unique reflections after merging for Fourier


 Electron density synthesis with coefficients Fo-Fc

 Highest peak    4.24  at  0.5510  0.2402  0.1340  [  0.48 A from H00E ]
 Deepest hole   -1.15  at  0.8081  0.8547  0.1817  [  1.72 A from H006 ]

 Mean =    0.01,   Rms deviation from mean =    0.31,   Highest memory used =     2307 /    18504


 Fourier peaks appended to .res file

              x       y       z       sof     U      Peak   Distances to nearest atoms (including eq.)

 Q1    1   0.4490  0.7402  0.3660   1.00000  0.05    4.24   0.48 H00E  1.46 C00E  2.38 C00F  2.41 C00D
 Q2    1   1.2711  0.7772  0.4606   1.00000  0.05    3.15   2.27 H003  2.69 H00K  2.75 O003  2.89 O003
 Q3    1   0.2759  0.8647  0.2906   1.00000  0.05    3.14   2.89 H00E  2.97 H00N  3.01 H006  3.10 O005
 Q4    1   1.1919  0.7798  0.2543   1.00000  0.05    2.22   3.26 H00N  3.27 H00D  3.31 H00B  3.32 H00B
 Q5    1   1.0992  0.5183  0.2878   1.00000  0.05    1.03   1.85 O008  2.30 H00B  2.69 H00J  2.97 O004
 Q6    1   0.7503  0.4808  0.4793   1.00000  0.05    0.95   1.67 O001  1.74 H00L  1.93 C00B  1.98 C00L
 Q7    1   0.7712  0.7988  0.4598   1.00000  0.05    0.92   1.07 O003  1.38 H00I  1.39 C00I  1.83 H003
 Q8    1   0.7074  0.3794  0.4789   1.00000  0.05    0.91   1.24 H00L  1.31 C00L  1.74 C00B  2.14 H00O
 Q9    1   0.6305  0.4051  0.2523   1.00000  0.05    0.83   1.80 O004  2.43 O005  2.60 C00F  2.94 H00A
 Q10   1   0.6014  0.0997  0.4518   1.00000  0.05    0.80   1.38 C00O  1.55 C00K  1.64 H00O  1.87 H00K

 Shortest distances between peaks (including symmetry equivalents)

      6   8  0.94      3   4  1.39      3   9  1.41      4   9  1.77      2   7  2.23      4   5  2.55      2   6  2.66
      1   3  2.66      8  10  2.67      6   7  2.82      1   2  2.91      7  10  2.94


 Time profile in seconds
 -----------------------

      0.00: Read and process instructions
      0.00: Fit rigid groups
      0.00: Interpret restraints etc.
      0.00: Generate connectivity array
      0.00: Analyse DFIX and DANG restraints
      0.00: Analyse SAME and SADI restraints
      0.00: Generate CHIV restraints
      0.00: Check if bonds in residues restrained
      0.00: Generate DELU and RIGU restraints
      0.00: Generate SIMU restraints
      0.00: Generate ISOR restraints
      0.00: Generate NCSY restraints
      0.00: Analyse other restraints etc.
      0.04: Read intensity data, sort/merge etc.
      0.00: Set up constraints
      0.00: OSF, H-atoms from difference map
      0.01: Set up l.s. refinement
      0.00: Generate idealized H-atoms
      0.01: Structure factors and derivatives
      0.01: Sum l.s. matrices
      0.00: Generate and apply antibumping restraints
      0.00: Apply other restraints
      0.05: Solve l.s. equations
      0.00: Generate HTAB table
      0.04: Other dependent quantities, CIF, tables
      0.00: Analysis of variance
      0.00: Merge reflections for Fourier and .fcf
      0.00: Fourier summations
      0.00: Peaksearch
      0.00: Analyse peaklist

 ** WARNING: These times are only approximate for multiple threads.
             To get better estimates run with -t1 **

 +++++++++++++++++++++++++++++++++++++++++++++++++++++++++++++++++++++++++++++
 +  temp_1        finished at 14:49:42   Total elapsed time:      0.19 secs  +
 +++++++++++++++++++++++++++++++++++++++++++++++++++++++++++++++++++++++++++++
