# Supplementary material for: Amycolachromones A–F, Isolated from a Streptomycin-Resistant Strain of the Deep-Sea Marine Actinomycete Amycolatopsis sp. WP1
Source: Mar Drugs. 2022 Feb 24;20(3):162. doi: 10.3390/md20030162 (PMC8949813; doi:10.3390/md20030162)
Supplement: Supplementary file 1 [file marinedrugs-20-00162-s001.zip › phem_6B-1/phem_6B-1/phem_6B-1/struct/tmp/temp_1.res]

    temp_1.res created by SHELXL-2014/7

TITL temp_1_a.res in P2(1)2(1)2(1)
REM Old TITL temp_1_a.res in P2(1)2(1)2(1)
REM SHELXT solution in P2(1)2(1)2(1)
REM R1 0.126, Rweak 0.034, Alpha 0.001, Orientation as input
REM Flack x = -0.482 ( 0.353 ) from Parsons' quotients
REM Formula found by SHELXT: C18 O9
CELL 0.71073 7.776 8.6993 26.8196 90 90 90
ZERR 24 0.0003 0.0004 0.0011 0 0 0
LATT -1
SYMM 0.5-X,-Y,0.5+Z
SYMM -X,0.5+Y,0.5-Z
SYMM 0.5+X,0.5-Y,-Z
SFAC C H O
UNIT 64 64 28
 
L.S. 4
PLAN  10
BOND $H
list 4
fmap 2
ACTA
REM <olex2.extras>
REM <HklSrc "%.\\temp_1.hkl">
REM </olex2.extras>
 
WGHT    0.200000
FVAR       0.76102
O001  3    0.638514    0.583140    0.437677    11.00000    0.04163    0.05243 =
         0.02126    0.00630    0.00758   -0.00096
O002  3    0.448290    0.738396    0.366351    11.00000    0.02685    0.04765 =
         0.04378    0.00436    0.00029    0.00152
AFIX 147
H002  2    0.376974    0.743157    0.343881    11.00000   -1.50000
AFIX   0
O003  3    0.903922    0.803317    0.447793    11.00000    0.03753    0.05233 =
         0.04598   -0.00102   -0.01108   -0.00619
AFIX 147
H003  2    0.981461    0.743040    0.440929    11.00000   -1.50000
AFIX   0
O004  3    0.467896    0.450170    0.299047    11.00000    0.09345    0.04419 =
         0.03620    0.00624   -0.00371   -0.02454
O005  3    0.687824    0.680615    0.265521    11.00000    0.07544    0.05840 =
         0.02455    0.01492   -0.00103   -0.02000
O006  3    0.400622    0.175412    0.336286    11.00000    0.09151    0.03663 =
         0.05309   -0.00914   -0.02131   -0.01360
AFIX 147
H006  2    0.428142    0.084570    0.334579    11.00000   -1.50000
AFIX   0
O007  3    0.947964    0.476531    0.417742    11.00000    0.04263    0.07364 =
         0.05580    0.02042    0.00770    0.01297
O008  3    0.936109    0.551680    0.338068    11.00000    0.04563    0.08759 =
         0.03763    0.00294    0.01773    0.01041
C00B  1    0.573018    0.440756    0.430265    11.00000    0.02109    0.04157 =
         0.03287    0.00085    0.00064   -0.00883
C00C  1    0.454179    0.235088    0.381218    11.00000    0.05190    0.04020 =
         0.04325    0.00904   -0.00720    0.00298
C00D  1    0.721811    0.646069    0.395657    11.00000    0.03534    0.04832 =
         0.01520    0.00581    0.00960   -0.00759
C00E  1    0.598604    0.648912    0.349237    11.00000    0.04004    0.03647 =
         0.02377   -0.00043   -0.00180   -0.00394
C00F  1    0.526810    0.484702    0.340208    11.00000    0.02874    0.03604 =
         0.02822   -0.01140   -0.00062    0.00786
C00G  1    0.523266    0.385459    0.382629    11.00000    0.03333    0.04378 =
         0.03530   -0.00106   -0.00475   -0.00053
C00H  1    0.879414    0.545980    0.382178    11.00000    0.03931    0.06050 =
         0.03400   -0.00884   -0.00418    0.00669
C00I  1    0.782720    0.805681    0.408636    11.00000    0.04069    0.07539 =
         0.02583   -0.02320   -0.00939    0.00943
AFIX  13
H00I  2    0.683054    0.865704    0.419642    11.00000   -1.20000
AFIX   0
C00J  1    0.684713    0.734672    0.303539    11.00000    0.03667    0.04271 =
         0.02635   -0.00002    0.00034    0.00215
C00K  1    0.438250    0.141947    0.423026    11.00000    0.08639    0.05273 =
         0.04729    0.01070    0.02279   -0.00838
AFIX  43
H00K  2    0.402433    0.040248    0.420492    11.00000   -1.20000
AFIX   0
C00L  1    0.542284    0.350018    0.472976    11.00000    0.06613    0.06859 =
         0.04069   -0.00222   -0.01021   -0.00758
AFIX  43
H00L  2    0.566496    0.388855    0.504511    11.00000   -1.20000
AFIX   0
C00M  1    0.743465    0.884676    0.318733    11.00000    0.05823    0.03224 =
         0.04859    0.00806   -0.00004   -0.00518
AFIX  23
H00A  2    0.643607    0.947297    0.326299    11.00000   -1.20000
H00B  2    0.801953    0.931999    0.290716    11.00000   -1.20000
AFIX   0
C00N  1    0.864381    0.888611    0.363789    11.00000    0.02518    0.04918 =
         0.07294    0.01110   -0.01479   -0.01387
AFIX  13
H00N  2    0.968886    0.832221    0.354703    11.00000   -1.20000
AFIX   0
C00O  1    0.477537    0.206427    0.467982    11.00000    0.04887    0.05335 =
         0.05949    0.03207   -0.01109   -0.00939
AFIX  43
H00O  2    0.458863    0.148738    0.496670    11.00000   -1.20000
AFIX   0
C00P  1    0.917194    1.054014    0.376199    11.00000    0.09381    0.03097 =
         0.09953    0.00054   -0.00199   -0.01183
AFIX 137
H00C  2    0.827453    1.102654    0.395049    11.00000   -1.50000
H00D  2    0.935982    1.110053    0.345848    11.00000   -1.50000
H00E  2    1.021221    1.052920    0.395471    11.00000   -1.50000
AFIX   0
C00Q  1    1.105614    0.404847    0.409218    11.00000    0.03844    0.10266 =
         0.11615   -0.04515   -0.02254    0.02142
AFIX 137
H00F  2    1.086797    0.298652    0.401157    11.00000   -1.50000
H00G  2    1.175396    0.411953    0.438656    11.00000   -1.50000
H00H  2    1.163196    0.454578    0.381973    11.00000   -1.50000
AFIX   0
HKLF 4
 
REM  temp_1_a.res in P2(1)2(1)2(1)
REM R1 =  0.2091 for    3144 Fo > 4sig(Fo)  and  0.2219 for all    3709 data
REM    222 parameters refined using      0 restraints
 
END  
     
WGHT      0.2000      0.0000 

REM Highest difference peak  3.716,  deepest hole -0.829,  1-sigma level  0.279
Q1    1   0.2764  0.8633  0.2911  11.00000  0.05    3.72
Q2    1   1.2692  0.7779  0.4608  11.00000  0.05    3.68
Q3    1   0.1908  0.7787  0.2555  11.00000  0.05    2.51
Q4    1   0.7728  0.7952  0.4625  11.00000  0.05    0.91
Q5    1   0.7583  1.1304  0.2617  11.00000  0.05    0.80
Q6    1   0.8212  0.6343  0.2470  11.00000  0.05    0.78
Q7    1   0.7427  0.2468  0.4948  11.00000  0.05    0.68
Q8    1   0.2973  0.7275  0.2830  11.00000  0.05    0.68
Q9    1   0.7088  0.3723  0.4817  11.00000  0.05    0.68
Q10   1   0.3469  0.0104  0.2756  11.00000  0.05    0.64

  REM The information below was added by Olex2.
  REM
  REM R1 = 0.2091 for 3144 Fo > 4sig(Fo) and 0.2219 for all 18627 data
  REM n/a parameters refined using n/a restraints
  REM Highest difference peak 3.72, deepest hole -0.83
  REM Mean Shift 0.018, Max Shift -0.073.

  REM +++ Tabular Listing of Refinement Information +++
  REM R1_all = 0.2219
  REM R1_gt = 0.2091
  REM wR_ref = 0.5361
  REM GOOF = 2.568
  REM Shift_max = -0.073
  REM Shift_mean = 0.018
  REM Reflections_all = 18627
  REM Reflections_gt = 3144
  REM Parameters = n/a
  REM Hole = -0.83
  REM Peak = 3.72
  REM Flack = 0.4(3)

  
