# Supplementary material for: Amycolachromones A–F, Isolated from a Streptomycin-Resistant Strain of the Deep-Sea Marine Actinomycete Amycolatopsis sp. WP1
Source: Mar Drugs. 2022 Feb 24;20(3):162. doi: 10.3390/md20030162 (PMC8949813; doi:10.3390/md20030162)
Supplement: Supplementary file 1 [file marinedrugs-20-00162-s001.zip › phem_6B-1/phem_6B-1/phem_6B-1/struct/tmp/temp_1.vcov]

VCOV
O001.x O001.y O001.z O001.u11 O001.u22 O001.u33 O001.u12 O001.u13 O001.u23 O002.x O002.y O002.z O002.u11 O002.u22 O002.u33 O002.u12 O002.u13 O002.u23 H002.x H002.y H002.z H002.uiso O003.x O003.y O003.z O003.u11 O003.u22 O003.u33 O003.u12 O003.u13 O003.u23 H003.x H003.y H003.z H003.uiso O004.x O004.y O004.z O004.u11 O004.u22 O004.u33 O004.u12 O004.u13 O004.u23 O005.x O005.y O005.z O005.u11 O005.u22 O005.u33 O005.u12 O005.u13 O005.u23 O006.x O006.y O006.z O006.u11 O006.u22 O006.u33 O006.u12 O006.u13 O006.u23 H006.x H006.y H006.z H006.uiso O007.x O007.y O007.z O007.u11 O007.u22 O007.u33 O007.u12 O007.u13 O007.u23 O008.x O008.y O008.z O008.u11 O008.u22 O008.u33 O008.u12 O008.u13 O008.u23 C00B.x C00B.y C00B.z C00B.u11 C00B.u22 C00B.u33 C00B.u12 C00B.u13 C00B.u23 C00C.x C00C.y C00C.z C00C.u11 C00C.u22 C00C.u33 C00C.u12 C00C.u13 C00C.u23 C00D.x C00D.y C00D.z C00D.u11 C00D.u22 C00D.u33 C00D.u12 C00D.u13 C00D.u23 C00E.x C00E.y C00E.z C00E.u11 C00E.u22 C00E.u33 C00E.u12 C00E.u13 C00E.u23 C00F.x C00F.y C00F.z C00F.u11 C00F.u22 C00F.u33 C00F.u12 C00F.u13 C00F.u23 C00G.x C00G.y C00G.z C00G.u11 C00G.u22 C00G.u33 C00G.u12 C00G.u13 C00G.u23 C00H.x C00H.y C00H.z C00H.u11 C00H.u22 C00H.u33 C00H.u12 C00H.u13 C00H.u23 C00I.x C00I.y C00I.z C00I.u11 C00I.u22 C00I.u33 C00I.u12 C00I.u13 C00I.u23 H00I.x H00I.y H00I.z H00I.uiso C00J.x C00J.y C00J.z C00J.u11 C00J.u22 C00J.u33 C00J.u12 C00J.u13 C00J.u23 C00K.x C00K.y C00K.z C00K.u11 C00K.u22 C00K.u33 C00K.u12 C00K.u13 C00K.u23 H00K.x H00K.y H00K.z H00K.uiso C00L.x C00L.y C00L.z C00L.u11 C00L.u22 C00L.u33 C00L.u12 C00L.u13 C00L.u23 H00L.x H00L.y H00L.z H00L.uiso C00M.x C00M.y C00M.z C00M.u11 C00M.u22 C00M.u33 C00M.u12 C00M.u13 C00M.u23 H00a.x H00a.y H00a.z H00a.uiso H00b.x H00b.y H00b.z H00b.uiso C00N.x C00N.y C00N.z C00N.u11 C00N.u22 C00N.u33 C00N.u12 C00N.u13 C00N.u23 H00N.x H00N.y H00N.z H00N.uiso C00O.x C00O.y C00O.z C00O.u11 C00O.u22 C00O.u33 C00O.u12 C00O.u13 C00O.u23 H00O.x H00O.y H00O.z H00O.uiso C00P.x C00P.y C00P.z C00P.u11 C00P.u22 C00P.u33 C00P.u12 C00P.u13 C00P.u23 H00c.x H00c.y H00c.z H00c.uiso H00d.x H00d.y H00d.z H00d.uiso H00e.x H00e.y H00e.z H00e.uiso C00Q.x C00Q.y C00Q.z C00Q.u11 C00Q.u22 C00Q.u33 C00Q.u12 C00Q.u13 C00Q.u23 H00f.x H00f.y H00f.z H00f.uiso H00g.x H00g.y H00g.z H00g.uiso H00h.x H00h.y H00h.z H00h.uiso
6.71150102923e-07 -2.53389689258e-09 9.52512745151e-09 -2.49119535862e-09 2.22420295184e-10 6.42349871236e-11 5.28816786643e-10 1.03677871044e-10 -7.08326326078e-11 4.20702880096e-09 2.96174052573e-08 5.25054395474e-09 -1.63589399281e-09 -5.44142205517e-10 1.11724251156e-10 -5.43355784907e-10 -2.80568440589e-11 1.75644318805e-11 2.27683180362e-08 6.27002315993e-08 8.14616642563e-10 -2.98667540687e-08 2.592809432e-08 -4.36958936482e-08 6.50899635462e-09 -8.70198568042e-10 -1.87330585777e-09 4.82855912588e-11 -2.71382267923e-09 -4.95757184845e-10 4.2334110446e-10 -1.82173764622e-07 -2.83524461685e-07 5.87184948852e-08 -7.98269478359e-08 -2.82935571555e-08 9.06493755716e-09 -9.55578860165e-10 9.00285235381e-11 -7.82120894352e-10 -5.27659993992e-11 2.88935091766e-11 5.89392801149e-10 -2.00587448626e-10 -3.03388972132e-09 -3.75288953265e-09 2.89729233744e-09 -5.48109102359e-09 -9.37853614506e-10 3.20155774902e-11 2.59977897304e-09 3.34802211402e-10 1.49143783618e-10 -4.1352050806e-08 -1.25795171958e-08 -7.86090315043e-10 2.23735094508e-09 6.17597740094e-10 -7.00994611371e-11 -1.47118752193e-09 -3.84965143979e-10 3.01865452595e-10 -2.37214903987e-07 -6.33662074914e-08 2.60516824617e-08 6.58002996712e-08 9.83944710742e-09 -4.34796057095e-08 -1.11488159736e-08 1.30167552831e-09 3.18321092299e-10 1.52627082398e-12 1.69843949419e-09 -7.32969520902e-11 3.33954871709e-10 9.60208085889e-09 1.84972442065e-08 4.97159814047e-09 6.82887531909e-10 1.80026741936e-09 -8.61865967261e-11 -3.00239596778e-10 -4.82633194863e-10 2.62051041918e-10 -2.90674512649e-09 -1.02461166994e-08 1.59273473735e-08 -2.79847882629e-09 -1.58288856998e-09 -3.19619648684e-11 1.06254989841e-09 3.99505846643e-11 -1.93225922588e-10 3.4806895128e-09 5.88763374537e-09 -2.44366453445e-09 2.47505723468e-09 -5.22429014811e-10 -9.56769105209e-11 -1.72113523577e-09 -5.24652274016e-10 -9.95453888755e-11 -8.31277773252e-09 2.05065115306e-08 2.00421168035e-09 1.27294209147e-09 -7.72797375875e-10 3.46086321631e-11 -9.51311837138e-10 -2.77968832703e-10 -2.64879624361e-10 -2.34538366043e-08 -1.26488747459e-08 2.2794664161e-09 1.1183272537e-09 -2.53241407202e-10 1.33144298821e-11 5.77214161866e-10 4.03568530559e-11 -3.45586469827e-11 -2.02312027418e-08 2.76558763823e-08 -2.63551454266e-09 -3.04713528001e-09 3.84452877742e-10 8.28575393548e-11 -1.36804047424e-09 -1.7026452661e-10 4.15710950692e-11 -4.51870754743e-08 1.73833741623e-09 -2.79365519786e-09 2.89947501532e-09 -5.2960844721e-10 -1.24808798347e-10 -1.36914472774e-09 4.26327775164e-10 -2.08574410013e-11 3.56741387439e-08 2.05321239645e-08 -1.29395693879e-08 -4.39889816377e-10 5.39758599583e-10 -1.5645574889e-11 5.34268767209e-10 -9.54181446399e-11 1.3549598996e-10 -8.13653171995e-08 1.24350113267e-08 3.87905427402e-09 1.1550216984e-09 -1.52156854746e-10 1.34928904896e-12 -4.6862429983e-10 -2.92054149901e-10 -7.47093675869e-11 -8.13653171995e-08 1.24350113267e-08 3.87905427402e-09 2.37181510215e-08 5.51199366975e-09 -1.91177166271e-08 -4.40669610572e-09 -3.36358026666e-09 1.01817586487e-10 -7.81721244766e-12 -2.47253488937e-09 -4.40122895708e-10 -7.02319740188e-11 -5.82354234319e-08 -5.3003968108e-09 5.91525657466e-09 6.12429513906e-09 -3.12689093985e-10 -4.74842524414e-11 1.41909436026e-10 5.50123211273e-11 1.85010859713e-10 -5.82354234319e-08 -5.3003968108e-09 5.91525657466e-09 1.24997634344e-07 6.82062250859e-08 2.12004317047e-08 -3.97477126798e-09 3.33151681145e-09 -1.20953748658e-09 -9.8089960328e-12 -1.77710464248e-09 1.64774030207e-11 -3.26537037948e-11 6.82062250859e-08 2.12004317047e-08 -3.97477126798e-09 4.11413596259e-08 4.74192074843e-08 1.06124773455e-09 -4.86786377736e-09 6.33118194349e-09 -2.16023118093e-09 2.44344145608e-10 1.33262203587e-10 4.01901659099e-10 8.60784172833e-11 4.74192074843e-08 1.06124773455e-09 -4.86786377736e-09 1.5803812214e-07 4.74192074843e-08 1.06124773455e-09 -4.86786377736e-09 1.5803812214e-07 1.29986643173e-08 -2.63557508678e-08 3.74825743099e-09 1.00833604542e-09 -2.47392295299e-10 2.18553984432e-10 6.40856834215e-10 5.38900817178e-10 -6.75833279136e-10 1.29986643173e-08 -2.63557508678e-08 3.74825743099e-09 7.97808067547e-08 -2.21916046811e-08 -1.03463601242e-08 -3.2246895244e-09 1.37480579403e-09 -7.57974480445e-10 -2.77248974463e-11 -5.9501426239e-10 -4.12538948686e-10 -1.82119310511e-10 -2.21916046811e-08 -1.03463601242e-08 -3.2246895244e-09 2.33004991179e-09 -2.79381065439e-08 -7.74261067296e-09 1.88406866594e-09 7.8592365845e-10 -5.00901467816e-11 2.44016019829e-11 -7.80839072618e-10 -7.33190894838e-11 -2.47448265126e-10 -4.69755193469e-08 5.25713929471e-09 -9.39834475064e-09 3.06414682236e-08 -5.28620954611e-08 -9.60941993108e-09 1.29724468396e-08 3.06414682236e-08 1.60232951764e-08 -1.88755513825e-08 2.07810390884e-09 3.06414682236e-08 1.69960826818e-08 -1.15792205775e-08 2.25350354756e-08 8.38036925716e-10 -1.40736450999e-10 7.87850999653e-10 1.18695021177e-10 -1.62666371165e-09 -1.19015129434e-09 8.08842235836e-09 1.48899824523e-08 -1.35837762947e-08 3.03358174884e-07 7.39224491154e-08 6.11009397903e-08 4.61308767836e-08 3.03358174884e-07 -3.10226234283e-08 -1.10728583975e-07 3.50580059378e-08 3.03358174884e-07 5.67124282425e-07 1.39933845791e-08 -4.23776582568e-10 -3.83670173563e-10 -5.43362446033e-11 1.4919436994e-10 1.03865143142e-10 6.22958988645e-11 5.94726002569e-09 4.20107634079e-09 -3.15847553219e-09 5.12173138286e-10 -2.14201833354e-09 -1.94751203074e-11 1.51847819709e-10 2.28123732459e-11 1.33737723891e-10 -1.95417708868e-07 -3.54702996153e-07 4.49653564878e-08 -7.25712027418e-08 -4.04198151139e-09 -3.74466939477e-08 5.95197809407e-09 -1.09339478911e-09 1.21661229211e-09 3.22745251541e-11 -1.87927778875e-11 1.78239465053e-10 1.92349226192e-10 5.26332988916e-07 5.73787969341e-07 -1.27110798855e-07 2.45859692816e-08 -2.51630525685e-08 2.17537383331e-08 7.1210683027e-09 -1.51495514736e-09 -8.90161262206e-10 3.66768932038e-12 7.0198393706e-11 5.12785162575e-10 -7.58962874332e-11 2.03870527677e-08 -2.60180818821e-08 5.39228521286e-10 -1.27306744379e-10 -1.757155734e-09 5.41073861719e-11 -2.51342016265e-10 -5.58658222461e-10 2.98114274825e-10 3.54155225707e-08 -1.69126299308e-09 5.35557310927e-09 -1.10387557463e-09 -7.08314583841e-10 8.36436157372e-11 3.16185606796e-10 3.4015740587e-11 -3.75541631573e-10 -5.4558342644e-07 -1.5234266629e-07 8.49659613162e-08 -3.00933716838e-08 1.72810684129e-08 5.09094339551e-08 9.13958375064e-09 2.23711554346e-10 -2.98292116143e-10 4.15596829728e-11 5.71220043555e-10 -2.57677349964e-10 6.72090729391e-10 -1.44748220258e-09 2.48570774323e-08 5.16295534928e-09 1.26000905876e-09 -7.10967033009e-10 2.81954114942e-11 9.70780880429e-10 3.96259726478e-10 2.72852441465e-10 -1.79690619104e-08 7.81669598897e-09 1.0723280464e-09 5.14263807572e-10 -1.99562325031e-09 5.72385346413e-12 -2.28079939228e-09 -9.88845885681e-11 4.04794560701e-10 1.95044611448e-08 -3.61770800365e-08 -3.12378710339e-09 -1.46040096837e-09 9.65013820578e-10 3.99131502223e-11 -8.04297534731e-10 -3.49233310462e-12 4.86733269632e-10 -1.48289582834e-10 -1.4038922997e-08 -3.62883924001e-09 -2.75366967907e-10 1.74502274694e-09 2.55765794213e-11 -8.27021776413e-10 -1.22087798941e-10 1.15474564023e-10 4.65951479728e-09 4.00257563984e-08 3.52847901951e-10 -5.09118157533e-10 9.19480489227e-10 -9.75658274938e-11 2.30333335184e-10 -1.0962596668e-11 1.41085252754e-10 9.48838134304e-10 1.97517787695e-08 -2.843238151e-09 -1.15390532304e-09 2.21356236579e-09 -3.14097321532e-11 1.29460040721e-09 6.05630345053e-12 -1.32512916371e-10 -3.49629585387e-09 7.9707293698e-08 2.12839468638e-09 -7.31397342354e-10 -1.95879173346e-09 6.30058946313e-11 -1.91826213345e-10 -5.06149389267e-11 2.47126315333e-10 8.47126242115e-10 8.49850157316e-10 -3.73034527139e-09 1.10059980753e-10 1.89600972769e-09 6.81553838916e-11 5.56819030118e-10 1.74626324475e-10 1.63538569857e-10 -2.059895516e-08 -1.33002106773e-08 5.9542329391e-09 3.59108415474e-10 -5.04827082353e-10 -8.46974994141e-11 4.35651256813e-11 2.2450583969e-10 -1.10088394175e-10 -2.059895516e-08 -1.33002106773e-08 5.9542329391e-09 -3.09649779941e-08 -1.86286480188e-08 -2.64243228836e-08 1.89783494501e-09 -1.79752280955e-10 -2.76082835511e-09 -3.38625204007e-11 -9.59118686871e-10 -8.56462470935e-11 -1.4326810175e-10 -5.49019417042e-08 6.48392554067e-08 -3.46035485459e-09 -1.51150806803e-09 -9.7658703577e-10 1.66013359412e-10 2.55059551841e-10 -2.10808165281e-10 1.75427741729e-10 -5.49019417042e-08 6.48392554067e-08 -3.46035485459e-09 -1.83556740873e-08 1.59412251354e-08 6.2507124975e-09 1.48538023593e-08 2.49990788812e-09 -5.26303976557e-09 -3.59142400005e-11 -2.8145708823e-09 1.27671111893e-10 3.89959524776e-10 1.59412251354e-08 6.2507124975e-09 1.48538023593e-08 -1.09187318345e-07 -3.21191643478e-08 7.03499939532e-08 1.32227619673e-08 -6.87775510068e-10 1.7673654062e-09 -2.53491256671e-10 -1.97453917407e-09 -1.64900249793e-10 -5.43675253216e-10 -3.21191643478e-08 7.03499939532e-08 1.32227619673e-08 -3.60683033745e-08 -3.21191643478e-08 7.03499939532e-08 1.32227619673e-08 -3.60683033745e-08 -6.64570971112e-09 3.8783346755e-08 2.19034390911e-09 6.92726141179e-10 -8.88467762845e-10 1.08351546938e-10 9.05783258755e-10 -4.15278195464e-10 4.09426395701e-10 -6.64570971112e-09 3.8783346755e-08 2.19034390911e-09 2.1034193361e-08 1.30622230063e-08 3.68458599072e-09 -3.79222558308e-09 9.93465612771e-10 -2.42151686353e-09 -1.88885439178e-10 1.56678333798e-09 1.88496502429e-10 -8.0892473554e-10 1.30622230063e-08 3.68458599072e-09 -3.79222558308e-09 -1.03619055122e-07 -1.15618150397e-08 3.13134212035e-08 8.74715348701e-09 -1.24851374377e-09 7.38552923067e-10 -1.69374177661e-10 5.05178006936e-10 -5.34494343405e-10 -7.3599564485e-10 -5.41113676322e-08 6.03685008334e-08 -1.64695946082e-08 -7.07150442006e-08 -6.72681543528e-08 2.71410108276e-08 3.35302232848e-08 -7.07150442006e-08 8.6694076866e-08 6.43075194944e-09 9.1808317845e-09 -7.07150442006e-08 4.52710628999e-08 7.76114318794e-08 -4.02864280951e-08 -1.92678787656e-09 1.36608956536e-09 1.19582616926e-10 1.14481262838e-09 4.68245130135e-10 2.11957109053e-10 1.06322561094e-07 -1.03803714445e-07 2.07265397132e-07 3.6445939738e-08 -3.44891991296e-07 -4.20525286219e-07 -2.0200807112e-07 3.6445939738e-08 3.74382618901e-07 7.57163296302e-07 -1.26116610298e-07 3.6445939738e-08 3.94489826694e-08 2.40209372773e-10 -3.30311370463e-10 1.64089414857e-11 -1.46458223851e-10 2.98355122555e-11 7.2730644614e-11 7.85546968259e-10 -5.11352566407e-10 1.03604825632e-09 2.81403120157e-10 -1.0922763535e-10 -2.83361340978e-11 -2.22001249228e-10 -1.02082808935e-10 2.15776855603e-11 -2.17686707684e-08 -4.07109992184e-08 6.42623797834e-09 -5.81633171963e-09 -1.8468659329e-11 1.65890994199e-09 -7.89530853939e-10 -2.26631421651e-10 1.22032783022e-10 -3.01076200272e-11 -6.82314615058e-11 1.64018097832e-10 1.05793779938e-11 1.01248844207e-07 1.1836519386e-07 -2.61959142911e-08 -1.30622494085e-08 -5.84327141156e-09 2.06137387597e-09 -2.08481512548e-09 -3.44124421598e-10 -2.41352275718e-10 6.4801029559e-11 1.36488307424e-10 3.96588763609e-11 -5.11659951115e-11 -3.68062164279e-09 4.86068646237e-09 2.48621526785e-09 1.11048210888e-10 1.77141191571e-10 -3.71128756874e-11 1.73151098267e-11 -2.91961538763e-10 1.3724277617e-10 4.74648630529e-09 -8.68017119825e-10 1.08383707919e-09 2.68857947785e-10 -1.54308244358e-10 -4.16231627448e-12 2.48226443906e-10 3.97259770494e-11 -3.86403907221e-11 -2.03376103951e-07 -5.48336229669e-08 2.96014793798e-08 7.92591985073e-10 6.62415421599e-09 1.14498650231e-08 3.81123368536e-09 -3.34357933098e-10 2.42494813737e-10 -2.78387145657e-11 -1.06269607318e-10 4.50219286854e-11 4.47542833709e-11 -7.75699742956e-09 4.43287068056e-09 1.25697644631e-09 -6.00012953824e-10 6.99468389392e-10 1.00793001246e-11 1.1128415066e-10 -2.33740863489e-11 1.60042555246e-10 8.63263092088e-10 -6.37279590552e-09 -7.2464594742e-11 4.94570376375e-10 -1.74502694757e-10 -2.00247444539e-11 -9.84689042159e-11 -1.37773444564e-10 -7.47767364989e-11 -2.45774846146e-09 7.77801145512e-09 2.35131419676e-09 3.12590552107e-11 -1.40414409223e-11 2.05342342259e-11 -1.55495774241e-10 1.149056241e-10 -1.57557549947e-11 -1.70337932595e-09 -7.66237174459e-09 5.01030204915e-09 -2.19006504828e-10 -2.14205358495e-10 -1.28468050415e-12 -1.42257199306e-10 2.22921414795e-10 2.21785929042e-11 -6.69188923399e-09 2.52867958665e-09 4.19832692801e-09 -7.9343278544e-11 5.09578240126e-12 3.66782298518e-11 -1.66040363658e-11 -1.46804539871e-12 8.15629426889e-11 -2.5777424243e-09 4.24617068062e-09 2.24106059056e-09 -2.50562073639e-10 1.25826124306e-10 1.98487883207e-11 1.28281181271e-10 3.91995995465e-11 1.0698459197e-11 1.45211661525e-09 3.18426885938e-09 -4.88519736799e-09 1.05203042936e-10 -1.59172701762e-11 -1.86864219695e-11 8.31710649554e-12 -5.75184766544e-12 -7.01332470375e-11 -9.22838343826e-09 -9.01184882161e-09 1.16324347729e-09 4.10217118256e-11 -3.57201584348e-11 -2.02509507419e-11 -1.67554276173e-10 9.55532387323e-12 -9.08467426271e-13 5.30886351651e-10 -1.33939302531e-09 5.22121312461e-10 -5.27487040126e-10 1.2028870368e-10 2.27032902552e-11 -1.92389724465e-10 5.41352438259e-11 -1.45786406029e-10 5.30886351651e-10 -1.33939302531e-09 5.22121312461e-10 -2.58466647949e-09 -5.71579947881e-10 -2.29128817796e-09 -1.02538852911e-09 9.62104177293e-11 -2.28400441632e-11 -2.67068599918e-13 -1.73737826605e-10 4.69484575781e-11 3.69431394853e-11 1.44764978722e-08 2.91872349233e-10 -6.30904336489e-10 3.72584347885e-10 -1.39877449693e-10 -9.81847727181e-12 -8.98517577661e-10 -2.73566042825e-10 2.03763735246e-11 1.44764978722e-08 2.91872349233e-10 -6.30904336489e-10 1.95231537539e-09 8.89442264047e-09 3.82182950126e-09 1.55609099054e-09 -1.2176445529e-10 4.26729334693e-10 -7.92267853207e-12 1.08134122436e-10 -8.07264192201e-11 -9.17586886026e-11 8.89442264047e-09 3.82182950126e-09 1.55609099054e-09 7.6930416332e-09 7.47290124572e-09 3.81278695141e-09 3.03652968475e-09 5.47128887221e-11 2.83333747632e-11 -9.38452384851e-11 -2.57047726391e-10 -1.17204781311e-10 -1.0819835575e-10 7.47290124572e-09 3.81278695141e-09 3.03652968475e-09 -2.48198171947e-08 7.47290124572e-09 3.81278695141e-09 3.03652968475e-09 -2.48198171947e-08 -6.01382787633e-09 -6.86706031753e-09 4.61269300274e-09 -4.03784312419e-10 -7.30925240443e-11 7.58634608923e-11 1.37737620384e-10 -2.52105025073e-11 4.46902313636e-11 -6.01382787633e-09 -6.86706031753e-09 4.61269300274e-09 9.84844967918e-09 5.17748365851e-10 -6.56734449335e-09 8.80015068714e-10 -1.05661784497e-12 -3.22332442555e-10 -1.52960878835e-11 1.49929823809e-10 2.02753300126e-10 -1.12295768664e-10 5.17748365851e-10 -6.56734449335e-09 8.80015068714e-10 -1.41838575448e-08 -8.55530246639e-09 5.5781629417e-09 -9.76992254504e-10 -5.4664936084e-10 -2.72575224261e-10 -1.12591981715e-11 5.75797443229e-10 7.32216166462e-11 -1.75853435337e-10 1.80818310053e-08 -1.26110772965e-08 1.48093519914e-08 -3.08901673189e-08 2.63183238139e-08 8.19020103161e-09 -1.64918425366e-08 -3.08901673189e-08 -7.00660622184e-08 2.115536509e-08 -1.24848621837e-09 -3.08901673189e-08 5.33546185515e-11 -5.52406449611e-09 3.52426514577e-09 2.66593139939e-11 1.19661158976e-10 1.58560199308e-10 2.87021724696e-10 -3.22201494867e-10 -5.27924765963e-11 6.82472550518e-09 -2.56452617892e-08 3.09808431471e-08 6.23592989735e-08 -4.32205833575e-08 -6.07736254445e-08 -1.44126775616e-08 6.23592989735e-08 3.6555921708e-08 6.98466937454e-08 -5.99537014819e-09 6.23592989735e-08 2.69050824772e-09 -3.69979110894e-10 -3.04520511045e-11 8.20008534802e-12 5.56041858072e-11 -5.21581520261e-12 9.98188499845e-10 -3.76287140012e-10 2.3381699955e-10 6.29834831052e-11 1.38900006507e-10 9.85415132202e-12 -3.07968037594e-11 7.31257896231e-12 2.63824810971e-11 1.79451743777e-09 1.04305456791e-09 4.3503856942e-11 1.07040109707e-08 1.43239899713e-09 -2.42607927353e-10 5.95754848111e-11 1.40029680324e-10 1.05224441442e-10 1.57927990958e-11 -5.1767467252e-11 -2.33339386544e-12 -1.14371451267e-11 -3.55464474271e-09 -5.98996436588e-09 1.31074668592e-09 1.38949165294e-08 -4.55361992307e-10 1.80143872895e-09 -5.15966204177e-11 5.18356015202e-10 1.21799640507e-10 8.20224506137e-12 -1.02426683964e-10 -1.28637826872e-11 4.83593354602e-12 -5.42557782213e-10 -8.49637198072e-10 -1.35603899335e-10 1.82562016433e-10 1.43841224311e-10 6.52466582256e-12 -9.70897850389e-11 -4.11636183532e-12 4.01826268176e-12 3.7492839079e-09 -5.75985693238e-10 -1.02169213668e-10 1.24995871136e-10 1.29974144141e-10 1.16178465797e-11 3.74820642334e-11 -2.54891212267e-12 -1.20941628114e-11 -4.54198997182e-09 -2.72588983201e-09 1.033928422e-09 1.28753970638e-08 1.11230371219e-09 1.66343916707e-09 -2.52245898003e-10 2.01470611562e-10 1.12750177901e-10 1.29889588397e-11 6.55923236141e-12 8.98806315778e-12 6.32687869213e-12 1.92018345157e-10 -1.19025650542e-09 -9.75589656168e-11 3.00847270828e-10 1.86839964142e-10 7.99753835935e-12 4.06240133436e-11 4.79179274667e-11 5.13728710673e-12 4.90408212972e-09 9.18649437757e-10 -5.79283902375e-10 3.89238268931e-10 -5.01387031988e-12 8.46663222073e-12 -8.03342915324e-11 1.74338235808e-12 -1.21300125732e-11 8.85285517165e-10 4.01426666451e-10 1.21459405031e-10 1.18598677729e-10 1.00328069994e-10 1.74693012459e-11 1.61423360256e-11 -2.41849375669e-11 -6.05469321273e-12 -1.07647326106e-09 -4.83235032897e-10 3.76705591021e-10 -5.12401515346e-12 1.12166742645e-10 1.25897367431e-11 -2.50603141689e-11 -1.64081830218e-11 -7.3569137026e-12 1.72248371784e-09 -7.14764078075e-10 5.90837850148e-11 -1.16191534144e-10 1.04901494481e-10 8.64018349947e-12 -2.02412663574e-11 -4.64790447039e-12 1.94330082228e-11 -8.9424370646e-10 2.98497153494e-10 1.8632800022e-10 -1.95233822165e-11 1.15181944874e-10 8.67371650332e-12 -2.2672536763e-11 -7.23653833542e-12 -9.84584313005e-12 5.17494936633e-10 -3.84683894194e-10 3.64542229259e-11 5.15928142444e-11 1.08521461887e-10 1.18052750842e-11 -8.78382643238e-11 -2.49330604605e-11 6.57040294052e-12 8.88656526761e-10 -1.7671617219e-10 2.4470080841e-10 2.44085699333e-10 1.09005422144e-10 1.01209883725e-11 5.76310463544e-11 -2.5183930935e-11 3.05007254109e-11 3.50830430898e-09 1.34436983948e-09 -5.94829716578e-10 1.1638872444e-11 1.56879067419e-10 8.10603603579e-12 -1.08162972496e-10 -2.81910878177e-11 -8.53265325916e-12 3.50830430898e-09 1.34436983948e-09 -5.94829716578e-10 7.3626489304e-09 -2.33666285679e-09 3.00605712856e-10 1.14044886633e-10 1.82871328086e-10 8.81409881216e-11 8.56036117125e-12 1.12532349673e-10 1.57864496073e-11 1.57741524703e-11 -2.9533153546e-09 1.00349470454e-09 -3.50973796221e-10 3.58682784322e-10 9.1052757543e-11 8.00355056596e-12 -1.73236577062e-10 3.48545243013e-11 -2.08992822681e-11 -2.9533153546e-09 1.00349470454e-09 -3.50973796221e-10 1.37342928195e-08 2.88663514847e-09 1.06199592948e-09 -2.21139550789e-11 2.85288750043e-10 1.81680900629e-10 5.55008111507e-12 -8.74315405856e-11 -1.80496262577e-11 2.20316707895e-11 2.88663514847e-09 1.06199592948e-09 -2.21139550789e-11 1.39966629762e-08 5.23846965682e-10 -1.26277670506e-10 4.38910921774e-10 -1.25875968798e-10 1.08722322172e-10 8.26435113153e-12 8.74547578981e-11 3.11075790624e-11 1.96092194147e-11 5.23846965682e-10 -1.26277670506e-10 4.38910921774e-10 2.62444113014e-09 5.23846965682e-10 -1.26277670506e-10 4.38910921774e-10 2.62444113014e-09 2.69443551798e-10 2.03302655121e-10 2.99444229678e-10 -1.41269935502e-10 1.15406230153e-10 1.15090470783e-11 4.04857829256e-11 3.26726274892e-11 -3.27742944858e-11 2.69443551798e-10 2.03302655121e-10 2.99444229678e-10 3.38799700988e-09 -7.1887564287e-10 1.967707128e-10 -2.58345246864e-10 2.88345011045e-10 7.27483717344e-11 9.69995611104e-12 -1.81548558677e-10 -5.01044685073e-11 1.58613890379e-11 -7.1887564287e-10 1.967707128e-10 -2.58345246864e-10 1.19670595972e-08 -3.76909528838e-09 7.55134945666e-11 -5.48101239042e-10 3.42800789541e-10 2.49280855646e-11 2.26662957054e-11 3.20843172405e-11 -2.23550672454e-11 -1.29063688571e-11 3.77903208776e-09 -5.07874615348e-09 3.92525312164e-09 1.94590086482e-08 6.11299557214e-09 8.15683086573e-10 -4.94452273369e-09 1.94590086482e-08 -2.1199313525e-08 4.48960355061e-09 -6.25034105083e-10 1.94590086482e-08 -6.86352710958e-09 1.66660234872e-10 -4.01260895114e-10 9.14096743043e-11 1.74651367659e-10 9.89453370384e-12 -1.8240211888e-10 -2.78224230791e-11 8.94396916827e-12 -7.13674713965e-09 9.78536326383e-10 -1.50911441443e-09 1.29307383972e-08 -5.11745429311e-09 2.39594097533e-09 3.22482067433e-10 1.29307383972e-08 -8.33637989597e-09 -2.8744965971e-09 -1.71503383474e-11 1.29307383972e-08 2.05501809781e-09 -2.93026878007e-11 -1.30730687458e-11 -7.96354872694e-12 3.78201621517e-11 -8.21380500092e-10 -1.81726496636e-09 -1.21212460733e-10 1.26386579107e-10 1.48168299236e-10 9.7006912405e-12 -5.55304878706e-11 1.10785533031e-11 -2.36351810644e-11 9.59096888828e-09 1.67412490604e-08 -2.60964009367e-09 1.29163932248e-08 1.34532336937e-10 -9.45864933978e-10 -1.56019119554e-10 1.11062916704e-10 1.02402151557e-10 9.75122407764e-12 1.24185719202e-11 -3.30921092327e-12 1.2558585797e-11 1.99476271443e-08 2.18878866729e-08 -5.12681442858e-09 1.07395443427e-08 6.57718046615e-10 -6.24919226745e-10 -1.88404860963e-10 8.13647426757e-11 5.74753239525e-11 8.26283823911e-12 -1.12184516103e-10 9.07028604095e-12 1.35780986446e-11 -4.63452986342e-10 1.88465000268e-09 1.13093301572e-10 1.65859866271e-10 1.57803894504e-10 7.3646655715e-12 -4.32537718543e-11 5.26632803729e-12 -5.16254674665e-12 -8.37635617309e-10 -1.48479822924e-10 -1.09553033111e-10 2.24532433066e-10 -2.50792677144e-11 1.61390857186e-11 -2.97997694372e-12 -2.91356090153e-11 -1.08938001663e-11 -9.22761777355e-09 -2.32397874186e-09 1.04006993548e-09 1.16436857499e-08 -8.20619964885e-11 -2.80508117524e-09 -7.59424346541e-10 8.33286088679e-11 2.22236536243e-10 8.67401070469e-12 -2.66722592469e-11 -7.2544341838e-12 -1.985231656e-11 -5.94221561768e-10 1.80516632879e-09 -1.60634291812e-10 8.85376412602e-11 -1.44874230249e-11 9.8888290323e-12 2.85160132282e-11 -1.38298967739e-11 -4.09252045831e-11 -7.41134459647e-10 2.40791046409e-09 -3.7792865287e-11 -2.84432491726e-11 3.28452745415e-11 1.81865661814e-11 1.5602003735e-11 -8.13743730346e-12 1.60126653652e-11 1.14040436842e-10 8.31665254873e-10 -3.04323164539e-11 1.09129197813e-10 -1.47455083074e-10 1.0485943115e-11 5.96575565127e-11 -1.2943246669e-11 -4.44881264985e-12 -1.93928474156e-10 1.9880672695e-09 1.19099848261e-10 1.31395650241e-10 1.31455780306e-10 6.36715909479e-12 -4.97852163431e-11 1.61552506033e-11 3.86301655161e-12 -1.5875709186e-09 -8.0969121373e-10 -1.97498894003e-10 9.06090484355e-11 1.65480826347e-10 2.30777611329e-12 -6.34474230514e-11 1.51927454797e-12 -7.50211570616e-12 -1.32190915698e-09 -3.74696020439e-10 2.62723469807e-10 9.92610274943e-11 1.60580313308e-10 6.77532636497e-12 -4.14025849988e-11 1.96052173169e-11 -1.17683002785e-11 6.89761307136e-10 -9.01045937179e-12 -9.32678349539e-11 6.9001934153e-11 1.13955534888e-10 1.35292298773e-11 2.38802478842e-11 1.94948609065e-11 2.20950792146e-11 2.35426225749e-10 -8.10085775553e-10 -2.60647341656e-10 1.14592779952e-10 -1.68964215211e-10 1.18621929608e-11 4.93981626868e-12 4.91228851828e-12 1.17185886479e-11 -9.75360011494e-10 -1.76782145832e-09 3.94466515801e-10 1.62659852301e-10 2.34624331974e-10 -4.77166623489e-12 8.72123028592e-11 3.30088309532e-12 -1.91179090215e-12 -9.75360011494e-10 -1.76782145832e-09 3.94466515801e-10 9.66362440952e-09 -4.03345433599e-10 1.35282252126e-10 1.09450679176e-10 8.86549910383e-11 -2.12568302756e-11 1.3711932772e-11 1.78611950809e-11 -4.04582099599e-12 -4.42289884288e-11 2.45905867409e-09 -3.70134194114e-09 -3.05662589659e-10 7.2369379604e-11 1.47790468467e-10 4.53088070782e-12 1.26660824082e-10 -2.47924201404e-11 1.79040005529e-11 2.45905867409e-09 -3.70134194114e-09 -3.05662589659e-10 7.52775265965e-09 -4.65968667772e-10 -1.12276332939e-10 -9.47866452818e-11 2.03357860491e-10 9.23130614119e-11 9.78620785258e-12 2.91223411007e-10 -3.74285903346e-12 -6.72994092702e-11 -4.65968667772e-10 -1.12276332939e-10 -9.47866452818e-11 1.05285816639e-08 1.43337989039e-09 -1.12390691624e-09 -1.098423469e-09 2.2042053536e-10 1.08514628073e-10 1.34907130069e-11 -1.01022754453e-10 -1.41976792418e-11 1.12301229666e-11 1.43337989039e-09 -1.12390691624e-09 -1.098423469e-09 1.249755405e-08 1.43337989039e-09 -1.12390691624e-09 -1.098423469e-09 1.249755405e-08 2.63705003078e-10 -1.68771597409e-09 -2.4121722939e-11 1.59750073457e-10 6.63521495748e-11 1.49797206497e-11 -1.15373959554e-10 -2.72328491064e-11 5.18363649975e-11 2.63705003078e-10 -1.68771597409e-09 -2.4121722939e-11 1.01822558127e-08 1.3474650003e-09 -8.97930796033e-10 -6.61886843171e-10 1.34162553406e-10 -1.04645895086e-10 4.62265204715e-12 -6.65368392786e-11 -4.19550729731e-12 -4.52763426171e-11 1.3474650003e-09 -8.97930796033e-10 -6.61886843171e-10 1.40718202362e-09 4.17277199757e-09 -1.25638265917e-09 4.48314642121e-10 1.07280066794e-10 2.77295297162e-10 1.74943464863e-11 -2.34758062934e-10 2.71426585676e-11 6.25584127696e-11 2.28745268577e-09 3.10128454718e-11 -6.69009025655e-10 2.00277220615e-08 1.70449134835e-09 -1.44125712621e-09 1.54642254805e-09 2.00277220615e-08 8.52637195859e-09 -2.35890369678e-09 4.67530403969e-10 2.00277220615e-08 -1.1087761169e-09 -1.33205364172e-10 1.78912936946e-10 1.61007703781e-10 -3.00677841405e-10 2.54152823343e-11 -2.61210387402e-11 -4.70250016411e-12 -2.03587311091e-11 -3.47148736279e-09 6.88761507546e-09 -9.40141676341e-09 2.63092943665e-09 1.39906508118e-08 1.91448346618e-08 6.43758890686e-09 2.63092943665e-09 -1.38454917997e-08 -2.64320658298e-08 3.50056666739e-09 2.63092943665e-09 1.41131872809e-11 2.24452111316e-12 3.96097936511e-12 3.36454684555e-12 -7.65598504462e-11 -5.92108898489e-12 7.71996100988e-12 1.36870209377e-11 9.68284247681e-12 1.75403902646e-13 2.80872295924e-12 3.93959563475e-14 5.59959156442e-13 8.6048487838e-10 1.66422626153e-09 -2.16222581594e-10 8.43272335237e-10 -1.0288166038e-11 1.08550333594e-10 -2.69532832736e-11 1.43744749886e-11 9.08362659986e-12 8.88420379786e-13 -1.15500952355e-12 -3.63443501914e-13 -7.90036148977e-13 4.34256159941e-11 1.70453189696e-10 -4.0429230285e-11 1.09781566579e-09 1.77633456578e-11 -7.8828432317e-11 2.67567024381e-11 1.39776027258e-11 4.33976952421e-12 2.03792585541e-12 1.75160451042e-12 -4.29859456131e-13 2.01134969339e-12 3.20082491116e-11 4.15265908935e-11 2.27759502887e-11 7.58029670095e-12 1.08701258398e-11 4.39980794376e-13 2.49893736369e-12 -3.56385996546e-14 1.19177787296e-12 4.54280978379e-11 9.18945434449e-11 5.57025763546e-12 1.60584529733e-11 1.19966454963e-11 1.20095688808e-12 -2.21308672559e-12 -1.0347769065e-12 8.0655945751e-13 4.44981486499e-09 1.23393971971e-09 -5.97933313143e-10 1.37135532102e-09 -5.78293188305e-11 5.7746288079e-12 6.38089139963e-11 1.06328810646e-11 8.66688140517e-12 1.21040803479e-12 1.83716291309e-12 2.97087276159e-12 6.50729356032e-13 2.9918798002e-11 2.12524625392e-11 9.91151396129e-12 5.50186302011e-12 1.23999568799e-11 1.93105781603e-12 9.30123016987e-14 2.60847463912e-12 8.38692261292e-13 -1.29759206445e-11 -9.09742194391e-11 2.58471320058e-11 1.0756864519e-11 1.52572538975e-11 5.26221134244e-13 1.20191739671e-12 1.26200613852e-12 -6.45177305809e-13 5.75843558907e-11 -1.46175774842e-10 1.94122296635e-11 1.43181370822e-11 1.23944838335e-11 3.81176676109e-14 2.5293836699e-14 -2.01237196209e-12 5.41881187658e-13 -1.19626962048e-10 8.38056821857e-11 1.30135677483e-11 1.45053127401e-11 5.68210942483e-12 1.14033312678e-12 5.90160289656e-12 -2.24663382108e-12 -2.69121396588e-12 -3.84487253718e-11 4.35663212377e-11 1.38652241335e-11 6.47690017258e-12 5.13017828247e-12 2.39478944975e-12 2.02658869741e-13 2.49397512426e-13 -3.98166260972e-12 4.13819240457e-11 4.17857228258e-11 -3.13447453155e-11 1.038471271e-11 6.79085324834e-12 3.2013791841e-14 2.01983528806e-12 -3.25903351271e-12 -1.59570061392e-12 6.85816429257e-11 -2.90317474566e-11 -1.16242620004e-11 9.98685043097e-12 1.21827511234e-11 1.53828085257e-12 -1.61497554136e-12 -1.03919519818e-12 8.26024978772e-13 1.78669569372e-11 -1.40996453923e-10 -2.3003993884e-11 1.31273897444e-11 1.05196165953e-11 1.80761510491e-14 -3.50244261449e-12 -1.69877267322e-12 4.05286061017e-14 1.19217015147e-10 -1.47731621098e-10 -2.64845055916e-11 7.90544422955e-12 -1.65943402223e-12 3.07901397379e-12 1.27398849527e-12 -1.05304198946e-12 -3.25753404105e-13 1.19217015147e-10 -1.47731621098e-10 -2.64845055916e-11 1.02685460015e-09 4.24444709774e-12 -1.1596443503e-10 -1.32700844404e-11 1.36989912133e-11 1.52182310908e-11 -7.6449117789e-13 -1.19850115169e-12 -1.47128076511e-12 -2.9362551005e-12 1.32831316693e-10 8.29834487853e-11 -8.63482021355e-12 7.62465559977e-12 2.59012941347e-12 1.54601062003e-12 3.85830967573e-12 8.62822717157e-13 -4.82055448248e-13 1.32831316693e-10 8.29834487853e-11 -8.63482021355e-12 7.07632221919e-10 -1.03075760254e-10 -4.00262828615e-12 -3.44655412351e-11 -3.8206138082e-12 1.24308158241e-11 1.24406989536e-12 6.32755939984e-12 -3.43999514323e-13 5.30413176113e-13 -1.03075760254e-10 -4.00262828615e-12 -3.44655412351e-11 6.41826940466e-10 3.54537665703e-11 -9.13599623931e-11 -5.87357823726e-11 1.18210310522e-11 1.13193492916e-12 2.51944106973e-12 1.56568131879e-12 -2.05408328194e-12 -9.77032875712e-13 3.54537665703e-11 -9.13599623931e-11 -5.87357823726e-11 1.04505842331e-09 3.54537665703e-11 -9.13599623931e-11 -5.87357823726e-11 1.04505842331e-09 -1.90655757172e-11 4.38120070608e-11 1.36094209915e-11 9.58969189753e-12 1.13913588635e-11 -2.2877855138e-13 -9.16119994954e-13 8.37198375941e-13 5.54930169217e-13 -1.90655757172e-11 4.38120070608e-11 1.36094209915e-11 5.10946747619e-10 -1.49257874337e-10 1.68497918135e-10 1.81667473573e-12 7.19522101271e-12 1.18516547472e-11 7.69774409121e-13 5.04362310968e-12 -2.08291518753e-12 6.51316916923e-13 -1.49257874337e-10 1.68497918135e-10 1.81667473573e-12 7.54266664844e-10 1.05807570316e-10 -4.25591805661e-12 7.77694717305e-12 8.36627536583e-12 9.48053646774e-12 -5.18459009582e-13 7.03655372947e-12 1.3767215356e-12 -6.75994522637e-14 -2.25302160136e-10 2.21843276843e-10 -1.88453333898e-10 4.2521007259e-10 -3.27684907762e-10 -3.67245479412e-11 2.00632454706e-10 4.2521007259e-10 8.70409778846e-10 -1.97886483072e-10 1.1151720712e-11 4.2521007259e-10 5.5061336751e-11 -1.11317572102e-10 9.81347673238e-11 8.71166212482e-12 2.32139651447e-11 3.79683670862e-12 5.65828606893e-12 -9.61927801548e-13 -4.72982568477e-12 2.90071794216e-10 -8.09653530915e-10 1.05105597996e-09 2.50728672167e-09 -1.44682478503e-09 -2.02883542936e-09 -5.24393400421e-10 2.50728672167e-09 1.32193700107e-09 2.50453624397e-09 -2.32258277569e-10 2.50728672167e-09 1.73549274602e-09 2.46367999885e-11 2.77535158255e-11 2.97023936393e-10 3.13827007407e-11 2.21930397801e-10 -4.79230369552e-11 6.90444664641e-11 6.75422824704e-12 5.14157889575e-11 1.83104843939e-11 -2.38210734655e-11 -1.91218460237e-08 -3.45799578428e-08 4.86280930098e-09 3.5928335824e-09 -7.8986509204e-10 1.71302120715e-09 -8.13723072649e-11 -3.02693118601e-11 2.72572375071e-11 4.27537810342e-12 -2.88893343885e-11 2.4664807365e-11 -2.18462853006e-11 -7.68944298161e-09 -6.23844973946e-09 1.6496237709e-09 1.65386977072e-09 -2.68634903909e-11 1.11705035036e-09 -1.97544667219e-10 -2.19451372281e-11 3.14974932719e-11 2.10141328064e-12 -6.60408862064e-11 -4.88846910176e-12 3.52011650235e-12 2.42297773251e-09 -1.29520705165e-09 -1.55625330584e-10 8.26281961845e-11 -4.67341038632e-11 2.07984615601e-12 1.23438059424e-10 9.91106184565e-12 5.96513838201e-12 -1.84028526167e-10 -1.30054241785e-09 1.39442159908e-10 -9.98872608337e-11 3.10812570721e-11 4.47334820783e-12 1.54189343874e-11 -3.79320117254e-12 -1.79761020022e-12 1.49896360505e-08 2.63394638895e-09 -1.93970330074e-09 -2.35000022229e-10 9.00204415963e-10 1.09378065158e-10 -3.04099042226e-10 5.56569296764e-11 7.06752934806e-11 -2.74349402202e-12 -9.43377236784e-12 -1.02811912296e-12 -2.32837874074e-11 -3.78553610694e-10 1.6967109701e-10 -1.06695228686e-10 -1.09916351878e-11 -1.42254245029e-10 4.60049310054e-12 -3.96872225014e-11 -3.69097175235e-12 2.74146418019e-11 1.05727597629e-09 2.07667266932e-09 3.50490806831e-11 -6.01476756271e-11 1.47382289355e-13 4.50615176288e-12 -6.75909436281e-11 6.16571527567e-12 -2.77974655719e-12 1.58325862827e-09 2.25267172664e-10 -5.78833615503e-11 4.46422073227e-11 4.78160176538e-11 -1.25976528119e-12 -2.63261644376e-11 -1.90012683183e-11 2.61664144171e-11 1.10716741869e-09 8.39528559027e-10 6.27491516928e-10 7.07994216288e-11 7.68652900506e-11 8.31808084112e-12 -1.03798204501e-10 -3.85864789402e-12 -6.78774455608e-12 2.3643795006e-10 5.80930643361e-10 2.19062069862e-10 1.11735674365e-11 7.99912492461e-11 2.14982593861e-12 3.46918813621e-11 -2.80671889321e-12 -1.06731652692e-11 2.80219964676e-10 2.1848633442e-10 4.42218844955e-10 2.87986355464e-12 -1.27246869287e-11 1.87912865841e-12 -8.52760212534e-11 -7.4552455334e-14 -4.35448757449e-12 2.30462538663e-09 3.46918028893e-10 1.4668557665e-10 7.6982133233e-11 6.86124801022e-11 -4.46658003112e-14 -3.37093219436e-11 2.3266292303e-11 1.13757575572e-11 -1.46741121083e-10 -3.99702118296e-10 -5.17195505946e-11 -5.33411797095e-11 6.75820938078e-12 8.30118384766e-13 1.28212414415e-12 5.09367470665e-12 1.07281397964e-11 -1.10940268422e-09 -4.31574133058e-10 5.5247139894e-10 1.09797942534e-10 2.8330191245e-11 2.47977250692e-12 -1.65592644879e-10 4.85180930262e-12 3.46132352257e-12 -1.10940268422e-09 -4.31574133058e-10 5.5247139894e-10 4.22668270119e-09 1.65700102126e-10 2.33450587255e-09 -1.67614805929e-10 -1.39989672259e-10 -3.13360517174e-11 5.0245644966e-12 -6.03183101763e-11 -1.72188628789e-11 8.12929857966e-12 -1.24200429524e-09 -6.75037590105e-10 -4.33971710866e-10 -1.39729519106e-10 3.7404564032e-11 5.95013328088e-13 -1.70289948185e-11 -5.90775655552e-11 1.91447750286e-11 -1.24200429524e-09 -6.75037590105e-10 -4.33971710866e-10 -2.07609044552e-09 2.14872196006e-09 -3.37193940486e-10 2.71629222519e-11 1.65964469108e-10 1.63104775504e-10 3.59914648153e-13 5.28448489665e-11 -1.14796781818e-11 8.04098229993e-13 2.14872196006e-09 -3.37193940486e-10 2.71629222519e-11 9.05501362702e-09 9.95166626642e-10 1.03440870547e-09 -4.69012025009e-10 -1.31501214306e-10 -2.7501592272e-11 6.5414538451e-12 2.09658507959e-11 -1.79602812788e-12 1.33440582092e-11 9.95166626642e-10 1.03440870547e-09 -4.69012025009e-10 -2.13097104767e-09 9.95166626642e-10 1.03440870547e-09 -4.69012025009e-10 -2.13097104767e-09 -1.1836561286e-10 -1.73528890704e-09 -1.75046192153e-10 1.13175561775e-11 -9.30178468337e-11 2.64009430659e-12 2.60384126555e-11 1.36882391492e-11 4.15029742785e-12 -1.1836561286e-10 -1.73528890704e-09 -1.75046192153e-10 -1.78242505795e-09 4.41013046811e-09 -3.59920927299e-10 -1.43792812408e-10 5.51669633729e-11 -5.32997359157e-12 3.02779318489e-12 1.19042766675e-10 3.0163170607e-11 -6.8740362306e-12 4.41013046811e-09 -3.59920927299e-10 -1.43792812408e-10 2.04409550028e-09 2.47313565178e-09 -1.05638981636e-09 3.04402674576e-10 2.48471252082e-10 -1.25886720294e-11 -1.00090454282e-11 -3.5825683474e-11 -1.4318568955e-11 -6.42561930334e-12 5.00884689409e-09 -2.78790724896e-09 1.80717738649e-09 3.43600373054e-09 5.79291652508e-09 -8.07737897525e-10 -1.17252727829e-09 3.43600373054e-09 -3.38235646382e-09 4.26475697417e-10 2.78557915525e-10 3.43600373054e-09 1.36151089984e-09 -1.21374036888e-10 -3.0507182905e-10 6.09803618215e-11 -8.31904721873e-12 4.36143438795e-12 5.47401982685e-11 -1.58732774382e-11 -6.93526724256e-12 2.46114275238e-09 -3.38894124379e-09 4.15371919535e-09 3.09741109359e-09 -5.66592879891e-09 -9.0935863223e-09 -3.21792860038e-09 3.09741109359e-09 7.28931874603e-09 1.21184054554e-08 -1.85100608212e-09 3.09741109359e-09 1.27032142309e-10 4.35542292726e-12 -2.87961408204e-10 4.02991375013e-11 1.4699317814e-10 1.03852482135e-11 -8.90792299896e-12 -1.28726469775e-12 2.31099109343e-12 5.41927235984e-12 -1.66135736442e-12 2.08425913164e-10 9.2503808764e-10 2.83625136227e-11 -4.860468956e-10 -1.34455678593e-10 1.02349841267e-11 -1.27703206605e-10 9.67958522294e-12 2.88884951459e-13 -4.99457324834e-13 -5.35320432304e-12 -1.2144509301e-11 -2.31480252921e-12 -8.85084147823e-11 6.31872573116e-11 -1.39230655781e-10 1.23947278225e-10 -4.5574465289e-10 2.70746022147e-10 -1.16398138176e-11 -1.55397348355e-11 5.96959488952e-12 -8.66773762032e-13 -7.08325508422e-12 5.65799311464e-12 2.08494613232e-12 4.14158534117e-10 -5.20533934432e-10 -5.93811215127e-13 -1.62896771087e-12 1.1409266683e-11 -2.45575699318e-12 -1.7932706762e-11 -7.59704442568e-12 7.40906963069e-13 -1.02440492161e-10 -1.74984989147e-11 2.05084392886e-11 -4.3706362642e-11 6.50696209795e-13 -1.49913520221e-12 1.21021166878e-11 1.28234350026e-11 -7.87557356335e-13 -5.61395566004e-09 -1.44661897452e-09 7.75714387373e-10 -1.83591385995e-09 -5.66875956851e-10 -5.28714898455e-10 -2.49697298439e-11 -1.52764589751e-12 -1.00486459069e-11 5.63441530151e-13 2.49835655593e-11 1.35687478959e-11 7.60067600229e-13 2.65473500431e-11 3.13464081213e-10 4.55023136284e-11 -4.33786744076e-12 -1.54149338558e-11 1.35654006959e-12 -1.31625188454e-11 -1.69899099841e-12 -7.24927290601e-12 2.06835195416e-10 8.04726600037e-11 2.30744325741e-10 1.59464562819e-11 -1.33194801272e-11 9.15805572502e-13 -2.47914259182e-11 6.12488583925e-12 -2.32965870314e-12 3.76042332368e-10 2.73189678121e-10 -1.39892882327e-11 -3.91988171559e-12 8.06541306618e-12 -2.09893948756e-12 -1.07022029916e-11 -1.73180648648e-11 -2.23172106272e-13 7.24779431818e-10 2.77861760919e-10 -2.10066512183e-11 -1.03413870795e-12 9.61614464199e-12 -1.33568102115e-12 -9.85983603915e-12 1.13737775188e-11 1.16118968875e-11 -1.76618599151e-10 2.17222082709e-10 -3.45260068148e-11 -3.19033645535e-11 1.05953163054e-12 -1.03557817476e-12 4.33704174353e-12 1.85660159672e-12 4.18231561009e-12 4.76928131563e-10 4.14805310386e-10 -1.30365534022e-10 1.93395702537e-11 -8.99143565643e-12 -1.28204617899e-12 -2.5350843763e-12 -2.19405275585e-12 1.80556944197e-12 -3.1344549712e-10 1.52695652906e-10 -7.38115341558e-11 -1.43492396223e-11 4.15343905138e-12 1.27725372868e-12 8.8748321129e-12 -1.36770898814e-12 5.00734759999e-12 1.92246252138e-10 6.46173203001e-11 -1.2571115584e-10 -4.90380603135e-11 2.45394063054e-11 -2.26314532009e-12 -4.5834241095e-13 1.64815172729e-11 4.43409435516e-12 4.43580163558e-10 5.00142384173e-10 -4.08958397196e-11 5.28413743828e-11 -3.07103841603e-11 1.01157265116e-12 2.76205108567e-11 3.61655759742e-12 -4.79607968834e-13 4.43580163558e-10 5.00142384173e-10 -4.08958397196e-11 6.39454380473e-10 -1.17355091573e-10 -4.1060449095e-11 -1.01712005405e-10 -5.43190985022e-12 -1.36640589867e-11 -9.25980696101e-13 9.05621468622e-12 1.90201961609e-12 3.14726720821e-12 -1.07363642904e-09 -1.54384283146e-10 -8.34680830364e-11 -4.07788299786e-11 5.01776647005e-12 8.30432493178e-13 -1.19369876652e-12 -1.90043103183e-11 4.22812155214e-13 -1.07363642904e-09 -1.54384283146e-10 -8.34680830364e-11 -5.95473483321e-10 5.35607553466e-10 -1.39662688899e-10 -1.83098694104e-10 -6.69103764025e-11 5.96196838758e-12 5.4539899817e-13 2.17724820171e-11 6.2489859036e-12 -1.1693577151e-12 5.35607553466e-10 -1.39662688899e-10 -1.83098694104e-10 -1.28093010482e-09 4.45914105486e-11 3.54869380609e-10 2.16745041135e-11 -1.91996486383e-11 1.87524972579e-12 4.8126173624e-13 6.7967094649e-12 -2.10676780689e-11 5.07697366325e-12 4.45914105486e-11 3.54869380609e-10 2.16745041135e-11 -2.69138925172e-10 4.45914105486e-11 3.54869380609e-10 2.16745041135e-11 -2.69138925172e-10 3.17738926428e-10 6.98239604282e-11 -1.5309698837e-11 -4.13687065494e-12 1.98205467777e-12 -8.23134500769e-13 3.69212484486e-12 -1.59766199431e-11 -1.79298063415e-12 3.17738926428e-10 6.98239604282e-11 -1.5309698837e-11 -2.76886545294e-10 -4.15102649316e-10 9.85145517832e-11 2.04292834319e-10 -1.26313179544e-11 1.27681455248e-11 1.12277264228e-12 1.03599656314e-11 1.97331895301e-12 6.76386224895e-12 -4.15102649316e-10 9.85145517832e-11 2.04292834319e-10 4.04039249767e-10 6.1116784514e-10 8.18489877277e-12 1.93852594209e-10 1.1530711179e-11 -2.43382732844e-12 -2.57264618802e-12 -1.59753997493e-11 -1.15692977126e-12 5.0039395334e-12 2.74100463151e-09 -1.44618003943e-09 1.45608813967e-09 -6.68724920841e-10 3.39957344459e-09 2.17036756545e-10 -1.04667499112e-09 -6.68724920841e-10 -4.30707454069e-09 1.2536979792e-09 1.72144634074e-10 -6.68724920841e-10 8.09708709391e-11 2.0091570047e-10 -2.66039703353e-10 1.38443611999e-11 -2.19304005932e-11 -1.27035884794e-12 1.95145602981e-11 4.21647115191e-12 1.72664468115e-12 2.13112218126e-10 -1.91743653425e-10 2.69767486503e-10 -8.68143476804e-10 -7.63507530552e-10 -8.77263524601e-10 -6.16073959849e-10 -8.68143476804e-10 7.93307925243e-10 1.67175427944e-09 -4.51812636712e-10 -8.68143476804e-10 1.01307756497e-10 1.67981008346e-10 -1.9907709498e-10 1.30092754325e-11 -4.30176160399e-12 1.10579117734e-11 1.08184597094e-12 -3.37655910713e-12 -9.3896164315e-14 2.97531291031e-12 -3.06215609117e-09 -5.95633152757e-09 7.84973614775e-10 6.77444798902e-10 6.24183672385e-11 -7.22058767494e-11 -4.28168624034e-11 -3.2869746397e-12 1.31436590912e-11 -8.57360640121e-13 -5.59667440607e-12 2.05283977863e-12 -5.5047560939e-13 2.16402594451e-09 2.34980773906e-09 -5.70077302436e-10 8.96204709491e-11 2.29789106683e-10 2.15149856676e-11 1.18769031089e-11 -1.94619039984e-11 2.22319436465e-11 9.29676791982e-13 -5.49103563835e-12 4.6231872304e-12 1.3380385471e-12 -1.99141780679e-10 1.14828791565e-10 1.8030734395e-11 5.52308694044e-12 7.48757551238e-12 -8.60088113185e-13 -3.6825292336e-12 1.69720853567e-13 -2.74366139157e-12 6.66325843016e-10 -1.1349893761e-11 -8.52760008507e-11 9.95807092841e-12 5.37153173225e-12 1.42727601568e-12 -9.45165468741e-12 -2.99753835352e-12 1.73230344001e-13 -1.0644373794e-08 -2.94418269059e-09 1.46455328976e-09 1.01762949823e-09 -1.0078169239e-10 -2.10240483482e-10 8.33355622682e-12 -7.5506349193e-12 7.07144833862e-12 2.08812954483e-12 5.73080072818e-12 2.056330323e-12 5.62340453033e-12 2.9105739392e-10 2.51533508687e-11 2.59897710934e-11 3.88949967279e-13 -2.06861350607e-11 -6.44299501771e-13 -4.80954112398e-13 -1.25345178945e-12 1.46645013811e-12 6.28677178683e-11 3.32731314486e-10 -6.85650569132e-11 1.02525443707e-11 -1.50629546444e-11 -3.36459019006e-12 1.36268951057e-11 -1.83126052749e-12 5.17249467833e-13 2.16471741852e-10 -6.39821766179e-12 -7.81613663186e-11 -1.36183193993e-11 2.68441052222e-11 -3.40696164235e-13 2.32880456992e-11 -2.03793345324e-13 1.15300017965e-11 3.08860242652e-11 1.9815232737e-10 -1.72243424634e-10 -3.91173354585e-12 8.58343635562e-12 -2.22131821491e-12 -1.48310124719e-11 1.09657035687e-11 3.65510976252e-12 3.64283149727e-11 5.99962056042e-11 -5.45079925241e-11 -5.32830572678e-12 -3.54062723956e-12 -5.75176411622e-14 -3.99935290193e-13 4.61499220143e-14 4.74983681125e-12 6.60750680635e-11 -2.02481770928e-10 -7.19914563759e-11 4.08280323515e-12 1.57730271644e-11 -2.4697423509e-12 -8.25311341998e-12 -1.9362187662e-12 -4.95862556837e-12 9.4038444454e-11 -3.51477628844e-10 -1.39720404979e-11 -7.14987966704e-12 1.6422605039e-11 1.95048873576e-12 9.56826093543e-12 -7.00882152457e-13 8.71914740043e-12 3.42049481457e-10 -5.5661538613e-10 -8.54353281385e-11 -1.534723099e-12 -9.58318123141e-13 -5.88575481573e-13 6.23814937015e-12 -3.73091802435e-12 4.88673523071e-12 3.78556171699e-10 3.91499008563e-10 -1.59342824969e-10 -6.05563181607e-12 1.38459225095e-11 -5.4745139769e-13 1.30735435366e-11 2.15252268343e-12 5.73140633891e-12 3.78556171699e-10 3.91499008563e-10 -1.59342824969e-10 1.15156602515e-10 1.85178625773e-11 5.21951764749e-11 3.66751930612e-11 -1.29799648821e-11 -7.70459418896e-12 -2.35970964379e-13 -1.97798497124e-11 -1.46564457097e-12 9.23048496659e-12 -6.88808352186e-11 -3.03259533465e-10 5.61574891305e-11 2.94416755142e-12 2.80006038795e-11 -2.31351273573e-12 1.41416064783e-11 -3.28956610545e-12 6.72370971727e-12 -6.88808352186e-11 -3.03259533465e-10 5.61574891305e-11 2.53183386933e-10 -1.78738596672e-10 -6.0217249785e-10 -5.63313088789e-11 1.64480086129e-11 -7.22624501685e-12 -2.29896989409e-12 2.2815499553e-12 -8.31066626064e-13 5.26830027731e-12 -1.78738596672e-10 -6.0217249785e-10 -5.63313088789e-11 -4.82378606111e-10 1.4111568019e-10 -1.45348087894e-10 -5.61922199605e-11 9.29681419739e-12 -2.58922153357e-11 -2.48280458363e-12 7.65943888674e-12 -4.79483728191e-12 -4.2948453334e-12 1.4111568019e-10 -1.45348087894e-10 -5.61922199605e-11 -1.27327298956e-09 1.4111568019e-10 -1.45348087894e-10 -5.61922199605e-11 -1.27327298956e-09 -2.79183654666e-10 3.7932508049e-10 8.71932775251e-11 -4.40614911204e-14 1.09302959548e-11 -1.18807228692e-12 -2.06977296394e-11 -4.93688737122e-12 7.35692427519e-12 -2.79183654666e-10 3.7932508049e-10 8.71932775251e-11 -1.2021156677e-11 -1.70112138064e-10 4.46063557048e-10 -8.34759250335e-11 -2.37770646005e-12 1.46526574937e-11 -2.39149762528e-14 1.31731343965e-11 -9.05246248111e-12 1.02254021527e-11 -1.70112138064e-10 4.46063557048e-10 -8.34759250335e-11 3.79163416147e-10 -2.04714436574e-10 3.31868541835e-10 -3.34533212288e-10 -2.22825374851e-11 1.21012825475e-12 6.01376236556e-12 -5.24895884305e-12 -3.53243486081e-12 -8.28721129087e-12 -4.5208323181e-10 5.00785007593e-10 -4.81134908805e-10 1.53494242271e-09 -5.28572366994e-10 3.07611550515e-10 -1.90452775606e-10 1.53494242271e-09 3.66512289083e-10 1.87209067396e-10 -3.32011952452e-10 1.53494242271e-09 -1.45528488645e-11 -4.38868703436e-11 -2.01006491818e-10 1.40739976555e-12 -3.53537515918e-12 7.60293707409e-13 1.07382300673e-12 1.07719412048e-12 9.17431826096e-12 -1.59254420934e-10 3.86095319227e-10 -7.87742924802e-10 1.82211486953e-10 9.10194437851e-10 1.13677483896e-09 1.82299023612e-10 1.82211486953e-10 -7.94598563511e-10 -1.65453076922e-09 2.4244257348e-12 1.82211486953e-10 6.20250263735e-07 2.16798441138e-09 5.90585489709e-09 1.01026664013e-09 2.30303498074e-11 3.06006408201e-13 -8.15711038384e-10 -6.40653120905e-10 -3.70378778022e-10 1.09818226701e-07 -9.07603649799e-07 1.27893039375e-07 3.15249773928e-08 1.81841782892e-08 -2.82218273795e-10 3.70740118532e-09 -2.20356301542e-09 1.33603428301e-10 5.95109127846e-11 6.05413493197e-10 -3.18439288368e-10 -9.12547858804e-11 9.16030974346e-08 8.43299727704e-08 -1.47122562398e-08 -4.01622761045e-08 -1.335549793e-08 1.04540146641e-09 -3.76201496116e-09 -1.27768763265e-10 6.0423388482e-10 -2.7371607874e-11 -1.9893303219e-09 -8.01238923258e-11 3.98980334866e-13 -2.2735713894e-08 1.10163968033e-08 1.61985881939e-09 -3.18840791208e-09 2.26845392669e-10 9.35371771565e-11 -1.89312961333e-09 9.34286306701e-11 -1.12221195604e-10 -6.2189440611e-09 1.53461707888e-10 1.54456569159e-09 -1.36876734531e-09 4.2311726483e-10 1.107624943e-10 -1.73686042594e-09 6.38518740618e-10 -6.90610662324e-11 5.43422629432e-09 3.17509620464e-09 -5.21900640191e-11 1.44634621559e-08 3.7665936318e-08 -1.10524191214e-08 4.79694707197e-09 4.44780581639e-10 -1.29317297091e-10 -1.79421130089e-11 1.24385015145e-09 -8.21453987198e-11 4.76453559124e-11 1.14696135188e-08 -7.42774175878e-09 2.67544916185e-09 2.91030798036e-10 -1.7181338677e-09 -7.91392152209e-11 -1.88797740169e-09 -4.65672565558e-10 -2.65309517486e-11 -2.9502639504e-09 2.5995256785e-08 1.3817072955e-10 7.70628345083e-10 2.08477029349e-10 -2.04009829076e-11 3.22779224864e-10 -2.69446826055e-10 3.41715596007e-11 -1.64612540722e-08 4.07507077069e-09 -1.0523831905e-09 1.58154252599e-09 5.0324340111e-10 -3.38778671689e-11 7.06286776488e-10 1.2920835569e-09 1.67719595707e-10 -1.26104190962e-08 -2.69923952998e-08 -5.25571274611e-09 -3.06454473368e-10 -2.86549757258e-10 -2.76247908163e-11 1.29823719917e-09 3.34590166655e-11 2.21082444693e-10 -6.27510946892e-08 -1.04314062559e-08 -7.20952877925e-09 5.15727264477e-09 1.16495304288e-10 -1.02814674585e-10 -1.32104821964e-09 -4.70561175133e-10 2.43793862466e-10 1.42708113011e-08 -1.01411409339e-08 -6.30850190977e-09 4.82921521735e-10 7.92261647561e-10 -1.49969267159e-10 5.11701609167e-10 1.61156447782e-10 -2.72454165824e-11 8.10793825224e-09 6.46209942157e-09 1.1856602365e-08 -1.26622668401e-09 2.31415699513e-10 -1.33273500905e-11 2.17172639823e-10 -1.16599960778e-09 -2.10628209242e-10 -1.80590980524e-08 -9.1769477306e-09 -2.65370872202e-09 -2.0016172842e-09 1.62680721801e-09 -1.11380534512e-11 -2.01398035292e-09 1.93616396849e-10 -1.43904355184e-10 1.42770583913e-09 -2.98767777322e-08 -1.51162899047e-09 5.97271746958e-10 3.42471862737e-10 -6.35410964351e-11 -3.19575541127e-10 -4.92148385938e-10 -7.89596605697e-11 1.42770583913e-09 -2.98767777322e-08 -1.51162899047e-09 6.53109098989e-09 -1.82378091775e-08 1.55367704033e-08 -1.30384520683e-09 -3.28872492263e-10 8.88400332217e-10 -9.76543909883e-11 -6.93007668796e-10 1.71813316202e-11 -1.69765462202e-11 4.96699012684e-08 1.00285334397e-08 3.49199467876e-09 2.49317622212e-12 -1.14188211511e-11 6.92885594092e-11 1.9138915988e-09 3.52754367478e-10 -3.29101252226e-10 4.96699012684e-08 1.00285334397e-08 3.49199467876e-09 1.96500938608e-08 2.72168036098e-08 2.7193195331e-08 1.01085511482e-09 -2.39600695103e-09 9.82359417356e-10 -7.77700182819e-11 -1.13449480242e-09 9.98955346427e-10 2.30438175728e-10 2.72168036098e-08 2.7193195331e-08 1.01085511482e-09 -5.05895312928e-08 -6.32438382257e-08 -2.94614592941e-08 -2.2921740422e-09 1.29686224452e-09 -2.38250477156e-10 2.0635341644e-11 4.32227003961e-10 6.72660873103e-10 -6.71608670945e-11 -6.32438382257e-08 -2.94614592941e-08 -2.2921740422e-09 3.00915353029e-08 -6.32438382257e-08 -2.94614592941e-08 -2.2921740422e-09 3.00915353029e-08 -6.61942574687e-08 -1.46401335262e-08 7.82821891226e-09 -1.96595743651e-09 -8.35281630152e-11 1.01864549026e-10 -1.23799488971e-10 1.30174172439e-10 -4.42264683666e-10 -6.61942574687e-08 -1.46401335262e-08 7.82821891226e-09 -2.07699640183e-08 -1.71467599511e-08 -3.92100138698e-09 -3.37747932937e-10 -1.76227472537e-09 3.94270050116e-10 -1.80276668826e-10 -2.67663311803e-10 -2.69596091424e-11 -2.13104867325e-10 -1.71467599511e-08 -3.92100138698e-09 -3.37747932937e-10 -8.25567563828e-08 -1.3568047468e-08 -1.37862571061e-09 -8.76884977916e-09 7.39949161032e-09 -1.78644736508e-09 -3.37827821914e-11 1.97537733237e-11 -7.10573489941e-10 4.8401093145e-11 -3.1128769477e-08 1.06127618655e-08 -1.91761108733e-08 1.43962434856e-07 -3.65587366577e-08 -3.10063062613e-09 1.45942696476e-09 1.43962434856e-07 2.69833637305e-08 -1.16480083712e-08 -8.58986542893e-09 1.43962434856e-07 5.54613393557e-08 -1.0867457493e-08 6.02143807764e-09 3.03902985237e-09 -2.57485906324e-09 4.13276304768e-10 3.66017265131e-10 -1.32007942247e-09 7.9889103138e-10 2.95986241096e-08 6.59838632684e-08 -9.88467888102e-08 1.43082347702e-07 2.20742720953e-07 2.00153868352e-07 7.45301713007e-08 1.43082347702e-07 -8.39573269959e-08 -2.98740104099e-07 4.23809317425e-08 1.43082347702e-07 5.48279948266e-07 1.3354676666e-08 -1.02150250783e-09 1.39054825274e-09 4.26038772125e-11 -3.07086906888e-10 -1.3191318664e-11 -5.17126047362e-10 -8.4181359235e-07 -9.55995729247e-07 2.15056233055e-07 3.70559468478e-08 2.38593104154e-09 1.34471679585e-08 -9.26139953417e-10 -1.59129767111e-10 -1.83201718217e-09 4.96712596748e-11 1.65717729233e-09 1.31695244427e-10 1.00738220267e-10 -2.39265580522e-07 -2.65045952078e-07 5.97004411929e-08 -5.62684743414e-08 3.99366485648e-08 7.68509757248e-09 4.6450437741e-09 1.94116379302e-09 -3.04875739871e-10 -2.82200872482e-11 -1.76317872702e-09 -1.52921317152e-11 -1.82342369943e-10 -9.82923848673e-09 2.38136210452e-08 2.31753131369e-09 -6.48884142963e-10 -1.79799470675e-09 -1.00150529235e-11 9.40320529996e-10 -2.40477193521e-11 9.28517414047e-12 -1.25635594074e-08 -3.03643597111e-08 2.0142203519e-10 9.68394514206e-10 -6.43338197308e-11 -9.05334700018e-11 1.186320038e-09 -2.91585078987e-10 -3.952499111e-10 2.26982365306e-07 3.1749228917e-08 -3.26219489749e-08 -5.71671762164e-09 -3.79627101405e-09 -5.09276289629e-08 -3.63490263459e-09 -4.80935638381e-10 -1.41096389332e-09 -1.20484710528e-11 1.87077475829e-10 -1.43030060401e-10 -1.28541536275e-10 4.38814849872e-09 1.77788889088e-08 -1.85078762292e-09 -4.04957372481e-10 1.83281850783e-09 -1.22261154092e-10 -6.03856275565e-10 -4.64014923809e-10 2.04536183951e-10 -2.33396976229e-08 2.13059961074e-08 1.38308701577e-09 1.69347222994e-10 -8.0649000578e-10 -7.20688669291e-11 -1.62516188749e-09 -1.82423483488e-11 3.3268881128e-10 3.03109996044e-09 3.89199093191e-09 1.4948940733e-09 -9.31656384182e-10 5.37047621231e-10 -1.43553469054e-13 -1.2734878314e-09 3.54117843454e-10 -6.72330253644e-10 5.70260293152e-09 5.52849260089e-08 2.18802397586e-09 5.16827632188e-10 5.62396506712e-10 -5.22231378791e-11 1.6503697477e-09 2.04482658526e-10 -5.05624253884e-11 1.62590522393e-08 -1.64956178541e-08 3.87215435503e-09 -9.64335352346e-10 6.29385429366e-10 -2.94135032022e-11 1.49421941391e-09 2.5797272612e-10 2.56031039669e-10 9.76523265397e-09 3.96729918779e-08 4.20976330276e-09 9.90408243409e-10 -4.04353827839e-10 5.48492298562e-12 2.16454077365e-09 1.17382729818e-12 2.50802444894e-10 9.20918369827e-09 3.49211404132e-08 1.77250952647e-09 -5.2560204034e-10 -3.77288551737e-09 7.54466335406e-11 1.86286923761e-09 2.83987124506e-10 -5.66835591606e-11 5.16621802203e-10 5.67209229556e-08 -1.47429051199e-09 2.93276967174e-10 2.89919677942e-09 -6.01664193752e-11 2.58163657855e-09 -2.85749695968e-11 3.94964495822e-10 -1.69938451752e-08 2.21259033073e-08 -2.44349102455e-09 7.58756683903e-10 -8.18393392192e-10 -3.35949792171e-12 -1.27971529107e-09 1.04487935242e-10 -3.20357933e-10 -1.69938451752e-08 2.21259033073e-08 -2.44349102455e-09 -7.38862778659e-09 5.98278061124e-09 7.22521871355e-09 1.5926103223e-09 -8.07675265838e-10 -2.44952452669e-09 -8.37490652785e-12 4.91509122594e-10 -6.91824914605e-11 2.66551675465e-10 -2.75979902745e-08 1.24816211631e-08 -8.94876419132e-09 -2.3645197934e-09 -9.36969640473e-10 2.67177385372e-11 -1.74122158821e-09 -4.04137028314e-10 -6.69583368799e-10 -2.75979902745e-08 1.24816211631e-08 -8.94876419132e-09 -7.78653851444e-08 -2.8437105101e-08 -9.43730014087e-10 2.02632891549e-08 1.03013875096e-09 -1.27165690489e-09 -1.04976019541e-11 1.87968352583e-09 -3.82793470364e-10 -2.80941565366e-10 -2.8437105101e-08 -9.43730014087e-10 2.02632891549e-08 -1.65994007897e-08 5.59312390108e-10 -4.60071779271e-09 7.69482254356e-09 -6.41396941211e-10 1.7771674414e-09 -1.32561752137e-11 1.85698519257e-09 1.98096610073e-10 -1.04118126246e-11 5.59312390108e-10 -4.60071779271e-09 7.69482254356e-09 3.44697165971e-08 5.59312390108e-10 -4.60071779271e-09 7.69482254356e-09 3.44697165971e-08 9.39971558749e-09 4.22791056145e-08 -5.25930328015e-09 -8.58204361299e-10 3.43816311735e-09 -1.67678238395e-10 -1.58338521161e-10 -7.94028071924e-11 8.02947542679e-11 9.39971558749e-09 4.22791056145e-08 -5.25930328015e-09 3.50763667383e-08 3.55036948155e-08 4.72450964449e-08 2.17332172302e-09 2.49688183987e-12 6.45803108358e-10 -2.73665529792e-11 -8.30246847115e-10 -2.69946416898e-10 -5.29657693893e-10 3.55036948155e-08 4.72450964449e-08 2.17332172302e-09 1.17357739489e-08 -2.5795602104e-08 6.04926151658e-08 -1.64190084549e-10 -9.96356018214e-11 2.81936847852e-09 -2.61980245677e-10 -2.17056034551e-09 -4.29127693417e-10 -1.10021077026e-12 -5.49451887983e-08 8.03974910335e-08 -1.74395253105e-08 9.44952975637e-09 -6.39585596039e-08 5.76342058391e-08 1.68140434715e-08 9.44952975637e-09 4.15169420902e-08 4.34461486247e-08 1.3291158538e-10 9.44952975637e-09 1.8113253681e-08 5.70802940194e-08 -6.57017827478e-09 4.2160945119e-10 3.85924799404e-09 7.68115364931e-11 5.12781164965e-09 -1.12051906031e-10 -1.08523567151e-09 3.07915971319e-08 1.94064678183e-08 4.48380124322e-08 1.86401215402e-07 -6.29104942896e-08 -4.63659535638e-08 -4.01543259918e-08 1.86401215402e-07 8.64586582007e-08 1.98200367804e-07 -2.43942212647e-08 1.86401215402e-07 5.98120491632e-08 -4.67137069952e-11 -4.97657876763e-12 7.55106346967e-11 1.18802813558e-10 -3.68023354539e-11 1.422608325e-10 9.89676405282e-08 1.79223914201e-07 3.75713895102e-08 2.55564499308e-08 -4.63163521272e-09 3.34940783416e-09 1.38602332704e-09 -1.54800420162e-10 1.88968032991e-10 1.57755206338e-12 4.30142795801e-10 -1.5001879231e-10 -9.47746834166e-11 -1.60108139078e-07 -1.75830670013e-07 4.03926441297e-08 3.03760917088e-09 8.16650075485e-09 1.81445481055e-09 1.17205218326e-09 2.90842859303e-10 2.84822337815e-10 -3.8061243205e-11 -7.47504621709e-11 -2.15294715515e-10 1.04217030967e-10 2.68825768219e-10 -4.17772552856e-09 3.36160208454e-09 6.52431090527e-11 -1.14703363953e-10 -4.73254830976e-11 1.41337151856e-10 -5.04820020727e-11 -1.02349328035e-11 1.47933154569e-08 1.62714894834e-09 7.65464186344e-09 -4.54462773675e-10 2.2674656592e-10 -4.57262437258e-11 -2.35214438075e-10 2.28230830301e-10 3.81302774285e-11 -9.96749287917e-08 -2.80541467896e-08 2.33394574341e-08 -2.16052065842e-08 7.5296305788e-09 8.50585108528e-09 -4.61545866307e-10 -2.27672742961e-10 1.15943774618e-10 4.21874621484e-11 3.77145496973e-10 -5.31343929165e-11 1.38650543238e-10 1.22124199683e-09 5.8981938064e-09 2.91189043608e-09 2.98475341666e-11 2.07453345863e-10 -3.35954400798e-11 -4.19417286842e-11 -7.93085114732e-11 7.60340003529e-11 3.38731110614e-09 1.09513998918e-09 -1.42973523851e-09 2.8735711855e-10 -4.05635884499e-11 -1.34395443909e-11 -5.97831690863e-11 1.38814497003e-10 4.47939452502e-11 2.15825922086e-08 1.71297902202e-09 -5.14100117975e-10 7.21827661452e-11 -4.19159521976e-10 2.88667872464e-10 3.34911764585e-11 2.20782237915e-10 7.41894812979e-11 5.10702908689e-09 -5.56335464433e-09 2.97123508904e-09 1.04253846098e-10 1.72929093899e-10 -1.06503481693e-11 1.23134122942e-11 8.3752049302e-11 9.61144904985e-11 8.61463981686e-09 9.30007514336e-09 2.00151560722e-09 -1.39093278276e-10 4.5465969101e-10 -4.37347570366e-12 2.86938128504e-10 8.80680033232e-11 -1.72808308328e-10 1.29967334e-09 -4.65315254546e-09 2.93096646911e-09 7.23981637512e-10 7.32027039195e-12 -3.66747103978e-11 2.41383788139e-10 1.1656593553e-10 6.26407118465e-11 9.36260438681e-09 3.21178812036e-09 1.99895162726e-09 -4.18536998219e-10 2.60831803259e-11 9.45158394174e-11 1.68618156321e-10 1.39359376136e-10 -1.56676379791e-10 -1.10192273144e-08 -1.16524756209e-09 6.53912946237e-10 -5.70198081713e-10 6.9025741398e-10 3.34467117588e-11 4.66908594493e-11 -1.55387807606e-12 -4.33861859143e-11 -1.9659416935e-09 4.81612868433e-09 -3.10106113989e-09 -1.11384891024e-10 -2.94482277238e-10 8.24599787609e-11 -4.57278401215e-11 -3.38086081924e-11 -1.49601845863e-10 -1.9659416935e-09 4.81612868433e-09 -3.10106113989e-09 1.21167682559e-08 1.68492793106e-09 -2.72836042893e-10 -5.67647297799e-09 1.43980675979e-10 -4.79926742453e-11 2.44243428616e-11 -7.13525418838e-11 -2.60930310605e-11 1.62281740554e-11 -2.63111453888e-08 -1.51778478334e-09 2.95187901537e-09 -3.94111652191e-10 1.44446339417e-10 2.88473630654e-11 -5.39258486612e-10 2.66805731123e-11 -1.61193020587e-10 -2.63111453888e-08 -1.51778478334e-09 2.95187901537e-09 3.14024265426e-09 4.23409011708e-09 -7.53338724699e-09 4.68473969333e-10 6.74506962617e-12 6.13827704787e-11 -5.7093079099e-11 7.32718614572e-10 1.30334700239e-10 1.6681031108e-10 4.23409011708e-09 -7.53338724699e-09 4.68473969333e-10 -1.4405348767e-08 -1.8042666592e-09 3.77458945029e-09 -2.56861864358e-09 -3.79545478558e-10 -1.91813659296e-10 8.2023574624e-11 3.64632113528e-10 -1.50568037851e-10 3.90130546646e-11 -1.8042666592e-09 3.77458945029e-09 -2.56861864358e-09 8.61324442099e-09 -1.8042666592e-09 3.77458945029e-09 -2.56861864358e-09 8.61324442099e-09 -4.50009137662e-09 1.36706656902e-10 -4.3116614768e-09 7.78640247292e-11 2.33604595111e-10 -4.0290006279e-12 -9.96826703923e-11 -2.19273423492e-10 -2.97625556872e-11 -4.50009137662e-09 1.36706656902e-10 -4.3116614768e-09 7.79552110886e-09 -1.0810259315e-09 1.08082415307e-08 5.36115626875e-09 7.9700869904e-12 -1.66142253875e-12 -1.29034940732e-10 -1.11095591894e-10 -5.16330958659e-11 -1.91554823641e-10 -1.0810259315e-09 1.08082415307e-08 5.36115626875e-09 -3.6982990601e-08 -1.08899875501e-08 1.27423699168e-08 9.4450886086e-10 -6.45723726314e-11 2.16570143172e-10 -2.24592758274e-10 -2.61464842503e-11 2.57241778741e-11 -2.43260980264e-11 -4.83633030569e-08 3.83311270177e-08 -2.12638364648e-08 -7.45312125902e-08 -5.99504617882e-08 9.0677354985e-09 2.27709144791e-08 -7.45312125902e-08 7.56438021949e-08 -9.17175276596e-09 1.32644856833e-09 -7.45312125902e-08 2.52952056694e-09 1.37375326209e-08 -3.16408684077e-09 -8.30247508194e-10 2.43679683816e-10 -7.4146605749e-11 -7.94079225015e-10 3.56172563165e-10 5.82943380497e-10 5.08206252043e-09 6.15262830758e-09 7.18596906681e-09 -4.25468633203e-08 -1.3783061335e-08 -7.08939069992e-09 -9.92561261515e-09 -4.25468633203e-08 1.62895605154e-08 4.2149360255e-08 -6.75261697397e-09 -4.25468633203e-08 1.88785214035e-09 -2.45192476278e-10 -3.30123928785e-11 -1.11151926072e-11 9.24818405662e-12 6.85746608786e-12 3.50173738046e-08 5.95912710154e-08 -8.17400775253e-09 3.59250261662e-08 -1.44945005538e-10 7.18164001336e-10 -3.18458458605e-11 5.65648817496e-11 9.0513195775e-11 1.55427211646e-11 5.24463705801e-11 5.89800178768e-12 1.11655322916e-11 -5.63433548994e-09 -5.60812575869e-09 1.34535628912e-09 1.07249210292e-08 6.57965528542e-10 -8.68858904014e-10 -8.12764736249e-11 1.53131703578e-10 1.11476619052e-10 1.27459489837e-11 -1.9321682843e-10 8.22910792489e-12 6.87423472326e-12 -2.20338763478e-09 1.01495954456e-09 2.66379409539e-10 1.83988671974e-10 1.37316547861e-10 1.04257482496e-11 -6.86894951721e-11 -2.63039993759e-11 1.37068019066e-11 2.81006586185e-09 -2.7618687279e-10 -3.96016221446e-11 3.75862648394e-10 9.34018649908e-11 7.42976529912e-12 -7.91686945342e-11 1.43022247501e-11 7.17664433242e-12 5.31262631814e-09 3.72720057623e-10 -3.82510692421e-10 1.75697947593e-08 -2.96003397939e-10 -8.25195723429e-10 -2.06743130502e-10 9.76678261953e-11 1.05450616004e-10 1.2717791514e-11 2.81039551786e-11 2.17231900258e-11 1.41638559303e-11 -5.74437862668e-10 -9.14908376491e-11 -3.22270843737e-10 2.29289296046e-10 1.3618138413e-10 1.15213241811e-11 9.50061344152e-11 1.47726209883e-11 1.85001150238e-12 -5.99567475412e-10 5.11797634765e-10 -4.42731367497e-11 1.16297253683e-10 4.48869000844e-11 8.72474026893e-12 -4.7470167404e-11 1.41911260943e-13 4.96201513019e-12 -1.32763982877e-09 -7.32106343079e-10 -5.83245438855e-10 -8.8900627197e-12 1.76031246219e-10 1.71574217054e-11 5.69045286263e-11 -6.33270732352e-12 -2.74739740669e-12 2.22035596438e-10 -6.33971820344e-10 2.97527253008e-10 2.52680339742e-10 9.01580411165e-11 9.54365733029e-12 -6.47191550579e-12 2.67494648109e-11 -4.19687266634e-12 -4.78480738544e-10 1.4133647782e-09 3.58641283795e-10 -4.27118107946e-11 1.32345521149e-10 1.445307127e-11 -5.64791768324e-11 7.2438555562e-12 4.39977934529e-12 -2.01648503522e-09 -2.40136894122e-10 -3.92914259894e-10 2.06796235306e-10 6.47950942128e-11 4.3041454422e-12 2.31676598151e-11 -6.64570516341e-12 1.06022773938e-11 -2.25200603462e-09 -1.03596497614e-09 4.49261146105e-10 1.27795028312e-10 8.20154368938e-11 9.23165918368e-12 -2.62637477114e-11 1.95311574843e-11 1.36865737552e-12 -7.66656469122e-10 -3.77340167227e-10 8.07323210588e-11 1.98109560104e-11 1.19835244577e-10 1.13605548907e-11 -6.5829786466e-11 1.149946933e-11 1.27274094256e-11 1.12881094709e-09 -5.48140543339e-10 -5.33921871431e-10 6.05706294796e-12 1.94802829063e-10 1.40096608418e-11 8.72607847459e-11 -1.73981778558e-11 -2.84904925585e-11 1.12881094709e-09 -5.48140543339e-10 -5.33921871431e-10 1.00742092549e-08 -3.06235946478e-09 -1.3320677709e-11 -4.99709891065e-10 1.34699100045e-10 9.31474394437e-11 1.80854667852e-12 -5.49760391193e-12 -1.04419783696e-11 -1.03734367558e-11 5.07712947665e-10 -3.61419651715e-10 -2.84276281038e-10 1.34589945277e-10 9.13767148508e-11 8.9254439148e-12 -2.2304085483e-11 1.04160174945e-11 2.3321249502e-12 5.07712947665e-10 -3.61419651715e-10 -2.84276281038e-10 8.58932836917e-09 -2.102246485e-09 -8.52378820103e-10 -5.6477615982e-11 -9.61699007294e-11 1.62986034969e-10 1.5755178142e-11 7.58747519711e-12 1.3103513361e-11 1.24975085618e-11 -2.102246485e-09 -8.52378820103e-10 -5.6477615982e-11 7.14078348581e-09 2.31740333041e-09 7.6434134013e-10 -1.87903448086e-10 7.51507047974e-12 8.09500563844e-11 1.3958859243e-11 -4.90022274275e-11 -1.44182617947e-11 4.84480471209e-12 2.31740333041e-09 7.6434134013e-10 -1.87903448086e-10 6.64840498171e-09 2.31740333041e-09 7.6434134013e-10 -1.87903448086e-10 6.64840498171e-09 7.32994496694e-11 2.18459438609e-10 -1.03642241678e-10 1.77094037713e-10 9.6474368039e-11 9.96320005114e-12 -3.12287334831e-11 -1.79784806134e-11 -8.31369867504e-12 7.32994496694e-11 2.18459438609e-10 -1.03642241678e-10 1.00702434923e-08 1.8380604425e-09 -4.27834417543e-10 -9.53321621783e-10 1.93656859373e-10 7.33856724343e-11 2.66511525028e-12 -2.01590213647e-11 -1.99021983495e-11 -2.14736466622e-11 1.8380604425e-09 -4.27834417543e-10 -9.53321621783e-10 7.67214030087e-09 -2.53195678266e-10 1.11649033488e-09 2.07994264758e-11 9.31337673493e-11 1.12957545345e-10 9.69486904947e-12 -7.96743976405e-11 1.31985712159e-11 -1.50498220764e-12 5.29967106344e-09 -2.6753000724e-09 3.31167402563e-09 1.05766275599e-08 7.01667815182e-09 1.66100461052e-09 -3.2134786247e-09 1.05766275599e-08 -1.30759362501e-08 4.36376646652e-09 -3.57971215014e-11 1.05766275599e-08 -3.4612583059e-09 7.84165396292e-10 3.54822303747e-10 1.18409966128e-10 3.70867126957e-10 2.04351435442e-11 1.89922444774e-10 -4.27388024841e-11 -2.57473216161e-11 -2.05160787724e-09 -3.40462515504e-09 6.07067771874e-09 2.49625137028e-08 -1.24699400395e-08 -1.07175775415e-08 -3.37925450281e-09 2.49625137028e-08 4.13777299906e-09 1.64746988854e-08 -1.62695630468e-09 2.49625137028e-08 1.84409992546e-09 -3.18972759118e-11 8.37483255913e-11 7.26891165417e-12 2.05257950863e-11 -6.61742114142e-09 -1.0445100701e-08 1.58201232927e-09 5.08940949966e-08 -7.97903984507e-10 -2.50040259419e-09 9.5805086078e-13 1.1473383367e-10 5.6985784207e-11 1.38115565675e-11 -9.18023186403e-11 -2.39249577893e-12 -1.94357293569e-11 9.44866079e-09 9.308328811e-09 -2.56974463895e-09 1.05923018456e-08 1.84713471705e-09 -1.08685173817e-09 -2.00102759724e-10 1.67992462877e-10 1.93641486216e-10 1.56530546147e-11 -2.86521745176e-10 -6.73881171489e-12 1.242298035e-11 -3.87565390807e-10 1.65839983429e-09 8.51394255099e-11 1.59404169142e-10 1.75455810318e-10 9.9949957563e-12 1.54506106526e-11 4.00698782568e-12 1.73632315997e-11 -4.71534560823e-10 4.04732167802e-10 -3.55947652948e-11 1.24085107906e-10 1.27823776444e-10 6.81497000551e-12 4.08671058995e-11 1.66175577376e-12 -5.4512017875e-12 8.93966688767e-09 2.8450303944e-09 -1.3251485624e-09 1.10391614957e-08 1.25763076962e-09 -1.03799795227e-09 -4.30325368303e-10 9.32482588315e-11 2.57808473329e-10 1.46688958575e-11 -1.49275666667e-11 1.71084416489e-12 1.06882131533e-11 2.9419606926e-10 1.16844102511e-09 -8.17170531414e-11 7.49525518887e-11 1.950635911e-10 9.30723697277e-12 -8.53880544136e-13 4.63634452007e-12 -1.88103769657e-11 6.39669782053e-10 5.22327301196e-10 2.69101717031e-11 5.41953139884e-11 2.4370378811e-10 8.42532200081e-12 -4.36572572294e-11 1.33782806225e-11 -1.63725729427e-11 9.10521146392e-10 1.24540801013e-09 4.88597754857e-10 2.23336930774e-10 -1.1061715412e-10 1.96202550765e-11 -1.97149738823e-11 -4.35880357487e-12 1.41164957061e-11 -4.57198766849e-11 9.36071182261e-10 4.0225458051e-10 1.01001258992e-10 1.97473274418e-10 6.81658222366e-12 -7.356017465e-11 -9.00400525231e-12 8.37728607967e-13 -2.33426024009e-10 -1.4933943971e-09 -5.01410443147e-10 1.7521564596e-10 2.58906826871e-10 3.02564905441e-12 6.37854831351e-11 -9.02601563425e-12 2.96397361308e-12 -1.4113808598e-10 -4.55768672592e-10 1.93618697441e-10 8.322499395e-11 1.45961068171e-10 8.52192320038e-12 3.26275025146e-11 6.08256462336e-13 3.93198476538e-12 1.36305784075e-10 4.65438207481e-10 -4.49153389726e-11 9.379711301e-11 5.35103415294e-11 1.31844758442e-11 2.38583144968e-12 -1.05785453898e-11 1.95402621557e-11 -1.32515500377e-09 -4.30489133659e-09 1.52488463921e-10 1.69183025994e-10 -6.38664019091e-11 1.26277601886e-11 -2.60673506119e-12 -1.53144850237e-11 3.55354324286e-12 -1.46187297916e-10 -1.87351737941e-09 -3.341711066e-10 1.33569261267e-10 3.03185857158e-10 1.27312688264e-12 2.59390031958e-11 9.30445647517e-12 2.98365291739e-11 -1.46187297916e-10 -1.87351737941e-09 -3.341711066e-10 1.27746463882e-08 8.81689465633e-10 -1.42690807972e-09 1.63251842624e-10 8.42177033535e-11 1.5552500204e-10 3.92072479531e-12 4.67874409351e-11 1.16413856679e-11 -5.23635979254e-12 2.38533253453e-09 1.25952738801e-09 6.72438514422e-11 1.66251720219e-10 1.26415032639e-11 1.09893472671e-11 -1.10777810001e-10 -1.26157948355e-11 -8.25504081258e-12 2.38533253453e-09 1.25952738801e-09 6.72438514422e-11 7.56553006452e-09 1.34290229382e-09 2.86079894991e-09 -6.00429204378e-10 2.01607684567e-10 5.65731015457e-11 6.36405982005e-12 1.69539607819e-10 1.2763006091e-11 1.1924036717e-11 1.34290229382e-09 2.86079894991e-09 -6.00429204378e-10 8.41975414319e-09 9.83394989452e-11 -1.59813987904e-09 -5.3712371535e-10 9.47715987073e-11 9.59710138183e-12 1.81179489284e-11 1.45575677709e-10 2.6587906257e-11 3.43770038211e-11 9.83394989452e-11 -1.59813987904e-09 -5.3712371535e-10 7.79553618952e-09 9.83394989452e-11 -1.59813987904e-09 -5.3712371535e-10 7.79553618952e-09 -1.85551284105e-10 8.55118593237e-10 -2.89249839739e-10 9.27105775575e-11 -4.58086636957e-11 1.84137349845e-11 3.7415796369e-11 2.71640129248e-12 1.28422292922e-11 -1.85551284105e-10 8.55118593237e-10 -2.89249839739e-10 6.15359483766e-09 8.1325189448e-10 -3.32304269321e-09 -3.20103536934e-10 1.36120325568e-10 5.10742752705e-11 2.58945828804e-11 2.6215951963e-11 3.7232673699e-12 6.53090069064e-11 8.1325189448e-10 -3.32304269321e-09 -3.20103536934e-10 1.22886417469e-08 1.63925292048e-09 -4.48059275509e-10 -3.76093329432e-10 1.94379030763e-10 1.51392687447e-10 6.348725255e-12 4.80496009251e-11 -4.80015279349e-11 1.10860617738e-12 1.62467382239e-09 -4.38103898065e-10 -3.8473354823e-10 1.38885029459e-08 1.62016580591e-09 -4.49488902296e-10 -3.67601705344e-10 1.38885029459e-08 1.67291913316e-09 -4.56585026166e-10 -3.75944734721e-10 1.38885029459e-08 -5.87276434628e-10 -1.85152624888e-09 4.62872175638e-10 1.80737874339e-10 1.04339330324e-10 3.48186941511e-11 6.4962188369e-11 -1.93884521795e-11 -1.2361313546e-10 -2.474925876e-09 3.75764321859e-09 -7.191175283e-09 2.19347363101e-08 1.14761633347e-08 1.35503479959e-08 5.46313880531e-09 2.19347363101e-08 -1.07630667626e-08 -2.28625699611e-08 3.1166530046e-09 2.19347363101e-08 2.09241013621e-11 -3.62934116531e-12 1.23679155682e-12 1.15111232056e-12 -3.30514755655e-09 -5.84889131037e-09 8.65474712797e-10 5.32023357294e-09 2.93705154363e-11 -4.22365891216e-11 -3.4602115721e-11 1.62077810379e-11 9.34243556692e-12 8.59024410354e-13 3.02022264863e-12 3.03955648462e-13 -1.3429710336e-12 3.38145971976e-11 -3.71149733395e-11 -3.57170662619e-11 1.15246309088e-09 -2.09379137308e-11 4.99064904296e-11 1.27848921736e-11 1.5526307277e-11 1.19503977815e-11 1.39232570237e-13 3.12779554628e-12 1.42062214496e-12 2.61112020847e-12 -1.25776637034e-11 -6.13180670734e-11 -1.90689098299e-11 2.15780909816e-11 6.03254704481e-12 1.41689145356e-13 -3.31337820984e-13 2.34189181075e-12 -4.086874913e-12 -5.43750212217e-11 6.00809749352e-12 4.12207689319e-12 3.28982274531e-12 6.1558960996e-12 2.84960744649e-12 -6.10520228897e-13 1.96693028163e-13 -1.79180231088e-12 -1.36453091508e-09 -3.33711663246e-10 1.83643949522e-10 1.35724231589e-09 5.71186358419e-11 8.77256276624e-11 4.01501733594e-11 8.82032533252e-12 1.02500520102e-11 1.28963956629e-12 9.99177200158e-14 -2.90961266118e-13 -9.95579952849e-13 -2.02835835301e-11 -1.21334163761e-10 2.66041560027e-11 1.26552618851e-11 4.3472560781e-12 1.38701090493e-12 1.28919628842e-12 -1.04700134651e-13 -1.37741510778e-12 -8.04058279257e-11 7.43785684862e-11 -4.36919481181e-11 6.34730312953e-12 1.13514606546e-11 7.93219942459e-13 -2.3587598893e-12 8.6795189737e-13 -2.34495150476e-12 -3.93402823111e-11 -6.32082590257e-11 -4.04620881076e-11 1.15950954943e-11 1.4009459689e-11 -8.23701503268e-13 -4.73962910901e-12 2.21779387496e-12 8.36295940624e-13 -7.86651036537e-11 -6.01940106678e-11 -3.06402866217e-11 1.28512635265e-11 7.92677564671e-12 1.02451977175e-12 1.71303438421e-12 2.75226958842e-13 -1.0254353989e-12 -1.31499060583e-10 -1.27694991818e-10 1.29769536501e-11 1.55441893671e-11 1.37725538527e-12 9.5798516379e-13 2.30240505442e-13 -1.36825791186e-13 9.9670611462e-13 -1.09490358738e-10 -6.29452706523e-11 5.53614886074e-11 9.93700352459e-12 1.03690512562e-11 3.86028524052e-13 1.89804602659e-12 -5.56271986969e-14 -2.63264749084e-12 7.22398696851e-11 8.49307428612e-12 -5.60737663337e-11 4.67665719987e-12 1.5194878769e-11 8.44362836536e-13 1.72013731179e-12 5.56822094259e-12 1.00288011023e-12 4.90609680183e-11 1.53762313298e-10 -1.02716120405e-11 1.68847033044e-11 1.5219788913e-11 -3.9526594808e-13 6.7124404224e-12 -2.01375567202e-12 -2.51312583491e-12 -2.44279574548e-11 -7.97675158652e-11 6.74511408118e-11 1.36903054939e-11 7.25100731193e-12 7.35019924635e-13 -5.22227498522e-12 2.91148129338e-12 -5.41000607414e-13 -2.44279574548e-11 -7.97675158652e-11 6.74511408118e-11 7.62093610712e-10 1.8729258065e-10 -8.26006901895e-11 -6.85823268653e-11 6.44252810232e-12 1.59402917229e-12 2.61422813014e-12 4.08038348833e-13 -1.8983510323e-12 8.98495644647e-13 -1.83103553939e-11 1.09132735876e-10 4.78936226257e-11 7.1170723981e-12 1.68786469115e-11 4.70959215729e-13 -7.88168980768e-12 -6.08234969173e-13 -2.30716455581e-12 -1.83103553939e-11 1.09132735876e-10 4.78936226257e-11 8.18575224902e-10 -1.54380568107e-10 5.82121375294e-11 -3.41632395775e-11 2.16817112472e-11 1.21014249157e-11 -4.43101902119e-14 -1.8148853415e-12 -3.75364743747e-12 -2.17854964238e-12 -1.54380568107e-10 5.82121375294e-11 -3.41632395775e-11 8.77979084858e-10 -5.91460898906e-11 -8.24912103623e-11 1.62347460526e-11 2.1396012494e-11 6.60223805936e-12 9.74514129623e-13 -2.44259197007e-12 -1.11039539394e-12 8.64859477188e-13 -5.91460898906e-11 -8.24912103623e-11 1.62347460526e-11 9.97734892897e-10 -5.91460898906e-11 -8.24912103623e-11 1.62347460526e-11 9.97734892897e-10 2.9191745533e-11 -6.02880949455e-11 1.7054816263e-11 8.60235574994e-12 9.34828919641e-12 1.05785942334e-12 8.44192654619e-13 -6.83991737219e-13 -3.13676920461e-12 2.9191745533e-11 -6.02880949455e-11 1.7054816263e-11 7.95407364754e-10 -1.21430948151e-10 9.50353238846e-11 8.90948495717e-11 2.11524389359e-12 2.41683341201e-11 2.9067162887e-12 -1.10056924007e-11 -4.01427584484e-12 8.24417896342e-12 -1.21430948151e-10 9.50353238846e-11 8.90948495717e-11 1.61907290574e-09 4.0317264373e-11 -2.89399010966e-11 -2.69062335648e-11 4.79262822485e-12 3.0406719032e-12 1.85493142757e-12 -2.36340029634e-12 -3.83755410271e-12 -1.5454321666e-12 -4.19391651825e-10 2.84973603344e-10 -2.99350083866e-10 9.27069351049e-10 -5.6153867325e-10 -7.40189709093e-11 2.40852120228e-10 9.27069351049e-10 1.10188211819e-09 -2.97774335725e-10 -2.22207370562e-11 9.27069351049e-10 1.43465355032e-11 1.45459420536e-10 -5.11882909997e-11 5.89050546082e-12 8.44645046568e-12 2.61539589033e-12 -3.70875881262e-12 -9.86144886182e-13 -4.1531413924e-12 -1.6642914551e-10 6.82636190848e-10 -7.8419814522e-10 1.43830794067e-09 1.16963336571e-09 1.62046015131e-09 4.27675308042e-10 1.43830794067e-09 -9.60164613687e-10 -1.86671808055e-09 2.02957964179e-10 1.43830794067e-09 1.46953649842e-09 1.17066072083e-11 1.55493599699e-11 4.54385689539e-08 8.21345093188e-08 -1.09354198389e-08 1.52762266225e-09 -4.56058817217e-11 -7.41570078171e-10 3.18832039161e-10 -4.55804637468e-11 -6.04824913959e-11 2.1366738283e-12 6.11635513622e-11 -1.01406323463e-11 -1.59427556065e-11 7.80532241128e-09 8.30629186714e-09 -1.65084296163e-09 -2.8981846672e-09 -4.24386079588e-10 -1.69292136585e-10 -1.26649268552e-11 -8.40108624937e-11 -2.29812196962e-11 -2.43076336229e-12 2.12796703316e-11 9.29499196716e-12 5.529995643e-13 -2.57276712972e-10 3.92726211258e-11 -1.44850997473e-11 -1.07846968486e-11 1.94198863487e-11 -2.32139263454e-12 1.56850828963e-11 5.22299235345e-12 2.32892518539e-12 1.02691569536e-09 3.85096278749e-10 5.02251173134e-11 6.95372977467e-11 -4.22784626554e-11 3.80500969226e-13 2.22548000159e-11 -3.96791451807e-12 -9.02726412047e-12 -1.84220392478e-08 -4.65796336851e-09 2.71518493503e-09 6.3940173905e-10 2.31179576792e-09 -1.43994924158e-10 -4.13005052238e-12 -7.11363019308e-11 -7.5978876681e-11 2.74818755293e-12 2.47501272476e-11 -4.35574208264e-13 -1.58628380147e-11 1.48137221713e-09 -2.00413804451e-10 1.90174983173e-10 -6.33350898863e-11 -8.17843483038e-11 1.32010233926e-12 -6.55994312946e-11 1.34512577788e-11 -9.75706594839e-12 8.43786534481e-10 -9.43459157656e-10 -5.43758753177e-12 -2.86170751465e-11 5.74473913152e-11 -6.75201615309e-13 -6.5579587007e-11 1.11707033987e-12 -1.42286043115e-11 3.00277223626e-10 3.75420071511e-10 4.22180043943e-11 -4.75452909812e-11 -8.10806638564e-11 4.01945275756e-12 -1.02848744227e-12 -2.52087231091e-11 -9.3389055422e-12 -2.05330627336e-10 -1.23769439528e-09 1.77174671876e-10 -1.20297975222e-10 6.71128752955e-12 -2.28437912501e-12 -2.06131429814e-11 -1.21921481552e-11 8.97844845828e-12 2.36914728863e-09 -1.62695043081e-09 2.62938740143e-10 -1.20903991001e-10 -2.60941015596e-13 -1.05112403138e-12 1.25750684882e-11 3.177991011e-11 -9.8486156046e-12 8.74130248093e-10 -5.98834479157e-10 -1.43348189564e-10 -9.40753284508e-11 -1.94749835623e-11 4.58383474e-13 -6.61090599385e-11 1.30005310753e-11 -8.51518675654e-12 -9.74427512269e-10 1.59319920641e-09 -4.3460973581e-11 -8.35075403835e-11 -1.12216652128e-11 -8.25108908179e-13 -6.2815781367e-11 -2.94702943576e-12 6.93294614231e-12 -9.00143656919e-10 -3.47386992977e-09 2.02647753391e-10 -6.34005850994e-12 -3.09410260136e-11 -4.45563394545e-12 -9.46752151552e-11 -4.4103172714e-12 5.5589045726e-12 8.95290243667e-10 4.04650297719e-10 -1.1045397669e-10 -1.00132702063e-10 -7.85272914717e-11 4.20376880113e-12 4.0626802394e-11 -1.59296088663e-12 1.29795323362e-11 8.95290243667e-10 4.04650297719e-10 -1.1045397669e-10 -3.58947320954e-09 1.75237788239e-10 -8.82987024719e-10 -1.28785999924e-10 3.50182971159e-11 2.81898752568e-11 -4.74005876602e-12 1.27335747631e-10 1.67516046663e-11 -4.33208348229e-12 4.11720674473e-10 1.99274439649e-09 -8.91586601171e-11 6.30770956719e-11 2.05026502506e-11 -4.96249826119e-12 -9.73228402082e-11 4.53019116939e-12 1.85498249052e-11 4.11720674473e-10 1.99274439649e-09 -8.91586601171e-11 7.18458637608e-10 -2.47024876193e-09 6.17947259304e-10 3.99058527169e-10 -4.48994198804e-11 -9.68885106218e-11 2.91785303026e-12 -4.17061034121e-11 -4.07322934748e-12 -5.93217292192e-12 -2.47024876193e-09 6.17947259304e-10 3.99058527169e-10 -3.17936891124e-09 1.74445643505e-10 -1.345941068e-09 -2.45680942841e-10 3.34772033715e-11 -3.20885994664e-11 5.57973625907e-13 -4.8432592097e-11 -6.35488076706e-12 4.25721534712e-12 1.74445643505e-10 -1.345941068e-09 -2.45680942841e-10 -1.12456918039e-12 1.74445643505e-10 -1.345941068e-09 -2.45680942841e-10 -1.12456918039e-12 1.60015878711e-09 1.37863684073e-09 -2.12112115573e-10 -6.74361741149e-11 3.46338856218e-11 -8.55872732129e-12 4.16431589832e-11 4.72217081705e-11 -2.59738658653e-11 1.60015878711e-09 1.37863684073e-09 -2.12112115573e-10 -3.04512225983e-09 -1.87553468641e-09 -1.81839113075e-09 -2.03598291457e-10 -5.39856003318e-12 -4.60607076877e-11 -3.63762201333e-12 5.92056849678e-11 -7.28191996223e-12 1.54653110997e-11 -1.87553468641e-09 -1.81839113075e-09 -2.03598291457e-10 -2.57148512864e-09 2.86575889667e-09 1.55360379101e-10 2.72516824604e-10 1.94036837758e-10 -4.73327199899e-12 -1.47775939082e-11 2.83669740708e-11 -7.80184520024e-11 -1.42193312533e-11 6.19997458814e-09 -2.12141802434e-09 2.24852061463e-09 3.72536199522e-10 7.23095052232e-09 4.8231366765e-10 -1.66950360023e-09 3.72536199522e-10 -4.83364842045e-09 2.10518549399e-09 2.38533459411e-10 3.72536199522e-10 1.25544305994e-09 1.22546973081e-09 6.76172181372e-12 -2.13067432926e-11 -3.85680488768e-10 -5.30003809162e-12 -8.26068930552e-11 6.34291671506e-11 2.70313430438e-12 2.77648264761e-09 -3.29431483668e-09 6.17427828251e-09 -1.71440327442e-08 -8.46509564306e-09 -1.11851293651e-08 -4.02237807815e-09 -1.71440327442e-08 9.45494217528e-09 1.81558533942e-08 -2.13161503892e-09 -1.71440327442e-08 1.30657754222e-10 3.86750999448e-12 -5.92656660734e-10 7.23554629591e-11 -4.8272918443e-11 9.99455341404e-10 -1.92082339894e-10 3.02942270705e-11 2.2879796957e-11 1.64761788105e-11 -7.71558104748e-12 1.43703784877e-12 1.11659537153e-12 1.89067280502e-12 4.77619785685e-13 3.82378574039e-09 4.65841189991e-09 -9.84638635134e-10 7.23000740656e-10 3.41909350857e-10 1.30572535356e-12 5.93857937323e-11 -5.04137449495e-11 5.03998839139e-12 8.47954160496e-13 1.38933416819e-11 5.72839639737e-12 -7.59317679734e-14 -6.3466756338e-12 -2.05524260633e-10 -5.78589615048e-11 3.11277488947e-11 -1.47806391104e-12 1.98102421528e-14 5.73801893473e-12 -3.22065454399e-12 3.31969870553e-12 -5.79979421174e-10 1.03053160617e-11 6.03008917961e-13 5.41799716863e-11 -1.22876254267e-12 6.23002126334e-13 -1.49156850525e-11 2.81515107392e-12 -6.47048250686e-12 1.34783272573e-08 3.65558493781e-09 -1.92571244158e-09 1.8155927101e-09 2.82044340885e-10 2.70410770586e-12 -1.04746706961e-10 2.52750650198e-11 -2.42850394059e-11 3.40742361347e-12 -4.29411743064e-11 2.68747148161e-12 1.9409354491e-12 -5.50049547456e-11 -5.15006881333e-10 -6.15393154512e-11 -1.10700710803e-12 9.38425623509e-12 -1.90632177653e-12 -7.74038378478e-12 6.35447677669e-12 3.83362316246e-12 2.4708920431e-10 4.7957374615e-11 -1.0201330809e-10 -8.26506821294e-12 -2.15633051541e-12 4.93357992235e-13 -5.55478324272e-12 -1.2097540938e-12 8.27459065208e-13 -4.93516565019e-10 1.00574676069e-11 1.03188120961e-10 -1.85069150744e-11 -1.84367690401e-12 8.61789900709e-13 1.00760683264e-11 -1.60993585392e-11 3.86793531584e-12 4.24032954265e-11 -2.38222709357e-11 2.15250204579e-11 1.27728856535e-11 2.10212083101e-11 -1.54748731537e-13 -2.46123075129e-11 6.93636050522e-12 3.20993769054e-12 7.01264112131e-10 -1.77200361437e-10 3.03970812621e-12 -2.11831006994e-11 -7.08557877636e-12 2.88166211053e-13 1.42841717914e-11 8.21451318651e-12 -2.93932620647e-12 -3.04274316919e-10 -3.57287897865e-10 1.90422834362e-10 -1.49082312164e-11 6.6161652058e-12 9.06815821852e-13 6.86050310718e-12 -1.03814903426e-11 -1.14765384906e-12 3.42821792773e-10 -1.55832521003e-10 1.15165552547e-10 -2.08281642952e-11 -9.464871467e-12 4.67826235822e-12 5.04186953209e-13 8.44644571058e-12 9.20354606946e-13 3.12471077707e-10 2.58816654369e-12 -1.58734681425e-10 9.92173986254e-12 1.29213892784e-11 3.34625584641e-13 1.97711670674e-11 -7.77630145641e-12 4.85658926418e-13 -2.83587658231e-10 -2.61012499091e-11 1.3343055585e-10 1.0085690643e-11 1.84110974404e-11 -2.0414012966e-12 6.18600665213e-12 7.40135725781e-13 1.34068591718e-12 -2.83587658231e-10 -2.61012499091e-11 1.3343055585e-10 2.13917362633e-10 -7.18867920454e-11 1.33728993092e-10 3.65347189217e-11 -5.20525975604e-11 9.91188579627e-12 8.78616473162e-14 -1.30519722332e-11 -4.28385236143e-12 -1.46325052302e-12 -4.1081792171e-11 -2.34649548949e-10 1.34016915812e-11 5.47031953768e-11 8.76441369645e-13 6.05119736251e-13 3.06284848654e-11 2.03465619678e-11 -2.39856871084e-12 -4.1081792171e-11 -2.34649548949e-10 1.34016915812e-11 1.52371094339e-09 -2.48142233857e-10 -3.49303948861e-10 -3.17359649221e-11 2.63878893605e-11 2.93529808905e-11 -2.5663605309e-12 3.63211010492e-12 -5.9611855501e-12 -1.97776550523e-12 -2.48142233857e-10 -3.49303948861e-10 -3.17359649221e-11 7.88393796678e-10 4.72025298258e-11 1.27429863592e-10 -7.44903205257e-11 6.98311484605e-12 7.940501856e-13 9.93767915363e-14 -4.91602164142e-12 1.08825515774e-11 1.12195624555e-12 4.72025298258e-11 1.27429863592e-10 -7.44903205257e-11 2.21526025971e-10 4.72025298258e-11 1.27429863592e-10 -7.44903205257e-11 2.21526025971e-10 -2.23606077092e-10 -1.80586229859e-10 -1.60958629857e-10 -1.6236727476e-11 7.13430684207e-12 1.1590193889e-13 6.33100400565e-12 1.3982747605e-12 -5.21163654216e-12 -2.23606077092e-10 -1.80586229859e-10 -1.60958629857e-10 -1.43398725463e-10 6.8681747248e-11 -1.48308201879e-10 -1.33935620646e-10 1.29563371008e-11 -1.30670869763e-12 -6.19059085469e-13 1.68816764426e-11 6.85380985326e-12 1.48826766845e-12 6.8681747248e-11 -1.48308201879e-10 -1.33935620646e-10 9.56990796488e-11 -2.54128814366e-10 -1.64344898963e-10 -1.06747263313e-10 -5.38133409382e-11 1.43343538774e-11 -2.71988591601e-12 1.87883830705e-11 -7.88196428704e-12 -1.78917185255e-12 -5.56577369442e-09 3.46272649315e-09 -3.25466311085e-09 -2.06274179664e-09 -7.20819234666e-09 -6.85204951773e-10 2.98703064462e-09 -2.06274179664e-09 1.2011579598e-08 -3.27055623827e-09 -5.26093237087e-11 -2.06274179664e-09 -5.37752887927e-10 -1.56306611145e-10 2.44536760056e-10 7.3973538075e-12 7.49832694372e-13 1.20654487939e-11 2.17187220602e-11 -5.49372328506e-12 -1.94981504215e-11 -1.00423873805e-09 1.22986082554e-09 -1.64697167226e-09 4.591301728e-09 2.4434277449e-09 3.64988549374e-09 1.4802289275e-09 4.591301728e-09 -3.05244767063e-09 -5.34866615271e-09 9.00353024932e-10 4.591301728e-09 1.36973780184e-10 2.01733708037e-08 3.60991505061e-08 -4.76745091809e-09 1.39798842762e-09 -1.09389310909e-10 -2.47844507473e-10 1.12010742534e-10 9.30232900064e-12 -3.50598592136e-11 -4.87976610387e-13 1.12449691126e-12 1.53655882185e-12 -8.83629332259e-12 3.03070115027e-09 3.370976596e-09 -6.75788795404e-10 -1.22088731311e-09 -1.22313054396e-10 3.54648491329e-10 -1.90862941147e-10 2.89016270685e-11 -5.81410627053e-12 -7.00171112926e-13 1.11326005684e-11 4.37658975941e-13 -5.48530352142e-13 -2.69591259306e-10 -2.90471598108e-10 -9.282973825e-11 -1.16953305738e-12 2.16021773857e-11 1.24434697993e-12 -1.39721942624e-11 -2.70248810311e-12 7.93186162695e-12 -8.53247711926e-11 2.03309184395e-10 6.0821637774e-11 1.16297535188e-11 2.70843374704e-12 1.95332060166e-12 -1.42005531999e-11 4.31302660556e-12 1.41754681884e-12 6.46727624947e-09 1.90238031127e-09 -8.37037320333e-10 1.15659045292e-09 -7.48003362409e-11 2.40258635554e-10 -5.32610508561e-11 1.81502297515e-12 1.79176286404e-11 9.31395249988e-13 -1.39700725113e-11 1.35542865578e-12 5.97527885605e-12 3.09596805441e-11 3.8387045555e-10 -5.17456358131e-11 1.0977324504e-12 -6.49301855652e-12 -1.40404495383e-12 -1.44435906556e-11 -2.57020184934e-12 3.75908774108e-12 3.6319133579e-10 -2.929104298e-10 -3.21685776077e-11 1.43867208248e-12 2.93065663194e-11 -1.86896977085e-12 3.10977771467e-12 -1.46696754336e-12 -5.46790485029e-12 3.73778096406e-11 -3.59742484372e-10 -4.4980629131e-11 -6.24716703962e-12 9.31716466742e-12 1.96167477701e-12 9.83276403981e-12 -8.18335734474e-12 3.1672675254e-12 6.42665620767e-11 6.12212291453e-10 -9.22758620667e-11 -1.24873137097e-11 2.6823393668e-11 1.62616385629e-13 -9.17998730841e-12 1.78548840235e-12 -1.37821261246e-12 3.57067289258e-10 -1.7287632427e-10 -2.12933615143e-11 9.15221043294e-12 1.02234312049e-11 2.67585095056e-12 -4.67479575478e-11 4.68036806577e-12 8.99409679621e-13 7.80001705968e-12 4.19961543517e-10 1.18810719884e-11 -1.1556047338e-11 1.39525655656e-11 -2.64643569171e-13 -1.42008129233e-12 -2.59525100126e-12 4.3542320119e-12 -3.06744005982e-11 1.58453118956e-10 -7.60897444716e-12 -9.84768220796e-12 2.92454695363e-11 -7.77874729591e-13 -3.14737769861e-12 -6.433043583e-13 -1.41269967443e-12 7.33658412327e-11 -2.18746840749e-10 -1.08618295366e-10 1.23614110942e-11 3.26380996331e-11 6.09068193531e-14 1.0775780162e-11 -8.88688175702e-12 -5.8917460851e-12 4.15323593235e-11 2.88975695089e-10 3.16784930564e-11 1.03356518187e-11 -6.13436148155e-12 -9.90058232588e-13 2.61460765638e-12 2.62999202131e-12 1.3746556211e-11 4.15323593235e-11 2.88975695089e-10 3.16784930564e-11 -2.20567074387e-10 1.99163852342e-10 -5.00897834859e-10 -1.26838314228e-10 -5.37131765957e-12 3.18167390603e-12 -1.26187843854e-12 -1.28874668961e-11 3.44609777654e-12 -6.15067517679e-12 -1.16734471743e-09 -2.75521474037e-11 -1.94366746054e-10 3.6491915585e-11 8.47902551745e-12 5.88544858877e-14 -4.48870186265e-11 -7.01807117608e-12 -1.27733466366e-11 -1.16734471743e-09 -2.75521474037e-11 -1.94366746054e-10 1.15621370404e-09 4.91324171969e-11 -3.87137986726e-10 1.36956435305e-10 -2.13559281665e-11 2.78967992554e-11 -8.5100796086e-13 -2.13604917366e-11 -5.17670377504e-12 2.39356681472e-12 4.91324171969e-11 -3.87137986726e-10 1.36956435305e-10 8.3094134191e-11 -3.88234978422e-11 3.63908507506e-11 1.59535616717e-11 4.00830502775e-12 -1.24429550742e-11 1.78505840468e-12 -2.65698579819e-11 1.20893522278e-12 -2.11763807303e-12 -3.88234978422e-11 3.63908507506e-11 1.59535616717e-11 2.33875000833e-10 -3.88234978422e-11 3.63908507506e-11 1.59535616717e-11 2.33875000833e-10 -7.7265355813e-11 -2.81632934189e-10 -1.03929564445e-12 -5.09836232545e-12 1.76740962132e-11 -5.31890182137e-13 -7.11445572342e-12 4.32004077254e-12 1.00133993171e-11 -7.7265355813e-11 -2.81632934189e-10 -1.03929564445e-12 2.58669926226e-10 1.88391734889e-11 -6.81129889441e-11 -2.64128537728e-10 -1.70732390085e-11 3.44392393984e-11 -6.86971515743e-13 1.77413735997e-11 3.21875980056e-13 8.87110571528e-12 1.88391734889e-11 -6.81129889441e-11 -2.64128537728e-10 4.31920284824e-10 -2.41491096866e-10 -3.21337767117e-11 -2.64777891746e-10 -1.18029579761e-11 7.21159988062e-12 1.33875553798e-12 2.03894333558e-11 -4.3703838902e-12 -1.45067957717e-12 -1.88311125126e-09 1.08885108451e-09 -1.2376746528e-09 3.97516580909e-10 -2.39071814561e-09 -1.93111097225e-10 6.91386965199e-10 3.97516580909e-10 3.54935610627e-09 -9.92141317418e-10 -2.48045987642e-10 3.97516580909e-10 2.20503855921e-10 7.16033399667e-11 1.09970269425e-11 2.37492539101e-12 -2.78622285206e-11 3.52348873532e-12 -5.67017251747e-11 -2.06967002177e-12 4.66228492301e-12 4.65029474765e-10 -6.55007017428e-10 1.00250034873e-09 2.84731733708e-10 -1.34219100168e-09 -1.92355145335e-09 -6.36736214838e-10 2.84731733708e-10 1.53867309467e-09 2.79336849068e-09 -3.32773053061e-10 2.84731733708e-10 5.64036002035e-05 9.94937498306e-05 -1.33545765509e-05 -3.8039401413e-07 -3.58404133508e-08 1.37825973197e-07 1.01294384005e-07 -8.89532154819e-09 5.36371414548e-09 1.21812335148e-09 6.72879505886e-09 -1.54800524859e-09 2.64827184044e-09 -8.55358807925e-07 -8.06634225523e-07 3.06898719472e-07 3.72116606769e-07 7.81464835258e-08 -1.71757081898e-07 -3.76843102379e-08 1.26911401247e-08 1.42412692865e-08 -7.69035135564e-10 -4.41779853764e-09 2.64472686152e-09 -2.73670419353e-09 1.8079883303e-07 2.99602123519e-07 9.73000659708e-08 1.92614693013e-08 1.29041477246e-10 -3.78893483812e-10 5.84867213508e-09 4.0585188175e-09 -2.54050258903e-09 -4.2980425131e-07 4.60952328346e-08 8.33096968858e-08 5.44218369846e-08 -1.08680044774e-08 1.94744934503e-09 3.19087502458e-10 -5.44711844804e-09 -3.76192531488e-09 3.40172194156e-06 1.03959926362e-06 -4.41698632576e-07 1.93449807976e-06 -2.12492453634e-08 -4.50085091811e-07 -2.74245396601e-08 9.59221634005e-09 -1.53830321061e-09 3.65567814319e-10 -6.09761635252e-10 9.87691110638e-10 -7.3245612114e-09 -1.73146833419e-07 2.48674276034e-07 -1.30934323687e-08 -1.78176302822e-08 5.44359102738e-08 8.40948051639e-10 9.3133234843e-09 -1.38197985718e-10 -2.41389411679e-09 3.05390539428e-07 -2.4366389392e-07 1.1520294136e-07 -1.0801038045e-08 -8.50890195227e-09 8.15655926716e-10 5.43986513914e-09 -3.56801399273e-09 8.00374330252e-11 -1.06436687136e-07 4.61955165208e-07 2.88001788241e-08 -1.47574631668e-08 7.72041678782e-09 1.90239983368e-09 1.81979168737e-08 -8.42181296638e-09 -1.08777545032e-09 7.91214228156e-08 -2.48223222409e-07 6.41397362263e-08 -1.4401411919e-09 6.1831334755e-09 2.42753220441e-10 -4.66038618841e-09 -7.4197648018e-10 2.64056031554e-09 -4.4459575248e-08 1.6896372185e-07 -6.31085753135e-08 -7.00373593408e-09 1.3771523468e-08 -7.38217077436e-10 -2.4527552153e-08 4.44809257193e-09 -3.01863627659e-09 -7.7846202381e-08 -3.10268982399e-09 3.62680281775e-08 -2.05212935778e-08 -2.42169998093e-09 -2.73946594309e-10 -1.18341074115e-08 1.42451691347e-10 1.64032310551e-09 1.00491026647e-08 -1.33721190845e-07 4.67254585663e-09 -5.0642843723e-09 8.12992635227e-09 -1.16938027847e-10 -7.78123338779e-09 -3.95544355953e-09 8.44300179802e-10 3.78419002428e-08 -7.04003186725e-08 3.92993506765e-08 -4.2770495861e-09 -1.60117003704e-08 4.96931342831e-10 -1.02288890255e-08 -1.26250383502e-09 5.19973758724e-09 3.00744323589e-07 -5.0445777011e-08 -1.49518550913e-07 6.81202661323e-09 -9.82498375809e-09 1.17117382069e-09 3.58032593101e-09 -2.5620399379e-11 -2.61193349815e-09 3.00744323589e-07 -5.0445777011e-08 -1.49518550913e-07 2.04311426485e-07 1.40069634833e-07 -4.77205270928e-07 -5.42105170228e-08 -4.7517573742e-09 6.61612199413e-09 -4.73656353085e-10 1.04090239902e-08 1.3831702716e-09 -3.44524139557e-09 -2.69032647633e-07 -2.02903437217e-08 -4.04554073925e-08 3.80517253065e-08 -7.6081452949e-09 -8.60112455401e-11 1.08241210397e-08 4.04552780571e-09 3.80321258863e-10 -2.69032647633e-07 -2.02903437217e-08 -4.04554073925e-08 6.65282942234e-07 2.19771469906e-07 3.91480432364e-07 -1.08759867573e-07 -1.37333074811e-08 -2.18878565227e-08 1.61679930259e-09 4.42068129314e-08 8.15489636837e-10 -7.75923716337e-09 2.19771469906e-07 3.91480432364e-07 -1.08759867573e-07 -5.29550706869e-07 2.64725699394e-08 2.56651035535e-08 -1.1796296498e-07 -3.03594156574e-09 -6.14698989473e-10 -2.34546999273e-10 -7.49420983863e-09 2.91758833703e-09 3.81380807072e-09 2.64725699394e-08 2.56651035535e-08 -1.1796296498e-07 -1.59519355751e-07 2.64725699394e-08 2.56651035535e-08 -1.1796296498e-07 -1.59519355751e-07 2.06597210743e-07 -1.14140788613e-07 -5.64824411804e-08 2.70135944505e-09 5.93394220593e-09 -1.55760741598e-09 -5.45746642794e-09 3.50394291195e-09 -1.20916651757e-08 2.06597210743e-07 -1.14140788613e-07 -5.64824411804e-08 -2.03185688068e-07 -2.37865051855e-08 5.41254913005e-08 -8.93710100597e-09 1.46871420837e-08 -2.35946665148e-08 2.08438052863e-09 -6.02656915117e-09 -6.25238271628e-09 4.65090911031e-09 -2.37865051855e-08 5.41254913005e-08 -8.93710100597e-09 2.40703367827e-07 3.0979136108e-07 3.9168324073e-09 2.11214504368e-08 -2.87455562302e-08 1.48354568269e-08 -4.13437912082e-09 -2.36302085458e-09 -1.47190783455e-08 3.67002666739e-09 6.34552287648e-07 -2.17847064207e-07 2.13589149331e-07 -1.79462014246e-06 7.34971915721e-07 3.57628983967e-08 -1.68036183905e-07 -1.79462014246e-06 -4.40150120129e-07 1.93834663032e-07 1.78113858852e-08 -1.79462014246e-06 2.80322772449e-07 6.35397161188e-07 -1.28625761414e-07 6.08113493462e-09 6.79980494571e-08 4.18392026842e-09 -3.25727300907e-09 -3.71811681384e-09 -1.86024982017e-08 8.91513676799e-07 -1.18076281234e-06 2.34963322335e-06 4.26155155794e-06 -3.6256274006e-06 -4.35148506494e-06 -1.74763266831e-06 4.26155155794e-06 3.57508204114e-06 7.43843936084e-06 -9.87877839289e-07 4.26155155794e-06 0.000177994965036 -2.38155051393e-05 -6.97130363748e-07 -9.39051272342e-08 2.59605139905e-07 1.73008610211e-07 -1.20862261372e-08 7.48990234685e-09 2.11473116048e-09 1.2571223531e-08 -2.05982909543e-09 4.98355010306e-09 -1.92708887073e-06 -1.85306138977e-06 6.3292571258e-07 6.78559290784e-07 2.03025759676e-07 -3.00310455762e-07 -5.58165647672e-08 2.47890237266e-08 2.4001176943e-08 -1.35012856999e-09 -6.09157376683e-09 4.84136212085e-09 -5.06083479757e-09 3.52941794557e-07 5.38176139765e-07 1.72853728312e-07 3.93647905451e-08 -1.97231610806e-09 -8.52054704231e-10 1.47389677883e-08 7.04315480192e-09 -4.3187768818e-09 -7.6754339853e-07 5.15202344444e-08 1.45935999081e-07 1.00407116209e-07 -2.01891330764e-08 3.18309646795e-09 4.85075128635e-09 -1.11383573986e-08 -6.97724888188e-09 6.28037635467e-06 1.879026124e-06 -8.19793161977e-07 3.41646861767e-06 -1.08804102085e-07 -8.33440173484e-07 -6.10650647601e-08 1.58230519152e-08 -3.92227847413e-09 6.71502771828e-10 -3.1167187243e-09 1.76379952481e-09 -1.3268438584e-08 -3.24664094398e-07 4.74243872192e-07 -2.99565491717e-08 -3.26810391797e-08 1.01919319353e-07 1.51766196134e-09 1.93608502337e-08 1.19661377927e-10 -4.05059501968e-09 5.26233401694e-07 -4.59322625172e-07 2.06469478194e-07 -2.04554824868e-08 -1.63439632573e-08 1.41808223209e-09 7.4953071992e-09 -5.89746352579e-09 4.14438128707e-10 -1.57337158375e-07 8.19997351812e-07 5.4702788874e-08 -3.00535821882e-08 1.340062034e-08 3.45099273967e-09 2.99028250643e-08 -1.69595044869e-08 -2.9100694567e-09 1.69201407219e-07 -3.39027179255e-07 1.25875422959e-07 -1.50380576025e-09 1.20936756202e-08 4.29686748862e-10 -8.97001875389e-09 -1.17761949809e-09 4.26180861872e-09 4.88610527542e-08 3.03250375783e-07 -9.57598499599e-08 -2.26395826834e-08 2.49675076207e-08 -1.16192682619e-09 -3.98680334933e-08 9.02476503716e-09 -5.55878108762e-09 -1.54420084873e-07 5.22180178637e-08 8.00962996996e-08 -3.64465818159e-08 -6.13277781163e-09 -2.15486817311e-10 -1.98400867448e-08 -3.21647086769e-11 3.22300330501e-09 1.26690298514e-08 -2.14935396445e-07 -1.10320371236e-08 -7.29509317568e-09 1.03050728062e-08 -1.09224485795e-10 -1.23931382127e-08 -4.68779520574e-09 1.82357444747e-09 1.0015210485e-07 -5.24009232306e-08 7.33009991248e-08 -3.76235358428e-09 -2.85389041027e-08 8.45394147775e-10 -1.20602556729e-08 -2.62389968833e-09 9.91923709211e-09 5.16494942203e-07 -1.45353771968e-08 -2.66244525172e-07 1.18356626786e-08 -1.89404195285e-08 2.19734211647e-09 5.67129772954e-09 9.36006919049e-10 -4.83501920116e-09 5.16494942203e-07 -1.45353771968e-08 -2.66244525172e-07 3.45126351649e-07 2.88143012719e-07 -8.71016544462e-07 -9.2705916781e-08 -8.69083093598e-09 7.75931488499e-09 -6.78544282084e-10 2.02792825235e-08 2.36549617303e-09 -5.84383695261e-09 -5.95639409512e-07 -4.15574132651e-08 -8.72786825756e-08 6.54527596563e-08 -1.44770411039e-08 -2.50081809865e-10 1.41399798481e-08 6.17770008596e-09 5.9486014264e-10 -5.95639409512e-07 -4.15574132651e-08 -8.72786825756e-08 1.07288223442e-06 3.14763871172e-07 6.48345834339e-07 -1.75387223592e-07 -1.91769675481e-08 -4.20345248695e-08 3.00982829547e-09 8.26940381145e-08 -7.09794689576e-10 -1.45213878201e-08 3.14763871172e-07 6.48345834339e-07 -1.75387223592e-07 -8.7027875438e-07 1.60465896127e-07 9.36544455423e-08 -1.984717126e-07 -8.36399606739e-09 1.10620215436e-09 -4.68081966844e-10 -1.22707475447e-08 4.19935667872e-09 6.90685669071e-09 1.60465896127e-07 9.36544455423e-08 -1.984717126e-07 -3.03484404035e-07 1.60465896127e-07 9.36544455423e-08 -1.984717126e-07 -3.03484404035e-07 4.95611241956e-07 -1.35066489912e-07 -1.19883797992e-07 7.46061616451e-09 1.41634378928e-08 -3.12544815092e-09 -9.6648321096e-09 5.9338543493e-09 -2.06830848031e-08 4.95611241956e-07 -1.35066489912e-07 -1.19883797992e-07 -2.90053404383e-07 2.3669304663e-08 1.50704614424e-07 -1.31537873352e-08 2.9321214608e-08 -4.2111023341e-08 4.00905892577e-09 -1.10946675664e-08 -1.13658670153e-08 8.13974709302e-09 2.3669304663e-08 1.50704614424e-07 -1.31537873352e-08 5.87900415154e-07 5.50545999143e-07 6.99310070304e-08 5.3110967628e-08 -6.4522980644e-08 3.24455201369e-08 -7.57070297772e-09 -6.41751314216e-09 -2.53972712083e-08 6.453926077e-09 1.13153547711e-06 -3.26799264336e-07 3.97431046673e-07 -3.44579487392e-06 1.31118377381e-06 1.2690285229e-07 -2.85287485634e-07 -3.44579487392e-06 -7.91081253499e-07 4.09689433138e-07 4.71893418456e-08 -3.44579487392e-06 4.18896391521e-07 1.20895395322e-06 -2.46559430194e-07 5.84372387842e-09 1.29645299137e-07 6.79744165362e-09 -1.33018172619e-09 -4.38620838163e-09 -3.56654193353e-08 1.56703111413e-06 -2.20274002421e-06 4.40890119887e-06 7.52697976846e-06 -6.91851158781e-06 -8.15900718732e-06 -3.2878973047e-06 7.52697976846e-06 6.60816964824e-06 1.39886090712e-05 -1.86068218475e-06 7.52697976846e-06 3.25972122692e-06 1.24000188496e-07 8.27959948376e-09 -2.96568069185e-08 -2.19361046199e-08 1.44445026043e-09 -1.06096620822e-09 -2.7531703731e-10 -1.03327255136e-09 1.43832844608e-10 -7.4948895623e-10 6.62044907368e-08 3.70991739917e-08 -3.6468553009e-08 -9.54921391454e-08 -1.37013842565e-08 4.31121925837e-08 9.27907719661e-09 -2.77272386431e-09 -2.9742668897e-09 1.39187516686e-10 5.05624551032e-10 -8.665016294e-10 7.58352127475e-10 -4.83735095906e-08 -7.31462810432e-08 -1.95048291617e-08 -5.30001046919e-09 -9.13293916949e-11 6.55798245856e-11 -1.70886136539e-09 -9.98091385889e-10 5.7009543209e-10 1.16025164692e-07 -9.35238780303e-09 -1.18862517702e-08 -1.37877534936e-08 2.92519033708e-09 -4.8467255084e-10 -7.26561534304e-10 1.68262572039e-09 9.20680900565e-10 -9.11347288681e-07 -2.75747192945e-07 1.28887703132e-07 -4.80470638432e-07 2.16096581141e-08 1.1342943689e-07 7.23900613859e-09 -2.41380106643e-09 4.52674645897e-10 -4.94668480434e-11 8.20136662435e-10 -3.08812591305e-10 1.90052020911e-09 4.53423765188e-08 -5.53071417193e-08 6.68046552682e-09 4.35760210201e-09 -1.32126951654e-08 -2.53485351008e-10 -2.71891938376e-09 -1.57571040242e-10 6.46585395448e-10 -7.0302472714e-08 6.5540468998e-08 -2.89288465471e-08 3.05284772304e-09 2.04278628155e-09 -2.1324719961e-10 -1.282705827e-09 9.27132808316e-10 3.38325471468e-11 4.3085650315e-08 -1.07714916362e-07 -7.64850729741e-09 3.97701074916e-09 -2.14397810204e-09 -1.74079463043e-10 -4.14680032698e-09 2.54228794526e-09 3.74237861256e-10 -1.68157898389e-08 4.73081811544e-08 -1.36134516499e-08 3.75191484883e-10 -1.37324823191e-09 -7.52674762982e-11 1.43635351495e-09 2.69071908052e-10 -4.82111937228e-10 4.24318427612e-09 -3.35732262933e-08 1.53607227239e-08 2.7672430982e-09 -2.80872959259e-09 1.4748013949e-10 5.83301649158e-09 -1.08743172728e-09 6.0687368329e-10 2.33145437367e-08 -6.33525862754e-09 -7.24431770854e-09 5.74373916891e-09 7.75418864592e-10 -7.04560410963e-12 3.19188527173e-09 1.21036149796e-10 -3.35888326646e-10 8.89868918537e-09 3.67139267985e-08 3.71585566738e-09 4.89153605553e-10 -1.86156690077e-09 1.19277558793e-10 2.0801420436e-09 8.06003295884e-10 -4.08791714779e-10 -2.43789008787e-08 1.3466409747e-08 -9.37236915394e-09 -2.63968313202e-11 4.90565089047e-09 -8.79758296871e-11 2.00995630324e-09 3.46441534553e-10 -1.32045303933e-09 -7.34990525048e-08 9.73187481214e-09 3.22708324299e-08 -1.59663737001e-09 2.13541865864e-09 -2.12622197603e-10 -9.77757896645e-10 -1.45303246913e-10 4.55748767705e-10 -7.34990525048e-08 9.73187481214e-09 3.22708324299e-08 -3.51503790267e-08 -3.61486678772e-08 1.17486649912e-07 6.96759217993e-09 1.20099754576e-09 -1.4168500114e-09 1.14284338682e-10 -2.72460603266e-09 -3.5254813718e-10 8.35542688575e-10 4.98549723423e-08 5.72806616863e-09 1.34547852886e-08 -9.48742547729e-09 1.95997359191e-09 6.59621689186e-11 -2.66869732213e-09 -8.55848347414e-10 -3.30736561067e-10 4.98549723423e-08 5.72806616863e-09 1.34547852886e-08 -1.51158327313e-07 -4.17841843943e-08 -9.45937031419e-08 2.67023708004e-08 2.71622502172e-09 5.52709230381e-09 -4.62074987283e-10 -1.01033145293e-08 1.74180822224e-10 2.07624766767e-09 -4.17841843943e-08 -9.45937031419e-08 2.67023708004e-08 1.00060674217e-07 -2.32454208962e-08 -9.40000325515e-09 2.50753243088e-08 6.5594308674e-10 -1.01846943286e-10 1.43009118317e-10 2.25895622177e-09 -6.87078994871e-10 -8.88492351387e-10 -2.32454208962e-08 -9.40000325515e-09 2.50753243088e-08 5.39279916701e-08 -2.32454208962e-08 -9.40000325515e-09 2.50753243088e-08 5.39279916701e-08 -6.96940070059e-08 2.39161795097e-08 1.10578212113e-08 -1.03756918506e-09 -1.20449923602e-09 3.92565057041e-10 1.17500027586e-09 -1.02556401608e-09 2.7543055744e-09 -6.96940070059e-08 2.39161795097e-08 1.10578212113e-08 5.13907090415e-08 5.0579418955e-10 -3.06417966949e-09 7.41629935069e-09 -3.9232448393e-09 5.73140903124e-09 -6.70261069349e-10 1.26521439269e-09 1.43616896577e-09 -1.35399629938e-09 5.0579418955e-10 -3.06417966949e-09 7.41629935069e-09 -1.14238314612e-07 -8.81690393363e-08 1.14768184242e-08 -6.19891729974e-09 8.5736640604e-09 -3.75586721565e-09 7.55400983768e-10 5.43308305055e-10 3.37359018567e-09 -8.89851525473e-10 -2.07453156411e-07 9.29303075685e-08 -7.68919645533e-08 3.88766960972e-07 -2.44337109165e-07 -2.20185596608e-10 6.32783490664e-08 3.88766960972e-07 1.87283147567e-07 -5.82796666994e-08 -4.98313641233e-09 3.88766960972e-07 -5.12096868703e-08 -1.40712022934e-07 2.90149920025e-08 -1.55727443234e-09 -1.66224058794e-08 -9.75285655462e-10 7.18440459172e-11 9.29274971365e-10 5.21964459788e-09 -2.00905381269e-07 3.04110251811e-07 -5.77971625411e-07 -1.02681200905e-06 9.05453639236e-07 1.08069816562e-06 4.25549628626e-07 -1.02681200905e-06 -8.58177318578e-07 -1.80694448623e-06 2.39466972792e-07 -1.02681200905e-06 4.92529948498e-06 -2.40109794721e-08 -8.80903919206e-08 -1.33710409032e-08 1.18805893447e-08 8.25273803672e-09 1.30146294562e-09 -8.01874558032e-10 1.97101646713e-10 -8.8085174971e-10 1.99344933652e-07 1.69317826725e-07 -6.94075428226e-08 1.13952677247e-06 8.22556686263e-08 -4.94449297644e-08 -5.43088056315e-09 1.65702621048e-08 1.49953717021e-08 1.02771828934e-09 -1.55583144701e-08 5.0472237439e-10 1.61697894179e-09 -8.58037640974e-08 7.13846385278e-08 4.41700813231e-09 1.93546884773e-08 1.29601381637e-08 7.44360171189e-10 -1.61122542954e-09 1.98619710641e-10 -3.98421347115e-10 4.75588843862e-08 9.12542720055e-09 -1.06166016622e-09 1.72419036399e-08 9.8744793665e-09 1.5073442018e-09 -1.06671819253e-09 5.66019204005e-10 -6.33709003487e-10 8.13698684883e-09 -1.09656062706e-09 4.34005798172e-09 1.43702504554e-06 5.91807397869e-08 -3.26748014999e-08 -8.0936981933e-09 9.65340254867e-09 1.66296742301e-08 1.40336617438e-09 3.20761450368e-10 6.16852692578e-10 4.74591618808e-10 -1.35298707676e-08 -2.19079807542e-09 -3.26726277295e-09 1.43196539833e-08 1.30616484505e-08 1.19933310397e-09 3.3036725208e-09 5.84401245137e-10 -1.15121371182e-09 -2.28399607189e-08 6.19874341744e-08 -1.60338733747e-08 7.84949555692e-09 1.46610567909e-08 8.67858803971e-10 -3.93543010025e-09 8.22664945221e-10 -1.3128544689e-09 -1.98340782447e-08 2.25848226132e-09 -1.36973108654e-08 1.23521756223e-08 6.17477433483e-09 9.648903951e-10 -7.3017965405e-10 4.412298501e-10 7.51860554795e-10 -2.33087169238e-08 -5.39551576851e-09 1.31964022434e-08 1.60829832587e-08 1.3048758467e-08 9.14930171813e-10 -2.3630177774e-09 5.67001306537e-10 -4.63978881165e-10 -7.05915783674e-08 -5.97029604514e-08 -3.46288863911e-09 1.09290564896e-08 1.42932896343e-08 8.95983265054e-10 7.88838203212e-10 -1.71739249228e-10 6.03633288758e-10 -1.05682792645e-07 -4.71438513257e-08 1.53578178237e-08 1.297503018e-08 1.12111458771e-08 5.91421305782e-10 2.61764269637e-09 -1.97910497479e-10 -4.77498145597e-10 -3.69466922559e-08 -1.06542500201e-08 -8.28367187924e-09 9.09475746376e-09 9.96912227934e-09 1.08165903354e-09 -8.51173381449e-11 2.19279202298e-09 1.14144225543e-09 -5.56762587414e-08 -1.19000635627e-07 4.51664590536e-09 1.30731548029e-08 6.68008261388e-09 6.79129731617e-10 3.25225063263e-10 -9.56057065373e-10 -3.84583234299e-10 1.98104683632e-08 -1.16151863145e-07 -4.52828005365e-09 1.0160895388e-08 1.9969505458e-08 7.36075630707e-10 1.74149904555e-09 8.73170915498e-10 7.30577618997e-11 1.98104683632e-08 -1.16151863145e-07 -4.52828005365e-09 1.06203666942e-06 8.13651395249e-09 -8.41023361951e-08 -3.35958246125e-08 9.57610192416e-09 9.2743167009e-09 1.1432292145e-09 1.75092537987e-09 -5.57929256715e-10 -1.88619284221e-10 9.90228774943e-08 7.59814059645e-08 1.11746087572e-08 1.29194764414e-08 9.31126990516e-09 8.55047005679e-10 -7.7006470406e-09 -3.81208507553e-10 -1.07161569537e-09 9.90228774943e-08 7.59814059645e-08 1.11746087572e-08 8.40350206706e-07 -6.82657159117e-08 1.034152025e-07 -3.67137339326e-08 1.25188312863e-08 1.14204583263e-08 7.01200816272e-10 5.99187151314e-09 -4.70884390185e-10 4.55253166401e-11 -6.82657159117e-08 1.034152025e-07 -3.67137339326e-08 8.50243459275e-07 5.25116948734e-08 -6.70310627369e-08 -2.01663246289e-08 1.15082368184e-08 5.18497905972e-09 1.4580624574e-09 3.14846920651e-09 1.70800145165e-10 1.75830456424e-09 5.25116948734e-08 -6.70310627369e-08 -2.01663246289e-08 8.54807243625e-07 5.25116948734e-08 -6.70310627369e-08 -2.01663246289e-08 8.54807243625e-07 5.69368943014e-09 1.72791187627e-08 -7.94463629131e-09 1.19559651441e-08 4.54543802582e-09 1.37842832096e-09 7.75241978827e-10 -6.86753853027e-10 -8.93537663515e-10 5.69368943014e-09 1.72791187627e-08 -7.94463629131e-09 8.23364537625e-07 4.26707178762e-08 -1.04496045881e-07 -8.89166625272e-09 1.17662275416e-08 1.28433023445e-08 2.10578481319e-09 -3.57563385263e-09 -1.90453666554e-09 4.78698863652e-09 4.26707178762e-08 -1.04496045881e-07 -8.89166625272e-09 1.27923354447e-06 6.88725784832e-08 6.39277144332e-09 -2.32788359174e-08 1.1894459123e-08 1.02371536028e-08 1.20045236316e-09 -1.44064475379e-09 -2.79745089901e-09 -5.59359491003e-10 7.08689999677e-08 5.02950951284e-09 -2.20956681848e-08 1.17870622258e-06 7.14863153113e-08 6.58854059268e-09 -2.44416555003e-08 1.17870622258e-06 6.42624201706e-08 7.56026422443e-09 -2.32991840672e-08 1.17870622258e-06 -1.21706760718e-07 5.96182785206e-09 9.83231556086e-09 1.25373167483e-08 1.81982727059e-08 2.87593422555e-09 6.86620208705e-09 -2.38042642146e-09 -6.94946587463e-09 -2.15530428184e-07 2.84759807678e-07 -3.70604214541e-07 2.10196133028e-06 4.77894063779e-07 7.71496092751e-07 2.5836540821e-07 2.10196133028e-06 -6.2748391775e-07 -1.03837041687e-06 1.41735753014e-07 2.10196133028e-06 6.72607958251e-07 -3.47921195597e-08 -2.72365686975e-08 -2.25679934931e-09 5.06072823232e-10 4.26434945677e-11 -1.18435753091e-09 -5.48601421957e-10 -8.81005997993e-11 2.1953804591e-07 -5.56935981463e-07 8.64315794048e-08 -3.37442294553e-08 2.97876000548e-08 2.28435320302e-08 7.52275122007e-09 9.44308995357e-10 -1.11994213169e-09 -8.06748473544e-11 5.34212753094e-10 4.26707799374e-10 -2.05643249764e-11 -3.79842091104e-08 3.5150256926e-09 2.65175201026e-09 -4.35173518064e-09 -5.21326635881e-10 4.00269871944e-11 -3.27320484326e-10 -8.49704899047e-11 -2.68217448536e-10 -2.38521259008e-08 -3.23793367386e-09 6.59604060272e-09 -2.41597992496e-09 1.13689161975e-10 -3.73985346015e-11 -1.19457281322e-10 7.47132499924e-10 -8.62041047147e-11 -3.34187324877e-08 -5.71852801844e-09 7.90688852338e-09 -8.21908733136e-08 -4.51656892806e-08 -1.7396999577e-08 -1.53311448322e-08 8.68605254324e-10 1.03256185487e-09 -2.56233989991e-10 -1.31737183622e-10 1.76494835411e-10 -3.08578724642e-10 -3.26803010446e-08 2.27391689239e-08 -1.2372506272e-09 8.18895968278e-10 -3.26352706793e-10 1.81522720838e-11 2.4311857845e-09 -3.00866834911e-10 8.52417902864e-11 3.070700772e-08 -4.59766040216e-11 4.73376030352e-09 2.43384846608e-09 3.1721818675e-10 -1.52857810346e-10 2.46423381601e-10 -6.6666163685e-10 8.3712100886e-11 -2.32108899254e-08 1.02448272431e-08 -4.46514676013e-09 -7.57725438188e-09 1.37758908924e-09 2.15081400625e-10 6.59173607606e-10 -1.63011403454e-10 1.27995916492e-10 -5.18629511004e-08 7.52399475933e-09 -7.22626094823e-09 -5.41710116691e-10 3.43090439578e-10 5.79571476292e-11 1.61714937319e-09 -5.06560173876e-10 -2.17952950748e-10 -6.89853299606e-09 2.63982088086e-08 1.27383029851e-09 2.9130747237e-10 -1.44817209699e-09 9.20836598366e-11 -2.50673534661e-10 5.65898602691e-11 8.62120720397e-11 -2.91872728012e-08 -1.52419147727e-08 -6.82627938623e-09 -9.61582423655e-10 -1.03515030025e-09 2.20971396076e-11 -1.31149367694e-09 2.75598050363e-10 1.02480476704e-10 -4.76745673094e-08 -2.78735812308e-08 -2.25025277881e-09 3.82184753002e-09 -5.21665598993e-10 -1.41331993754e-10 1.44802893031e-10 -3.62719516948e-10 -3.8084981944e-10 -5.08909886156e-08 4.53957144888e-09 -2.62549398974e-10 -5.9012255453e-10 1.31327225521e-09 -1.72522665123e-11 4.05848863664e-10 1.56461996238e-10 4.34752568229e-10 -5.2975236802e-08 -1.03560640324e-09 3.38952378962e-09 -8.13718628697e-10 5.34613628666e-10 5.99495711987e-12 -2.35122090055e-10 -5.172250369e-10 -2.82559517307e-10 -5.2975236802e-08 -1.03560640324e-09 3.38952378962e-09 -1.77277649145e-09 7.02983584948e-09 -2.12777849225e-08 -7.56338190495e-09 2.38773502829e-09 -9.61901753552e-10 5.59540821908e-11 -6.23928142156e-11 -6.89399787179e-11 2.00694475582e-10 3.02454955589e-08 -1.03914374983e-08 2.77665862736e-09 -5.09396921202e-10 -2.43576599786e-11 -3.93884801725e-11 6.82429564483e-10 3.43323334738e-10 -1.60872528377e-11 3.02454955589e-08 -1.03914374983e-08 2.77665862736e-09 -2.43905582412e-08 8.50614084908e-09 -8.45749815556e-09 -9.09900333902e-09 3.98099061273e-09 -1.43720065206e-09 -1.30063363959e-10 -2.15040069674e-09 -2.70221243128e-10 -1.6766055247e-11 8.50614084908e-09 -8.45749815556e-09 -9.09900333902e-09 1.53590664906e-08 -2.14793924415e-08 6.31537236266e-09 2.98143431863e-09 1.78480643152e-09 5.63634338023e-10 -1.95229806084e-10 -1.05744202851e-09 5.23489919568e-10 2.47272856977e-10 -2.14793924415e-08 6.31537236266e-09 2.98143431863e-09 4.05920260916e-09 -2.14793924415e-08 6.31537236266e-09 2.98143431863e-09 4.05920260916e-09 -5.78828246144e-09 1.50099257678e-08 -2.38985284808e-08 5.0342136583e-10 1.38817483608e-09 -1.31257450246e-10 -8.71883812421e-10 9.900755818e-10 -1.76723971648e-11 -5.78828246144e-09 1.50099257678e-08 -2.38985284808e-08 1.64326862587e-08 -6.47060440125e-08 8.2034121101e-09 -4.55688537943e-09 -7.30797728786e-09 -4.08833795236e-10 2.53732335471e-10 9.11350425957e-10 6.95258353756e-11 1.4706891667e-10 -6.47060440125e-08 8.2034121101e-09 -4.55688537943e-09 -1.16127088125e-07 5.27100993806e-08 -2.02978151228e-08 -5.61798888417e-09 -9.72877681107e-10 -3.25788737802e-10 -2.24618727894e-11 1.16517696133e-09 2.43509296489e-10 -6.45408285274e-11 -1.75713503155e-07 1.3568187342e-07 -1.40991925699e-07 -4.98188981978e-08 -2.46344577688e-07 -4.26970402905e-08 1.27427783402e-07 -4.98188981978e-08 5.80188378984e-07 -1.53878278498e-07 -3.28982435558e-09 -4.98188981978e-08 7.30492750302e-11 7.88503853604e-08 -2.20871582757e-08 -4.50306999257e-09 -2.66509163524e-09 -1.49894713353e-10 -1.41400109808e-09 1.34960049597e-11 3.60536117668e-11 1.2804567927e-08 4.10185485099e-08 2.95366474197e-08 -2.90894829482e-07 -8.12905265371e-08 -2.50297339692e-08 -5.58121638118e-08 -2.90894829482e-07 6.87051064352e-08 2.2056234154e-07 -3.99859584351e-08 -2.90894829482e-07 6.39665836209e-07 -3.62890740326e-09 4.24948727981e-10 6.87772999975e-10 1.89273928027e-11 -8.90797696629e-10 -2.46761461456e-10 -4.92521025052e-11 -4.05685153448e-07 2.12227342078e-07 8.94223483913e-08 4.56792442233e-08 -6.50768169399e-09 3.87969681916e-08 -1.22109670816e-09 -1.14004607044e-09 2.35621647861e-11 3.23098111792e-11 -1.41983189611e-09 -6.57338480477e-11 5.01910191958e-10 1.05791055924e-08 -1.09963838894e-08 5.22409390413e-10 5.04839544781e-10 -1.62904266529e-09 -2.54495291142e-11 -6.71436126834e-11 -2.71758132598e-11 4.87621361415e-11 2.38897135119e-08 -1.40695732558e-08 -5.5497095008e-09 -9.51152410765e-11 -7.22951630916e-10 2.37765534697e-11 -2.15340396663e-09 2.17563722117e-10 -4.74548754112e-10 -2.12030283227e-07 -7.52429688963e-08 2.67768249243e-08 -2.16801995303e-08 -1.9468146925e-08 4.83408886196e-08 8.83235641769e-09 -3.25435114901e-11 8.59837381067e-10 -1.64989261449e-10 5.0078231429e-10 2.67870694276e-11 -1.12179548731e-09 -1.61219114055e-08 -3.60181213867e-08 -1.50077358964e-08 6.05980847944e-10 -2.32961459999e-09 3.94290461924e-11 -1.82176792707e-09 4.46332536002e-10 1.12200910561e-10 5.58515810648e-09 -1.21158840799e-09 -1.48625185484e-09 -1.03293280526e-09 3.76596106127e-10 4.04249104916e-11 -9.39829513336e-13 2.54441533075e-10 1.62636879831e-10 -3.44084957373e-08 -3.33637082435e-08 1.58211111797e-08 -1.73064946329e-09 2.35685301898e-09 3.31869969764e-11 -1.14163060321e-09 -2.43618409809e-10 2.79241609152e-10 6.07122638087e-09 -1.11260578578e-08 3.7729300612e-09 7.39401046298e-10 -3.17859980364e-11 -6.13476955855e-11 -5.36549945522e-10 5.08422729185e-11 -1.53345674294e-10 -1.38830551853e-08 2.47973652911e-09 5.36546123594e-09 -9.62808510941e-10 -8.00887841423e-10 6.2186166155e-11 -9.39895532769e-11 1.29129027351e-10 2.64608498811e-10 4.99540982074e-09 2.406177863e-08 -2.65063608816e-09 9.16685057435e-10 3.71403005534e-10 -8.89319967856e-11 -6.63897955303e-10 -1.35126848156e-10 3.93143438506e-10 3.68000748262e-08 -1.08083272711e-07 -1.16159718438e-08 -3.46217519311e-10 -1.49226913111e-09 1.29664222173e-10 -1.42450415215e-09 7.86427980716e-11 6.29990768517e-10 -1.26645276241e-08 2.29256838097e-08 2.26942967865e-08 4.51467187118e-10 -1.96220313967e-09 -7.36374133898e-11 -1.36133238046e-09 1.66800268479e-11 8.50933787862e-10 -7.9884908044e-09 -3.25998090119e-08 7.86451574975e-09 4.50632498457e-11 5.02345562443e-11 2.40916859133e-11 -7.74001477053e-10 -1.37810787691e-10 -5.74149752983e-10 -7.9884908044e-09 -3.25998090119e-08 7.86451574975e-09 9.54215025327e-09 -4.6887212995e-09 5.05584387709e-08 -9.11342965476e-11 3.36862296706e-10 -1.06246561243e-09 -6.46975687178e-11 5.50844961556e-10 2.22952637941e-10 -1.96351312693e-10 -1.75128575959e-08 -4.93427262603e-08 -4.00834180199e-09 -1.48621734857e-09 3.72893233655e-09 1.58206143007e-10 3.87521051195e-10 3.85533447934e-10 1.33960887235e-09 -1.75128575959e-08 -4.93427262603e-08 -4.00834180199e-09 1.22451135275e-07 -7.43069568118e-08 -1.86342371778e-08 8.28707313873e-09 1.34385070632e-09 4.23627962354e-10 3.51324528593e-11 2.287234246e-09 -8.21652607167e-11 6.97147865431e-12 -7.43069568118e-08 -1.86342371778e-08 8.28707313873e-09 5.54348837614e-08 3.59350548574e-08 2.40020112657e-08 1.12572879304e-08 2.07852646288e-10 2.46645853199e-09 2.49374914789e-11 -1.32461172479e-09 -2.44860917119e-11 4.27558440506e-10 3.59350548574e-08 2.40020112657e-08 1.12572879304e-08 8.68646290054e-08 3.59350548574e-08 2.40020112657e-08 1.12572879304e-08 8.68646290054e-08 1.42831658911e-08 4.35181796794e-08 -8.58161132519e-09 -1.41331711207e-09 1.78243297927e-09 2.854742141e-11 3.22577634922e-10 -2.70244324144e-10 1.73060384606e-10 1.42831658911e-08 4.35181796794e-08 -8.58161132519e-09 2.79866653991e-08 -1.18546861504e-08 -4.3159581835e-08 -1.48930915324e-10 5.74679477095e-10 -2.63124844766e-10 1.12627305976e-10 1.70982999503e-09 1.66706657277e-10 -2.75622254261e-10 -1.18546861504e-08 -4.3159581835e-08 -1.48930915324e-10 3.83391027561e-08 -2.77816580341e-08 -4.61889696887e-10 -1.95143725453e-08 -7.15559841953e-09 1.14613413082e-09 -2.58573423214e-10 4.07634682434e-09 2.35659577627e-11 -3.8203045333e-10 -4.09735629641e-07 2.60356435851e-07 -2.45877201274e-07 -2.65962131065e-07 -5.27839972351e-07 -3.79163073612e-08 2.02955462297e-07 -2.65962131065e-07 8.5423062789e-07 -2.23825797581e-07 -1.56213786586e-08 -2.65962131065e-07 1.06966726791e-08 7.82223704546e-08 -3.19280529235e-08 1.49514687158e-10 -1.62676994744e-09 -3.30598375835e-10 -1.30713305226e-09 4.33923340274e-10 1.18737844798e-09 9.27264798779e-08 -1.65530033925e-07 3.00686691934e-07 -1.75933120282e-07 -5.13532888564e-07 -5.91082399333e-07 -2.4921993911e-07 -1.75933120282e-07 4.52896426723e-07 9.91279544622e-07 -1.47250911594e-07 -1.75933120282e-07 6.25362342608e-08 -1.72305138873e-10 2.78776142091e-10 -8.79129068041e-11 2.34457879779e-10 5.73675060993e-11 -2.09756035117e-10 3.76525776721e-07 4.6169007447e-07 -3.87614172209e-08 -2.62782098769e-08 -1.2446484781e-08 -8.37528460555e-09 -1.63722908361e-10 4.48634992377e-10 -1.40741773735e-10 -6.66862157191e-11 7.54616477503e-11 -1.55280295317e-10 -5.75976210007e-11 2.33244273802e-09 -5.63028081799e-09 -4.84015931445e-10 -7.27209522297e-10 1.03951328443e-10 -1.57115277432e-11 7.38758974076e-11 4.79960619852e-11 2.00419024386e-11 2.50197451365e-09 2.62150723447e-09 -6.30287801222e-09 -3.51531432119e-10 -5.37348323732e-11 6.43407619493e-11 -1.47508374693e-10 5.50335175123e-11 -8.87632548078e-11 -1.2469517607e-07 -3.03603583325e-08 1.11260941985e-08 1.0478715484e-08 -3.59846598341e-09 8.39153940332e-09 8.05113678165e-09 -4.15515000513e-10 3.12531714914e-10 1.67018365132e-11 8.60220160912e-11 -1.86481040156e-10 4.75430750183e-12 -5.27960505034e-09 -9.75535454896e-09 8.10779324228e-10 5.31990098234e-10 8.88459273097e-11 -1.16119101232e-10 -1.32620070292e-10 -9.80957278897e-11 3.25784995545e-13 4.72581404857e-09 -3.76810122852e-09 -1.8523704853e-09 -4.05759026257e-10 -8.79881993566e-11 1.63255219864e-11 1.04306862907e-10 1.04060931326e-11 -3.03878816281e-11 2.49541595996e-09 4.58258018543e-09 -8.25701037435e-09 4.51570885793e-10 1.86038104551e-10 -7.45532641875e-11 -2.16841050869e-11 1.31687794008e-10 5.90958038176e-11 -3.6313694525e-09 2.24115347434e-10 -4.88148143375e-09 3.40728096283e-10 -2.51877313742e-10 -3.05115556505e-11 -1.43521130538e-10 -2.73871172857e-11 -6.24493158109e-11 6.92248790721e-09 -8.67931591331e-09 1.06594105323e-09 2.39051684726e-10 -3.92728204782e-11 1.03119746852e-13 -9.96877121159e-11 6.96692641927e-11 -1.11548171046e-10 -3.37244917431e-09 2.11589627998e-09 2.01738254362e-10 2.59249123755e-11 -3.16037023187e-10 5.83662063242e-12 -3.09116490831e-10 1.37400187586e-10 4.83083920985e-11 -8.59766487996e-09 -2.79034907096e-09 1.14434898551e-09 -9.24869292281e-10 5.96869424883e-10 3.62584277572e-11 1.86803926429e-10 1.78993366006e-11 5.51692925588e-11 1.53017371089e-09 -5.32556816751e-09 3.70943541835e-09 -1.56157900184e-10 2.73973734112e-10 -1.99779313609e-12 4.29707794667e-10 -3.22281577562e-11 8.26279627879e-11 -8.49808535186e-09 5.70560115503e-09 3.07206206685e-09 -1.43211057967e-10 -4.18634554042e-10 4.61660245291e-11 6.11532162355e-11 -3.72785123748e-10 -8.66902548805e-11 -8.49808535186e-09 5.70560115503e-09 3.07206206685e-09 -2.8535889185e-09 7.77162467274e-09 -7.13632280351e-09 7.64188577178e-10 3.33484198138e-10 -3.92751395789e-10 -1.79649852765e-11 -6.93016005427e-11 1.51869194627e-11 -4.99653169231e-11 -1.50263652841e-08 1.08247770507e-08 6.88920507418e-09 -4.36178813266e-10 1.32100726884e-10 -9.44742952638e-11 -1.1139012387e-10 -1.51963593035e-10 6.50275977879e-11 -1.50263652841e-08 1.08247770507e-08 6.88920507418e-09 -3.37325899335e-08 1.09739826081e-08 1.95228837745e-08 1.47290091591e-09 -8.13953563112e-10 3.64441027847e-10 9.37711406173e-11 -2.40287032311e-10 1.42483400598e-10 -6.3605923536e-11 1.09739826081e-08 1.95228837745e-08 1.47290091591e-09 1.83248702205e-08 6.37931030145e-09 1.13813723033e-09 1.42580175705e-09 -5.48185588379e-10 -5.7834182741e-11 6.55418364959e-11 1.54328589812e-10 -3.49237304763e-11 -3.32274486495e-11 6.37931030145e-09 1.13813723033e-09 1.42580175705e-09 3.84807931516e-09 6.37931030145e-09 1.13813723033e-09 1.42580175705e-09 3.84807931516e-09 2.24120529514e-09 -5.51662241179e-09 3.91811487396e-09 1.83201151422e-10 -1.41302821315e-10 -3.52713179639e-11 -2.75892997933e-10 2.22843166652e-10 9.03935466714e-11 2.24120529514e-09 -5.51662241179e-09 3.91811487396e-09 -9.99454243235e-09 1.07089649193e-08 -9.15300314214e-09 -2.9181677495e-09 3.09191485256e-10 -4.68697959028e-10 1.33151442004e-10 1.16718255084e-10 -9.83008048327e-11 9.38279007392e-11 1.07089649193e-08 -9.15300314214e-09 -2.9181677495e-09 3.16000852772e-08 -1.48607760555e-08 4.47195512054e-09 1.55728891857e-09 -1.16227259611e-11 -2.44042374064e-10 3.39108558479e-11 3.8951783269e-12 1.16408934947e-10 2.15409335084e-10 -1.44576656469e-07 9.30488027028e-08 -7.5318082996e-08 2.61019737509e-09 -1.84686224465e-07 -8.24798791939e-09 7.71105561635e-08 2.61019737509e-09 2.84680552767e-07 -7.13849494218e-08 2.87939358823e-09 2.61019737509e-09 4.71420893222e-10 9.04333200734e-09 3.08538735994e-09 -1.20434353542e-10 3.12957513881e-10 7.36443203765e-11 2.88481405111e-10 1.2201088373e-10 1.24207810783e-10 -1.43751320091e-08 5.31600145921e-08 -5.71144665008e-08 3.46867152372e-08 9.53515892089e-08 1.30180623581e-07 4.2412987822e-08 3.46867152372e-08 -7.95621945202e-08 -1.56210642151e-07 2.39576407586e-08 3.46867152372e-08 3.25100998093e-09 -5.68605260916e-10 -4.34756804506e-11 -1.81500566035e-10 -1.30841282555e-10 3.25207903153e-11 -9.36401461841e-08 -1.04890483461e-07 2.27543459566e-08 6.11368357901e-08 -2.92529332907e-09 -7.48488644076e-10 2.82329026272e-10 3.4092812663e-10 1.08492022218e-10 9.96934063312e-12 -2.83275854795e-11 5.6394940948e-12 -5.46628330649e-12 -3.26216003766e-09 1.0241850787e-09 1.27147682059e-10 3.53546279969e-10 1.93832915218e-10 4.79523024431e-12 -6.80961508748e-11 1.61932977895e-11 1.03363949966e-12 1.37822485571e-10 6.42472438945e-10 -1.52486016248e-10 2.45238311967e-10 1.52165626623e-10 6.85621948924e-12 -7.3474837944e-11 3.2989899908e-11 -5.51298132368e-12 8.41877858705e-08 2.24363929832e-08 -1.16692886288e-08 1.56379012497e-08 -3.14897420121e-09 -6.26270136318e-10 -1.775343796e-10 3.06952598475e-10 1.49885393668e-10 8.09399264925e-12 -1.84375738081e-10 -7.39024631984e-11 1.06418228948e-11 -1.31700061617e-09 -1.92468239062e-09 -4.5693415814e-10 8.24327810904e-11 1.20243561554e-10 1.30373104118e-11 5.67357101916e-11 1.76290172024e-12 3.75013530693e-12 2.68453708825e-09 -3.31170640316e-10 -4.79962902206e-10 1.4625328154e-10 3.08189121953e-11 1.49842384061e-11 -1.09620341265e-10 -2.44646393359e-12 -7.08616082723e-12 2.39351950014e-09 -1.24772640252e-09 1.14380946462e-10 -1.06455587377e-10 1.79822023509e-10 1.12567123803e-11 -3.90512190821e-11 2.06650388474e-11 -6.15510109645e-12 2.64658382688e-09 -1.22503972184e-09 3.9443574772e-10 2.76097103079e-10 4.98337496444e-11 1.2177297863e-11 -4.33119515412e-11 2.73748897329e-11 -5.23451682665e-12 -1.7635053978e-09 4.95021407118e-10 4.85209584079e-10 -2.39900176598e-11 1.58946594315e-10 1.0541423452e-11 4.42575942425e-11 9.52679303266e-12 1.11179498056e-12 -9.22193871966e-10 -2.76790629111e-10 -7.73483252495e-11 6.77962487866e-11 1.69015230968e-10 1.01090970112e-11 7.91228073237e-11 -1.97693697609e-11 -5.16601042723e-12 1.7664984483e-10 -1.33973860642e-10 -1.5035738488e-10 1.22090620788e-10 1.06725829259e-10 1.11220363768e-11 1.45761477839e-11 5.07530492229e-11 1.46907621787e-11 -6.13941026815e-10 1.45493188233e-09 -1.39843012019e-10 2.17236445006e-10 1.39838688415e-10 1.08401019653e-11 4.5374561819e-11 3.38750534053e-11 3.06915051217e-11 -2.55682754507e-09 -2.76064703985e-09 9.64963562439e-10 1.50180770198e-10 2.59750408597e-10 1.61753908899e-11 -1.17214680173e-10 4.81064400237e-11 -2.13760720335e-11 -2.55682754507e-09 -2.76064703985e-09 9.64963562439e-10 1.61492055448e-08 -1.78414616401e-09 2.40368813271e-10 6.96239516899e-11 -3.11159202977e-10 1.44029767283e-10 1.75222183643e-11 -1.36181323759e-10 -1.02807175858e-11 -2.50002141003e-11 6.5548704873e-09 -8.18029692627e-10 4.75746694007e-10 3.65126656189e-10 1.25928281867e-10 4.95668440476e-12 -1.26967838185e-10 9.94913693165e-12 -1.37011638948e-11 6.5548704873e-09 -8.18029692627e-10 4.75746694007e-10 1.40692355082e-08 -3.71471483083e-09 1.38401971329e-09 -1.03118378941e-10 1.07710257017e-10 1.63817190469e-10 8.2570009486e-12 2.35961136807e-10 -1.34737695742e-11 3.00912920843e-11 -3.71471483083e-09 1.38401971329e-09 -1.03118378941e-10 9.9397365198e-09 -9.58210107985e-10 -1.75645721807e-10 5.68060705036e-10 -1.96790090156e-10 6.8477044532e-11 2.40387033269e-11 -1.21603420584e-11 -5.2787196808e-11 -7.07575504291e-12 -9.58210107985e-10 -1.75645721807e-10 5.68060705036e-10 4.2295483479e-09 -9.58210107985e-10 -1.75645721807e-10 5.68060705036e-10 4.2295483479e-09 -8.32306915955e-10 -4.92494410886e-10 -2.73654877746e-10 -8.33844422914e-11 1.23725179761e-10 6.41106186282e-12 -8.8552056239e-11 -1.46501399836e-11 1.200895549e-11 -8.32306915955e-10 -4.92494410886e-10 -2.73654877746e-10 3.57309292847e-09 -3.94841253591e-10 -8.57818169808e-11 -3.61436920151e-10 -3.45666113352e-10 1.78572598285e-10 1.40242231707e-11 4.80963326008e-13 -7.40688064973e-12 6.24991444246e-12 -3.94841253591e-10 -8.57818169808e-11 -3.61436920151e-10 1.08014948632e-09 2.25507728646e-09 -1.06235119172e-09 -1.67203193185e-10 1.39994303358e-10 1.36793979585e-10 1.58214488979e-11 3.16269137982e-11 -7.99704263229e-11 1.06666891451e-11 -4.07585920471e-09 3.2607462952e-09 -3.91919636298e-09 1.50987076663e-08 -6.03345396378e-09 -1.68316300983e-09 3.52026309931e-09 1.50987076663e-08 1.68745450279e-08 -4.76463686054e-09 -1.02676315893e-10 1.50987076663e-08 -1.71264440735e-09 -2.25145468879e-09 5.04419290097e-10 -9.90150550632e-11 4.63120173336e-10 -1.98401985485e-11 4.12804596258e-11 1.02086187691e-10 6.29897463031e-11 -4.56784842883e-09 6.23281303042e-09 -1.10728718136e-08 7.39499422532e-09 1.6534166143e-08 2.10449754206e-08 8.06767816463e-09 7.39499422532e-09 -1.71042509362e-08 -3.40321525174e-08 4.51845151923e-09 7.39499422532e-09 2.49614698926e-09 -4.62470852132e-11 -1.99486761842e-10 4.90977797464e-11 -2.05807717646e-11 1.27979878331e-07 1.47595928423e-07 -3.17024060308e-08 6.06282342004e-08 -7.95889552656e-10 3.69182426813e-10 9.99420965224e-12 9.12090973765e-11 7.89254609392e-11 1.18932928563e-11 -1.19988591695e-10 -4.36466815389e-12 4.78979932687e-11 6.65917280053e-10 1.07961610954e-09 9.88416379891e-11 9.1992425923e-11 -1.3393822386e-10 5.68171957126e-12 1.77647700067e-10 -9.85661999692e-13 -2.40296913398e-12 1.39812269306e-09 -1.19170623898e-09 -8.10498765165e-11 1.31731036336e-11 4.97601120633e-12 1.45706240251e-11 7.13430412235e-11 1.98554289048e-12 7.62518582723e-12 -1.01439477037e-08 -4.18453282701e-09 1.50048259709e-09 5.82680939882e-09 1.06107124558e-09 1.21866620739e-09 -6.40324223656e-11 9.24457823675e-11 -9.91315476722e-12 4.96401306304e-12 1.84236392691e-11 4.10223685735e-13 -1.54650229553e-11 -4.82222913563e-10 3.06581852593e-09 -2.08596271708e-10 4.03527226449e-11 3.25063173552e-10 1.51011881857e-12 4.01068914097e-11 9.64425513987e-12 -8.97768316372e-13 3.53571191277e-11 6.20852731084e-10 5.7047822252e-11 -4.65427096105e-12 5.21005162707e-11 9.82786542172e-12 -4.63462622615e-11 1.08523024057e-11 1.12499286996e-11 -6.60767004151e-10 -1.04872628572e-09 2.10170098539e-10 2.08871159313e-10 9.09742284261e-11 6.76182208713e-12 5.0564890306e-11 1.66230721653e-11 6.37081074617e-12 -5.37400706158e-10 4.27067309234e-09 3.63128896246e-10 8.15405252819e-11 6.87861189529e-11 7.27132147467e-12 -2.64697472838e-11 6.86584277693e-13 -9.22326467013e-12 2.46808759777e-10 6.23332271056e-10 -2.20342569723e-10 1.15669834951e-10 2.19652445048e-12 7.70347172189e-12 2.13551032918e-11 -2.27911455038e-12 1.438454931e-11 -4.91829805383e-10 -2.24757199809e-11 -3.67668466821e-10 1.42432321506e-10 -3.70483902419e-12 4.67863747556e-12 -9.96361227748e-11 4.85003997174e-12 -1.22621507166e-11 2.41545825468e-10 -4.60215689901e-10 -2.54209169745e-10 2.43162721832e-11 -6.32932428875e-11 1.88099939533e-11 4.4834508921e-11 -1.02407232104e-11 -9.30184576267e-12 1.14696358136e-09 7.87625305416e-10 3.32218390171e-10 5.82568502099e-11 9.35482697822e-11 6.75438412139e-12 4.59789754805e-11 -1.20017814872e-11 -2.24073510441e-11 -3.78051704232e-10 1.62236980239e-09 1.8687354049e-10 1.61503814229e-10 2.02184422811e-10 2.00671428864e-13 4.05710250683e-11 -2.09826332778e-11 2.9741200358e-12 -3.78051704232e-10 1.62236980239e-09 1.8687354049e-10 1.00842942611e-08 1.99917554249e-09 2.26010226456e-10 -4.09298643971e-11 1.0572008073e-10 -7.3821792724e-11 1.16385458389e-11 -5.20299324461e-11 3.37983424463e-12 3.21401903634e-11 -1.65931291259e-09 1.93847419158e-09 -6.02266427847e-10 4.00484128164e-11 1.84363695058e-11 1.04518972482e-11 -1.04419287717e-10 1.02200373986e-11 -6.44807593321e-12 -1.65931291259e-09 1.93847419158e-09 -6.02266427847e-10 4.5339014719e-09 -7.41281539553e-10 3.64209647905e-10 -1.20378099315e-10 5.7909258324e-11 -1.84364481329e-11 5.89627362781e-12 9.10797505514e-12 1.32287211433e-11 -2.21510862264e-11 -7.41281539553e-10 3.64209647905e-10 -1.20378099315e-10 2.53898296734e-09 1.64831939615e-10 3.98858051815e-09 -8.75774269533e-11 6.11028934891e-11 -1.01068937133e-11 7.28625848719e-12 9.37695824692e-12 5.90745752973e-12 1.39149957784e-11 1.64831939615e-10 3.98858051815e-09 -8.75774269533e-11 3.26829214813e-09 1.64831939615e-10 3.98858051815e-09 -8.75774269533e-11 3.26829214813e-09 -1.46630758739e-09 2.2866604025e-09 2.74090240233e-10 1.61381648352e-10 2.01712590868e-10 -4.1581873872e-13 -1.07914790817e-10 -7.55437274656e-12 3.62530163958e-11 -1.46630758739e-09 2.2866604025e-09 2.74090240233e-10 9.88968229661e-09 1.46815071178e-09 1.36954202232e-09 1.76006189388e-10 2.15928956454e-10 2.99021744651e-11 1.04319988689e-11 -4.48044276326e-11 1.20168391013e-11 1.25551803229e-11 1.46815071178e-09 1.36954202232e-09 1.76006189388e-10 9.12918879671e-09 -4.38599557523e-09 2.61345163145e-09 -1.8206222832e-10 1.01313246406e-10 -3.03313456557e-11 7.74971589975e-12 9.54528360732e-11 1.12943969708e-11 1.70432859471e-12 -3.03371598723e-09 1.69004377598e-09 6.19358506965e-10 4.70245746154e-09 -2.61557635845e-09 2.74605620753e-09 -9.69700108704e-10 4.70245746154e-09 -7.50869437999e-09 3.40425491085e-09 -1.9584508322e-10 4.70245746154e-09 9.87599432359e-10 6.06103427147e-09 -9.36902109115e-10 1.28828979138e-10 2.88416711843e-10 -2.22262417153e-13 9.42397506629e-12 8.92319910908e-12 -3.77446843512e-11 2.47645983651e-09 1.63687047431e-09 5.10013418738e-09 1.47283362639e-08 -8.52729110648e-09 -6.08700561882e-09 -4.88080124204e-09 1.47283362639e-08 9.01362956705e-09 2.26332379589e-08 -3.03003927268e-09 1.47283362639e-08 2.4091723782e-11 3.06033476891e-12 -7.40266689588e-12 -5.75751764595e-13 -2.33560281915e-09 -2.72190063611e-09 5.08751861366e-10 5.60013599341e-09 1.8037927845e-10 1.94599922295e-11 1.83031231305e-12 1.77940954824e-11 9.10233984396e-12 5.9715019239e-13 -5.13445052431e-12 4.38084395036e-13 -7.91528766027e-13 -2.83643427524e-10 -1.6882741744e-11 -2.34826273072e-12 1.00919043874e-11 1.15740442337e-11 2.7819472353e-12 -1.13447468975e-12 -9.23329644685e-13 4.22905665558e-12 2.88650113988e-11 -5.55306583843e-11 1.25882351145e-10 1.42621482047e-11 1.47584427467e-11 1.39754777622e-12 -5.51861361328e-12 -2.71743254013e-12 -1.46375322154e-12 -5.03021827699e-09 -1.36733681241e-09 8.19094594034e-10 1.49225390192e-09 2.90311498899e-10 -9.76191799858e-12 1.06630379748e-11 9.04858037695e-12 7.33034710705e-12 4.38729854492e-12 -4.0805844782e-12 1.13619975633e-12 1.4305268095e-12 4.06665730318e-11 7.10852076966e-11 3.3795263654e-11 1.07722982355e-11 -6.96732275416e-13 2.6245118716e-12 -2.08663326663e-12 -1.47857634066e-12 -1.09496436087e-12 -7.03005686623e-11 2.10182209017e-11 3.35307844761e-11 1.09725505443e-11 1.32876567201e-11 9.73611735198e-13 -6.46728820408e-13 1.59650982032e-12 -1.94609856792e-12 -1.7543169889e-11 -2.73887442037e-11 6.92912287789e-12 1.11805857711e-11 4.90172058177e-12 1.47828087143e-12 -7.40309449456e-13 -4.27211558253e-12 9.07236195126e-13 -7.60843127022e-11 6.53387109027e-12 -2.02946060289e-12 1.07009240467e-11 1.90432862835e-11 3.39689982937e-13 3.40839880304e-12 -1.38087740771e-12 -2.23505157085e-13 9.04359073902e-11 -1.15933217393e-12 6.05883050255e-11 1.02960544257e-11 1.08333796987e-11 1.20128774716e-12 -3.33347401645e-12 2.82315489428e-12 -9.76531591912e-13 -6.39465941709e-11 -4.7054015655e-11 3.71140388665e-11 9.71074493124e-12 8.54008929141e-12 8.06747803637e-13 2.73454302499e-12 1.40570089945e-12 -1.75698246896e-12 1.66355507232e-10 4.71646811204e-11 -1.43040124783e-11 1.2364587439e-11 1.51129087336e-11 3.12238590775e-13 -1.89993320048e-12 -1.22280472975e-12 -2.90734316151e-13 -9.27108978636e-11 -2.41804171163e-10 6.60958179917e-11 1.81225656506e-11 2.29764155268e-12 3.28081035839e-13 -3.1762448636e-12 2.40126848819e-13 -8.08838878578e-13 1.84000913753e-10 1.11544449304e-11 -9.72602900562e-11 1.74529592094e-11 1.43062651564e-11 1.14863633807e-12 3.31640128791e-12 4.39360749764e-12 -4.10408390429e-12 1.84000913753e-10 1.11544449304e-11 -9.72602900562e-11 1.18567375431e-09 1.65671276729e-11 1.18829102039e-10 -2.5878933476e-11 2.4962476122e-11 1.72839497455e-11 -2.6562289274e-12 5.15508153428e-12 -1.73944844563e-12 -2.64106964163e-12 -2.86712031695e-11 1.37726441341e-10 1.28488787257e-10 1.44297807472e-11 1.58260300748e-11 1.60471708997e-12 6.17596347944e-12 -1.45558680784e-12 3.04724843978e-12 -2.86712031695e-11 1.37726441341e-10 1.28488787257e-10 1.28978063845e-09 -4.31825580075e-11 2.15948045238e-10 1.08747079775e-10 1.24672109845e-11 7.4201768961e-12 2.45587524829e-12 -6.2440947115e-12 -2.16889830889e-12 -1.93146903743e-12 -4.31825580075e-11 2.15948045238e-10 1.08747079775e-10 1.23275048594e-09 1.05563649805e-10 -1.54791050849e-10 -6.34645098065e-11 2.88883450764e-11 8.52557487538e-12 -1.40133001255e-13 1.98236152821e-12 3.70805249968e-12 3.34435441458e-12 1.05563649805e-10 -1.54791050849e-10 -6.34645098065e-11 9.16467313579e-10 1.05563649805e-10 -1.54791050849e-10 -6.34645098065e-11 9.16467313579e-10 -5.92621376882e-11 -1.06021293892e-11 6.30482136766e-11 4.40167023962e-12 -4.04636334556e-12 7.11913477325e-12 6.26126820007e-12 -3.79434020547e-12 6.49942100368e-13 -5.92621376882e-11 -1.06021293892e-11 6.30482136766e-11 2.03226455246e-09 -9.58432642814e-11 -1.04558957519e-10 6.92738031026e-11 1.29550354705e-11 1.37448973499e-11 1.8056566269e-12 -4.11120162028e-12 -3.08803950437e-12 1.95150577657e-12 -9.58432642814e-11 -1.04558957519e-10 6.92738031026e-11 1.24892711565e-09 2.98309689566e-10 6.95104671817e-11 -5.87723969729e-11 1.39036374836e-11 8.26862855061e-12 5.93134578136e-12 -8.06460411507e-13 -3.52717290359e-13 -2.62247530071e-12 3.01778564378e-10 6.71417364254e-11 -5.67165882279e-11 2.86640744274e-09 3.02851178385e-10 6.98506251476e-11 -6.07928498649e-11 2.86640744274e-09 2.90299325936e-10 7.15390399722e-11 -5.88077528258e-11 2.86640744274e-09 -1.04806144552e-10 -1.05755340948e-10 -1.14506158245e-10 1.89896445613e-11 -3.82628382538e-12 2.8507982101e-12 -8.02544860299e-12 -4.33512615374e-12 8.0449589183e-13 -1.76575533431e-10 1.07508126289e-10 -4.05516923545e-10 1.45460985295e-09 3.53851952147e-10 4.79831727234e-10 7.56065143594e-11 1.45460985295e-09 -4.91694852373e-10 -9.04605876366e-10 -1.360806555e-11 1.45460985295e-09 1.93019370375e-09 8.24704685211e-12 -5.25301525057e-11 -4.9421853313e-09 -5.22153488888e-09 1.17723804532e-09 -1.19350487187e-08 2.83055840737e-09 -6.01800321373e-10 2.07154941063e-10 -5.48254123647e-11 -2.40858177915e-11 -2.29972695417e-12 -2.88169441625e-12 3.09317863241e-11 5.15041389774e-13 4.93726681624e-10 7.07935536674e-10 2.36788426887e-10 -9.61174931203e-12 -5.34904027385e-11 -7.42415446524e-13 -8.8005906169e-11 -2.66377497114e-11 -1.45488404424e-11 -3.27337620273e-09 6.92209133123e-10 -5.98835044287e-11 -3.23731161004e-10 -5.04487611026e-11 8.16161786164e-12 1.13712842075e-10 -5.15483193806e-12 -2.1973471912e-11 5.23190161585e-08 1.5107161064e-08 -7.67733607429e-09 -8.76102991352e-09 3.69280385855e-10 3.52017273073e-10 1.06327843504e-10 -8.50736867149e-11 7.36948858205e-11 -7.74057664042e-12 -8.07067522614e-11 -2.12508328526e-11 -1.73636243984e-11 6.36668323307e-10 -2.41301683084e-10 -9.06282176104e-11 7.90099582151e-11 -8.70004915432e-11 -1.4135308781e-12 4.97633204495e-11 -8.45377248526e-13 1.37090995079e-11 3.61949499297e-10 -1.33893822378e-09 8.1515580242e-11 2.47297725614e-11 2.84052838653e-11 2.47273328279e-12 -6.50563597495e-12 -2.23381277852e-11 6.98277223855e-13 3.15876298278e-10 2.06234191406e-09 -1.83967264351e-10 3.27924719027e-11 -8.2185984566e-11 1.15908240851e-12 -2.68825547908e-11 7.28295002009e-12 -1.2988325414e-11 -7.70212420127e-10 9.37939473545e-10 -2.65775863744e-10 6.52861873606e-11 -5.11350697016e-11 1.40754851071e-12 9.06821738315e-11 1.1229218554e-11 1.80739872056e-11 6.40246080957e-10 3.13124109051e-09 -4.27325187014e-11 -6.96925422916e-11 -4.14338237068e-12 -1.88520614984e-12 3.25144578191e-11 4.5884284807e-12 -1.01073380359e-11 6.96637748338e-10 -3.78357490332e-10 -1.26427462014e-10 1.0115358015e-10 1.45709892781e-11 -3.68861372758e-12 3.75592778336e-11 7.47998309671e-12 1.47924932373e-11 -4.71335804528e-10 2.24902920401e-09 7.1253878338e-10 -7.02314355297e-11 -2.90633516111e-11 3.37466255236e-12 -9.60376606316e-12 8.92717321755e-12 4.18015139218e-12 -2.7899187451e-10 1.43074648103e-09 8.92654471669e-11 -5.2487136968e-11 1.08840421351e-10 1.52501784986e-12 -3.8268417517e-11 3.75632548348e-11 -1.79501078551e-12 -5.4478753162e-10 3.21421590373e-10 -1.86696772326e-10 -7.28807512797e-12 -9.26466058328e-11 4.13324483616e-12 4.30491525113e-11 -5.57354177728e-12 -2.16172392554e-11 -5.4478753162e-10 3.21421590373e-10 -1.86696772326e-10 -1.79158786319e-09 2.2632033064e-10 -5.06854631274e-10 1.99277328911e-10 -6.3360497961e-11 -2.39684947977e-11 6.03923456641e-13 6.59103395904e-11 1.50678343309e-11 2.24606110939e-11 -1.02707376626e-09 -2.79516401825e-10 -1.64270263381e-10 -1.71559864804e-10 6.65031512847e-11 -7.75864513096e-13 -1.0191707041e-10 1.52616905836e-11 4.5907500141e-12 -1.02707376626e-09 -2.79516401825e-10 -1.64270263381e-10 -2.35953110121e-09 -3.8230774831e-09 -1.32856918217e-09 1.58595306523e-10 -2.87185321561e-10 2.95600501762e-13 3.4800796424e-12 3.33066665196e-11 9.57969238956e-12 1.03064141359e-12 -3.8230774831e-09 -1.32856918217e-09 1.58595306523e-10 -5.93577520986e-09 -6.67648041183e-10 6.7839019564e-10 2.38625368314e-11 2.15399180549e-10 9.22859955051e-11 -5.56272190799e-12 6.2421845039e-11 -2.67496080713e-11 -8.37331946648e-12 -6.67648041183e-10 6.7839019564e-10 2.38625368314e-11 6.40286090785e-09 -6.67648041183e-10 6.7839019564e-10 2.38625368314e-11 6.40286090785e-09 2.1940495652e-10 -1.07997937656e-09 -3.20106165015e-10 -3.03351640343e-11 2.79980764031e-11 2.50635781204e-12 9.50357062725e-11 9.82421983264e-12 -1.85630722165e-11 2.1940495652e-10 -1.07997937656e-09 -3.20106165015e-10 8.34953003856e-10 -2.73559502321e-10 -1.93102593462e-10 2.86681948111e-10 -8.97898407167e-11 5.44702670664e-11 8.09641098722e-12 -6.32636638533e-11 9.97228795221e-13 3.37560665852e-11 -2.73559502321e-10 -1.93102593462e-10 2.86681948111e-10 1.80664715384e-09 7.09315596184e-10 -5.63208281187e-10 5.48809402744e-11 -2.82147667425e-10 7.60740253039e-11 5.07614222578e-12 -8.65873782024e-11 -2.91152230252e-11 6.3708010089e-12 1.20802766228e-09 -9.0375519437e-10 3.50439783469e-10 -3.82602547566e-09 1.36223488395e-09 -5.14304561351e-10 -2.35594874156e-10 -3.82602547566e-09 -4.4231575767e-10 -2.7156508784e-10 4.97979115096e-11 -3.82602547566e-09 7.89287507989e-10 8.8637178387e-10 -7.01345560878e-11 8.61115230487e-11 2.31394475522e-10 -3.0248706128e-12 6.77084001122e-11 -1.73441883188e-11 -6.75304765789e-13 2.37406266567e-09 -3.82280367659e-09 6.3558172135e-09 1.02712510251e-08 -9.33856740171e-09 -1.20442641435e-08 -4.26810593933e-09 1.02712510251e-08 9.33236726001e-09 1.85261831717e-08 -2.29811494243e-09 1.02712510251e-08 1.82792020916e-10 -1.93337801442e-11 2.38624556377e-08 2.78859466683e-08 -6.06698454998e-09 -4.7602651589e-09 8.01696963684e-11 1.85037679339e-10 4.93218624081e-12 9.03148863318e-12 -9.81742691179e-12 2.05027700287e-12 8.63262421297e-13 2.17333493698e-12 1.47532231107e-12 8.97163599694e-10 -1.3772808647e-10 4.73969235162e-12 -1.71281973562e-12 -9.13857177686e-12 -9.28477614604e-13 1.44797194738e-11 5.98713009957e-12 -7.15273032172e-13 3.15217110728e-10 -4.30724012887e-11 -7.2375346388e-11 -7.55259685116e-13 -6.14736546694e-12 -1.78804079693e-12 1.47225274334e-11 -5.87739997072e-12 3.96332052422e-12 7.94814580982e-09 1.93612467255e-09 -1.11826435862e-09 -8.98504219181e-10 2.46263222871e-10 2.87583857938e-10 1.67120660119e-10 -6.35567569056e-11 -1.2074336263e-12 3.35467577557e-13 -1.69950684674e-11 -3.42541898607e-12 1.24994790283e-12 2.06623850121e-10 2.93761845426e-10 -4.94492307377e-11 2.00453747934e-11 1.13655603247e-11 -5.86535154365e-13 -6.36016739287e-12 -2.04085724181e-12 6.21182901904e-12 -2.69304705106e-10 9.04457124118e-11 -4.16395909554e-11 -7.80086020457e-12 -1.06942316514e-11 6.85272476942e-13 1.39696757719e-11 -5.76475103379e-12 3.56098351318e-12 -3.58061535876e-10 2.16481581418e-10 -1.14410636148e-11 -4.96899045931e-12 6.62487705573e-12 2.237330926e-13 -3.9578968194e-12 1.09811183552e-11 9.54988989176e-12 1.01723608494e-09 -3.50407500292e-10 2.85592538234e-11 7.11141398354e-12 -1.4450913065e-11 2.50603203882e-12 -7.26631643478e-12 1.3762578635e-11 5.38804207095e-13 7.93462836636e-10 1.33851698156e-10 1.0090657847e-10 8.1207640077e-12 -2.76527172255e-12 1.16959315573e-12 -6.85824847458e-13 -9.25790282047e-12 1.25455975777e-12 4.00038429097e-10 -1.80848493563e-10 7.20141560205e-11 5.5077747193e-12 -2.73539125309e-13 -3.54863179671e-14 4.15452440711e-12 3.41328548597e-12 6.61170024834e-12 7.83499411047e-10 -2.97264544469e-11 1.70433149452e-10 -4.66100940958e-11 1.23433161884e-11 -2.16639577787e-12 2.24368343735e-11 1.30959517427e-11 7.54223577316e-13 4.87427726195e-10 -9.16775675236e-11 -1.34878858398e-10 1.09173838734e-11 8.3845035299e-12 -8.11550490917e-13 -1.77671071279e-11 4.73834338891e-12 1.37464482331e-12 1.23261704962e-09 3.03372959982e-10 -5.24221741247e-11 1.60900317547e-11 -4.09631322027e-11 -1.88707742772e-13 -1.78219923316e-11 1.15512139569e-11 -1.13667277702e-12 1.23261704962e-09 3.03372959982e-10 -5.24221741247e-11 -9.05133457634e-10 -1.57522132253e-10 1.66349768959e-10 1.08254572053e-10 -9.99207851004e-12 -3.37813993504e-12 1.0828003321e-12 7.73415347002e-12 -4.2431206204e-12 3.17966710271e-12 -1.19286144633e-10 1.43733944285e-10 -6.08203032345e-12 -4.85214868466e-11 -8.66586621025e-12 -2.04022992908e-12 -4.26783298733e-11 -2.02374539909e-11 -4.41465388407e-12 -1.19286144633e-10 1.43733944285e-10 -6.08203032345e-12 -2.02289661716e-09 7.00096054819e-10 9.38743997939e-11 -1.91251794879e-10 2.79018755618e-11 5.12072837308e-12 -1.37914501382e-12 -2.62183820466e-11 1.0516158685e-11 -3.97826644718e-12 7.00096054819e-10 9.38743997939e-11 -1.91251794879e-10 4.33055504769e-10 9.79086486912e-10 -1.16863341068e-10 -1.88784349758e-10 -5.08674342251e-12 -7.95315260933e-12 -1.93562019941e-12 -7.5939531596e-12 3.58189049031e-12 -3.67591289277e-12 9.79086486912e-10 -1.16863341068e-10 -1.88784349758e-10 -9.20690903728e-10 9.79086486912e-10 -1.16863341068e-10 -1.88784349758e-10 -9.20690903728e-10 3.67271580438e-10 -2.46290512446e-10 -3.63763764792e-10 2.43705174699e-11 -1.51547742697e-11 2.09666298672e-13 -2.05680193761e-11 4.7477215288e-12 9.14293198679e-13 3.67271580438e-10 -2.46290512446e-10 -3.63763764792e-10 1.91009112691e-10 1.0094949026e-09 -1.88029207564e-10 -8.08284267699e-11 -2.19863047523e-11 -1.79171211418e-11 3.08723480827e-12 -2.57194781462e-12 1.43138270511e-11 -5.0244577572e-12 1.0094949026e-09 -1.88029207564e-10 -8.08284267699e-11 -1.85894564047e-10 -9.45740888415e-10 1.69411831316e-10 1.00536053872e-10 3.14075018217e-11 -2.24968603082e-11 2.24334227679e-12 1.01649870594e-11 1.98149173892e-11 -1.03829010318e-11 2.27747558778e-09 -2.03157045108e-09 2.01075679614e-09 9.05096980613e-10 3.2741293514e-09 4.85480533558e-10 -1.77683266179e-09 9.05096980613e-10 -8.38882760442e-09 2.05432541147e-09 6.7684027266e-11 9.05096980613e-10 1.16777220054e-09 -2.20295596403e-10 5.2346128265e-11 2.1417873004e-11 4.88569301606e-12 2.1272876569e-12 1.90288424695e-11 -5.0170843656e-12 -1.7375264107e-11 1.35630854126e-09 -7.80533245772e-10 8.168239322e-10 1.59746711244e-09 -3.71108358675e-11 -1.7586177799e-09 -4.47074978385e-10 1.59746711244e-09 2.18411889623e-09 1.87826423646e-09 -2.1271056902e-10 1.59746711244e-09 1.56104918454e-10 -1.6666475605e-08 -1.91551263032e-08 3.94949871578e-09 -2.61657532029e-12 -7.15340444039e-12 -3.16157936775e-11 -5.93549003359e-11 -1.11241088755e-12 1.39244529026e-11 1.17228142617e-12 -2.88500736746e-11 3.6331892811e-12 -3.48728989685e-12 -2.98113678448e-10 3.79295375293e-10 5.56482156568e-11 -1.00238743287e-11 -1.07552757471e-11 -7.41513455238e-13 1.15264320452e-11 4.16052797589e-12 -5.9930743304e-12 -1.98471911428e-10 1.06757137966e-10 7.60311644441e-11 2.87527288612e-11 1.5334062707e-11 1.23734515284e-12 -2.59882022495e-11 8.94622534742e-13 1.12161441559e-11 4.15886554523e-09 1.23660255955e-09 -5.2102555496e-10 1.89451358598e-09 -2.55579053106e-10 1.64145153023e-10 1.95401431373e-11 5.44879639742e-12 -1.83175492273e-11 3.1989307168e-12 -8.29892916e-12 6.13461482462e-13 -3.77427632567e-12 -1.56357496425e-10 5.32356849115e-10 -4.90078657987e-11 7.9109868985e-12 3.02411581807e-11 1.4049878992e-12 -1.5734381347e-11 2.0084788032e-12 -8.60035670889e-12 -2.69109700064e-10 7.2916619838e-11 1.28646558917e-10 -1.58706208556e-11 1.86330093488e-11 1.28201424828e-12 -1.10172813558e-11 -9.17842397553e-13 -2.67204110389e-12 2.35114398728e-10 -1.72596363944e-10 2.9852328253e-10 -7.78027578554e-12 -1.37686323132e-11 -5.50259185692e-13 -3.59421641685e-12 -5.59145924764e-12 1.01751843969e-11 -2.2222486874e-10 -1.95105400056e-10 8.11899422961e-11 9.04109252799e-12 -1.95246132173e-12 6.57451074868e-13 4.0270531986e-12 7.96155441197e-12 1.66073291367e-12 2.03270140118e-10 1.00975964263e-10 -7.0547252042e-12 4.02150343861e-12 1.72803535121e-11 6.44254245862e-13 8.80874342611e-13 1.38466005104e-12 -3.69223831179e-12 1.35523594857e-10 -4.27480491194e-10 9.56367195735e-11 1.9992120196e-12 1.75251137576e-12 6.87945666268e-13 1.33058490876e-11 -4.07296896464e-12 -4.92481992477e-12 -2.80736615764e-10 2.13603282569e-10 1.50364291554e-10 1.3520421282e-11 -1.16317234518e-11 9.05930327719e-13 6.23953318091e-12 8.47782256152e-12 3.87207262093e-12 2.55387791614e-10 8.28658584681e-10 1.56331935374e-10 3.26785685606e-11 -4.93646667446e-11 -1.35905327365e-12 7.75735909209e-12 -7.95587626591e-12 -2.87662750872e-12 -3.74012135414e-10 1.89791296773e-10 -3.40290462629e-11 1.54322797004e-11 -3.85544274243e-11 -1.5410014227e-12 -4.42688741663e-11 -4.11565243331e-12 8.2087081847e-12 -3.74012135414e-10 1.89791296773e-10 -3.40290462629e-11 -1.23720498622e-09 -6.18570472251e-10 1.41359867296e-10 -7.36722303817e-11 1.17177451671e-12 7.88233178458e-12 1.61525607944e-12 -8.62490912188e-12 -5.29263618644e-13 -6.35360824813e-12 3.24207923398e-10 -6.64239023985e-10 2.29739338668e-10 1.72312858558e-11 -3.36967452022e-11 -1.43336408095e-12 1.79625989804e-11 2.05258569618e-11 -1.16952743041e-11 3.24207923398e-10 -6.64239023985e-10 2.29739338668e-10 -1.01567682974e-09 7.72787336852e-11 -7.61924696462e-11 -1.99981805389e-10 1.0414799439e-11 2.14607792492e-11 2.22965280764e-12 -4.77498844151e-14 8.81768746849e-12 -1.58069449603e-11 7.72787336852e-11 -7.61924696462e-11 -1.99981805389e-10 1.54304686746e-09 6.58065647755e-11 6.35925322699e-10 -1.27364303999e-10 -1.34669458262e-11 2.0593020931e-11 -2.30394869302e-12 1.85514440498e-12 3.95600958975e-12 -1.55650624932e-11 6.58065647755e-11 6.35925322699e-10 -1.27364303999e-10 -3.65227682337e-10 6.58065647755e-11 6.35925322699e-10 -1.27364303999e-10 -3.65227682337e-10 -3.50591485444e-11 2.50697193368e-11 1.01955981502e-10 -6.19804102992e-12 2.33661027365e-11 -6.81949739686e-12 -1.13627239167e-12 2.36113065354e-12 6.76333699188e-12 -3.50591485444e-11 2.50697193368e-11 1.01955981502e-10 -1.40467153304e-09 -7.05873182078e-12 6.32617607508e-10 1.79590324397e-10 3.19162524777e-11 -6.83959313028e-12 -3.76515487056e-12 8.01553349713e-12 2.4931941319e-12 4.76074797913e-12 -7.05873182078e-12 6.32617607508e-10 1.79590324397e-10 -5.18397425327e-10 8.61847811648e-11 6.4222835984e-11 6.10826669703e-11 1.53696038765e-11 2.78764918693e-11 6.20600363461e-12 -1.19246068131e-11 -1.66409272457e-11 5.0780208712e-12 4.17697365389e-10 -1.62151448727e-10 2.57551697017e-10 3.75144776721e-09 5.20204679804e-10 9.67309697213e-11 -1.32007483526e-10 3.75144776721e-09 -6.79347701698e-10 2.58088986958e-10 5.77037874202e-11 3.75144776721e-09 -4.94494280235e-10 -1.74249412352e-10 8.00333612272e-11 -1.2932673611e-11 1.98339935571e-11 1.63590900752e-12 -1.08569603312e-11 -8.14780066231e-12 3.79902365226e-12 -6.75217107728e-11 -1.44300273465e-09 1.81132320698e-09 9.47849309942e-10 -3.22315658477e-09 -3.65804130542e-09 -1.05099056942e-09 9.47849309942e-10 1.80719545484e-09 4.57829580301e-09 -5.20232553881e-10 9.47849309942e-10 0.000102968720228 0.000118008390314 -2.54016354729e-05 1.17159937094e-06 -3.44445683749e-07 4.54955254043e-07 5.70313013937e-08 -4.72134623521e-08 -1.47241791028e-08 1.41447031571e-09 2.83972364955e-08 7.95077136637e-10 1.00028389749e-09 2.42380678874e-07 -5.47181502626e-07 -3.50902129982e-08 -5.37361541664e-09 -9.6717274565e-09 1.16034537364e-09 5.83992246018e-09 -4.46176409977e-09 2.25212749909e-09 1.74011386289e-07 -1.97119220381e-08 -1.24949773263e-07 -5.32778702489e-08 -1.35765288594e-08 -3.54125718146e-09 -1.45123687108e-08 6.50879308614e-09 4.02787767509e-09 -1.37061692234e-06 -4.20229724461e-07 8.67002813454e-08 -3.39807270742e-06 -6.49283196464e-07 4.26849769884e-07 6.3080135489e-08 -3.14860895098e-08 -1.26059576377e-08 1.69351340283e-09 -1.33456482322e-08 -1.20744419745e-08 -1.03652348232e-08 -6.35253251302e-07 -6.08783827226e-07 -9.47871931076e-08 -1.23258600642e-08 1.17352825645e-08 -6.79288527795e-10 -2.43252980468e-09 1.3368072672e-09 6.71815942951e-10 2.72072363811e-07 -1.83040274612e-07 -8.55995229782e-08 4.27757991694e-10 -8.16802934951e-09 3.96087141504e-10 2.0765952749e-09 -2.80667534966e-09 -2.30035505746e-11 -4.25359385767e-07 6.56777482411e-07 1.15810323172e-07 3.4599912601e-08 -2.41992981239e-09 -4.65772078063e-10 -4.77674543667e-09 2.69208463813e-09 9.63616304286e-09 -3.92933796926e-07 -3.12779986896e-07 6.82937188999e-09 3.31191400081e-08 2.93206765727e-09 -2.08653020195e-09 -2.34467648071e-08 -2.73695843849e-09 2.67477014544e-10 -6.04243676612e-07 5.54737577318e-07 3.70263967039e-08 -2.07858731581e-08 5.26974016398e-09 2.88932942942e-10 -1.47731337707e-09 -1.79933265037e-09 4.8354293956e-10 -2.74134717466e-07 -3.89480412023e-07 2.99805977234e-08 5.07545873888e-09 -1.32928981867e-08 1.12081911293e-09 -1.81648378975e-08 4.40912916977e-09 5.07577242803e-10 6.2284128664e-07 -7.13135797458e-08 -1.12891607722e-08 -5.16890354084e-08 3.88903966348e-08 -9.97954883764e-11 1.28605487654e-08 -1.75784475089e-09 -3.30790397316e-09 -3.21281649185e-07 6.36710290774e-07 8.88792174119e-08 2.67124363624e-09 -2.91545271128e-08 -4.41965069746e-10 -2.23732247565e-08 3.31520819922e-09 9.30012853376e-09 -8.52192874892e-08 6.45770171704e-07 -9.72548186878e-08 1.94346347096e-08 -2.85603966798e-08 -2.45540995704e-09 5.64331252315e-09 3.07571913246e-09 1.01159990939e-08 -8.52192874892e-08 6.45770171704e-07 -9.72548186878e-08 -1.1009618706e-06 5.52406187902e-07 -2.94964697389e-07 1.25707873455e-07 -3.17665422038e-09 3.05136051528e-10 -1.43411989026e-09 1.43457138125e-08 3.93374022768e-09 -3.11206341592e-09 3.18827555369e-07 -5.04445580822e-07 9.30512650907e-08 2.83181512194e-08 -2.06626298169e-08 -2.24159849502e-09 6.81757413611e-09 4.15655557575e-09 -4.57971299078e-10 3.18827555369e-07 -5.04445580822e-07 9.30512650907e-08 -5.85509588968e-07 -6.11240126777e-07 -3.80261042643e-07 1.04308513666e-09 -5.04251441123e-08 3.36201285591e-08 -1.72145704007e-09 -4.12674655624e-08 1.2834197624e-08 -9.69046558556e-09 -6.11240126777e-07 -3.80261042643e-07 1.04308513666e-09 -6.97178417784e-07 5.60720883204e-07 1.67746957159e-08 -9.73562249701e-08 3.31674408467e-08 -2.88092141126e-08 1.06434540799e-09 -2.39945302152e-09 3.28355523171e-09 1.18876716597e-09 5.60720883204e-07 1.67746957159e-08 -9.73562249701e-08 2.36345518028e-07 5.60720883204e-07 1.67746957159e-08 -9.73562249701e-08 2.36345518028e-07 1.99275110293e-07 -4.44590504313e-08 -3.91047332032e-07 2.75540734093e-08 -3.79585440029e-08 1.91257165665e-09 -1.91798870094e-08 4.84826452233e-10 4.95303216618e-10 1.99275110293e-07 -4.44590504313e-08 -3.91047332032e-07 6.76660183425e-08 -1.939967359e-07 1.8971985178e-07 1.57736484984e-07 2.0750176427e-08 6.43025584195e-09 6.97350641839e-10 2.41620016588e-08 1.35441944439e-08 1.10265096774e-08 -1.939967359e-07 1.8971985178e-07 1.57736484984e-07 8.97163827503e-07 4.06262521528e-07 1.56944098227e-07 -8.25452811861e-09 -2.01289486396e-08 -3.22753362984e-08 -5.32769161593e-09 1.27057434275e-08 4.31746397193e-09 -1.46442949979e-08 -6.13104418335e-08 4.76227589016e-07 -2.85358960829e-07 -3.7459039952e-06 -2.05889112594e-07 1.11093879718e-07 2.64084255264e-07 -3.7459039952e-06 1.48598711901e-06 -1.16489174054e-07 -3.48887879104e-09 -3.7459039952e-06 4.40318812201e-07 -3.89991961055e-07 -1.1384025743e-07 -8.31656362176e-09 -2.30368564297e-08 -6.09444466587e-09 2.09210602641e-08 1.82406599931e-08 -2.34451356864e-09 1.64446128909e-07 4.29766516398e-07 -1.23244976414e-06 -3.31496437152e-06 2.20334399365e-06 1.86093253927e-06 6.16929419431e-07 -3.31496437152e-06 -1.04683368596e-06 -3.46067493884e-06 2.73999572417e-07 -3.31496437152e-06 0.000136853738229 -2.92844941282e-05 1.43478663204e-06 -4.37795672213e-07 5.36787404457e-07 5.58354079962e-08 -5.66398354564e-08 -1.56547440675e-08 1.75540121117e-09 3.06911214576e-08 3.58796192738e-10 1.67839448009e-09 3.33687750344e-07 -6.45650780928e-07 -4.29736048638e-08 -6.72834095199e-10 -1.21744915956e-08 1.26566990505e-09 7.04034236382e-09 -5.07124485418e-09 2.95335281505e-09 2.51919021065e-07 -3.30551462792e-08 -1.57150681886e-07 -5.87112870814e-08 -1.65003473777e-08 -4.01427195869e-09 -1.87406240691e-08 6.85763322909e-09 4.26675604275e-09 -1.75309449421e-06 -5.52949545779e-07 1.17582868981e-07 -3.843093406e-06 -7.15687956831e-07 5.60316452492e-07 9.91980320199e-08 -3.7319957252e-08 -1.48579780036e-08 2.08201193128e-09 -1.47276898438e-08 -1.40918981128e-08 -1.27116651964e-08 -7.1056168495e-07 -7.63821595218e-07 -1.22820077694e-07 -1.45427930865e-08 1.15709085861e-08 -7.64341901245e-10 -7.42699390161e-09 2.33368249441e-09 7.88202748296e-10 2.83748496096e-07 -2.12104757135e-07 -1.05591530326e-07 -3.34486701031e-09 -9.40229186924e-09 6.73060689924e-10 2.10825567052e-09 -2.21183352536e-09 3.96516167153e-11 -4.97867584408e-07 7.11737761134e-07 1.54433490091e-07 4.68767469952e-08 -2.01962648438e-09 -7.51467766161e-10 -7.40629679591e-09 3.04675871004e-09 1.1237001036e-08 -3.86998460596e-07 -3.8026281448e-07 1.99714508893e-08 3.95321034535e-08 2.95190046183e-09 -2.5327784307e-09 -2.94216482229e-08 -2.51959714878e-09 4.06091776433e-10 -7.02298003257e-07 6.11368454925e-07 4.6568777959e-08 -2.52533654265e-08 6.94122117161e-09 2.89046617696e-10 -1.50763995697e-09 -2.00974296724e-09 7.22515475128e-10 -2.77296133353e-07 -4.07232220164e-07 3.97677290144e-08 7.87411900133e-09 -1.37551316536e-08 1.17729848703e-09 -2.00866625168e-08 4.62859248785e-09 8.60000283629e-10 8.09541163811e-07 -1.58146028961e-07 -2.20329300184e-08 -6.4320156211e-08 4.39284613562e-08 1.77533283299e-10 1.32298537646e-08 -1.52917987486e-09 -2.74331502424e-09 -3.24278298229e-07 7.51475631135e-07 1.2542640305e-07 4.21005342634e-09 -3.70750499485e-08 -5.63100909508e-10 -2.76132487992e-08 3.65700108166e-09 1.10679036589e-08 -4.51483919381e-08 7.12816422972e-07 -1.08123821212e-07 2.33804318569e-08 -3.34805310734e-08 -2.81257310374e-09 6.00064514432e-09 4.00290501155e-09 1.14097481038e-08 -4.51483919381e-08 7.12816422972e-07 -1.08123821212e-07 -1.25722667047e-06 6.23834398191e-07 -2.64854122371e-07 1.53498336245e-07 -6.07586035888e-09 3.97741730191e-10 -1.78194463656e-09 1.71555768845e-08 4.83587184534e-09 -4.01416430778e-09 3.15065729242e-07 -6.18719176468e-07 1.00029314124e-07 3.17363094743e-08 -2.00558011748e-08 -2.37974751614e-09 7.45801501406e-09 4.78012190862e-09 8.30356246795e-10 3.15065729242e-07 -6.18719176468e-07 1.00029314124e-07 -5.24214753831e-07 -7.88538250403e-07 -4.47122056165e-07 1.99754000398e-08 -6.13569125154e-08 4.08257133e-08 -1.79888127707e-09 -4.27935242836e-08 1.50201218012e-08 -1.11415570245e-08 -7.88538250403e-07 -4.47122056165e-07 1.99754000398e-08 -7.65734352279e-07 7.06896184799e-07 3.6055937911e-08 -1.04377609661e-07 3.63750080542e-08 -3.1384503775e-08 1.47654451442e-09 -2.87122248733e-09 3.15637214216e-09 1.5125907083e-09 7.06896184799e-07 3.6055937911e-08 -1.04377609661e-07 3.54564757609e-07 7.06896184799e-07 3.6055937911e-08 -1.04377609661e-07 3.54564757609e-07 2.50610030491e-07 -2.50172936554e-08 -4.31705038765e-07 2.97614123066e-08 -4.35629920163e-08 2.38397380016e-09 -2.07766197132e-08 -8.52522521282e-10 7.64243027168e-10 2.50610030491e-07 -2.50172936554e-08 -4.31705038765e-07 8.70309081169e-08 -1.60856726082e-07 1.66030417824e-07 1.86887296508e-07 3.29105118498e-08 7.61863595593e-09 6.23878592783e-10 2.85052196155e-08 1.56956908459e-08 1.22624718885e-08 -1.60856726082e-07 1.66030417824e-07 1.86887296508e-07 1.20611391522e-06 3.79672516382e-07 2.03801899636e-07 -2.25528722126e-08 -2.92321579013e-08 -3.56743646376e-08 -6.37262573813e-09 1.73763603081e-08 4.7186259684e-09 -1.71845788906e-08 -2.77890952639e-07 6.52820932505e-07 -4.12254087493e-07 -4.52554347581e-06 -4.81216764312e-07 1.39321206567e-07 3.6044625131e-07 -4.52554347581e-06 1.8981252661e-06 -1.80736440165e-07 -1.58507804547e-08 -4.52554347581e-06 5.18061246179e-07 -4.62098552902e-07 -1.37669608981e-07 -4.24537501231e-09 -2.51043650245e-08 -7.18144012219e-09 2.44330780671e-08 2.14399569281e-08 -1.55612428138e-09 2.6748694867e-07 2.82485514518e-07 -1.15369913386e-06 -3.66104503422e-06 2.11941151784e-06 1.58240914785e-06 5.26086208506e-07 -3.66104503422e-06 -8.32714727972e-07 -3.25119032107e-06 2.14604098406e-07 -3.66104503422e-06 6.3557955852e-06 -3.28680049311e-07 8.14427874253e-08 -1.16785350859e-07 -1.25846430802e-08 1.25306659035e-08 3.27234830514e-09 -4.41794730322e-10 -6.91493480776e-09 -2.47698395137e-10 -3.13712458426e-10 -6.80067184864e-08 1.32530856868e-07 8.98485223083e-09 -4.70835768831e-10 2.3996436429e-09 -2.96781872083e-10 -1.47338880789e-09 1.14606505908e-09 -6.12273188393e-10 -4.71388831002e-08 6.75457301133e-09 2.66999073096e-08 1.24089205966e-08 3.38092654597e-09 9.43404042807e-10 3.46344777892e-09 -1.39047692357e-09 -1.12092196655e-09 2.10786915648e-07 7.36340115957e-08 -8.6419345335e-09 8.42381556839e-07 1.47965158983e-07 -1.03063020279e-07 -1.1621025906e-08 7.70177139631e-09 3.73422274173e-09 -4.72459260642e-10 3.40118543165e-09 2.88708721448e-09 2.52781188359e-09 1.45896514764e-07 1.48683878561e-07 2.42809953487e-08 3.82980360288e-09 -2.93722953483e-09 5.88578768766e-11 1.08761002855e-09 -5.08962521979e-10 -1.46836486967e-10 -5.58289751697e-08 4.21423033278e-08 2.08108361037e-08 9.75376680012e-11 2.04082756917e-09 -1.21396172585e-10 -3.54854613398e-10 5.47302031316e-10 -3.61459533242e-12 1.03388177848e-07 -1.57622341393e-07 -3.84322428427e-08 -1.01300200179e-08 1.13877614602e-09 9.62622147119e-11 1.34210288267e-09 -5.84611105702e-10 -2.32635447585e-09 8.193796623e-08 8.05833699191e-08 -8.40781966899e-09 -8.10425223239e-09 -9.01411166683e-10 5.07506747962e-10 6.14462255649e-09 5.32184889955e-10 -1.84236094595e-10 1.56787032878e-07 -1.41231392209e-07 -7.90381814399e-09 5.52698633726e-09 -1.72469183644e-09 -4.92832836676e-11 2.08057021042e-10 5.35291167259e-10 -2.11232265409e-10 5.80810299887e-08 9.60064764582e-08 -9.03253099311e-09 -1.48867420417e-09 2.75924002393e-09 -2.69815521751e-10 3.91912373149e-09 -8.9963805898e-10 -5.33240446414e-11 -1.7681959557e-07 8.10806649422e-09 3.41206949506e-09 1.30019422025e-08 -9.29099998552e-09 2.58375688205e-11 -3.00337764529e-09 3.67914416819e-10 7.89521356083e-10 6.93669574255e-08 -1.63927304882e-07 -1.86548383415e-08 -9.7438362008e-10 7.91786761579e-09 1.04556000228e-10 6.14462075481e-09 -8.24708129253e-10 -2.14155607765e-09 -4.08557821777e-10 -1.56567842693e-07 2.83221519862e-08 -5.22320591835e-09 6.88084804389e-09 6.63693983685e-10 -1.4136540001e-09 -1.27419856755e-09 -2.69552581882e-09 -4.08557821777e-10 -1.56567842693e-07 2.83221519862e-08 2.72915746759e-07 -1.29054764077e-07 6.15274389087e-08 -3.26714830034e-08 1.72950234895e-09 -7.10631345342e-10 3.55871246992e-10 -3.68406999126e-09 -9.89022881529e-10 7.81153776138e-10 -8.74270862781e-08 1.3477522709e-07 -1.57592804197e-08 -7.66855934047e-09 5.3099201146e-09 4.58025721405e-10 -1.65060184992e-09 -1.10864386536e-09 1.75889387203e-10 -8.74270862781e-08 1.3477522709e-07 -1.57592804197e-08 1.0704339044e-07 1.66458618898e-07 1.12802572424e-07 -1.07159030613e-09 1.28356939e-08 -8.43089404142e-09 4.93026900353e-10 9.57357215667e-09 -3.14521014076e-09 2.36337384483e-09 1.66458618898e-07 1.12802572424e-07 -1.07159030613e-09 1.97089370102e-07 -1.39685624391e-07 -1.4859432561e-09 2.65989496656e-08 -8.42159726147e-09 7.31135365544e-09 -2.50465865804e-10 4.91018138496e-10 -7.27380907895e-10 -2.69433631486e-10 -1.39685624391e-07 -1.4859432561e-09 2.65989496656e-08 -5.44289207326e-08 -1.39685624391e-07 -1.4859432561e-09 2.65989496656e-08 -5.44289207326e-08 -4.92059896368e-08 9.40321271734e-09 9.60300018939e-08 -6.60338396267e-09 9.73017295428e-09 -5.48036044313e-10 4.31729838857e-09 3.4960226348e-10 -3.83040040864e-11 -4.92059896368e-08 9.40321271734e-09 9.60300018939e-08 -2.28481833837e-08 4.31459754411e-08 -5.46926361776e-08 -4.36350336372e-08 -6.73016002555e-09 -2.18451848162e-09 2.1854553873e-11 -5.71650614544e-09 -3.47888420995e-09 -2.63565346622e-09 4.31459754411e-08 -5.46926361776e-08 -4.36350336372e-08 -2.22618742173e-07 -1.03561543835e-07 -3.99952661797e-08 2.21875533692e-09 4.79433558525e-09 7.77159893205e-09 1.36490994392e-09 -2.89145227807e-09 -9.0568251451e-10 3.87324140707e-09 -1.73278593551e-07 7.6112139741e-09 -3.90986539778e-08 9.29900085229e-07 -1.94835867318e-07 -4.68317221207e-08 4.28255867587e-08 9.29900085229e-07 5.74298293628e-08 -8.07652903925e-08 2.92933322985e-09 9.29900085229e-07 -1.09979348886e-07 1.26668536898e-07 2.61048035238e-08 8.36311496983e-10 5.42391437657e-09 1.56503884029e-09 -5.31503583062e-09 -4.45089921083e-09 7.21454848071e-10 -5.24196256791e-08 -4.43707646205e-08 2.59498167498e-07 7.93378420896e-07 -4.77827445476e-07 -3.42977785643e-07 -1.26367343504e-07 7.93378420896e-07 2.00309024498e-07 7.67354160957e-07 -5.48164134233e-08 7.93378420896e-07 6.15652520177e-06 -5.36836532399e-08 -1.66096423907e-09 9.5721118341e-09 2.01581287733e-08 9.54011759775e-09 9.66195556414e-10 -7.2432498189e-09 1.62900103783e-10 1.36247550725e-09 -1.75438661692e-07 6.57439730559e-08 6.73958487067e-09 1.77991966597e-08 4.95464375436e-09 1.36047942159e-09 4.25522977085e-09 1.20205695195e-10 1.46128545792e-09 6.74514090799e-08 -4.56402894803e-08 3.75960554531e-08 1.30420843766e-08 1.00965307305e-08 1.2612429516e-09 -1.50657270606e-09 9.52050175083e-11 -4.04577945754e-10 3.52325585165e-07 2.82267880135e-08 -1.43834174662e-09 1.22994452149e-06 4.93557815618e-08 2.36680914901e-08 -3.95541627787e-09 1.60324535444e-08 6.79272146902e-09 2.01041129313e-09 -6.34468121281e-09 -1.81014815833e-09 2.51038042246e-10 -4.34382362133e-08 8.33836130226e-08 -9.55327266495e-09 7.8933088594e-09 1.56847938177e-08 1.39519321444e-09 2.48244857699e-09 -1.13537218581e-10 -3.14391378473e-10 5.72164396816e-08 2.10391876337e-08 -2.92938421126e-10 8.19180391035e-09 7.6820232173e-09 1.17505056807e-09 -5.30044657388e-09 9.10852665296e-10 -4.88457019719e-10 4.10514606979e-08 -8.7255519763e-08 1.39027243832e-08 8.70602295652e-09 1.06418223377e-08 1.1278421769e-09 4.66432461388e-10 -2.82680151803e-10 3.81260212598e-10 3.2316366092e-08 1.26910759266e-07 2.4935526067e-08 1.52812115119e-08 1.09582516049e-08 7.65464162811e-10 -1.08522523752e-09 3.56980743961e-10 -5.87636509609e-10 -1.14523747651e-08 3.81352910536e-08 2.81221708984e-08 7.35445754221e-09 8.78473642071e-09 1.04222845686e-09 9.47228741819e-10 1.21712003591e-09 2.26703500365e-10 -6.94891753944e-08 -2.6141455872e-08 -2.90275681094e-09 1.09315992301e-08 8.04106972469e-09 7.72806957736e-10 -3.94529493062e-10 9.13850950771e-11 -1.25206165772e-09 7.43095060453e-08 -4.50193969493e-09 -1.93091393264e-08 9.05814560946e-09 6.26699324713e-09 1.16029837281e-09 1.45386854478e-09 7.07147412732e-10 -1.23858815732e-11 -8.50453571017e-09 -1.31738084179e-08 3.2113957423e-08 1.52898029636e-08 8.59385633741e-09 7.0130115019e-10 1.96928536339e-09 6.56373672037e-10 -2.1086601011e-10 -2.54307611856e-08 -1.80625339429e-08 1.26569649387e-09 1.69284345262e-08 2.06486786747e-08 9.09727062446e-10 -8.15869657671e-10 2.24058729992e-09 -2.00974239901e-09 -2.54307611856e-08 -1.80625339429e-08 1.26569649387e-09 1.2962412549e-06 2.76646683878e-08 5.85554206569e-08 -8.75103565382e-09 3.57067058938e-09 7.77722270549e-09 1.48399545972e-11 -4.23193615703e-09 -8.08513352236e-10 -4.89532632554e-10 1.25075915504e-07 9.81508782779e-08 3.78045969089e-08 1.77438999346e-08 1.01965730157e-08 1.12247351304e-09 -5.56858457969e-09 1.64013005549e-10 4.37712443446e-10 1.25075915504e-07 9.81508782779e-08 3.78045969089e-08 1.06077809266e-06 -1.55886997477e-07 1.33289222638e-07 3.14378317225e-08 9.931412887e-09 6.92371745194e-09 1.35598761792e-09 5.23280927407e-09 -6.86827725425e-10 -6.23064375706e-10 -1.55886997477e-07 1.33289222638e-07 3.14378317225e-08 8.39934407986e-07 1.52328991202e-08 8.99433271105e-08 -8.96432870295e-09 6.75205729184e-09 4.75402307005e-09 9.52070114616e-10 7.00116537561e-10 -3.8803919383e-11 1.51538827368e-09 1.52328991202e-08 8.99433271105e-08 -8.96432870295e-09 5.81144240288e-07 1.52328991202e-08 8.99433271105e-08 -8.96432870295e-09 5.81144240288e-07 -1.01960048909e-07 6.7822103038e-08 2.47728485702e-08 5.16857729683e-09 9.91792261305e-09 2.73845665587e-09 -4.50874343505e-09 -2.09338547808e-09 1.96859117514e-09 -1.01960048909e-07 6.7822103038e-08 2.47728485702e-08 1.21313517807e-06 9.14635661532e-09 1.16243728009e-08 2.0646537809e-08 2.37918222655e-09 1.14735568702e-08 1.46812727212e-09 -3.15938475675e-09 -8.79828203658e-10 1.36587877096e-09 9.14635661532e-09 1.16243728009e-08 2.0646537809e-08 8.27265792064e-07 9.50238627255e-09 9.177112943e-08 -3.30813316244e-08 1.30664231967e-08 5.96177417531e-09 2.90475371478e-09 4.27797072942e-09 -2.11723843957e-09 -5.56184479226e-10 -1.29485022712e-07 1.86679065931e-07 -1.15451421725e-07 1.6653068813e-06 -1.72461448677e-07 7.81420200264e-08 4.78721554981e-08 1.6653068813e-06 3.30453630207e-07 1.04923023328e-08 -3.16647286468e-08 1.6653068813e-06 -5.21018981354e-08 1.23240074536e-07 -6.13828233669e-08 8.71075698839e-09 2.3538821375e-08 4.17036031767e-10 -1.28168753624e-09 1.86491633414e-09 7.65490124491e-10 -1.07898213119e-07 2.89039390628e-07 -2.87625913604e-07 1.30402155238e-06 3.04476749573e-07 5.78498242636e-07 8.6418164335e-08 1.30402155238e-06 -3.5288423086e-07 -4.97817409657e-07 1.70592791678e-08 1.30402155238e-06 1.68729842541e-06 -2.68050505814e-07 -1.84115115832e-08 -7.53599209536e-09 5.84418194511e-10 5.74601922827e-13 2.53912349005e-09 -2.62139149908e-10 2.72346258924e-10 2.96491513725e-08 3.34688343035e-08 -4.45390494804e-10 -7.03221754739e-10 2.11778474746e-09 -6.63202720131e-12 -3.46884718971e-09 1.80153233949e-10 1.13659542055e-10 8.91016882605e-08 1.97335409759e-08 -9.51553977645e-09 1.61208152574e-09 1.17813894333e-09 1.86476218143e-10 -2.84853559852e-09 -1.28573738773e-09 -5.10550896232e-10 -1.1507991496e-06 -3.0176928014e-07 1.60379753852e-07 1.60383023869e-07 1.31217085661e-08 -6.77347968816e-09 9.86012969567e-09 5.66652991827e-09 -1.42555392383e-09 1.25651863967e-10 -1.63896369548e-09 1.44015013964e-09 3.43560422518e-10 -8.24413797747e-09 -2.81270454564e-08 1.21343205159e-08 2.33084856429e-09 3.30173937651e-09 1.9601324578e-10 2.36606064466e-10 5.02974262343e-11 3.87366304357e-10 2.73299269225e-08 -8.13693147422e-09 -8.45312934383e-09 -2.42196918838e-09 2.56666290667e-10 4.61921932918e-10 1.63843093693e-09 8.57845560973e-10 3.02623761534e-10 1.67418196424e-07 4.64838892252e-08 2.31552101091e-08 2.57741166249e-09 1.81417617474e-09 -3.56875066688e-10 1.27149942652e-10 2.67071971454e-10 -7.31540536536e-10 -5.43165906062e-08 2.05514517902e-08 -2.60581313515e-09 2.06754568899e-09 -1.45863681158e-10 5.07415269471e-11 3.31657439468e-10 3.93623136422e-10 9.16405016052e-10 5.49491560393e-08 4.90079611336e-08 -2.43319237094e-09 -5.02065343184e-10 3.06336356785e-10 -9.41574113801e-11 2.93622594621e-09 -3.43984409783e-10 3.23256845527e-10 4.03399082595e-08 7.338868484e-08 -1.98798874722e-08 1.5207171135e-09 -6.53127520895e-10 5.66330511316e-11 -7.71181899468e-10 2.31853387468e-10 -2.69380383519e-10 -2.361996833e-08 -2.0730222607e-08 8.46682842947e-09 -2.69049533966e-10 -3.22829424086e-10 1.54035559544e-10 6.3821885026e-10 4.43251918043e-10 1.61209961984e-10 7.41783903849e-08 -1.8492269961e-09 8.05922418708e-09 -9.91863162647e-10 2.18808743363e-09 8.59063511136e-11 3.8444268769e-09 -6.10068609539e-10 -1.26683713097e-09 5.72583125816e-09 -5.28397931524e-08 -6.72127432425e-09 6.93802700966e-09 1.85818612497e-09 -1.03175611363e-10 2.44914880208e-09 -7.07659667375e-10 -2.88760594528e-10 5.72583125816e-09 -5.28397931524e-08 -6.72127432425e-09 1.9437046214e-07 -6.96842611443e-08 3.20677301787e-08 2.36612451788e-09 7.09090326883e-10 6.46779454623e-10 1.85931316067e-10 -2.59267412241e-09 2.25863495104e-10 4.40356469018e-10 6.44578164916e-08 -3.16936498368e-08 -1.16938693348e-08 6.68070471947e-09 1.43481644614e-09 -1.35970912134e-10 -3.80372562726e-09 -7.97365398604e-10 5.64635976439e-10 6.44578164916e-08 -3.16936498368e-08 -1.16938693348e-08 1.65895121221e-07 -1.82343796576e-07 -1.25729122537e-07 9.21722815643e-09 1.78824704642e-09 5.11444419411e-10 -6.15339492246e-11 2.09466005573e-09 -4.82601781159e-10 1.45165610962e-10 -1.82343796576e-07 -1.25729122537e-07 9.21722815643e-09 4.1029058867e-08 -1.98929814268e-08 1.53649853611e-08 -2.06682390705e-08 -1.5330444815e-10 5.85999479447e-10 -1.25690036676e-10 4.76064790626e-09 -3.50904928836e-10 1.05043305458e-12 -1.98929814268e-08 1.53649853611e-08 -2.06682390705e-08 -2.21321101931e-08 -1.98929814268e-08 1.53649853611e-08 -2.06682390705e-08 -2.21321101931e-08 -6.71837224635e-08 -3.07924174336e-09 -4.28862823479e-09 -4.11620469369e-09 1.07264961238e-09 3.14126332492e-10 -1.72229301256e-10 3.2307256528e-10 1.07697673714e-09 -6.71837224635e-08 -3.07924174336e-09 -4.28862823479e-09 2.3293141455e-08 5.00892640226e-08 2.42485017726e-08 8.05634327067e-09 5.21184869897e-09 4.83527795041e-09 1.80979891212e-10 -2.30807870836e-09 -1.45672681157e-09 7.65693062671e-10 5.00892640226e-08 2.42485017726e-08 8.05634327067e-09 3.24496421717e-07 6.72004670082e-08 3.68632036985e-08 1.10949299053e-08 -6.5583504674e-09 1.15751139296e-09 2.45020413039e-10 -4.51064413149e-10 -7.12109089735e-10 6.96683642312e-10 1.06194814251e-07 1.0235805871e-08 3.42047059583e-08 -6.63597349933e-08 1.1825229262e-07 4.06869905334e-08 -1.16174036108e-08 -6.63597349933e-08 -2.28457058467e-08 5.9666814691e-08 1.06974873685e-08 -6.63597349933e-08 -1.17106297477e-07 -1.04142325703e-07 2.57494092563e-08 -8.74696267038e-10 7.1373687492e-09 1.04922564772e-09 1.22901725894e-09 -1.85175107602e-09 -1.6086495265e-09 -1.11122157934e-07 -1.2192425707e-07 5.00139188907e-08 6.20974739664e-07 -1.55349260052e-07 -1.52968639888e-07 9.89779369386e-09 6.20974739664e-07 -8.48474744443e-08 -3.75340801518e-08 1.73365151842e-08 6.20974739664e-07 6.91803143729e-07 1.56014753258e-08 -1.84878434122e-09 -8.06468788478e-10 3.2554593066e-11 3.75657017971e-09 1.6233092524e-10 -3.45792539951e-10 9.88965637007e-10 -2.14496312365e-08 -1.70926671999e-09 1.12945415477e-09 -2.90512444658e-09 3.02075161507e-13 -3.50492000435e-10 -3.6953901112e-11 -4.06853525332e-11 3.15063435845e-08 -3.56950351902e-08 -1.40803224086e-09 -2.50436735574e-09 2.4902996462e-10 -7.64163201532e-11 1.3860044437e-09 5.27517702627e-10 2.97157251579e-11 3.55962653897e-07 4.84355790569e-08 -4.58661037471e-08 -9.3774519707e-08 -7.82176248947e-09 3.88354628532e-09 -2.469090007e-09 -1.75317782482e-09 5.03186530218e-09 -1.41174806869e-10 8.80995759961e-10 -1.85795643752e-10 1.77155777301e-11 2.20071872498e-08 3.80049203941e-08 4.38017115522e-09 -7.21872609403e-10 8.71700001455e-10 -2.43990171991e-11 8.64495858322e-10 7.12428215592e-11 -2.40480599161e-10 1.78854544237e-08 4.15111108675e-08 4.09763954624e-09 5.68738786247e-10 -1.01812002157e-12 -1.5460977297e-10 3.62779320313e-10 -1.45088588268e-10 -2.96704348977e-10 -2.37614661674e-08 -5.37443805264e-08 5.44394515039e-09 4.47515347271e-10 -9.70555722915e-10 1.07113563628e-11 2.87338518688e-09 -3.97869882748e-10 2.08236431135e-10 -1.12437882263e-08 1.45500238913e-08 -4.17138015736e-09 -3.47108532697e-10 2.62603174437e-09 2.17349558965e-12 -1.37750476214e-09 -8.00283395537e-11 -3.43139930135e-10 -4.68592038565e-09 2.25470887824e-08 7.88576720128e-09 -6.82827674764e-10 2.03346879585e-09 -7.64682108843e-12 -8.48642192224e-11 -6.81725822323e-11 7.25075117513e-11 2.2370053417e-08 -1.07039499891e-08 2.63929416849e-09 -8.6011829312e-10 3.4968386491e-09 -1.13739038428e-10 6.81736491947e-10 1.33544612848e-10 1.59327446032e-11 -1.2894780372e-08 7.05073036313e-08 -2.37190256414e-09 2.4507018024e-10 -5.21117935155e-10 5.19630983491e-11 -1.00946695325e-09 -8.41316999133e-12 4.24490553226e-10 -2.43844240446e-08 -4.80931313828e-08 -7.60460592924e-09 8.97043438706e-10 -1.5064752411e-10 -7.17701043376e-11 -1.84819925739e-10 2.22016862691e-10 1.17311316874e-09 -2.51513896862e-08 3.68252532946e-08 3.96158738075e-09 -9.4010229313e-10 -4.03380184784e-09 -7.18717294426e-11 -2.55134659732e-09 4.58209599974e-10 7.10231411654e-10 -2.51513896862e-08 3.68252532946e-08 3.96158738075e-09 -1.65524162791e-07 7.40682002397e-09 -3.64881932616e-08 9.34512717477e-09 -1.60063359911e-10 -1.26158674057e-09 7.61694400957e-12 7.51544730102e-10 -9.36686559354e-11 -3.45138576354e-10 -3.31347246095e-08 -7.09514401439e-08 -5.66520149164e-11 -3.33868562864e-10 9.89307498264e-10 -2.07632405264e-11 2.4294345565e-12 4.85503166235e-10 -4.1086244995e-10 -3.31347246095e-08 -7.09514401439e-08 -5.66520149164e-11 1.58984276392e-08 2.97444446258e-08 1.04988379601e-07 -9.7138746223e-09 -7.10794694531e-11 -6.3210409709e-10 -9.67764340925e-11 -3.09808072171e-09 1.9123475565e-10 -2.63039911676e-10 2.97444446258e-08 1.04988379601e-07 -9.7138746223e-09 -4.86978307005e-08 -1.23071988524e-08 -1.13144967138e-08 2.03439842201e-09 -8.09431927848e-11 -2.77131705081e-09 4.4479026512e-11 8.76440941568e-10 -5.50842433152e-11 -2.11425730569e-10 -1.23071988524e-08 -1.13144967138e-08 2.03439842201e-09 -7.30512794633e-08 -1.23071988524e-08 -1.13144967138e-08 2.03439842201e-09 -7.30512794633e-08 5.56749631786e-08 2.48741966802e-08 -2.98466912337e-08 -6.09462449174e-10 6.94811284518e-10 -6.70407057898e-12 8.29525277947e-10 -7.97052489904e-11 2.80169211294e-10 5.56749631786e-08 2.48741966802e-08 -2.98466912337e-08 4.36310507624e-09 -2.5913247967e-08 -7.53967851004e-09 2.69508704256e-09 7.06069981856e-11 -4.73750938303e-09 4.9732111253e-11 -1.99969946272e-09 -1.27505902569e-10 -5.42352182961e-10 -2.5913247967e-08 -7.53967851004e-09 2.69508704256e-09 -1.27393276888e-07 -2.13339249678e-08 -2.38143328311e-08 -1.63759507093e-08 -2.37027520113e-09 -1.60067139106e-09 -1.94410223188e-10 2.88176900696e-09 -3.52147037961e-11 -1.70842856877e-09 2.29566894905e-07 -1.95142651378e-07 1.32318979934e-07 -2.02147156334e-07 3.07148170711e-07 7.8900892838e-10 -1.62513622021e-07 -2.02147156334e-07 -6.0071684052e-07 1.22910643957e-07 -1.89332100403e-08 -2.02147156334e-07 3.7278301805e-08 1.35270096776e-07 2.35215879416e-09 5.26296078416e-10 -1.00667176631e-08 -5.45408605462e-10 -2.82018527163e-09 7.88987284728e-10 2.43006549873e-09 -6.02927705287e-08 4.25203528188e-07 -3.93279361478e-07 -5.61155805853e-07 6.60827742992e-07 9.31380514882e-07 2.60811895182e-07 -5.61155805853e-07 -4.88700067048e-07 -9.50773752743e-07 1.39523942678e-07 -5.61155805853e-07 5.11225219952e-08 3.95961738266e-10 8.34568731736e-11 2.42170976604e-11 3.09719486275e-10 3.20660891757e-11 -6.80142743029e-11 -1.68529753064e-09 1.89977773685e-09 -9.57948880949e-10 -1.39186284382e-10 2.31301934965e-10 9.20927457594e-12 1.53016649147e-10 -1.40050882451e-10 5.7789967791e-11 -8.10214283002e-09 3.69126984055e-09 2.80664904172e-09 -1.78000877267e-10 5.98228423965e-11 -1.54840196364e-11 -2.9938365611e-10 1.479864109e-10 1.35872261674e-11 -1.51667377348e-07 -3.35347941336e-08 2.24784299846e-08 -8.68664257428e-09 -3.40647052838e-09 -1.77558604054e-09 -7.86460369602e-09 9.36144419939e-11 2.2671100937e-10 2.65206806153e-11 -3.16435563922e-10 -1.0857008838e-10 -4.48722924992e-11 -2.12144773814e-09 -5.24766970664e-09 -9.09868266043e-10 1.23451723333e-10 1.82814612897e-10 -8.66228419015e-11 -1.22923381314e-10 -1.35672248741e-10 -1.28660595694e-10 -2.45143526467e-09 1.67858672452e-09 -2.08803839431e-09 -2.1129050121e-10 1.75869112004e-10 2.87876278746e-11 -1.8850863557e-10 -7.44681140329e-11 7.90203646612e-11 -4.40512210024e-09 -1.1250167192e-08 2.99610069767e-09 -4.16513205611e-10 3.39345961288e-10 -4.09404349443e-11 -9.19617350345e-11 -6.10698841981e-11 4.22967374715e-11 7.20975402816e-09 -5.33051240085e-09 6.150679621e-10 2.43673600092e-10 -2.68068499322e-10 3.30926250925e-11 2.12136554997e-11 5.2062281786e-11 -1.29512074581e-10 -2.40655216414e-09 3.73023642916e-09 -1.25612451759e-09 -8.38130940178e-11 2.18954944581e-10 -1.24237285782e-11 -1.04419736798e-10 1.87167150793e-10 4.03102065534e-11 -1.0317041984e-08 -1.20338969825e-08 2.0291265137e-09 6.44532591831e-11 8.07755651522e-11 -1.49507882649e-11 2.20197420727e-10 1.14417317199e-10 -2.96715907107e-11 -3.91260276491e-09 3.32376189876e-09 5.23473015451e-09 2.39192721516e-11 -5.25709174832e-10 1.43337157331e-10 4.47065827124e-10 -1.14946088163e-10 -3.6632819809e-11 -2.27416204778e-09 -5.49182801187e-10 8.82590130389e-10 -2.75211613583e-10 2.08547206953e-10 6.26751996607e-11 9.7864686486e-12 2.00301942947e-10 1.04905823751e-11 -3.94545215684e-09 8.19204574302e-09 3.93637098695e-09 1.41225557556e-10 -5.8403013965e-10 -4.35470732365e-12 -4.27920398198e-10 -2.44380011713e-11 1.41152923335e-10 -3.94545215684e-09 8.19204574302e-09 3.93637098695e-09 -1.55164240771e-08 5.77969598462e-11 -1.30584258861e-08 1.60731372977e-09 2.674754167e-10 1.76552647131e-10 -3.47634971996e-11 -7.83267271387e-11 2.38174908125e-11 -5.66803763084e-11 4.58702016051e-09 6.07293370205e-09 2.16448896811e-09 -1.11466993984e-10 -3.2874070054e-10 -1.96979104169e-11 -1.99583513124e-10 -4.69912003335e-11 -1.38705168939e-10 4.58702016051e-09 6.07293370205e-09 2.16448896811e-09 -1.83147564726e-08 3.25180040335e-09 3.6967372451e-09 2.65873579434e-09 2.47062557117e-10 -1.17907867826e-10 -3.05205087863e-11 6.95571979779e-10 -2.05647227395e-10 -1.4651706816e-10 3.25180040335e-09 3.6967372451e-09 2.65873579434e-09 -6.37488319008e-09 4.17160404264e-09 -7.98983778388e-09 4.7030593296e-09 1.14523162967e-10 -2.01002826354e-10 -1.81328014178e-11 3.12824948933e-11 1.8670589817e-10 5.08479109534e-11 4.17160404264e-09 -7.98983778388e-09 4.7030593296e-09 -8.53177517394e-09 4.17160404264e-09 -7.98983778388e-09 4.7030593296e-09 -8.53177517394e-09 1.30422011877e-08 -3.86767400225e-10 -3.37036622163e-09 1.32696870171e-10 1.74205155322e-10 8.81362995598e-11 -2.97976310026e-10 -4.87089723846e-11 6.24432680336e-12 1.30422011877e-08 -3.86767400225e-10 -3.37036622163e-09 3.38411123618e-08 -4.31643104981e-09 9.50891535414e-09 5.90818661129e-09 -1.90800054741e-11 2.94247151446e-10 2.18989471438e-11 -3.52984282643e-10 -2.59647968531e-10 1.82836772922e-10 -4.31643104981e-09 9.50891535414e-09 5.90818661129e-09 1.4746401002e-08 7.66345385735e-09 1.18501577085e-09 1.34255101652e-09 -2.99877972831e-10 1.76922248673e-10 8.2518973019e-11 -3.51033905436e-10 -5.4752741887e-12 7.30224954313e-11 -9.69548603494e-08 7.26239208782e-08 -6.06588923538e-08 2.7305882953e-08 -1.29303986561e-07 -9.07385919031e-09 6.22776919318e-08 2.7305882953e-08 2.49249208483e-07 -5.99950143754e-08 2.40885347158e-09 2.7305882953e-08 -7.06560490915e-09 1.88618554096e-08 1.6096037196e-09 3.27833065788e-10 4.74981623889e-10 -2.49304958971e-10 -8.84354823643e-11 5.53503732916e-10 3.31334225061e-10 5.12740049461e-09 -1.736978386e-08 5.10498440408e-08 -6.17772066995e-08 -8.4987693127e-08 -8.06243795756e-08 -3.06889135259e-08 -6.17772066995e-08 5.8663477905e-08 1.54579729664e-07 -1.5532119356e-08 -6.17772066995e-08 9.35096991056e-09 -4.09649882094e-10 -8.58859758198e-11 -1.76508811227e-09 -1.56098885024e-10 6.93430926479e-12 -8.88579744748e-10 1.53622150942e-09 2.13613197246e-10 1.36341244769e-10 1.38088123982e-10 1.38776101663e-11 -1.90362158157e-10 -3.7479178044e-11 -1.77407880695e-11 2.28633740993e-09 1.28098161547e-09 -7.33797943401e-10 1.34053287869e-09 1.28982779146e-10 -6.90834569585e-12 -1.01078998725e-10 -7.15036218575e-11 5.04562176817e-13 1.7129570951e-07 4.51046393358e-08 -2.38920183609e-08 4.29244610426e-08 -1.61543056473e-09 1.95767745444e-09 -6.14517815094e-11 9.84556360892e-10 9.70950599077e-11 -1.30492083827e-12 1.49305577965e-10 -1.34615387137e-11 -1.27749326503e-11 -8.83715123366e-10 -2.12524706268e-09 -6.02515037796e-10 3.92338700161e-10 2.95729773692e-10 5.04358398476e-12 1.12107238495e-10 3.13341128258e-11 9.32815052827e-12 -2.22931295543e-09 2.26117426545e-09 -3.2899239109e-10 2.23737752235e-10 2.52510833337e-10 6.27881394487e-12 -3.01428092889e-10 -6.75609236497e-11 4.85327801096e-12 6.1871991747e-10 9.05561327908e-10 -5.04897262364e-10 -2.19468258782e-10 3.20471351468e-10 1.19800803766e-11 -9.30620151315e-11 -5.85106168981e-11 -1.94991515034e-11 1.30114673489e-09 -1.39313291981e-09 5.24980165121e-10 1.41380546776e-10 1.91613733465e-10 1.33146117946e-11 2.36071272202e-11 -5.65880788299e-11 4.49982639029e-12 4.26925931517e-10 -1.20942796503e-09 -6.88459123616e-10 -5.52088013375e-11 9.27059767763e-11 2.78732415942e-11 -5.63872326627e-12 -8.65604394933e-11 -1.62857408884e-12 -2.12619697101e-09 1.15387548044e-09 8.68028437653e-10 3.29117119111e-10 8.23571477763e-11 1.61411998132e-11 1.25776466611e-10 1.90883196776e-12 2.73932835359e-12 2.74676448361e-10 -6.28886119242e-10 -2.92295033023e-10 2.13617941235e-10 2.13020917157e-10 2.69851339497e-12 9.12082103381e-11 -2.23596268041e-11 8.12531814602e-12 4.79308264269e-09 -2.13154119139e-09 6.81361551849e-10 1.84866242315e-10 1.86453359203e-10 6.05228564286e-12 9.03350743624e-11 -5.24589868111e-11 -1.57757970466e-11 1.53067993704e-09 3.31067316072e-09 7.62055249665e-11 2.59306487705e-10 -9.11897273518e-11 2.45098590006e-11 3.69339143317e-11 -7.03685793998e-12 -1.13203885564e-11 1.53067993704e-09 3.31067316072e-09 7.62055249665e-11 1.05631806113e-08 5.51792011981e-09 2.32772991557e-09 -3.82755886194e-10 -1.82130790695e-10 2.0708366282e-10 2.39441070509e-11 2.6212172974e-10 1.43928729153e-12 -9.60102583034e-12 -3.67977741189e-09 3.06375209108e-09 -2.21909230315e-09 7.46236661566e-10 9.61236415008e-11 5.64021228278e-12 -5.77895333074e-10 -3.24375645817e-11 -4.32683563066e-11 -3.67977741189e-09 3.06375209108e-09 -2.21909230315e-09 2.25813834482e-08 -3.05854425614e-10 2.26179448502e-09 -2.95253718168e-10 -3.01605311545e-10 3.4428804551e-13 1.57706118293e-11 1.11459833165e-10 -1.10502026831e-11 2.5949489917e-11 -3.05854425614e-10 2.26179448502e-09 -2.95253718168e-10 -2.74688264356e-09 7.73330158612e-10 -1.10795518146e-09 -3.52522212099e-10 1.74903984667e-10 1.99948784347e-10 2.6579153766e-11 3.82708939824e-10 9.43863272073e-11 6.75740106987e-12 7.73330158612e-10 -1.10795518146e-09 -3.52522212099e-10 1.79302431745e-08 7.73330158612e-10 -1.10795518146e-09 -3.52522212099e-10 1.79302431745e-08 8.85907749596e-10 -1.7316584324e-09 -3.30630052211e-10 -2.45625030801e-11 1.87064610323e-10 1.52099488708e-11 -1.80160749878e-10 1.53678245365e-11 4.80824248692e-11 8.85907749596e-10 -1.7316584324e-09 -3.30630052211e-10 9.44472793987e-09 9.02300292126e-09 4.18641608577e-09 5.97482712133e-10 2.56721088353e-10 5.74132492084e-11 3.8881686889e-11 -3.00072887379e-10 -1.03595201265e-10 -8.39035966011e-12 9.02300292126e-09 4.18641608577e-09 5.97482712133e-10 1.91340389406e-08 3.10049652327e-09 2.49476121664e-09 -5.22146393194e-10 1.00665827746e-09 1.93993901104e-10 2.05912133265e-11 -2.72961832148e-10 1.16730076296e-10 7.83227547358e-11 -9.04104629521e-09 1.07856472995e-08 -7.71776204804e-09 4.51804427378e-08 -1.27953440396e-08 1.30416117156e-09 6.54971887421e-09 4.51804427378e-08 3.11378799046e-08 -4.60552482113e-09 -3.98396005763e-10 4.51804427378e-08 -1.13580928321e-08 2.82752540261e-09 -5.94385691477e-10 8.2533186186e-10 3.70599819987e-11 5.53189267893e-11 -3.69035301997e-11 -5.42747910756e-11 -7.67963475222e-11 -9.23808250147e-09 -3.4721068048e-09 8.00183950141e-09 4.62498416814e-08 -2.49064860735e-08 -1.44702481108e-08 -6.21016194652e-09 4.62498416814e-08 7.02900787185e-11 2.64249311235e-08 -3.57483462933e-09 4.62498416814e-08 2.17131590469e-09 -4.44243490276e-11 -8.01012390003e-10 1.19789112585e-11 4.33437115905e-11 1.93638785887e-10 7.60776231373e-10 2.05337874048e-10 8.54971269333e-11 2.43544182369e-10 4.47001385902e-12 -1.75938715716e-11 1.81684274416e-11 -2.4244122649e-12 7.85069645895e-10 -3.1320895124e-09 -2.29109715657e-10 5.65069197564e-11 1.11172308123e-10 1.00164984892e-11 -1.46587117072e-11 6.79598420272e-12 7.49266799988e-12 1.97724918691e-09 -2.82296069015e-09 -3.92466080129e-10 9.51740599415e-09 6.66112154151e-11 -3.25330749506e-10 -5.49159462894e-11 4.98195356551e-11 2.03964841998e-10 1.20395914951e-11 2.8138526868e-11 7.97872572095e-12 -9.12954297042e-12 3.67346311072e-10 -2.77404859557e-09 3.1638290234e-10 1.51175686529e-10 -4.79073839599e-11 1.19805303853e-11 2.35045563027e-11 1.9972854687e-11 4.48507530677e-13 -4.69314633088e-10 2.86639547729e-09 3.29396113388e-10 1.12391979967e-10 -1.30045459966e-10 1.58634989268e-11 -3.88101458838e-11 -4.99943370085e-13 -1.27103581404e-11 5.13765844677e-10 1.00385207089e-09 -2.37638186936e-10 8.52127029769e-11 1.10323428769e-10 3.74217711891e-12 -6.60682759022e-12 1.84708958176e-13 2.95945647109e-13 1.45542881535e-10 1.76885084856e-09 -1.71101681107e-10 1.36209635494e-10 4.70782808917e-11 8.80080013193e-12 1.88867343137e-11 6.03566409578e-12 2.97551572413e-12 -1.12435309287e-09 -4.17386469763e-10 1.63269611141e-10 3.85045428414e-11 1.67324377614e-10 5.10572901113e-12 -1.69525828911e-11 1.27892531649e-11 4.84614762903e-11 -5.1021597086e-10 -2.14270320395e-09 -1.99708277573e-10 5.76356182203e-11 7.80344345251e-11 4.50041063437e-12 2.19666829613e-11 -1.6644224817e-12 2.23372795647e-11 1.87692339588e-09 -1.58914496719e-09 2.82304901752e-10 8.32901641389e-11 2.66019241375e-10 -7.65184012785e-12 5.30212134196e-11 2.66798184413e-13 -1.27893397215e-11 3.64203765033e-10 -3.14952151444e-09 2.07649410433e-10 1.14116811819e-10 -7.16941127275e-11 4.63042148872e-12 6.81590872712e-11 -3.44883035416e-12 2.24645411279e-11 -2.03483822542e-10 2.39097973728e-09 1.21375790068e-10 1.04903588496e-10 3.48457064967e-11 8.15287309882e-12 4.44008373113e-12 9.38669591677e-12 -6.08940840246e-12 -2.03483822542e-10 2.39097973728e-09 1.21375790068e-10 5.93778150199e-09 -3.6465843907e-10 8.82343016544e-10 3.0266542136e-10 1.11836416931e-10 -1.95325123729e-10 1.30079942335e-11 -4.73235622271e-11 1.79989630189e-12 -4.54012280067e-12 1.67599771196e-09 2.36755039878e-11 2.92518769122e-11 1.3763945516e-10 1.68981385213e-10 -1.17407077098e-12 -2.21142576419e-10 -3.52084033179e-12 -6.45004679031e-11 1.67599771196e-09 2.36755039878e-11 2.92518769122e-11 8.10647039327e-09 9.38557082711e-10 4.22725812927e-11 -3.87452050501e-11 1.26617933162e-10 5.59677611245e-10 -4.47341961078e-12 -1.36917007598e-10 -1.31019777505e-11 3.96852598168e-11 9.38557082711e-10 4.22725812927e-11 -3.87452050501e-11 1.87174375248e-08 9.5930564336e-10 -4.70094977676e-10 -2.43854544757e-10 9.91428379154e-11 2.10040858027e-10 9.26357150763e-12 9.98605248037e-11 -4.1965567558e-12 1.15383819455e-11 9.5930564336e-10 -4.70094977676e-10 -2.43854544757e-10 1.14213702928e-08 9.5930564336e-10 -4.70094977676e-10 -2.43854544757e-10 1.14213702928e-08 9.40052492179e-10 -8.10477254953e-10 7.14643223171e-11 1.37475237105e-10 -1.86386998533e-11 1.20398051626e-11 -1.45277488161e-11 -8.11122153348e-12 -2.25201396979e-11 9.40052492179e-10 -8.10477254953e-10 7.14643223171e-11 6.22487540949e-09 1.0393609785e-10 -1.27755322349e-09 -2.02645650722e-10 8.86067374672e-11 1.68351305217e-10 7.61755487408e-12 2.09211800711e-12 1.34420664123e-13 4.19040140071e-11 1.0393609785e-10 -1.27755322349e-09 -2.02645650722e-10 9.43096347021e-09 -1.74816290657e-09 2.19812957797e-09 5.85805228049e-10 1.77001504226e-10 -1.48747634247e-10 2.49926673389e-11 3.46495513637e-11 -1.64777149127e-11 1.06683794561e-11 -3.92864893771e-09 3.687080493e-09 -7.06447301583e-10 8.71135331562e-09 -4.60287905086e-09 1.98431105377e-09 1.85583356466e-09 8.71135331562e-09 3.28703926885e-09 9.22997187146e-10 6.08029421068e-10 8.71135331562e-09 3.56937023967e-10 -3.19289531161e-09 -1.15733845873e-09 9.51369545341e-11 2.04549579226e-10 2.06792505023e-11 1.70408974376e-10 -3.20508161968e-11 -8.66479375257e-12 2.37934892216e-09 -9.20251278681e-09 7.0431442741e-09 1.80534158966e-08 -1.25677319256e-08 -1.96943351681e-08 -6.5145825022e-09 1.80534158966e-08 1.12591940753e-08 1.93181620201e-08 -4.0005771481e-09 1.80534158966e-08 2.28168536125e-11 1.54253237614e-11 -3.52540107112e-12 4.80193226656e-12 -3.93400850309e-11 1.20363922627e-10 -2.26594795554e-11 1.75057142203e-11 8.72682856341e-12 1.20313492125e-12 4.17646552039e-12 -1.97603176067e-14 3.38527641399e-12 -9.82978720075e-11 2.05631250592e-11 3.62074685242e-11 -8.27296132419e-12 6.78471763177e-12 4.10749557518e-12 -7.32730665625e-13 6.30009090834e-13 1.63556605537e-12 1.49029949492e-09 4.32481981383e-10 -1.81467371165e-10 1.48385133897e-09 2.7269158253e-11 -3.48755658223e-11 -5.23302916478e-11 -1.54202350743e-12 1.01650748163e-11 3.05903377252e-12 -3.71339158256e-13 -4.45197323277e-14 9.98555039574e-13 -1.08759294473e-10 7.02615599915e-11 2.9844097533e-11 -1.35722239299e-12 1.65857526929e-11 2.57198946076e-12 -3.7885464361e-12 8.25243681876e-15 -2.66394728129e-13 -2.79138447591e-11 -2.21390142905e-11 -3.14778525546e-11 5.99304009534e-12 1.98700228167e-11 6.93189818028e-13 2.94354718177e-13 -2.65425256523e-13 -8.08819842664e-13 -1.64935314276e-10 -5.12873875855e-11 1.41124898391e-12 1.07810916733e-11 -1.87320934477e-12 3.17926023753e-12 1.32739777251e-12 -9.11035626704e-13 -5.7727118494e-13 -1.43631640984e-10 3.94951875121e-11 1.31470123922e-10 1.41754914647e-11 1.28165506514e-11 2.36036591201e-13 -1.69199737998e-12 2.33429786823e-13 -2.73705494814e-13 6.81343691222e-12 -4.61030971879e-11 8.42747615392e-11 1.87886238954e-11 1.33632918635e-11 5.06616681938e-13 -6.82743345929e-13 -2.27012170842e-13 -7.46909858637e-13 -9.3759161415e-11 -1.00843802123e-11 4.97865574825e-11 1.35529271864e-11 1.21257285859e-11 -1.27013827761e-12 -2.50377036599e-12 -3.13966965629e-12 -2.92047576435e-12 -3.89138308832e-12 6.13738967228e-11 -4.73741879892e-11 3.86694962968e-12 -3.18979911732e-12 4.46682702274e-12 2.17175330456e-13 1.43195200966e-12 -1.07098960593e-12 7.05891237856e-11 -8.35123243101e-11 -1.03640856168e-10 3.07411238255e-12 6.94144435198e-12 3.13366558822e-12 -6.35984087309e-13 -2.42943712668e-12 -6.48597195157e-13 1.14097526529e-11 -3.29364950711e-10 -9.28646248592e-11 1.40623216398e-11 1.26315662534e-11 -5.95695856112e-13 3.28973969957e-12 5.70272834392e-13 2.9080846369e-12 1.14097526529e-11 -3.29364950711e-10 -9.28646248592e-11 5.51098233557e-10 -7.95529335935e-12 -1.17689069075e-10 4.54779782669e-11 1.61328262136e-11 1.97709093221e-11 -1.09550706424e-12 6.83111341087e-12 -1.03898685065e-12 5.97833459377e-13 1.63973286753e-10 6.26313916589e-11 6.44327802944e-11 1.97566938617e-12 6.01863673176e-12 2.40324139405e-12 1.62878498194e-11 -1.15053773321e-12 1.39804199685e-12 1.63973286753e-10 6.26313916589e-11 6.44327802944e-11 9.21427301749e-10 3.3433761275e-10 3.55068276404e-11 2.89530614164e-11 8.22887291752e-12 2.02680025437e-13 3.31005933124e-12 1.20129854145e-11 -1.33159096215e-12 -3.84094091488e-12 3.3433761275e-10 3.55068276404e-11 2.89530614164e-11 1.15752102492e-09 -4.31475707655e-11 -5.43931502236e-11 5.43134069654e-11 1.69487785908e-11 5.8020370486e-12 -1.66481012067e-13 -7.5564827499e-12 1.58518322194e-12 -1.88514920477e-12 -4.31475707655e-11 -5.43931502236e-11 5.43134069654e-11 5.37666025257e-10 -4.31475707655e-11 -5.43931502236e-11 5.43134069654e-11 5.37666025257e-10 -9.04365206183e-11 6.34059214882e-11 1.44373901707e-10 7.15323582141e-12 5.68324587459e-12 2.67841335681e-12 1.04931001897e-11 -1.30473757016e-13 -8.03482516946e-13 -9.04365206183e-11 6.34059214882e-11 1.44373901707e-10 1.11567317981e-09 4.5285637642e-11 -2.11386911776e-10 7.49570466797e-12 2.23014136002e-11 3.51264269408e-12 -1.56587671028e-12 7.24999945052e-13 8.8042417871e-13 -1.55842747379e-12 4.5285637642e-11 -2.11386911776e-10 7.49570466797e-12 1.95195762267e-10 1.96855293941e-10 1.50119130387e-11 5.18781546077e-11 -2.05244549173e-12 1.38346217775e-11 1.96537618919e-12 1.56516952385e-12 -4.96468062581e-13 -6.67543343964e-13 6.08904656189e-10 -2.66357133217e-10 2.96076843843e-10 1.16827389392e-09 7.36314822622e-10 5.54174855925e-11 -1.88120799142e-10 1.16827389392e-09 -7.5465359699e-10 2.55975386741e-10 4.76784191226e-11 1.16827389392e-09 3.92433947228e-11 -2.63982405116e-10 1.32940937294e-10 1.22697610503e-11 1.14440534479e-11 1.51986453915e-12 7.28489836723e-12 7.00326254632e-13 -6.54167530795e-13 2.65218020067e-10 -9.35468297104e-10 1.04922362672e-09 1.35059567651e-09 -1.40489725051e-09 -2.10777431148e-09 -4.6565186998e-10 1.35059567651e-09 1.25740941461e-09 2.25129539324e-09 -1.84748944856e-10 1.35059567651e-09 3.60217885425e-09 7.22521354494e-11 -4.33200554382e-11 2.24374495903e-09 -1.09520568856e-09 -4.31000760552e-10 -8.60186628354e-11 -2.03861914825e-10 1.03439126642e-12 -3.95454277207e-11 9.89030111979e-12 4.50876276577e-12 -1.05942461212e-09 9.01723329659e-10 4.76007847411e-10 -4.79607993244e-11 3.16267747123e-11 -8.16252393007e-12 9.88439307381e-11 -7.55862994441e-12 -1.19328126543e-11 -2.1942074092e-08 -4.51308930308e-09 3.33741720919e-09 -3.18889514904e-09 9.1121763061e-10 -4.38716495275e-10 -2.26468347854e-10 -1.35488586486e-10 -9.14209434523e-11 -9.29594237787e-12 -1.21176220724e-10 -8.36334003367e-12 -2.2574731856e-11 4.66662242243e-10 2.56279166623e-09 -2.95585492294e-10 -9.83308675745e-11 1.26454097463e-11 -1.24416650178e-12 -1.29907957028e-10 2.31058544593e-12 1.6712599047e-11 1.06087173991e-09 -2.96123094553e-09 -7.36057593513e-11 -6.93674544035e-11 -3.24187045805e-11 -4.93721360568e-12 1.33823878216e-10 2.29457626158e-11 -2.30861993896e-12 4.83362318491e-10 -1.94671511574e-09 1.94616196075e-10 1.67230815744e-10 -1.55121561706e-10 -3.81799452584e-12 3.11555963655e-11 2.2206005621e-11 1.48007535393e-11 -1.87892407429e-09 5.86556348456e-10 -6.69293099882e-10 -1.53326059374e-10 -4.73034036834e-11 5.25307164471e-13 4.57589181699e-11 1.45025390964e-11 1.02219239213e-11 8.95267685077e-10 8.45262402667e-10 4.33028967444e-10 1.82594357565e-10 -7.17189053804e-11 -1.56549206355e-12 1.13789561958e-10 4.22043729961e-11 -1.49167713518e-11 2.84462817536e-09 -1.1395111546e-09 -3.5076416958e-10 -6.94193688035e-12 2.62897563016e-11 -1.53607178575e-12 4.91372632303e-11 9.18557353314e-12 -3.97178523884e-11 -9.26286067541e-10 3.68040725715e-09 1.2152241527e-10 -1.0300439118e-10 -1.43947191878e-10 8.73776146308e-12 -2.22550864728e-11 1.06051417613e-11 -3.17884450324e-11 -6.28116573203e-10 1.05135999948e-09 3.16785941878e-10 1.4773563903e-11 1.07432371115e-10 -7.71030033345e-12 -3.25364654794e-11 2.9320577097e-11 4.18207245493e-11 2.03680238943e-09 -5.76650515171e-09 1.53301928707e-10 -2.17895127573e-10 6.14765981585e-11 -2.10400436475e-12 -1.42488278962e-10 1.22684733574e-11 2.04694752475e-11 2.03680238943e-09 -5.76650515171e-09 1.53301928707e-10 -4.01450458386e-09 1.0930388447e-09 -2.80535033161e-09 -1.89095540469e-10 2.96615215264e-10 1.30265603735e-10 -1.75546999596e-11 -1.15680728845e-10 2.35781941089e-11 1.20504519495e-11 -3.47861358668e-09 -2.13361851004e-09 5.10999660013e-10 -2.94097284125e-10 -3.47959159204e-12 3.26860934702e-12 4.10617825697e-10 3.7664037576e-12 7.80085653021e-11 -3.47861358668e-09 -2.13361851004e-09 5.10999660013e-10 -6.27807397904e-09 -2.23053883182e-09 4.26225182525e-09 -3.83837779928e-11 -1.58992899157e-10 7.13586836445e-11 8.07716694876e-13 9.6365731909e-11 -7.46761437215e-12 -5.8874397381e-11 -2.23053883182e-09 4.26225182525e-09 -3.83837779928e-11 -1.45297586714e-09 -6.10311605371e-09 7.83211667328e-10 1.72944752911e-09 -6.2473991345e-11 -2.40337037417e-10 -4.1701453292e-12 -6.4027955515e-13 -1.73333751795e-11 9.3396507612e-12 -6.10311605371e-09 7.83211667328e-10 1.72944752911e-09 -9.98611772079e-09 -6.10311605371e-09 7.83211667328e-10 1.72944752911e-09 -9.98611772079e-09 -2.11189759649e-10 -2.6004478762e-09 -3.15018264224e-10 -6.20746232242e-11 3.7985578782e-11 -8.54192344212e-12 -2.08525697547e-10 1.5463674919e-11 -3.48403975035e-13 -2.11189759649e-10 -2.6004478762e-09 -3.15018264224e-10 -2.80915098334e-09 -3.05176446674e-09 4.13363116751e-09 8.32080682191e-10 -1.3944304571e-10 -5.87931901217e-11 -6.22367010022e-12 5.26228437901e-12 1.968234841e-11 6.42174188399e-13 -3.05176446674e-09 4.13363116751e-09 8.32080682191e-10 -6.9430231098e-09 -3.43314784007e-09 -4.92907058819e-09 -1.02875128344e-09 -1.88043961349e-10 -1.6180984357e-11 -6.45454533312e-12 6.76666231956e-11 -2.09756474091e-11 -2.8158447784e-11 -4.62972271492e-10 -6.95726318721e-09 7.31506217476e-10 -8.61876844947e-09 4.55438477798e-10 -4.63781508478e-09 -2.75873582951e-09 -8.61876844947e-09 -1.02919097265e-08 -3.19213349259e-09 -1.05902423827e-09 -8.61876844947e-09 1.90424735842e-09 -2.40116549679e-09 -4.00185678221e-10 -1.6304328121e-10 -1.79061173375e-11 -6.1990188268e-11 -3.88078860711e-10 6.6007539346e-11 1.25777253796e-10 -2.1793188172e-09 9.73319282663e-09 -1.69582438767e-08 -2.79013403594e-08 2.80011769704e-08 3.09178244218e-08 1.04169285753e-08 -2.79013403594e-08 -2.01091160779e-08 -4.78545137388e-08 5.34075826673e-09 -2.79013403594e-08 3.10105231339e-10 -3.30316585904e-11 -1.09767571157e-10 -4.59138543207e-11 -5.347953425e-11 6.19668306853e-11 -7.13834791279e-12 1.32906944502e-12 -1.6413227647e-11 -1.90305328416e-11 5.01767761932e-12 2.68676586765e-10 -1.97377620379e-10 -1.06679172297e-10 -1.26152145706e-10 -1.3071083748e-11 4.16866764629e-12 2.82570164613e-11 1.16065268327e-11 -2.87250149679e-12 -1.01356101342e-08 -2.89518008195e-09 1.31895043733e-09 -2.80932204368e-09 5.41118616249e-10 -3.54130049548e-10 1.93432352221e-10 -2.39502910167e-11 3.15936169413e-12 -1.11295298957e-12 -1.92672997419e-11 -1.78345940705e-11 -5.47874828073e-12 -2.07073434656e-10 -3.36943448113e-10 -1.09122362556e-10 -9.8148441527e-12 4.59552906701e-11 -8.75135668353e-13 -8.82160216239e-13 -1.63916358436e-12 -8.47705613512e-13 3.07766572038e-10 -6.84244164274e-11 3.22926512821e-10 2.16783658142e-11 -7.77338038218e-12 -1.34456608652e-12 -1.02509356962e-11 -5.3376582649e-13 -2.68058804426e-12 8.55860781416e-10 -3.39419208467e-10 -2.70309253166e-10 3.17904798335e-12 -2.25765064067e-11 4.29809717779e-12 -2.78257083955e-11 -1.43024672586e-12 2.5876767078e-12 -7.87356625888e-10 -3.91637204615e-10 -1.7151665837e-10 -4.8275637304e-11 -1.39769222306e-11 1.59876123768e-12 1.08763789665e-11 7.44811136269e-12 -2.4676110316e-12 2.82809595894e-10 -7.08133573124e-10 1.10571387346e-10 3.58956911511e-12 2.48516252752e-11 8.79879088947e-13 9.37842676816e-12 3.69847458895e-12 7.39863733534e-12 1.88129012051e-11 -5.8704069492e-10 -1.74889838898e-10 -1.26531345327e-11 2.63106680223e-11 -6.88907866654e-12 1.82578218706e-11 -7.74998739737e-12 -1.47503283398e-12 7.86102344438e-10 2.60304394074e-10 5.74149243808e-12 -7.00154598291e-12 -2.34376660791e-11 1.03893890806e-12 -2.64906249873e-11 -1.24880320366e-11 4.0267503992e-12 3.44806114153e-10 -5.54405223775e-11 -2.3055112982e-10 1.67227368545e-11 -1.29253670407e-11 -2.11083966055e-12 5.65282496268e-12 1.61623490305e-11 2.88959202305e-12 -5.29780062595e-10 -1.41473587894e-10 3.71560964155e-10 3.04411735052e-12 8.02462607742e-12 -3.15578695811e-12 -4.81052402312e-11 1.30228271874e-11 1.98754650898e-12 -5.29780062595e-10 -1.41473587894e-10 3.71560964155e-10 -5.91430653359e-10 9.50964578187e-11 -2.78240256836e-10 -1.02178888456e-10 1.76276751875e-11 8.17952076405e-13 1.98229425209e-12 -2.18050429958e-11 3.81699538072e-12 1.01749530508e-11 -1.51986130085e-10 7.93948270866e-11 -8.67417516341e-11 1.19080018053e-11 -1.88356799431e-11 4.64676531123e-12 1.90525504847e-11 9.15160264047e-12 -1.18602106848e-12 -1.51986130085e-10 7.93948270866e-11 -8.67417516341e-11 1.05478573418e-09 -1.61296617297e-10 -1.0972075298e-09 1.31421949416e-10 7.0344018794e-11 -2.30144392904e-11 -1.17173207472e-12 -1.50024619362e-11 6.40226804445e-12 -2.07632842286e-12 -1.61296617297e-10 -1.0972075298e-09 1.31421949416e-10 6.67573978129e-10 -4.94248543055e-10 1.06892278688e-10 1.86933435746e-10 -2.01284565883e-11 4.4490514646e-12 -8.39908254213e-12 6.7899885536e-12 3.69751734928e-12 -4.67467394562e-12 -4.94248543055e-10 1.06892278688e-10 1.86933435746e-10 -2.76871211696e-09 -4.94248543055e-10 1.06892278688e-10 1.86933435746e-10 -2.76871211696e-09 4.65827334948e-10 -8.48815635759e-10 -4.68753675911e-10 -1.95226455406e-11 1.62772520168e-11 1.01827534926e-11 3.78953117034e-12 3.6013772894e-12 -4.47610605892e-12 4.65827334948e-10 -8.48815635759e-10 -4.68753675911e-10 2.95029184351e-09 -3.8595701e-10 -2.41492741362e-10 -2.48056971503e-10 3.9680742442e-11 -2.84389673071e-13 2.18651391664e-12 3.43402468522e-11 4.11321775083e-12 2.18651173963e-12 -3.8595701e-10 -2.41492741362e-10 -2.48056971503e-10 1.58022417008e-09 -6.13134004155e-10 -1.67839397949e-10 -1.68527282332e-10 4.25789855058e-11 6.83285230474e-12 3.72023647007e-12 -1.53803450161e-12 -1.0477048795e-11 4.23667723551e-13 -1.04936764423e-09 1.30043949287e-10 -4.27058644996e-10 2.88380810235e-09 -1.1842558537e-09 -2.10616481496e-10 8.55578511512e-11 2.88380810235e-09 3.94221485465e-10 -4.22945661638e-10 -1.64081053152e-10 2.88380810235e-09 -3.12086558745e-11 1.37053995848e-10 -1.18187937642e-09 -2.23878360713e-11 3.85376450025e-11 -1.02511942311e-11 1.05801666013e-12 1.29497739228e-11 -5.02375288431e-12 -3.94615751494e-10 1.21692186767e-09 -2.65542371983e-09 -2.9054265164e-09 2.29122447904e-09 3.10219692107e-09 -2.19236454812e-10 -2.9054265164e-09 -1.99023469517e-09 -3.9079568012e-09 -6.70977954614e-10 -2.9054265164e-09 1.34779488123e-10 -5.25653102738e-10 6.81172985329e-10 7.01688113539e-11 2.09779208715e-12 -2.37725971624e-11 1.05328353917e-12 2.30595069731e-11 -1.14580002676e-12 3.9948589662e-12 -3.54421028723e-10 4.58020886135e-10 1.37849062082e-10 -3.86395064323e-11 2.57758566022e-11 8.2530310668e-13 -3.59234551819e-12 7.62536063345e-12 1.14591039633e-12 5.87069679323e-09 2.07217653506e-09 -7.1513707031e-10 1.03955251628e-10 -6.71665707217e-11 -5.19840250905e-11 -3.93554684546e-11 1.13804861102e-12 1.92877817899e-11 1.66740008386e-12 -7.84053478547e-12 2.34656864325e-12 4.18334781443e-12 2.51795384054e-10 6.03819221119e-10 1.10770995375e-10 1.35309258272e-11 -2.8759776863e-12 -8.94773012124e-14 -1.8293351172e-11 -1.27920965976e-12 -1.88049051973e-11 -1.39250163156e-10 1.39320464614e-10 -1.01467078116e-10 -1.90507885606e-12 1.00550881509e-11 2.89646892373e-13 -2.86624842274e-14 1.5241780223e-12 -1.43817988581e-12 -2.63387002441e-10 5.65326683907e-10 -1.21039790877e-12 -1.32230366399e-11 4.81047662364e-11 -3.42039919558e-12 -1.38034627875e-11 9.25303194522e-14 -5.26275338784e-12 4.41119777545e-10 -1.11764957336e-10 2.54277631088e-12 3.2327932281e-12 -3.2827640302e-12 6.59053019149e-13 -8.8916563049e-12 1.67104266503e-12 -2.61004858175e-12 -3.71265810204e-11 -1.36477176605e-12 -3.29041518438e-12 8.26885800848e-12 2.03927607182e-12 7.00636259121e-13 4.00488566484e-12 4.79986761019e-13 8.54751383399e-12 -1.26484428733e-10 3.27899590666e-10 -2.15778862508e-12 2.55781302582e-11 -1.46841721198e-11 -1.94180229151e-12 -1.0532908008e-11 -7.692227687e-12 -1.84221495141e-12 3.32552995702e-11 -5.76338201432e-10 2.55261374143e-11 1.0864994276e-11 3.27106506894e-11 -5.35041090321e-12 5.18424627672e-12 4.80180494239e-12 4.94528497977e-12 -5.59234747832e-11 -2.21669107138e-10 -3.64554580514e-11 7.81588259279e-13 -1.8787153601e-11 2.26654992927e-12 1.71009468852e-11 -2.1007285523e-12 4.8906452921e-12 2.52715089861e-10 -4.43502556025e-10 -2.19257030387e-11 1.05437618408e-11 -1.47237096077e-11 1.34878663386e-12 4.51076566377e-11 8.90730019088e-13 -4.35508995198e-12 2.52715089861e-10 -4.43502556025e-10 -2.19257030387e-11 1.97381087147e-10 1.39722173708e-10 1.85274431677e-10 -1.17854485078e-10 4.98103999872e-12 3.79576824527e-12 -9.92964631914e-13 8.2622128856e-12 -4.44621334097e-12 1.23883716798e-11 -1.97650306993e-10 -1.6820036655e-10 -2.96744148934e-10 2.86659483142e-11 -5.49527931544e-12 -2.30395437079e-12 4.18278141675e-11 3.52244686328e-13 1.65530451182e-11 -1.97650306993e-10 -1.6820036655e-10 -2.96744148934e-10 -1.35905600109e-10 -1.11860605078e-10 6.03129782199e-10 3.51823429781e-11 -1.30797137649e-11 3.7754013931e-11 -1.34560143812e-12 -1.94821923521e-11 4.77582907674e-12 1.04003104968e-11 -1.11860605078e-10 6.03129782199e-10 3.51823429781e-11 4.39352914246e-10 1.71709503711e-10 -3.90930958769e-10 -1.15129801785e-10 1.2505572438e-11 -1.29193891928e-11 -1.44321558904e-12 7.02268310456e-12 -2.69718897464e-12 5.18059418476e-13 1.71709503711e-10 -3.90930958769e-10 -1.15129801785e-10 -5.03855590328e-10 1.71709503711e-10 -3.90930958769e-10 -1.15129801785e-10 -5.03855590328e-10 -1.0058581226e-10 5.4165562041e-10 2.32234009825e-10 9.46748897873e-12 1.48200467109e-12 -3.17292747831e-12 6.79614868904e-12 -4.1363454562e-12 -2.90693708038e-12 -1.0058581226e-10 5.4165562041e-10 2.32234009825e-10 -6.39056105319e-10 -7.83462304124e-11 -3.1512167534e-12 -2.70647428404e-11 3.41606879805e-12 -1.79579119783e-11 6.23228711909e-13 9.56403846384e-12 -2.66509474773e-12 -2.20432847814e-13 -7.83462304124e-11 -3.1512167534e-12 -2.70647428404e-11 -2.81670501312e-10 4.92411062281e-10 -1.92081779009e-10 1.24458543985e-10 -3.84361175043e-12 1.49890876248e-12 2.19035687095e-13 1.68539992834e-11 -4.23917460437e-12 -3.72263719366e-12 3.19877405874e-09 -2.04012923376e-09 1.7283690384e-09 1.92880149279e-11 4.0356110773e-09 7.33042558424e-11 -1.45186785553e-09 1.92880149279e-11 -5.7571519492e-09 1.39057964089e-09 9.68744490842e-11 1.92880149279e-11 -3.23035620091e-10 -5.43618081403e-10 1.76036773789e-10 1.18774313667e-11 -5.03746043888e-11 -1.55246753048e-12 4.20595846341e-12 6.45739249054e-12 2.93758289748e-12 -1.03901849043e-09 1.5839322823e-09 -2.72713303572e-09 -2.10536662426e-09 4.25261070644e-09 5.29829190922e-09 2.07263111779e-09 -2.10536662426e-09 -4.18269907628e-09 -8.51307843573e-09 1.1826122393e-09 -2.10536662426e-09 1.14155048526e-06 -1.58205591593e-07 4.35264320845e-09 2.88732231336e-10 1.22112517102e-10 -3.18863210213e-11 -3.08568365936e-10 -3.92455745978e-10 -3.06592171891e-11 -8.85984527199e-09 -1.63641467859e-08 3.43985816669e-09 2.16837201916e-09 -2.48380286112e-09 1.36818490808e-10 2.07475133691e-09 -5.52038954972e-10 -1.93295721075e-10 1.0315915871e-07 1.26820677977e-08 -1.19093544416e-08 2.07783392596e-08 -4.39881877827e-09 2.83434316176e-08 2.10646480042e-09 1.94683314429e-09 -8.84279983683e-10 -2.61752093923e-11 2.07312571694e-09 -4.5602988257e-10 -1.28892511955e-10 -1.45391658524e-08 -2.77908465258e-08 -8.80678197768e-09 -3.47125014965e-09 1.84014713853e-09 -2.17945287452e-10 1.76140594563e-09 -3.13574924384e-10 7.08884649869e-11 -5.71448377882e-08 4.27369166251e-08 8.68743220158e-09 -2.58934016724e-09 -6.96477107082e-10 7.15081954204e-11 9.49192668127e-10 -7.25121350143e-10 -9.75378820937e-11 -7.26027801068e-08 -3.49234572892e-08 -8.83314386887e-10 3.85577562385e-09 -2.20619960123e-09 -4.07182229095e-11 1.28734363546e-09 -5.13735295267e-11 -6.62816232154e-10 -7.1461695188e-08 -8.04073300916e-09 -1.08987821422e-08 2.96479822647e-09 -8.56349487599e-10 4.98557716545e-11 -4.0013616072e-10 3.95524341791e-10 2.34250205481e-10 -1.71908857587e-08 3.07767259184e-10 4.25104524239e-09 -2.49888446574e-09 7.6241091174e-10 5.21691411315e-12 1.10599484366e-09 9.28696821163e-10 -2.47382245382e-10 -7.38339444583e-09 1.92223961114e-08 1.16603718465e-08 -2.29438800934e-09 1.70062242032e-09 -6.05380622094e-11 3.42163303116e-10 -5.56457097598e-10 2.59742161116e-10 2.57513593234e-08 -1.46398953658e-08 2.70262249443e-09 -3.98409017374e-10 3.7450779585e-10 -9.08095911158e-11 -2.92336438553e-09 3.55700211165e-10 1.75899541649e-10 -4.40547763666e-08 -6.97596404829e-09 -2.90301042421e-09 -4.83626904857e-09 7.80328351941e-11 1.23884242288e-10 -1.5831070674e-09 2.25894441298e-10 2.67621806732e-11 3.54128196831e-10 4.11095346647e-09 2.25492739024e-09 -5.13977503754e-10 -4.41935041945e-09 4.62295150073e-11 2.51820596931e-10 2.93926888475e-10 2.89521935315e-10 3.54128196831e-10 4.11095346647e-09 2.25492739024e-09 -1.32909036172e-07 -3.77506254488e-08 1.5048729053e-08 -5.2173583199e-09 -9.03034491698e-10 -7.08694577969e-10 7.86538742189e-11 1.80515901469e-09 -6.88409297579e-10 1.75376671873e-10 -4.45493649594e-08 2.87766106145e-08 4.4440093203e-09 2.74248311207e-09 -2.87394306709e-09 9.96791520773e-11 -2.58752773239e-09 1.3437643786e-10 -9.94621365255e-10 -4.45493649594e-08 2.87766106145e-08 4.4440093203e-09 8.01281216509e-09 4.99500230677e-08 -5.52892784828e-08 -4.58851451954e-09 -3.19147972193e-09 -2.04083182948e-10 1.00978323061e-10 -2.3901133327e-09 5.16664643807e-10 -1.27014612782e-09 4.99500230677e-08 -5.52892784828e-08 -4.58851451954e-09 -5.43153406868e-08 -1.47431596956e-08 -1.3216552377e-09 3.68124768201e-09 -2.4835662454e-10 1.13166032927e-09 -2.68354081422e-10 9.27684884355e-10 9.36920884486e-10 -2.65172825695e-10 -1.47431596956e-08 -1.3216552377e-09 3.68124768201e-09 -4.89600994846e-08 -1.47431596956e-08 -1.3216552377e-09 3.68124768201e-09 -4.89600994846e-08 5.33768639867e-08 -6.29117428336e-08 -1.49978480427e-08 4.58368767465e-09 -7.34957538701e-10 -1.4157163258e-10 -2.19991686734e-09 -4.50886349503e-11 4.0944374145e-10 5.33768639867e-08 -6.29117428336e-08 -1.49978480427e-08 4.78827550872e-08 3.96539007306e-08 1.16620975242e-08 -1.18684911983e-09 8.49313857667e-09 -3.53983482724e-10 1.47370947271e-10 -1.79460196043e-09 -5.70149921321e-10 8.31800460622e-10 3.96539007306e-08 1.16620975242e-08 -1.18684911983e-09 2.37104600524e-07 -4.70286208198e-08 2.2723890233e-08 -1.65226965945e-08 -6.47765578744e-09 -3.29544981807e-10 1.42555228592e-10 -3.7074267133e-09 6.85969546034e-10 2.05401246977e-10 4.75885361564e-07 -3.34349368404e-07 2.93379273364e-07 -1.57039817959e-07 6.37576080273e-07 7.40008506906e-08 -3.21094964316e-07 -1.57039817959e-07 -1.2545473043e-06 3.28520188412e-07 -2.18523988309e-08 -1.57039817959e-07 -1.49298014033e-08 1.01125522216e-08 1.78552483308e-08 -1.05077874772e-09 -1.82500206756e-09 -9.33843112347e-10 -3.56619575901e-09 1.20909198449e-09 1.67497517448e-10 3.40398379961e-08 -1.35401228108e-07 2.16417510888e-07 -4.36676822768e-07 -3.27881074278e-07 -3.8944480801e-07 -1.1186229794e-07 -4.36676822768e-07 2.49051832072e-07 5.55183692783e-07 -5.09894679553e-08 -4.36676822768e-07 6.98335304166e-07 3.29158798675e-08 2.29630927418e-10 -2.7670677216e-09 1.34741470848e-10 6.51686847119e-10 -1.04791627368e-10 4.88926468353e-10 -1.40113420782e-08 6.70650752025e-08 8.15722632216e-09 -2.65548741996e-09 2.72074320019e-09 2.1277077814e-10 1.6074363921e-09 -4.00146296313e-10 5.36271462549e-10 9.86926073381e-07 3.26605348913e-07 -1.28994512681e-07 9.918841985e-08 4.89501203514e-09 -2.23652088786e-08 -8.91121099288e-09 8.81164338228e-10 1.00092420714e-09 -2.14850944867e-11 4.64761356739e-10 4.27201181308e-11 4.71930037604e-10 1.04138293791e-09 9.16838057652e-10 5.27120474995e-09 -4.57104246349e-10 -4.03506352903e-10 1.29062476259e-10 -7.81411529965e-10 7.58231073084e-11 2.57089449858e-10 3.41687419288e-10 2.50231085953e-08 -3.69600349652e-09 2.01104700824e-10 2.61298487358e-10 -8.92592197118e-11 6.22161124847e-11 -8.75849203087e-11 -1.63431922299e-10 -4.01799474813e-08 4.61437846425e-08 -1.63871852429e-08 -2.07495085921e-09 2.33407412803e-09 1.46964824243e-10 -1.63293093776e-09 3.19214658802e-10 4.74187183502e-10 -1.96848064108e-08 -2.77562836875e-08 1.96015525959e-09 7.48789622449e-10 -7.00473952607e-10 2.87362314784e-11 -4.39514091738e-10 1.00937538517e-10 -1.75156837171e-11 1.89856402512e-08 5.03698284033e-09 6.60545333869e-09 1.41723618572e-09 -2.8179230979e-09 6.68653276055e-11 1.06325123772e-09 -5.40621446387e-11 -2.63106609874e-11 -5.10064492218e-09 -2.61550152111e-08 -1.21220310738e-08 1.29908794404e-09 -6.60918379585e-10 -2.94880881047e-12 1.81456506617e-10 8.94668703202e-11 -3.39267693353e-10 -4.05163216691e-08 9.73613494853e-09 -2.21933418025e-09 -7.03027819101e-10 1.63408876078e-09 -2.07498986081e-11 1.25038616067e-09 -2.33914110948e-10 1.39880270214e-10 8.23157883693e-09 4.14330003809e-09 -7.19937267828e-09 1.39936763756e-09 1.66032425545e-09 2.23347917275e-12 1.78847234653e-09 -1.17092150138e-10 -3.37395100232e-10 -1.44741183411e-08 -5.97878857247e-08 6.51330402818e-09 -2.10606034342e-10 -2.70630885479e-09 1.05834079495e-10 -1.11539786238e-09 3.48143086704e-11 7.66883077597e-11 -1.44741183411e-08 -5.97878857247e-08 6.51330402818e-09 -5.65666409111e-08 -1.06285498007e-08 3.74749815472e-09 6.28925876022e-09 2.79834767739e-09 5.10697348708e-10 -3.75087605275e-10 4.53241427757e-10 -6.9302086463e-11 -3.29148364586e-10 -1.6282528049e-08 -1.15491704648e-08 -1.45059578361e-08 -7.87296948447e-11 3.71137709462e-09 5.7457141203e-11 -1.38108490337e-09 -3.77244916744e-10 1.15864623058e-09 -1.6282528049e-08 -1.15491704648e-08 -1.45059578361e-08 1.26974738919e-07 -9.04143816825e-09 4.69033875534e-08 6.52239607141e-09 9.35451049564e-10 -6.03847006865e-09 1.16794134461e-10 1.81560499055e-09 -1.14280331244e-10 1.59701611003e-09 -9.04143816825e-09 4.69033875534e-08 6.52239607141e-09 -1.26562457135e-07 -2.39241115957e-08 1.03459979133e-08 7.53615457779e-09 1.60653575845e-10 5.97466357642e-10 2.03260009442e-10 1.82413881636e-09 8.81614407896e-11 4.92490969129e-10 -2.39241115957e-08 1.03459979133e-08 7.53615457779e-09 8.04528573025e-08 -2.39241115957e-08 1.03459979133e-08 7.53615457779e-09 8.04528573025e-08 1.03335386786e-08 -8.5323550201e-09 8.71849090478e-09 -1.379419875e-09 2.926440459e-10 9.84100669982e-11 3.35573785755e-10 3.23789827695e-10 1.87806668513e-11 1.03335386786e-08 -8.5323550201e-09 8.71849090478e-09 3.8095554557e-09 -8.30137059368e-09 1.25999945854e-08 -1.27127976129e-09 -6.15821444019e-10 -1.09075687227e-09 -1.83702139906e-10 6.34784087997e-10 6.61438974235e-10 -1.21018928772e-09 -8.30137059368e-09 1.25999945854e-08 -1.27127976129e-09 -1.00767102502e-07 1.5581376059e-08 -1.03831992086e-08 1.71485193181e-08 2.62823124547e-09 1.99264929786e-09 4.31300312097e-10 -2.99386103954e-09 -2.13370471106e-10 8.42920876602e-10 -2.72672285604e-07 1.86451610629e-07 -1.53683358594e-07 3.09974428813e-07 -3.61803468351e-07 -3.86493617302e-08 1.85042426097e-07 3.09974428813e-07 6.81219882132e-07 -1.78951846525e-07 2.0086490451e-08 3.09974428813e-07 -2.37803437594e-08 -4.10948614315e-08 -1.23755621663e-08 -3.23565370966e-10 -5.74716041341e-10 3.22950089111e-10 9.81636637695e-10 -1.61814216197e-10 3.38762375078e-11 -5.61787508251e-08 5.51773338843e-08 -1.43744734763e-07 8.46185282178e-08 1.83268816796e-07 2.23253052127e-07 7.34458144911e-08 8.46185282178e-08 -1.98431097249e-07 -4.01714970306e-07 3.31722337727e-08 8.46185282178e-08 4.73866375994e-08 -1.05852033273e-10 -1.22405755166e-10 7.74542430554e-11 -9.88917335298e-11 -2.50475452528e-11 1.84803155403e-10 9.36505064079e-09 -4.48447741024e-10 -3.10910144591e-10 -7.08541173096e-10 1.33702203047e-10 6.22651076424e-11 3.88156671866e-10 -1.53996173524e-11 -1.06460428012e-10 2.58657255474e-07 6.41923240765e-08 -3.44697485342e-08 6.03112205501e-09 -8.23815530833e-09 -9.41329023221e-09 -2.84416223966e-09 1.97302264323e-11 3.58298463754e-11 1.27328663337e-11 3.64806854659e-10 8.20486384797e-11 3.52266344044e-11 -4.52513283772e-10 -7.36774812998e-09 1.33890162046e-11 -1.86728600955e-10 5.66094462083e-10 -1.05014471537e-11 4.31761321623e-10 -7.29996649196e-11 2.75186018588e-11 3.44793616397e-10 8.39573483599e-10 -7.30404437171e-10 -8.17687849025e-11 -1.91340544706e-10 -1.55369380867e-11 9.54416466502e-11 -1.63179542907e-11 1.24635575425e-10 2.55640555371e-09 5.29667650448e-09 8.09842699497e-10 1.01221576123e-10 8.32758624629e-11 2.57857916655e-11 -1.59344558268e-10 1.50751618084e-11 -3.13207528924e-11 -2.18671798927e-09 2.57831823854e-09 -4.69525993407e-09 1.64707916082e-10 -2.71565584603e-11 -1.38988898342e-11 1.34060887154e-10 6.20005531262e-11 6.13300197096e-11 -4.73395250777e-09 3.45372801785e-09 2.82412237179e-09 -3.17066720408e-10 -2.4752142428e-10 5.25168827087e-11 9.4610354624e-12 7.33991727814e-11 5.39760449094e-11 -3.77469392889e-09 -7.39708228743e-09 1.78294151093e-09 3.04606690397e-10 -8.63232183422e-11 -2.33186328374e-11 1.97536417786e-10 -9.25612918169e-11 -4.88233689632e-11 -5.28161054107e-09 -9.02272671303e-10 3.37119111556e-09 1.4016315666e-11 2.58310553062e-11 6.81729622491e-12 1.65598156008e-10 4.66504764254e-11 -1.27141125485e-10 -1.94663866036e-09 6.49860353091e-09 4.42272042075e-10 5.20953803934e-11 3.02849355913e-10 -4.94002093516e-12 1.9700808735e-10 2.96806925517e-11 -7.79360164454e-11 3.84711116571e-09 3.79157041472e-10 8.68930266325e-10 -9.23571487146e-12 4.06599911274e-10 4.59411903933e-11 1.51746850702e-10 2.26490583259e-11 -1.38395211112e-10 3.84711116571e-09 3.79157041472e-10 8.68930266325e-10 2.53028915798e-08 -9.72668259918e-09 5.81226512095e-10 4.56021601071e-09 7.0081493677e-10 6.57946138807e-10 -2.92440520947e-10 1.54092533715e-10 -3.67157921543e-11 -1.06678403756e-10 8.2724430725e-09 9.99750367748e-09 5.11345318573e-09 -5.61205383157e-11 -2.6894829472e-10 8.80619289111e-11 -4.07927038308e-10 3.52543252274e-10 -3.64169211532e-11 8.2724430725e-09 9.99750367748e-09 5.11345318573e-09 1.58381331501e-08 3.2641916868e-09 5.57446207357e-09 -1.50910192673e-09 -4.11050074299e-11 -6.98371635646e-10 4.39870044934e-11 3.04959517252e-10 -5.61836484916e-11 7.46332358413e-11 3.2641916868e-09 5.57446207357e-09 -1.50910192673e-09 -9.47890075946e-09 -8.12051900678e-09 -7.20341353117e-09 -7.41760554446e-09 -2.13907218696e-10 3.37038092264e-10 -1.70642512481e-11 3.26434993857e-10 -1.08775934776e-10 1.80942861635e-10 -8.12051900678e-09 -7.20341353117e-09 -7.41760554446e-09 1.19198127864e-10 -8.12051900678e-09 -7.20341353117e-09 -7.41760554446e-09 1.19198127864e-10 -1.54535639302e-09 5.68478764779e-09 -4.96245925043e-09 1.6923776484e-10 2.80299563178e-10 -3.27808893651e-11 -1.91050639656e-12 -1.05986716604e-10 -2.52954437229e-10 -1.54535639302e-09 5.68478764779e-09 -4.96245925043e-09 3.14664945537e-09 1.20278646985e-09 -1.00451527117e-09 -4.99030779206e-09 -1.83168979139e-10 1.02377188811e-10 1.32632447791e-10 -4.79740791068e-10 -2.33416605791e-10 1.89069894589e-10 1.20278646985e-09 -1.00451527117e-09 -4.99030779206e-09 3.68293893537e-08 -1.11613497864e-08 4.6136463689e-09 4.27553433098e-09 -4.08835848867e-10 2.260691487e-10 -8.60220647864e-11 7.09196361446e-11 -4.09182158413e-11 2.01343455762e-10 -6.19604771866e-08 3.93019709649e-08 -2.58302769187e-08 -3.47436060689e-08 -7.76681226042e-08 -3.67717554679e-10 3.38635850464e-08 -3.47436060689e-08 1.06144550432e-07 -2.50933143035e-08 4.79329486528e-09 -3.47436060689e-08 -4.32561972349e-09 -6.25948680218e-09 1.39460636352e-09 -7.21500203413e-10 1.79992381258e-11 1.81271415518e-10 1.23210654608e-10 1.6187972816e-10 1.19020705123e-10 -5.95183097014e-09 -1.42718358295e-09 -5.19936060236e-09 4.40613362228e-08 6.06704164472e-09 7.00923808246e-09 5.70233938384e-09 4.40613362228e-08 -1.30920698451e-08 -2.43605149061e-08 3.68084030908e-09 4.40613362228e-08 6.17375338659e-09 -4.01020957831e-10 -8.1249948581e-11 -1.02705817288e-09 -5.81862245311e-11 -7.04347950569e-11 2.3648792525e-10 -1.36747923562e-09 -2.26530577001e-10 1.45541571788e-10 1.39404272137e-10 1.52009053543e-11 -2.60030531083e-11 -2.67861953079e-13 8.33578483532e-12 -5.48206884182e-08 -1.56436511492e-08 7.31758493257e-09 1.51420136709e-08 1.98480154157e-09 5.26425653666e-10 -3.85959417189e-10 -2.33282648585e-10 2.60585303873e-10 2.00512887916e-11 8.37111538481e-11 1.67398466012e-11 9.1169573576e-12 3.17264164331e-09 -1.88623978915e-09 4.25014694199e-10 6.93173093633e-11 1.0731972475e-10 1.86814238629e-11 -4.94795985835e-11 2.42617447106e-11 1.99371602687e-11 4.42037733052e-09 -1.41362455355e-10 6.78101112639e-10 -5.19557130882e-11 1.24150763139e-10 1.69593570383e-11 1.60943379447e-12 5.76986026057e-11 -9.08363355361e-12 1.99484254819e-09 2.37780408366e-09 8.36399784761e-10 -1.31850513584e-10 1.02951062642e-10 2.1759129359e-11 -8.61599589709e-11 2.42348934503e-11 -1.22611074465e-11 -4.45205863251e-09 3.20562376958e-10 -2.98124159486e-10 1.23387003911e-10 1.74229157329e-10 1.7049215633e-11 -1.57732564858e-10 4.23573520305e-11 6.59967058243e-12 -8.89084687311e-10 -1.22325181394e-09 2.987877786e-10 1.75858194607e-10 1.8497482615e-10 6.34442115964e-12 5.17702889039e-11 4.48417672759e-11 9.01672376417e-12 2.50189101744e-09 8.69137455961e-10 3.73313957972e-10 5.36429780481e-10 1.11741703649e-10 8.40390182458e-12 1.02289462636e-10 -1.25696353329e-11 -2.75343591525e-11 3.35543032558e-09 -5.48665688662e-10 -7.72711657144e-10 -2.41902538089e-11 8.49065646105e-11 2.21679585265e-11 3.80277996943e-11 -1.56173889941e-12 1.63394210022e-11 -1.08554665167e-09 2.22054407984e-09 9.17979315316e-11 3.66899725245e-10 8.01502764143e-11 8.54859841019e-12 -4.29810206773e-11 4.98971834572e-12 -1.40368419609e-11 3.08622007932e-09 8.79687721244e-10 -9.50656902133e-10 4.57340619623e-10 1.61507781774e-10 7.2482732708e-12 9.74747534574e-11 2.92030570037e-11 -2.11263385382e-11 3.08622007932e-09 8.79687721244e-10 -9.50656902133e-10 1.80359250558e-08 4.96229209182e-10 -3.33220771587e-09 -6.85291135633e-10 -1.61845693594e-10 -5.81972153021e-11 6.3139217416e-11 1.34187869921e-10 3.67998127467e-11 5.10661919601e-11 2.76324539134e-09 -9.7370518033e-10 -1.82906845901e-10 -3.4524866371e-10 1.49606878217e-10 2.83425106385e-11 1.53154496905e-10 -4.22473873525e-11 4.93095395e-11 2.76324539134e-09 -9.7370518033e-10 -1.82906845901e-10 4.33302689886e-09 6.38633454535e-09 -7.41400293523e-10 1.52709102248e-10 4.01231773988e-10 1.46321433844e-10 1.03783773657e-11 1.88900276385e-10 -8.89290242373e-11 -8.03889895005e-12 6.38633454535e-09 -7.41400293523e-10 1.52709102248e-10 1.71197244485e-08 7.13522317251e-10 -1.05208679136e-09 9.61862859698e-10 2.68963100526e-10 8.82291370605e-11 9.58200141155e-13 -3.86812771536e-11 8.85478060962e-11 -3.51680111083e-11 7.13522317251e-10 -1.05208679136e-09 9.61862859698e-10 9.45175346184e-09 7.13522317251e-10 -1.05208679136e-09 9.61862859698e-10 9.45175346184e-09 3.60130915244e-09 2.83946428757e-09 -2.80093756758e-10 -1.53324379667e-12 1.39222558555e-10 1.98750324444e-11 2.92757359426e-11 1.65600283452e-11 2.92044338773e-12 3.60130915244e-09 2.83946428757e-09 -2.80093756758e-10 9.89571250297e-09 1.66944697625e-09 9.46269489081e-10 3.40729036334e-10 1.00728946245e-10 8.59265805503e-11 2.2358092106e-11 -1.3664739088e-10 -8.05590288536e-11 7.85714322513e-12 1.66944697625e-09 9.46269489081e-10 3.40729036334e-10 1.14701614843e-08 4.01729600725e-09 -1.45314547276e-09 8.93980827072e-10 5.64680860143e-10 1.80104545768e-10 -3.00084937428e-11 -5.31994713125e-11 -9.77990979974e-11 1.01785082468e-11 -2.39220264822e-09 2.92359840527e-09 -2.90457175842e-09 1.30945869801e-08 -4.37408968716e-09 -2.081661099e-09 4.62720580521e-09 1.30945869801e-08 1.88181803571e-08 -5.20137372455e-09 9.59308434421e-10 1.30945869801e-08 3.07245299418e-09 3.00821525685e-09 -1.49961579993e-09 1.69341115866e-10 2.7045171387e-10 1.16158799319e-11 -8.04635423449e-11 3.85057170125e-11 -3.41484909568e-11 2.53507869695e-09 4.60502843335e-09 -3.67856295179e-09 1.95309016065e-08 6.50666187113e-09 7.39280657281e-09 -7.61445201706e-11 1.95309016065e-08 1.75618414446e-10 -2.97318923559e-09 -7.44139927825e-10 1.95309016065e-08 2.84918839232e-09 -3.6566053727e-11 -7.42923054813e-10 -3.39055462691e-11 1.22292312427e-10 -2.18932795141e-09 2.35485543001e-09 -3.16212662229e-11 2.9690321837e-10 -1.37408854035e-10 1.82971903651e-11 -4.79396141416e-11 2.1891646235e-12 -5.46119136899e-12 1.94125170241e-08 7.95615344425e-09 -2.99157716187e-09 1.03574015004e-08 -5.28282294491e-10 -1.8987247615e-09 -1.09757317383e-10 1.8982205312e-10 -2.83673699432e-11 1.86782223216e-11 -5.48077568496e-11 2.10048558821e-11 2.27085108015e-11 1.95748949226e-10 2.65414386772e-09 -1.22203177208e-10 1.16211243815e-10 1.35016905407e-10 1.94752410322e-11 -1.40424470705e-11 -1.89392260406e-12 -2.63030256971e-11 -6.13342282753e-10 -1.40503438692e-09 -5.14966161403e-10 1.27058793959e-10 1.06167640139e-11 1.87255772458e-11 3.82888944892e-11 -1.36513580886e-11 -7.30859347938e-12 1.2994346025e-09 -3.86640463401e-09 -7.28126854975e-12 7.51673003343e-11 4.65558702995e-11 1.0862281881e-11 1.22627075228e-11 -6.37526689609e-12 7.4118729525e-13 -5.92692536422e-10 3.37903913002e-09 1.41885107692e-10 5.76802221348e-11 3.31078637181e-12 1.30706358207e-11 3.6304933135e-12 -3.1626293329e-12 -1.19570950449e-11 2.10449811862e-09 -2.51563163972e-09 2.87550017489e-10 1.68514434817e-10 7.8140737526e-11 1.27919776949e-12 5.9458026179e-11 1.74900892899e-11 2.46012612756e-11 2.14261142938e-10 -1.06775452571e-09 2.91488965163e-10 6.94591216305e-11 1.48017290307e-10 7.43093140893e-12 1.32554472328e-11 1.17114638156e-11 4.69613985482e-12 7.02132132203e-10 -4.10836881128e-09 5.86400523287e-10 8.59810873299e-11 9.54891496966e-11 1.22590737142e-11 6.32833754534e-11 6.07750040557e-12 6.23790869841e-12 -8.58379106595e-10 -2.74162281145e-09 -2.69912177817e-10 1.35897899772e-10 3.30067207497e-11 6.9165410322e-12 7.53260355944e-11 6.06309399743e-12 -2.84297543846e-11 3.21222667365e-09 2.26993478992e-09 -7.94054892293e-10 1.47687711518e-11 5.36663871474e-10 1.12498951605e-11 9.63287475856e-11 -6.28043908556e-12 -1.72660118152e-11 3.21222667365e-09 2.26993478992e-09 -7.94054892293e-10 1.98394043825e-08 -5.67817661693e-10 2.47445945389e-09 -7.5306291399e-11 7.31132099892e-11 2.77675470545e-10 1.07449724709e-12 4.40191251929e-11 1.48810606023e-11 2.77754477691e-11 2.59729930257e-09 2.28277398814e-09 6.2579270458e-10 3.65004752855e-10 -6.67482024668e-11 6.95134743347e-12 -1.77117982277e-10 2.29897832768e-11 -7.64539127092e-11 2.59729930257e-09 2.28277398814e-09 6.2579270458e-10 8.80764976051e-09 -6.28362294889e-10 2.31656449313e-10 -3.64593847985e-10 1.88157778143e-10 3.38457257847e-10 2.28757378338e-12 -9.96376689959e-12 -2.91870835868e-12 7.25086103147e-12 -6.28362294889e-10 2.31656449313e-10 -3.64593847985e-10 1.54545280153e-08 8.58308631971e-11 -8.58505778827e-10 3.99893670771e-10 8.93636678262e-11 1.34949820453e-10 2.0635114436e-11 -8.18804478519e-11 -1.22347216448e-11 4.23797281103e-11 8.58308631971e-11 -8.58505778827e-10 3.99893670771e-10 1.21835353999e-08 8.58308631971e-11 -8.58505778827e-10 3.99893670771e-10 1.21835353999e-08 -3.55187586132e-10 3.86749337492e-10 -8.52426261747e-11 1.01575497449e-10 2.40099548093e-10 6.24289800867e-12 -3.50186197862e-11 -1.21171879695e-11 -1.22474416323e-11 -3.55187586132e-10 3.86749337492e-10 -8.52426261747e-11 1.15210209637e-08 -1.33757644914e-10 -5.03069231975e-10 -2.71803043731e-10 6.16982373391e-11 3.32916493462e-10 1.56543495178e-11 2.43131531295e-11 -1.7443943189e-11 7.21142249425e-11 -1.33757644914e-10 -5.03069231975e-10 -2.71803043731e-10 1.60740331812e-08 4.79322016336e-10 1.40238164636e-09 -4.33648845806e-10 2.38228576562e-10 6.28144942454e-11 2.75865506912e-11 4.95355831999e-11 1.67388506883e-11 -6.34884498324e-12 -1.63939500193e-08 1.29243421076e-08 -1.04334966595e-08 1.95005955755e-08 -2.16113501546e-08 -2.52211904611e-10 9.39422132198e-09 1.95005955755e-08 3.9443266223e-08 -8.46498526388e-09 -2.61671199894e-10 1.95005955755e-08 -4.43444236603e-10 -1.00052364388e-09 -2.29168021394e-10 5.32257993975e-11 2.9579125263e-10 3.18626787267e-11 -6.00024410318e-11 -6.41924226513e-12 -2.99476797439e-11 5.58778758781e-10 -3.9786394434e-09 3.83464923337e-09 2.4260867069e-08 -6.84837116596e-09 -9.17794907139e-09 -2.88399475429e-09 2.4260867069e-08 4.95925969737e-09 1.01550175831e-08 -1.63815854326e-09 2.4260867069e-08 1.80899808376e-11 1.22584283514e-11 -6.81154013163e-13 1.50448660231e-11 -4.60721247526e-12 -1.364398283e-11 6.15158715528e-12 8.58574745581e-12 1.39416908016e-11 -1.1847033091e-13 -2.37470722204e-12 1.77115486366e-12 -1.8300551414e-14 1.30998942286e-09 3.2722724976e-10 -1.73978770486e-10 7.44504727195e-10 1.44535053127e-11 -1.06798741987e-10 -3.1471041347e-12 1.52634564273e-11 1.49246256755e-11 5.2267604143e-13 -1.03615408762e-12 1.2250321999e-12 2.86288566811e-12 -1.45448949223e-10 3.11958104664e-11 -1.51598534973e-11 6.70058900154e-12 2.54166930272e-11 -5.46246230387e-13 6.283144596e-13 -1.54240770294e-12 -5.58845107577e-13 -3.56950977779e-11 2.43642405604e-11 -1.51248114024e-11 8.88837578632e-12 1.18297865054e-11 -6.78623519122e-14 -1.86162520994e-12 -1.94379447703e-12 6.02340251439e-13 -1.75612482255e-10 -6.24884196458e-11 -8.28439899697e-12 1.85353997188e-11 5.37731983614e-12 3.87856312207e-13 3.15020748669e-13 -3.33401260299e-12 3.20090730297e-12 7.35664669202e-11 -1.59712496076e-11 5.65950973187e-11 1.39457890445e-11 1.39888582953e-11 -2.18121471902e-13 7.99015404275e-13 -2.20421101348e-12 -1.68361137624e-12 -1.4947280626e-10 7.04194264274e-11 -3.02202335208e-11 4.05337312784e-12 4.47754986576e-12 1.77670319087e-12 -4.53626664172e-12 -2.62686607193e-12 -3.07215426699e-13 -7.79481965268e-12 -9.42562152204e-11 -7.23958185307e-11 1.08084548184e-12 5.68045474857e-12 1.04899669118e-12 -6.0355199367e-13 3.43854701848e-13 2.11356077354e-13 -9.71793299035e-11 1.37018948803e-10 -4.49614912825e-11 1.07145390034e-11 9.94312791772e-12 -2.38385521058e-13 -2.55104256327e-12 1.09510533978e-12 -1.94371310805e-12 1.09123187532e-10 -1.22558155529e-10 -5.17135435894e-12 8.89046812465e-12 4.70382703615e-12 4.77056844959e-13 -3.01933351214e-12 -2.21408509225e-12 -4.35485171247e-14 -2.09418498358e-10 -2.94188480865e-10 7.3742969893e-11 6.07664006671e-12 1.10247217888e-11 -5.94082092591e-13 -1.38721171352e-13 3.6200023435e-13 1.69464837384e-12 -2.09418498358e-10 -2.94188480865e-10 7.3742969893e-11 3.09776093983e-10 7.3838575873e-11 2.89093470304e-10 2.00877066883e-10 3.87665658549e-11 1.77686657509e-11 -6.06315089598e-12 1.75343213493e-12 -1.69189463648e-12 -1.34678539862e-11 7.99412678638e-11 8.58776249712e-11 3.80120469199e-12 1.60198308659e-11 6.80171694445e-12 -2.06364938984e-13 1.8416742967e-12 -1.10728078157e-12 -4.70042654937e-12 7.99412678638e-11 8.58776249712e-11 3.80120469199e-12 5.33984237909e-10 7.07301092854e-11 -2.37341039794e-11 -6.10623242203e-11 1.17250197243e-11 8.19439815511e-12 5.15477804919e-13 3.04608484073e-12 1.28157302641e-12 1.9155463351e-13 7.07301092854e-11 -2.37341039794e-11 -6.10623242203e-11 6.79951926341e-10 1.79065512178e-11 -8.67359003332e-11 -7.39806785913e-11 1.38990074015e-11 5.08091608515e-12 2.18587855123e-12 2.50082893217e-12 -2.08852243761e-13 5.1937876729e-12 1.79065512178e-11 -8.67359003332e-11 -7.39806785913e-11 1.11888605205e-09 1.79065512178e-11 -8.67359003332e-11 -7.39806785913e-11 1.11888605205e-09 -5.14180954945e-11 -4.49512658506e-11 -4.81874472107e-11 5.92143690381e-12 -2.72136806045e-12 2.96208441081e-12 3.22926179418e-12 1.99597409745e-12 -1.99470933217e-12 -5.14180954945e-11 -4.49512658506e-11 -4.81874472107e-11 9.13079973987e-10 7.94108963292e-11 -5.43679536477e-11 -5.34515719839e-11 1.12559650358e-11 9.06794559992e-12 1.43415278037e-12 -3.92134028345e-12 2.09945579758e-12 1.33826868342e-12 7.94108963292e-11 -5.43679536477e-11 -5.34515719839e-11 9.59368251876e-10 1.4683960528e-10 4.99944431954e-11 -1.3012496427e-10 -6.92655605977e-12 2.54391412898e-12 6.21823967583e-12 2.57893778673e-12 -2.99639084747e-12 2.43666598749e-14 8.91635203198e-10 -4.58591290072e-10 3.11273871459e-10 2.12320950322e-09 1.12193414256e-09 1.23029121383e-10 -5.63932611204e-10 2.12320950322e-09 -1.57305052991e-09 4.85545498275e-10 -1.37716153065e-10 2.12320950322e-09 -1.63812924878e-10 -1.65876647009e-10 -8.58058513679e-11 5.53485183725e-12 6.13975290194e-12 3.98038233723e-12 5.39850128722e-12 -2.37415544039e-12 -1.71309954212e-12 -3.20662028685e-10 3.00202056372e-10 -7.21798137896e-10 1.83118370638e-09 8.38565840574e-10 1.11390026458e-09 3.2967772438e-10 1.83118370638e-09 -1.00934258652e-09 -1.91173226198e-09 1.34702859413e-10 1.83118370638e-09 3.01430705373e-09 1.53555928506e-10 -1.52421993856e-11 -9.86415602067e-10 8.4767822176e-10 3.93816575092e-11 -2.23090989613e-10 5.78176591363e-13 -2.06286184494e-12 4.58672444873e-11 -2.27465307904e-11 4.63733676448e-13 -5.75544757751e-10 9.54215883103e-10 -1.69172178582e-11 -7.46475087088e-09 -4.22020261667e-10 2.15258504756e-09 -2.55644511546e-11 2.7167611839e-11 -2.21869059008e-11 -3.07101048739e-13 1.60584179517e-10 -1.35549421081e-11 1.52907612313e-11 -5.3335583956e-10 3.27335298783e-10 9.67037479603e-11 -1.0045240155e-10 4.57892362023e-12 -1.78049467723e-12 2.25157170372e-11 6.47939429067e-12 6.04213703186e-12 6.23012452121e-10 -2.48307641052e-10 1.10594046785e-10 2.9041208438e-11 2.01532685195e-11 -1.54431335953e-11 -4.41339363215e-11 -2.61326629713e-12 1.34181302859e-11 -3.82124031803e-09 -9.33208318854e-10 4.00639485062e-10 1.15484213668e-11 -8.13018489957e-11 4.11687803581e-12 4.58277251047e-12 6.10510928193e-12 1.55235974605e-11 2.62060642844e-09 -2.28131754798e-09 3.39312174228e-10 1.5996443694e-11 -7.56746650767e-11 1.5447384928e-12 9.35523764324e-11 1.01304034199e-11 -2.10960274207e-11 -3.18067987139e-10 1.71560116995e-09 2.34026611913e-10 3.23948576594e-11 1.08250666309e-10 -4.01020969881e-12 2.49248100113e-11 -1.26262172368e-11 -2.78585268665e-11 -1.30161021282e-09 -9.78122019871e-10 1.72168822076e-10 -5.84094904465e-11 -1.073872442e-10 -1.7147912689e-12 7.20395221096e-11 4.85873440995e-12 9.73944936644e-12 -2.00833315921e-09 -2.34439886102e-10 3.4579705332e-10 1.33020457995e-10 -2.92645647816e-11 -1.12334207564e-11 -1.71792252803e-10 1.22159047038e-11 -1.04143643521e-11 2.18765531921e-09 -2.51733445034e-09 6.18035580254e-11 -1.30256464347e-10 -5.5013814506e-11 3.63875034418e-12 5.56583511124e-11 -2.04277453128e-11 2.35812176964e-11 -4.69441101831e-09 -1.6376149939e-09 4.66439506907e-10 1.3799925516e-11 -3.49917885315e-10 1.11547902592e-12 -3.23190920641e-11 2.66733069738e-11 3.14394412141e-11 -4.69441101831e-09 -1.6376149939e-09 4.66439506907e-10 -9.93769608972e-09 -5.70520856802e-10 -1.26035364587e-09 -6.17860705374e-11 -2.71927086648e-11 8.5674654228e-12 -6.59273229894e-12 3.40658454226e-11 -4.27294821587e-11 1.45140000164e-11 -3.14417317058e-09 6.29298363408e-11 -4.19672973695e-10 -1.14806626656e-10 4.91150505806e-11 -4.71097594617e-12 2.82973023389e-10 5.95004914608e-11 4.02134730158e-11 -3.14417317058e-09 6.29298363408e-11 -4.19672973695e-10 -2.64542401936e-09 2.47832479326e-09 -5.63308168478e-10 1.65301221864e-10 -1.17926195963e-10 -2.69262839013e-11 -7.78431847198e-12 -1.50516517257e-11 2.9641538767e-11 1.43269716957e-11 2.47832479326e-09 -5.63308168478e-10 1.65301221864e-10 -5.90698335319e-09 -7.5036910451e-10 -7.03994008375e-10 -1.04649134908e-09 -1.94216894282e-10 -7.39613824537e-11 1.97411123623e-12 -1.44188983023e-10 5.07054262707e-12 2.06972023586e-11 -7.5036910451e-10 -7.03994008375e-10 -1.04649134908e-09 -6.36833152054e-09 -7.5036910451e-10 -7.03994008375e-10 -1.04649134908e-09 -6.36833152054e-09 -2.57907968729e-10 -1.51465197328e-09 3.37456284927e-10 5.12214078614e-11 -5.2211478435e-11 -3.84796347232e-12 4.36578305384e-12 -1.7486173181e-11 -5.09231528669e-12 -2.57907968729e-10 -1.51465197328e-09 3.37456284927e-10 -1.44875740356e-09 5.82465083683e-10 -2.14057833363e-09 2.82822343765e-11 1.69666703202e-11 4.24074611894e-11 1.10762601742e-11 -6.57543057041e-11 1.79077668276e-11 2.35052734898e-11 5.82465083683e-10 -2.14057833363e-09 2.82822343765e-11 4.880907019e-09 -2.07399012327e-09 3.01476438246e-09 1.16571328606e-11 -1.78496964716e-10 1.04263347609e-11 -1.0494361534e-11 9.6670728319e-11 3.81240784192e-11 6.28165953557e-12 9.61999862993e-09 -4.9705081695e-09 6.94203244002e-09 -8.77624290485e-09 1.32359077656e-08 4.16147726276e-09 -6.79952939735e-09 -8.77624290485e-09 -2.90778767654e-08 9.85332405411e-09 -1.0753164409e-10 -8.77624290485e-09 -1.63245311558e-09 4.42856696092e-09 4.72943522018e-10 2.29695035116e-11 -8.4507918954e-11 -2.29347150655e-11 -1.24587760401e-11 2.38048981915e-11 -1.82465102222e-11 -2.34928280931e-09 6.55863366894e-09 -2.43365998993e-09 -1.07516149661e-08 2.94860502252e-09 1.0277386427e-08 2.37178104884e-09 -1.07516149661e-08 -5.49668155993e-09 -3.5503192132e-09 1.48070950715e-09 -1.07516149661e-08 2.07605228168e-10 -2.33554225564e-11 -5.6543437435e-11 -2.39781415141e-10 -1.12752757014e-10 7.48292023e-12 7.17698972932e-12 -1.03798959939e-12 -3.92145597521e-12 -6.73575419642e-12 2.59787089636e-12 -5.88060107342e-09 -1.74994327901e-09 6.85278788705e-10 1.2449299652e-10 -2.46233342541e-10 1.93064713465e-10 1.05620457688e-10 3.22692280004e-11 -1.58884374145e-11 1.29794041441e-12 6.05939251446e-12 -2.37846262476e-12 -6.86423446717e-12 -6.5497301013e-11 -1.06659206066e-10 4.14920103317e-11 2.27957420566e-12 1.29425947547e-12 2.22971218672e-13 4.22106908459e-12 8.93031881299e-12 1.3143960154e-13 1.04384573609e-10 1.25853093314e-10 1.38275876594e-10 1.29772326883e-11 -9.08207894548e-12 1.74821390652e-12 4.53128838689e-13 4.74885936022e-12 -3.84635223515e-12 -4.22731329729e-10 -2.94869692781e-10 1.18146443465e-10 -1.8723009715e-11 3.67416811015e-12 -1.21059797224e-12 2.68632558533e-11 6.87590026232e-12 2.99771684483e-12 -2.95268236931e-11 -1.70074258801e-10 -1.45009016208e-10 -6.26921912108e-12 -2.44764024461e-11 -1.64298999475e-12 1.20900493e-11 -1.168293255e-11 -9.39708298059e-13 -4.8053655987e-10 -1.18854206726e-10 -3.75523016522e-11 8.28836436384e-12 2.08114426188e-11 -3.03504078298e-12 -1.05612871351e-11 -3.50048943603e-12 -1.16688684162e-12 -3.67241111973e-10 5.707340308e-11 8.83080193959e-11 -2.17419792003e-11 1.97188707165e-11 -2.93570619526e-12 2.98831499741e-11 -6.95896752816e-12 1.48883457464e-12 5.03716687021e-11 -2.1662624033e-10 6.10020272015e-11 1.35627421831e-11 4.19031356861e-12 -1.69481187101e-12 1.36041313421e-12 -1.82588645206e-12 1.33950582071e-12 2.8026650221e-10 2.42532346225e-11 -1.55503012308e-10 -1.00720302969e-11 1.31671104594e-11 -5.5511748809e-12 3.12480769047e-11 4.9908273571e-12 1.36963166583e-11 -1.22845629597e-09 -2.59279673196e-10 8.1928392359e-11 -2.59200107636e-11 -3.25789615083e-11 -1.16861632397e-12 -3.69888254765e-11 9.67354203241e-12 1.12678234363e-11 -1.22845629597e-09 -2.59279673196e-10 8.1928392359e-11 -1.94934554902e-09 4.48317496395e-10 3.40944733442e-11 7.3541409422e-11 3.4217151327e-12 -1.3552802838e-11 6.47244523865e-13 -2.13567073276e-11 1.34754531378e-11 -4.35330703577e-12 -1.15061082379e-09 6.66064535765e-11 7.90240339054e-11 -1.04390256618e-12 2.93176313465e-12 -1.70818195241e-12 -2.05578979169e-12 -1.8199976399e-11 -2.57654463599e-12 -1.15061082379e-09 6.66064535765e-11 7.90240339054e-11 -4.27972464567e-10 1.0941047607e-09 1.9054350861e-10 4.18351197682e-11 2.12770817552e-11 5.41040035299e-12 -1.75065266444e-12 5.33307341707e-12 9.02266425208e-12 -9.56202165863e-12 1.0941047607e-09 1.9054350861e-10 4.18351197682e-11 1.74704987587e-10 2.76254158148e-10 -3.65079662207e-10 -2.48734861823e-10 5.3269427292e-11 -3.09233965234e-12 4.96152399551e-12 -1.80715860492e-11 -1.24543298553e-11 -8.84632989703e-13 2.76254158148e-10 -3.65079662207e-10 -2.48734861823e-10 2.62230252806e-09 2.76254158148e-10 -3.65079662207e-10 -2.48734861823e-10 2.62230252806e-09 -5.11892828971e-10 4.89133768452e-10 1.86639274033e-10 3.52339833239e-11 -3.42598903305e-12 -2.41974421651e-12 -2.7384136241e-11 -2.71912624974e-13 -6.11262690399e-12 -5.11892828971e-10 4.89133768452e-10 1.86639274033e-10 5.22771006718e-11 1.60080587082e-09 4.48201754729e-10 4.64794319873e-11 -1.57926164622e-13 -6.49947553e-13 -9.70598771236e-14 -2.35826217195e-11 -2.25369515204e-12 4.17456771954e-12 1.60080587082e-09 4.48201754729e-10 4.64794319873e-11 -5.14200384661e-11 -3.91017020366e-10 3.63212304811e-10 -1.30852539084e-10 5.64843078017e-11 -1.47176770376e-11 4.83848190158e-12 -4.55212084658e-11 -1.00291720024e-11 3.6335110006e-12 1.95580525814e-09 -1.23932177662e-09 1.25997821272e-09 2.89093229559e-09 2.681468357e-09 5.93341766309e-10 -1.49776374701e-09 2.89093229559e-09 -5.81032467623e-09 1.73561692474e-09 -1.54772082962e-10 2.89093229559e-09 -1.08353837604e-09 -2.00443092553e-10 -6.93371593576e-11 -3.47613035259e-11 1.154984213e-11 -1.18339983734e-11 4.94967190678e-12 6.35149946907e-12 2.39156465588e-11 -1.55816798229e-09 1.20992359808e-09 -1.99386692206e-09 -4.86995204039e-09 1.94968672508e-09 3.67219625881e-09 1.18792731441e-09 -4.86995204039e-09 -3.64213387091e-09 -5.48344913456e-09 5.97928129582e-10 -4.86995204039e-09 1.50882222616e-10 2.86935915353e-11 -6.6317719823e-11 -3.59224370451e-11 7.34821631261e-12 3.08714725912e-12 -1.97915033897e-12 -4.10432350401e-12 1.11649534733e-11 -4.63811551629e-13 1.72640615763e-09 3.73894402614e-10 -2.6854860045e-10 -3.72818899501e-10 -1.90766034112e-10 -5.79254047188e-10 -6.62664197334e-11 -3.26016549044e-12 1.74528532732e-11 2.9431742748e-12 1.92235843379e-12 2.15266726291e-12 4.18571429287e-12 2.28617221812e-10 3.05948434765e-10 2.02317187787e-10 -2.02316920762e-11 6.62753766902e-11 1.75976882844e-12 -1.0107831887e-12 -1.22376418032e-12 -5.50060236515e-12 -7.04762952887e-11 -2.65564167543e-10 -2.10563910288e-10 4.05356529242e-12 1.99602116544e-11 1.92222009364e-12 -3.32159182917e-12 -3.77267013276e-12 1.4274644593e-12 -1.46018645388e-10 -2.33464394726e-10 -1.68647008484e-10 2.72636172815e-11 -2.00784183081e-11 -1.75560702794e-12 1.42543270503e-11 -8.42736968062e-12 9.17404433413e-13 -2.16460758647e-11 1.10882103125e-09 1.28103212081e-10 -9.17978308904e-12 2.60320923719e-11 1.22769297914e-13 -2.06153851486e-12 -6.14877281219e-13 5.71811531891e-12 1.36821690993e-10 -4.69398084425e-10 1.17750856481e-10 2.68282436189e-11 -1.1368664607e-11 -2.30953901017e-12 -1.46467100391e-11 3.58461022624e-13 -1.181321937e-13 7.86713127007e-11 1.983987329e-10 -1.24540704437e-10 -4.24611608844e-12 3.37597505105e-12 5.34427763096e-13 -6.99264016845e-12 1.3634282173e-12 -3.31091684998e-12 1.72798874726e-10 1.3855660133e-10 -1.42908584701e-10 1.03273170011e-11 9.81470112918e-12 -2.60884329817e-12 -9.84823099197e-12 4.12610584659e-12 -7.66376008033e-13 -1.68922280906e-11 -5.66555537396e-10 -1.12548107264e-10 -1.18461039528e-12 1.07351169199e-12 8.55693411244e-13 -2.15374466613e-11 -3.382768894e-12 -3.85073993976e-12 -1.60152495182e-11 -8.73840267531e-10 3.83165222494e-11 -2.33926757345e-11 1.81010731231e-11 9.86348975996e-13 1.84182914891e-12 -4.54562321883e-13 2.33565870622e-12 -1.60152495182e-11 -8.73840267531e-10 3.83165222494e-11 2.65942400251e-10 -2.029955923e-10 7.0735680498e-10 4.78467043391e-10 7.25096864116e-11 3.87948753369e-11 -1.80275187732e-11 6.62480390217e-12 -1.09767094865e-12 -1.41517910858e-11 2.44712978747e-10 3.7761659296e-10 -6.66078752207e-11 2.23809242022e-11 -1.03744504738e-11 -1.51315658144e-12 -9.04189285735e-13 -5.15282412077e-12 3.14176118799e-12 2.44712978747e-10 3.7761659296e-10 -6.66078752207e-11 -2.08090689967e-10 2.47358403128e-10 -3.02824408684e-10 -2.33838846631e-10 3.93971918751e-11 3.29209163087e-11 -4.03561716938e-12 3.31518310081e-11 1.17849113555e-11 -5.92984322886e-12 2.47358403128e-10 -3.02824408684e-10 -2.33838846631e-10 7.8831913943e-10 -2.68171265252e-10 -3.40943834685e-10 2.38343490466e-11 7.43340834242e-12 1.30045001161e-12 2.56998285861e-12 5.54838508422e-12 4.03275980118e-12 7.95698258013e-12 -2.68171265252e-10 -3.40943834685e-10 2.38343490466e-11 9.58580158598e-10 -2.68171265252e-10 -3.40943834685e-10 2.38343490466e-11 9.58580158598e-10 -8.22596985994e-11 5.29234906533e-10 -7.86564023192e-11 -1.34964204559e-12 9.26039407888e-13 1.6723699479e-12 7.85880904968e-12 -3.69584377741e-12 1.83888080493e-12 -8.22596985994e-11 5.29234906533e-10 -7.86564023192e-11 4.76557403769e-10 -1.57290717868e-11 -5.64830537299e-10 -1.9790663071e-11 -9.71490663462e-12 3.6094941335e-11 6.9205318379e-12 -2.79644836967e-11 -1.82561746681e-12 5.29934407602e-12 -1.57290717868e-11 -5.64830537299e-10 -1.9790663071e-11 2.84881564653e-09 8.23261937801e-10 -2.68854831238e-10 2.67906128155e-10 -5.8288039161e-11 -1.08762127079e-11 1.15351491078e-11 5.25985301393e-11 6.4521949438e-13 -1.16594146497e-11 4.3749990566e-09 -2.69416834274e-09 2.37282274345e-09 1.97479269263e-09 5.47323499359e-09 7.94286148581e-11 -1.80081007578e-09 1.97479269263e-09 -7.37844823679e-09 1.80817523417e-09 2.31705716801e-10 1.97479269263e-09 -4.2234357734e-10 -5.07053042975e-10 -4.169058906e-11 -9.61771194884e-12 3.49291217414e-12 1.1966698763e-11 2.7478595029e-12 -1.50252600574e-12 -2.08174784074e-11 -8.95816752906e-10 8.9987730216e-10 -1.96153125266e-09 4.1451638844e-09 2.60349109865e-09 3.35615065814e-09 1.21251057135e-09 4.1451638844e-09 -2.97470507777e-09 -5.77718708923e-09 6.23948914126e-10 4.1451638844e-09 1.62032738024e-06 -1.56621685891e-07 -7.70002228148e-08 2.31763303351e-09 4.51869242542e-10 -1.04552581896e-10 -5.64061716032e-09 -2.75651367157e-11 4.68341586034e-10 -6.67251916139e-06 -2.3069336115e-06 1.05931290416e-06 4.95655804917e-08 -1.04443209038e-08 -2.06038207103e-08 1.94952369532e-10 -9.82382409319e-10 -5.15260149903e-10 2.07558955123e-10 1.11679923577e-09 4.67132904124e-10 1.45827352803e-10 9.52998398868e-08 -8.62932141016e-09 1.22769405666e-09 -2.78538266195e-09 1.66107884717e-10 3.03633233893e-10 3.70040365459e-09 3.96438292633e-10 4.41073468533e-10 -2.57712219805e-08 2.25854290785e-08 1.53593595864e-09 1.55812434855e-09 1.06232687996e-09 -1.65150030483e-11 -9.14092344952e-10 4.39249353521e-10 -4.88896682964e-10 1.47009426975e-08 -8.16703505827e-10 1.72202322485e-08 4.83415681944e-10 -1.38079742818e-09 2.12470786584e-10 4.6266372354e-09 -3.45253013832e-11 7.05919562355e-10 -6.32977280566e-08 -1.44589374149e-08 -1.51944387976e-08 6.52421085362e-10 -1.22471750342e-10 3.33748063554e-11 -6.71249600766e-10 3.39566444628e-10 4.36154826836e-10 -3.35507531173e-08 -4.48290896314e-08 7.60111253948e-09 -7.65917930292e-10 2.71087894836e-09 8.05216499502e-11 1.35513052064e-09 2.71013668618e-10 1.84148493185e-10 5.99852260291e-08 -2.46348550946e-08 1.8460394542e-09 -4.70659871155e-09 5.17495328515e-09 1.48346867684e-11 5.00139801534e-10 -1.8667158178e-10 9.85012635303e-11 1.24178338616e-08 2.40454487718e-08 -1.65897143996e-08 2.21775147513e-09 -8.86385301391e-10 7.37404336553e-11 -2.5720230515e-09 -4.83817036561e-10 5.7921619037e-10 1.21901525834e-07 -4.81112546271e-08 6.54923145783e-09 3.23275518185e-09 -2.55491914946e-09 -2.54371313054e-10 -2.29480486431e-09 -7.62878767566e-10 6.55545119256e-10 5.6802939894e-09 -4.22520037917e-08 -3.14329608108e-09 -8.24842397886e-10 1.32560569271e-09 -1.16663663492e-11 -1.89134463302e-09 4.01199357287e-10 -6.32737133713e-11 5.6802939894e-09 -4.22520037917e-08 -3.14329608108e-09 1.68209489538e-08 -1.17758217287e-08 -3.6074854021e-08 -1.85666954459e-08 -2.73747850823e-09 -3.15446555701e-10 4.25191276027e-12 -1.85897283881e-09 1.16988834885e-10 2.5338172596e-10 -2.50655510128e-08 -7.87035662559e-08 -9.59321950461e-10 -3.6311347351e-10 2.56273351158e-09 -1.29503960837e-10 -7.63848443303e-10 5.84251750441e-10 8.26114556997e-10 -2.50655510128e-08 -7.87035662559e-08 -9.59321950461e-10 3.15339908771e-08 -2.17131279029e-08 -7.32331268663e-08 6.57047640946e-09 2.01693616209e-09 1.8694225712e-10 2.31073322327e-10 3.83797431577e-09 -3.61853690425e-10 2.7738213275e-10 -2.17131279029e-08 -7.32331268663e-08 6.57047640946e-09 1.20925099088e-07 -1.71775003348e-08 3.94004072464e-08 9.67812678095e-10 -2.80073557813e-09 6.618707868e-10 1.96750858271e-10 7.55327545117e-10 6.25616225644e-11 -3.74847479299e-11 -1.71775003348e-08 3.94004072464e-08 9.67812678095e-10 8.90411152173e-09 -1.71775003348e-08 3.94004072464e-08 9.67812678095e-10 8.90411152173e-09 -1.69502492614e-09 1.23956388849e-08 -7.68133415207e-09 1.63362016001e-09 2.24677884707e-09 -2.61826639502e-10 4.15243924522e-09 7.00343733653e-10 2.64638344061e-11 -1.69502492614e-09 1.23956388849e-08 -7.68133415207e-09 3.2192223859e-08 6.98186558609e-08 1.04067510371e-07 -8.97446187611e-10 2.15957749435e-09 -1.13793604038e-09 1.90012614511e-10 -3.88128117763e-10 -1.40430510795e-09 -1.22148408131e-10 6.98186558609e-08 1.04067510371e-07 -8.97446187611e-10 7.2455690544e-08 -4.43454179466e-08 -1.16777914379e-08 -1.30199544194e-08 -1.26469231589e-08 1.04923004271e-09 6.87085214249e-11 6.88669978884e-09 -1.27280041759e-10 -4.15609210936e-10 5.13562450195e-07 -3.92646721716e-07 3.17620941057e-07 -3.17943110755e-07 6.86073660858e-07 4.30306704841e-08 -3.37974479072e-07 -3.17943110755e-07 -1.33267236489e-06 3.14582676919e-07 -1.87063252428e-08 -3.17943110755e-07 -1.52521361071e-07 -4.73812028651e-08 6.61907027769e-10 4.20657619973e-09 6.81356143696e-09 -3.6599927007e-10 6.2090213771e-09 -1.95437062181e-09 1.16869779614e-09 -1.42387774145e-07 -7.74932592318e-08 4.17516102083e-08 2.53365547822e-07 -2.17282281634e-07 -1.30064050674e-07 -2.61813380327e-08 2.53365547822e-07 -9.78940274329e-08 6.54137013102e-08 -1.35845510923e-08 2.53365547822e-07 6.59492748488e-07 -1.57761636973e-08 -9.45539202926e-11 -1.39570517674e-10 -2.15712933452e-11 -5.98356052271e-10 2.51400608062e-10 1.94333825728e-10 7.95154956297e-07 9.06285771118e-07 -1.46191731746e-07 -1.58978712626e-08 9.80417894015e-09 1.47997881715e-08 -2.49199130212e-09 -3.37955297632e-10 5.76972632036e-09 -3.80687200088e-11 2.17287916577e-09 1.11147940161e-10 7.08539070388e-10 -9.79751344131e-09 3.30152496966e-09 2.62502425812e-10 1.68057476231e-09 1.39727292754e-10 -1.06658402666e-10 -2.11975385323e-10 2.67320585566e-10 -7.48878456244e-10 -1.03705651004e-08 1.93023517453e-08 -4.48065386302e-09 2.96944980109e-10 -3.75803770184e-10 4.86044146215e-11 -1.1126216626e-10 8.77484170249e-11 5.51158418573e-11 2.77875627395e-08 -3.16327482471e-08 -1.41201750594e-08 6.78764596417e-10 2.00479613048e-09 -1.90177965909e-10 -2.5190962742e-09 2.85130277203e-10 -1.3823639835e-10 1.38014220526e-08 1.94878773528e-08 3.82860085801e-09 -4.59786296618e-11 -6.12632200907e-10 8.87083993113e-11 1.22144072998e-09 1.36737092979e-10 -2.89523240508e-10 -1.30203385658e-08 -3.10626627184e-08 3.97451738919e-09 -2.11132309223e-10 -2.36795627455e-09 8.38100002546e-11 1.24839406507e-10 1.10510455755e-10 -3.82582118504e-11 -3.41146607814e-08 -3.40071239858e-08 -1.13412155775e-09 2.76142773917e-10 1.73838157832e-10 4.14917778355e-11 -4.88856843862e-10 5.65288166888e-11 -2.1729171597e-10 -1.71212131114e-08 5.68980383191e-08 3.93282451398e-09 4.00784613652e-10 -1.50586085231e-09 4.3025566668e-11 3.485090382e-10 1.329574145e-11 8.77753117685e-11 -9.23522462356e-09 -6.09708821805e-09 -2.30550030173e-09 -6.08826838853e-10 -6.38588369478e-10 5.02223388536e-11 -7.24940510179e-11 1.78491949446e-10 -1.67340071736e-10 2.26717434416e-08 -1.37584215154e-08 -3.6898247897e-09 3.83597851747e-10 2.19951492855e-09 4.96106378992e-11 2.80616257038e-09 -3.56397934874e-10 -3.04032576458e-10 2.26717434416e-08 -1.37584215154e-08 -3.6898247897e-09 9.0133469488e-08 1.78622136469e-08 -4.29971763486e-09 -8.69921692323e-09 -9.7362762186e-10 2.77131691277e-09 8.33403828634e-12 6.49233929987e-10 1.64476645128e-10 2.22156689943e-10 -5.102767257e-08 -4.44734842402e-08 -2.15332329807e-08 2.43200352255e-09 -5.2566393982e-09 6.94505450631e-11 2.09059083087e-09 4.47200159863e-10 8.60225446696e-10 -5.102767257e-08 -4.44734842402e-08 -2.15332329807e-08 -8.03207646399e-08 -4.92913203695e-09 1.45049375709e-08 -5.32848601802e-09 -6.07580824101e-10 -3.58311189095e-10 1.04460572578e-10 -3.99047434149e-10 -2.24402118489e-10 1.63585936582e-10 -4.92913203695e-09 1.45049375709e-08 -5.32848601802e-09 4.51329799406e-09 2.49433140863e-08 -2.27907926008e-08 -3.63965272062e-09 -3.13755230179e-10 -3.56282424647e-09 2.15566663409e-10 -9.36722831875e-10 -2.83978812206e-10 3.36055145887e-10 2.49433140863e-08 -2.27907926008e-08 -3.63965272062e-09 -5.3417281551e-08 2.49433140863e-08 -2.27907926008e-08 -3.63965272062e-09 -5.3417281551e-08 4.18314656639e-09 -2.70298649695e-08 -6.3674439149e-10 -2.15243729339e-10 -1.18503159529e-09 1.95122376753e-11 1.95990320481e-09 -7.47361683393e-11 -8.52084840921e-11 4.18314656639e-09 -2.70298649695e-08 -6.3674439149e-10 -3.54642390816e-08 3.38302383639e-08 5.43069669817e-09 -1.44693010904e-09 -3.045409357e-09 4.67546074953e-09 1.60403589054e-11 8.96908530542e-10 3.48573747204e-10 4.14478296654e-10 3.38302383639e-08 5.43069669817e-09 -1.44693010904e-09 7.24888424162e-08 3.19572972229e-08 -3.95033448506e-08 -4.29168279043e-09 -2.59326308568e-09 4.83307297206e-10 2.41951271059e-10 -2.12292353215e-10 -7.87405464183e-10 -7.98824042402e-10 -1.07779726981e-07 5.59164684754e-08 -8.71060280474e-08 2.69021494638e-08 -1.50987942165e-07 -5.32059615447e-08 7.7098419177e-08 2.69021494638e-08 3.54639560815e-07 -1.21220541483e-07 -2.8674395009e-09 2.69021494638e-08 -4.61311922791e-09 -1.09804889776e-07 -4.01815493544e-09 2.66712542089e-10 -1.02987891183e-09 -1.09555875814e-10 -2.80074803506e-09 7.15547540689e-10 1.27865968062e-10 -4.40903262029e-08 7.50203129275e-09 -1.64090469793e-07 -7.03072266284e-08 2.47674672226e-07 2.12300986472e-07 1.00554524897e-07 -7.03072266284e-08 -2.17423703707e-07 -5.49217687092e-07 5.14814800894e-08 -7.03072266284e-08 7.76698309692e-08 -1.0314441262e-09 -8.39618136247e-11 1.34508439844e-10 7.35134218632e-10 -1.43585888291e-10 -7.00955492546e-11 7.0120110161e-07 1.86009264266e-07 -2.89618757596e-08 1.40145867821e-08 -9.06352056695e-10 2.10362879758e-09 -6.05858989039e-09 1.23359887105e-10 -3.37297430285e-11 -4.74577956944e-11 -1.57107016316e-10 3.52440680665e-11 1.34612912459e-10 -2.70870949473e-09 -1.86399925481e-09 1.80476089493e-09 -6.18616219237e-10 -4.53436785768e-11 5.41563008233e-11 -3.14368038616e-10 -1.06411607889e-10 -5.85234968747e-11 3.0294352302e-09 -2.22430422528e-09 2.17755000659e-10 3.75507351069e-10 -4.75027581734e-10 -6.49921350551e-11 2.01060469519e-11 -1.16775620419e-10 8.66843453657e-11 -2.41178179339e-09 -5.06343765888e-09 -5.09814091473e-09 -3.91000022864e-10 1.44287472135e-10 9.16098273416e-12 -5.21649217529e-10 3.01800465256e-10 -1.06979989033e-10 2.93844321798e-09 -1.33783533374e-08 -1.69122901395e-09 -3.27137503919e-10 3.57131944685e-10 1.74577625e-12 -2.60982171951e-10 2.4193745939e-11 -8.32146936147e-11 1.30470193315e-09 1.9151037115e-08 -5.42605149496e-10 9.98060661514e-11 -7.50789608822e-10 8.30037335011e-11 1.54742623399e-10 5.80224241784e-11 9.62661385418e-11 8.63530256505e-10 1.51908554342e-10 2.04914444176e-09 9.5795329122e-11 -4.85157462414e-10 2.12408175562e-11 -1.34151319219e-10 2.06306901239e-10 -1.08579032536e-10 9.76265274804e-09 1.19692562593e-08 -1.42833917763e-09 -1.81456385699e-10 2.38741823756e-10 4.16193544613e-12 -1.23271772592e-10 -5.57029672014e-11 -1.11422906133e-10 -9.05307384764e-09 6.71306486536e-09 1.94685383718e-10 -1.56630365764e-10 6.29343495985e-10 9.84327728326e-11 2.90635706157e-10 -1.25819811614e-10 -7.51785068408e-11 3.20305431823e-10 7.02670003542e-09 3.28948192162e-10 -1.95919222163e-10 -9.02846631205e-10 4.13155085148e-11 -8.32384970831e-10 2.23861394342e-10 2.78910257904e-11 3.20305431823e-10 7.02670003542e-09 3.28948192162e-10 -2.0181632131e-08 -5.28643293225e-09 8.75417841191e-09 2.08196365591e-09 5.3635996365e-10 3.0452181452e-10 -9.69660485058e-11 -7.07184300536e-11 9.14398755094e-11 -1.41867071411e-11 1.38589580425e-08 1.78932784937e-08 2.25595625972e-08 -3.59769311258e-10 4.25786297935e-10 1.30866756599e-10 -2.65844401561e-10 1.00743726595e-10 -1.20234218718e-10 1.38589580425e-08 1.78932784937e-08 2.25595625972e-08 4.18399909766e-08 3.14144103485e-08 2.36677600658e-08 -4.69936870862e-10 5.17122490361e-10 3.25266278748e-11 -1.3608305348e-10 -1.5305802519e-10 -8.67470558535e-11 3.34476867954e-11 3.14144103485e-08 2.36677600658e-08 -4.69936870862e-10 -2.56613376802e-08 -8.9518185145e-10 -7.96119831019e-09 3.0711993399e-09 2.13868588787e-11 -1.52760070121e-10 -1.84968508269e-11 3.33600998882e-10 3.67215744932e-10 -2.02266622156e-11 -8.9518185145e-10 -7.96119831019e-09 3.0711993399e-09 -9.42879395477e-09 -8.9518185145e-10 -7.96119831019e-09 3.0711993399e-09 -9.42879395477e-09 -9.75145454534e-09 4.61777931322e-09 -7.4378043966e-10 -4.44295047829e-10 8.55255162268e-11 2.11990027148e-11 -3.57396379692e-10 1.70624939696e-10 -5.49979093158e-11 -9.75145454534e-09 4.61777931322e-09 -7.4378043966e-10 -2.05767488627e-09 -1.44320661543e-08 -8.74626908447e-09 3.41636941584e-09 2.85403797872e-10 -3.61706358933e-10 -6.31650563458e-11 4.12832078572e-10 1.82838826735e-10 -3.32694046083e-11 -1.44320661543e-08 -8.74626908447e-09 3.41636941584e-09 -2.2219970258e-08 5.30642955371e-09 4.55525803375e-09 1.05032686577e-09 1.63312489262e-09 3.34039126232e-10 -3.37769646847e-10 -1.17971052569e-10 1.4529684359e-10 -1.5941768153e-10 -5.65452315091e-08 4.67908357995e-08 -3.56057050138e-08 -5.94632389853e-08 -7.56704411372e-08 -1.50991766512e-09 3.70759473442e-08 -5.94632389853e-08 1.48134961307e-07 -3.16151440331e-08 1.68073826688e-09 -5.94632389853e-08 1.13513629793e-09 -1.81562460824e-08 7.23997183082e-09 -3.78387503045e-10 1.44093922681e-09 -1.2736024986e-10 2.90710384321e-10 1.55720776599e-10 -5.46294720454e-10 -3.40137506356e-09 -4.67595654353e-09 -1.1154690068e-08 -2.72078979089e-09 3.01267119437e-08 1.88584537703e-08 1.92569098696e-08 -2.72078979089e-09 -2.33199279863e-08 -6.86512354741e-08 1.36176956908e-08 -2.72078979089e-09 1.04729394424e-08 -6.24859926106e-10 -1.02145594122e-10 -1.11438087319e-09 -5.21826535598e-10 9.23568370735e-11 -2.80402605241e-07 -7.34031213609e-08 3.77078134254e-08 2.56249080703e-07 -7.56770115417e-11 9.9922040555e-10 1.03135697764e-09 1.53162828302e-10 -9.26760372916e-11 1.69319992294e-11 -6.79508729458e-11 3.1483330382e-12 7.3393361318e-14 1.40860383392e-09 3.33519103674e-10 -4.47794404909e-10 1.72536539523e-10 2.54911476338e-10 1.08887324501e-11 -3.15464400739e-11 4.85033942688e-11 -9.26760719251e-12 1.3840788871e-09 1.4216905406e-09 -6.04768889501e-10 -1.79072186227e-11 4.02845524545e-11 2.75436471607e-11 9.33371709807e-11 -1.14764143616e-11 1.90266484043e-11 6.11292194938e-09 -8.39969389153e-10 1.25266641083e-10 6.73161141656e-10 2.72526155073e-11 -9.36036016481e-12 5.62885626878e-10 3.74335472045e-11 -7.66132200171e-11 -7.16167232287e-10 1.07807725806e-09 1.22025914594e-09 2.52178983208e-10 1.45027150621e-10 5.11136354993e-12 9.39597302424e-11 1.5968699324e-11 -1.70762613257e-11 4.72043905433e-09 -3.78518203652e-09 6.17564513172e-10 -2.5366640264e-10 2.19138333219e-10 2.82905654699e-11 -7.76390878059e-11 -2.64416915337e-12 -6.37325961284e-12 5.26872560843e-09 2.08365532508e-09 4.65346073336e-10 -2.62749672529e-10 3.04259501881e-10 1.70962656008e-11 -9.32157037483e-11 -6.73639727745e-11 2.75574307448e-12 9.80812724516e-10 -1.83838553773e-09 -9.01771810434e-10 -3.85255332828e-10 1.15443933248e-10 3.0018860119e-11 -4.08193289577e-11 1.17838104365e-11 2.46952367017e-11 -2.33656552454e-09 -3.13098745418e-10 6.95774182842e-10 -1.2685757484e-10 -8.18156739296e-11 1.09944766531e-11 -8.62691202761e-11 -1.55708699768e-11 -1.34442490175e-11 3.49763849717e-09 -1.58014935688e-09 -3.32821288641e-11 1.06514252017e-10 2.70371201038e-10 3.3033482849e-11 2.4464465265e-10 9.58227954786e-12 -2.1688860429e-11 3.49763849717e-09 -1.58014935688e-09 -3.32821288641e-11 2.02649191177e-08 1.01539630054e-09 -6.37160166519e-11 2.00217565888e-10 2.47707858915e-10 4.62675823775e-11 2.21477164438e-11 2.21791062357e-10 1.4087631248e-12 -1.93680484356e-11 -2.01116993147e-09 -1.6380215914e-09 -1.90398892847e-10 3.10613120054e-10 1.02135632727e-10 6.87174943173e-12 4.01564478406e-11 3.51088183189e-11 -5.4733092117e-11 -2.01116993147e-09 -1.6380215914e-09 -1.90398892847e-10 1.25815107204e-08 1.4430707234e-09 -1.62203874979e-09 -6.61564215871e-10 1.24545824297e-10 7.00942421457e-11 8.69467711048e-12 1.20930766078e-10 1.44320000294e-10 -1.10059142604e-11 1.4430707234e-09 -1.62203874979e-09 -6.61564215871e-10 7.63575668577e-09 9.29247958507e-09 -5.61227792661e-10 -4.18112111548e-10 5.04894632071e-10 1.62039009119e-10 7.08685875795e-12 -2.06931768597e-10 5.43716031278e-12 1.53481287906e-11 9.29247958507e-09 -5.61227792661e-10 -4.18112111548e-10 1.91557280223e-08 9.29247958507e-09 -5.61227792661e-10 -4.18112111548e-10 1.91557280223e-08 -5.55914831021e-09 -9.43264969371e-11 -7.22834208053e-10 2.5501151889e-10 3.1892432801e-11 2.29951888381e-11 -1.08467135609e-10 -1.05996604688e-10 1.74611123405e-11 -5.55914831021e-09 -9.43264969371e-11 -7.22834208053e-10 1.37493409113e-08 -1.68603446305e-08 5.68236764798e-09 2.91062643179e-10 4.61023453274e-10 9.56233503002e-11 3.19780779181e-11 1.69070359349e-10 -4.33073107142e-11 1.84001848665e-11 -1.68603446305e-08 5.68236764798e-09 2.91062643179e-10 2.3245773545e-08 -1.50675658286e-08 1.24599778863e-09 -5.96160891011e-10 3.33559028899e-10 2.62279068934e-10 1.62544052612e-11 -7.07299244038e-11 -1.06876478253e-10 3.02672009608e-11 -6.1201903201e-09 -4.86374231528e-09 4.70644984317e-09 2.5854696876e-08 -3.35356401966e-09 2.12337769356e-09 -5.80757718621e-09 2.5854696876e-08 -3.57289431461e-08 6.47835798762e-09 -6.87355329991e-10 2.5854696876e-08 -2.39177129028e-09 -5.86878514894e-10 -2.94036369982e-09 1.55813938319e-10 2.51485394202e-10 5.86183774961e-11 -1.61370370735e-10 1.93891963373e-11 -1.22350967235e-10 -4.40507313323e-10 -6.38507922027e-09 4.97162819685e-09 3.53085038151e-08 -1.4861753769e-08 -1.65078020363e-08 -8.10914130003e-09 3.53085038151e-08 8.12694721155e-09 2.11322457119e-08 -5.68357799628e-09 3.53085038151e-08 1.95463753271e-09 -4.93795263836e-11 -3.73451393122e-10 5.25583183648e-11 -3.84725473178e-11 6.63030684556e-08 1.69354613514e-08 -9.10710986264e-09 3.73107859506e-08 -3.19956972013e-11 5.63647272176e-10 -2.36973048359e-10 8.18090716132e-11 1.77476262246e-10 1.22988799368e-11 3.68056295972e-12 6.11261485435e-12 -1.20998347688e-11 2.67176092032e-10 4.22434576663e-10 1.98050297495e-10 9.16539206234e-11 1.15108504396e-10 1.09124020105e-11 1.8299144993e-11 3.0180995322e-12 1.64538326668e-11 -1.85092296922e-10 6.22967762641e-10 -2.37834284301e-10 1.03649985515e-10 -5.43353333802e-11 8.69939803309e-12 7.17134270305e-11 1.88562054809e-11 -1.16762324537e-11 1.73232404032e-10 -4.743966866e-10 3.37957008982e-11 -1.46101937269e-11 2.17578592678e-10 1.04261312569e-12 6.61538697089e-11 4.93844609401e-12 4.6148618146e-13 3.95305279494e-10 -2.10630476216e-09 3.00906530908e-12 1.15299263917e-10 1.63767193954e-10 6.16629196374e-12 -8.14784592165e-11 2.50631168133e-13 2.28801168809e-12 1.88391371191e-10 2.9227685855e-09 -2.87904459847e-10 9.81729025667e-11 6.54917152964e-11 1.03973506576e-11 -1.17412618807e-11 -1.38724461535e-12 -2.00236545808e-11 1.32298681511e-09 2.71862148379e-09 -2.81713835587e-10 1.29117685502e-10 -4.58980751638e-11 1.03225822794e-11 -9.68305376709e-14 -4.25681888161e-12 -1.68740576744e-11 -1.28702870626e-10 -2.29624026753e-09 4.65462152057e-11 1.09557385476e-10 2.17624773097e-10 4.26529477814e-12 1.52874837311e-11 -8.13727517596e-14 5.45822921333e-12 8.77556189531e-10 9.58653094319e-10 -1.17413888008e-10 1.6365591396e-10 8.99002505704e-12 8.38992809454e-12 -2.18867025872e-11 -1.3779503631e-11 3.5012682519e-11 3.48428743307e-10 -2.52324103612e-09 7.13952201361e-11 1.3183517856e-10 -5.64929990515e-11 1.29671473898e-11 9.26057337297e-12 -9.61128052775e-12 3.71322021239e-12 3.48428743307e-10 -2.52324103612e-09 7.13952201361e-11 5.20938150309e-09 1.22388795727e-09 -2.6094942707e-09 -2.29198009451e-10 9.36571661631e-11 1.83153849404e-10 -3.03557595248e-13 2.52853026141e-11 1.44648190096e-12 -7.11891559328e-12 -1.31708242263e-09 3.76390239499e-09 8.46428401339e-11 1.0123558209e-10 1.23510865862e-10 4.09969793455e-12 -4.92944994274e-12 -9.16341157012e-13 1.22571977263e-11 -1.31708242263e-09 3.76390239499e-09 8.46428401339e-11 7.36689490302e-09 2.77548792144e-11 -7.30671047058e-11 -2.1424977468e-10 7.50091670117e-11 -1.13543037533e-10 1.00005348582e-11 4.42665151446e-11 1.97003046762e-12 -1.47444683136e-11 2.77548792144e-11 -7.30671047058e-11 -2.1424977468e-10 1.25444881684e-09 1.22252230928e-09 -4.23164750996e-09 -3.79469265819e-11 1.08696288813e-10 -1.30178807527e-10 2.39969653348e-11 7.42655743544e-11 2.12312497792e-12 1.51359262813e-11 1.22252230928e-09 -4.23164750996e-09 -3.79469265819e-11 5.59264014197e-09 1.22252230928e-09 -4.23164750996e-09 -3.79469265819e-11 5.59264014197e-09 -3.98186320698e-10 -8.4180114854e-10 1.34250593874e-10 4.28810797251e-11 7.04164691349e-11 1.16167918843e-11 -1.18734423251e-11 1.78227171312e-11 -4.14005762961e-11 -3.98186320698e-10 -8.4180114854e-10 1.34250593874e-10 6.51106921082e-09 5.70589287518e-11 -8.81397332584e-10 -1.56150956982e-10 1.08591523058e-10 -2.99982015894e-10 8.4355996495e-12 -2.37947678394e-11 1.20637647853e-11 -5.25718369384e-11 5.70589287518e-11 -8.81397332584e-10 -1.56150956982e-10 -4.02728822692e-09 4.21868468643e-10 3.6319482535e-10 6.25858659307e-10 3.09768556083e-10 -3.5435734209e-11 7.00060624925e-12 3.32144742741e-11 2.12995887541e-13 8.8112754303e-12 2.61544913041e-09 -1.13469779441e-09 1.92587164661e-09 1.05421467888e-08 3.29372824647e-09 5.78297409414e-10 -6.51796670426e-10 1.05421467888e-08 -4.64357197096e-09 1.64598486104e-09 6.03501001733e-10 1.05421467888e-08 -5.88982169719e-10 -2.04903828652e-09 1.36518726256e-09 1.81882731979e-10 -4.26602092836e-10 1.30503230241e-11 -3.12129384588e-11 -2.60604685304e-11 6.72459458248e-11 -2.5910709113e-09 3.90018872263e-09 -6.75288906484e-09 -5.94979207474e-09 1.22058071686e-08 1.4286579095e-08 6.66859652105e-09 -5.94979207474e-09 -1.13816827664e-08 -2.43338826772e-08 4.17985433148e-09 -5.94979207474e-09 3.425598258e-11 2.00347564367e-11 -2.29137443187e-11 -1.00016070483e-11 -1.02369441992e-09 -2.59902202485e-10 2.60452279616e-10 7.36336482385e-09 2.13466945722e-10 -4.76704442392e-11 1.95611193888e-11 1.5618664322e-11 1.83055717834e-11 7.22379715506e-13 -2.72749984774e-12 -3.20654358391e-12 -2.71299064527e-12 5.09603978748e-11 -1.64476277994e-10 4.62363352515e-11 8.75839643118e-12 2.20419201972e-11 1.73748293079e-12 4.46072861101e-12 2.14989141803e-12 -2.48824913313e-12 -3.20180185435e-11 -3.46594147272e-11 2.14995302553e-11 1.34755173959e-11 1.32530400273e-11 -1.36290908519e-13 -1.18299795118e-12 -8.28738406134e-13 -4.66428325054e-12 -6.29201546276e-11 -1.09810302532e-11 -2.51407739531e-11 3.18598973492e-12 -2.90043717096e-12 4.45131332333e-12 -2.5292329359e-12 -4.81765852632e-12 -3.95427255731e-12 -1.50862896857e-10 -4.72148452397e-11 -7.78425308724e-11 6.05669183892e-12 1.151579485e-11 1.6522594517e-12 2.10232992711e-12 1.50684932108e-12 -1.1121157556e-12 -1.11672609408e-10 -1.98708207319e-10 9.91728407876e-12 2.66871104271e-11 1.08890494389e-11 5.5223778452e-13 3.42455930559e-12 1.78899627257e-12 -1.93011124554e-12 -4.15078446718e-10 -1.56823322926e-10 -1.15910901964e-11 1.7093794897e-11 1.67942860901e-11 1.59792693374e-13 -3.00321163597e-12 1.67756746519e-12 -1.81483530103e-12 6.220857775e-11 8.36089447198e-11 1.03189311995e-10 1.05990728009e-11 4.44951855737e-12 3.47073061169e-12 -4.30161182568e-12 1.19274489296e-12 2.03242063712e-14 8.57666004998e-11 7.49597264085e-11 -2.25005172913e-11 1.47236445143e-11 1.14808663285e-11 1.49355781535e-12 6.08300698086e-12 -1.80469029293e-12 -3.50359533227e-12 -2.05897727035e-10 -2.56111650179e-10 6.88083728199e-12 2.94267327063e-11 1.73258191501e-11 -2.3739083254e-12 1.62603019886e-12 -1.19819911811e-12 -5.94703293795e-13 -2.05897727035e-10 -2.56111650179e-10 6.88083728199e-12 5.53188587872e-10 -4.16153709089e-11 1.01435277088e-10 5.56876529071e-11 1.53525296676e-11 4.08535866642e-12 6.34764774027e-13 -9.80634712196e-13 -2.10805175128e-12 8.18659211987e-13 -7.16209511309e-11 1.61206936017e-10 -5.67691864336e-11 -2.13334647371e-12 3.81740885547e-12 4.64480184434e-12 6.88519024979e-12 -2.77098915872e-12 -2.78176450149e-12 -7.16209511309e-11 1.61206936017e-10 -5.67691864336e-11 1.40034471312e-09 3.65453903122e-10 -2.20004998435e-10 -1.09391693433e-11 2.2479689479e-11 1.32039661155e-11 2.34905232041e-12 -2.37659485066e-12 -7.17180211573e-12 1.99940833418e-12 3.65453903122e-10 -2.20004998435e-10 -1.09391693433e-11 1.61926411973e-09 -1.52275763719e-10 3.75759038664e-11 -6.61149726419e-11 1.80720572502e-11 1.98063602688e-11 -2.35242751882e-12 -1.88685790808e-12 8.43079695261e-13 1.26802609622e-13 -1.52275763719e-10 3.75759038664e-11 -6.61149726419e-11 3.5982822411e-10 -1.52275763719e-10 3.75759038664e-11 -6.61149726419e-11 3.5982822411e-10 4.30061519493e-11 -8.07281220532e-11 -4.63751776771e-11 7.17046329803e-12 1.72268491284e-11 3.63046680611e-12 9.29782306585e-13 -5.08528100451e-12 1.99210383686e-12 4.30061519493e-11 -8.07281220532e-11 -4.63751776771e-11 1.73944911537e-09 2.93572357673e-10 4.63124578701e-11 -4.41342299848e-12 2.91154650498e-11 2.48901309966e-11 -2.03178359814e-12 -5.6139733279e-12 -1.49009697637e-12 3.34915414703e-12 2.93572357673e-10 4.63124578701e-11 -4.41342299848e-12 8.73075262768e-10 -5.17060463902e-11 -6.40432843729e-11 -5.31722304664e-12 5.91551029382e-12 9.80840252472e-12 6.9272639409e-13 1.87026717054e-12 3.60158797298e-12 -1.74536797089e-12 8.26379938078e-10 -6.63646726621e-10 5.1507539514e-10 7.99119317082e-10 1.0978937218e-09 2.20618530316e-11 -5.16760115288e-10 7.99119317082e-10 -2.07939179905e-09 4.49455020471e-10 -1.42669489918e-11 7.99119317082e-10 3.24772498944e-11 3.87699934283e-10 -1.3143433205e-10 2.4283590061e-11 4.08734677378e-11 -2.83567348227e-12 -7.43439072408e-12 7.96030719214e-14 -2.59785413875e-12 -4.61261807447e-11 6.21270825951e-10 -4.50155793427e-10 1.26093826421e-09 5.34809796602e-10 1.02904791308e-09 7.67812945321e-11 1.26093826421e-09 -3.91251866174e-10 -4.87218936187e-10 -2.09284972538e-11 1.26093826421e-09 3.23919935666e-09 -6.29606752632e-11 -1.2387687811e-10 2.43795649239e-07 6.40797705264e-08 -3.34434439608e-08 -4.06167593133e-08 1.14046681638e-09 -2.40700464995e-09 -6.70515641493e-10 -3.02154271748e-11 1.32438379588e-10 -4.91219539746e-12 -5.10899183069e-11 -1.98638831783e-11 1.00763101251e-11 -1.11418044534e-09 2.76942756739e-09 4.33976553201e-11 -2.84775809572e-11 2.35721262597e-10 6.30247482356e-13 2.8327228381e-10 -5.42507710149e-12 5.59979914306e-12 1.14262399094e-10 1.92754892279e-09 2.78389983109e-10 5.68882721408e-11 -4.97626852634e-11 -5.76038151627e-12 -2.52781745066e-11 -1.02611260453e-11 2.19522043654e-11 -1.65466413468e-09 3.08822929193e-09 -6.54806566902e-10 2.45038626825e-10 -1.42365736288e-10 -5.15716722298e-12 -1.41719748616e-10 -2.32718485376e-11 -5.6219198284e-11 -7.56718083585e-10 5.30054026104e-09 3.23535405231e-11 -7.07639035082e-12 1.87749064173e-11 -3.79302171599e-12 -1.46884199937e-10 -1.45755442597e-11 -1.97007901255e-11 6.53998857089e-10 -5.43251108843e-10 4.58444184597e-10 -6.74390403347e-11 -8.73943438731e-11 6.38068718785e-13 -5.61367228595e-11 -1.84479044938e-11 -1.4798238419e-12 -9.65479940188e-11 9.15558898857e-10 3.09589383963e-10 5.63600143986e-11 -2.06839387418e-10 3.73010512858e-12 -4.22069745745e-11 1.8571211183e-11 -9.59585374899e-12 -1.39168912634e-09 -9.80442034623e-10 3.2328868831e-11 2.3639464521e-11 1.06870348773e-10 -4.27079332245e-12 1.70443374033e-11 3.22828181778e-13 -5.06730619726e-12 7.85649830771e-10 -3.148116579e-11 1.54769010122e-10 -1.19480342584e-10 9.09117572532e-11 -6.52714917517e-12 -2.01476730925e-11 -1.61676539917e-11 1.58429270494e-12 -4.09193233112e-10 1.12321791766e-09 -2.25959186678e-10 2.70433519649e-11 1.49776743878e-10 -1.95570954791e-12 3.37477895631e-11 1.1022212588e-11 -1.04446104957e-11 -4.09193233112e-10 1.12321791766e-09 -2.25959186678e-10 4.62530457964e-09 -2.5908827611e-09 -1.11518106915e-09 1.22103860389e-11 -9.69699678807e-11 -2.15068603331e-10 1.51082278516e-12 1.51973846361e-12 -9.37746346675e-12 -2.60812491584e-13 7.1877412831e-10 3.71345496298e-09 -8.22638916918e-11 -1.46373230257e-10 -1.89491294091e-10 6.75114486316e-12 -1.8118998783e-10 -4.81019592096e-11 6.12960279623e-12 7.1877412831e-10 3.71345496298e-09 -8.22638916918e-11 -7.3339521113e-09 2.14187094549e-09 -1.11576853533e-09 2.79370870434e-10 1.06920551384e-10 -1.22514874187e-10 9.89399837736e-13 -5.58361956021e-11 -2.04126168878e-11 1.16172057551e-11 2.14187094549e-09 -1.11576853533e-09 2.79370870434e-10 -8.37966173858e-10 -5.04058750675e-09 2.61754893197e-09 -3.08959671423e-10 -2.16069626167e-10 -6.22774843905e-11 -4.49261402554e-12 1.13165207743e-10 -4.11889878918e-11 -1.87701573589e-11 -5.04058750675e-09 2.61754893197e-09 -3.08959671423e-10 -8.40376996501e-09 -5.04058750675e-09 2.61754893197e-09 -3.08959671423e-10 -8.40376996501e-09 1.61692888749e-09 -5.37189553535e-11 -6.97416512905e-10 -2.57412290862e-11 -5.32308121126e-11 -6.7018835637e-12 -7.90113070181e-11 -5.39680967388e-12 8.33714030387e-12 1.61692888749e-09 -5.37189553535e-11 -6.97416512905e-10 -4.16218787526e-09 3.32138626832e-09 -3.46809450439e-09 -4.81646920284e-10 3.03152980188e-13 -1.48641713971e-11 -1.16847292673e-11 -1.28003455277e-10 7.35766856862e-12 1.79385461391e-12 3.32138626832e-09 -3.46809450439e-09 -4.81646920284e-10 -3.80451101609e-09 5.95422845862e-09 -1.67320986037e-09 -4.23568142347e-10 -1.25216830218e-10 -4.78969322112e-11 1.99141699728e-11 1.28013327817e-11 2.61177376667e-11 1.620981928e-12 1.46612308427e-09 1.39150530333e-09 -3.08341802922e-09 1.56398189493e-09 7.83518483347e-11 -2.11331360508e-09 2.19053757616e-09 1.56398189493e-09 1.63182104432e-08 -4.29782127936e-09 -3.77823973981e-10 1.56398189493e-09 -1.56366367831e-09 8.86213136403e-10 -6.78790839684e-10 4.65939054421e-11 -1.54541576612e-11 7.05003157244e-12 1.15303032492e-10 4.38518058311e-11 -3.3758132003e-11 -1.00532837516e-09 -7.72885881883e-10 1.58514907124e-09 3.35942109189e-09 -5.13182848319e-09 -3.66940505047e-09 -2.15778652783e-09 3.35942109189e-09 1.44616582342e-09 7.10093034156e-09 -1.46373506246e-09 3.35942109189e-09 3.92786778899e-10 -1.83887542776e-11 3.9369798796e-08 1.04670269406e-08 -5.54194236097e-09 -2.20285024729e-08 -5.27654637496e-10 3.98358479014e-10 5.18661973093e-11 -4.5741240424e-11 7.01168783824e-14 -2.62455100957e-13 -4.56471345581e-12 1.40537167224e-11 -6.04377017258e-12 -4.56080337039e-10 3.95863111892e-10 -2.84811703341e-13 -2.57934753663e-11 -9.58568389944e-13 -2.621299474e-12 -4.18960820291e-11 -8.13801425579e-12 -1.15976631426e-12 -5.18305176284e-10 -3.1759705082e-10 1.51347905063e-10 3.80665389206e-12 4.53303615747e-12 1.84315196704e-12 -1.35284116305e-11 -1.83185371994e-11 -3.32781355383e-13 -8.32059782254e-10 -5.81411852212e-10 -3.94943569733e-10 -7.12442131546e-11 1.18396228604e-11 -9.13556474792e-13 -4.18138446009e-11 -7.05704781089e-12 1.78284207497e-11 -7.93349013323e-10 -2.4945865363e-10 7.29928059945e-12 5.48297040232e-12 1.15637004811e-11 3.29012558608e-12 -2.17147782307e-11 7.1078884391e-12 4.46692789131e-12 -9.01522072865e-10 3.22295528083e-10 -2.95329889034e-11 3.33076211273e-11 -1.92904798123e-11 -1.18115873137e-12 -2.93946080448e-11 -2.0193163419e-13 2.06327351776e-12 -7.21968613441e-11 -3.12861109727e-10 -2.57204315293e-10 -5.5322074727e-13 -1.32210564415e-11 1.81834025518e-12 2.66654437707e-11 2.95681383697e-12 -1.94230239928e-12 -5.50133525676e-11 1.73169116214e-10 -1.86830326834e-10 4.60477468955e-12 1.59886709232e-11 -2.27881559697e-12 3.46959316319e-11 9.38980523384e-12 8.75577665817e-13 -4.74271741431e-10 -5.03349429914e-10 1.09936018103e-10 -5.92142600278e-11 9.57742597992e-12 -2.24840292312e-12 -7.4675604051e-12 1.71258644139e-11 1.70114363791e-11 -1.29111361746e-10 7.00686755467e-10 7.47009161715e-11 -5.5122700592e-11 1.1142155144e-11 -4.82942016652e-12 -5.46472627339e-11 1.11781849434e-11 9.83962436907e-12 -1.29111361746e-10 7.00686755467e-10 7.47009161715e-11 -2.38544123602e-09 -7.14678734542e-11 -1.94071938692e-12 -3.8446726326e-10 -1.16232287854e-11 3.57605180062e-11 -6.8912179376e-12 -2.28714155622e-11 -2.41199954208e-12 -1.18763833957e-11 2.5590336393e-09 -2.49046624047e-10 2.80771690601e-10 8.65206814396e-12 2.09376732095e-11 -2.3012890033e-12 -2.42958189519e-11 2.50690228738e-11 7.51619017793e-12 2.5590336393e-09 -2.49046624047e-10 2.80771690601e-10 1.80951443927e-10 -5.59586057612e-10 5.16033313517e-10 -4.67575683311e-11 1.37027927999e-11 2.83159268601e-11 1.47107209142e-12 2.30948381781e-11 1.78668226059e-11 4.54557239269e-12 -5.59586057612e-10 5.16033313517e-10 -4.67575683311e-11 1.61182877785e-09 -6.80903673632e-10 -1.1775837706e-10 2.27673813613e-10 -2.43447221426e-11 -2.05550524412e-11 5.60197044702e-12 8.174238968e-12 1.92991720765e-11 -6.75987171623e-12 -6.80903673632e-10 -1.1775837706e-10 2.27673813613e-10 4.0074111578e-10 -6.80903673632e-10 -1.1775837706e-10 2.27673813613e-10 4.0074111578e-10 1.88564377598e-10 6.76364908077e-10 3.79526133265e-10 3.3478385022e-11 -1.57044253709e-11 -4.86903962275e-12 6.33064133697e-12 8.56964176918e-12 -1.16131544867e-11 1.88564377598e-10 6.76364908077e-10 3.79526133265e-10 -1.06656914823e-09 -2.28492999375e-10 2.2631391818e-10 2.39451271685e-10 -2.11036009541e-11 7.87370290679e-12 1.89856647291e-12 -8.12632188657e-12 6.01469926107e-12 -5.1206155004e-12 -2.28492999375e-10 2.2631391818e-10 2.39451271685e-10 2.74172918599e-10 1.26274488605e-09 -4.85382994155e-10 -2.36135848604e-10 -9.69014799005e-11 -8.05981963092e-13 1.00806420438e-13 1.17351211532e-11 -2.98847649542e-12 -6.63956634945e-12 -2.5678307021e-09 2.13033613708e-09 -2.50630448213e-09 -2.92387387566e-09 -3.75228654146e-09 -8.61009348738e-10 1.99499036501e-09 -2.92387387566e-09 1.01083519017e-08 -2.72547577081e-09 -1.97093428691e-10 -2.92387387566e-09 4.36445847939e-10 -2.2455799856e-10 4.19617997985e-10 -3.03890172791e-11 7.80398174884e-12 -8.42240501827e-12 6.99747173821e-11 1.39359268606e-11 8.47190310762e-12 2.52080429738e-10 3.23285712227e-10 -3.27947534951e-10 -3.65253949753e-09 1.61467368477e-09 1.27973242951e-09 9.07990588832e-10 -3.65253949753e-09 -5.57416570694e-10 -2.27669213742e-09 6.78810940076e-10 -3.65253949753e-09 1.70762504379e-10 -5.03597048583e-08 -1.29852365276e-08 6.89453066242e-09 -2.26055957066e-09 -2.15525650517e-11 3.22604870923e-10 1.03041891418e-10 -1.15664304451e-11 7.76877899646e-12 8.77891852411e-13 1.87137933218e-11 -2.79649047574e-12 1.6675398476e-11 7.40796568121e-11 -2.96726510151e-10 -4.66686193632e-11 3.38162866752e-11 -3.34341242055e-11 -1.68076377823e-12 2.8586896065e-12 1.06617108891e-12 4.36143518617e-13 -3.38387154118e-10 5.800437627e-11 2.7609154043e-10 -5.17528779668e-12 8.84072489951e-13 -3.65813172911e-13 4.56939376613e-12 -2.02902305728e-12 -1.24704969061e-11 -2.14720302438e-10 3.18696549001e-10 -6.84269607311e-11 -1.64475352774e-11 1.34262616626e-11 2.55113024906e-12 -6.01591831835e-12 8.71977101751e-12 1.17845656166e-11 2.3298649119e-10 -3.02062650826e-10 2.30296458662e-11 1.74750464254e-11 -3.00709153732e-11 -1.65852497471e-12 1.70920719379e-11 2.11949101043e-12 -6.02193932294e-12 6.2466269127e-10 3.70623071701e-10 1.81880805405e-10 1.53636766765e-11 -1.13184411508e-11 3.58729317258e-13 -1.23058073309e-11 -4.40920286755e-12 -2.09356074268e-12 1.17665643573e-10 9.09342931956e-11 -1.01859351372e-10 1.49848741173e-11 1.04815158908e-12 -1.9724802425e-12 -3.16202017438e-12 -1.12001435597e-12 6.47229567795e-12 -4.19824937084e-10 4.38638594195e-10 -6.73583895035e-11 -1.23894760092e-11 4.09991583017e-11 -1.81411807094e-12 4.41310605397e-11 7.64179001017e-12 2.58432836241e-12 1.78982010249e-10 1.7564346808e-10 4.42709862977e-11 -1.60410651596e-11 4.93460799797e-12 1.20637918445e-13 1.43405930656e-11 2.95228550465e-12 -1.11151944091e-11 1.86661118119e-10 7.79250178355e-10 -9.22753994961e-11 1.97521332056e-12 -1.82807020471e-11 4.38296504603e-12 7.21015711335e-12 -4.12899872569e-12 -1.29463848929e-11 1.86661118119e-10 7.79250178355e-10 -9.22753994961e-11 7.55446789801e-10 2.68616741317e-10 1.83888232462e-10 1.46605934667e-10 -1.32121652926e-11 7.24751351526e-12 3.13339386592e-12 2.14774434333e-11 3.55882754177e-12 2.89692022002e-12 -6.69137271583e-10 3.2999629389e-10 -1.66054560886e-10 1.85947930974e-11 -2.25031226004e-11 -3.4856181771e-12 -2.55302054478e-11 -2.11470196556e-12 -1.08657167035e-11 -6.69137271583e-10 3.2999629389e-10 -1.66054560886e-10 -1.23432193204e-09 9.12440039267e-11 1.01569869567e-09 1.5170610867e-11 -3.02959293418e-11 -6.04486115044e-11 1.65521254222e-12 9.49462080233e-12 7.16496726338e-12 3.91909077128e-12 9.12440039267e-11 1.01569869567e-09 1.5170610867e-11 -2.08636750948e-09 -2.07735410797e-10 -1.7124088423e-10 1.71109897337e-10 -2.01899544705e-11 1.13619990511e-11 2.75269103423e-12 -1.20903947522e-11 -2.02383306609e-12 -8.04419487723e-12 -2.07735410797e-10 -1.7124088423e-10 1.71109897337e-10 6.4761108686e-10 -2.07735410797e-10 -1.7124088423e-10 1.71109897337e-10 6.4761108686e-10 1.04852800426e-10 -2.80533365548e-10 1.34868310425e-10 3.44599646674e-11 -6.82770618218e-11 -5.65964908873e-12 1.69422404861e-11 -9.26674984866e-13 -5.8948239666e-12 1.04852800426e-10 -2.80533365548e-10 1.34868310425e-10 -2.8617325105e-09 7.51147332647e-11 1.63092305356e-10 3.61273434626e-10 -2.6382783724e-11 -1.99042139403e-11 6.25555426475e-13 1.21359773381e-11 -1.53946551954e-12 -4.31370634434e-12 7.51147332647e-11 1.63092305356e-10 3.61273434626e-10 -1.06064688811e-09 3.59480651e-11 8.09531971611e-10 4.84855922991e-10 1.83764020597e-11 1.21225460838e-11 2.77145996877e-12 -1.02662753265e-11 1.63698381403e-12 -3.90762180064e-12 8.54230657363e-10 2.50765441076e-10 9.69806404079e-10 2.01102234262e-09 1.10725257857e-09 8.89772786621e-10 8.24563304091e-12 2.01102234262e-09 -1.85363904064e-09 1.28805768714e-09 4.76515731852e-10 2.01102234262e-09 4.68500349884e-10 -1.27832577943e-09 -2.67782108852e-10 -1.14949044695e-11 4.60651757733e-11 3.91614122053e-12 2.25438214166e-13 2.87343993462e-12 1.9494635313e-11 1.14334501686e-09 -3.28363355444e-09 2.46858037192e-09 2.80395205112e-09 -3.84424322171e-09 -6.78457734696e-09 -2.05540389631e-09 2.80395205112e-09 4.1063992545e-09 6.23323356311e-09 -1.21652280217e-09 2.80395205112e-09 0.000421214909824 0.000111745169134 -5.7929342703e-05 -6.33676784632e-06 -6.93745116825e-07 2.15940754806e-07 -3.92961258139e-08 1.06572814548e-07 1.02279028008e-08 -1.15593937863e-10 4.82952495795e-08 -4.64027580163e-09 6.97686091316e-09 -5.32318214028e-07 -4.88601385692e-07 3.076344002e-08 3.70530225605e-10 6.69617437751e-08 -1.08706284097e-09 9.20945353852e-10 5.59235760884e-09 3.06023717366e-09 -3.57808119826e-07 5.94268728019e-07 5.37050210624e-08 3.12761080234e-08 -1.69195741077e-08 1.68344715103e-09 -4.50795305588e-09 -1.2265229507e-09 3.5568715344e-09 -2.64076977188e-07 5.26436050316e-07 1.6472291739e-07 1.45488411231e-08 2.05944266655e-08 4.75610380703e-09 -7.60420503188e-08 -1.35223297312e-08 -1.00090431528e-08 -1.14624700949e-06 1.33015646285e-07 2.25889028795e-07 2.35427324751e-09 4.14335152541e-09 2.33941583609e-09 2.41495382528e-08 -5.41780976641e-09 -1.04802393157e-08 -1.76902948501e-06 8.80676498251e-07 1.63433290983e-07 -5.29168962096e-08 -2.97946525469e-08 1.98658158913e-09 -1.05590630531e-08 3.74778348426e-09 1.09167137964e-09 6.97401532056e-07 5.13222472223e-07 1.68209324623e-07 -3.91063444651e-08 -2.0879430464e-08 3.70641618416e-09 -4.75887154179e-09 -5.0311686964e-09 -1.34254028771e-08 8.51409957343e-07 -3.18982002317e-07 -2.75853581967e-08 -6.34777349505e-08 2.3446336229e-08 2.80377759116e-09 4.37153318475e-09 -2.58922153374e-09 -5.66694898214e-09 -2.52015161974e-07 3.70431098327e-07 -1.54187860196e-07 1.44540581609e-08 9.44468001388e-08 3.95611690228e-09 2.13405945784e-08 -7.28216586353e-09 -5.99107802965e-09 2.38524522953e-07 -1.77776735682e-07 -5.13410066882e-08 -7.56855276874e-09 1.56510895751e-08 4.20328325905e-09 -3.44784536228e-08 1.10389580582e-08 1.3574446754e-09 2.38524522953e-07 -1.77776735682e-07 -5.13410066882e-08 1.50007299501e-06 -3.87423402489e-07 5.75038285729e-07 -1.84699631377e-07 1.63683239669e-08 1.06551565188e-08 -1.47079874255e-09 9.28830728037e-09 -2.10651043676e-09 1.70231477604e-09 8.76990222236e-07 1.56141279479e-06 -1.82614367806e-07 2.91005896667e-08 2.38560946765e-08 1.34030382772e-09 -4.76751416776e-08 1.88158489414e-08 -1.52434655645e-09 8.76990222236e-07 1.56141279479e-06 -1.82614367806e-07 1.81161881309e-06 1.11269259847e-06 2.1914167369e-06 -1.42777589495e-07 5.40643780511e-08 3.34472888505e-08 -2.64547247715e-09 1.40695210008e-08 1.42341200171e-08 -1.02176051439e-08 1.11269259847e-06 2.1914167369e-06 -1.42777589495e-07 1.55896788969e-06 3.16877312127e-07 -6.88136009868e-07 -1.85703061417e-07 -3.14535545502e-08 1.85617498508e-08 5.03330201494e-09 3.94336201179e-08 5.57545281067e-09 4.44551898966e-09 3.16877312127e-07 -6.88136009868e-07 -1.85703061417e-07 1.2492980666e-06 3.16877312127e-07 -6.88136009868e-07 -1.85703061417e-07 1.2492980666e-06 1.67098772765e-07 -2.15137981779e-07 -1.95294873737e-07 -2.50432573507e-08 1.03198637909e-08 -1.3841715537e-09 -2.68872631125e-08 6.4773933858e-09 -1.12936713216e-08 1.67098772765e-07 -2.15137981779e-07 -1.95294873737e-07 -6.9156290835e-07 -1.92275864909e-07 -1.41426003766e-06 -2.10898250335e-07 4.67141504936e-08 -3.54252864003e-08 1.88041396433e-09 -7.18519661969e-08 -2.38545681728e-10 -4.52916607403e-09 -1.92275864909e-07 -1.41426003766e-06 -2.10898250335e-07 5.985129265e-07 1.42851506889e-06 6.71046065052e-07 -9.16969884876e-07 -7.94345855173e-08 -3.0854408167e-08 2.15969468244e-08 -2.46831978332e-08 1.5917548675e-08 -4.35696230398e-09 -2.08508443616e-06 3.07031720156e-06 -2.9992844623e-06 4.19819414065e-06 -3.17152780613e-06 3.2650239448e-07 1.12953299164e-06 4.19819414065e-06 9.54215744896e-06 -1.38368140088e-06 -8.81158183963e-07 4.19819414065e-06 2.88641503574e-07 9.38240463186e-07 -6.51389612242e-07 -4.39719139531e-08 3.65199335389e-08 4.91685111095e-09 2.32774309168e-08 -1.2086137795e-08 -1.10280175421e-08 -5.88890370609e-07 3.54583533091e-06 -4.20960887914e-06 1.8207909822e-06 5.89670234254e-06 8.0982752004e-06 1.67313805204e-06 1.8207909822e-06 -4.44188746121e-06 -8.82938914175e-06 5.82301990375e-07 1.8207909822e-06 3.04796771806e-05 -1.5441785228e-05 -1.67185627585e-06 -1.67373807276e-07 7.61351353429e-08 -1.27319174779e-08 2.75508066032e-08 8.555398441e-09 -1.21861361787e-10 1.44061194526e-08 -1.21318885949e-09 2.47980697645e-09 -1.72537120316e-07 -1.21153889538e-07 7.92103878699e-09 2.4988941517e-09 1.74596489521e-08 -4.6726200719e-10 -9.32681152734e-10 1.61460793908e-09 -6.97366293705e-11 -9.64668045033e-08 1.67538233021e-07 9.04664406582e-09 8.00273507044e-09 -5.03846042791e-09 4.89399848934e-10 -1.04314020197e-09 -3.44181684796e-10 1.10417223068e-09 -4.44987725638e-08 1.05082416885e-07 2.41268588545e-08 4.32589009344e-09 7.70291030628e-09 9.87973374576e-10 -2.34362614479e-08 -3.21221970631e-09 -2.91659627673e-09 -2.67004299241e-07 5.77276246414e-08 6.63408700564e-08 3.9530687846e-10 4.93483849396e-10 6.8665839179e-10 7.65740163396e-09 -1.35613446381e-09 -3.12011372491e-09 -4.63025122218e-07 2.08918348971e-07 4.4381365631e-08 -1.37337351891e-08 -1.07965497221e-08 5.78046014098e-10 -2.96447768106e-09 1.01202714965e-09 1.97059935628e-10 1.31165605476e-07 1.05457777409e-07 4.20034132184e-08 -8.64361513555e-09 -6.58199071334e-09 9.98708540302e-10 -1.85250378363e-09 -1.19963574235e-09 -3.72400225358e-09 2.00427099107e-07 -3.20480208158e-08 1.08168481572e-09 -1.66338713649e-08 4.80354581844e-09 7.50916569795e-10 2.14895375956e-09 -5.32629759014e-10 -1.53183785632e-09 -1.06190776489e-07 1.02429773869e-07 -4.39841788273e-08 2.30082565448e-09 2.45136862739e-08 1.14199016268e-09 6.05609895176e-09 -1.51194096989e-09 -1.89079087363e-09 8.30476010965e-08 -4.88996056356e-08 -1.61873564135e-08 -1.36502739539e-09 5.91407285239e-09 1.14253529288e-09 -5.64358369348e-09 2.40194315845e-09 6.43557301342e-11 8.30476010965e-08 -4.88996056356e-08 -1.61873564135e-08 4.74736578603e-07 -7.95421539223e-08 1.54160211137e-07 -5.17770227859e-08 3.9804535497e-09 5.61596362169e-09 -3.74142473135e-10 3.53969250269e-09 -4.12070500222e-10 5.9786097934e-10 1.82872867739e-07 3.80804103238e-07 -6.86358785548e-08 1.00718593811e-08 2.64669626332e-10 4.50567595791e-10 -1.00733763644e-08 5.17460234509e-09 2.50757450688e-10 1.82872867739e-07 3.80804103238e-07 -6.86358785548e-08 3.81250253536e-07 2.89219101583e-07 6.01722316421e-07 -4.4054022005e-08 1.28881753592e-08 8.26600370333e-09 -6.41419711849e-10 2.25396401902e-09 3.56029306086e-09 -2.55773492555e-09 2.89219101583e-07 6.01722316421e-07 -4.4054022005e-08 3.77393773552e-07 1.11562793108e-07 -2.11438951732e-07 -5.20428885354e-08 -7.74335109075e-09 1.07856435574e-09 1.46967085776e-09 9.09245030716e-09 1.14549846159e-09 1.49848548282e-09 1.11562793108e-07 -2.11438951732e-07 -5.20428885354e-08 2.68213403481e-07 1.11562793108e-07 -2.11438951732e-07 -5.20428885354e-08 2.68213403481e-07 4.79509064449e-08 -8.6028696738e-08 -4.92844107325e-08 -7.13248349272e-09 9.0829676236e-10 -2.71508661064e-10 -6.08860484514e-09 1.42323665673e-09 -3.02048788464e-09 4.79509064449e-08 -8.6028696738e-08 -4.92844107325e-08 -2.23131921607e-07 -3.41301381872e-08 -3.88267392024e-07 -5.58995515677e-08 8.50746686951e-09 -4.21515334857e-09 4.54356703401e-10 -1.76334649064e-08 6.50851907545e-10 -7.28249064306e-10 -3.41301381872e-08 -3.88267392024e-07 -5.58995515677e-08 2.08894013108e-07 4.13865904081e-07 1.37525042584e-07 -2.38683372768e-07 -1.99111172304e-08 -7.78921690402e-09 5.82416328087e-09 -8.39827855303e-09 3.37297376878e-09 -1.82080588138e-09 -7.816016001e-07 9.53853333073e-07 -9.47170326736e-07 1.1979239139e-06 -1.15125321864e-06 2.02974640428e-08 4.57619003918e-07 1.1979239139e-06 3.17445253098e-06 -5.61575669363e-07 -2.26498795485e-07 1.1979239139e-06 1.09779178305e-07 1.45764052928e-07 -1.73093291074e-07 -1.22258352717e-08 6.67290033011e-09 1.26027245979e-09 1.62504284389e-09 -1.91159136398e-09 -3.03470822326e-09 -1.59867201269e-07 9.47021005709e-07 -1.26645636001e-06 3.36121806772e-07 1.83301379364e-06 2.34588635197e-06 5.411832923e-07 3.36121806772e-07 -1.34380905746e-06 -2.8556151989e-06 2.05993194492e-07 3.36121806772e-07 8.05385786203e-06 8.89091011952e-07 9.2721771915e-08 -3.03084874673e-08 -6.4739238263e-10 -1.46142071912e-08 -1.50579328899e-09 -3.1783227201e-12 -6.62165355854e-09 7.35078018695e-10 -8.01397788629e-10 8.32895819013e-08 6.39033527018e-08 -2.24232422652e-09 -1.05104978999e-09 -9.1979015495e-09 2.44714054131e-10 6.64824856462e-11 -8.18373573672e-10 -4.17409928077e-10 4.85262237899e-08 -8.05582313995e-08 -6.93062474182e-09 -3.69654858141e-09 1.98891167455e-09 -2.9792654441e-10 5.12548669862e-10 1.1147398318e-10 -4.67680131417e-10 3.57872863175e-08 -7.73093453088e-08 -2.53094443013e-08 -2.31829090966e-09 -2.86683005916e-09 -6.13422567965e-10 1.05318398521e-08 2.14994381998e-09 1.36121946783e-09 1.51327718018e-07 -3.35858061719e-08 -3.47252792097e-08 -5.603308884e-10 -2.27385200455e-10 -3.14235555405e-10 -3.6620082151e-09 8.13088383347e-10 1.41258556039e-09 2.39105709674e-07 -1.07664784608e-07 -2.18952431226e-08 7.24570475196e-09 3.70322530052e-09 -1.78170872688e-10 1.78726463947e-09 -4.18376018883e-10 -2.80856342455e-11 -8.64773498926e-08 -7.35470726583e-08 -2.07465004355e-08 4.80936171047e-09 3.08489995041e-09 -4.84591829139e-10 5.86455723771e-10 8.70115840341e-10 1.74451082338e-09 -1.05198809345e-07 5.8972006597e-08 7.8320124862e-11 8.8203553847e-09 -3.09540776543e-09 -3.69916741113e-10 -1.07470070107e-09 2.32786486417e-10 7.44447203504e-10 4.21822213695e-08 -5.06369858644e-08 2.22194107082e-08 -1.69421023208e-09 -1.26621513379e-08 -4.78502180207e-10 -2.94796451552e-09 7.67474362888e-10 8.35563672729e-10 -3.15847771697e-08 2.5596744845e-08 6.93315713033e-09 7.28126168096e-10 -2.86577158153e-09 -5.36230761615e-10 3.63280795531e-09 -1.2337593144e-09 -1.6678048378e-10 -3.15847771697e-08 2.5596744845e-08 6.93315713033e-09 -2.23421709237e-07 4.61860349341e-08 -7.49825553235e-08 2.48460453224e-08 -2.08157997348e-09 -1.19870632576e-09 1.05150247047e-10 -1.59815544048e-09 3.96111063805e-10 -2.12724282466e-10 -1.097436929e-07 -2.06840863332e-07 4.74505348528e-08 -4.39698288799e-09 -2.49190013069e-09 -7.05311440954e-11 6.16209539426e-09 -2.39740972528e-09 2.01833699005e-10 -1.097436929e-07 -2.06840863332e-07 4.74505348528e-08 -2.02073090069e-07 -1.24025595894e-07 -2.86642017799e-07 1.99942266614e-08 -6.61458929848e-09 -4.5249155305e-09 2.580707194e-10 -1.55501822657e-09 -2.08673541228e-09 1.47150538509e-09 -1.24025595894e-07 -2.86642017799e-07 1.99942266614e-08 -2.22706693809e-07 -4.66684717133e-08 9.1728236068e-08 2.86494568891e-08 3.94749041806e-09 -2.60546041246e-09 -6.81217008618e-10 -4.96622594942e-09 -3.88178749972e-10 -6.34502589032e-10 -4.66684717133e-08 9.1728236068e-08 2.86494568891e-08 -1.79391656127e-07 -4.66684717133e-08 9.1728236068e-08 2.86494568891e-08 -1.79391656127e-07 -3.28801362477e-08 3.57951848869e-08 2.49636442375e-08 3.211058509e-09 -1.02067515333e-09 1.74986396777e-10 3.89576579683e-09 -6.20965417363e-10 1.49612426717e-09 -3.28801362477e-08 3.57951848869e-08 2.49636442375e-08 9.71136353889e-08 2.14809877006e-08 1.99299968744e-07 3.21913707655e-08 -5.81961043479e-09 4.33645923566e-09 -2.94789412834e-10 1.02050423776e-08 2.31026333471e-11 5.70594660576e-10 2.14809877006e-08 1.99299968744e-07 3.21913707655e-08 -9.43020641153e-08 -1.96509761907e-07 -8.89938117982e-08 1.24912521463e-07 1.0784590204e-08 4.70558063662e-09 -3.28763971396e-09 4.20784022407e-09 -2.05321839474e-09 3.80639491263e-10 2.99529917659e-07 -4.27715878452e-07 4.18887590123e-07 -6.78279228916e-07 4.52910808205e-07 -4.03521462636e-08 -1.64006756228e-07 -6.78279228916e-07 -1.34197001158e-06 2.01086589321e-07 1.19856730495e-07 -6.78279228916e-07 -5.93144513935e-08 -1.53209370693e-07 9.65862170666e-08 6.22318778521e-09 -2.62952564973e-09 -8.51233796254e-10 -2.04805926724e-09 1.54400886086e-09 1.12493935765e-09 5.77798802561e-08 -5.01156365249e-07 5.71380716479e-07 -2.17494581601e-07 -8.0763158392e-07 -1.10861567194e-06 -2.13589425845e-07 -2.17494581601e-07 5.71908349483e-07 1.15014392511e-06 -6.80326394334e-08 -2.17494581601e-07 1.18072013057e-05 7.32737884036e-08 3.43928575714e-08 2.92493723739e-08 1.33433332877e-08 1.04971415726e-08 1.23708343056e-09 -2.8960292003e-09 -8.26740366347e-10 -1.43134045521e-09 7.10237721852e-08 -3.30853722034e-08 1.05844884002e-08 1.18343144778e-08 1.99896182575e-08 1.36699127548e-09 1.34295425323e-09 2.3538076985e-09 -5.52480820472e-10 2.33261525883e-08 5.40894149073e-08 -1.95512124846e-08 8.22702079771e-09 3.92833245362e-09 1.11288884168e-09 5.10996897608e-09 6.84788061267e-11 -1.54406992782e-09 1.68738483906e-07 -4.72947999137e-08 -3.97577564053e-09 2.0944733007e-08 8.01373846684e-09 1.35735343345e-09 1.86113338564e-08 -4.1405192973e-10 -3.72092830915e-09 -6.09511837259e-08 -6.40872775358e-08 9.01034813061e-09 1.41652096854e-08 1.47229942354e-08 9.8208570267e-10 5.13730126782e-10 1.03419823762e-09 -8.29659638398e-10 1.09679425185e-07 -7.53078704598e-08 1.13435975714e-08 5.64353540307e-09 1.30195609752e-08 1.44734539246e-09 -1.55991868022e-09 5.10971185808e-10 -1.64451235725e-09 6.00691403997e-08 1.09464211113e-07 -7.59578859534e-10 3.08964447656e-09 1.35019600978e-08 9.6493688539e-10 -3.901954003e-09 -1.59436476154e-09 -1.20787862952e-09 4.71560543542e-08 -1.1239772273e-07 1.16094803849e-08 -3.69001776309e-09 1.33251600514e-08 2.31718949522e-09 -2.20268785545e-09 7.82147221754e-10 9.60456218477e-10 -6.59025170505e-09 5.37673726603e-08 8.5003793649e-09 7.65255729788e-09 1.99567387213e-09 1.18701402188e-09 -1.24862496245e-09 -1.64120557572e-09 -3.41671609622e-10 4.48783911821e-08 -2.35358880986e-07 4.16995776846e-09 1.87919454191e-08 1.22676752005e-08 6.35601539773e-10 8.33156771545e-09 -5.04905367898e-10 -7.29099366479e-10 4.48783911821e-08 -2.35358880986e-07 4.16995776846e-09 1.00874017296e-06 6.20423725577e-08 -6.41860133182e-08 1.74084045995e-08 1.6554326381e-08 9.79843470439e-09 8.86397848459e-10 7.30951616797e-09 -6.60826708915e-10 -5.60500842151e-10 -1.36398991876e-07 1.50876858583e-07 -2.29703345064e-08 1.24541894972e-08 9.13430594978e-09 2.03336425949e-09 3.50375590514e-09 3.0200938903e-11 -2.19140039321e-09 -1.36398991876e-07 1.50876858583e-07 -2.29703345064e-08 1.16276083123e-06 1.76112540066e-07 -1.30927821401e-07 -3.20423298728e-08 1.4688388539e-08 2.57156721187e-09 1.48610230983e-09 4.47637560914e-09 1.8584769175e-09 -1.71579233256e-10 1.76112540066e-07 -1.30927821401e-07 -3.20423298728e-08 8.60680488779e-07 2.72433976038e-07 -1.63574575877e-07 -3.78546411587e-08 2.58770065197e-08 7.09638319738e-09 2.76236736388e-10 -4.1246578708e-09 5.47928676688e-10 1.08235226879e-09 2.72433976038e-07 -1.63574575877e-07 -3.78546411587e-08 9.20166810896e-07 2.72433976038e-07 -1.63574575877e-07 -3.78546411587e-08 9.20166810896e-07 -1.67670188697e-07 -6.37381229523e-08 -3.3452236718e-08 1.19111836764e-08 9.82424747e-09 2.44046326152e-09 -3.39418257784e-09 -4.35911077091e-09 -3.2219821975e-10 -1.67670188697e-07 -6.37381229523e-08 -3.3452236718e-08 1.28764179544e-06 -4.01999266077e-07 1.55100472366e-07 1.30387286105e-09 2.85183926999e-08 4.91619502373e-10 5.55268170452e-10 2.19211088007e-09 -1.38874065345e-09 -2.28458486765e-10 -4.01999266077e-07 1.55100472366e-07 1.30387286105e-09 8.64400884506e-07 -4.58171845985e-07 2.83803799475e-08 3.7457097627e-09 2.39333105565e-08 1.01162041618e-08 1.0054520872e-09 -2.08951398378e-10 -1.92785163311e-09 6.2076632247e-10 2.11137295319e-07 -4.28659217715e-07 4.00407930298e-07 1.46797031604e-06 4.18094997239e-07 9.40128539849e-08 -3.86094703463e-07 1.46797031604e-06 -2.00374783051e-06 4.19787503573e-07 -3.07609754682e-09 1.46797031604e-06 -8.29167794805e-08 4.41580002921e-08 -8.45088385905e-08 2.03264640906e-08 6.16097935259e-09 1.24618743864e-09 -8.73353315742e-09 -3.7127556617e-10 -2.08884072903e-09 -1.27950268069e-07 1.7797546855e-07 -2.67110783277e-07 1.29584219199e-06 2.04879654157e-07 4.11599174927e-07 3.47820876109e-08 1.29584219199e-06 -3.2567972453e-07 -4.57100642601e-07 -2.11978201052e-08 1.29584219199e-06 9.91839941129e-07 1.61228023673e-07 2.91054864205e-08 2.12911945905e-09 1.01873144931e-09 -7.33283196962e-11 -2.21751450933e-10 -1.11126130466e-10 -3.19710500342e-10 7.55339607241e-08 -9.46263749579e-10 6.42071230479e-09 3.07908353575e-09 -8.50462980989e-10 8.22655253409e-12 2.77607943835e-09 1.90364851494e-10 1.23959208357e-10 1.73499150923e-08 -1.49861256879e-09 2.32024466992e-09 -2.52536049252e-09 2.80976736444e-10 3.44281328125e-11 1.82061443782e-09 4.94192566738e-10 4.98790325371e-11 2.18832395889e-08 -1.22306117944e-08 -7.70061117584e-10 5.38204421194e-09 -6.99421997945e-10 9.74763480999e-11 -9.38496692507e-10 2.72385169395e-10 4.68041288412e-12 -6.72513058097e-10 1.32372310626e-08 5.97471210897e-09 -3.15667481751e-09 4.71961757748e-10 8.32558879684e-11 1.91034761006e-09 -1.19428475382e-10 2.3053335495e-11 2.29965281195e-09 1.1126596504e-09 -1.93756026464e-08 5.39929754277e-10 1.27529783059e-09 9.44796760644e-11 5.61282318588e-10 -6.10260582453e-10 6.76082763974e-11 -3.90434735273e-08 -1.06003290967e-08 6.23722404509e-10 3.14589980867e-10 -1.07282100679e-11 -1.81158052063e-11 3.42669582929e-11 -8.55511493341e-11 -1.50226750139e-10 -2.3294036778e-08 8.48947407906e-09 5.6453760111e-09 1.75696855402e-09 3.33155263843e-10 4.06407071341e-11 -1.57186564898e-09 -3.05785056058e-10 -2.05085093615e-10 5.24735506936e-08 5.96716589907e-09 -1.44070764088e-09 -4.88653473913e-09 2.06825366478e-09 -5.08324677512e-11 -2.38442327097e-09 3.55594527171e-10 4.69947639624e-10 1.4619357508e-08 2.42641995961e-08 -2.63180093185e-09 1.32546817382e-10 2.79351377715e-09 -6.26080232914e-11 1.40439727785e-09 -3.61683988272e-10 1.83170661861e-10 1.4619357508e-08 2.42641995961e-08 -2.63180093185e-09 6.97552996666e-08 6.75541339516e-09 7.66654378248e-09 2.5088065242e-09 1.63471932165e-09 2.10131011742e-10 1.80682642035e-10 -1.78274166273e-10 -2.38770825508e-10 1.98534409401e-10 2.02179543436e-08 6.25767233806e-09 1.06377198704e-09 -4.75685983389e-09 2.24177235243e-09 -4.57392673319e-11 1.41748949674e-09 -1.39527390909e-09 8.53823645865e-11 2.02179543436e-08 6.25767233806e-09 1.06377198704e-09 -6.03506076162e-08 5.41023500296e-08 -5.13047409352e-09 1.16736342235e-08 1.16424726074e-11 1.40276932423e-09 3.5470050723e-11 -5.89232146039e-09 -1.84601590957e-10 6.30795715645e-10 5.41023500296e-08 -5.13047409352e-09 1.16736342235e-08 5.29503148718e-08 -2.09835236944e-08 -1.73319196724e-08 -7.46050093991e-09 7.15611737915e-09 -1.45434007106e-09 -9.86670140174e-12 -9.44498082399e-11 4.70303061668e-10 -3.86955173993e-10 -2.09835236944e-08 -1.73319196724e-08 -7.46050093991e-09 1.26217894851e-07 -2.09835236944e-08 -1.73319196724e-08 -7.46050093991e-09 1.26217894851e-07 2.37227481739e-09 -7.8165626367e-09 5.46005067248e-09 2.23520962984e-09 -2.59102458582e-10 1.1242155456e-12 -7.60057072062e-10 3.36520154722e-10 2.7303313764e-11 2.37227481739e-09 -7.8165626367e-09 5.46005067248e-09 4.65419630349e-08 1.42337255977e-07 -2.78427230952e-08 -8.0818724285e-09 -3.84892260535e-10 2.73502247359e-10 1.87943608245e-11 -1.93861464513e-09 -1.00018632964e-10 -6.81615640394e-11 1.42337255977e-07 -2.78427230952e-08 -8.0818724285e-09 4.37748174202e-09 -3.2539605355e-08 8.36258131472e-09 4.20213143405e-09 -3.33024748078e-09 7.66817356213e-10 5.36587744854e-10 -4.52181249592e-10 -5.99183671528e-10 4.78399279639e-11 4.62578591056e-07 -3.2973024802e-07 2.97631088392e-07 1.21313220778e-07 6.15674548939e-07 5.69138861841e-08 -2.84180426599e-07 1.21313220778e-07 -1.17587195606e-06 2.9790410578e-07 -8.44267491214e-10 1.21313220778e-07 -6.01095746975e-08 1.08025308595e-07 -2.99272827938e-08 5.55889113009e-09 -3.03559083079e-09 -1.14512819326e-10 -5.15477480004e-09 -2.07028478108e-09 3.88465742292e-10 -4.71684209553e-08 6.95705389467e-08 2.25465519881e-08 1.20149787659e-08 -1.42812869755e-07 2.43471632096e-09 -6.42075987192e-08 1.20149787659e-08 9.65256661781e-09 2.52070670517e-07 -4.81208016501e-08 1.20149787659e-08 9.55975384657e-07 5.89801506901e-08 5.18931806265e-10 -3.09085153047e-09 1.30145716197e-10 -1.15344694159e-09 -4.28052935101e-10 -4.35795136101e-10 2.28284106719e-08 3.89268691118e-08 6.14416804568e-09 1.5574688075e-09 6.48388207595e-10 -7.44656968987e-12 1.69065977533e-09 5.52894212976e-10 4.05291577779e-10 3.75227700358e-08 -1.17072417982e-07 -2.62527961388e-08 1.23789266945e-09 -3.47922854723e-09 6.8781476714e-11 1.73597992959e-09 4.35052254932e-10 1.23977339515e-10 -5.89392606894e-09 2.44352568235e-08 5.23005235598e-09 -4.54312162402e-10 -1.34468880371e-09 4.67736959698e-11 -1.49053168502e-10 1.82723467391e-10 -1.16534890349e-10 -2.66148110256e-08 -2.75289749159e-08 3.52333672794e-09 3.63819942583e-10 9.25781827049e-10 -8.24014465235e-11 -1.67891770995e-09 3.21296792859e-10 -3.76207386089e-10 -9.23029698323e-09 1.14734885602e-08 5.39403645859e-10 -7.10533077437e-10 -9.44958277405e-11 1.63983089246e-10 1.48885023379e-09 -1.84503148121e-10 -2.51740707509e-10 -7.23884808259e-10 3.96022793693e-08 -2.0018223016e-09 7.085720632e-10 2.83969949333e-09 -1.07350814521e-10 4.93230074435e-10 -3.51232579478e-10 3.90418132352e-10 1.16499057013e-08 1.97604734107e-08 1.49292750744e-09 -1.98632099202e-09 1.61006017317e-09 2.63668704187e-10 -1.74619183889e-09 3.78194472681e-10 7.52370468744e-10 6.53753950415e-09 9.32895985435e-08 -3.41653402561e-10 -1.52412825153e-10 -6.29119613205e-11 -4.37600036078e-11 1.17417720382e-09 1.59650170592e-10 6.59131280925e-10 5.53692066203e-09 2.63244466079e-08 -6.48783624452e-09 1.34225494441e-09 -3.37163118597e-09 -1.23353178686e-11 1.67987951497e-09 -1.43006134931e-10 9.99085896449e-10 5.53692066203e-09 2.63244466079e-08 -6.48783624452e-09 -7.31477433524e-08 2.97187587588e-09 5.05040006105e-09 8.71351414336e-09 -1.33693347917e-09 3.14232471297e-10 1.31381768107e-10 -1.89097756654e-10 -2.31187149146e-11 1.27466561441e-10 5.55162842919e-09 -3.13572579663e-08 1.7836043717e-09 -5.44728993825e-09 5.61798590265e-09 -1.21765427461e-10 -1.66343247573e-09 -7.30882120865e-10 1.60078072504e-10 5.55162842919e-09 -3.13572579663e-08 1.7836043717e-09 3.27814689691e-09 -1.51264268618e-08 -6.69359586969e-08 7.37000927308e-10 -2.29165625614e-09 -2.59339307662e-09 -5.83779203855e-11 -1.9413504726e-09 3.76709089271e-10 3.32057308305e-10 -1.51264268618e-08 -6.69359586969e-08 7.37000927308e-10 -1.5072829428e-07 1.25583737048e-08 1.23414502722e-08 4.24481489921e-09 -1.30989752472e-09 -4.43277571165e-11 2.00129791913e-10 -1.90179979617e-10 -3.95024894817e-10 -6.15163336105e-10 1.25583737048e-08 1.23414502722e-08 4.24481489921e-09 2.45569698648e-08 1.25583737048e-08 1.23414502722e-08 4.24481489921e-09 2.45569698648e-08 -1.20802484867e-08 -4.18742173156e-09 -1.32562484759e-08 -5.2077605093e-10 3.34848948587e-09 -4.840431975e-10 -2.35806958401e-09 -5.65526543334e-11 5.9239672183e-10 -1.20802484867e-08 -4.18742173156e-09 -1.32562484759e-08 -5.0500335469e-08 3.49520761232e-08 5.70814781189e-08 -1.47458108805e-09 -1.69052844871e-10 4.33903281119e-09 1.62041261417e-10 1.50823403122e-09 6.33690401978e-12 1.20418186676e-09 3.49520761232e-08 5.70814781189e-08 -1.47458108805e-09 1.73880551613e-07 -8.30365491604e-09 -6.2294988884e-09 1.79881941599e-08 -9.08001030359e-09 1.65453812847e-09 6.02856849249e-11 1.25641841586e-09 2.38411813782e-10 1.75310922108e-10 -3.16661728798e-07 2.04333664418e-07 -1.64758448247e-07 -1.90229357195e-07 -4.12009415541e-07 -3.64671006621e-08 1.97591955001e-07 -1.90229357195e-07 7.0376017959e-07 -1.86555060421e-07 2.11310757262e-08 -1.90229357195e-07 3.22774916739e-08 7.01215808701e-08 4.26334937233e-09 -1.72302333988e-09 -1.21621856832e-08 -9.04843078868e-10 -4.71348311825e-09 1.23008910507e-09 2.54366561968e-09 3.84749655156e-08 5.17057244688e-08 2.93928876586e-08 -8.37718884968e-07 -7.328830757e-09 1.95546108315e-08 -1.21533755554e-08 -8.37718884968e-07 6.5686340263e-08 1.3910440731e-07 -4.44946398627e-09 -8.37718884968e-07 8.31504613317e-08 4.06441478019e-10 -5.68261317887e-10 4.91751483645e-13 -1.76872282031e-11 -2.03816303175e-11 -9.4246013451e-11 2.59512130529e-08 -1.32644008578e-08 1.00669931132e-08 1.50705780683e-09 -1.74492139977e-10 -2.44295396284e-10 -3.76250050505e-10 4.91405684289e-11 -5.08499336933e-11 1.19018497867e-08 -2.53618045515e-08 -2.27198530443e-09 -4.34817970153e-10 -5.65708862421e-10 2.18029992754e-10 3.91593651138e-10 7.14672166113e-11 -1.70336303354e-10 -1.43146901178e-08 -4.38016527519e-09 9.89623935667e-09 4.04655298489e-11 -4.42181173049e-10 -6.09725739323e-11 4.98330012637e-10 -4.12167346202e-11 -8.96481316708e-11 1.44231444857e-09 -5.03284378823e-09 -9.74434584267e-10 -5.3730347353e-10 -1.09237472357e-10 -8.50209542987e-11 3.17581607517e-10 -1.21412506191e-10 -5.48759037261e-11 2.42879440697e-09 -7.32272112369e-09 -3.22590525875e-09 -7.05763442035e-10 6.62270522194e-11 -2.6263158627e-11 1.84318173393e-10 -2.78402676876e-10 3.86096542209e-11 4.0306849961e-09 5.96618848313e-09 2.38642243418e-09 1.78356676312e-10 2.67868013113e-10 -1.28654347362e-10 1.31664080437e-10 -1.4851778291e-10 7.50752400603e-11 -5.25909040626e-09 -2.20254033004e-09 1.44838068241e-09 -6.73422570706e-10 1.86536010785e-11 5.99829463912e-11 -4.67132030798e-10 1.21586607406e-10 3.52222770855e-10 4.53083676629e-10 1.08824886046e-08 3.70177750104e-09 -3.3053103998e-11 -9.34880097825e-11 1.14470771042e-11 7.2409878367e-11 2.07755969777e-10 -2.09244348589e-10 1.37446075595e-09 -5.77503479785e-09 5.67783420156e-09 6.88378848246e-11 -4.04678597683e-10 -6.34455164155e-11 -3.01063995638e-10 -6.53473049184e-11 2.24580663109e-10 1.37446075595e-09 -5.77503479785e-09 5.67783420156e-09 -2.8839446407e-08 1.11562875419e-08 6.75504949652e-09 3.7223008253e-09 -1.19058614459e-10 -1.96286328726e-10 6.47855460251e-11 -1.48243834926e-10 -1.07918960289e-10 2.73068911658e-13 -3.27576673535e-09 -3.72293352812e-09 -4.11863182064e-09 1.17374371816e-09 2.46337901853e-12 3.97123225016e-11 7.80389906524e-11 1.47846727429e-10 -3.48843760336e-11 -3.27576673535e-09 -3.72293352812e-09 -4.11863182064e-09 3.98891725373e-08 6.68156685891e-09 -4.10176889826e-10 -4.94565026995e-09 -3.65376609048e-10 -1.66184207385e-10 2.66790502605e-11 -4.53953395808e-10 6.09638104489e-11 -2.99518690019e-11 6.68156685891e-09 -4.10176889826e-10 -4.94565026995e-09 -6.19175428503e-09 1.137577622e-08 -4.34934474989e-09 1.57572279368e-09 -2.13667829018e-10 3.23607191474e-10 -1.70507619212e-10 -2.14191447448e-10 -9.47662507499e-11 -1.05910359289e-10 1.137577622e-08 -4.34934474989e-09 1.57572279368e-09 -4.44297504074e-08 1.137577622e-08 -4.34934474989e-09 1.57572279368e-09 -4.44297504074e-08 -7.09407138886e-09 -4.35050481638e-09 1.1127645984e-09 -4.57996373056e-10 3.34674949201e-10 1.64893612355e-11 -3.02894467128e-11 -4.10584337637e-11 5.07267314899e-11 -7.09407138886e-09 -4.35050481638e-09 1.1127645984e-09 3.79793185569e-09 8.8082233309e-09 3.89841173496e-09 9.63190560826e-10 4.36769602686e-12 1.6715220609e-10 2.71563252323e-11 -3.69402265784e-10 -2.55518553784e-10 1.32070901804e-10 8.8082233309e-09 3.89841173496e-09 9.63190560826e-10 1.2978844536e-08 -8.4102737746e-09 -3.95908638272e-09 -4.43827862871e-10 -1.23103960319e-09 -9.86822927871e-12 1.04347922788e-10 4.50723203158e-10 4.03706198916e-10 8.42492313123e-11 -6.89487822939e-08 3.7379801538e-08 -3.63216274255e-08 -6.32737450666e-11 -8.76679508031e-08 -9.89549430464e-09 3.48169443585e-08 -6.32737450666e-11 1.31385911773e-07 -3.93615663816e-08 1.73199478366e-10 -6.32737450666e-11 7.81558749669e-09 2.69221850919e-08 1.15246850253e-09 -1.51176322316e-10 1.05453086255e-09 -7.9675427266e-11 5.69019529931e-11 -6.41693047362e-10 -6.01422756211e-10 -2.31851829967e-08 1.19041289152e-07 -1.24549562505e-07 6.67686495013e-09 2.05932843515e-07 2.79866380219e-07 8.32715923158e-08 6.67686495013e-09 -1.59300898028e-07 -3.18141114095e-07 4.47353756967e-08 6.67686495013e-09 3.65509027027e-09 -5.41905385707e-10 -6.63967733854e-11 4.09748438336e-10 8.47240305268e-11 -3.86252073074e-11 -2.06071365224e-09 -2.5573622959e-09 -8.69695742795e-10 5.51018228839e-11 1.49344717855e-10 8.70138516802e-12 8.67794793099e-11 -1.81870194167e-11 2.77036892833e-11 9.5666122341e-10 3.03710240112e-10 5.39126814372e-10 -4.74075302202e-11 1.94217529622e-10 1.47301841376e-11 1.43905929652e-11 1.99789853047e-12 2.33832032865e-12 -5.87418588252e-11 5.38778115917e-10 5.88650130676e-10 3.30861804428e-10 1.22961154566e-10 7.08541319087e-12 -4.0951202536e-11 1.44630000391e-11 -7.37160916148e-12 2.72436159261e-10 -1.00967586717e-09 8.97433987895e-11 1.49885042471e-10 1.87222487311e-10 8.34590893515e-12 -6.26236276441e-11 2.20107859816e-11 -1.21880710639e-11 1.02345996896e-09 -1.33871093304e-09 -1.71545201703e-10 5.33765674471e-11 1.11546612644e-10 7.41898391599e-12 1.64977861e-11 -2.03809615037e-11 8.81607948227e-12 -2.77790071422e-09 -8.02959581038e-10 -5.22559701544e-11 -7.82524168644e-11 1.52804357224e-10 1.07714743147e-11 8.45233564489e-11 -3.06156455871e-11 5.53599955708e-12 -1.19875333352e-09 -6.05943248518e-10 1.1771366485e-09 7.9736413203e-11 9.96901767035e-11 1.85449522637e-11 7.3354718052e-11 1.15193903604e-11 -1.19824576737e-11 1.80544262102e-09 1.14236108903e-09 -5.39168978258e-10 5.87226352031e-11 8.10362576579e-11 8.39202328458e-12 9.59796154894e-11 -1.22775721725e-11 6.17675369996e-12 -6.2642452173e-09 -1.92816437368e-09 2.4753206744e-10 5.5011976418e-11 2.32558441962e-10 1.29561814953e-11 2.26198907098e-11 -3.04425539369e-11 -2.76331047071e-11 -6.2642452173e-09 -1.92816437368e-09 2.4753206744e-10 1.20980575572e-08 2.9651581785e-10 2.179707017e-10 -4.53982753213e-10 -7.40098510507e-11 1.84922803974e-10 8.87439179234e-12 1.93636166483e-12 -4.58407351815e-12 -5.31138331247e-12 -5.26077583128e-09 -4.11344291529e-10 -3.14850893428e-11 1.20079110614e-09 -1.40772997855e-11 6.06627209091e-13 2.46253086336e-11 6.71944068587e-11 -3.16809533962e-11 -5.26077583128e-09 -4.11344291529e-10 -3.14850893428e-11 2.8791299382e-08 -2.69419505939e-09 -1.03986849552e-09 -5.0851941964e-10 4.00463520839e-10 1.0527663025e-10 6.54978012744e-12 2.6214820039e-11 -1.61330352867e-12 -2.81006287221e-13 -2.69419505939e-09 -1.03986849552e-09 -5.0851941964e-10 1.47571204762e-08 -1.04360184506e-09 -2.01824013803e-09 -1.74198872016e-10 4.70104974691e-10 1.01905262984e-10 1.01470139644e-11 -5.654249566e-12 -8.56418306678e-12 -1.07587757525e-11 -1.04360184506e-09 -2.01824013803e-09 -1.74198872016e-10 1.73744294368e-08 -1.04360184506e-09 -2.01824013803e-09 -1.74198872016e-10 1.73744294368e-08 -2.85576740845e-09 -6.84036062745e-10 -5.84869206158e-10 2.24065331405e-10 8.45050586073e-11 2.19592025944e-11 -1.12612610563e-10 -4.36023478411e-11 6.76299185647e-12 -2.85576740845e-09 -6.84036062745e-10 -5.84869206158e-10 1.42954351949e-08 6.59446448766e-09 7.74910271649e-10 -3.13143008467e-10 2.04240726709e-10 1.0806115883e-10 1.15088789257e-11 -3.05752921241e-11 -3.86990348037e-11 1.60015925059e-11 6.59446448766e-09 7.74910271649e-10 -3.13143008467e-10 1.15222884384e-08 6.56116265006e-09 5.3187174502e-10 -7.83979562156e-10 -5.24338527587e-11 6.3329064011e-11 3.77149924893e-11 1.02988174195e-11 1.97800197654e-11 2.07170645573e-11 -2.07681952138e-08 1.91937993233e-08 -1.69805666205e-08 1.43750917627e-08 -2.92187313703e-08 -2.1480458891e-09 1.51340581656e-08 1.43750917627e-08 6.96704145343e-08 -1.54501381991e-08 -5.05430231608e-10 1.43750917627e-08 -2.54177092758e-09 2.97228125434e-09 -9.53943632172e-11 -6.40547692548e-10 2.47283442518e-10 3.791808289e-11 -3.92682005378e-10 -4.51262132805e-11 1.8174174072e-11 -5.17781938081e-09 1.08053259789e-08 -1.07840527137e-08 3.62826805085e-09 1.43044776647e-08 2.44805581037e-08 6.88733496456e-09 3.62826805085e-09 -1.67519710667e-08 -2.63690403196e-08 3.61053465944e-09 3.62826805085e-09 3.80188746329e-09 -4.88003026872e-11 4.95134824468e-10 1.09070603893e-12 2.63220546126e-10 -2.07887392753e-09 -1.20785406428e-09 -3.485639469e-10 8.40360814226e-11 6.2040326574e-10 -4.86188787829e-12 1.2360123241e-10 4.48192945933e-12 -7.79437398049e-12 1.30771232867e-09 8.63674869797e-09 3.50051407085e-11 1.82212894652e-10 1.43127755024e-11 1.57608030788e-12 2.77165389618e-11 1.13135462143e-11 -2.43587223448e-11 -4.55029345527e-10 -1.13947962183e-09 -4.53412125153e-10 5.77023203801e-11 7.10040171427e-12 1.55468060476e-11 -5.17932736534e-11 4.55356620203e-12 -1.41503814799e-11 -1.34755174082e-09 1.36204067276e-10 -2.88367370633e-12 2.49388038503e-10 1.09922097747e-10 8.77565721266e-12 -2.6964843842e-11 9.39007403548e-12 1.32558946512e-11 6.68677882399e-10 3.57200691298e-09 3.09373751218e-10 1.06717911726e-10 8.54153034134e-11 1.63749386604e-11 -1.10687416502e-10 1.66223615432e-11 -9.19797238687e-12 3.0871039729e-10 9.52141729476e-10 -1.6424542636e-10 1.35688364563e-10 -5.89820207599e-11 9.01026198768e-12 -9.15301165165e-12 3.16078268095e-11 -8.04971679781e-12 -1.43698636189e-09 1.82227617653e-09 -6.94724081035e-10 1.75903925497e-10 2.15905114888e-11 5.53833513564e-12 -5.11547113888e-11 1.05162559448e-11 4.25401454719e-12 -1.94513452478e-09 -1.97966940968e-09 8.24151089647e-10 8.63349572201e-11 3.17995519183e-10 9.08803911563e-12 -9.75035850878e-12 1.44641074788e-12 1.8862056581e-12 -1.38964452559e-09 -2.89666707649e-09 -7.110019382e-11 1.65681567847e-10 6.93557994884e-11 9.3464683812e-12 -5.19546471278e-11 -4.89495761032e-12 1.37441634001e-11 -1.38964452559e-09 -2.89666707649e-09 -7.110019382e-11 8.7958626606e-09 2.3763662877e-10 -7.16498250554e-10 -1.48943696481e-10 1.45652782741e-10 -1.22417245147e-10 1.11518113277e-11 1.26318239915e-11 1.51506718968e-11 -1.22043075028e-11 -1.26502956958e-09 8.44833048171e-09 -1.65315987634e-10 -1.84103164985e-11 1.46701267831e-10 1.63333628518e-11 -2.45544911123e-11 -1.10928515538e-11 2.22942102743e-11 -1.26502956958e-09 8.44833048171e-09 -1.65315987634e-10 8.69490830478e-09 1.29245028302e-09 3.84795891468e-09 -3.92915371562e-11 1.6322468799e-10 9.36792295289e-11 1.78012835221e-11 -8.02799225244e-12 -2.54919587304e-11 2.01984433386e-11 1.29245028302e-09 3.84795891468e-09 -3.92915371562e-11 1.19053258638e-08 -1.06735065587e-09 -2.5342161277e-09 -1.48965104305e-10 1.04528219156e-10 -2.9708408143e-11 1.32395083631e-11 1.07151990566e-10 5.50627397753e-12 3.67217172756e-11 -1.06735065587e-09 -2.5342161277e-09 -1.48965104305e-10 5.43808503549e-09 -1.06735065587e-09 -2.5342161277e-09 -1.48965104305e-10 5.43808503549e-09 5.60587290066e-10 2.35109413979e-10 3.31589527282e-10 1.58090163173e-11 1.91388473549e-10 9.04721682917e-12 1.92104514196e-11 4.24143316635e-11 2.32081700096e-11 5.60587290066e-10 2.35109413979e-10 3.31589527282e-10 8.77894177728e-09 3.04499167365e-10 1.087218779e-09 -4.93718525488e-10 3.84798779243e-11 -1.09761973694e-10 2.69477000141e-11 6.4439627028e-11 -6.15325919649e-12 -2.69860271478e-11 3.04499167365e-10 1.087218779e-09 -4.93718525488e-10 5.36136828611e-09 6.3373029511e-09 -5.163724276e-10 -5.38915375513e-10 -2.23112129457e-10 -1.0051019736e-11 1.5160893458e-11 2.477803788e-10 -5.40722530586e-12 -2.80050840411e-11 2.45603223062e-09 2.13396401492e-09 -2.83912818821e-09 -1.67314159255e-09 1.25590090225e-09 -8.96969948347e-10 1.72173831669e-09 -1.67314159255e-09 1.52999757204e-08 -2.78611134937e-09 -4.99356255015e-10 -1.67314159255e-09 -1.85297830627e-09 1.40661533414e-08 -1.79586560821e-09 1.88031577715e-10 9.36105283375e-10 1.40008354971e-11 1.3035845452e-10 -1.87066982161e-11 -6.47847349746e-11 -3.96175827289e-09 2.03324144082e-08 -1.03465538825e-08 4.61413161252e-08 1.1623644819e-08 3.12722950877e-08 3.79016210714e-09 4.61413161252e-08 -1.32208214649e-08 -9.40624947178e-09 1.16879495071e-09 4.61413161252e-08 3.22968680623e-11 -7.67975017615e-12 8.49869934957e-12 2.03868295979e-11 1.76812985269e-10 -4.48472532999e-11 1.96183081626e-10 1.24914883442e-11 1.4996083432e-12 2.54179879187e-12 -1.98135820737e-12 2.25771877379e-12 -7.61669970044e-12 -4.56520022991e-11 -1.48665361285e-10 -2.08941697075e-10 1.33631660543e-11 9.80782229349e-12 9.31443636025e-13 -4.6375738158e-12 2.01091362931e-12 -2.48562187392e-12 -2.54237263497e-10 1.99158826842e-11 -1.15568738242e-11 2.62603300797e-12 1.1136399604e-11 1.00628412843e-12 1.88785687236e-12 -1.37250258059e-12 -5.7460708394e-13 -1.24212452638e-10 -6.27035716722e-11 -3.39760948251e-12 7.10057315207e-12 1.01772320525e-11 9.26585855143e-13 -1.10965218723e-12 -3.02285756228e-12 7.61172109999e-13 2.35644435549e-10 -1.05777666143e-10 -8.60609447408e-13 4.41981315939e-12 1.62579449788e-11 4.8978112347e-13 1.65878263589e-12 1.82692516362e-14 1.30736675398e-12 4.69799794712e-11 1.36440036017e-11 2.52329750218e-11 1.23894759159e-11 1.36162219784e-11 7.7684492495e-13 4.71367172684e-12 -2.35456818437e-12 -1.11783082446e-12 2.1466204376e-10 -1.41306845332e-10 -6.72642943121e-11 6.82561852545e-12 1.11009815621e-11 2.05207738494e-12 -7.12473702618e-13 -4.44721489957e-14 -1.25975121457e-12 -1.89302265092e-11 1.60311609892e-10 -8.80532536179e-11 1.14882609898e-11 1.15769408592e-12 1.08824342691e-12 9.82702296947e-12 -5.57647188165e-12 3.54793319159e-12 2.73553881278e-10 7.80214907764e-11 -3.80325263507e-11 1.49329468553e-11 1.57745130858e-11 8.02562123636e-13 3.15775909342e-12 3.11331512868e-12 9.36513862317e-13 2.73553881278e-10 7.80214907764e-11 -3.80325263507e-11 1.06959785201e-09 -6.96497767688e-11 9.7402096125e-11 3.28245442356e-11 1.04287963326e-11 1.74473569559e-11 -2.99548338616e-13 -1.53190265805e-13 -2.653255027e-12 5.53933707857e-13 2.47914060083e-10 1.39809129635e-10 1.15081968182e-10 1.76640103016e-13 1.66832371095e-11 3.4903226925e-13 -3.75677912765e-12 1.58038969801e-12 3.90612034161e-12 2.47914060083e-10 1.39809129635e-10 1.15081968182e-10 6.09715010085e-10 -6.75126168885e-11 9.0624168001e-11 -5.54575164096e-11 1.816800821e-11 2.01508883975e-11 -9.98636057776e-13 -7.92637973695e-12 1.22969797265e-12 2.78385097117e-13 -6.75126168885e-11 9.0624168001e-11 -5.54575164096e-11 7.62086169594e-10 1.22721208713e-10 3.76297180839e-11 -3.81349401903e-11 1.49117028446e-11 7.70388174798e-12 6.95825765884e-13 2.91772014052e-12 -3.27932072254e-12 4.60308810947e-12 1.22721208713e-10 3.76297180839e-11 -3.81349401903e-11 7.94067120309e-10 1.22721208713e-10 3.76297180839e-11 -3.81349401903e-11 7.94067120309e-10 6.37866141656e-11 -2.11123755988e-10 -1.53037897938e-10 1.10301465636e-11 2.71828208132e-12 3.00353464523e-12 2.76169827633e-12 -4.98278816926e-12 2.42536317182e-12 6.37866141656e-11 -2.11123755988e-10 -1.53037897938e-10 1.21323188704e-09 -5.79392128463e-11 2.18399767075e-11 1.6365310774e-11 1.87106261415e-11 1.94964946372e-11 -4.89967807307e-13 1.45544126778e-12 -5.31769806183e-12 1.49482227571e-12 -5.79392128463e-11 2.18399767075e-11 1.6365310774e-11 9.01753131181e-10 1.29690075443e-10 9.0137082785e-12 -5.02045685051e-11 2.88170249602e-11 2.50882808752e-12 5.41576795698e-12 -5.93779325412e-12 -8.09869413805e-12 5.61076222117e-13 9.95197278204e-10 -5.82000278103e-10 4.62733306909e-10 2.91391539591e-09 1.26282156514e-09 9.38853699797e-11 -5.54320924837e-10 2.91391539591e-09 -1.86894861701e-09 5.15156032958e-10 -5.90260875878e-11 2.91391539591e-09 -1.44494118237e-10 -5.01982818456e-10 3.51902703633e-10 2.66939218743e-11 -5.53885325162e-12 -3.58073646494e-12 5.49781930681e-12 4.14919541549e-12 1.4978811394e-11 1.06986206584e-11 -9.63139616696e-10 9.81178756011e-10 -6.90340138284e-10 -1.13628751868e-09 -1.76824497274e-09 -5.91932639e-11 -6.90340138284e-10 6.92106543309e-10 1.22543613407e-09 1.33722618789e-10 -6.90340138284e-10 2.78745697255e-09 1.39596853802e-10 8.56474671117e-11 -1.63273567837e-09 -2.17722854297e-09 8.65801238599e-12 -1.19106705666e-10 5.79192602996e-12 -6.73388046417e-13 1.64456086984e-10 -5.01632848351e-12 3.5630618004e-12 1.67340499374e-09 2.60948743331e-09 1.7194144548e-10 8.74376192684e-11 -1.2103362097e-11 -3.87967578666e-12 7.2466819982e-11 1.61926211499e-11 -1.74842387365e-11 4.15344009984e-09 3.23016229766e-09 6.17434622001e-10 5.11797871095e-11 -5.60309282423e-11 4.78025314564e-12 1.77808307871e-11 5.79481738979e-11 -9.52783141414e-12 -1.22679897773e-09 -1.39083284234e-09 -8.93325746124e-11 1.94077506073e-10 8.48149608202e-11 -9.72823582539e-12 1.02351911353e-10 -7.48962375515e-12 1.01094287724e-11 -1.58275194929e-09 1.05641757656e-09 -6.05206360021e-11 -1.4861652003e-10 -1.10059827002e-10 5.04522370834e-12 4.28199699176e-12 3.2627002547e-12 5.59990037238e-12 -1.16559357431e-09 6.97956890464e-10 -2.44053175114e-11 -3.39959724186e-11 1.89865694278e-11 -4.73458929142e-12 -1.08078886623e-10 3.18890015162e-12 1.67899448833e-11 9.24354156541e-10 1.56075811912e-09 -3.9522519057e-10 -3.58862297056e-12 -1.16070672692e-10 7.98740316033e-12 -5.78293529618e-11 1.34023572248e-11 1.54613704858e-12 6.62710193664e-10 -1.01233890992e-09 -6.88353234455e-10 -1.61056703515e-10 1.16806964253e-10 8.94092857422e-12 -3.17886918498e-10 -2.17952752387e-12 -4.19552967791e-11 -2.3812407326e-09 1.66725951049e-09 1.4004054242e-10 8.18912501082e-11 1.45200641331e-11 8.01925521867e-12 7.79269340318e-11 -2.78330949605e-11 -2.90005886142e-11 -2.3812407326e-09 1.66725951049e-09 1.4004054242e-10 4.72747008263e-09 -1.71484183158e-09 -8.19329406692e-10 -1.01861907606e-10 -1.05680001674e-10 5.44722704572e-11 1.77405125691e-12 1.11754947364e-10 -7.65199844088e-12 -4.41898585507e-12 -1.41646872386e-09 2.96462471907e-10 2.80348807002e-10 1.04413285571e-10 5.51242077207e-11 6.13760866735e-12 -3.94745264107e-10 2.15197786215e-11 7.79981684952e-12 -1.41646872386e-09 2.96462471907e-10 2.80348807002e-10 5.95995133274e-09 -8.18437785366e-10 -1.74557099476e-09 -6.16578855342e-10 -1.41091914576e-10 -1.21745883208e-10 5.00062775623e-12 3.4814920985e-11 -1.20437960436e-11 1.7991334752e-11 -8.18437785366e-10 -1.74557099476e-09 -6.16578855342e-10 -5.65913814943e-09 -1.98732165613e-09 2.33549325368e-10 -1.38640595964e-10 -7.14852633815e-11 9.31270047327e-11 4.33312729578e-12 6.12736248936e-11 -6.01094758258e-12 1.18624638722e-11 -1.98732165613e-09 2.33549325368e-10 -1.38640595964e-10 2.33679498146e-09 -1.98732165613e-09 2.33549325368e-10 -1.38640595964e-10 2.33679498146e-09 3.33860430182e-10 3.32566762572e-09 3.22741975297e-10 1.09798212824e-10 9.44814699836e-11 -5.0592475098e-12 9.32103978097e-11 2.57902643089e-11 -3.5373350438e-11 3.33860430182e-10 3.32566762572e-09 3.22741975297e-10 4.06006354723e-09 -3.77838144731e-09 8.49296098557e-10 3.31891330085e-10 -1.02320118659e-10 -4.36532476608e-11 -5.49636417404e-12 6.14033356115e-11 2.18786978904e-11 -3.59934222341e-11 -3.77838144731e-09 8.49296098557e-10 3.31891330085e-10 -5.37758956787e-09 6.3023759197e-09 1.46208413228e-09 3.66818464602e-10 -3.57128331826e-11 -5.26014542904e-11 -1.68141283959e-12 -1.62822991119e-10 2.3063078996e-11 -1.83574875927e-11 -5.43928976434e-09 9.47991300827e-09 -6.59181230194e-09 -3.67480345045e-09 -9.06994112814e-09 3.1069605074e-10 7.20577451606e-09 -3.67480345045e-09 3.34163586516e-08 -5.40435666218e-09 4.86493179687e-10 -3.67480345045e-09 3.36684975135e-09 1.31833958957e-09 -1.18081130782e-09 -5.09757395876e-10 4.69896953934e-10 2.53122430147e-11 1.19188985826e-10 6.19032408508e-12 -1.10737549861e-10 3.76115420142e-09 1.46659915504e-10 4.18015734869e-10 1.14722820446e-08 8.46960263434e-10 -1.89890372956e-09 -2.22529941053e-09 1.14722820446e-08 5.49243478919e-09 5.70726258276e-09 -1.73515024779e-09 1.14722820446e-08 2.45394824786e-10 2.26046791553e-11 6.94429824335e-10 1.47563620093e-10 8.63041413983e-11 -6.33185973511e-11 2.18720736829e-11 -1.24065219569e-13 -1.22600777707e-11 8.63587545067e-12 -1.64000028193e-12 -4.27119335339e-10 -1.64391409602e-11 -7.20484859929e-11 2.46346633325e-11 1.54666726508e-13 1.72353854992e-12 -8.23388382038e-12 -2.31442523915e-12 -1.02901977031e-12 -9.48239537306e-12 7.64536122866e-11 5.16055963106e-11 -8.28465661415e-12 4.29336725934e-12 -8.64213749884e-14 1.51072382776e-13 3.02950878906e-12 3.58418874727e-13 -3.21721135294e-10 -1.69532079054e-10 -2.78066191872e-10 5.16001718904e-12 2.72554551486e-11 -1.45091820767e-12 -6.02066845615e-12 -1.10034234807e-11 5.76808545304e-12 -2.14527956585e-11 -2.55657833099e-10 -2.17019617099e-11 -1.26263820739e-11 -1.65929879781e-11 2.49380863746e-12 1.37907750318e-11 -9.96257462405e-12 3.58245147009e-12 -4.13319638469e-10 2.62105531914e-10 1.95070634471e-10 -6.57350750056e-12 1.43689118608e-11 -3.1238362628e-13 -9.21602088587e-12 -4.0551959396e-12 1.62983588929e-13 4.136182404e-10 -1.87923379573e-10 1.5513936607e-10 3.74057856915e-11 -2.06358507857e-11 4.03901322884e-13 6.55191184044e-12 -3.20764889613e-13 -1.20992309853e-12 2.67310066852e-10 -5.64428349235e-10 -4.19245762556e-10 1.05349684701e-12 -1.70927604246e-11 -3.29475718165e-12 2.26096755485e-11 -2.80278129775e-11 1.53033697113e-11 6.66458930676e-10 -8.2477697302e-11 -3.05575878048e-11 2.74867619699e-11 -3.54002585989e-12 5.10984658236e-12 1.92129524341e-11 -1.11359658696e-11 -6.5734800944e-12 6.66458930676e-10 -8.2477697302e-11 -3.05575878048e-11 2.02783372725e-09 1.65003597592e-10 -5.81578187187e-11 -1.26981273741e-10 8.85182866691e-12 2.02792320685e-11 -1.98627552394e-12 9.92053845369e-12 -1.7835353743e-12 7.00645803929e-12 -1.35565966908e-09 -2.63180755015e-10 5.22870800767e-11 -4.51543653281e-12 1.39962570975e-11 3.31093261208e-12 -2.06722594084e-11 1.44811243318e-11 -4.45344949105e-12 -1.35565966908e-09 -2.63180755015e-10 5.22870800767e-11 1.26707955866e-09 -1.34133758117e-09 -3.4443168108e-10 4.25588355037e-11 7.34850438546e-12 -1.46530657886e-11 -5.3262396001e-13 -9.19459703978e-12 -4.59887953922e-12 3.7246695325e-12 -1.34133758117e-09 -3.4443168108e-10 4.25588355037e-11 -4.1907508558e-10 -2.17520975658e-10 -1.14898064032e-10 -3.08478064406e-11 1.30938487599e-10 -5.13885410864e-12 9.6867223226e-13 -9.44525496568e-13 1.19975580558e-11 3.78993503382e-12 -2.17520975658e-10 -1.14898064032e-10 -3.08478064406e-11 3.29008380884e-09 -2.17520975658e-10 -1.14898064032e-10 -3.08478064406e-11 3.29008380884e-09 6.72938176634e-10 -9.18327675091e-11 -2.44932699064e-10 1.36869550029e-11 -9.48667899064e-12 5.48625633576e-12 1.08629920899e-12 -1.55771383864e-11 -2.96196375957e-12 6.72938176634e-10 -9.18327675091e-11 -2.44932699064e-10 1.62235245602e-09 -9.44332331225e-11 -4.31078703152e-11 -1.94301815386e-10 -2.28653389851e-11 1.35924367517e-11 -6.47433365438e-13 1.50947603577e-11 2.46133218753e-12 2.44133277436e-12 -9.44332331225e-11 -4.31078703152e-11 -1.94301815386e-10 -3.27850631824e-10 3.77978112212e-10 2.74913420011e-10 -2.37177304264e-10 1.20823284999e-10 -2.7592204179e-11 4.1296037843e-12 -1.22375081913e-11 3.66887760806e-11 -6.3220107624e-12 2.67772251174e-10 3.50167796921e-10 -3.0249017519e-10 4.09399537295e-09 2.3369539441e-10 2.64106630044e-10 -1.72987685811e-10 4.09399537295e-09 6.32466691054e-10 2.10465833068e-10 -2.36054051791e-10 4.09399537295e-09 6.5097438145e-10 7.04305610307e-10 4.25538557091e-10 -5.39070778715e-11 6.10010614381e-11 1.61965877476e-11 6.88631818391e-11 -3.4360547006e-11 -3.59506070861e-11 6.70583528239e-10 6.46036831668e-10 5.05049793051e-10 6.50346570607e-09 5.25657807289e-10 5.44308946593e-10 3.73595139965e-10 6.50346570607e-09 7.56681808823e-10 9.22571052661e-10 3.97970738259e-10 6.50346570607e-09 2.64603919565e-10 -1.86373186481e-10 -2.34556077747e-10 -4.30866263392e-11 -1.36327738961e-11 6.97918656625e-11 -3.88993036718e-12 1.42506387289e-11 -2.01040938696e-12 -1.17355439971e-11 1.13620647866e-10 -9.4991636651e-10 5.22842264968e-11 4.58667575725e-11 -3.09699794044e-11 -6.46948104924e-12 5.23205539056e-12 2.73082245882e-12 -8.04908875345e-13 -2.23469470318e-10 1.01412705403e-09 -3.25821350321e-10 -2.92235235426e-11 -4.95690132653e-12 3.90981758168e-12 -1.38728520879e-11 9.49421489193e-12 4.1124917507e-12 -1.83139811953e-10 3.06381788397e-11 1.34481775072e-11 -1.28795354831e-11 2.53120770866e-11 5.81347195662e-13 -1.38896462422e-11 -3.97495782545e-12 5.86643612291e-13 5.80000836947e-10 4.8706339298e-10 4.11009064739e-12 4.11875881406e-12 -5.87301791682e-12 1.10877209612e-12 1.09053308326e-11 8.54218515292e-13 9.6841590439e-12 2.42292190387e-10 -2.82894351103e-10 1.4267968679e-11 2.16284803906e-12 8.71634635855e-13 -5.55100032961e-13 2.23487720149e-11 6.2739717174e-12 -4.06431443804e-12 -3.70226995122e-10 -4.20977741864e-10 -9.31537164682e-11 -1.62883130172e-12 1.88584345511e-11 -4.03109076932e-13 1.78717624266e-12 -2.92399603517e-12 -1.06400453913e-11 6.5467464039e-11 -2.74927057376e-10 2.48859947435e-10 6.64182927672e-12 6.24389727299e-11 6.67165889695e-12 -1.63708341514e-11 4.16278946179e-12 -3.20803914099e-11 2.55786435641e-11 2.28509493388e-10 -1.66048777962e-10 -2.57105987597e-11 6.07127341005e-11 6.22290378398e-12 1.89034414292e-11 -4.2598521141e-12 -6.20249872016e-12 2.55786435641e-11 2.28509493388e-10 -1.66048777962e-10 3.0064256565e-09 -3.08623987644e-10 -1.30242080551e-10 -2.47243660649e-10 -7.02553380923e-12 3.00841638063e-11 -4.81257963295e-13 -2.31157912988e-12 -2.94540407498e-12 7.31045863812e-13 -6.7574733351e-11 9.99695626417e-10 3.47966729383e-10 -3.61041128705e-11 1.59499592519e-11 3.54662141697e-13 -1.85251603068e-11 -1.73409283316e-11 1.93180954647e-11 -6.7574733351e-11 9.99695626417e-10 3.47966729383e-10 -2.88365689323e-10 3.01512400511e-10 -3.49206350394e-10 -8.04580730191e-11 6.71316989471e-11 -1.36335958852e-11 -8.0261506325e-13 -4.7967581756e-11 -1.27833607197e-11 1.62978140615e-11 3.01512400511e-10 -3.49206350394e-10 -8.04580730191e-11 9.80049022014e-10 -6.43695852757e-10 8.50642343622e-10 1.01714238999e-10 -1.45796179383e-11 -4.75780141206e-12 -4.6184919896e-12 1.64090396664e-11 -3.99280863564e-12 1.28525981449e-11 -6.43695852757e-10 8.50642343622e-10 1.01714238999e-10 -1.8254692997e-09 -6.43695852757e-10 8.50642343622e-10 1.01714238999e-10 -1.8254692997e-09 -3.374463894e-11 -1.23162305305e-11 1.57348832805e-11 -2.39344458574e-11 9.31998247585e-12 4.60498722467e-12 4.71536716373e-11 -5.71578627358e-12 -1.32675728913e-11 -3.374463894e-11 -1.23162305305e-11 1.57348832805e-11 1.02816686151e-09 -2.60202941999e-10 -4.09843309928e-11 -3.34615014585e-10 7.90351830488e-12 -1.25166645136e-11 5.06875515073e-12 5.00685601637e-11 -4.88084643339e-12 1.88244047132e-12 -2.60202941999e-10 -4.09843309928e-11 -3.34615014585e-10 1.27062852669e-09 1.42619740392e-09 -4.14000678657e-10 -4.54642865856e-11 4.5209901572e-11 -2.26463805716e-11 3.27907854659e-12 2.87455005565e-12 -6.13852785598e-13 -1.32679299737e-11 2.47634721844e-09 -1.13109838299e-09 5.76900972781e-10 1.68922632275e-09 2.80106501904e-09 -3.11022957027e-10 -6.5712609184e-10 1.68922632275e-09 -9.98820025736e-10 2.00119304044e-10 -5.61677406978e-11 1.68922632275e-09 -3.22058893869e-10 -3.50997312909e-10 9.1575472187e-10 -1.75732100512e-11 1.39839649066e-10 5.26237997129e-12 3.19254524367e-11 1.2993746919e-12 2.33840830097e-11 -1.43616642409e-09 2.95958451708e-09 -3.60173233025e-09 6.65267865283e-09 6.79789081333e-09 8.73932618654e-09 3.86695666813e-09 6.65267865283e-09 -6.32790107084e-09 -1.27519026424e-08 2.48203982773e-09 6.65267865283e-09 9.46605976935e-07 9.34994778148e-08 5.46206832573e-08 4.0744664254e-09 -6.10995108759e-10 6.75362962858e-12 -3.42794236615e-10 1.97899649003e-10 2.24813763959e-10 -1.84861728976e-08 -1.24997347624e-08 -6.88572048859e-09 1.01540897316e-09 -2.16047823702e-09 -3.60095851312e-11 4.18114640021e-10 -3.74430054041e-10 2.73258955306e-10 3.33694662337e-08 -1.09594382252e-08 -1.0919558032e-08 -3.54491705496e-09 1.13131614183e-09 1.78097019454e-11 3.7281557812e-09 -4.12689331738e-10 1.8453165948e-10 4.73740479974e-08 -1.93252723825e-08 -1.94339335974e-08 -2.99861215562e-09 -1.80547658598e-10 -9.74161305994e-12 2.20058680753e-10 3.68918728018e-11 4.07147345876e-11 1.80624103026e-08 -1.18764874814e-08 4.17908379832e-10 -9.90279649439e-10 3.96281540137e-11 1.08632416196e-10 6.26374580356e-10 -4.30313223098e-11 -5.72072015379e-12 2.9780074013e-08 3.65802000379e-08 -1.06039018339e-08 4.71493461793e-11 8.14907312132e-10 -1.54014277216e-10 -5.31134006271e-10 -1.4650195108e-11 -3.45251604147e-10 5.24090167045e-08 -2.81517193671e-08 9.61024395878e-09 8.82877505331e-10 2.38453369217e-10 -2.81185031741e-10 5.70451073243e-10 -5.77637583622e-10 5.42692459284e-10 -1.83387893656e-08 -3.48275264428e-08 8.54464303315e-09 -4.1196742963e-10 -1.54603453605e-09 -1.09683129533e-10 2.41164414076e-10 1.45780877133e-13 3.21259617594e-10 3.25228786682e-08 -1.12138372614e-08 -3.35928774957e-09 -6.09451354582e-10 4.64188136822e-10 -9.01062541071e-11 -1.72577182883e-09 4.13824655468e-10 -7.12812470785e-11 3.25228786682e-08 -1.12138372614e-08 -3.35928774957e-09 -2.66140235876e-08 -4.96666259521e-08 1.15908843537e-08 4.3304756639e-09 -2.37312242851e-09 5.76625862392e-11 1.51071622731e-10 -1.36082523963e-09 -3.30051869336e-10 2.48807037577e-10 -1.27799823391e-08 -1.65804174001e-09 1.37339686028e-08 -1.71841534797e-09 1.6897511116e-09 -1.59954481068e-10 -4.38811422317e-10 -6.74590876402e-10 -1.22978716865e-10 -1.27799823391e-08 -1.65804174001e-09 1.37339686028e-08 -3.64332533139e-08 2.45355472416e-08 5.24301533717e-09 6.95277053027e-09 6.25032213851e-09 -2.07269643401e-09 -1.07822236775e-10 8.82735535252e-10 7.30134893534e-11 4.3548060147e-10 2.45355472416e-08 5.24301533717e-09 6.95277053027e-09 5.74081485317e-08 -3.91012995418e-08 -1.23320066799e-08 -5.36011226589e-10 3.61832045292e-10 -2.39685667311e-10 -1.03315244456e-10 1.33918579256e-09 3.70924714632e-10 -7.16094104602e-12 -3.91012995418e-08 -1.23320066799e-08 -5.36011226589e-10 -2.8229603401e-08 -3.91012995418e-08 -1.23320066799e-08 -5.36011226589e-10 -2.8229603401e-08 3.93000978326e-08 -1.25898123887e-08 -2.41162926872e-08 -2.39972102193e-09 5.06034439056e-10 4.40574932642e-10 -3.5598557511e-10 -6.53196832474e-10 1.40634419977e-10 3.93000978326e-08 -1.25898123887e-08 -2.41162926872e-08 8.40380756204e-08 5.22681875058e-08 3.33013873953e-08 8.62563690547e-09 4.10897481419e-10 1.2930323597e-10 8.81381199331e-11 -3.48302955773e-09 -1.32594424548e-09 3.49699492951e-10 5.22681875058e-08 3.33013873953e-08 8.62563690547e-09 3.92110952053e-08 -1.68677127823e-07 7.38275253005e-09 -3.03913282404e-08 7.18175824157e-10 -4.99547505345e-10 -2.58227813694e-11 1.5038721339e-09 2.35884171476e-09 -5.64653328169e-10 4.53378470008e-07 -4.17389632323e-07 3.38266351006e-07 -6.47670672268e-09 6.45724859813e-07 6.83815427077e-08 -3.92708823015e-07 -6.47670672268e-09 -1.60513471329e-06 3.71156347206e-07 -3.67315127117e-08 -6.47670672268e-09 1.2547970252e-07 -8.04001942388e-08 -8.05508968457e-09 8.86580695498e-09 -1.14148049761e-09 -2.83121860979e-10 -2.84796115511e-09 -1.62129251406e-09 -4.549448724e-10 9.73443793381e-08 3.20420406144e-09 -1.2213829506e-07 1.23024848417e-07 3.05284685984e-07 1.4916399283e-07 6.64736414117e-08 1.23024848417e-07 -2.61899577628e-08 -3.93568779608e-07 3.14993845942e-08 1.23024848417e-07 1.10304201276e-06 1.93950923289e-08 3.46168278156e-10 -6.54184692385e-10 -2.05228273684e-11 3.95569088258e-10 2.55980188661e-10 -5.24238461502e-10 -1.71389544125e-08 4.65097599887e-08 2.94278982531e-09 2.12178003051e-10 8.81400377264e-11 1.41431175479e-11 3.52438046592e-11 -4.17281158212e-12 8.83571612727e-11 5.45247845245e-08 4.78395856827e-08 -6.19953337709e-09 1.3737165203e-09 -6.03643092507e-10 -6.34309233464e-11 1.76696519836e-09 -3.26835312648e-10 -2.53606679953e-10 -2.43591988317e-08 -4.10937005263e-10 -7.37885588404e-09 -5.21184574171e-10 1.64870823013e-09 -1.01032434596e-10 -1.48305476653e-09 7.25265083514e-11 3.09270668616e-10 7.00045866124e-09 7.73488115101e-08 1.26262930526e-08 1.66479178687e-09 -1.3974711033e-09 1.76023315696e-10 -1.71717284251e-09 -4.87511144235e-10 -8.48100086082e-10 6.31055174322e-08 5.36554812427e-08 -1.2688759027e-08 2.01815483554e-09 -6.6674931627e-09 -1.94432658693e-10 -1.44817354524e-09 1.45239553269e-10 5.94317154798e-11 -2.0129059737e-08 2.55734292153e-08 8.08084423992e-09 2.80346136266e-09 -1.73280931208e-10 -2.89306192372e-10 5.57906448256e-11 1.15228264507e-10 4.50089840691e-10 -5.52635426382e-10 -3.65274862455e-08 2.04474047648e-09 -2.40562569817e-10 9.21940357276e-12 -9.04052896726e-12 -4.23816542554e-09 4.54749428657e-11 -4.27485497243e-10 -5.19084283148e-08 -8.47445264594e-08 -3.76732672922e-09 -1.22345920338e-09 -1.0735103036e-09 1.30051501117e-10 9.52808322956e-10 -1.29359409489e-11 3.6005794508e-10 -5.19084283148e-08 -8.47445264594e-08 -3.76732672922e-09 -2.46695810171e-08 3.35305450389e-08 2.31096863353e-08 5.46701995759e-09 -1.86179334682e-09 -1.56944624475e-09 -3.15037001296e-11 1.24037688245e-09 -7.03719276009e-10 -3.18868591749e-10 -5.84388618124e-08 2.95414711545e-08 -1.55342584066e-08 -5.66394545178e-09 2.34216550006e-09 2.12609726202e-10 -1.22793454754e-10 -1.28603114309e-09 3.6907468443e-10 -5.84388618124e-08 2.95414711545e-08 -1.55342584066e-08 -4.91955662903e-09 -1.81147089276e-08 9.14183771786e-09 2.76576613233e-09 3.18683970389e-09 -4.23267819678e-09 7.20751390066e-11 -3.73320911811e-09 2.56956209121e-11 -5.62082400962e-10 -1.81147089276e-08 9.14183771786e-09 2.76576613233e-09 -3.0312342225e-08 3.0570000502e-08 1.4476927222e-08 -2.02148559521e-09 -1.82568512127e-09 2.89789136583e-09 1.50848821757e-12 -1.07704843469e-09 -1.05920551284e-09 -5.75516454173e-11 3.0570000502e-08 1.4476927222e-08 -2.02148559521e-09 4.39995786535e-08 3.0570000502e-08 1.4476927222e-08 -2.02148559521e-09 4.39995786535e-08 1.86456355656e-08 2.07109131329e-08 -6.06554129052e-09 2.60575988728e-10 1.62963604935e-09 -3.48986373995e-10 3.39628534613e-10 -4.12238700197e-10 -1.34163876467e-10 1.86456355656e-08 2.07109131329e-08 -6.06554129052e-09 -4.47757601789e-08 -1.21593958455e-08 -1.57949043504e-09 -9.02297377383e-11 -3.66190921299e-10 -4.76878879896e-10 -1.52280989301e-11 2.31601301411e-09 2.55118266275e-10 -1.24384541597e-10 -1.21593958455e-08 -1.57949043504e-09 -9.02297377383e-11 -2.76739010489e-08 2.72252515635e-08 3.24459584505e-09 -2.7938768011e-10 3.63829939202e-09 4.76363067032e-10 -1.97476169985e-10 6.94575160799e-10 -6.82256807884e-10 -3.4067282728e-10 4.02936541364e-07 -2.53310897171e-07 2.22383751511e-07 5.70006746479e-08 5.19110578627e-07 4.00868559482e-08 -2.19113160343e-07 5.70006746479e-08 -8.403713653e-07 2.22957828758e-07 -4.10875420876e-09 5.70006746479e-08 1.64226513575e-10 -2.29061818281e-08 2.19743790867e-08 -3.92277286352e-10 -1.00370230193e-09 2.15278294795e-10 3.0631047024e-09 6.10233822172e-10 -3.51968336227e-10 1.19190932604e-08 -5.78358876332e-08 6.96380532721e-08 2.75851089263e-08 -7.49578400569e-08 -1.18817517604e-07 -9.16353595308e-09 2.75851089263e-08 6.35314263373e-08 1.07934859753e-07 5.44861994093e-09 2.75851089263e-08 6.21279135279e-08 3.35915457782e-11 -6.45544043396e-10 8.53180417006e-11 2.66896833373e-10 4.98553672186e-11 -5.39229851892e-11 -3.82684041218e-09 -2.62773860727e-09 2.95852671102e-10 -2.16639524674e-11 -3.78981824499e-10 -1.90796970528e-11 2.35563823262e-10 3.04421257929e-11 2.0002180621e-12 4.56837090108e-09 1.62392086724e-09 -2.02349520761e-10 5.36503835249e-11 -1.16831139975e-10 -2.69724344081e-12 -7.02824909307e-11 -1.83384676224e-10 -3.39377771761e-11 -1.45808190058e-08 1.76607429295e-09 -5.16966959122e-09 1.35847983472e-10 -5.03703417287e-10 2.89250553591e-11 8.49002695346e-11 2.22647241279e-11 1.90378253859e-11 -8.46365512367e-09 7.51659625756e-09 -1.45241577071e-09 -1.16859926942e-10 -5.1756120968e-10 8.71490890583e-11 -2.36538833517e-10 -1.0123039432e-10 7.69322753419e-11 -2.45213487839e-09 7.54972249474e-09 -6.00455060495e-09 1.70965128613e-10 -1.53163550858e-10 -1.4575435535e-11 5.50650063571e-11 -1.96241650748e-10 -3.21762983434e-10 7.83441209242e-09 9.41451598854e-09 -3.45617743278e-09 4.31249538977e-10 6.69692196749e-11 -8.14705091034e-11 -1.82464124944e-10 -5.7318722764e-11 -1.46405442738e-11 4.71138165277e-09 -7.7191770027e-09 -3.04971305065e-09 -3.01555263274e-10 2.94280596029e-10 -3.26183771863e-11 -2.52554827784e-10 -1.66640323133e-10 6.30491159776e-11 -3.1158621138e-09 1.83172880362e-08 -2.38670762798e-09 -1.73256364717e-10 -2.85088416819e-10 -5.68364940529e-11 -6.39953280747e-10 1.27245224656e-10 2.97478308633e-10 -3.1158621138e-09 1.83172880362e-08 -2.38670762798e-09 -2.91731981376e-08 -4.47901885639e-09 8.76221597271e-09 3.5273911563e-09 2.28872262432e-10 -2.95840326264e-10 4.48897995891e-12 -2.40889560523e-10 -1.42817705125e-10 -9.45453223421e-11 5.18850919791e-09 1.20329952407e-08 -6.74144727687e-10 -9.94303650213e-10 4.28570140301e-10 -5.87691208954e-12 -3.82881393521e-10 -3.11506100845e-10 -3.82087031385e-11 5.18850919791e-09 1.20329952407e-08 -6.74144727687e-10 -1.27662780047e-08 1.33905268986e-08 3.79732851359e-09 3.72209832508e-09 1.7106985758e-09 -7.66950023491e-10 -1.4547202851e-11 -3.76027739851e-10 -3.3987550731e-11 7.37901100484e-11 1.33905268986e-08 3.79732851359e-09 3.72209832508e-09 1.39738494765e-08 -3.38099563228e-09 -1.48781749997e-09 1.15431588002e-09 3.14339621755e-10 -1.24781918968e-10 -1.97222888393e-11 -1.75966646937e-11 1.69624165612e-10 2.48584232701e-11 -3.38099563228e-09 -1.48781749997e-09 1.15431588002e-09 -1.84894901259e-09 -3.38099563228e-09 -1.48781749997e-09 1.15431588002e-09 -1.84894901259e-09 -1.02441209071e-08 6.04363565623e-09 -1.26564831062e-09 -2.49101198066e-10 -2.54720156072e-11 2.96285799314e-11 -5.94522441909e-11 6.3303323891e-11 5.52113554017e-11 -1.02441209071e-08 6.04363565623e-09 -1.26564831062e-09 1.7286822897e-09 -1.24653288303e-09 -9.44978088427e-10 4.93958594008e-10 -3.25801080892e-11 2.4179941126e-10 -9.31541977116e-11 -4.84903545432e-10 -3.78943404301e-11 -1.24570569169e-10 -1.24653288303e-09 -9.44978088427e-10 4.93958594008e-10 -2.02704451738e-08 8.87927296847e-09 2.75689402239e-09 -4.8196026409e-09 9.58714508402e-10 5.7096059682e-11 -1.9694632579e-10 -3.69356446007e-10 4.22724655336e-10 1.7343524608e-10 1.14985913932e-08 9.68285194135e-10 -3.26727861228e-09 -3.9685501536e-08 1.23085132787e-08 3.01374446397e-09 -6.34522976001e-09 -3.9685501536e-08 2.83071423352e-09 4.28865240905e-09 -4.8462995504e-09 -3.9685501536e-08 7.57647586174e-09 -1.35796657065e-08 3.03301007915e-09 -1.86357538408e-10 -1.14747049832e-09 2.41242608257e-10 -2.20620342241e-11 9.02017348621e-11 -2.3369379584e-10 -4.74228041865e-09 2.30256435689e-08 -4.69171253299e-08 3.77086146795e-08 8.63022027707e-08 8.69326068182e-08 3.56646336199e-08 3.77086146795e-08 -5.88304947668e-08 -1.50697247507e-07 2.03515219474e-08 3.77086146795e-08 3.70616747338e-09 -6.81725916824e-10 -4.85792707328e-11 4.37741258985e-10 2.24836446757e-10 2.28566234237e-11 8.30360841271e-10 3.40907873288e-10 6.75976251977e-11 -7.51178840555e-11 1.21077081535e-10 1.63851372344e-11 2.68777943461e-11 4.12858535424e-12 -1.77589752733e-11 1.58667557982e-09 -9.07684094553e-10 6.03850020004e-10 1.05482111611e-11 8.95964325792e-11 2.01528382597e-12 2.40290029581e-11 -1.87801599343e-11 1.1311396942e-12 6.48178279929e-10 -1.51093572614e-09 -9.11693113108e-11 5.14352065706e-10 4.70303941275e-11 7.27080616065e-12 -4.51850505528e-11 -2.74300968701e-11 -1.06264746844e-11 6.71711141593e-10 1.08434650635e-09 -4.28372628699e-11 9.55566568012e-12 8.66067670936e-11 1.07775028966e-11 6.89838306799e-11 7.92873804315e-12 -2.16493623652e-12 -1.16091218115e-09 -1.7611210239e-09 6.41127137834e-11 2.62617698895e-10 1.28163274593e-11 1.29398559631e-11 8.94837507893e-11 -2.26606940353e-11 7.99559496501e-12 1.77772245164e-09 -1.89963264843e-09 -1.07874186244e-10 -1.49273531333e-10 1.21799066017e-10 8.70001664046e-12 8.86608584177e-11 2.33587805787e-11 -7.44246789306e-12 -6.16553547608e-09 -6.61244463287e-10 8.88458178393e-10 3.18433891291e-10 4.36176152435e-11 5.32667370464e-13 -2.43996485461e-12 -4.19971494227e-12 2.67304518867e-11 3.0203881712e-09 1.02937354816e-09 -5.44212117803e-11 3.14783095712e-10 -1.12088587567e-11 -4.41997523026e-12 -1.01664207553e-10 -1.33410628235e-11 3.69249910262e-11 3.0203881712e-09 1.02937354816e-09 -5.44212117803e-11 6.00248796388e-09 1.85738059989e-09 1.7276892548e-09 1.35461576251e-10 8.61958814045e-11 8.01605535913e-11 1.20472183314e-11 -8.31737332977e-11 -6.97915427645e-12 -1.41719081486e-11 1.89647810981e-09 8.88940846681e-10 1.4762968208e-10 4.61142824316e-10 1.99388109742e-10 -5.36053079935e-12 -1.42859004666e-10 -3.32077484735e-11 2.1353841484e-12 1.89647810981e-09 8.88940846681e-10 1.4762968208e-10 1.56468077973e-08 1.46297146827e-09 1.60241349692e-10 -1.11363441292e-10 -3.92646242271e-10 1.11012312016e-10 1.6767805099e-11 3.14637967287e-10 -4.60495789958e-11 2.0918770184e-11 1.46297146827e-09 1.60241349692e-10 -1.11363441292e-10 -1.31188664352e-09 9.37546100302e-10 2.23922028395e-10 3.99967992658e-10 -1.05582078242e-10 8.25097108481e-11 2.02015698838e-11 -3.24063724263e-12 -8.62782801041e-11 8.66655865716e-12 9.37546100302e-10 2.23922028395e-10 3.99967992658e-10 5.75632673443e-09 9.37546100302e-10 2.23922028395e-10 3.99967992658e-10 5.75632673443e-09 8.34057294316e-11 -2.89635025514e-09 8.57836917633e-10 3.10301842651e-10 9.60491541095e-11 -9.01399715319e-12 -1.22670641868e-10 -5.3776013119e-11 -9.92604001192e-12 8.34057294316e-11 -2.89635025514e-09 8.57836917633e-10 7.81914798031e-09 5.71175741879e-09 -4.32999658517e-10 -7.16155318993e-10 -1.61908255271e-10 1.74863879894e-10 1.76423309491e-11 -1.52388332093e-10 1.97458699936e-11 4.43156728868e-11 5.71175741879e-09 -4.32999658517e-10 -7.16155318993e-10 6.45332525572e-09 8.53603050305e-09 -6.05192123023e-10 -5.39904180646e-10 4.28666355971e-11 9.06616620169e-11 2.42700903207e-11 -7.3840899198e-11 -1.20794775577e-10 2.74712387234e-11 9.08896323939e-09 -9.82763770796e-10 -2.12211768473e-10 1.34551573488e-08 9.25993608492e-09 -5.50971522672e-10 -8.6196093009e-10 1.34551573488e-08 7.25919218483e-09 -2.81841075602e-10 -5.45539843376e-10 1.34551573488e-08 -7.14678623203e-09 4.61719169884e-09 -2.5132739894e-09 3.92494835443e-10 -1.83266276027e-11 1.27958334474e-11 1.06103794841e-10 -2.80986023948e-11 3.53278176664e-11 -6.11848563338e-09 1.56158603663e-09 1.65628282094e-09 1.57748348434e-08 -1.37183678323e-08 -3.77300838763e-09 -5.2371786806e-09 1.57748348434e-08 -1.60350523047e-09 1.60629974475e-08 -3.95892610854e-09 1.57748348434e-08 5.05636461791e-09 -7.06389268055e-11 6.38321468685e-10 -4.07618949389e-11 6.85825605828e-11 1.04446303262e-09 1.56365644704e-09 -2.28047347883e-10 1.57515446211e-10 -1.17241918558e-10 7.02361669347e-12 -2.84316013021e-11 2.01071038228e-11 -2.95570398424e-11 -4.81790005109e-09 1.73097805007e-09 -2.34753168256e-10 8.85122561402e-11 1.17286925278e-10 1.17243868793e-11 4.38862418798e-11 -1.46518044756e-11 -2.92364847631e-11 4.50117896274e-10 -3.47771434295e-10 -1.08426086955e-10 9.87990754812e-11 -3.68612112421e-11 9.09295274989e-12 8.75167380839e-11 3.30558657644e-11 2.17564740346e-12 1.40857155738e-09 -1.58448392818e-09 1.08871463308e-09 3.24315747059e-11 3.89375677428e-10 1.30662825112e-11 4.64442036525e-11 -2.27649046884e-11 1.03346029096e-11 7.61419216999e-10 4.06948952474e-09 4.54350866296e-10 -1.21462050629e-10 2.35052204774e-10 1.74135480712e-11 -3.93677684389e-11 -2.84785781887e-12 -3.37250375807e-11 -2.40847215722e-09 5.97726342644e-09 -5.20313900144e-10 9.36823088304e-11 2.582513988e-10 8.74793378347e-12 -1.20077795491e-11 -4.08321878553e-12 1.4020368698e-11 3.14140204683e-09 1.27335604237e-09 6.93983191908e-10 1.0352239822e-10 1.29597914498e-10 1.72854340477e-11 2.3964393385e-10 1.89739374697e-12 -3.02819056864e-11 -2.39980852552e-09 -3.19316554649e-09 5.18432512396e-10 2.07916549973e-10 3.9989207839e-10 4.92287745031e-12 2.26911515259e-10 -2.45953917545e-11 -4.26891133021e-11 -2.39980852552e-09 -3.19316554649e-09 5.18432512396e-10 1.85503443188e-08 -8.02571104843e-10 -3.42939430698e-09 2.10985441105e-10 2.39427137353e-10 5.61281599321e-11 1.62823453764e-12 -3.53526214969e-12 9.73738623979e-12 5.52397372812e-12 -1.64959902066e-09 3.5378144648e-10 -4.89194315273e-10 4.1044199778e-10 -6.16432918251e-10 2.61961616376e-11 -1.30578964856e-10 5.85050586473e-11 -8.41571652008e-11 -1.64959902066e-09 3.5378144648e-10 -4.89194315273e-10 -1.19591192733e-09 1.3119636442e-09 -6.16484346077e-09 -2.73687220565e-10 4.1766008991e-10 -1.10521995261e-10 1.544340957e-11 1.30509347305e-11 8.71745832627e-12 1.12692321355e-11 1.3119636442e-09 -6.16484346077e-09 -2.73687220565e-10 1.11994197751e-08 1.26839565059e-10 1.94422635361e-09 -3.46166322834e-10 2.16875945457e-10 9.29850297735e-12 3.40014387604e-12 1.0830866922e-10 2.03109660835e-11 -3.35027589389e-12 1.26839565059e-10 1.94422635361e-09 -3.46166322834e-10 6.50521689049e-09 1.26839565059e-10 1.94422635361e-09 -3.46166322834e-10 6.50521689049e-09 1.23333432552e-09 -1.26119324307e-09 -5.09950419535e-10 1.16825902572e-10 1.58998455226e-10 2.21186031295e-11 -5.84311085981e-11 -1.34501638282e-11 -9.44150295242e-13 1.23333432552e-09 -1.26119324307e-09 -5.09950419535e-10 1.4002553227e-08 -1.4378559873e-09 6.62881959749e-10 -1.62021582558e-12 2.07804892826e-10 2.16231848577e-10 2.38162842288e-11 2.093379291e-11 -4.7449098634e-11 5.47946124669e-11 -1.4378559873e-09 6.62881959749e-10 -1.62021582558e-12 1.84239839254e-08 -4.1194000108e-12 -2.12633898404e-09 -2.7923689005e-09 3.77614660011e-11 1.74848701059e-10 3.34661368016e-11 3.20173192664e-10 1.03815728672e-11 -5.0492444954e-11 -1.17252188542e-08 5.87744618505e-09 -9.73881120898e-09 1.97936745991e-08 -1.5349510915e-08 -3.27571034047e-09 4.03460831032e-09 1.97936745991e-08 2.70623715691e-08 -8.98075279669e-09 -2.67290380284e-09 1.97936745991e-08 -2.19988985636e-09 -7.32607199515e-10 -6.33543383876e-10 4.40076776928e-12 1.02639974573e-09 7.62675911753e-11 2.88102002675e-10 -9.20914153693e-11 -3.4749922524e-10 -2.65803928657e-09 6.2878848083e-10 -2.49124927203e-09 6.64001904861e-08 7.28015047805e-10 3.0055656597e-09 5.80066122787e-10 6.64001904861e-08 -4.6696453303e-09 -5.83217573908e-09 1.05529976089e-11 6.64001904861e-08 2.37918015411e-11 -5.78975693235e-12 1.40499172873e-11 2.846799142e-12 -7.22800190761e-11 3.94587732457e-11 -6.2161298945e-11 1.24903964483e-11 9.16145075319e-12 1.64334267618e-12 1.85675745429e-13 7.81025384287e-14 8.35173787857e-13 2.65404675363e-10 2.72914450743e-11 6.86181134829e-11 8.16540064129e-12 7.93881731372e-12 1.27463052991e-13 5.16628186717e-12 1.86461744813e-12 -4.57714783734e-13 -1.54159678208e-10 1.49334450914e-10 2.78310656576e-12 8.36278889532e-12 1.00845892453e-11 7.44525264251e-13 -3.31995277919e-12 -1.30853942739e-12 -5.63505487779e-13 -6.4824971101e-12 -5.38942707731e-11 5.31395571671e-12 1.66293123663e-11 1.27135118933e-11 8.09849856674e-14 -2.3320607224e-13 -1.35558320996e-12 2.0522237601e-12 -1.10979114148e-11 3.13036031036e-10 -6.9450378232e-11 1.71378119271e-11 1.39360208841e-11 -9.75396064707e-13 2.27164639661e-12 -1.61597481921e-12 -6.2273936545e-13 2.09769211218e-10 -2.88389128661e-10 2.29497344796e-11 1.37691888323e-11 9.36112458449e-12 3.43155145224e-13 1.38379218478e-12 -1.24188073884e-12 1.49386134822e-13 6.98895364831e-11 -7.12222197589e-11 5.90794913377e-11 7.04425225932e-12 1.09504755876e-11 -8.08023069126e-13 -4.79610527324e-12 4.66633932909e-12 1.68034249993e-12 1.38694038326e-10 -4.73114512606e-11 -8.56815610903e-11 -1.95726034108e-12 1.4030786431e-11 2.24379931193e-12 3.49330586657e-12 1.93053555917e-12 -3.55687454407e-12 1.38694038326e-10 -4.73114512606e-11 -8.56815610903e-11 1.02296632567e-09 -1.8046044575e-11 -8.22636075461e-11 -3.71172910538e-11 9.94011691696e-12 1.05921264732e-11 1.77186603924e-13 -2.43385763309e-12 -8.71510315995e-13 1.00934681624e-12 1.09609228463e-10 -2.77258448311e-11 9.1053551117e-11 -7.91978518729e-12 2.30576206146e-11 -3.85586407802e-13 -3.00327676937e-12 -6.33897018037e-12 2.3677144614e-13 1.09609228463e-10 -2.77258448311e-11 9.1053551117e-11 3.95489014983e-10 1.34237546423e-10 1.72670378117e-10 -1.17965159975e-10 1.14948136307e-11 2.15939069239e-11 1.15078632691e-12 -2.350803923e-12 -1.14979813081e-12 -4.8669725324e-12 1.34237546423e-10 1.72670378117e-10 -1.17965159975e-10 1.26279096782e-09 -9.74001059561e-11 -7.99602428332e-11 1.06730477356e-10 2.02745274752e-11 4.6015448197e-12 5.86058605562e-13 -2.02325455008e-12 -2.92759249557e-12 1.4309371243e-12 -9.74001059561e-11 -7.99602428332e-11 1.06730477356e-10 7.98281870881e-10 -9.74001059561e-11 -7.99602428332e-11 1.06730477356e-10 7.98281870881e-10 2.01887850928e-11 4.87858170052e-11 -1.0132062239e-10 4.35929653631e-12 2.96773607291e-12 2.01824012595e-12 3.30331532978e-12 -1.06949318352e-12 2.61494192814e-13 2.01887850928e-11 4.87858170052e-11 -1.0132062239e-10 7.75953454051e-10 -9.84663092656e-11 -2.25971462498e-11 8.41031843996e-12 4.6268500647e-12 3.49966612976e-12 4.44673815164e-13 6.88977569154e-12 3.92514315947e-12 -1.78994245102e-12 -9.84663092656e-11 -2.25971462498e-11 8.41031843996e-12 3.45785953533e-10 -1.11214173347e-10 -2.78065401084e-12 -2.11022559341e-11 1.22864001295e-11 -1.34204723537e-12 4.63193775036e-12 6.1275472324e-13 2.77764693832e-12 -1.02590522512e-12 1.06662369503e-09 -8.07070498948e-10 6.76936595575e-10 1.98652965031e-09 1.43082403749e-09 1.12718161926e-10 -7.07136216902e-10 1.98652965031e-09 -2.83109025256e-09 6.8601037499e-10 -3.31071464759e-11 1.98652965031e-09 1.37654813137e-11 -2.81923228364e-10 -5.42408777973e-11 1.74127418086e-11 -5.01678272072e-14 -1.20518129326e-12 -8.7483975e-12 6.07087510104e-12 8.05197140677e-12 1.69946077935e-10 -7.4601545586e-10 5.7904074349e-10 9.11046643519e-11 -9.84341041635e-10 -1.55624559771e-09 -4.67953619353e-10 9.11046643519e-11 8.55691407642e-10 1.45649136848e-09 -2.73809757529e-10 9.11046643519e-11 3.35113851061e-09 3.88557886034e-11 1.36537031258e-10 9.45393385245e-10 5.27142410666e-10 2.53406546791e-10 1.25367088115e-10 -1.41301126452e-10 1.08921119125e-12 5.9547362845e-11 -2.86841165322e-11 -1.05616118104e-11 -3.4207985232e-09 2.20117172139e-09 -1.33729524049e-10 -4.26339276277e-11 2.33151239598e-11 2.39965900152e-12 1.39894874661e-10 1.28110986872e-12 -2.47892466344e-11 -4.12243402588e-09 2.00894072263e-09 -2.47425316271e-10 -1.10430193749e-10 -1.68305613249e-11 4.92474689299e-13 1.21445463052e-10 -1.33703701493e-11 -1.58838685216e-11 -1.05021057646e-09 1.28101129643e-09 -3.80996455793e-10 -4.74077960519e-11 2.73272065227e-11 5.35610574819e-12 -5.25582082787e-11 -2.55763827268e-11 1.95191037789e-11 -2.05814186951e-09 4.36682696402e-10 4.5830119995e-10 -1.39034563837e-10 -5.41187844061e-11 5.94257480301e-12 -1.49052259897e-10 -3.0931849969e-11 5.23001816148e-12 5.97227849542e-10 -8.92055489899e-11 -3.17671176391e-10 8.41918736435e-11 2.11272991637e-10 -8.37443443256e-12 -5.36125360941e-12 -1.06965798972e-11 1.19916408877e-11 -2.15667497176e-09 5.85580872681e-09 -5.76961798564e-10 7.48999311527e-11 1.6017472875e-10 -3.09580775101e-12 8.98774442366e-11 3.16260896373e-11 3.94866067305e-11 2.87342965968e-09 1.06716791392e-09 1.08560139834e-10 2.90342823871e-11 1.94669319446e-10 2.20402205477e-12 1.44748641624e-10 -1.88726956333e-11 -9.64092920688e-12 2.87342965968e-09 1.06716791392e-09 1.08560139834e-10 7.2292299782e-09 -1.01202386607e-09 -3.3567866776e-09 1.69981403433e-10 1.07763565759e-10 -6.6852116735e-11 4.61608844173e-12 1.00156106561e-10 -2.80023393307e-11 7.40520083046e-12 3.91836834466e-09 -2.31841291331e-10 1.02700962625e-09 1.6629288514e-10 -3.22479673697e-11 9.65947881429e-12 -4.43590711341e-10 4.91671215765e-11 -1.19831742258e-11 3.91836834466e-09 -2.31841291331e-10 1.02700962625e-09 5.82504584444e-09 -5.05069788983e-09 -2.29295019521e-09 -3.70064723511e-10 1.99420351193e-10 -2.94369520643e-10 2.00491058311e-13 1.86848263572e-11 -8.03666221703e-11 -1.03660947551e-11 -5.05069788983e-09 -2.29295019521e-09 -3.70064723511e-10 -4.02993851404e-09 -5.20962301811e-09 2.78792068336e-09 2.86066817025e-10 5.56346249132e-11 -1.11379694813e-11 -1.59586912489e-12 1.38537057286e-10 9.56949849298e-12 1.05724386174e-11 -5.20962301811e-09 2.78792068336e-09 2.86066817025e-10 5.49288622829e-10 -5.20962301811e-09 2.78792068336e-09 2.86066817025e-10 5.49288622829e-10 1.65130732817e-09 5.00428576016e-10 -6.28531740457e-10 1.3680058667e-10 2.59845074143e-11 2.50852752911e-12 -1.97915622711e-10 -3.10085113894e-11 1.47529332395e-12 1.65130732817e-09 5.00428576016e-10 -6.28531740457e-10 4.81704814919e-09 2.88171060492e-09 -1.58851435363e-09 -4.5213557838e-10 7.73769269399e-11 4.37724510738e-12 -1.09667552757e-12 -6.66270261761e-12 -5.96598434694e-12 1.03412845823e-11 2.88171060492e-09 -1.58851435363e-09 -4.5213557838e-10 1.6884473906e-09 8.36580116005e-09 -1.82872802179e-09 -2.49377781288e-10 -2.85889867288e-10 4.15223703063e-11 1.78373460046e-11 -1.9654969298e-10 5.54876501734e-11 -3.57508778609e-11 3.67525090513e-09 1.37422718833e-09 -3.02920546453e-09 -6.57051548354e-10 2.22488149944e-09 -2.28868351744e-09 2.48264235229e-09 -6.57051548354e-10 1.91972710756e-08 -4.57172773628e-09 -2.01570231622e-10 -6.57051548354e-10 -2.65714396511e-10 -1.05299427417e-09 -1.20413862378e-09 -3.67129554631e-11 1.19163572366e-10 1.77409257534e-12 3.99162905604e-10 -6.68166607748e-12 -3.90570230928e-11 1.10334783422e-09 -5.12117658353e-09 4.34713962638e-09 4.03711806774e-09 -9.01500830611e-09 -1.22235664412e-08 -4.83069980416e-09 4.03711806774e-09 7.11451728236e-09 1.41857602022e-08 -3.12885569356e-09 4.03711806774e-09 2.01320313593e-10 1.70654440242e-11 -6.0341657367e-10 1.74043906388e-10 1.06608692179e-11 1.1926774169e-11 9.35510155698e-12 2.49106011291e-13 -5.32529391351e-12 1.5796320123e-12 -6.49190046366e-12 5.85798981194e-10 -3.73413057289e-11 1.75762445063e-10 3.97000650776e-12 -3.83623445992e-12 -8.09026343426e-13 3.00156514107e-11 -1.24341746421e-11 -2.09166827714e-12 -9.36164352579e-10 1.01840229664e-10 -6.27372280935e-11 2.59876620185e-11 -1.98054440393e-12 2.1423781986e-12 2.11125638585e-12 9.79114886064e-12 -2.44196965345e-12 5.58671235221e-11 -7.86512140389e-13 1.0756905347e-10 -2.01468709619e-11 1.88058161524e-11 -2.4070953127e-12 1.64184083029e-11 -1.6069199384e-12 1.56641366872e-12 1.99226077371e-10 1.07091434411e-10 -5.15840465902e-11 2.25501207695e-11 7.41906284298e-12 1.68180050241e-13 -6.6007859209e-14 -7.28710023667e-12 -2.5638019687e-12 2.05191296399e-10 -1.76839657674e-10 -1.60298748373e-10 -1.08952718596e-11 1.41942243612e-11 -6.75788874523e-13 1.17116601736e-11 7.34927398478e-12 -4.52483032512e-12 -6.3321470609e-10 -3.31896909554e-10 5.64322196175e-10 3.36396604506e-11 -2.12813306842e-11 2.75599359174e-12 -5.95879004518e-12 -4.12281488734e-12 7.58330727927e-12 3.93848748409e-10 -3.71763420532e-10 1.85359800644e-10 -3.34511214075e-11 -1.02510528121e-11 7.48720557283e-13 1.89882698768e-11 -7.3836593333e-12 7.56414698296e-12 3.93848748409e-10 -3.71763420532e-10 1.85359800644e-10 -9.03956324965e-10 2.29451618849e-10 -2.66295562894e-10 8.74057969284e-11 5.64626566709e-12 -5.08896439235e-12 -8.41565023706e-13 -2.67387268572e-11 -2.24276568153e-12 -3.34340483604e-12 1.2015513066e-09 -5.5133665797e-10 6.72347220721e-11 -8.9269515917e-12 2.72341711063e-11 -3.34371656777e-12 -1.51501407783e-11 -1.50655310375e-11 -3.20867325695e-12 1.2015513066e-09 -5.5133665797e-10 6.72347220721e-11 -3.53544384378e-10 6.05494312003e-10 -5.42294654244e-10 -3.11578175901e-10 -5.3698886557e-13 -4.67401977898e-12 3.89403545381e-12 3.47277972771e-11 -1.60599900703e-11 3.80413552527e-12 6.05494312003e-10 -5.42294654244e-10 -3.11578175901e-10 9.65902058043e-10 1.5640849888e-10 -1.11587759626e-10 1.37260996019e-10 3.89103370767e-11 -2.11347028568e-11 3.43715443235e-12 6.830031886e-12 -1.40316721107e-11 3.47813289641e-12 1.5640849888e-10 -1.11587759626e-10 1.37260996019e-10 1.29025803914e-09 1.5640849888e-10 -1.11587759626e-10 1.37260996019e-10 1.29025803914e-09 6.64630756995e-10 -3.58859693451e-10 -2.13042787049e-10 1.4240397791e-11 -4.26294834176e-12 -3.0011978092e-12 -3.24878195293e-12 9.10524707126e-12 -5.13997025508e-12 6.64630756995e-10 -3.58859693451e-10 -2.13042787049e-10 -6.48113058408e-10 -5.3154104866e-10 5.45184075902e-11 -1.83631094367e-10 -2.61445382764e-11 9.94280298985e-12 -1.71245815253e-13 1.68528207675e-11 6.36847097098e-13 2.78145136189e-12 -5.3154104866e-10 5.45184075902e-11 -1.83631094367e-10 -3.80634462866e-10 7.23942837334e-10 -3.41175551837e-10 1.29942302393e-10 -3.65092225684e-11 -3.96947021967e-12 3.14401989149e-12 6.62648893106e-12 -8.5580251515e-12 2.32694059513e-13 2.07236428475e-09 -1.26194886535e-09 9.2907653281e-10 -1.2325444798e-10 2.48931093429e-09 -2.08949305135e-10 -6.55448396494e-10 -1.2325444798e-10 -2.38984670703e-09 4.47371514974e-10 1.16198770864e-10 -1.2325444798e-10 -8.6403067792e-10 1.20120183282e-10 -5.81045433839e-10 3.63944154895e-11 8.24616729623e-12 -5.19036124885e-13 1.9006154586e-11 1.19552454272e-11 8.90867476013e-12 -1.62989349688e-10 -1.96303123645e-09 2.26153935926e-09 1.22567255823e-09 -5.34418978669e-09 -5.59987747155e-09 -2.43806055685e-09 1.22567255823e-09 2.91508710261e-09 7.92326925784e-09 -1.56661510392e-09 1.22567255823e-09 2.22301866646e-10 5.83168829931e-10 -6.25115807298e-10 -9.16848201725e-12 -9.73371728863e-12 -2.43448715375e-11 -2.49594403329e-12 1.29580619144e-12 5.43314789011e-12 -4.33161022803e-12 -1.97855193491e-10 -8.49833696652e-11 5.05796508861e-11 -8.96649723071e-12 -1.72564177245e-11 3.55616971428e-12 1.1110395186e-11 5.16563590735e-12 -1.37928425901e-11 -4.9346763057e-10 7.6998057321e-11 2.11683144575e-12 1.12321167886e-11 -3.43587581832e-12 -7.13953223922e-14 -2.16820962897e-11 1.46270154383e-12 -9.62270760111e-12 -1.16280476845e-10 6.66723206393e-10 -7.43331480675e-12 -2.94089993229e-11 -1.5464823723e-13 5.22537202191e-12 1.37964029881e-11 -2.49609055258e-13 7.48928231184e-12 -2.24682546615e-11 4.6572401565e-10 5.94033517833e-10 -2.75657757933e-12 2.87399761718e-12 -2.15117005394e-12 -1.65010939228e-11 -1.85958692517e-12 1.2023094417e-11 -4.25691450098e-10 1.93194537462e-10 3.23615325001e-11 -3.0424388848e-12 2.72719598718e-11 1.31560751394e-12 -2.18444610472e-11 -5.35364585213e-12 9.45149418459e-12 -1.35895911257e-10 2.89835916762e-10 3.13288561096e-10 1.49376979886e-11 1.00129286576e-11 -1.90911984446e-12 2.36289729746e-11 -2.94873974031e-13 1.06517814219e-11 3.71290612854e-10 2.73400704296e-10 4.90330365581e-11 -4.71005661383e-12 -5.10324488723e-12 -1.36937659422e-12 1.47292292476e-12 3.79739332849e-12 9.38613345968e-12 3.71290612854e-10 2.73400704296e-10 4.90330365581e-11 -6.62392698415e-10 1.67544653595e-11 -3.56603167447e-10 -1.97962082816e-10 7.96495548783e-13 -7.69872615146e-12 1.5395490782e-12 -9.50899546633e-12 3.45074768852e-12 1.20330444742e-11 2.54783084517e-10 5.48197208324e-10 7.96493567932e-10 1.27361855886e-11 -2.16462632782e-11 4.52141067711e-12 -3.65304155387e-11 2.62486186584e-12 -1.15609072639e-11 2.54783084517e-10 5.48197208324e-10 7.96493567932e-10 9.53670467038e-10 -4.32936222264e-10 3.96456919877e-10 2.30181584931e-10 1.24378012256e-11 4.92291066901e-12 -3.26004864069e-12 -1.41328358083e-11 -5.93829125521e-12 6.63915952784e-13 -4.32936222264e-10 3.96456919877e-10 2.30181584931e-10 -4.88120814764e-10 -5.52690331742e-10 1.11943913718e-10 1.22257254602e-10 1.94533285238e-11 1.94642830934e-11 -4.19652202296e-12 1.39840116753e-12 -5.58764308057e-12 4.90044623195e-12 -5.52690331742e-10 1.11943913718e-10 1.22257254602e-10 -1.47694951949e-10 -5.52690331742e-10 1.11943913718e-10 1.22257254602e-10 -1.47694951949e-10 2.04177636864e-10 -4.99149073648e-10 -5.5862913746e-10 1.14869613223e-11 1.58529254468e-11 -1.14336699565e-12 -4.11769931156e-11 -3.21619273843e-12 -8.88004083167e-12 2.04177636864e-10 -4.99149073648e-10 -5.5862913746e-10 4.28749578164e-10 2.81487749775e-10 2.32790777138e-10 -1.21655343511e-10 -5.34229918744e-11 2.30374788978e-11 4.66026481504e-12 -2.49914632675e-12 7.9039527443e-12 1.21122577395e-11 2.81487749775e-10 2.32790777138e-10 -1.21655343511e-10 7.46091376915e-10 -1.24654662643e-09 -6.00326938432e-10 -2.85355683326e-11 3.08179891745e-12 7.54841593296e-12 -1.69627756406e-11 -5.90477883853e-12 5.0225537053e-13 -1.23960648009e-11 -6.96405494385e-09 3.30388942402e-09 -3.41698405223e-09 -5.72178932219e-09 -8.73197100693e-09 -1.16098597182e-09 3.30163828935e-09 -5.72178932219e-09 1.19563860715e-08 -3.9438842675e-09 2.97390578827e-11 -5.72178932219e-09 3.9791704634e-10 7.4225544164e-10 -2.00652166377e-10 -1.86271125779e-11 6.8548149095e-11 5.05796203406e-12 7.48434203913e-12 -1.43371098328e-11 -3.26551972498e-11 -1.47093243196e-10 2.36175904676e-09 -2.41056176618e-09 3.84970527082e-09 3.88092541504e-09 5.18915101321e-09 1.24304638477e-09 3.84970527082e-09 -2.54008103282e-09 -5.32414373506e-09 5.65558882272e-10 3.84970527082e-09 9.34796111156e-07 -1.07937963013e-07 -2.89111123311e-09 -2.9581067567e-09 -7.277684664e-10 1.71417283944e-10 4.05857816795e-11 3.57598001413e-10 -2.23556158875e-10 6.16273818513e-08 1.09349763197e-08 5.69005350318e-09 5.19201595695e-09 -8.62027760814e-10 -2.53761407109e-11 -5.26377790562e-10 -7.9669707892e-11 -1.33579750682e-10 -4.61102590225e-08 -5.09823606708e-09 6.42726889934e-09 -1.58082250935e-09 1.94931050453e-09 -1.40100200734e-10 4.68265599773e-10 -6.96864084433e-10 -2.20133184995e-10 -9.95317428473e-09 1.0002830341e-08 -2.79618906192e-09 -4.4137215056e-09 2.41411729417e-11 4.95269235947e-11 2.74918010902e-10 1.50442938364e-11 1.25740145155e-10 -4.27903249807e-08 -1.32769658494e-08 -5.1292317146e-09 2.55550442288e-09 -6.85715956321e-10 1.01335725672e-10 1.45704474584e-09 -1.1059906498e-10 -1.5228838304e-10 -2.6426137134e-08 4.06359432331e-08 -3.12407932164e-09 -1.46894900256e-09 1.40488355596e-09 -9.3759562508e-11 -2.93080032423e-09 1.07028871906e-11 -6.3116218751e-11 -6.55838431254e-08 -1.63924438806e-08 -8.45264425895e-09 3.44553148894e-09 2.72182516414e-09 -3.71179187929e-11 7.77810494896e-10 5.82803363533e-10 -2.92734370914e-10 -7.83723741783e-09 -1.04115671115e-08 -3.89739709078e-10 -5.55653047037e-09 -4.62246209584e-10 3.1856663915e-11 -3.51800584408e-09 4.74969640732e-10 1.58504394124e-10 -7.83723741783e-09 -1.04115671115e-08 -3.89739709078e-10 -1.39219890071e-07 -2.63819342588e-08 2.29498709472e-08 7.44295772442e-09 6.67732275117e-10 -1.40982730135e-09 6.68334572796e-11 2.91411442495e-09 3.16736490975e-10 -5.55760209772e-11 6.74813492118e-08 -6.82012824649e-09 1.07146216413e-08 3.34018787161e-09 7.44633904324e-10 2.44355161701e-11 -2.04806605869e-09 1.07729224701e-09 1.72404759728e-10 6.74813492118e-08 -6.82012824649e-09 1.07146216413e-08 1.10358761663e-07 -2.10502814081e-08 2.9805890838e-08 -6.32691509752e-09 -1.53156067208e-09 1.14191093528e-09 -5.67393409812e-11 -6.81893094199e-10 -1.13662693675e-09 4.1529655158e-10 -2.10502814081e-08 2.9805890838e-08 -6.32691509752e-09 -1.8800952209e-08 3.17141550101e-08 8.78776576998e-10 -4.8351735231e-09 -3.66587092784e-09 1.23237019508e-09 9.67328116318e-12 -1.50119462664e-09 -1.0449529527e-10 3.30570341184e-10 3.17141550101e-08 8.78776576998e-10 -4.8351735231e-09 -4.85760811098e-08 3.17141550101e-08 8.78776576998e-10 -4.8351735231e-09 -4.85760811098e-08 4.64977893385e-09 8.78171376875e-10 -1.96815043261e-08 -7.13834804726e-10 6.73598234003e-10 4.57435024043e-11 5.55269894864e-10 5.97356944303e-10 -4.40410282813e-10 4.64977893385e-09 8.78171376875e-10 -1.96815043261e-08 1.62865889325e-08 5.01867919002e-08 -1.44679915286e-08 1.21690196244e-09 3.61355164287e-10 7.15151838598e-10 1.0998531552e-10 -3.27808104215e-09 -5.74399231522e-10 6.51101326513e-10 5.01867919002e-08 -1.44679915286e-08 1.21690196244e-09 6.20329355483e-08 1.99531122555e-07 -1.56555855188e-08 1.49630188227e-08 -1.92459438464e-09 -2.44885130929e-10 -1.50701312146e-10 2.4313974285e-09 3.88575935329e-10 -4.47745837238e-10 -1.50037998927e-07 2.23048655583e-07 -1.92207114379e-07 -1.21651662434e-07 -2.58128592017e-07 -4.99343438295e-08 2.18570234621e-07 -1.21651662434e-07 1.00675995861e-06 -2.20081068309e-07 1.85259362266e-08 -1.21651662434e-07 -7.19769947726e-08 -1.22543063984e-09 -1.35103382648e-08 -5.85061161711e-09 1.88635479705e-09 8.00684948312e-11 -4.91719793707e-09 7.54407879941e-10 -8.37867551163e-11 -7.48294417628e-08 7.25064453293e-09 -2.50764501486e-08 -7.67081743958e-08 -5.37478036383e-08 2.2048504059e-08 -5.95438259568e-09 -7.67081743958e-08 -8.73537389167e-08 -3.29754405114e-08 -9.50018205031e-09 -7.67081743958e-08 8.93299781529e-07 4.11285375083e-11 -1.46055844807e-10 -4.45389577063e-10 5.19911638319e-11 1.01768397714e-09 1.06585454476e-10 2.96901794799e-10 3.49988828913e-09 1.50140348225e-08 2.82246741531e-09 -3.76623224526e-12 2.12388485515e-09 -2.89299289066e-10 -2.20246091771e-09 -1.13291917117e-10 2.63967228768e-10 1.28462932205e-08 4.58858152709e-08 2.27189481908e-09 9.94871478324e-10 3.08718127399e-09 1.54238647188e-11 -5.26251350078e-10 1.16297039373e-10 -2.84188226947e-10 1.49241220674e-08 1.65249187538e-08 1.69556061242e-09 -9.85929954265e-10 8.01682764481e-10 5.07454499528e-11 -4.52591165423e-10 -4.8272880863e-11 4.82125721668e-10 -2.05667760798e-08 -1.93022355179e-08 1.1136696667e-08 -7.94078311887e-10 8.56173990033e-10 -1.02728899873e-10 6.08441203268e-12 1.13380504102e-10 8.71709621305e-11 4.87342931893e-08 2.79078293854e-09 -3.16541235737e-09 2.24373472088e-09 -2.28153036787e-09 2.51262282467e-11 1.4107182209e-09 -5.11885376392e-10 -3.12067557802e-10 -1.39825299641e-08 -2.5478325513e-08 1.04409676701e-09 -9.59700994885e-10 1.86999974797e-09 -1.13875176423e-10 1.40694913089e-09 -7.37901218377e-11 4.23254050552e-10 7.72731738068e-09 2.99899547602e-08 7.70973622367e-09 2.56681314393e-09 -3.69467463925e-10 -1.81428078336e-11 3.93528500101e-10 -1.91785374427e-10 1.15623790424e-10 7.72731738068e-09 2.99899547602e-08 7.70973622367e-09 4.56779702126e-08 -6.02175347049e-09 -3.17225157056e-08 -5.88000755188e-09 -8.84034127775e-10 -1.26757183233e-09 1.31390577089e-10 -1.91360648138e-09 -2.1174969152e-10 6.31262131755e-11 -9.73796397832e-08 -5.10295872433e-08 -2.20190172163e-09 -4.3480779195e-10 2.27754961924e-09 -2.52453945471e-10 -2.90194681952e-10 -3.24171555352e-10 -8.85955799172e-11 -9.73796397832e-08 -5.10295872433e-08 -2.20190172163e-09 -1.42076040109e-08 -1.0827323625e-08 9.86867192776e-09 8.53926180321e-09 1.51239452244e-09 -4.41488599071e-10 -3.74102300016e-11 2.00068376416e-09 3.32667176998e-10 -4.012446618e-10 -1.0827323625e-08 9.86867192776e-09 8.53926180321e-09 1.24515915069e-08 7.10338095025e-09 -3.53049991106e-08 -6.25040614191e-09 -9.55615422558e-10 -2.66565704009e-09 1.15513896414e-10 3.13682960905e-09 4.69231945966e-10 -8.83139673749e-12 7.10338095025e-09 -3.53049991106e-08 -6.25040614191e-09 -7.05701702727e-08 7.10338095025e-09 -3.53049991106e-08 -6.25040614191e-09 -7.05701702727e-08 -1.73811312638e-08 -6.85580841285e-09 2.33056622082e-09 5.85324180618e-10 2.75736932966e-09 -1.72810972204e-10 3.5911673135e-10 8.01694350872e-11 8.85524145763e-10 -1.73811312638e-08 -6.85580841285e-09 2.33056622082e-09 4.79050594876e-08 4.68569148788e-08 5.03950445386e-08 -5.29143894515e-09 1.43392151635e-09 -4.60255454084e-10 -2.30240583566e-10 -3.33808094656e-09 8.84826954775e-11 -1.06899210691e-09 4.68569148788e-08 5.03950445386e-08 -5.29143894515e-09 -4.54949382372e-08 -1.67518299861e-08 -6.155613374e-10 -1.09334395145e-08 -7.67186006255e-10 8.62076494386e-10 3.12741851672e-10 2.32002338111e-09 -1.67031153207e-09 2.24966739264e-09 1.71166865858e-07 -1.28936362357e-07 1.00435496861e-07 1.2190182394e-07 2.2927338053e-07 1.78117514916e-08 -1.20387049991e-07 1.2190182394e-07 -4.50695736346e-07 1.09277926853e-07 -1.28487654137e-08 1.2190182394e-07 -8.10287567208e-08 -4.94834966506e-08 2.6852761966e-08 3.4514222438e-10 -7.64239372567e-09 1.80480875337e-10 4.6014862666e-10 -8.14874164145e-11 -6.61307865284e-10 -1.80770782938e-07 2.46900946253e-07 -3.77581549592e-07 -2.13836005388e-07 5.56394643708e-07 7.64340358054e-07 2.9106322093e-07 -2.13836005388e-07 -6.18710130932e-07 -1.15969179426e-06 1.6707661456e-07 -2.13836005388e-07 9.10436942343e-08 -3.33987633354e-10 -4.58331232626e-11 -1.96200979305e-11 4.17343807786e-11 1.86078822786e-10 -1.56431206717e-10 4.57601361054e-09 3.9108623421e-09 -6.91472480208e-09 7.08175506367e-10 -3.86981461167e-10 2.55089207916e-11 -1.54236532882e-10 1.28561498091e-10 2.30105872772e-12 -1.20098465813e-08 1.34049757761e-08 -1.6935295138e-09 3.19208097442e-11 -4.89115862778e-10 4.22755762112e-11 -2.98613930583e-10 5.62686641538e-12 6.82351000125e-11 -3.13379641111e-10 -2.75376338388e-09 5.5792835674e-09 9.45706904482e-10 5.15650757561e-11 -3.95116920187e-11 -1.96810847731e-10 -2.14059083998e-11 -6.52242231146e-11 -9.2959698169e-09 -7.20257645061e-09 3.36564127977e-09 2.32240977076e-10 -3.48133944187e-10 -3.0593877574e-11 -2.75831074986e-10 3.82060683578e-11 8.02827817953e-11 4.37552070782e-09 1.32486435761e-08 5.25488404697e-09 -1.05119167442e-11 -1.09002369994e-12 -2.14323296391e-11 -1.47097203297e-10 -3.77456336563e-10 -1.1747981822e-10 1.20986374667e-08 5.99881299932e-09 1.93878214271e-09 -1.14524567621e-10 -8.22221644081e-12 4.36596754194e-11 -3.29603184518e-11 7.9819616634e-11 -5.89308877307e-11 -1.73946363882e-08 -6.68002217925e-09 -1.00853151002e-09 1.88196064948e-10 -5.20865893903e-10 -8.40276510149e-11 -2.09181041636e-11 2.29095821294e-10 1.13100576001e-10 -1.73946363882e-08 -6.68002217925e-09 -1.00853151002e-09 -3.53915310666e-08 4.73195633665e-10 4.36944581327e-10 4.88668709918e-09 -2.58537986045e-10 -5.07424007642e-10 5.62585330943e-11 2.57168805064e-10 5.07498940753e-11 -6.12403334901e-11 -1.0088775339e-08 -4.9871693898e-10 -1.06641719367e-09 -8.39606227097e-10 -5.0284343365e-10 1.56375276003e-10 7.16931817961e-11 -1.92939718659e-10 7.27190649492e-11 -1.0088775339e-08 -4.9871693898e-10 -1.06641719367e-09 9.46297876581e-09 1.556592771e-09 -5.06984709694e-10 9.73010972558e-09 -1.89316574968e-10 -4.99835864676e-10 -5.30618842526e-11 6.40882107764e-10 2.07897469347e-10 -2.03247774864e-10 1.556592771e-09 -5.06984709694e-10 9.73010972558e-09 -3.49762684024e-08 -4.94172979395e-09 3.62317171042e-09 2.62453684339e-09 1.6112204887e-10 4.20896202678e-10 2.22014685024e-11 1.13835217795e-10 -1.58927023989e-10 -2.05128539273e-10 -4.94172979395e-09 3.62317171042e-09 2.62453684339e-09 2.30257026706e-08 -4.94172979395e-09 3.62317171042e-09 2.62453684339e-09 2.30257026706e-08 -6.6781519036e-10 1.08199367332e-08 -5.46685158519e-09 3.7669697533e-10 -5.00024335749e-10 2.08847759772e-11 2.60941026872e-10 -1.63807253446e-10 1.72264240193e-10 -6.6781519036e-10 1.08199367332e-08 -5.46685158519e-09 -1.64384325019e-11 -2.07649237085e-09 -1.87831647422e-09 4.09900665936e-09 -1.20028496529e-10 -3.2493736874e-10 -6.7144743186e-11 -5.14145420982e-10 1.52893879287e-10 -1.58884623211e-10 -2.07649237085e-09 -1.87831647422e-09 4.09900665936e-09 -3.20579287119e-08 1.02404803541e-08 5.4090855986e-09 8.22172444819e-09 -9.41914647008e-10 6.41096547548e-10 -1.9185161308e-11 -6.50191951192e-10 1.47551675325e-10 -1.07129825064e-11 3.78416534364e-08 -1.3438451753e-08 2.45794012354e-08 -1.1118450086e-08 4.63762378293e-08 8.11565744101e-09 -7.85463258308e-09 -1.1118450086e-08 -5.34964502033e-08 2.15500511078e-08 7.94040469224e-09 -1.1118450086e-08 9.04958662183e-10 3.51919401862e-08 -1.58437904948e-09 3.436274661e-10 1.02782452739e-10 -8.6889505588e-11 2.22779663563e-11 -2.18058615873e-10 -3.38629258966e-10 1.38469164792e-08 -3.26521877821e-09 5.08927160972e-08 -1.69713218302e-08 -8.1803475012e-08 -7.04052127643e-08 -3.58668249191e-08 -1.69713218302e-08 7.06714345194e-08 1.79246252101e-07 -1.97790283266e-08 -1.69713218302e-08 2.87861254503e-09 -4.53904604787e-10 -7.1487216607e-11 -4.05155755727e-10 -2.62890475738e-11 -9.21256062097e-12 6.34966378999e-10 5.36632575431e-10 -4.1612625777e-10 -1.42080212932e-10 6.66817564732e-11 1.88232987788e-11 5.44728499746e-11 -1.25749916769e-11 -4.06924015399e-12 -3.25624525166e-11 -1.13156807279e-09 2.82222327724e-10 -1.63557449408e-10 1.10233981705e-10 1.25573707439e-11 6.65381281744e-11 -6.21522634415e-12 -1.03670631332e-12 1.40282007907e-09 -6.08895530085e-10 6.8936548889e-11 -8.7093189262e-11 1.29888242891e-10 1.18434638068e-11 2.67283360075e-11 -2.69187347781e-11 4.63362992495e-12 3.09745192066e-09 9.22516457968e-10 -8.90449531852e-11 -1.65892267443e-10 1.28204102212e-10 2.1373028081e-13 4.18616837627e-11 -1.07216753638e-11 4.25830437782e-12 -1.30883801073e-09 -5.10237479965e-10 3.78586774545e-10 1.77290382617e-10 4.75315671861e-11 2.14231999815e-12 6.45029920415e-12 -2.94311789162e-11 -9.40177425762e-12 3.80507772054e-09 3.05539741989e-10 2.05664429261e-10 8.60373273999e-11 1.22870018623e-10 7.32652044325e-12 -1.04343308546e-10 -6.87141654864e-12 1.83551316479e-11 3.58482518533e-09 7.32171048052e-11 -4.02327422576e-10 -3.18230218638e-10 1.5280667322e-10 1.83460729462e-11 -5.97214600167e-12 3.03708632004e-12 -1.44222673701e-11 3.58482518533e-09 7.32171048052e-11 -4.02327422576e-10 2.2072302832e-09 3.50963932553e-09 -4.20611641409e-10 -1.97572667766e-11 1.9284621919e-10 1.01587407069e-10 5.37190183434e-13 3.80523033692e-11 -1.13542975851e-11 -1.69034620924e-12 -3.0307597321e-09 1.56986880427e-09 -1.19500055685e-10 -1.90362354828e-10 1.83604923281e-10 9.18724741056e-12 -1.8236738797e-10 -2.17924741571e-11 -1.47846465413e-11 -3.0307597321e-09 1.56986880427e-09 -1.19500055685e-10 3.59705625542e-09 -2.13264609591e-09 1.23710388353e-09 -4.25814145771e-10 4.5885141411e-12 9.30655193582e-11 4.02604555643e-14 -3.20705732998e-11 2.14417359928e-11 4.60323854204e-11 -2.13264609591e-09 1.23710388353e-09 -4.25814145771e-10 2.93976182101e-09 -2.87268618625e-09 -3.48946856957e-10 -1.11699635248e-10 8.79574218588e-11 2.9901990253e-11 7.67599926187e-12 4.41186633809e-11 4.30348523247e-11 9.15905341157e-12 -2.87268618625e-09 -3.48946856957e-10 -1.11699635248e-10 5.24105726309e-09 -2.87268618625e-09 -3.48946856957e-10 -1.11699635248e-10 5.24105726309e-09 -4.26023560594e-10 -6.03409810459e-10 -4.58435012332e-10 -2.32505832303e-11 2.51474430855e-11 1.39109840816e-11 4.29616128509e-11 -4.50487932606e-11 -2.25844355858e-12 -4.26023560594e-10 -6.03409810459e-10 -4.58435012332e-10 4.20130988007e-09 -6.16214839353e-09 9.77064203766e-10 1.00999890252e-10 1.45388855509e-10 -2.90204416529e-13 -9.46149186564e-12 1.05445662653e-10 1.26767166705e-11 -2.30894735198e-11 -6.16214839353e-09 9.77064203766e-10 1.00999890252e-10 7.85432268289e-10 1.69946986305e-09 1.4898699111e-10 -2.27290784821e-10 -7.60418950793e-11 8.26877098945e-11 1.6693603585e-11 -4.96475207063e-11 1.07668505716e-10 -1.46511468517e-11 -3.36298740059e-10 1.53911721029e-09 -1.43377736146e-09 6.83361046949e-09 -9.65780642727e-10 -5.06405378507e-11 9.58446603915e-10 6.83361046949e-09 6.40048897194e-09 -1.04151569911e-09 -2.06541596919e-10 6.83361046949e-09 -4.50410964191e-10 -2.12769438329e-09 -1.08911881246e-10 1.44131639621e-10 3.5799186339e-10 -3.29735786903e-12 1.04921197321e-10 -2.19835468246e-11 -4.79980989422e-11 -2.51582122577e-09 4.00969316499e-09 -8.48374452609e-09 1.67176867041e-08 1.27490485029e-08 1.47245814765e-08 5.36223216763e-09 1.67176867041e-08 -1.15844601697e-08 -2.51173577914e-08 2.79477671473e-09 1.67176867041e-08 2.96366182737e-09 -6.22577848492e-11 -3.88715224984e-10 -7.06784191502e-12 -1.92116615026e-11 -1.55684784075e-09 1.83802616845e-09 6.15215669625e-10 3.63283260745e-11 -9.13698217212e-12 2.09288129113e-11 1.08025812967e-10 7.03326911141e-12 5.87450680607e-11 -1.15207498584e-09 -3.49918033885e-10 2.22762797962e-10 9.57445509789e-11 1.41980602618e-10 5.1378135051e-12 1.26284553561e-10 -1.71133400317e-11 -7.39657005851e-12 1.69141496857e-09 -1.10498652755e-09 -1.48543516416e-10 2.48835115218e-10 -3.76970035389e-12 3.40057528127e-12 -1.31540297902e-10 -5.42312070118e-12 -1.55066179967e-12 -5.40526224228e-10 -3.5424162874e-09 2.54320171616e-11 1.35058774017e-10 1.14473439478e-10 1.26277499575e-12 -4.78999536826e-13 6.83990143379e-13 -1.26014207292e-11 -1.38874572992e-09 8.98639539654e-10 -2.58523079071e-11 -7.3267960738e-12 1.89877290655e-10 5.58245039101e-12 1.05007715618e-10 1.88909210986e-11 -4.94040402404e-11 -2.10135064925e-09 4.4506364963e-10 -8.81279188887e-11 1.93632134647e-10 -1.06805896622e-10 9.13345147089e-12 -1.15654194851e-10 -1.05525092129e-11 -2.9967575574e-11 -1.35753502399e-09 -1.05921537335e-09 -1.338769176e-10 8.70450214023e-11 2.86141612116e-11 7.17139246948e-12 -9.88010621484e-11 5.61000481524e-12 2.0717464129e-11 -1.35753502399e-09 -1.05921537335e-09 -1.338769176e-10 5.03482184e-09 6.43985806468e-10 1.97804983349e-09 -6.39820345659e-11 1.45700734494e-10 1.64230142455e-10 2.17731277577e-12 -7.07062607129e-11 3.01997233404e-12 -2.19084654858e-12 -1.35894425028e-10 -4.46388976945e-09 -8.28593806849e-10 3.80690366468e-10 6.92273901886e-11 7.99728056629e-12 2.68306336526e-11 2.33470793399e-11 -3.61323448723e-12 -1.35894425028e-10 -4.46388976945e-09 -8.28593806849e-10 1.36040960789e-08 -1.17780593944e-09 -1.77853525816e-09 -4.5912331538e-10 2.56985413525e-11 2.73863314424e-10 5.72135284043e-12 7.93846289809e-11 -1.62424689199e-11 -2.40573654196e-11 -1.17780593944e-09 -1.77853525816e-09 -4.5912331538e-10 1.05578354235e-08 7.20442950405e-10 -2.00395955007e-09 -3.96529876453e-10 2.30363783944e-12 2.2825049995e-10 4.78846486205e-12 1.37216990692e-11 -3.00289692275e-13 -4.15179851383e-12 7.20442950405e-10 -2.00395955007e-09 -3.96529876453e-10 8.34283677789e-09 7.20442950405e-10 -2.00395955007e-09 -3.96529876453e-10 8.34283677789e-09 5.73247969191e-10 -6.88547184167e-09 2.56858258188e-11 3.5640965937e-11 2.16514496419e-10 4.07186884776e-12 1.67450723143e-10 2.18551632426e-11 1.45792457921e-11 5.73247969191e-10 -6.88547184167e-09 2.56858258188e-11 8.58771060025e-09 1.91594636842e-09 9.6871440074e-10 -2.47144914975e-11 6.24694406951e-11 2.28810911113e-10 1.29166533864e-11 1.47325599219e-10 6.79916267631e-12 2.1386212806e-12 1.91594636842e-09 9.6871440074e-10 -2.47144914975e-11 1.21536124251e-08 1.87766777728e-09 -5.6769896488e-10 2.5737748205e-10 7.64462617234e-11 -5.26052479183e-11 2.69488965704e-11 5.90535451169e-11 -4.7532611774e-11 -1.65891749547e-12 3.69341476927e-09 -1.80758681858e-09 1.33346951386e-09 1.00127299327e-08 4.25486358499e-09 -3.89646761561e-10 -8.0020789067e-10 1.00127299327e-08 -2.31527502242e-09 4.94136685507e-10 2.38870822962e-10 1.00127299327e-08 -8.9490333785e-10 8.69259132571e-09 -8.53353473573e-10 1.67317889072e-10 -3.92651053e-10 -1.37505925891e-11 -2.7694208839e-10 4.93924139014e-11 1.29654802671e-10 8.39260981659e-10 3.53950445515e-09 6.1783419841e-09 -1.47442898509e-08 -1.19774626097e-08 -5.45695370284e-09 -5.44704750761e-09 -1.47442898509e-08 8.45349161449e-09 2.79952232248e-08 -3.2913548972e-09 -1.47442898509e-08 3.05621611557e-11 8.09439383727e-12 3.46022377168e-12 3.29694970551e-13 1.5189451936e-10 -1.18540722976e-10 -2.13956871821e-11 1.33306277389e-11 1.63192907616e-11 -1.29466132311e-12 9.70215432196e-13 3.33290828121e-12 5.3664369754e-13 -6.24668096168e-11 7.9952178891e-11 1.09385244044e-11 2.37407011107e-11 4.30498665664e-12 3.73013697495e-13 2.73656419632e-12 -6.87851081217e-13 2.74636063539e-12 -1.00380347345e-10 9.29392518007e-11 -3.61355528596e-11 5.56201655117e-12 3.36923360249e-12 -3.69649905565e-14 2.58502186938e-12 -5.82999086899e-13 -1.78724663272e-12 -1.82816893344e-10 1.26498599625e-10 -5.71729773903e-11 5.10465731572e-12 2.06361416961e-12 3.82108313051e-12 -7.62673171235e-13 5.63375433575e-14 -3.29371292734e-12 1.65260909539e-10 -3.94950898956e-11 8.36284390278e-12 1.27870777083e-12 7.33701852038e-12 3.2982422061e-12 8.41104727659e-13 -1.15203886487e-12 4.00121615741e-12 1.00970241408e-10 -5.66350543573e-12 -4.4308796503e-11 7.10156935243e-12 4.22641871279e-12 -1.17543460394e-12 3.84643932668e-12 9.77787423642e-13 1.6875185904e-12 6.63189703797e-11 -4.95033973402e-11 3.68011770293e-11 1.96070045751e-11 1.03806591319e-11 -2.24955108922e-13 8.77153836585e-12 1.47668201904e-12 -4.51261323332e-13 6.63189703797e-11 -4.95033973402e-11 3.68011770293e-11 7.23735230055e-10 3.73334742889e-11 7.0594061546e-11 -1.13513260267e-10 2.99503695155e-12 8.42155585079e-12 9.55680882568e-13 4.27664953594e-12 -2.17947866682e-12 -1.10603299162e-12 4.57502161519e-10 1.32479646148e-10 -4.48178140151e-11 1.63577454857e-11 5.64849976031e-12 8.82043690855e-13 6.99882571653e-12 -6.43770041232e-13 1.24932064243e-12 4.57502161519e-10 1.32479646148e-10 -4.48178140151e-11 8.20401003034e-10 -1.70386365026e-11 1.09803276472e-10 -2.00700725848e-12 -7.66272431019e-12 9.19304658624e-12 3.07650367743e-12 1.29353497544e-11 6.8855116904e-12 -6.95211007938e-12 -1.70386365026e-11 1.09803276472e-10 -2.00700725848e-12 9.78110130953e-10 -1.76483880667e-10 1.22571279418e-11 1.18982122024e-10 1.56494629105e-11 6.05213880753e-12 5.6294662863e-13 -7.34663494468e-13 -9.87325320983e-13 6.2746524949e-13 -1.76483880667e-10 1.22571279418e-11 1.18982122024e-10 7.2367930597e-10 -1.76483880667e-10 1.22571279418e-11 1.18982122024e-10 7.2367930597e-10 2.20404096399e-11 8.16242444348e-11 -4.2929619341e-12 9.30777693399e-12 1.22767807625e-11 1.07862656995e-12 -5.29270884731e-12 -2.27965463657e-12 4.57023849547e-12 2.20404096399e-11 8.16242444348e-11 -4.2929619341e-12 9.07092805158e-10 1.74537543328e-10 -4.02482262435e-11 2.93441916049e-11 -2.10885071432e-12 1.82788220091e-11 2.67570530449e-12 -1.36306375981e-11 -5.56352446666e-12 5.44081969795e-12 1.74537543328e-10 -4.02482262435e-11 2.93441916049e-11 1.27215914683e-09 2.5808950487e-10 1.89692504873e-12 1.9537677985e-10 -1.96485911635e-12 1.904476282e-11 -1.23653176805e-12 1.28994189204e-13 2.07026761857e-12 -5.96147256936e-13 2.48420729068e-10 8.49927533723e-12 1.89646635373e-10 2.16516260948e-10 2.45431037913e-10 9.48804609908e-13 2.01008377151e-10 2.16516260948e-10 2.80416747629e-10 -3.75730480094e-12 1.95475327025e-10 2.16516260948e-10 -5.7315333999e-11 -3.38548969415e-10 1.37622143275e-10 -2.57252609403e-12 1.89177528926e-11 8.89910809221e-12 1.24068480816e-11 -3.99701313166e-12 -8.55715017351e-12 2.80980166706e-10 -1.34379748216e-09 1.5093439051e-09 3.83857567687e-09 -2.21926728733e-09 -3.09879917542e-09 -7.58501716412e-10 3.83857567687e-09 1.76634111863e-09 3.42694974934e-09 -3.37975758866e-10 3.83857567687e-09 2.12087462831e-09 2.37861282342e-11 7.57157061368e-12 2.68443271326e-09 6.65289934532e-11 1.43927445637e-11 3.15215266538e-11 4.6441077419e-11 -6.2639779353e-12 8.3212229981e-11 3.20563950085e-12 -1.44786284529e-11 -6.88148319047e-10 -6.16928369211e-10 4.97502700652e-11 4.88681452444e-11 4.70298663451e-11 -1.99010635149e-12 5.17844383052e-11 -2.98824350925e-12 -2.62633710972e-11 -3.11654920909e-09 -4.23128627673e-10 5.56829785633e-11 -6.45844833215e-11 -1.30005203393e-11 1.90614706963e-12 1.02548279026e-11 9.58968747397e-12 -1.6411367632e-11 -5.8017997804e-10 1.79472504648e-09 -1.35311721024e-10 9.68539735942e-11 -4.98443588013e-11 1.84167787492e-12 -7.88186501242e-12 2.37042347596e-12 8.10117355639e-12 2.88941478535e-09 -1.74203468777e-09 6.43816412484e-11 1.15086907482e-10 6.27848321754e-11 3.73728632181e-13 -1.39107499427e-10 -7.03380362084e-12 4.96023798013e-12 2.79777089221e-10 5.00320731432e-10 1.8857238099e-10 -7.34046121485e-11 1.02929254154e-10 -1.84225299042e-12 -3.19919435314e-11 3.17286564112e-12 -2.62846082927e-11 -6.72483378533e-10 1.93482253258e-09 -1.77266323342e-10 8.43832889117e-11 5.46920731063e-11 -4.31093609455e-12 1.16766556475e-10 -5.59681677712e-12 2.02962475663e-12 -6.72483378533e-10 1.93482253258e-09 -1.77266323342e-10 2.45619775836e-09 -2.21636120216e-09 1.22316729678e-10 4.4125449284e-11 -3.68953362348e-11 1.03090151122e-10 -8.80100047659e-13 -2.46910224858e-11 1.76785108266e-14 1.20857621703e-11 9.07706823611e-10 8.93971653236e-10 2.13251278522e-10 6.57109413849e-11 -1.15012868857e-11 -3.45751485954e-12 2.06680421884e-10 -2.8993058148e-11 7.54802919797e-12 9.07706823611e-10 8.93971653236e-10 2.13251278522e-10 2.46375157921e-10 1.39418048713e-09 -6.00623203013e-10 -2.30040402304e-10 7.03524755025e-11 -1.68141720349e-10 3.99129042348e-12 4.28245627256e-11 1.88562449153e-13 9.60713553438e-12 1.39418048713e-09 -6.00623203013e-10 -2.30040402304e-10 -2.23990188263e-09 3.88502890552e-10 -1.91734956733e-09 1.16568684951e-10 -2.31003138327e-11 -1.05646986358e-10 7.78307899671e-12 7.12474078188e-11 -2.48062638959e-11 -2.28929315108e-12 3.88502890552e-10 -1.91734956733e-09 1.16568684951e-10 -1.51744922832e-09 3.88502890552e-10 -1.91734956733e-09 1.16568684951e-10 -1.51744922832e-09 -5.65526466227e-10 2.06867865384e-09 2.36913020287e-10 -1.44855899393e-11 -7.98170791052e-12 -4.04913038202e-12 -3.37668716497e-11 2.20133410043e-11 -3.12807197871e-11 -5.65526466227e-10 2.06867865384e-09 2.36913020287e-10 -1.75697172188e-09 1.83205383158e-09 8.50063353597e-10 -5.10684246894e-10 -1.35596212877e-10 3.07990027545e-11 3.49074202958e-12 -8.01509844319e-11 -4.76122508029e-11 -1.17224552399e-11 1.83205383158e-09 8.50063353597e-10 -5.10684246894e-10 -1.3429295763e-09 -4.12010326432e-09 -1.12538482412e-09 -5.9396727701e-10 -3.1170984918e-12 -5.87407847053e-11 -3.79082017594e-12 1.02154072846e-10 1.7142576712e-11 8.63982187027e-12 -6.18278926514e-10 -3.51661525512e-09 1.48136881515e-09 -3.68027810494e-09 4.64523433049e-10 -7.81995826788e-10 -2.63361168443e-09 -3.68027810494e-09 -1.22065542995e-08 9.22456609561e-10 -6.29658961749e-10 -3.68027810494e-09 6.35423545152e-10 -2.42253029924e-09 3.26297712098e-10 -8.66576235071e-11 -1.53696308175e-10 -3.255024606e-12 -2.74244325456e-10 3.02939671653e-11 3.77959855592e-12 1.40964637355e-10 -9.53240637855e-10 -1.67863597085e-09 -9.60628322845e-09 3.79537216795e-09 1.6119020218e-09 1.63608877934e-09 -9.60628322845e-09 -2.03006616985e-09 -7.92625228166e-09 1.02144032781e-09 -9.60628322845e-09 1.8046548401e-10 -1.35711150346e-11 5.0852658796e-10 -1.09082598454e-10 1.15062209499e-10 1.04599618813e-11 7.74418115154e-12 -6.13703097772e-13 -4.60071438415e-12 7.93005364523e-12 -1.56863041887e-12 2.075581629e-10 5.47027801882e-10 1.28381526271e-10 -8.12750890705e-12 4.49388283115e-12 -1.38682903826e-12 -1.52761172584e-11 -1.64282600286e-13 4.36063521196e-12 -6.47019967144e-10 -4.55565534876e-11 1.37995691597e-10 3.08885684221e-11 6.98930534084e-13 8.08006831231e-13 -6.58661105918e-12 5.62040018221e-12 -4.69549452305e-12 -2.28723142125e-10 2.97179111264e-10 1.02273710345e-10 7.92109985091e-12 -5.56048659732e-12 1.18854147553e-12 -1.20509870093e-11 -6.50685358424e-12 -5.00136757349e-12 -1.08501759247e-10 2.09993440185e-10 2.5818034758e-10 9.78850753216e-12 -4.75778590955e-12 3.49840625495e-12 -2.54309370924e-11 -1.19919048236e-11 1.09997097251e-11 1.61620795768e-10 2.63775075128e-10 7.17060008882e-11 6.38423279149e-11 -2.38238723411e-12 -1.65981571489e-12 -7.1801734461e-12 1.25622694969e-12 -1.93426022014e-12 2.44753743831e-10 -4.08624272868e-11 6.43696219874e-11 -4.12798561521e-12 1.99848632013e-11 -1.05824057558e-12 2.12533798782e-11 4.19627390053e-12 4.56102801853e-12 2.44753743831e-10 -4.08624272868e-11 6.43696219874e-11 2.00649808948e-10 3.81658362302e-11 -8.56190527372e-11 2.69495280802e-11 4.27586712923e-11 -1.72903545351e-11 3.10195151228e-12 -7.40561397712e-12 7.00838999246e-12 5.62962934163e-13 -7.10067427832e-12 1.203547323e-10 4.40400905399e-11 -1.25268512386e-10 1.49874051561e-11 2.10826218988e-12 6.08726893677e-11 3.31303497732e-12 6.48143394062e-12 -7.10067427832e-12 1.203547323e-10 4.40400905399e-11 -1.96953594363e-09 5.49711328302e-10 -7.29953953303e-10 9.62737088129e-11 -6.56977126768e-11 5.21305943599e-12 3.60824252966e-12 6.40275487953e-12 1.1674474487e-12 5.0063086303e-12 5.49711328302e-10 -7.29953953303e-10 9.62737088129e-11 -3.93040122157e-10 -7.72337963458e-10 -2.36504906166e-10 -5.25715025528e-12 2.10323897767e-11 -1.22320214467e-11 4.76542156953e-12 2.84679839736e-11 1.32040183121e-12 2.00315384997e-12 -7.72337963458e-10 -2.36504906166e-10 -5.25715025528e-12 1.50951201549e-09 -7.72337963458e-10 -2.36504906166e-10 -5.25715025528e-12 1.50951201549e-09 -6.42529713703e-11 5.67984481968e-10 1.02314948359e-10 1.37648678886e-11 -4.91962750265e-12 2.56366913289e-12 6.20086131589e-12 -6.73336134258e-12 4.71999897332e-12 -6.42529713703e-11 5.67984481968e-10 1.02314948359e-10 9.21610491384e-10 5.6161940833e-10 6.24352689819e-11 -7.1039015903e-11 -2.52566649641e-11 1.97040626219e-11 4.22092791329e-13 1.09088536239e-11 1.1518788018e-11 3.74963927487e-12 5.6161940833e-10 6.24352689819e-11 -7.1039015903e-11 1.07037635013e-10 -5.77483558062e-10 -2.05608115857e-11 8.99885995936e-11 -4.27112982452e-11 3.44698705479e-12 -1.55737420755e-12 7.60735033601e-12 -6.46130814469e-12 -5.50493731454e-12 -1.79784797725e-10 -2.92130509649e-10 3.25682486983e-10 -1.72096678674e-09 -5.68119942526e-11 1.84375405235e-11 -1.41651818117e-10 -1.72096678674e-09 -1.49585388221e-09 2.12010534369e-10 8.59351299144e-11 -1.72096678674e-09 -1.88726737999e-10 2.39226501757e-11 5.65876137506e-10 -1.44822006758e-11 1.98246531381e-11 8.93350459869e-12 4.6082015881e-12 -1.86052479698e-11 -1.26398938871e-11 -3.22216178085e-10 4.20587875798e-10 2.46026959191e-11 3.52519610199e-09 6.64366948264e-10 1.11310135261e-09 9.1948140872e-10 3.52519610199e-09 -9.08330984177e-10 -1.46192127788e-09 7.53544307879e-10 3.52519610199e-09 2.03068564523e-10 9.15240386489e-11 1.31791937218e-10 -6.90537109626e-11 -6.65787072126e-12 1.77275501674e-11 1.24388593421e-12 2.00362595871e-11 1.08229652178e-11 9.8286665455e-12 -1.60359485824e-10 4.12628744299e-10 -8.93321455901e-11 -6.56194154109e-12 -1.19694993113e-11 1.68158432206e-12 -1.5659262156e-11 3.37868509193e-12 -1.73988030462e-12 1.77279714434e-10 1.41254474452e-10 -1.77342354431e-10 -2.79005902062e-11 -7.66048499838e-12 1.17901498481e-12 -1.55879811993e-11 2.43980664313e-12 3.26829754653e-12 3.63683892081e-10 -2.52497353447e-10 1.92206453264e-10 9.60825339916e-12 -3.32997015916e-11 -2.16366498469e-12 5.8797873757e-12 5.65455130251e-12 6.97929146176e-12 6.99290602009e-10 -4.2010094069e-10 -4.7886821279e-11 3.04832354505e-12 -4.50133147365e-11 2.15181211091e-12 -6.09169376772e-12 2.63446469562e-12 -2.39519064215e-12 1.38973962265e-10 -4.33433567347e-10 2.58974773259e-11 -1.08219079449e-11 1.85005906578e-11 3.72822778706e-12 4.62698456538e-12 2.62823435994e-12 -7.09686160174e-12 3.40633040447e-10 6.38561942889e-10 -1.42569361077e-10 -5.894523382e-12 3.00840252814e-11 -1.91762312733e-12 -1.05771765457e-11 -1.00461038151e-12 5.09516053343e-12 3.40633040447e-10 6.38561942889e-10 -1.42569361077e-10 2.16378090724e-10 -5.0855253666e-10 -2.10716008907e-10 2.74241553764e-11 -5.75236790734e-12 1.37707352511e-11 9.28512741291e-14 -2.11599868168e-11 -4.52181000568e-13 -7.50989359926e-12 4.35070394233e-11 -3.02476853739e-10 2.5762855745e-11 8.20155815832e-13 9.68980027604e-12 1.23586851769e-12 5.36012646955e-11 4.73794276675e-12 4.0808438702e-12 4.35070394233e-11 -3.02476853739e-10 2.5762855745e-11 6.68737473893e-10 -1.44594974871e-09 -8.59278646154e-10 3.08029714622e-10 4.47005243891e-11 3.45038498994e-11 -1.6047845565e-12 -3.0057254058e-11 8.61563262169e-12 -1.36310306666e-11 -1.44594974871e-09 -8.59278646154e-10 3.08029714622e-10 1.66389557403e-09 5.51575298731e-11 6.2418721319e-10 -2.105398
[truncated: 324,136 more chars]
