# Supplementary material for: Amycolachromones A–F, Isolated from a Streptomycin-Resistant Strain of the Deep-Sea Marine Actinomycete Amycolatopsis sp. WP1
Source: Mar Drugs. 2022 Feb 24;20(3):162. doi: 10.3390/md20030162 (PMC8949813; doi:10.3390/md20030162)
Supplement: Supplementary file 1 [file marinedrugs-20-00162-s001.zip › phem_6B-1/phem_6B-1/phem_6B-1/struct/tmp/temp_2.fcf]

#
# h,k,l, Fc-squared, Fo-squared, sigma(Fo-squared), status flag
#
data_temp_2
_shelx_title ' temp_2_a.res in P2(1)2(1)2(1)'
_shelx_refln_list_code          4
_shelx_F_calc_maximum      209.98
_exptl_crystal_F_000       704.00
_reflns_d_resolution_high  0.8107

loop_
 _space_group_symop_operation_xyz
 'x, y, z'
 '-x+1/2, -y, z+1/2'
 '-x, y+1/2, -z+1/2'
 'x+1/2, -y+1/2, -z'

_cell_length_a     7.7760
_cell_length_b     8.6993
_cell_length_c    26.8196
_cell_angle_alpha  90.000
_cell_angle_beta   90.000
_cell_angle_gamma  90.000

_shelx_F_squared_multiplier     1.000

loop_
 _refln_index_h
 _refln_index_k
 _refln_index_l
 _refln_F_squared_calc
 _refln_F_squared_meas
 _refln_F_squared_sigma
 _refln_observed_status
   2   0   0      20283.88       4647.63        21.86 o
   4   0   0         82.71        126.71         4.26 o
   6   0   0        664.11       1146.44        26.49 o
   8   0   0         31.43         12.51         8.24 o
   1   1   0       1401.00       3718.58        23.67 o
   2   1   0        310.19        439.01         3.99 o
   3   1   0       4040.91       2633.04        14.85 o
   4   1   0       1222.54        403.81         6.15 o
   5   1   0        572.42        742.34        10.08 o
   6   1   0          8.69          4.15         1.86 o
   7   1   0        201.40        144.20         7.64 o
   8   1   0          2.20          6.35         3.42 o
   9   1   0          5.35          1.45         5.62 o
   0   2   0         59.35       2595.83        19.44 o
   1   2   0       1768.68       1423.98         8.09 o
   2   2   0       1203.35       4409.30        23.33 o
   3   2   0       4943.36       4091.45        16.37 o
   4   2   0         92.10        411.73         5.01 o
   5   2   0        189.47        395.19         6.67 o
   6   2   0          0.67         13.67         2.94 o
   7   2   0          6.23          3.35         3.11 o
   8   2   0         51.18         36.12         5.91 o
   9   2   0         67.18         45.86         5.78 o
   1   3   0        203.56       1563.45         9.68 o
   2   3   0         14.74         94.49         3.78 o
   3   3   0         12.07        141.11         3.07 o
   4   3   0         15.95         28.67         1.36 o
   5   3   0         10.97         34.05         1.73 o
   6   3   0          0.06          3.34         2.29 o
   7   3   0         26.11         36.33         7.01 o
   8   3   0         35.61         40.82         5.53 o
   9   3   0          8.74          9.65         4.11 o
   0   4   0         50.29         53.68         3.39 o
   1   4   0       9333.96       8269.35        37.37 o
   2   4   0       1382.10       1019.86         9.24 o
   3   4   0        106.39         74.14         2.37 o
   4   4   0        134.59         95.40         3.30 o
   5   4   0          0.37          0.17         1.11 o
   6   4   0         24.29         25.26         2.69 o
   7   4   0        273.65        272.43        11.21 o
   8   4   0        206.03        139.67         9.02 o
   1   5   0        219.53        234.91         5.84 o
   2   5   0        216.69        195.19         3.95 o
   3   5   0          2.80          2.43         1.03 o
   4   5   0         47.13         93.25         3.65 o
   5   5   0          0.67         -1.34         2.17 o
   6   5   0          0.20         11.67         3.19 o
   7   5   0         22.75         10.70         6.41 o
   8   5   0         79.26         89.27         9.14 o
   0   6   0          7.13         15.02         4.23 o
   1   6   0          7.75          1.71         1.75 o
   2   6   0         15.78         11.61         1.65 o
   3   6   0          2.62          5.51         1.31 o
   4   6   0         21.10         33.47         2.84 o
   5   6   0        147.38        189.34         7.83 o
   6   6   0         18.87         24.79         3.88 o
   7   6   0          0.09          6.34         4.18 o
   1   7   0         39.03         66.64         4.65 o
   2   7   0         70.96         47.30         3.47 o
   3   7   0         58.73         25.31         2.62 o
   4   7   0         56.67         53.70         3.96 o
   5   7   0        120.37        181.69         8.79 o
   6   7   0          1.44          9.05         3.46 o
   7   7   0          0.29          5.83         4.48 o
   0   8   0         23.13          4.59         4.44 o
   1   8   0        185.40        144.66         5.44 o
   2   8   0          1.33          5.43         2.22 o
   3   8   0          4.28          1.73         2.67 o
   4   8   0        156.13        195.43         8.31 o
   5   8   0          0.00         -2.39         4.13 o
   6   8   0          6.83         12.51         4.14 o
   1   9   0         85.74         64.32         4.00 o
   2   9   0          9.12          4.59         2.87 o
   3   9   0          2.86         24.67         3.73 o
   4   9   0          3.08          2.00         3.94 o
   5   9   0          0.20         -2.72         3.28 o
   0  10   0         69.33         69.45         6.49 o
   1  10   0          0.82         -0.90         3.75 o
   2  10   0         26.51         32.79         5.41 o
   3  10   0          2.83          0.16         4.01 o
   2   0   1       2199.96       2803.12        10.68 o
   3   0   1        227.50        265.40         3.39 o
   4   0   1       2476.66       1571.79        10.43 o
   5   0   1        868.26        885.58        10.81 o
   6   0   1        103.29        204.72         8.25 o
   7   0   1         19.43         41.92         4.71 o
   8   0   1          1.17         12.93         3.95 o
   9   0   1         15.42          9.86         4.03 o
  -9   1   1          8.87         12.42         4.86 o
  -8   1   1          4.64         60.39         6.59 o
  -7   1   1         46.85         41.89         4.74 o
  -6   1   1         66.23        101.02         4.70 o
  -5   1   1         92.29        149.51         4.67 o
  -4   1   1        423.14        236.59         4.38 o
  -3   1   1         80.92        755.47         5.33 o
  -2   1   1       7302.96      12455.39        28.73 o
  -1   1   1      15067.41       4251.38        24.58 o
   1   1   1      15062.99       4310.08        25.98 o
   2   1   1       7302.88      12407.15        28.40 o
   3   1   1         80.68        750.25         7.03 o
   4   1   1        424.15        247.28         4.56 o
   5   1   1         92.55        152.45         4.71 o
   6   1   1         66.55        102.15         4.76 o
   7   1   1         46.60         41.78         4.49 o
   8   1   1          4.60         50.36         5.45 o
   9   1   1          8.82         14.13         4.77 o
  -9   2   1         31.17         25.16         5.25 o
  -8   2   1         40.55         38.14         5.81 o
  -7   2   1        131.87        152.70         7.77 o
  -6   2   1         39.41         56.27         4.49 o
  -5   2   1        590.71        704.99         8.62 o
  -4   2   1        635.83        928.88         7.40 o
  -3   2   1        886.39       1066.02         9.50 o
  -2   2   1        704.38       1048.33         7.15 o
  -1   2   1       3325.37       2657.76        12.33 o
   0   2   1        687.90         82.52         2.53 o
   1   2   1       3324.57       2660.52        12.03 o
   2   2   1        703.54       1059.04         5.23 o
   3   2   1        886.13       1065.54         8.09 o
   4   2   1        635.18        916.66         6.91 o
   5   2   1        590.73        701.27        12.22 o
   6   2   1         39.20         54.04         3.80 o
   7   2   1        132.40        145.86         7.70 o
   8   2   1         40.43         44.03         8.06 o
   9   2   1         31.37         21.12         4.95 o
  -9   3   1         40.74         34.84         5.56 o
  -8   3   1        154.76        142.31         8.90 o
  -7   3   1        113.56         73.86         8.96 o
  -6   3   1        154.57        211.66         3.94 o
  -5   3   1         13.94         16.05         1.50 o
  -4   3   1        128.08        245.28         4.78 o
  -3   3   1        460.92        391.01         4.50 o
  -2   3   1       5813.28       5021.84        16.64 o
  -1   3   1        714.06        946.59         6.56 o
   0   3   1       1115.34       1946.57        13.65 o
   1   3   1        713.19        944.09         7.52 o
   2   3   1       5814.18       5017.33        21.69 o
   3   3   1        459.72        394.30         4.10 o
   4   3   1        128.11        233.66         4.64 o
   5   3   1         13.82         14.95         1.43 o
   6   3   1        154.37        211.80         5.79 o
   7   3   1        113.11         82.00         6.56 o
   8   3   1        154.64        137.89         8.67 o
   9   3   1         40.87         37.09         5.57 o
  -8   4   1          9.71         13.71         4.46 o
  -7   4   1         41.73         78.53         8.21 o
  -6   4   1        161.62        138.39         5.11 o
  -5   4   1         19.20          7.49         1.34 o
  -4   4   1        553.57        411.88         7.62 o
  -3   4   1       1075.71       1313.39        11.68 o
  -2   4   1       1054.05       1112.05         8.01 o
  -1   4   1       1123.40        751.42         8.35 o
   0   4   1       2468.21       1412.56        11.77 o
   1   4   1       1123.91        736.87         6.87 o
   2   4   1       1053.99       1107.46         7.75 o
   3   4   1       1075.31       1298.13         9.50 o
   4   4   1        553.58        423.19         6.68 o
   5   4   1         19.17          7.10         1.80 o
   6   4   1        161.67        143.62         5.27 o
   7   4   1         41.63         82.46         6.80 o
   8   4   1          9.77         15.17         4.65 o
  -8   5   1          2.56          6.67         4.90 o
  -7   5   1        136.12         59.76         7.15 o
  -6   5   1         80.57         48.86         4.60 o
  -5   5   1         81.46         37.26         5.36 o
  -4   5   1         80.97         36.95         2.62 o
  -3   5   1         28.79         40.83         2.10 o
  -2   5   1         39.31         18.32         1.71 o
  -1   5   1        429.78        331.63         7.35 o
   0   5   1          7.32          8.85         1.60 o
   1   5   1        429.44        326.46         6.90 o
   2   5   1         39.43         22.22         1.62 o
   3   5   1         28.77         47.70         1.98 o
   4   5   1         80.98         37.83         2.13 o
   5   5   1         81.58         43.47         4.65 o
   6   5   1         80.57         48.48         6.46 o
   7   5   1        135.91         70.95         8.02 o
   8   5   1          2.55          2.63         4.92 o
  -7   6   1          0.09          6.60         4.50 o
  -6   6   1         70.82         48.16         4.44 o
  -5   6   1        100.61         47.65         3.70 o
  -4   6   1         38.22         14.98         2.76 o
  -3   6   1         95.75        104.36         4.12 o
  -2   6   1        106.82        132.79         4.19 o
  -1   6   1         31.63         41.25         2.76 o
   0   6   1        197.97        268.09         7.65 o
   1   6   1         31.50         38.13         2.94 o
   2   6   1        106.79        132.50         3.79 o
   3   6   1         95.92        108.99         3.36 o
   4   6   1         38.18         14.97         2.25 o
   5   6   1        100.67         47.72         4.48 o
   6   6   1         70.78         49.42         7.70 o
   7   6   1          0.09          8.96         4.89 o
  -7   7   1          9.89          7.40         4.43 o
  -6   7   1         11.33         41.13         5.18 o
  -5   7   1         43.36         48.63         4.68 o
  -4   7   1         52.43         17.52         4.37 o
  -3   7   1        108.36         71.79         3.99 o
  -2   7   1         19.67         38.69         2.94 o
  -1   7   1         25.77         81.91         3.84 o
   0   7   1        126.92         90.16         5.22 o
   1   7   1         25.80         81.54         5.08 o
   2   7   1         19.70         34.98         2.98 o
   3   7   1        108.14         72.53         3.70 o
   4   7   1         52.44         15.45         3.51 o
   5   7   1         43.21         56.96         5.09 o
   6   7   1         11.34         39.62         5.14 o
   7   7   1          9.84         -1.02         4.21 o
  -6   8   1         24.83         28.17         5.37 o
  -5   8   1         14.79          4.87         3.63 o
  -4   8   1         18.18         27.46         3.89 o
  -3   8   1         16.72         15.21         2.77 o
  -2   8   1         59.40         49.45         3.36 o
  -1   8   1         38.69         53.18         3.70 o
   0   8   1         16.16         18.81         3.24 o
   1   8   1         38.69         57.37         4.83 o
   2   8   1         59.40         46.97         3.74 o
   3   8   1         16.74          8.46         3.00 o
   4   8   1         18.23         31.46         4.21 o
   5   8   1         14.89          8.23         3.36 o
   6   8   1         24.74         33.64         5.37 o
  -5   9   1          0.51          1.24         3.21 o
  -4   9   1          0.02          1.87         3.03 o
  -3   9   1          9.42          1.24         2.89 o
  -2   9   1         22.12          7.20         2.94 o
  -1   9   1          2.76         14.16         2.51 o
   0   9   1         17.56         20.11         3.45 o
   1   9   1          2.75         14.18         2.63 o
   2   9   1         22.20          9.72         3.38 o
   3   9   1          9.37          6.49         4.17 o
   4   9   1          0.02         -2.12         2.83 o
   5   9   1          0.50          1.29         3.00 o
  -3  10   1          9.10         24.94         4.93 o
  -2  10   1          0.20         -3.26         5.61 o
  -1  10   1         15.65         14.62         4.20 o
   0  10   1         32.03         48.17         4.29 o
   1  10   1         15.63         12.65         4.32 o
   2  10   1          0.20         -0.67         4.28 o
   3  10   1          9.02         19.89         4.16 o
   2   0   2       2742.80       2900.76        23.03 o
   3   0   2         58.99        647.91         6.01 o
   4   0   2        232.22        187.14         3.75 o
   5   0   2          8.56         12.65         2.15 o
   6   0   2        114.13        155.93        10.29 o
   7   0   2         25.42         10.89         3.04 o
   8   0   2          4.95         25.84         4.35 o
   9   0   2         12.71          1.55         3.40 o
  -9   1   2         20.46         18.57         5.31 o
  -8   1   2         68.63         67.55         6.10 o
  -7   1   2         27.62         30.05         4.16 o
  -6   1   2         14.59         41.80         4.30 o
  -5   1   2        128.36        188.44         4.72 o
  -4   1   2         52.27        148.37         3.51 o
  -3   1   2       1046.82       1600.00         8.08 o
  -2   1   2       6524.75       7740.08        15.73 o
  -1   1   2       2536.11       1771.42        17.19 o
   1   1   2       2535.55       1755.44        10.12 o
   2   1   2       6524.82       7689.67        22.55 o
   3   1   2       1047.68       1623.12         8.40 o
   4   1   2         52.23        144.27         3.41 o
   5   1   2        128.78        186.82         4.82 o
   6   1   2         14.59         35.37         3.09 o
   7   1   2         27.70         41.61         7.09 o
   8   1   2         68.78         63.38         7.77 o
   9   1   2         20.39          6.06         4.69 o
  -9   2   2         80.54         80.06         8.49 o
  -8   2   2         37.18         84.93         8.11 o
  -7   2   2        172.81         96.86         6.30 o
  -6   2   2         85.38         88.57         6.46 o
  -5   2   2        843.69        973.12         9.45 o
  -4   2   2       1897.95       2335.10        13.50 o
  -3   2   2       5861.49       4552.85        25.45 o
  -2   2   2       1704.42        798.76        10.05 o
  -1   2   2        986.42       1736.15         8.68 o
   0   2   2         62.14         96.44         2.27 o
   1   2   2        985.93       1750.30         7.31 o
   2   2   2       1706.18        792.45         4.99 o
   3   2   2       5860.32       4537.20        14.08 o
   4   2   2       1897.74       2332.62        11.45 o
   5   2   2        844.34        994.88         7.90 o
   6   2   2         85.22         90.93         4.74 o
   7   2   2        172.76         90.20         5.65 o
   8   2   2         37.24         91.89         7.66 o
   9   2   2         80.59         87.33         7.82 o
  -9   3   2         83.70         74.81         7.60 o
  -8   3   2          1.92         16.34         4.18 o
  -7   3   2          9.38         11.28         4.19 o
  -6   3   2         52.92         56.35         2.91 o
  -5   3   2        120.93        128.94         4.07 o
  -4   3   2        252.91        564.82         6.81 o
  -3   3   2        649.02        588.49         6.59 o
  -2   3   2       1555.85       1572.28         8.77 o
  -1   3   2       1365.68       2303.76        17.92 o
   0   3   2       5594.97       6647.40        21.89 o
   1   3   2       1365.89       2298.14        10.82 o
   2   3   2       1556.49       1547.00        10.81 o
   3   3   2        649.53        585.88         5.49 o
   4   3   2        252.43        569.60         6.41 o
   5   3   2        121.29        129.43         4.02 o
   6   3   2         52.88         64.68         2.94 o
   7   3   2          9.28         10.18         4.31 o
   8   3   2          1.91         23.61         4.89 o
   9   3   2         83.57         83.98         7.71 o
  -8   4   2        128.96        165.81         9.65 o
  -7   4   2          7.87          4.97         3.54 o
  -6   4   2         36.56         70.19         4.51 o
  -5   4   2         57.90         89.10         3.99 o
  -4   4   2         20.45        120.90         3.94 o
  -3   4   2         97.53        174.16         4.41 o
  -2   4   2        336.10        878.36         9.43 o
  -1   4   2        927.70        918.81         7.70 o
   0   4   2        125.51          5.84         1.33 o
   1   4   2        929.26        900.30         8.92 o
   2   4   2        336.36        893.72         7.61 o
   3   4   2         97.55        167.36         4.03 o
   4   4   2         20.43        128.29         3.56 o
   5   4   2         58.09         91.06         3.38 o
   6   4   2         36.51         68.03         3.82 o
   7   4   2          7.84          5.83         3.64 o
   8   4   2        128.79        166.95         9.90 o
  -8   5   2          7.52         13.59         4.12 o
  -7   5   2         17.12          7.23         3.82 o
  -6   5   2         12.70         28.31         3.79 o
  -5   5   2         31.43         48.44         4.15 o
  -4   5   2         45.56         91.70         4.09 o
  -3   5   2         10.15         23.53         2.37 o
  -2   5   2         91.81         58.78         2.41 o
  -1   5   2        832.21        667.80         8.15 o
   0   5   2        100.30        122.58         3.72 o
   1   5   2        831.78        673.69         8.51 o
   2   5   2         91.48         60.05         2.32 o
   3   5   2         10.08         26.41         1.48 o
   4   5   2         45.36         92.19         3.00 o
   5   5   2         31.42         42.95         3.94 o
   6   5   2         12.70         29.39         5.86 o
   7   5   2         17.03         11.74         4.33 o
   8   5   2          7.58         13.82         5.13 o
  -7   6   2         24.46         24.39         5.65 o
  -6   6   2         33.48         26.95         3.94 o
  -5   6   2        200.78        180.69         6.53 o
  -4   6   2        111.55        120.90         5.81 o
  -3   6   2        169.81        256.17         6.52 o
  -2   6   2        241.30        285.67         6.10 o
  -1   6   2        306.78        227.92         5.10 o
   0   6   2          9.51         47.54         3.61 o
   1   6   2        306.68        221.05         6.36 o
   2   6   2        240.59        282.28         5.64 o
   3   6   2        169.72        251.66         4.90 o
   4   6   2        111.31        112.68         4.69 o
   5   6   2        201.05        191.41        12.48 o
   6   6   2         33.42         27.40         3.67 o
   7   6   2         24.60         20.00         5.00 o
  -7   7   2         13.28          8.45         4.59 o
  -6   7   2          1.55          0.23         3.46 o
  -5   7   2         18.12          9.23         3.32 o
  -4   7   2         57.18         56.03         4.17 o
  -3   7   2         18.72         25.27         3.23 o
  -2   7   2        104.97         87.00         4.17 o
  -1   7   2        155.07        149.01         4.58 o
   0   7   2          6.85         -0.03         2.48 o
   1   7   2        154.80        146.38         6.63 o
   2   7   2        104.79         90.73         4.23 o
   3   7   2         18.67         21.75         3.04 o
   4   7   2         57.22         56.71         5.06 o
   5   7   2         18.12          6.24         3.27 o
   6   7   2          1.56          2.23         3.12 o
   7   7   2         13.28          5.41         5.48 o
  -6   8   2         42.60         48.41         5.80 o
  -5   8   2         12.24         30.95         4.37 o
  -4   8   2         18.34         10.54         3.34 o
  -3   8   2         84.44         38.18         3.95 o
  -2   8   2         21.60         42.59         3.36 o
  -1   8   2          8.84         12.81         2.22 o
   0   8   2          7.32         33.38         3.90 o
   1   8   2          8.88          9.26         3.31 o
   2   8   2         21.61         41.02         3.50 o
   3   8   2         84.66         29.92         4.38 o
   4   8   2         18.39          9.40         3.45 o
   5   8   2         12.23         37.37         4.55 o
   6   8   2         42.60         47.04         6.06 o
  -5   9   2          0.31          8.14         3.39 o
  -4   9   2          2.01         -1.51         3.12 o
  -3   9   2         16.11         11.81         3.12 o
  -2   9   2         25.51         27.33         3.27 o
  -1   9   2          3.30          3.02         2.46 o
   0   9   2          2.75          7.32         2.51 o
   1   9   2          3.33          3.95         3.27 o
   2   9   2         25.58         29.32         4.14 o
   3   9   2         16.04          8.02         3.50 o
   4   9   2          2.03          0.92         3.38 o
   5   9   2          0.32          5.49         3.37 o
  -3  10   2          4.99          8.30         3.46 o
  -2  10   2          7.91         -2.69         3.97 o
  -1  10   2          6.80          0.82         3.75 o
   0  10   2          8.66         17.72         3.70 o
   1  10   2          6.84          3.35         3.88 o
   2  10   2          7.95          6.24         4.15 o
   3  10   2          5.03          4.55         5.56 o
   1   0   3         35.90         48.07         2.81 o
   2   0   3       3638.23       3198.54        20.55 o
   3   0   3       1925.12       1553.57         6.50 o
   4   0   3       1952.23       1838.70        11.65 o
   5   0   3         23.47         44.31         2.44 o
   6   0   3          3.85          1.07         1.34 o
   7   0   3          1.93          4.15         2.77 o
   8   0   3         11.12         29.42         4.76 o
   9   0   3         39.99         48.70         6.90 o
  -9   1   3          9.51          6.00         4.76 o
  -8   1   3         34.48         43.05         4.96 o
  -7   1   3        271.66        179.16         8.41 o
  -6   1   3         16.39         18.12         2.34 o
  -5   1   3        425.84        431.53         7.16 o
  -4   1   3        442.76        453.46         6.13 o
  -3   1   3        837.87        987.88         7.96 o
  -2   1   3       4023.66       3163.72        11.17 o
  -1   1   3       1626.33       2269.62         8.81 o
   0   1   3       4397.02       2666.53        18.25 o
   1   1   3       1627.54       2265.12        10.80 o
   2   1   3       4024.08       3172.11        11.50 o
   3   1   3        838.07        974.61         6.86 o
   4   1   3        443.80        457.07         5.97 o
   5   1   3        425.28        433.65         7.24 o
   6   1   3         16.35         22.59         2.66 o
   7   1   3        271.54        170.73         8.43 o
   8   1   3         34.62         48.80         5.27 o
   9   1   3          9.50          2.03         4.06 o
  -9   2   3         67.00         59.12         8.19 o
  -8   2   3         57.96         67.56         7.33 o
  -7   2   3          3.36         11.33         3.19 o
  -6   2   3         43.10         33.90         2.51 o
  -5   2   3        143.14        201.61         5.40 o
  -4   2   3         67.00        201.41         4.04 o
  -3   2   3       2598.01       1715.90        14.51 o
  -2   2   3        795.78        867.43         7.67 o
  -1   2   3       2409.93       3309.85        23.80 o
   0   2   3         80.07        126.10         2.11 o
   1   2   3       2409.67       3287.93        26.08 o
   2   2   3        796.38        878.54         6.09 o
   3   2   3       2595.07       1733.60         9.56 o
   4   2   3         67.08        201.45         3.51 o
   5   2   3        142.84        196.95         5.10 o
   6   2   3         42.94         32.77         4.11 o
   7   2   3          3.42         11.43         3.25 o
   8   2   3         57.85         53.34         5.83 o
   9   2   3         66.73         60.50         7.65 o
  -9   3   3         13.36         28.27         6.96 o
  -8   3   3         35.49         39.11         5.41 o
  -7   3   3         26.98         80.76         6.40 o
  -6   3   3        220.46        328.08         9.85 o
  -5   3   3        847.94        612.13        10.05 o
  -4   3   3        621.76        511.38         6.42 o
  -3   3   3        263.50        426.49         5.50 o
  -2   3   3       1272.07       2186.85        13.54 o
  -1   3   3        514.29        792.73         6.53 o
   0   3   3          4.59        457.00         5.17 o
   1   3   3        513.55        797.24         8.31 o
   2   3   3       1272.25       2153.80        12.14 o
   3   3   3        263.44        420.51         4.73 o
   4   3   3        621.30        531.45         6.15 o
   5   3   3        847.05        604.36         8.12 o
   6   3   3        220.74        339.45         7.67 o
   7   3   3         27.04         74.46         5.29 o
   8   3   3         35.47         40.60         5.59 o
   9   3   3         13.24         25.79         5.40 o
  -8   4   3         36.95         55.10         6.16 o
  -7   4   3          7.60          4.66         3.38 o
  -6   4   3         53.21         25.78         2.99 o
  -5   4   3        102.34        122.54         4.47 o
  -4   4   3        266.27        450.06         7.10 o
  -3   4   3        503.42        565.20         8.82 o
  -2   4   3        458.86        491.73         7.50 o
  -1   4   3        464.56        353.08         4.81 o
   0   4   3        956.16        942.72        12.80 o
   1   4   3        464.92        355.48         4.96 o
   2   4   3        459.21        494.09         6.19 o
   3   4   3        503.33        551.81         9.68 o
   4   4   3        266.18        457.68         6.24 o
   5   4   3        102.73        124.66         4.68 o
   6   4   3         53.09         25.53         2.79 o
   7   4   3          7.58          0.96         3.59 o
   8   4   3         36.83         39.64         5.94 o
  -8   5   3         61.92         65.75         7.04 o
  -7   5   3          5.58          3.06         4.19 o
  -6   5   3          6.16         28.50         3.15 o
  -5   5   3        360.68        561.44        11.51 o
  -4   5   3         62.45        174.15         5.34 o
  -3   5   3        267.21         77.25         3.53 o
  -2   5   3        386.80        292.75         5.15 o
  -1   5   3         97.46        257.12         5.11 o
   0   5   3         78.84        323.77         6.17 o
   1   5   3         97.35        254.84         5.75 o
   2   5   3        386.06        298.34         4.97 o
   3   5   3        266.82         78.65         3.87 o
   4   5   3         62.61        170.89         4.54 o
   5   5   3        360.51        577.90        10.92 o
   6   5   3          6.08         26.19         3.28 o
   7   5   3          5.61          0.09         4.78 o
   8   5   3         61.83         67.01        11.40 o
  -7   6   3          5.69         15.62         4.84 o
  -6   6   3         71.81        102.59         6.06 o
  -5   6   3          5.65         35.32         4.85 o
  -4   6   3         75.72        102.36         5.47 o
  -3   6   3         30.05        119.51         4.67 o
  -2   6   3        350.20        534.62         7.83 o
  -1   6   3        300.56        142.20         4.30 o
   0   6   3         12.75         71.18         3.92 o
   1   6   3        299.93        137.89         6.42 o
   2   6   3        350.33        524.67         8.27 o
   3   6   3         30.27        117.60         3.31 o
   4   6   3         75.48        104.10         3.71 o
   5   6   3          5.69         32.96         4.60 o
   6   6   3         71.98         90.41         5.82 o
   7   6   3          5.67          9.40         4.97 o
  -7   7   3          6.79          4.54         4.37 o
  -6   7   3          6.44          0.31         3.40 o
  -5   7   3         45.75         36.24         4.10 o
  -4   7   3         18.48          3.70         2.93 o
  -3   7   3         55.83         33.10         3.06 o
  -2   7   3         42.25         79.14         4.77 o
  -1   7   3         25.30         34.70         3.01 o
   0   7   3        311.65        184.83         5.68 o
   1   7   3         25.18         30.62         3.76 o
   2   7   3         42.51         81.17         4.65 o
   3   7   3         55.66         28.42         3.26 o
   4   7   3         18.45          4.05         3.30 o
   5   7   3         45.71         35.15         4.31 o
   6   7   3          6.46          3.91         3.29 o
   7   7   3          6.81          5.50         4.39 o
  -6   8   3         10.47          8.45         4.62 o
  -5   8   3         15.70         41.73         4.73 o
  -4   8   3         14.12         10.71         4.23 o
  -3   8   3         33.20         17.15         3.19 o
  -2   8   3         61.75         54.43         3.66 o
  -1   8   3        160.28        234.06         6.62 o
   0   8   3         12.73         24.36         2.80 o
   1   8   3        160.42        222.14        12.57 o
   2   8   3         61.66         48.46         3.78 o
   3   8   3         33.19         18.33         3.96 o
   4   8   3         14.09         14.52         3.61 o
   5   8   3         15.68         40.56         4.46 o
   6   8   3         10.50         11.18         4.34 o
  -5   9   3          1.37          0.07         3.50 o
  -4   9   3         50.29         41.75         4.51 o
  -3   9   3         14.10         29.79         3.92 o
  -2   9   3         15.36         13.65         3.18 o
  -1   9   3         50.07         59.79         4.55 o
   0   9   3         68.17         80.92         5.24 o
   1   9   3         49.94         63.85         7.21 o
   2   9   3         15.33         18.96         4.31 o
   3   9   3         14.10         19.82         4.06 o
   4   9   3         50.21         48.14         5.32 o
   5   9   3          1.34          0.19         3.33 o
  -3  10   3          2.91          1.84         3.40 o
  -2  10   3          9.90         15.69         4.25 o
  -1  10   3          6.17          9.49         2.99 o
   0  10   3          1.16         18.87         3.94 o
   1  10   3          6.20          4.30         3.43 o
   2  10   3          9.90         16.75         3.85 o
   3  10   3          2.88         -1.73         4.30 o
   0   0   4      44093.12      17345.25        51.35 o
   1   0   4         76.82        275.18         4.48 o
   2   0   4       4017.04       8942.56        24.08 o
   3   0   4       1652.22       2307.53        12.96 o
   4   0   4        204.24        579.50         4.79 o
   5   0   4         34.40         24.78         2.08 o
   6   0   4        420.96        352.75         6.62 o
   7   0   4         13.89          9.48         3.26 o
   8   0   4          7.38         -0.03         3.23 o
   9   0   4          2.78         -1.28         4.24 o
  -9   1   4          4.93         11.30         4.63 o
  -8   1   4         62.58         97.42         7.06 o
  -7   1   4        112.63         92.65         6.59 o
  -6   1   4        115.52         62.45         3.75 o
  -5   1   4        371.65        322.82         7.83 o
  -4   1   4        443.83        298.34         5.11 o
  -3   1   4        609.45        915.92         7.50 o
  -2   1   4       1036.74       2087.07        12.61 o
  -1   1   4       1206.91       1595.34        11.66 o
   0   1   4        805.94        861.02         5.66 o
   1   1   4       1206.21       1627.95        12.62 o
   2   1   4       1036.24       2069.96        13.76 o
   3   1   4        609.16        893.46         7.37 o
   4   1   4        443.50        290.34         5.46 o
   5   1   4        371.44        307.39         6.24 o
   6   1   4        114.97         61.24         3.90 o
   7   1   4        112.60         86.10         6.30 o
   8   1   4         62.52        111.78         7.52 o
   9   1   4          4.95          9.66         4.71 o
  -9   2   4          7.72         12.91         4.90 o
  -8   2   4         24.39         20.41         5.01 o
  -7   2   4        126.91        164.41         7.89 o
  -6   2   4         57.47        103.56         3.45 o
  -5   2   4        194.64        128.37         3.90 o
  -4   2   4        225.88         81.16         2.24 o
  -3   2   4        128.45        244.02         3.92 o
  -2   2   4         20.90        288.05         3.59 o
  -1   2   4        192.11        403.24         4.57 o
   0   2   4       1484.06       4558.52        20.84 o
   1   2   4        192.01        396.47         3.67 o
   2   2   4         21.44        278.83         3.49 o
   3   2   4        128.15        235.05         3.52 o
   4   2   4        225.31         88.83         2.54 o
   5   2   4        194.61        128.75         4.29 o
   6   2   4         57.27        108.23         3.46 o
   7   2   4        127.23        159.79         7.39 o
   8   2   4         24.34         31.61         5.61 o
   9   2   4          7.63         18.35         5.76 o
  -9   3   4         11.58          6.85         4.05 o
  -8   3   4         35.66         42.57         5.41 o
  -7   3   4         92.84        155.11         8.28 o
  -6   3   4        131.59        141.44         3.70 o
  -5   3   4         37.13         29.54         2.51 o
  -4   3   4        114.59        190.23         4.31 o
  -3   3   4        139.45         88.62         2.58 o
  -2   3   4         49.83          9.18         2.25 o
  -1   3   4       3644.42       3484.34        16.59 o
   0   3   4         52.01          7.18         1.00 o
   1   3   4       3643.65       3427.74        12.80 o
   2   3   4         49.87          9.19         1.25 o
   3   3   4        139.57         86.01         2.30 o
   4   3   4        114.71        192.11         4.06 o
   5   3   4         37.37         28.16         2.13 o
   6   3   4        131.60        156.90         5.56 o
   7   3   4         93.00        150.45         7.21 o
   8   3   4         35.78         50.72         6.00 o
   9   3   4         11.64          4.78         4.18 o
  -8   4   4        157.98        143.24         8.87 o
  -7   4   4        129.18        119.27         7.49 o
  -6   4   4         10.59          5.22         1.75 o
  -5   4   4        234.99        145.54         5.02 o
  -4   4   4        150.56         74.81         3.03 o
  -3   4   4        132.92        477.85         7.24 o
  -2   4   4        494.07        613.11         7.35 o
  -1   4   4        828.17        898.23         7.82 o
   0   4   4          8.59         21.37         1.40 o
   1   4   4        828.19        914.84         8.36 o
   2   4   4        494.07        603.80         6.31 o
   3   4   4        132.84        473.00         5.58 o
   4   4   4        150.29         69.94         2.55 o
   5   4   4        234.90        144.05         5.30 o
   6   4   4         10.61          2.18         2.02 o
   7   4   4        128.97        124.10         8.10 o
   8   4   4        157.99        141.27         9.21 o
  -8   5   4         16.81         37.33         6.03 o
  -7   5   4         47.56         35.34         4.59 o
  -6   5   4          7.64          6.68         2.47 o
  -5   5   4         36.23         45.23         3.79 o
  -4   5   4        130.16         89.50         3.83 o
  -3   5   4        346.00        333.66         8.23 o
  -2   5   4        390.00        547.45         8.18 o
  -1   5   4        493.45        693.34         8.18 o
   0   5   4       1876.76       2861.42        15.46 o
   1   5   4        493.16        708.57         9.37 o
   2   5   4        389.92        570.17         6.62 o
   3   5   4        346.10        321.86         4.92 o
   4   5   4        129.79         89.52         3.39 o
   5   5   4         36.27         46.32         4.39 o
   6   5   4          7.66          6.49         2.46 o
   7   5   4         47.47         47.04         6.78 o
   8   5   4         16.74         37.64         6.86 o
  -7   6   4          3.46          1.85         3.90 o
  -6   6   4          9.22          3.46         3.21 o
  -5   6   4         56.63         54.44         4.33 o
  -4   6   4         99.58         65.69         4.65 o
  -3   6   4        129.88        293.85         7.12 o
  -2   6   4        170.20        266.99         5.29 o
  -1   6   4        183.96        248.86         5.50 o
   0   6   4        175.42        158.90         4.57 o
   1   6   4        183.94        250.59         8.45 o
   2   6   4        169.83        261.08         5.98 o
   3   6   4        129.42        294.60         4.95 o
   4   6   4         99.76         61.16         4.69 o
   5   6   4         56.37         47.44         5.78 o
   6   6   4          9.23          6.77         3.10 o
   7   6   4          3.45          4.68         4.34 o
  -7   7   4          4.81          4.96         4.39 o
  -6   7   4          4.80          2.79         3.22 o
  -5   7   4         36.15         21.20         3.92 o
  -4   7   4        188.91        253.93         8.69 o
  -3   7   4         77.43        111.99         4.97 o
  -2   7   4         45.75         54.79         3.51 o
  -1   7   4        120.39        110.16         4.33 o
   0   7   4         59.67        103.05         4.09 o
   1   7   4        120.02        111.72         6.31 o
   2   7   4         46.09         50.96         4.56 o
   3   7   4         77.42        115.11         7.30 o
   4   7   4        188.61        254.59         9.91 o
   5   7   4         36.20         16.77         3.62 o
   6   7   4          4.85         -1.98         3.62 o
   7   7   4          4.82          1.41         4.72 o
  -6   8   4         16.03         17.79         4.83 o
  -5   8   4          7.19          8.59         3.29 o
  -4   8   4         57.95         53.44         5.56 o
  -3   8   4         51.85         69.97         5.09 o
  -2   8   4         45.11         65.51         3.99 o
  -1   8   4        173.87         82.87         4.21 o
   0   8   4        111.24         71.47         4.10 o
   1   8   4        173.82         87.64         6.25 o
   2   8   4         45.04         61.42         7.07 o
   3   8   4         51.87         76.45         6.55 o
   4   8   4         58.03         46.69         5.50 o
   5   8   4          7.22          3.71         3.29 o
   6   8   4         16.03         20.77         5.64 o
  -5   9   4         12.75         13.52         5.98 o
  -4   9   4         11.03         11.53         3.47 o
  -3   9   4         25.53         33.82         4.21 o
  -2   9   4          7.46         10.57         3.42 o
  -1   9   4         10.30         21.28         3.12 o
   0   9   4          0.87          3.10         3.16 o
   1   9   4         10.34         19.02         4.20 o
   2   9   4          7.45         19.45         4.78 o
   3   9   4         25.41         37.84         5.40 o
   4   9   4         11.05         13.43         4.02 o
   5   9   4         12.74         13.97         3.97 o
  -3  10   4          5.92          9.11         4.43 o
  -2  10   4         24.68         21.56         4.36 o
  -1  10   4          1.30          6.07         3.15 o
   0  10   4         49.01         23.74         4.65 o
   1  10   4          1.29         -1.45         3.54 o
   2  10   4         24.70         20.59         4.32 o
   3  10   4          5.94         10.63         3.73 o
   1   0   5         21.65         38.71         1.71 o
   2   0   5        884.41        488.40         6.07 o
   3   0   5       1125.26        860.90        11.34 o
   4   0   5         12.60         73.10         1.97 o
   5   0   5         30.47         60.73         1.85 o
   6   0   5        124.86         45.50         2.68 o
   7   0   5         83.26         37.91         3.96 o
   8   0   5         20.51         18.90         3.94 o
   9   0   5          9.12          2.43         4.28 o
  -9   1   5          0.78         14.63         5.86 o
  -8   1   5         47.17         21.98         5.10 o
  -7   1   5         62.27         81.56         4.67 o
  -6   1   5          8.16          7.95         2.20 o
  -5   1   5         25.77         71.56         3.66 o
  -4   1   5         44.63         37.95         1.86 o
  -3   1   5        169.40        823.95         8.70 o
  -2   1   5        716.89       1173.84         7.97 o
  -1   1   5       1095.04       1679.00        10.82 o
   0   1   5          0.00        829.38         6.25 o
   1   1   5       1093.98       1683.72        10.65 o
   2   1   5        717.46       1158.19        10.03 o
   3   1   5        169.12        844.66         6.85 o
   4   1   5         44.66         36.41         1.98 o
   5   1   5         25.91         72.83         3.85 o
   6   1   5          8.17          8.78         2.03 o
   7   1   5         62.12         84.56         5.33 o
   8   1   5         47.15         25.94         4.56 o
   9   1   5          0.78         17.33         4.92 o
  -9   2   5         10.39          4.19         7.11 o
  -8   2   5         80.36         57.48         7.66 o
  -7   2   5        280.18        188.83         8.40 o
  -6   2   5        745.46        691.61         9.24 o
  -5   2   5        975.97       1159.19        11.94 o
  -4   2   5        230.05        140.73         3.40 o
  -3   2   5        273.02        371.73         5.13 o
  -2   2   5       1834.12        835.89         6.78 o
  -1   2   5       3396.83       3496.64        13.58 o
   0   2   5        609.88       1303.04         8.38 o
   1   2   5       3400.03       3457.74        12.52 o
   2   2   5       1834.86        817.74         5.80 o
   3   2   5        272.82        369.44         4.29 o
   4   2   5        230.14        138.13         4.26 o
   5   2   5        975.26       1198.88        12.71 o
   6   2   5        744.94        708.17        11.09 o
   7   2   5        280.26        195.41         8.14 o
   8   2   5         80.43         66.85         5.52 o
   9   2   5         10.40          6.10         4.20 o
  -9   3   5         39.40         75.67         7.15 o
  -8   3   5         24.45         20.17         4.19 o
  -7   3   5          1.30         10.15         4.56 o
  -6   3   5        498.92        489.75         8.18 o
  -5   3   5        423.07        368.31         6.72 o
  -4   3   5         40.70         70.59         2.68 o
  -3   3   5        496.63        965.44        10.39 o
  -2   3   5        240.57         71.37         3.21 o
  -1   3   5       1026.15        673.75         5.56 o
   0   3   5        358.84        416.79         4.27 o
   1   3   5       1025.34        680.64         5.25 o
   2   3   5        240.10         66.02         2.16 o
   3   3   5        496.22        990.51         8.55 o
   4   3   5         40.79         65.95         2.58 o
   5   3   5        424.19        364.35         5.37 o
   6   3   5        498.74        487.37        10.64 o
   7   3   5          1.30          4.79         2.70 o
   8   3   5         24.30         27.54         4.98 o
   9   3   5         39.20         76.26         7.63 o
  -8   4   5         44.90         48.84         5.85 o
  -7   4   5         30.69         40.84         4.90 o
  -6   4   5        114.38        137.51         5.62 o
  -5   4   5        230.84        223.08         5.56 o
  -4   4   5        223.86        179.39         4.24 o
  -3   4   5        190.27        275.54         6.92 o
  -2   4   5        423.80        602.16         7.41 o
  -1   4   5       1374.55       1790.91        10.85 o
   0   4   5         90.46        407.25         4.85 o
   1   4   5       1373.43       1775.44         9.54 o
   2   4   5        424.32        602.35         6.04 o
   3   4   5        190.00        267.39         5.31 o
   4   4   5        224.08        174.56         4.78 o
   5   4   5        230.69        214.96         6.20 o
   6   4   5        114.12        137.00         7.14 o
   7   4   5         30.60         40.08         5.36 o
   8   4   5         44.83         43.17         5.85 o
  -8   5   5         55.23         63.45         7.81 o
  -7   5   5         22.60         11.93         3.56 o
  -6   5   5         22.53         19.78         2.81 o
  -5   5   5         14.69         33.32         4.04 o
  -4   5   5         28.57         58.79         4.33 o
  -3   5   5         73.34        102.96         4.88 o
  -2   5   5         57.31         12.97         1.32 o
  -1   5   5        122.91        135.40         3.55 o
   0   5   5        144.81         26.28         1.93 o
   1   5   5        122.98        138.82         4.11 o
   2   5   5         57.34         13.93         1.40 o
   3   5   5         73.30         87.13         2.84 o
   4   5   5         28.46         49.03         2.89 o
   5   5   5         14.72         42.48         3.60 o
   6   5   5         22.40         22.90         4.06 o
   7   5   5         22.61         21.59         5.80 o
   8   5   5         55.41         73.03         9.01 o
  -7   6   5         18.25         22.94         6.13 o
  -6   6   5        137.78         93.05         6.37 o
  -5   6   5        312.02        264.94         8.61 o
  -4   6   5         82.85         88.43         5.16 o
  -3   6   5         87.38         53.31         4.08 o
  -2   6   5         56.55         32.80         3.15 o
  -1   6   5        393.77        222.35         6.27 o
   0   6   5        778.90       1009.49        10.95 o
   1   6   5        394.05        224.22         6.80 o
   2   6   5         56.58         34.77         2.79 o
   3   6   5         87.78         48.26         2.54 o
   4   6   5         83.07         80.86         4.52 o
   5   6   5        311.83        260.72        10.57 o
   6   6   5        137.67         91.33         6.20 o
   7   6   5         18.20         23.36         6.03 o
  -7   7   5          2.94          6.02         4.25 o
  -6   7   5          1.64          2.18         3.64 o
  -5   7   5         39.11         35.08         3.97 o
  -4   7   5        130.78        137.59         6.69 o
  -3   7   5        169.94        301.46         7.84 o
  -2   7   5        316.38        257.26         6.86 o
  -1   7   5         44.19         32.09         3.01 o
   0   7   5        187.16        270.92         6.31 o
   1   7   5         44.26         36.04         3.21 o
   2   7   5        316.15        248.30         8.80 o
   3   7   5        170.32        281.34        11.21 o
   4   7   5        131.08        143.95         8.93 o
   5   7   5         39.02         38.94         4.78 o
   6   7   5          1.65          4.57         4.64 o
   7   7   5          2.93         -0.36         4.45 o
  -6   8   5          6.79         10.44         6.17 o
  -5   8   5         24.78         26.41         5.38 o
  -4   8   5         78.10        128.47         6.75 o
  -3   8   5         50.21         58.79         4.84 o
  -2   8   5         24.83          9.23         2.39 o
  -1   8   5        169.23        174.09         5.69 o
   0   8   5         68.30         50.41         3.80 o
   1   8   5        169.01        170.53         7.72 o
   2   8   5         24.83          8.63         4.45 o
   3   8   5         50.14         64.40         6.42 o
   4   8   5         78.05        122.95         8.36 o
   5   8   5         24.75         34.11         5.53 o
   6   8   5          6.76          5.19         4.41 o
  -5   9   5          9.85         13.59         4.32 o
  -4   9   5          2.07         13.55         4.49 o
  -3   9   5         19.82          9.78         3.31 o
  -2   9   5          3.25         14.73         3.80 o
  -1   9   5         40.94         60.92         4.34 o
   0   9   5          8.20         23.40         3.71 o
   1   9   5         41.02         41.35         5.43 o
   2   9   5          3.27         15.66         6.23 o
   3   9   5         19.82         10.31         3.89 o
   4   9   5          2.10          2.52         3.93 o
   5   9   5          9.84         14.61         4.10 o
  -3  10   5         47.59         39.40         8.74 o
  -2  10   5         12.50         16.63         5.05 o
  -1  10   5         10.95         18.46         4.31 o
   0  10   5          8.76          2.56         3.98 o
   1  10   5         10.92         15.88         4.31 o
   2  10   5         12.48         16.56         3.89 o
   3  10   5         47.53         43.80         5.34 o
   0   0   6        736.50       1170.08        12.32 o
   1   0   6        680.86       1160.52         7.95 o
   2   0   6       1768.78       2523.19        20.83 o
   3   0   6         55.49       1220.55        10.15 o
   4   0   6        116.21         64.17         2.15 o
   5   0   6         13.42        176.28         3.36 o
   6   0   6          8.33          8.42         2.66 o
   7   0   6         23.58         76.91         4.89 o
   8   0   6         13.72         11.32         3.34 o
   9   0   6         56.31         38.79         6.61 o
  -9   1   6          3.21          7.15         4.83 o
  -8   1   6         84.01         88.60         7.98 o
  -7   1   6        132.27         43.44         3.69 o
  -6   1   6         88.46        165.63         5.95 o
  -5   1   6        263.27        511.38         7.76 o
  -4   1   6        100.05        241.56         4.80 o
  -3   1   6       1429.81       1519.22        10.57 o
  -2   1   6        238.73        807.44         8.18 o
  -1   1   6       2301.50       1862.30        13.52 o
   0   1   6        293.43          9.59         1.20 o
   1   1   6       2301.67       1858.53         8.79 o
   2   1   6        238.47        805.16         7.01 o
   3   1   6       1429.59       1524.37         9.97 o
   4   1   6         99.87        244.15         4.71 o
   5   1   6        263.09        505.32         7.44 o
   6   1   6         88.51        176.39         5.83 o
   7   1   6        132.55         46.10         4.24 o
   8   1   6         84.24         87.08         6.94 o
   9   1   6          3.18          7.83         3.45 o
  -9   2   6          1.31          2.89         4.74 o
  -8   2   6         13.49         11.41         4.73 o
  -7   2   6        114.05        157.67         9.89 o
  -6   2   6         18.49          5.17         1.54 o
  -5   2   6        323.12        199.48         4.41 o
  -4   2   6        329.37        318.87         6.58 o
  -3   2   6       1951.76       3366.56        18.54 o
  -2   2   6        919.49       1689.41         9.02 o
  -1   2   6       2544.27        880.58         6.92 o
   0   2   6        103.17         11.82         0.75 o
   1   2   6       2543.51        877.39         6.64 o
   2   2   6        920.38       1693.94        10.02 o
   3   2   6       1951.65       3359.16        13.18 o
   4   2   6        329.18        326.37         5.27 o
   5   2   6        323.48        201.50         5.51 o
   6   2   6         18.49          7.09         2.32 o
   7   2   6        113.94        168.14         6.94 o
   8   2   6         13.46          5.92         4.26 o
   9   2   6          1.29          0.21         3.66 o
  -9   3   6         20.65         12.17         4.43 o
  -8   3   6          9.39         10.37         3.83 o
  -7   3   6        125.43        173.25        10.57 o
  -6   3   6        102.01        140.47         6.18 o
  -5   3   6         85.16         94.83         4.24 o
  -4   3   6         80.50        176.50         3.90 o
  -3   3   6        961.80        788.85         7.92 o
  -2   3   6        833.52        312.95         4.02 o
  -1   3   6        195.00        185.79         3.35 o
   0   3   6        570.90       1783.69         9.27 o
   1   3   6        194.71        185.09         3.07 o
   2   3   6        833.08        307.55         4.19 o
   3   3   6        962.47        778.80         8.89 o
   4   3   6         80.29        177.89         4.28 o
   5   3   6         84.95         87.27         3.09 o
   6   3   6        101.78        135.12         5.97 o
   7   3   6        125.17        167.28         7.73 o
   8   3   6          9.40          4.43         4.05 o
   9   3   6         20.58         13.28         4.72 o
  -8   4   6          9.41         18.37         4.22 o
  -7   4   6         84.69        107.10         7.12 o
  -6   4   6         47.32         37.68         4.34 o
  -5   4   6        170.34        226.83         5.08 o
  -4   4   6         50.05         75.50         3.13 o
  -3   4   6        242.42        168.10         5.49 o
  -2   4   6         95.29         93.83         2.93 o
  -1   4   6       1076.70        863.68         7.55 o
   0   4   6         47.33         56.57         1.95 o
   1   4   6       1078.14        865.37         8.40 o
   2   4   6         95.17         87.27         2.55 o
   3   4   6        242.54        163.84         4.36 o
   4   4   6         50.00         79.53         3.43 o
   5   4   6        170.43        235.05         6.70 o
   6   4   6         47.34         37.21         4.33 o
   7   4   6         84.53         96.47         8.78 o
   8   4   6          9.50         11.84         4.51 o
  -8   5   6         18.49         14.58         4.92 o
  -7   5   6         14.09         13.33         3.62 o
  -6   5   6          9.81          4.08         2.46 o
  -5   5   6          9.75         17.76         2.79 o
  -4   5   6        406.78        417.02         9.81 o
  -3   5   6        237.45        218.02         6.79 o
  -2   5   6        188.21        217.40         5.38 o
  -1   5   6        354.58        303.44         5.11 o
   0   5   6        130.42         83.27         2.77 o
   1   5   6        353.81        293.63         4.13 o
   2   5   6        188.80        202.81         5.49 o
   3   5   6        237.77        207.01         6.01 o
   4   5   6        406.21        409.16         6.51 o
   5   5   6          9.75         17.01         2.76 o
   6   5   6          9.74          5.08         3.47 o
   7   5   6         14.10         26.96         5.77 o
   8   5   6         18.48         16.98         7.04 o
  -7   6   6         10.86         12.09         4.77 o
  -6   6   6         10.78          7.34         2.93 o
  -5   6   6         30.80         34.74         3.65 o
  -4   6   6        189.51        263.89        10.07 o
  -3   6   6         11.20         10.87         2.91 o
  -2   6   6        971.97        799.78        11.30 o
  -1   6   6        143.67        159.69         4.39 o
   0   6   6         12.32          8.50         1.71 o
   1   6   6        143.29        159.17         4.04 o
   2   6   6        970.91        785.40        17.04 o
   3   6   6         11.16          2.67         1.31 o
   4   6   6        189.68        259.13        10.44 o
   5   6   6         30.83         40.25         5.15 o
   6   6   6         10.84          6.54         3.15 o
   7   6   6         10.96         18.98         5.58 o
  -7   7   6          4.01          5.96         6.00 o
  -6   7   6         41.47         19.74         4.72 o
  -5   7   6         12.84          2.88         2.84 o
  -4   7   6         10.07         17.72         3.31 o
  -3   7   6         85.14         66.54         4.12 o
  -2   7   6         46.13         43.54         3.21 o
  -1   7   6        249.70        191.22         5.90 o
   0   7   6        109.54        181.63         5.31 o
   1   7   6        249.80        179.53         5.08 o
   2   7   6         46.17         59.97         5.38 o
   3   7   6         85.15         71.87         6.45 o
   4   7   6         10.05         14.20         4.20 o
   5   7   6         12.77         -0.02         4.18 o
   6   7   6         41.30         20.23         4.26 o
   7   7   6          3.98         -0.24         4.94 o
  -6   8   6         10.39         12.91         4.51 o
  -5   8   6         96.60         52.16         5.57 o
  -4   8   6          3.80         15.35         3.53 o
  -3   8   6         33.66         65.15         5.00 o
  -2   8   6         66.54         80.92         4.38 o
  -1   8   6         17.21         25.70         2.74 o
   0   8   6         81.27         89.42         5.16 o
   1   8   6         17.29         26.97         3.78 o
   2   8   6         66.59         75.29         7.88 o
   3   8   6         33.62         65.98         6.32 o
   4   8   6          3.81         11.35         4.12 o
   5   8   6         96.41         62.05         6.53 o
   6   8   6         10.36          0.61         3.71 o
  -4   9   6         72.83        106.32        12.66 o
  -3   9   6          4.09          2.08         3.41 o
  -2   9   6         61.94         42.61         3.96 o
  -1   9   6          0.69          4.19         2.37 o
   0   9   6         51.95         34.73         4.28 o
   1   9   6          0.71          4.95         3.64 o
   2   9   6         61.92         51.89         5.84 o
   3   9   6          4.15          2.89         4.00 o
   4   9   6         72.95        108.73         8.50 o
  -3  10   6         24.57         29.20         6.04 o
  -2  10   6          1.84          7.21         3.87 o
  -1  10   6         16.19         39.18         5.35 o
   0  10   6          0.05          1.08         3.87 o
   1  10   6         16.18         28.47         5.16 o
   2  10   6          1.83          2.88         3.39 o
   3  10   6         24.51         20.66         4.39 o
   1   0   7       2673.52       3421.34        13.86 o
   2   0   7       3067.30       1911.08        13.67 o
   3   0   7         81.23        286.01         5.13 o
   4   0   7        171.82        113.40         3.97 o
   5   0   7         43.32          1.81         0.93 o
   6   0   7         93.19        248.66         6.76 o
   7   0   7        138.05         26.21         3.43 o
   8   0   7          7.19         23.76         4.43 o
   9   0   7         12.93         34.18         9.12 o
  -9   1   7          2.26          7.36         4.33 o
  -8   1   7         25.12         25.89         5.66 o
  -7   1   7         11.92         20.96         3.40 o
  -6   1   7        180.56         99.81         3.31 o
  -5   1   7         21.07         78.72         3.23 o
  -4   1   7         63.95         83.38         3.50 o
  -3   1   7       1538.30       2507.82        14.79 o
  -2   1   7       1571.77       2988.95        19.54 o
  -1   1   7         42.34        112.79         2.37 o
   0   1   7        545.81       1544.21         7.25 o
   1   1   7         41.86        112.02         3.27 o
   2   1   7       1572.61       3037.89        15.12 o
   3   1   7       1537.60       2483.96        13.70 o
   4   1   7         63.49         88.25         3.21 o
   5   1   7         21.10         70.13         2.87 o
   6   1   7        180.83         99.99         5.43 o
   7   1   7         12.03         18.56         3.31 o
   8   1   7         25.29         31.55         4.56 o
   9   1   7          2.25          8.45         5.06 o
  -9   2   7         84.79        111.24        12.07 o
  -8   2   7        141.46        163.18        10.88 o
  -7   2   7         23.67         50.65         6.11 o
  -6   2   7        540.74        563.48        13.30 o
  -5   2   7        339.46        308.77         6.06 o
  -4   2   7        228.45        356.92         7.65 o
  -3   2   7         54.97        554.93         5.86 o
  -2   2   7        884.97       1111.53         7.73 o
  -1   2   7       1955.96       1589.69        10.60 o
   0   2   7        165.45        541.38         4.43 o
   1   2   7       1954.20       1585.79         7.96 o
   2   2   7        884.20       1132.84         8.17 o
   3   2   7         54.98        564.21         7.92 o
   4   2   7        228.91        363.58         5.70 o
   5   2   7        338.94        315.18         6.87 o
   6   2   7        539.89        563.40         9.93 o
   7   2   7         23.62         54.13         4.42 o
   8   2   7        141.43        173.59         8.53 o
   9   2   7         84.72        127.87         9.20 o
  -8   3   7         14.68         26.63         4.78 o
  -7   3   7         12.98          5.73         3.73 o
  -6   3   7        166.50        110.24         5.00 o
  -5   3   7        264.29        369.09         7.49 o
  -4   3   7        657.77        441.13         5.77 o
  -3   3   7         75.71         56.59         2.25 o
  -2   3   7        248.87        440.55         4.74 o
  -1   3   7         46.56        122.37         2.76 o
   0   3   7       2038.06       1047.92         7.49 o
   1   3   7         46.74        123.08         2.53 o
   2   3   7        248.74        457.61         5.02 o
   3   3   7         75.97         58.08         3.27 o
   4   3   7        658.85        453.01         5.74 o
   5   3   7        264.13        361.65         7.02 o
   6   3   7        166.44        104.08         5.46 o
   7   3   7         12.95          6.90         2.78 o
   8   3   7         14.61         30.66         5.36 o
  -8   4   7         27.03         29.92         4.77 o
  -7   4   7         33.43         18.55         4.00 o
  -6   4   7         84.55        100.12         6.20 o
  -5   4   7        423.34        575.59         9.48 o
  -4   4   7         78.04         53.21         3.06 o
  -3   4   7         65.03         34.11         4.59 o
  -2   4   7         28.08         41.51         2.07 o
  -1   4   7         22.73         50.48         2.01 o
   0   4   7          0.86          0.87         0.95 o
   1   4   7         22.82         52.92         2.25 o
   2   4   7         28.18         36.80         1.97 o
   3   4   7         64.99         37.66         2.60 o
   4   4   7         78.17         49.77         2.87 o
   5   4   7        423.71        564.27        10.50 o
   6   4   7         84.59        101.72         7.78 o
   7   4   7         33.46         17.87         5.04 o
   8   4   7         27.01         26.64         6.30 o
  -8   5   7         39.09          9.34         4.73 o
  -7   5   7         56.89         58.11         7.04 o
  -6   5   7         31.51         29.17         3.18 o
  -5   5   7         81.44         72.10         4.56 o
  -4   5   7        325.85        288.97         8.31 o
  -3   5   7        222.68        238.74         7.03 o
  -2   5   7        455.87        460.13         7.70 o
  -1   5   7        230.29        308.55         4.92 o
   0   5   7        274.14        844.30         8.64 o
   1   5   7        230.65        315.86         6.04 o
   2   5   7        455.02        446.23         5.89 o
   3   5   7        222.32        227.63         5.40 o
   4   5   7        325.80        295.77         7.09 o
   5   5   7         81.47         78.83         4.34 o
   6   5   7         31.56         33.20         4.44 o
   7   5   7         57.00         78.56         8.64 o
   8   5   7         39.29         19.26         5.85 o
  -7   6   7         37.57         27.18         5.54 o
  -6   6   7         19.02         10.29         3.95 o
  -5   6   7          4.17         -2.32         2.60 o
  -4   6   7        354.47        297.66         8.88 o
  -3   6   7        467.50        503.33        10.80 o
  -2   6   7        943.65       1023.00        12.43 o
  -1   6   7        144.45        161.80         4.41 o
   0   6   7          6.41          2.42         1.54 o
   1   6   7        144.34        157.67         3.02 o
   2   6   7        944.17       1007.37        22.24 o
   3   6   7        467.58        493.37        12.52 o
   4   6   7        354.01        299.90        12.34 o
   5   6   7          4.16          1.08         3.51 o
   6   6   7         19.04         11.03         3.74 o
   7   6   7         37.47         39.09         7.07 o
  -6   7   7          0.40          4.75         4.29 o
  -5   7   7          5.60         -1.63         2.80 o
  -4   7   7         56.75         92.02         5.49 o
  -3   7   7        254.65        272.04         8.57 o
  -2   7   7         20.14         34.76         3.04 o
  -1   7   7        664.47        665.05        14.42 o
   0   7   7          1.36          1.94         1.84 o
   1   7   7        663.96        645.30        11.71 o
   2   7   7         20.07         34.92         6.06 o
   3   7   7        254.49        264.30        12.70 o
   4   7   7         56.70         83.95         6.75 o
   5   7   7          5.64         -3.83         3.70 o
   6   7   7          0.40         -5.83         3.89 o
  -6   8   7         27.12         35.79         9.63 o
  -5   8   7          2.69         -2.33         4.10 o
  -4   8   7         23.38         22.70         5.81 o
  -3   8   7        116.56        166.60         6.42 o
  -2   8   7         27.49         40.34         3.37 o
  -1   8   7        124.98        140.41         5.78 o
   0   8   7         99.75         97.78         5.90 o
   1   8   7        124.98        139.67         8.50 o
   2   8   7         27.60         51.72         6.09 o
   3   8   7        116.66        169.81         9.57 o
   4   8   7         23.26         18.23         4.17 o
   5   8   7          2.69          2.82         5.26 o
   6   8   7         27.06         31.91         6.06 o
  -4   9   7         52.06         68.39         9.98 o
  -3   9   7         14.61          7.08         4.86 o
  -2   9   7          4.17         11.05         2.62 o
  -1   9   7         65.10         91.81         5.04 o
   0   9   7        107.14         69.30         5.51 o
   1   9   7         65.10         80.19         6.91 o
   2   9   7          4.18         15.55         4.28 o
   3   9   7         14.57         12.14         3.67 o
   4   9   7         52.00         59.93         6.74 o
  -2  10   7          0.35         -2.50         4.70 o
  -1  10   7          3.26          8.95         3.58 o
   0  10   7         16.34         17.53         4.22 o
   1  10   7          3.22          4.28         4.78 o
   2  10   7          0.35         -0.29         4.18 o
   0   0   8        790.69        855.36         9.67 o
   1   0   8        495.67        543.71         5.44 o
   2   0   8         32.95        199.82         3.69 o
   3   0   8       2655.11       2084.68        16.20 o
   4   0   8        109.30         36.26         2.49 o
   5   0   8          6.19          6.05         1.24 o
   6   0   8        135.54        195.48         5.65 o
   7   0   8         59.29          3.84         2.82 o
   8   0   8          9.10          2.69         4.60 o
   9   0   8          4.81         -1.01         4.16 o
  -9   1   8          6.22          5.26         4.55 o
  -8   1   8        112.52        178.79        11.23 o
  -7   1   8         11.64         15.05         3.23 o
  -6   1   8          5.76         36.74         2.32 o
  -5   1   8         24.29          8.00         1.18 o
  -4   1   8         63.00        181.86         5.75 o
  -3   1   8       1153.38        824.80         7.97 o
  -2   1   8        242.88         28.73         1.99 o
  -1   1   8       1571.28       1129.28         6.60 o
   0   1   8        909.93        213.41         3.19 o
   1   1   8       1570.37       1128.86         7.13 o
   2   1   8        242.60         26.77         1.70 o
   3   1   8       1152.11        838.05         7.51 o
   4   1   8         62.69        183.77         4.56 o
   5   1   8         24.44          9.09         1.86 o
   6   1   8          5.73         40.15         4.00 o
   7   1   8         11.59         23.87         4.54 o
   8   1   8        112.68        211.41        10.43 o
   9   1   8          6.16          5.95         4.13 o
  -9   2   8         16.49         17.10         6.03 o
  -8   2   8         78.74         80.10         8.01 o
  -7   2   8        124.44         92.68         7.76 o
  -6   2   8        522.60        517.46        10.25 o
  -5   2   8        173.60        395.18         8.11 o
  -4   2   8        360.91        416.63         7.51 o
  -3   2   8         24.86        165.63         3.68 o
  -2   2   8       1197.87       1115.57        10.74 o
  -1   2   8       1468.89       2083.82        13.66 o
   0   2   8       1407.24       1702.69         8.98 o
   1   2   8       1468.56       2063.34         9.79 o
   2   2   8       1195.67       1110.44         9.16 o
   3   2   8         25.00        169.22         4.74 o
   4   2   8        360.18        409.72         6.92 o
   5   2   8        173.42        404.56         9.32 o
   6   2   8        523.07        524.93         9.70 o
   7   2   8        124.50         92.80         5.52 o
   8   2   8         78.70         97.58         6.47 o
   9   2   8         16.54         20.30         5.85 o
  -8   3   8         69.19         59.94         6.17 o
  -7   3   8         28.69         60.74         5.53 o
  -6   3   8        135.91         95.15         4.77 o
  -5   3   8        195.88         80.28         3.72 o
  -4   3   8          7.91         33.79         2.75 o
  -3   3   8         15.36         51.37         2.34 o
  -2   3   8        374.71        500.10         6.49 o
  -1   3   8        508.44        276.63         4.34 o
   0   3   8        503.22        253.18         3.30 o
   1   3   8        508.96        286.79         3.27 o
   2   3   8        374.28        504.65         6.83 o
   3   3   8         15.28         50.71         2.05 o
   4   3   8          8.06         31.87         2.08 o
   5   3   8        195.67         78.48         3.70 o
   6   3   8        136.30         91.11         5.24 o
   7   3   8         28.62         52.86         4.46 o
   8   3   8         69.21         56.63         7.17 o
  -8   4   8          4.13          8.34         3.62 o
  -7   4   8         38.47         22.12         4.20 o
  -6   4   8         54.80         58.50         5.01 o
  -5   4   8         20.70         79.26         4.33 o
  -4   4   8        337.88        284.47         6.32 o
  -3   4   8        398.49        341.39         6.78 o
  -2   4   8         76.84         69.59         2.57 o
  -1   4   8         83.31        429.26         5.90 o
   0   4   8          2.66          1.23         0.80 o
   1   4   8         83.59        434.35         6.66 o
   2   4   8         76.94         66.63         2.72 o
   3   4   8        399.21        356.34        11.21 o
   4   4   8        338.05        276.81         6.98 o
   5   4   8         20.79         68.25         5.32 o
   6   4   8         54.68         58.02         4.92 o
   7   4   8         38.68         21.23         6.38 o
   8   4   8          4.13         -7.51        23.07 o
  -8   5   8          8.87          9.89         7.20 o
  -7   5   8         18.83         23.52         6.32 o
  -6   5   8          5.52          8.94         2.75 o
  -5   5   8        190.99        271.69         8.19 o
  -4   5   8        244.98        222.30         7.20 o
  -3   5   8        127.35         99.72         4.75 o
  -2   5   8         92.08         76.79         3.23 o
  -1   5   8         70.87        132.33         3.30 o
   0   5   8         60.44         81.06         2.84 o
   1   5   8         70.97        133.07         4.02 o
   2   5   8         92.24         77.59         2.54 o
   3   5   8        127.35        100.11         5.00 o
   4   5   8        244.51        204.28         6.81 o
   5   5   8        190.98        260.69         8.72 o
   6   5   8          5.58         10.44         3.61 o
   7   5   8         18.76         45.05         8.54 o
   8   5   8          8.81          4.47         5.42 o
  -7   6   8          6.94         20.96         7.09 o
  -6   6   8         44.68         41.04         5.45 o
  -5   6   8         54.49         89.46         5.37 o
  -4   6   8         67.31        160.52         7.90 o
  -3   6   8        385.10        380.90         9.46 o
  -2   6   8        746.03        559.32         9.37 o
  -1   6   8         98.74         53.19         2.71 o
   0   6   8          5.85          8.15         1.53 o
   1   6   8         98.65         47.37         2.74 o
   2   6   8        745.87        551.91         8.57 o
   3   6   8        384.70        371.21        12.42 o
   4   6   8         67.35        168.05         7.81 o
   5   6   8         54.36         96.76         6.97 o
   6   6   8         44.56         43.12         5.08 o
   7   6   8          6.95          5.34         4.78 o
  -6   7   8         10.29         -1.07         9.19 o
  -5   7   8          6.26          5.67         2.80 o
  -4   7   8         31.09         14.58         3.21 o
  -3   7   8         48.23         73.56         4.86 o
  -2   7   8        250.10        142.66         5.18 o
  -1   7   8        251.84        189.72         5.74 o
   0   7   8        138.01        277.31         7.85 o
   1   7   8        251.48        196.97         6.52 o
   2   7   8        250.60        146.12         8.33 o
   3   7   8         48.15         78.89         7.69 o
   4   7   8         31.12         10.28         3.72 o
   5   7   8          6.19          0.31         3.34 o
   6   7   8         10.26          3.21         3.63 o
  -5   8   8          9.45         12.63         4.87 o
  -4   8   8          8.95          4.10         3.91 o
  -3   8   8         32.74         26.88         3.22 o
  -2   8   8        194.55        241.43         7.94 o
  -1   8   8         38.23         85.96         4.69 o
   0   8   8         81.43         98.84         5.36 o
   1   8   8         38.13         87.39         6.22 o
   2   8   8        194.85        265.60        13.11 o
   3   8   8         32.90         30.44         5.41 o
   4   8   8          8.95          1.85         3.86 o
   5   8   8          9.36         11.63         5.53 o
  -4   9   8         13.54         17.18        14.31 o
  -3   9   8          9.28         13.65         5.41 o
  -2   9   8         13.08          5.95         2.80 o
  -1   9   8         14.95         22.42         3.14 o
   0   9   8          1.64         -0.92         3.03 o
   1   9   8         15.00         23.25         4.66 o
   2   9   8         13.10         11.58         4.36 o
   3   9   8          9.23          5.84         3.79 o
   4   9   8         13.48          9.87         4.54 o
  -2  10   8          2.28         15.41         6.37 o
  -1  10   8          7.00          6.24         3.62 o
   0  10   8         22.21         19.25         4.39 o
   1  10   8          6.98         12.87         4.54 o
   2  10   8          2.28         10.69         4.81 o
   1   0   9        432.02        187.49         3.44 o
   2   0   9         12.36          4.97         1.18 o
   3   0   9        926.52       1556.65        12.25 o
   4   0   9          4.65          3.52         1.53 o
   5   0   9        139.96         89.39         3.36 o
   6   0   9         45.71         32.81         3.18 o
   7   0   9         54.70         54.91         4.42 o
   8   0   9         84.72         65.69         7.09 o
   9   0   9          1.80          2.26         5.11 o
  -9   1   9          4.70          0.41         4.18 o
  -8   1   9         76.35         87.89         8.32 o
  -7   1   9        113.16        108.49         6.57 o
  -6   1   9        101.35        122.33         5.21 o
  -5   1   9        501.19        372.28         6.95 o
  -4   1   9        211.38        349.19         6.23 o
  -3   1   9        258.42        391.65         5.70 o
  -2   1   9       1338.20        977.19        11.69 o
  -1   1   9        747.08       1569.93         9.64 o
   0   1   9        138.16        186.93         3.29 o
   1   1   9        745.88       1571.67         8.87 o
   2   1   9       1337.34        969.24         9.03 o
   3   1   9        259.28        389.63         5.54 o
   4   1   9        211.32        347.14         6.40 o
   5   1   9        501.63        387.10         7.23 o
   6   1   9        101.36        126.16         6.79 o
   7   1   9        113.17        123.92         6.63 o
   8   1   9         76.47         79.82         5.32 o
   9   1   9          4.65          6.35         4.22 o
  -9   2   9         23.45         40.00        10.69 o
  -8   2   9         15.89         14.02         4.82 o
  -7   2   9        100.62        101.33         6.56 o
  -6   2   9        168.00        196.60         5.68 o
  -5   2   9         38.03         36.25         2.52 o
  -4   2   9         67.80        149.98         3.61 o
  -3   2   9        137.72        349.54         6.37 o
  -2   2   9       1306.88       1662.01        11.92 o
  -1   2   9       2546.77       2964.18        14.64 o
   0   2   9       1280.01       1749.14        10.24 o
   1   2   9       2547.46       2949.15        16.69 o
   2   2   9       1305.56       1649.84        13.14 o
   3   2   9        137.61        350.02         6.93 o
   4   2   9         67.79        157.18         4.56 o
   5   2   9         38.16         35.00         2.63 o
   6   2   9        168.41        189.51         7.64 o
   7   2   9        100.61        100.83         7.62 o
   8   2   9         15.91         14.51         3.60 o
   9   2   9         23.49         25.71         6.13 o
  -8   3   9          7.86         12.50         4.11 o
  -7   3   9         11.29          2.69         3.46 o
  -6   3   9        135.97        198.32         8.37 o
  -5   3   9        318.46        273.78         5.56 o
  -4   3   9         28.07         23.54         2.14 o
  -3   3   9         71.17         98.22         3.37 o
  -2   3   9         46.41        232.69         4.50 o
  -1   3   9        199.97        684.23        10.71 o
   0   3   9       1205.07        330.80         9.21 o
   1   3   9        200.04        694.30         6.48 o
   2   3   9         46.27        239.08         5.55 o
   3   3   9         71.02         93.99         4.51 o
   4   3   9         28.04         22.89         3.53 o
   5   3   9        319.49        292.42         7.00 o
   6   3   9        136.02        178.05         7.68 o
   7   3   9         11.29          1.82         2.91 o
   8   3   9          7.81          0.27         4.16 o
  -8   4   9         30.92         47.17         6.61 o
  -7   4   9          0.73          9.32         3.65 o
  -6   4   9        303.88        181.13         7.97 o
  -5   4   9         16.98         29.39         3.31 o
  -4   4   9        127.82        159.98         4.88 o
  -3   4   9        212.73        203.36         5.48 o
  -2   4   9        420.79        374.69         6.33 o
  -1   4   9        616.62        560.21         6.58 o
   0   4   9        187.40        324.98         4.86 o
   1   4   9        616.02        562.64         7.72 o
   2   4   9        420.21        377.89         6.87 o
   3   4   9        211.83        192.64         5.06 o
   4   4   9        127.52        151.73         6.61 o
   5   4   9         17.00         33.50         3.96 o
   6   4   9        303.91        185.25         8.07 o
   7   4   9          0.74         12.01         4.82 o
   8   4   9         30.95         44.10         9.28 o
  -8   5   9         14.94          1.23         4.96 o
  -7   5   9          0.27         -0.02         4.47 o
  -6   5   9          7.38         14.62         5.02 o
  -5   5   9         94.03         44.06         3.92 o
  -4   5   9        145.56        162.79         6.28 o
  -3   5   9        290.55        340.80         8.26 o
  -2   5   9         55.52        103.93         3.61 o
  -1   5   9         80.38        305.44         5.32 o
   0   5   9        486.00        911.51         8.61 o
   1   5   9         80.05        308.13         5.73 o
   2   5   9         55.67        102.82         4.09 o
   3   5   9        290.33        333.92         9.61 o
   4   5   9        145.40        154.92         7.23 o
   5   5   9         94.13         45.53         4.05 o
   6   5   9          7.36         19.74         4.42 o
   7   5   9          0.26         -1.87         4.40 o
   8   5   9         14.95          9.42         6.47 o
  -7   6   9          1.01          5.63         5.29 o
  -6   6   9          1.36         15.03         3.19 o
  -5   6   9         42.22         34.30         4.96 o
  -4   6   9         17.76          2.32         2.49 o
  -3   6   9        399.21        469.08        10.41 o
  -2   6   9        867.35       1053.06        12.54 o
  -1   6   9        155.32        144.46         3.96 o
   0   6   9        954.20        525.03         7.99 o
   1   6   9        155.49        143.71         4.69 o
   2   6   9        866.57       1027.98        16.12 o
   3   6   9        399.42        455.69        13.68 o
   4   6   9         17.75          0.20         3.21 o
   5   6   9         42.26         47.15         4.80 o
   6   6   9          1.34          7.01         3.80 o
   7   6   9          1.00          1.02         4.77 o
  -6   7   9          9.68         -3.68         5.20 o
  -5   7   9         21.18         11.82         3.30 o
  -4   7   9         19.36         16.58         3.14 o
  -3   7   9         22.01         26.19         3.31 o
  -2   7   9         92.39        115.30         4.70 o
  -1   7   9         69.17         75.70         3.89 o
   0   7   9        336.44        390.19        10.95 o
   1   7   9         69.23         71.07         4.23 o
   2   7   9         92.69        117.35         7.60 o
   3   7   9         22.10         34.29         5.03 o
   4   7   9         19.45          7.75         3.89 o
   5   7   9         21.12         17.30         3.92 o
   6   7   9          9.73          5.39         3.88 o
  -5   8   9         19.90         36.89         5.86 o
  -4   8   9         60.87         40.45         6.24 o
  -3   8   9        114.45        161.66        10.06 o
  -2   8   9         24.54         42.59         4.47 o
  -1   8   9        141.33        153.63         6.49 o
   0   8   9          6.91         43.05         3.89 o
   1   8   9        141.24        140.95         7.05 o
   2   8   9         24.38         46.57         5.91 o
   3   8   9        114.37        166.33         9.61 o
   4   8   9         60.76         32.58         4.86 o
   5   8   9         19.93         33.94         5.38 o
  -4   9   9          1.12         -5.59         6.58 o
  -3   9   9          1.45          8.93         7.14 o
  -2   9   9          1.01         20.83         3.45 o
  -1   9   9         29.58         30.82         3.88 o
   0   9   9          6.85         28.61         4.67 o
   1   9   9         29.64         21.66         4.75 o
   2   9   9          1.03         14.63         4.36 o
   3   9   9          1.44          9.15         4.20 o
   4   9   9          1.13         -0.34         3.75 o
  -2  10   9         24.95         10.15         4.63 o
  -1  10   9         14.71         19.41         4.38 o
   0  10   9          0.87         21.50         4.84 o
   1  10   9         14.66         10.24         4.36 o
   2  10   9         25.03         26.84         5.18 o
   0   0  10        425.90       1588.36        12.97 o
   1   0  10          2.98        372.01         5.02 o
   2   0  10       1215.07        757.37         7.04 o
   3   0  10         51.71        100.32         3.17 o
   4   0  10       1172.20       1149.41        15.46 o
   5   0  10        895.18        921.16        10.77 o
   6   0  10         25.75         49.89         4.56 o
   7   0  10        107.42         96.19         5.48 o
   8   0  10          0.51         -1.09         3.94 o
   9   0  10          3.15          3.44         3.57 o
  -9   1  10          4.68          0.21         4.07 o
  -8   1  10         32.64         20.55         5.20 o
  -7   1  10        231.37        270.55         9.99 o
  -6   1  10        114.48         62.18         4.01 o
  -5   1  10         65.52         28.12         2.20 o
  -4   1  10        324.48        399.02         6.81 o
  -3   1  10        520.71        807.80         8.72 o
  -2   1  10        951.72        577.19         8.72 o
  -1   1  10        585.41        257.24         3.56 o
   0   1  10        383.77        723.76         6.76 o
   1   1  10        583.66        263.04         4.45 o
   2   1  10        951.58        568.41         5.97 o
   3   1  10        520.31        804.87         8.12 o
   4   1  10        325.22        410.70         7.10 o
   5   1  10         65.48         29.09         2.49 o
   6   1  10        114.43         62.58         4.21 o
   7   1  10        231.24        297.62         8.94 o
   8   1  10         32.56         35.46         3.90 o
   9   1  10          4.65         -0.56         3.74 o
  -8   2  10         56.35         66.60         7.44 o
  -7   2  10        131.03         75.02         5.86 o
  -6   2  10         69.26         74.04         3.72 o
  -5   2  10        128.77         67.23         2.73 o
  -4   2  10        147.60         96.45         3.05 o
  -3   2  10         95.32        277.83         4.42 o
  -2   2  10        787.99        324.11         4.41 o
  -1   2  10       1134.93       1429.15        11.48 o
   0   2  10        377.94       2095.05        12.28 o
   1   2  10       1136.27       1430.21        10.87 o
   2   2  10        788.44        324.86         6.38 o
   3   2  10         95.28        273.12         5.49 o
   4   2  10        147.59         94.67         3.94 o
   5   2  10        128.89         73.66         3.24 o
   6   2  10         69.46         70.52         6.36 o
   7   2  10        131.01         73.85         4.92 o
   8   2  10         56.53         73.99         5.34 o
  -8   3  10         78.28         82.56         6.82 o
  -7   3  10         97.60        115.08         7.11 o
  -6   3  10        152.59        233.92        10.69 o
  -5   3  10         81.99         81.80         4.04 o
  -4   3  10        157.53         61.97         2.97 o
  -3   3  10        354.81        183.81         4.31 o
  -2   3  10        510.58        643.56        10.17 o
  -1   3  10        135.53         74.90         3.48 o
   0   3  10       5006.13       4145.46        18.31 o
   1   3  10        135.37         80.50         3.51 o
   2   3  10        510.52        661.07        10.09 o
   3   3  10        355.35        187.50         4.72 o
   4   3  10        157.28         56.62         2.97 o
   5   3  10         81.94         79.26         3.84 o
   6   3  10        152.74        216.84         8.53 o
   7   3  10         97.74         96.42         6.26 o
   8   3  10         78.32         80.76         7.30 o
  -8   4  10          1.24         13.61         5.13 o
  -7   4  10        228.81        235.28         9.88 o
  -6   4  10        121.29        151.16         7.29 o
  -5   4  10        715.37        681.94        12.01 o
  -4   4  10        411.63        601.45         8.03 o
  -3   4  10        977.99        773.59        13.57 o
  -2   4  10        181.67        281.27         5.44 o
  -1   4  10        514.53        522.70         7.03 o
   0   4  10         40.68        340.37         6.31 o
   1   4  10        514.90        508.41         5.97 o
   2   4  10        181.50        290.40         6.46 o
   3   4  10        977.25        776.51         9.59 o
   4   4  10        412.16        603.41        10.86 o
   5   4  10        715.42        681.61        14.27 o
   6   4  10        121.39        152.10         7.48 o
   7   4  10        228.20        242.67        11.74 o
   8   4  10          1.26          6.18         6.48 o
  -7   5  10         34.41         22.18         5.02 o
  -6   5  10        158.59        143.05         9.92 o
  -5   5  10         15.48         47.77         3.95 o
  -4   5  10        853.11        752.23        12.74 o
  -3   5  10        219.63        476.74         8.76 o
  -2   5  10        607.79        547.47         7.83 o
  -1   5  10         23.97         55.60         2.92 o
   0   5  10         20.26         19.30         1.90 o
   1   5  10         23.90         49.08         2.78 o
   2   5  10        607.25        539.89         9.36 o
   3   5  10        219.33        478.76         8.66 o
   4   5  10        852.22        773.31        15.18 o
   5   5  10         15.51         44.11         3.91 o
   6   5  10        158.36        137.81         9.04 o
   7   5  10         34.43         30.11         5.88 o
  -7   6  10          2.50         10.73         6.24 o
  -6   6  10          0.41          0.51         3.80 o
  -5   6  10         45.43         58.13         4.47 o
  -4   6  10         12.38         38.77         4.66 o
  -3   6  10         71.74         57.89         5.04 o
  -2   6  10        132.17        198.17         5.32 o
  -1   6  10        201.11        174.91         5.35 o
   0   6  10        199.83         50.29         2.44 o
   1   6  10        201.69        173.53         4.75 o
   2   6  10        132.14        196.06         6.97 o
   3   6  10         71.69         63.40         5.35 o
   4   6  10         12.42         46.19         4.37 o
   5   6  10         45.35         58.24         5.29 o
   6   6  10          0.41          4.16         3.80 o
   7   6  10          2.50          2.14         4.80 o
  -6   7  10          7.74          2.11         4.02 o
  -5   7  10          2.16         12.76         3.66 o
  -4   7  10         85.60         91.69         6.36 o
  -3   7  10         48.03        116.37         5.80 o
  -2   7  10         30.19         43.20         3.08 o
  -1   7  10        153.12        209.29         6.51 o
   0   7  10        248.46        249.72         8.73 o
   1   7  10        153.18        201.04         6.24 o
   2   7  10         30.24         40.50         4.78 o
   3   7  10         48.22        117.05         7.03 o
   4   7  10         85.77        101.21         6.74 o
   5   7  10          2.19          6.28         3.86 o
   6   7  10          7.75          9.56         5.58 o
  -5   8  10         13.02         13.01         3.79 o
  -4   8  10         11.82          3.26         4.05 o
  -3   8  10         10.26          8.70         4.72 o
  -2   8  10         26.03         49.45         5.45 o
  -1   8  10         28.59         21.26         3.91 o
   0   8  10         43.89         70.35         4.69 o
   1   8  10         28.64         24.27         5.21 o
   2   8  10         26.06         46.37         5.77 o
   3   8  10         10.22         12.99         4.63 o
   4   8  10         11.68          5.72         3.75 o
   5   8  10         12.95          0.71         3.69 o
  -4   9  10         10.82          0.00         5.77 o
  -3   9  10         52.26         51.23         6.91 o
  -2   9  10         23.12         28.20         4.16 o
  -1   9  10         26.43         36.95         4.55 o
   0   9  10          3.25         20.32         4.68 o
   1   9  10         26.42         30.58         4.88 o
   2   9  10         23.05         19.23         4.65 o
   3   9  10         52.23         58.19         6.56 o
   4   9  10         10.83          8.13         3.83 o
  -1  10  10         13.22         15.07         5.81 o
   0  10  10         30.18         15.50         6.91 o
   1  10  10         13.26         20.03         5.19 o
   1   0  11        283.36        426.76         4.93 o
   2   0  11        128.38        204.95         4.31 o
   3   0  11       2940.24       1775.37        13.81 o
   4   0  11        122.24         18.66         2.33 o
   5   0  11        771.54       1374.02        13.19 o
   6   0  11         68.55         26.92         3.29 o
   7   0  11         91.51        125.18         6.24 o
   8   0  11          0.02         -0.33         3.99 o
   9   0  11         20.04          7.69         4.20 o
  -9   1  11          2.11          2.49         4.17 o
  -8   1  11          9.14          0.28         5.14 o
  -7   1  11         50.13         73.49         5.71 o
  -6   1  11        252.88        319.34         8.34 o
  -5   1  11        175.67        241.71         5.48 o
  -4   1  11        900.80        527.26         7.97 o
  -3   1  11       1038.87        449.52         6.79 o
  -2   1  11       1831.51        590.59         6.83 o
  -1   1  11       2310.89       2459.79        11.22 o
   0   1  11       1797.41       3801.25        24.27 o
   1   1  11       2308.74       2443.26        12.46 o
   2   1  11       1832.29        600.48         8.90 o
   3   1  11       1038.89        442.49         7.57 o
   4   1  11        902.22        527.90         8.25 o
   5   1  11        175.60        256.23         6.36 o
   6   1  11        252.81        306.63         7.92 o
   7   1  11         50.27         69.20         4.82 o
   8   1  11          9.09          2.59         2.55 o
   9   1  11          2.10          8.41         4.63 o
  -8   2  11         26.20         28.60         5.92 o
  -7   2  11          6.50          5.57         2.86 o
  -6   2  11        114.70        148.21         5.88 o
  -5   2  11         26.82         75.56         4.81 o
  -4   2  11        648.90        495.28         7.21 o
  -3   2  11        209.22        317.45         5.18 o
  -2   2  11        798.51        422.51         5.64 o
  -1   2  11        725.22        952.56         9.08 o
   0   2  11       2338.57       3233.10        13.33 o
   1   2  11        727.25        948.65        10.36 o
   2   2  11        797.21        407.47         8.65 o
   3   2  11        208.89        308.43         7.73 o
   4   2  11        648.91        502.77         8.60 o
   5   2  11         26.80         76.68         3.36 o
   6   2  11        114.66        135.91         5.74 o
   7   2  11          6.54          2.72         2.50 o
   8   2  11         26.21         33.68         3.85 o
  -8   3  11         74.45         61.56         6.19 o
  -7   3  11         57.87         71.67         5.84 o
  -6   3  11        171.72        275.77        11.59 o
  -5   3  11        187.30        206.91         8.72 o
  -4   3  11        151.48        386.48         6.93 o
  -3   3  11        131.50         76.22         2.89 o
  -2   3  11        242.70        160.72         5.51 o
  -1   3  11        540.04        689.55         8.88 o
   0   3  11         23.62          8.08         1.17 o
   1   3  11        540.11        689.06         8.63 o
   2   3  11        242.51        177.81         5.67 o
   3   3  11        131.74         75.41         3.77 o
   4   3  11        151.80        383.12         7.40 o
   5   3  11        187.64        232.39         6.17 o
   6   3  11        171.34        281.48         8.92 o
   7   3  11         57.96         63.82         5.00 o
   8   3  11         74.30         61.61         5.43 o
  -8   4  11          9.44         13.36         7.11 o
  -7   4  11         26.94         28.97         5.70 o
  -6   4  11        121.03        166.84         7.66 o
  -5   4  11         86.45        147.69         5.87 o
  -4   4  11        215.64        210.07         5.30 o
  -3   4  11        281.66        375.07         7.06 o
  -2   4  11         70.37         84.58         3.00 o
  -1   4  11        261.54        267.79         5.15 o
   0   4  11          3.38          1.64         1.23 o
   1   4  11        261.47        274.14         5.65 o
   2   4  11         70.09         93.59         3.97 o
   3   4  11        282.10        366.91         7.54 o
   4   4  11        215.75        223.73         8.17 o
   5   4  11         86.50        165.46         6.93 o
   6   4  11        121.15        169.16         7.31 o
   7   4  11         26.87         19.13         5.75 o
   8   4  11          9.43          2.99         3.70 o
  -7   5  11         42.57         46.27         8.33 o
  -6   5  11          5.65          3.97         3.53 o
  -5   5  11         84.01        130.47         6.92 o
  -4   5  11         81.51        130.24         6.38 o
  -3   5  11        557.95        349.83         7.51 o
  -2   5  11         12.96          8.61         2.14 o
  -1   5  11        219.45        379.66         6.59 o
   0   5  11         23.89         58.51         3.07 o
   1   5  11        218.59        374.92         6.20 o
   2   5  11         12.91          7.49         1.84 o
   3   5  11        558.05        369.96        10.41 o
   4   5  11         81.59        133.34         7.95 o
   5   5  11         84.06        135.96         5.66 o
   6   5  11          5.66         10.11         4.14 o
   7   5  11         42.70         40.57         5.14 o
  -7   6  11          0.23          6.89         7.46 o
  -6   6  11         25.94         40.77         6.09 o
  -5   6  11         65.63         54.57         5.63 o
  -4   6  11         20.06         28.04         3.34 o
  -3   6  11         55.38        109.77         5.22 o
  -2   6  11        424.79        392.21         7.19 o
  -1   6  11        140.99         97.43         3.82 o
   0   6  11        367.35        586.20         8.39 o
   1   6  11        140.92         96.30         4.20 o
   2   6  11        425.48        399.93        10.15 o
   3   6  11         55.21        104.47         6.45 o
   4   6  11         20.11         25.25         4.10 o
   5   6  11         65.62         50.27         3.98 o
   6   6  11         25.99         45.89         5.62 o
   7   6  11          0.22         -1.67         4.09 o
  -6   7  11          7.69          1.46         4.28 o
  -5   7  11          8.34         18.77         4.02 o
  -4   7  11         21.13         13.03         3.60 o
  -3   7  11         16.14         23.10         3.81 o
  -2   7  11         21.85         13.98         2.36 o
  -1   7  11         15.59         28.35         3.80 o
   0   7  11         22.75         11.95         2.87 o
   1   7  11         15.45         27.93         3.31 o
   2   7  11         21.97         10.00         3.18 o
   3   7  11         16.12         20.72         4.02 o
   4   7  11         21.17         11.78         3.29 o
   5   7  11          8.31         15.92         4.05 o
   6   7  11          7.67         10.65         5.10 o
  -5   8  11          5.76          5.33         4.41 o
  -4   8  11         23.60         25.26         5.26 o
  -3   8  11        152.77        212.55        11.52 o
  -2   8  11         20.08         18.79         3.65 o
  -1   8  11         58.49         65.91         5.63 o
   0   8  11         48.30         94.17         6.02 o
   1   8  11         58.41         73.72         6.78 o
   2   8  11         20.11         17.46         4.53 o
   3   8  11        152.55        205.55        10.78 o
   4   8  11         23.64         35.44         5.50 o
   5   8  11          5.81          1.03         3.62 o
  -4   9  11         13.87         22.22         5.84 o
  -3   9  11          0.26          1.97         4.80 o
  -2   9  11         87.53        105.98         6.70 o
  -1   9  11         34.80         17.25         3.80 o
   0   9  11          1.05          8.49         4.07 o
   1   9  11         34.74         12.67         4.46 o
   2   9  11         87.56        110.88         8.36 o
   3   9  11          0.28         -1.96         3.92 o
   4   9  11         13.95         20.37         4.58 o
  -1  10  11          7.30         15.00         4.45 o
   0  10  11         77.33         50.63         6.13 o
   1  10  11          7.38         12.44         6.76 o
   0   0  12         75.81        315.09         5.85 o
   1   0  12        145.30        133.94         2.97 o
   2   0  12        259.35         12.39         1.60 o
   3   0  12       2238.86       1827.15        15.40 o
   4   0  12          6.02        317.23         7.29 o
   5   0  12         91.21         83.90         3.65 o
   6   0  12        265.00         69.44         4.68 o
   7   0  12          4.94         37.96         3.30 o
   8   0  12         17.95         92.14         6.43 o
  -8   1  12         17.28         21.36         4.87 o
  -7   1  12         52.64         74.98         5.09 o
  -6   1  12         56.58         15.87         3.54 o
  -5   1  12        414.67        314.16         7.04 o
  -4   1  12        233.37         27.58         2.53 o
  -3   1  12       1827.00       2707.69        19.16 o
  -2   1  12        827.52       1436.84        12.69 o
  -1   1  12        819.33        622.94         5.97 o
   0   1  12        228.07        286.86         4.83 o
   1   1  12        819.75        625.80         7.61 o
   2   1  12        827.38       1436.02        11.71 o
   3   1  12       1828.98       2701.70        23.28 o
   4   1  12        233.03         29.78         2.42 o
   5   1  12        414.47        312.24         6.64 o
   6   1  12         56.43         15.80         2.65 o
   7   1  12         52.67         76.23         4.61 o
   8   1  12         17.22         22.03         3.12 o
  -8   2  12        112.03         63.28         7.45 o
  -7   2  12         49.67        101.23         6.52 o
  -6   2  12        212.58        249.23         7.44 o
  -5   2  12         51.55         36.77         2.53 o
  -4   2  12        104.51        260.80         5.44 o
  -3   2  12         59.20        132.04         3.58 o
  -2   2  12       2198.19       1843.12        12.24 o
  -1   2  12        881.05       1083.01         9.56 o
   0   2  12       1164.95       1916.45        10.94 o
   1   2  12        881.17       1064.75        15.78 o
   2   2  12       2198.39       1846.12        19.64 o
   3   2  12         59.00        125.01         8.90 o
   4   2  12        104.05        252.52         6.33 o
   5   2  12         51.73         37.71         4.12 o
   6   2  12        211.99        250.79         7.62 o
   7   2  12         49.76        103.37         5.50 o
   8   2  12        112.25         55.60         4.68 o
  -8   3  12         17.33         28.96         4.79 o
  -7   3  12        252.69        222.91        11.55 o
  -6   3  12          4.35          5.85         3.67 o
  -5   3  12        429.64        614.03        11.36 o
  -4   3  12        299.06        136.28         4.34 o
  -3   3  12        155.43        290.92         5.36 o
  -2   3  12        318.64        251.29         5.03 o
  -1   3  12         24.47         53.44         2.32 o
   0   3  12         41.65         50.35         2.57 o
   1   3  12         24.65         54.70         2.68 o
   2   3  12        319.57        263.14         7.09 o
   3   3  12        155.33        288.07         7.28 o
   4   3  12        299.50        136.80         5.09 o
   5   3  12        430.04        634.36        12.49 o
   6   3  12          4.28          5.37         2.86 o
   7   3  12        252.51        226.31         8.66 o
   8   3  12         17.39         23.14         4.31 o
  -8   4  12         15.28          0.90        12.14 o
  -7   4  12         48.82         73.77         7.41 o
  -6   4  12        149.48        138.98         7.31 o
  -5   4  12        369.52        357.70         8.71 o
  -4   4  12        348.94        340.50         6.62 o
  -3   4  12        169.63        203.36         6.39 o
  -2   4  12         18.67         16.38         2.18 o
  -1   4  12         92.76         80.32         3.04 o
   0   4  12        302.55         48.42         2.05 o
   1   4  12         92.92         85.01         3.39 o
   2   4  12         18.62         14.50         3.10 o
   3   4  12        169.41        205.16         4.59 o
   4   4  12        348.93        353.93        10.23 o
   5   4  12        369.60        359.94        11.02 o
   6   4  12        149.23        142.49         6.97 o
   7   4  12         48.87         65.69         5.92 o
   8   4  12         15.35         10.28         3.86 o
  -7   5  12         11.22         14.64         6.29 o
  -6   5  12         71.95         73.22         7.32 o
  -5   5  12         44.75         32.52         4.21 o
  -4   5  12        222.27        275.10         6.96 o
  -3   5  12        182.58        137.58         6.91 o
  -2   5  12        397.76        410.96         6.79 o
  -1   5  12         41.93         60.74         2.92 o
   0   5  12          5.14          7.53         1.43 o
   1   5  12         41.62         56.25         2.30 o
   2   5  12        398.18        404.48         7.75 o
   3   5  12        182.48        140.28         6.83 o
   4   5  12        221.76        263.42         9.17 o
   5   5  12         44.86         25.33         3.71 o
   6   5  12         71.82         75.88         5.55 o
   7   5  12         11.21         10.09         4.20 o
  -7   6  12         10.50          9.86         6.64 o
  -6   6  12         14.75         11.75         7.74 o
  -5   6  12          7.48         10.58         3.50 o
  -4   6  12         55.15         58.85         5.63 o
  -3   6  12        122.13        143.32         5.30 o
  -2   6  12        122.07        172.85         4.82 o
  -1   6  12         76.02         57.28         3.35 o
   0   6  12        844.98        608.55        11.80 o
   1   6  12         76.04         56.06         3.38 o
   2   6  12        122.27        174.85         6.17 o
   3   6  12        122.02        142.66         7.26 o
   4   6  12         55.15         46.53         4.81 o
   5   6  12          7.58          0.45         2.57 o
   6   6  12         14.70         16.38         4.38 o
   7   6  12         10.50         10.73         4.81 o
  -6   7  12         41.50         64.41         7.26 o
  -5   7  12         10.17         24.43         4.41 o
  -4   7  12         21.51         21.80         3.89 o
  -3   7  12         92.89        112.65         6.73 o
  -2   7  12         30.96          7.59         4.63 o
  -1   7  12         31.68         16.66         3.14 o
   0   7  12         78.65         62.86         4.48 o
   1   7  12         31.77         11.60         3.77 o
   2   7  12         31.07          9.03         3.38 o
   3   7  12         93.16        113.19         7.09 o
   4   7  12         21.38         15.00         4.01 o
   5   7  12         10.11         12.49         3.54 o
   6   7  12         41.58         73.58         8.19 o
  -5   8  12         33.87         34.13         6.28 o
  -4   8  12          4.65          2.84         4.35 o
  -3   8  12          4.44          9.88         4.82 o
  -2   8  12         22.77         26.67         4.00 o
  -1   8  12        224.98        218.40         8.89 o
   0   8  12          1.63         30.95         5.15 o
   1   8  12        224.99        207.42        10.39 o
   2   8  12         22.70         32.65         5.06 o
   3   8  12          4.41          4.14         4.48 o
   4   8  12          4.65          1.37         3.47 o
   5   8  12         33.89         30.40         4.95 o
  -3   9  12         24.04         29.36         5.80 o
  -2   9  12          2.15          3.06         3.65 o
  -1   9  12         43.54         27.39         4.36 o
   0   9  12          1.94         -0.50         3.61 o
   1   9  12         43.54         22.07         4.81 o
   2   9  12          2.18          4.42         4.19 o
   3   9  12         24.08         26.05         5.38 o
   0  10  12          7.52         30.67         5.41 o
   1   0  13        188.50        312.81         4.94 o
   2   0  13        316.72        511.51         7.13 o
   3   0  13         78.23         21.38         2.59 o
   4   0  13         10.72          6.19         2.25 o
   5   0  13          0.52        101.96         5.66 o
   6   0  13        147.94         92.47         4.49 o
   7   0  13         30.42         36.16         3.39 o
   8   0  13          0.29         35.13         6.41 o
  -8   1  13          4.69          7.79         4.33 o
  -7   1  13         52.00         44.39         4.22 o
  -6   1  13        109.86        210.20         8.68 o
  -5   1  13        291.76        300.72         6.99 o
  -4   1  13        187.35         10.67         1.76 o
  -3   1  13        600.60        712.92         9.27 o
  -2   1  13        623.58       1524.39        13.10 o
  -1   1  13        845.39       1083.12         8.48 o
   0   1  13        159.36          2.68         1.40 o
   1   1  13        844.19       1077.12         8.61 o
   2   1  13        622.39       1503.91        19.73 o
   3   1  13        601.65        728.99        12.59 o
   4   1  13        187.25         12.16         2.72 o
   5   1  13        292.22        298.83         7.48 o
   6   1  13        109.77        193.58         6.57 o
   7   1  13         51.80         40.85         3.78 o
   8   1  13          4.66         11.55         2.87 o
  -8   2  13          6.18          1.97         3.80 o
  -7   2  13          5.92         28.15         3.99 o
  -6   2  13         36.52         66.80         4.20 o
  -5   2  13        139.73        180.12         5.26 o
  -4   2  13         79.50         37.65         2.66 o
  -3   2  13          7.68          5.56         1.29 o
  -2   2  13         91.31         18.83         2.15 o
  -1   2  13        434.94        312.05         6.69 o
   0   2  13         28.72        268.30         4.66 o
   1   2  13        434.42        305.84         7.05 o
   2   2  13         91.69         23.68         3.43 o
   3   2  13          7.76          6.66         2.43 o
   4   2  13         79.43         37.97         3.85 o
   5   2  13        139.56        174.36         5.79 o
   6   2  13         36.66         66.02         4.35 o
   7   2  13          5.93         18.95         3.11 o
   8   2  13          6.21          4.95         2.72 o
  -8   3  13         10.94          5.99         6.12 o
  -7   3  13         47.25         67.61         7.02 o
  -6   3  13        166.89        109.93         7.72 o
  -5   3  13         56.66         74.81         6.56 o
  -4   3  13         20.58         14.45         2.44 o
  -3   3  13         67.65        128.20         3.62 o
  -2   3  13        141.49         30.96         2.19 o
  -1   3  13         18.53          6.53         1.25 o
   0   3  13         23.62         82.55         3.97 o
   1   3  13         18.69          5.39         1.39 o
   2   3  13        141.76         31.00         2.63 o
   3   3  13         67.66        134.96         5.51 o
   4   3  13         20.62         14.18         2.47 o
   5   3  13         56.36         68.39         4.80 o
   6   3  13        166.62         97.17         5.60 o
   7   3  13         47.16         62.84         5.18 o
   8   3  13         10.91          7.01         3.61 o
  -8   4  13         68.39         70.43        10.97 o
  -7   4  13         36.20         43.90         8.38 o
  -6   4  13         64.19        103.62         7.76 o
  -5   4  13         37.45         30.80         3.15 o
  -4   4  13        433.73        348.63         6.67 o
  -3   4  13        195.27        314.78         6.82 o
  -2   4  13         44.89         51.09         3.78 o
  -1   4  13        183.08        238.64         4.96 o
   0   4  13        138.98        172.89         3.60 o
   1   4  13        182.92        235.78         4.92 o
   2   4  13         45.01         50.83         3.30 o
   3   4  13        194.79        324.06         6.53 o
   4   4  13        434.76        338.19         5.91 o
   5   4  13         37.45         34.24         4.43 o
   6   4  13         64.28        109.97         6.24 o
   7   4  13         36.14         41.57         4.57 o
   8   4  13         68.25         76.68         6.76 o
  -7   5  13          6.70          8.77         5.52 o
  -6   5  13         14.59          8.85         4.86 o
  -5   5  13        209.48        188.00        11.13 o
  -4   5  13         41.89         41.55         3.77 o
  -3   5  13        326.19        347.22         7.06 o
  -2   5  13        152.29        146.69         5.56 o
  -1   5  13        115.54        199.95         4.97 o
   0   5  13          0.35          4.57         1.43 o
   1   5  13        115.99        209.47         5.36 o
   2   5  13        151.91        139.44         4.84 o
   3   5  13        325.99        335.84         9.15 o
   4   5  13         41.79         40.08         5.41 o
   5   5  13        209.31        192.93         7.96 o
   6   5  13         14.62         15.32         3.50 o
   7   5  13          6.69         -2.21         3.95 o
  -7   6  13          4.91         -1.81         5.08 o
  -6   6  13         13.17          9.08         4.93 o
  -5   6  13         17.32         12.34         4.39 o
  -4   6  13         95.79        106.57         7.09 o
  -3   6  13         41.79         40.81         4.32 o
  -2   6  13         68.97        154.31         5.45 o
  -1   6  13        486.06        424.37         8.25 o
   0   6  13          9.78         31.19         3.51 o
   1   6  13        486.93        418.45         9.88 o
   2   6  13         69.00        153.52         5.94 o
   3   6  13         41.67         51.43         5.13 o
   4   6  13         96.00         98.03         6.73 o
   5   6  13         17.28         13.47         3.36 o
   6   6  13         13.19          9.95         3.74 o
   7   6  13          4.93          3.54         4.15 o
  -6   7  13          5.57          3.18         4.56 o
  -5   7  13         73.56         66.92         6.37 o
  -4   7  13         12.95         29.98         4.46 o
  -3   7  13          7.53          9.09         3.18 o
  -2   7  13        152.71        145.51         6.49 o
  -1   7  13         32.17         32.26         4.03 o
   0   7  13          0.00         -1.13         2.77 o
   1   7  13         32.22         31.80         3.62 o
   2   7  13        152.47        151.87         7.85 o
   3   7  13          7.46          8.88         3.42 o
   4   7  13         12.93         25.97         5.20 o
   5   7  13         73.47         53.99         5.14 o
   6   7  13          5.54          5.38         4.26 o
  -5   8  13         40.75         54.48         6.87 o
  -4   8  13          1.05          5.63         4.47 o
  -3   8  13         70.97         62.89         7.26 o
  -2   8  13         83.93        103.73         6.58 o
  -1   8  13         11.27          4.59         3.17 o
   0   8  13         30.79         96.30         6.21 o
   1   8  13         11.22         11.20         3.82 o
   2   8  13         83.83        110.60         8.04 o
   3   8  13         70.98         57.31         5.97 o
   4   8  13          1.04          2.31         3.65 o
   5   8  13         40.84         73.72         7.08 o
  -3   9  13         12.99         23.76         5.57 o
  -2   9  13          8.88         18.85         3.92 o
  -1   9  13          5.98          0.78         3.95 o
   0   9  13         36.42         23.28         4.57 o
   1   9  13          5.99          3.67         3.99 o
   2   9  13          8.87         18.15         4.89 o
   3   9  13         12.92         17.40         4.80 o
   0   0  14         45.71         55.62         3.61 o
   1   0  14         12.53          3.79         2.30 o
   2   0  14        667.42       1145.84        12.98 o
   3   0  14         75.89        243.37         7.33 o
   4   0  14        387.37        520.26        10.77 o
   5   0  14       1234.56       1721.83        20.78 o
   6   0  14         12.91          2.34         2.50 o
   7   0  14        310.64        359.94         9.57 o
   8   0  14         28.67         49.86         6.03 o
  -8   1  14         22.24         35.49         6.02 o
  -7   1  14         13.13         44.34         4.93 o
  -6   1  14        148.92        194.45         9.57 o
  -5   1  14         49.07         93.90         4.91 o
  -4   1  14         20.38         61.94         3.67 o
  -3   1  14        107.74         87.55         5.28 o
  -2   1  14        114.57         77.51         3.35 o
  -1   1  14         59.13        182.96         4.17 o
   0   1  14        247.16        435.35         7.21 o
   1   1  14         58.95        166.62         4.42 o
   2   1  14        114.50         77.23         4.04 o
   3   1  14        107.46         85.08         5.38 o
   4   1  14         20.25         54.15         3.99 o
   5   1  14         49.10         94.27         4.58 o
   6   1  14        148.86        188.37         6.53 o
   7   1  14         13.13         40.35         3.72 o
   8   1  14         22.24         24.40         3.81 o
  -8   2  14         11.95          9.84         4.50 o
  -7   2  14         64.26         83.10         6.06 o
  -6   2  14         67.60         49.85         4.79 o
  -5   2  14        206.76        208.57         5.77 o
  -4   2  14        196.88        225.79         5.30 o
  -3   2  14        272.05        260.62         5.80 o
  -2   2  14        439.69        348.24         7.12 o
  -1   2  14        324.48        277.42         6.18 o
   0   2  14        494.72       1559.08        11.45 o
   1   2  14        324.70        269.35         9.56 o
   2   2  14        440.24        355.13         7.15 o
   3   2  14        272.10        272.05         7.37 o
   4   2  14        197.27        227.80         6.70 o
   5   2  14        206.30        213.59         6.50 o
   6   2  14         67.64         46.73         4.21 o
   7   2  14         64.06         82.10         4.96 o
   8   2  14         11.90          5.67         2.82 o
  -8   3  14         42.60         78.55        11.64 o
  -7   3  14         56.17         74.14         7.25 o
  -6   3  14          5.60          7.57         3.57 o
  -5   3  14        107.20        102.90         5.04 o
  -4   3  14        196.96        168.01         5.42 o
  -3   3  14         12.80         29.65         2.08 o
  -2   3  14        345.58        475.26         7.62 o
  -1   3  14         94.74        115.95         4.23 o
   0   3  14          6.50         10.59         1.70 o
   1   3  14         94.65        110.58         4.01 o
   2   3  14        345.78        483.24         7.06 o
   3   3  14         13.00         36.57         3.35 o
   4   3  14        197.29        167.90         5.87 o
   5   3  14        107.26        106.69         5.66 o
   6   3  14          5.64          1.37         2.65 o
   7   3  14         56.08         69.43         5.42 o
   8   3  14         42.59         68.19         7.39 o
  -7   4  14         61.50         64.20         9.46 o
  -6   4  14         83.67         80.78         9.87 o
  -5   4  14        176.07        189.17         6.36 o
  -4   4  14        536.07        223.21         6.16 o
  -3   4  14        492.77        637.35        18.76 o
  -2   4  14         20.90         98.36         4.94 o
  -1   4  14         28.06         23.28         2.32 o
   0   4  14         63.63         64.71         2.84 o
   1   4  14         28.04         23.27         2.01 o
   2   4  14         20.84         90.72         4.70 o
   3   4  14        492.69        650.11         9.64 o
   4   4  14        535.67        227.64         6.88 o
   5   4  14        176.55        197.12         7.76 o
   6   4  14         83.66         85.85         5.81 o
   7   4  14         61.60         73.53         5.57 o
  -7   5  14          3.88          0.69         5.03 o
  -6   5  14         58.76         34.05         5.96 o
  -5   5  14         32.19         34.26         7.20 o
  -4   5  14        254.14        251.21        10.65 o
  -3   5  14         57.31         78.75         8.50 o
  -2   5  14        163.24        204.22         6.49 o
  -1   5  14         42.28        174.88         4.70 o
   0   5  14        124.50         48.66         3.47 o
   1   5  14         42.23        173.84         4.49 o
   2   5  14        163.47        203.37         6.48 o
   3   5  14         57.37         63.11         4.77 o
   4   5  14        253.81        263.47        11.43 o
   5   5  14         32.29         34.79         4.03 o
   6   5  14         58.79         31.03         4.01 o
   7   5  14          3.89          3.07         3.49 o
  -6   6  14          5.52         10.11         4.64 o
  -5   6  14         16.22         24.81         5.09 o
  -4   6  14         14.86         23.18         4.07 o
  -3   6  14         70.29         73.43         4.88 o
  -2   6  14          9.70         11.21         2.66 o
  -1   6  14        393.69        324.54         7.31 o
   0   6  14         94.53         29.74         3.44 o
   1   6  14        393.51        336.95         9.05 o
   2   6  14          9.79         13.39         2.86 o
   3   6  14         70.65         83.42         5.92 o
   4   6  14         14.83         12.20         3.38 o
   5   6  14         16.17         25.92         3.85 o
   6   6  14          5.55          3.17         3.99 o
  -6   7  14         13.65         13.36         4.93 o
  -5   7  14         10.34         18.68         4.18 o
  -4   7  14         32.95         16.90         3.68 o
  -3   7  14         43.80         39.13         5.89 o
  -2   7  14         15.32         23.44         3.57 o
  -1   7  14         12.34          7.25         3.41 o
   0   7  14         94.98        145.93         6.59 o
   1   7  14         12.20          6.10         4.95 o
   2   7  14         15.31         20.92         4.09 o
   3   7  14         43.86         39.10         4.94 o
   4   7  14         33.06         26.63         4.33 o
   5   7  14         10.36         14.79         4.76 o
   6   7  14         13.76         11.69         5.92 o
  -4   8  14         68.16         78.93         7.94 o
  -3   8  14        116.97        133.45         9.66 o
  -2   8  14         28.43         20.84         4.11 o
  -1   8  14          4.83          2.60         3.73 o
   0   8  14          1.62          3.00         2.75 o
   1   8  14          4.83          3.21         3.30 o
   2   8  14         28.47         15.17         4.04 o
   3   8  14        117.00        130.88         8.16 o
   4   8  14         68.04         77.87         6.81 o
  -3   9  14         48.58         30.66         6.08 o
  -2   9  14          9.50          5.87         3.63 o
  -1   9  14          4.33         -2.14         3.41 o
   0   9  14          0.77          0.36         3.50 o
   1   9  14          4.34         -3.31         3.82 o
   2   9  14          9.45          5.31         4.39 o
   3   9  14         48.60         24.19         5.57 o
   1   0  15         26.88         37.13         2.75 o
   2   0  15          7.60         34.40         3.54 o
   3   0  15         24.02         85.68         4.63 o
   4   0  15         50.95         62.22         4.94 o
   5   0  15        527.01        442.04         9.59 o
   6   0  15        109.04        178.40         6.11 o
   7   0  15          5.98          4.11         2.24 o
   8   0  15         15.66         10.49         4.48 o
  -8   1  15         25.16         23.59         4.75 o
  -7   1  15          6.02         11.54         3.19 o
  -6   1  15         99.53         80.18         5.89 o
  -5   1  15        318.54        353.37        16.78 o
  -4   1  15        174.96        286.83         6.51 o
  -3   1  15          7.49         20.66         3.00 o
  -2   1  15        542.58        927.33        10.84 o
  -1   1  15       1133.71       1304.77        12.62 o
   0   1  15        237.64        140.44         4.37 o
   1   1  15       1133.92       1286.04        12.41 o
   2   1  15        541.19        911.48        17.92 o
   3   1  15          7.40         17.93         3.59 o
   4   1  15        175.45        286.11         9.09 o
   5   1  15        318.59        341.42         8.72 o
   6   1  15         99.12         67.49         4.28 o
   7   1  15          6.00          7.92         2.57 o
   8   1  15         25.15         26.81         4.03 o
  -8   2  15          5.43          4.21         4.85 o
  -7   2  15          8.15          6.38         3.05 o
  -6   2  15         30.65         33.61         4.16 o
  -5   2  15         93.29         71.79         3.63 o
  -4   2  15         79.69         60.39         3.04 o
  -3   2  15         39.19          5.94         1.56 o
  -2   2  15        102.95        264.76         6.07 o
  -1   2  15        119.10         62.76         4.64 o
   0   2  15         10.72          3.83         1.43 o
   1   2  15        118.48         67.49         3.88 o
   2   2  15        102.64        259.01         6.41 o
   3   2  15         39.08          4.42         2.02 o
   4   2  15         79.61         68.11         4.05 o
   5   2  15         93.16         68.36         4.54 o
   6   2  15         30.76         25.40         3.36 o
   7   2  15          8.06          3.59         2.73 o
   8   2  15          5.42          0.46         2.99 o
  -8   3  15        120.18        161.02        14.81 o
  -7   3  15        120.58        144.23        15.35 o
  -6   3  15         71.18         42.15         5.42 o
  -5   3  15         57.31         75.68         4.45 o
  -4   3  15        299.34        168.14         4.90 o
  -3   3  15        357.55        534.95        12.30 o
  -2   3  15        414.88        916.79        10.77 o
  -1   3  15         37.06        117.59         3.78 o
   0   3  15        536.43         51.77         3.03 o
   1   3  15         37.07        117.86         4.07 o
   2   3  15        414.45        925.49         9.83 o
   3   3  15        357.45        565.56        13.73 o
   4   3  15        299.15        169.76         6.13 o
   5   3  15         57.33         71.95         4.81 o
   6   3  15         71.04         40.23         4.13 o
   7   3  15        120.46        128.60         7.02 o
   8   3  15        119.82        142.56         7.67 o
  -7   4  15         28.11         67.75        11.54 o
  -6   4  15         43.45         30.63         7.05 o
  -5   4  15         38.84         34.63         4.01 o
  -4   4  15        480.29        574.61         8.26 o
  -3   4  15         49.18         64.48         5.53 o
  -2   4  15        106.44        108.75         5.28 o
  -1   4  15         31.68         53.94         4.16 o
   0   4  15        328.97        304.04         5.90 o
   1   4  15         31.67         58.48         2.84 o
   2   4  15        105.96        102.90         5.38 o
   3   4  15         49.02         68.36         4.31 o
   4   4  15        480.65        566.21        11.82 o
   5   4  15         38.76         44.59         4.44 o
   6   4  15         43.53         32.35         3.98 o
   7   4  15         28.24         64.27         5.23 o
  -7   5  15          9.03         22.16         9.37 o
  -6   5  15         40.93         74.66         7.82 o
  -5   5  15          5.19         -1.41         4.04 o
  -4   5  15         62.56         42.86         4.41 o
  -3   5  15        388.72        426.83        11.75 o
  -2   5  15        413.18        219.10         6.79 o
  -1   5  15         73.87         27.54         4.07 o
   0   5  15          6.85         42.60         3.05 o
   1   5  15         73.87         26.53         2.55 o
   2   5  15        413.42        225.07         6.96 o
   3   5  15        388.26        451.33        10.10 o
   4   5  15         62.39         40.94         5.34 o
   5   5  15          5.18         -2.85         2.93 o
   6   5  15         40.81         84.35         5.95 o
   7   5  15          9.02         15.60         4.02 o
  -6   6  15         22.38         11.82         4.44 o
  -5   6  15         18.33         31.79         5.73 o
  -4   6  15         49.79         39.34         5.63 o
  -3   6  15          5.20          1.11         2.68 o
  -2   6  15         67.93         93.24         4.91 o
  -1   6  15        141.00        120.78         5.87 o
   0   6  15        257.38        201.45         7.39 o
   1   6  15        140.85        120.64         5.89 o
   2   6  15         67.86         98.98         5.09 o
   3   6  15          5.16         -1.85         3.48 o
   4   6  15         49.99         26.08         5.56 o
   5   6  15         18.31         35.31         4.25 o
   6   6  15         22.43         30.31         5.05 o
  -5   7  15          8.95         22.09         7.71 o
  -4   7  15         71.25         75.18         7.40 o
  -3   7  15         78.72         49.56         5.47 o
  -2   7  15         84.51         66.37         5.46 o
  -1   7  15        407.11        376.17        10.85 o
   0   7  15        253.75        229.88         8.28 o
   1   7  15        406.90        388.26        10.44 o
   2   7  15         84.69         78.17         6.67 o
   3   7  15         78.77         46.27         5.24 o
   4   7  15         71.43         66.25         6.14 o
   5   7  15          8.91         20.27         4.68 o
  -4   8  15        101.50        101.35         8.94 o
  -3   8  15         51.28         54.61         6.93 o
  -2   8  15         42.57         60.14         5.37 o
  -1   8  15         53.50         19.20         3.64 o
   0   8  15          9.62         19.08         3.84 o
   1   8  15         53.47         19.95         4.15 o
   2   8  15         42.55         58.44         5.93 o
   3   8  15         51.28         47.75         5.62 o
   4   8  15        101.37        102.14         7.61 o
  -2   9  15          9.67         10.91         3.74 o
  -1   9  15         19.77         13.02         8.96 o
   0   9  15          1.29          3.89         4.37 o
   1   9  15         19.83         22.61         4.89 o
   2   9  15          9.67         12.69         4.66 o
   0   0  16         34.87          0.23         2.02 o
   1   0  16        398.23        261.45         7.58 o
   2   0  16         38.31          6.72         1.84 o
   3   0  16          1.45          2.04         2.38 o
   4   0  16        160.26        427.32        11.29 o
   5   0  16         90.66        127.96         5.61 o
   6   0  16         21.52         51.61         3.74 o
   7   0  16          1.54          2.67         2.28 o
   8   0  16          0.01          2.45         3.79 o
  -8   1  16         20.70         19.30         4.62 o
  -7   1  16         18.27         20.65         3.56 o
  -6   1  16         58.58         87.45         5.60 o
  -5   1  16        471.28        531.10        10.23 o
  -4   1  16        159.34        374.15         7.49 o
  -3   1  16        130.66        104.02         5.99 o
  -2   1  16        357.51        487.14         8.11 o
  -1   1  16        274.72        410.79         7.30 o
   0   1  16         31.32          7.20         2.27 o
   1   1  16        274.59        403.45         7.95 o
   2   1  16        357.28        478.62         9.16 o
   3   1  16        130.85        106.06         5.64 o
   4   1  16        159.38        365.31         9.36 o
   5   1  16        471.72        536.47        11.04 o
   6   1  16         58.73         91.21         5.27 o
   7   1  16         18.37         20.53         3.09 o
   8   1  16         20.64         13.53         4.37 o
  -8   2  16         67.45         97.91        12.00 o
  -7   2  16         34.89         29.69         4.38 o
  -6   2  16         45.96         53.56         5.08 o
  -5   2  16         20.64         24.22         2.51 o
  -4   2  16        151.72         62.36         2.92 o
  -3   2  16         20.31         96.29         4.28 o
  -2   2  16        253.35        341.91        11.61 o
  -1   2  16         35.69         48.39         2.90 o
   0   2  16          2.42          1.67         1.10 o
   1   2  16         35.43         52.96         3.34 o
   2   2  16        253.19        320.66         7.75 o
   3   2  16         20.39         89.36         5.53 o
   4   2  16        151.93         64.69         4.66 o
   5   2  16         20.72         21.74         3.24 o
   6   2  16         45.72         45.87         4.45 o
   7   2  16         35.01         29.65         3.86 o
   8   2  16         67.60         83.44         5.90 o
  -7   3  16        111.09        102.21        16.12 o
  -6   3  16         19.11         47.89         5.68 o
  -5   3  16         14.41          3.83         2.14 o
  -4   3  16        189.45        316.77         6.56 o
  -3   3  16         34.32         42.43         3.30 o
  -2   3  16        122.68        102.41         5.94 o
  -1   3  16        382.09        438.68        10.65 o
   0   3  16        106.18        153.89         4.47 o
   1   3  16        382.02        441.12         7.89 o
   2   3  16        122.33         94.56         3.89 o
   3   3  16         34.14         41.16         3.58 o
   4   3  16        189.46        299.79         8.21 o
   5   3  16         14.39          6.82         2.72 o
   6   3  16         19.21         48.52         4.49 o
   7   3  16        111.14         92.02         6.08 o
  -7   4  16         24.36         31.17         8.33 o
  -6   4  16         52.04         31.55         6.96 o
  -5   4  16         89.02         83.62         7.68 o
  -4   4  16         46.58         47.20         3.10 o
  -3   4  16        243.13        417.52        12.36 o
  -2   4  16        274.69        226.50         7.45 o
  -1   4  16         71.63        229.81         6.60 o
   0   4  16         17.36         22.63         2.41 o
   1   4  16         71.42        232.83         5.52 o
   2   4  16        274.84        215.99         7.50 o
   3   4  16        242.87        425.10        10.06 o
   4   4  16         46.80         45.25         4.27 o
   5   4  16         88.94         84.95         5.61 o
   6   4  16         52.20         36.83         4.25 o
   7   4  16         24.31         28.17         4.23 o
  -7   5  16         22.05         13.43         6.71 o
  -6   5  16          5.83          0.05         3.99 o
  -5   5  16         11.42          5.38         4.01 o
  -4   5  16         22.02          8.38         3.35 o
  -3   5  16        344.42        361.77        11.03 o
  -2   5  16        234.88        200.86         7.98 o
  -1   5  16         27.31         14.43         3.80 o
   0   5  16        125.21        279.44         8.91 o
   1   5  16         27.50         16.86         4.18 o
   2   5  16        234.75        206.01         7.60 o
   3   5  16        344.36        367.00         9.56 o
   4   5  16         21.98         12.20         4.38 o
   5   5  16         11.37          9.59         3.04 o
   6   5  16          5.79          5.54         3.16 o
   7   5  16         22.15         10.19         3.85 o
  -6   6  16         14.92         16.79         4.89 o
  -5   6  16         25.82         14.87         4.57 o
  -4   6  16          0.52         14.61         4.49 o
  -3   6  16         60.04         85.08         5.89 o
  -2   6  16         29.71         35.53         4.79 o
  -1   6  16         55.33         73.45         5.31 o
   0   6  16        884.89       1038.51        15.95 o
   1   6  16         55.40         71.33         4.81 o
   2   6  16         29.69         30.67         3.98 o
   3   6  16         60.11         70.81         6.64 o
   4   6  16          0.50          8.84         4.34 o
   5   6  16         25.90         21.93         3.91 o
   6   6  16         14.91         26.91         4.85 o
  -5   7  16         53.74         90.24        11.17 o
  -4   7  16          6.37         26.89        20.47 o
  -3   7  16         13.12         18.59         4.01 o
  -2   7  16         32.04         25.46         5.10 o
  -1   7  16         95.48        154.84         7.02 o
   0   7  16        136.51        283.64         9.12 o
   1   7  16         95.48        155.77         6.91 o
   2   7  16         32.04         31.85         4.64 o
   3   7  16         13.14         20.48         4.09 o
   4   7  16          6.36         19.48         5.37 o
   5   7  16         53.99         97.89         7.82 o
  -4   8  16         98.42        139.68        10.31 o
  -3   8  16         44.05         57.77         7.12 o
  -2   8  16         13.66          8.35         4.22 o
  -1   8  16         18.16         22.17         3.94 o
   0   8  16          9.53         10.85         3.12 o
   1   8  16         18.15         22.48         4.21 o
   2   8  16         13.79          9.63         4.01 o
   3   8  16         44.04         45.27         5.50 o
   4   8  16         98.21        143.06         8.66 o
  -2   9  16         55.42         53.68         7.46 o
  -1   9  16          1.13          7.53         4.60 o
   0   9  16          4.24          6.81         4.12 o
   1   9  16          1.12          2.25         3.57 o
   2   9  16         55.46         68.26         7.35 o
   1   0  17        602.21        377.95         9.31 o
   2   0  17         15.93         66.53         4.26 o
   3   0  17         20.12         57.67         4.29 o
   4   0  17        207.34        340.97         8.92 o
   5   0  17         37.89        101.82         5.10 o
   6   0  17        172.79        387.31         8.98 o
   7   0  17         92.22         25.12         4.09 o
   8   0  17         41.43         35.88         5.48 o
  -8   1  17          3.24          0.13         3.68 o
  -7   1  17          8.76          5.84         2.89 o
  -6   1  17         31.15         69.21         5.88 o
  -5   1  17        125.10         98.33         5.69 o
  -4   1  17         34.80         89.06         4.58 o
  -3   1  17        236.90        381.95         8.22 o
  -2   1  17         20.08         28.19         2.59 o
  -1   1  17        145.03         98.66         4.70 o
   0   1  17        180.59         23.03         2.81 o
   1   1  17        144.99         90.84         4.03 o
   2   1  17         20.15         26.71         3.52 o
   3   1  17        237.38        398.91        10.58 o
   4   1  17         34.94         91.58         5.13 o
   5   1  17        125.24         97.61         6.73 o
   6   1  17         31.18         64.86         4.67 o
   7   1  17          8.77          4.96         2.58 o
   8   1  17          3.24         -5.51         3.85 o
  -8   2  17          6.59         28.17         6.34 o
  -7   2  17         14.88         20.08         3.73 o
  -6   2  17         40.05         30.73         4.20 o
  -5   2  17        140.86        123.99         4.81 o
  -4   2  17        228.49        355.41         6.20 o
  -3   2  17         49.09         61.73         3.10 o
  -2   2  17         98.10         70.38         3.79 o
  -1   2  17        241.80         80.35         3.51 o
   0   2  17        364.25        261.14         5.56 o
   1   2  17        241.47         82.21         4.26 o
   2   2  17         97.80         63.81         3.98 o
   3   2  17         49.07         65.15         5.21 o
   4   2  17        228.58        367.73        10.11 o
   5   2  17        141.11        120.26         5.83 o
   6   2  17         40.09         24.54         3.49 o
   7   2  17         14.82         26.62         3.60 o
   8   2  17          6.63         25.61         4.04 o
  -7   3  17         30.74         23.63         7.09 o
  -6   3  17          8.38          5.15         5.46 o
  -5   3  17         25.98         89.73         5.32 o
  -4   3  17          8.85         11.95         2.01 o
  -3   3  17         48.25         69.51         3.89 o
  -2   3  17        138.22        137.38         5.42 o
  -1   3  17          6.17          7.62         1.81 o
   0   3  17        624.49        415.80         7.83 o
   1   3  17          6.16         11.31         1.86 o
   2   3  17        137.72        141.79         5.13 o
   3   3  17         48.26         68.05         5.52 o
   4   3  17          8.79         17.96         3.61 o
   5   3  17         26.02         84.82         5.41 o
   6   3  17          8.44          3.52         2.90 o
   7   3  17         30.74         26.36         3.86 o
  -7   4  17         60.65         93.02        19.42 o
  -6   4  17         18.42         25.58         5.34 o
  -5   4  17         59.29         85.31         8.02 o
  -4   4  17         47.91         51.88         4.83 o
  -3   4  17        291.31        303.51         9.98 o
  -2   4  17        101.32         61.90         5.25 o
  -1   4  17         41.98         42.06         2.18 o
   0   4  17         62.92        121.94         4.55 o
   1   4  17         42.01         39.80         2.67 o
   2   4  17        101.46         56.58         4.16 o
   3   4  17        290.62        277.05         8.45 o
   4   4  17         47.79         45.93         3.83 o
   5   4  17         59.16         88.86         5.76 o
   6   4  17         18.31         35.51         4.41 o
   7   4  17         60.62         98.25         6.59 o
  -6   5  17          1.82          7.86         4.48 o
  -5   5  17         48.15         38.84         5.90 o
  -4   5  17        113.70        101.36         7.83 o
  -3   5  17        141.39        117.21         6.76 o
  -2   5  17        311.48        266.19         8.56 o
  -1   5  17         32.47         32.23         4.83 o
   0   5  17         20.43         62.45         4.83 o
   1   5  17         32.52         31.56         3.58 o
   2   5  17        311.50        261.31         8.69 o
   3   5  17        141.33        113.47         5.72 o
   4   5  17        113.92         96.84         7.59 o
   5   5  17         48.06         32.59         4.20 o
   6   5  17          1.82          5.48         3.22 o
  -6   6  17         20.68          2.40         5.13 o
  -5   6  17          7.14          4.41         4.03 o
  -4   6  17         31.43         41.46         6.50 o
  -3   6  17         22.74         37.37         4.02 o
  -2   6  17         59.36         73.97         6.35 o
  -1   6  17        354.05        405.89        10.26 o
   0   6  17         28.20         55.26         4.58 o
   1   6  17        354.50        410.59        10.25 o
   2   6  17         59.24         86.79         5.52 o
   3   6  17         22.77         51.65         6.12 o
   4   6  17         31.48         42.07         6.84 o
   5   6  17          7.14         11.58         3.58 o
   6   6  17         20.62         19.30         4.46 o
  -5   7  17         43.54         76.01        10.88 o
  -4   7  17          0.32         13.63         5.81 o
  -3   7  17          8.76         13.53         4.58 o
  -2   7  17         91.31         88.46         6.19 o
  -1   7  17        130.33         95.42         5.81 o
   0   7  17        120.20        144.98         6.83 o
   1   7  17        130.26        106.46         5.90 o
   2   7  17         91.37         92.73         6.60 o
   3   7  17          8.72         13.25         5.14 o
   4   7  17          0.32          7.07         4.41 o
   5   7  17         43.48         79.12         7.42 o
  -4   8  17         11.66         14.61         6.82 o
  -3   8  17          1.25         11.81         7.77 o
  -2   8  17          2.78          7.10         3.54 o
  -1   8  17         13.63          8.87         3.84 o
   0   8  17         71.38         72.15         7.11 o
   1   8  17         13.65         14.89         4.68 o
   2   8  17          2.81          4.55         3.83 o
   3   8  17          1.26          5.39         4.36 o
   4   8  17         11.68         26.70         6.25 o
  -1   9  17         15.87         15.02         5.14 o
   0   9  17         11.70         33.84         5.47 o
   1   9  17         15.86         25.42         4.94 o
   0   0  18          0.08         85.28         5.75 o
   1   0  18        109.73        904.01        13.10 o
   2   0  18         39.69         12.96         2.38 o
   3   0  18          0.49         91.97         6.47 o
   4   0  18        154.90        288.50         9.33 o
   5   0  18        191.11         55.81         3.88 o
   6   0  18          0.79         14.64         2.66 o
   7   0  18         13.40         36.03         4.45 o
   8   0  18         34.43         67.83         7.06 o
  -7   1  18          1.52         10.04         3.48 o
  -6   1  18         14.31         13.82         3.34 o
  -5   1  18         41.35         17.33         3.09 o
  -4   1  18        104.54         45.69         3.35 o
  -3   1  18        117.51         37.71         3.12 o
  -2   1  18         75.20        148.98         4.62 o
  -1   1  18        283.24        225.28         5.75 o
   0   1  18         16.52          2.84         2.33 o
   1   1  18        284.40        216.27         6.50 o
   2   1  18         75.22        140.51         7.04 o
   3   1  18        117.60         43.46         3.85 o
   4   1  18        104.56         47.58         3.96 o
   5   1  18         41.41         17.27         2.74 o
   6   1  18         14.32          5.55         2.45 o
   7   1  18          1.53         16.66         3.10 o
  -7   2  18         13.71          3.63         2.76 o
  -6   2  18         60.77        122.08         6.62 o
  -5   2  18         32.44          7.77         2.75 o
  -4   2  18        130.99         97.32         3.97 o
  -3   2  18        283.59        462.42         8.20 o
  -2   2  18         36.78         69.18         4.70 o
  -1   2  18        207.08         59.92         3.35 o
   0   2  18        123.13        284.71         6.04 o
   1   2  18        206.52         59.66         6.76 o
   2   2  18         37.00         61.56         4.66 o
   3   2  18        283.83        460.72        12.26 o
   4   2  18        131.09        102.16         5.79 o
   5   2  18         32.56          5.66         2.68 o
   6   2  18         60.71        111.36         6.05 o
   7   2  18         13.80          4.99         3.25 o
  -7   3  18         15.99         14.31         6.26 o
  -6   3  18        171.14        154.14        13.34 o
  -5   3  18         24.78         21.23         3.72 o
  -4   3  18        316.64        462.31        10.06 o
  -3   3  18        134.53        119.14         4.62 o
  -2   3  18          9.79          4.07         2.16 o
  -1   3  18         24.46         17.23         3.00 o
   0   3  18         72.86        345.63         8.34 o
   1   3  18         24.36         17.87         2.09 o
   2   3  18          9.85          1.62         1.71 o
   3   3  18        134.56        118.38         6.99 o
   4   3  18        317.12        469.16        12.19 o
   5   3  18         24.81         28.26         3.76 o
   6   3  18        171.72        155.54         7.33 o
   7   3  18         16.09         13.34         3.36 o
  -7   4  18         34.00         20.54         7.48 o
  -6   4  18          8.06          2.29         6.25 o
  -5   4  18        102.37        136.92        11.53 o
  -4   4  18         56.25         76.29         5.77 o
  -3   4  18          2.12          7.10         3.46 o
  -2   4  18         16.36         31.76         4.10 o
  -1   4  18        130.99        169.39         4.22 o
   0   4  18         62.73        107.52         5.65 o
   1   4  18        131.07        178.40         6.01 o
   2   4  18         16.28         30.93         3.53 o
   3   4  18          2.09          4.74         2.50 o
   4   4  18         56.47         87.49         6.95 o
   5   4  18        102.52        139.86         7.06 o
   6   4  18          7.99         19.41         3.59 o
   7   4  18         34.21         35.50         4.51 o
  -6   5  18         11.10         36.03         6.16 o
  -5   5  18         13.63         17.62         4.93 o
  -4   5  18          0.88          9.49         4.48 o
  -3   5  18         69.89         49.57         4.54 o
  -2   5  18        180.69        161.84         8.43 o
  -1   5  18         88.71        109.89         6.98 o
   0   5  18         71.36         59.52         4.82 o
   1   5  18         88.63        100.91         5.85 o
   2   5  18        180.92        176.03         7.60 o
   3   5  18         69.82         49.44         5.78 o
   4   5  18          0.85          2.43         3.81 o
   5   5  18         13.61         23.07         3.74 o
   6   5  18         11.13         40.81         4.55 o
  -6   6  18          1.93          8.69         4.71 o
  -5   6  18         36.05         26.64         5.37 o
  -4   6  18         14.21         14.63         4.43 o
  -3   6  18         16.54         26.22         4.55 o
  -2   6  18         16.95         35.59         5.01 o
  -1   6  18         39.95         51.00         4.96 o
   0   6  18         24.08         71.43         5.61 o
   1   6  18         40.01         53.49         5.00 o
   2   6  18         16.88         32.21         5.15 o
   3   6  18         16.47         25.80         4.86 o
   4   6  18         14.21          9.61         3.88 o
   5   6  18         35.87         23.51         3.90 o
   6   6  18          1.91         11.02         4.48 o
  -5   7  18         43.35         32.31         9.37 o
  -4   7  18         65.54         82.84        10.67 o
  -3   7  18         19.44         63.06         9.51 o
  -2   7  18         51.53         42.10         5.55 o
  -1   7  18         52.17         75.85         5.36 o
   0   7  18         87.41         66.54         5.00 o
   1   7  18         52.32         71.10         5.93 o
   2   7  18         51.52         35.63         5.49 o
   3   7  18         19.53         72.18         7.40 o
   4   7  18         65.65         88.56         8.30 o
   5   7  18         43.36         48.00         6.31 o
  -3   8  18         74.14         95.87        18.03 o
  -2   8  18         19.21         24.04         4.90 o
  -1   8  18         21.45          8.81         3.59 o
   0   8  18         46.37         59.19         5.69 o
   1   8  18         21.40         11.22         3.71 o
   2   8  18         19.25         21.04         4.61 o
   3   8  18         74.32         99.42         7.75 o
   0   9  18          6.50          9.79         3.87 o
   1   0  19         83.31         56.94         4.46 o
   2   0  19          0.90          6.24         2.43 o
   3   0  19          7.66         21.81         3.36 o
   4   0  19         23.96        156.47        10.84 o
   5   0  19          1.24          0.59         2.16 o
   6   0  19         24.01          9.72         2.54 o
   7   0  19          0.01          2.24         3.67 o
  -7   1  19          0.91         11.94         3.90 o
  -6   1  19         90.07        142.41         7.22 o
  -5   1  19         28.84         28.85         4.09 o
  -4   1  19         71.37         87.22         5.87 o
  -3   1  19        102.21         85.64         5.00 o
  -2   1  19        178.70        181.27         5.67 o
  -1   1  19         99.99        121.95         6.68 o
   0   1  19         22.34         29.25         4.28 o
   1   1  19         99.64        120.97         5.22 o
   2   1  19        179.30        172.28        18.38 o
   3   1  19        102.17         98.28         5.31 o
   4   1  19         71.53         95.69         5.43 o
   5   1  19         28.84         27.35         3.24 o
   6   1  19         90.23        146.01         6.60 o
   7   1  19          0.92          5.00         2.62 o
  -7   2  19          2.33          8.63         3.74 o
  -6   2  19         18.56         23.82         4.24 o
  -5   2  19        115.01        205.70         8.84 o
  -4   2  19        170.11        133.39         4.83 o
  -3   2  19         30.86          8.02         3.68 o
  -2   2  19         63.61        187.39         7.78 o
  -1   2  19        177.42        309.11         7.79 o
   0   2  19        333.67        465.68         7.90 o
   1   2  19        177.85        303.13        16.41 o
   2   2  19         63.83        172.54         6.31 o
   3   2  19         30.88          8.28         5.46 o
   4   2  19        169.84        128.68         7.32 o
   5   2  19        115.07        207.78         7.76 o
   6   2  19         18.53         16.16         3.26 o
   7   2  19          2.37          2.80         3.14 o
  -7   3  19         28.36         14.92         8.50 o
  -6   3  19         33.01         41.50         8.21 o
  -5   3  19        180.56        293.29        13.43 o
  -4   3  19          9.69          9.59         2.39 o
  -3   3  19        123.11         61.79         3.90 o
  -2   3  19         28.82         12.53         2.69 o
  -1   3  19         88.67         67.22         3.31 o
   0   3  19        166.50        212.11         6.86 o
   1   3  19         88.86         62.35         3.72 o
   2   3  19         28.68         10.49         2.76 o
   3   3  19        123.16         59.08         5.45 o
   4   3  19          9.69         11.32         3.44 o
   5   3  19        180.38        296.98         9.65 o
   6   3  19         33.00         45.64         4.56 o
   7   3  19         28.46         32.36         4.23 o
  -6   4  19        100.69        102.69         9.30 o
  -5   4  19         22.68         17.71         4.99 o
  -4   4  19        131.52        172.83         8.28 o
  -3   4  19         70.02         78.10        10.24 o
  -2   4  19         74.15        104.84         5.25 o
  -1   4  19        173.74        162.41         7.94 o
   0   4  19        133.60         82.36         4.06 o
   1   4  19        173.47        174.65         6.07 o
   2   4  19         73.94         97.52         5.53 o
   3   4  19         70.30         67.33         7.08 o
   4   4  19        131.72        178.13         8.35 o
   5   4  19         22.72         20.92         4.09 o
   6   4  19        100.62        130.73         7.32 o
  -6   5  19          0.59         -0.54         5.43 o
  -5   5  19          4.23          3.37         3.90 o
  -4   5  19         44.29         72.78         7.27 o
  -3   5  19        112.88         72.39         5.81 o
  -2   5  19         15.02          1.55         3.30 o
  -1   5  19         49.61         62.64         5.74 o
   0   5  19         20.80         41.06         4.12 o
   1   5  19         49.54         70.78         5.19 o
   2   5  19         15.00          2.93         2.67 o
   3   5  19        112.99         67.43         6.41 o
   4   5  19         44.32         73.00         8.61 o
   5   5  19          4.24          1.40         2.98 o
   6   5  19          0.58          7.62         3.22 o
  -5   6  19         34.69         29.21         7.36 o
  -4   6  19          9.96         16.38         7.29 o
  -3   6  19          8.00         18.91         4.11 o
  -2   6  19         36.92         62.86         6.11 o
  -1   6  19        100.69        157.99         8.88 o
   0   6  19        225.68        251.83         9.89 o
   1   6  19        100.80        165.28         7.80 o
   2   6  19         37.02         59.65         6.48 o
   3   6  19          7.92         21.90         4.93 o
   4   6  19          9.94          2.46         3.94 o
   5   6  19         34.86         34.47         4.47 o
  -4   7  19         19.94         42.80         8.56 o
  -3   7  19          3.10         30.31         7.54 o
  -2   7  19         35.65         16.12         4.39 o
  -1   7  19         18.00         13.32         3.73 o
   0   7  19         33.93         42.24         4.81 o
   1   7  19         17.99         11.74         4.23 o
   2   7  19         35.84         19.74         4.71 o
   3   7  19          3.12         23.14         5.50 o
   4   7  19         19.97         31.31         6.20 o
  -3   8  19         74.84         65.15        10.10 o
  -2   8  19         82.09         77.39         8.29 o
  -1   8  19         10.64         13.62         5.16 o
   0   8  19          3.26          1.63         4.78 o
   1   8  19         10.59         20.15         4.79 o
   2   8  19         82.20         70.50         7.57 o
   3   8  19         74.86         72.68         8.61 o
   0   0  20         23.22         14.44         3.04 o
   1   0  20         13.76          4.27         2.40 o
   2   0  20        247.39        396.99        19.88 o
   3   0  20        590.19        403.04        13.40 o
   4   0  20         13.17          1.34         3.42 o
   5   0  20         31.55         92.26         5.58 o
   6   0  20          3.80          1.02         2.34 o
   7   0  20          7.16         -2.08         3.41 o
  -7   1  20         26.51         23.01         4.24 o
  -6   1  20          9.94         17.73         4.09 o
  -5   1  20         31.91         31.48         4.33 o
  -4   1  20         17.11         16.43         3.55 o
  -3   1  20        348.49        329.24         9.43 o
  -2   1  20         30.98         45.24         4.08 o
  -1   1  20        340.15        233.85         6.26 o
   0   1  20        741.51        592.21        15.59 o
   1   1  20        339.96        234.29        11.62 o
   2   1  20         30.85         34.60         4.66 o
   3   1  20        348.42        342.81        10.73 o
   4   1  20         17.02         24.43         3.40 o
   5   1  20         31.96         16.48         2.87 o
   6   1  20          9.97         12.15         3.14 o
   7   1  20         26.42         31.51         4.29 o
  -7   2  20         20.28         24.57         4.94 o
  -6   2  20         46.60         51.25         4.69 o
  -5   2  20         23.51         63.46         5.52 o
  -4   2  20        130.89        145.18         5.13 o
  -3   2  20         93.53        132.65         6.09 o
  -2   2  20        194.66        308.99         7.93 o
  -1   2  20        446.01        210.69        11.31 o
   0   2  20         23.88         51.22         4.25 o
   1   2  20        446.69        198.09         9.78 o
   2   2  20        194.80        297.12         9.26 o
   3   2  20         93.67        127.31         7.05 o
   4   2  20        130.94        132.90         6.68 o
   5   2  20         23.66         68.73         5.34 o
   6   2  20         46.68         51.46         4.60 o
   7   2  20         20.36         13.26         3.26 o
  -7   3  20         29.16         27.48         7.66 o
  -6   3  20          0.36          6.62         4.89 o
  -5   3  20          4.15          6.40         4.71 o
  -4   3  20        120.05        194.33         6.38 o
  -3   3  20        163.79        217.33         8.03 o
  -2   3  20        100.76         55.70         5.14 o
  -1   3  20          9.54         29.59         2.95 o
   0   3  20        106.16        137.86         5.85 o
   1   3  20          9.47         25.01         3.79 o
   2   3  20        100.96         56.97         5.01 o
   3   3  20        163.55        207.88         9.35 o
   4   3  20        120.23        202.61         8.51 o
   5   3  20          4.12         -1.51         3.06 o
   6   3  20          0.37          7.13         3.01 o
   7   3  20         29.34         14.99         3.80 o
  -6   4  20         25.67         37.75         9.75 o
  -5   4  20         23.84         38.06         6.07 o
  -4   4  20        253.84        261.16        10.11 o
  -3   4  20          7.91          6.81         2.91 o
  -2   4  20          4.07          4.86         2.34 o
  -1   4  20         18.35         87.08         6.38 o
   0   4  20          2.65         -2.20         2.93 o
   1   4  20         18.32         80.52         5.29 o
   2   4  20          4.09          4.02         2.56 o
   3   4  20          7.98         -2.18         2.69 o
   4   4  20        254.09        259.84        10.04 o
   5   4  20         23.66         36.48         4.80 o
   6   4  20         25.84         47.08         5.01 o
  -6   5  20          0.14          2.33         5.67 o
  -5   5  20          8.73         23.73         5.26 o
  -4   5  20         51.07         92.54         8.16 o
  -3   5  20         45.22         41.09         5.03 o
  -2   5  20          2.63          8.51         3.31 o
  -1   5  20        258.61        182.46         9.16 o
   0   5  20        243.83        178.79         7.83 o
   1   5  20        258.34        185.34         7.95 o
   2   5  20          2.66          6.79         2.71 o
   3   5  20         45.16         34.44         6.91 o
   4   5  20         51.27         75.51         7.09 o
   5   5  20          8.73         18.44         4.40 o
   6   5  20          0.14          3.65         4.03 o
  -5   6  20         46.84         35.20         7.96 o
  -4   6  20          0.44          5.64         5.89 o
  -3   6  20         84.78        144.33         8.88 o
  -2   6  20         74.75         85.40         8.78 o
  -1   6  20         88.79        120.62         8.05 o
   0   6  20         46.76         17.54         3.94 o
   1   6  20         89.02        123.97         7.09 o
   2   6  20         74.80         77.33         7.14 o
   3   6  20         85.03        158.12         9.90 o
   4   6  20          0.44         -1.62         5.18 o
   5   6  20         46.87         21.62         4.36 o
  -4   7  20         13.67         16.31        12.06 o
  -3   7  20         45.03         44.24         8.71 o
  -2   7  20          6.65          8.04         3.47 o
  -1   7  20         48.17         39.30         5.34 o
   0   7  20          0.25          6.70         3.20 o
   1   7  20         48.00         39.51         5.74 o
   2   7  20          6.65         13.88         4.88 o
   3   7  20         45.07         49.42         6.36 o
   4   7  20         13.64         13.55         4.96 o
  -2   8  20         45.18         49.29         6.38 o
  -1   8  20          2.79          1.52         3.27 o
   0   8  20          2.94          1.39         4.36 o
   1   8  20          2.81          2.89         4.76 o
   2   8  20         45.10         62.92        11.92 o
   1   0  21        146.50         94.59         5.02 o
   2   0  21         81.38        175.06         6.44 o
   3   0  21        131.85         44.99         7.16 o
   4   0  21         30.81         95.65         7.43 o
   5   0  21          5.76          0.45         2.51 o
   6   0  21          3.64          8.42         3.36 o
   7   0  21          8.60         12.80         3.94 o
  -7   1  21         11.40         15.70         3.97 o
  -6   1  21         10.53         17.34         4.66 o
  -5   1  21         19.36         35.17         4.47 o
  -4   1  21         28.31         24.04         3.87 o
  -3   1  21        302.79        246.74        15.55 o
  -2   1  21         75.43         66.71         3.80 o
  -1   1  21         91.13         71.63         3.95 o
   0   1  21       2317.67       2328.20        23.30 o
   1   1  21         91.44         60.08         4.32 o
   2   1  21         75.60         56.15         5.73 o
   3   1  21        303.67        245.02         9.42 o
   4   1  21         28.22         36.74         4.03 o
   5   1  21         19.48         26.42         3.34 o
   6   1  21         10.64         13.96         3.06 o
   7   1  21         11.38         12.52         3.49 o
  -7   2  21         35.37         48.03        11.87 o
  -6   2  21         51.92         57.61         5.81 o
  -5   2  21         59.74         60.96         7.98 o
  -4   2  21         47.61         62.78         5.29 o
  -3   2  21        197.48        209.27         6.74 o
  -2   2  21        216.30        158.40         6.60 o
  -1   2  21        529.25        782.42        12.99 o
   0   2  21        285.19        145.63         4.98 o
   1   2  21        529.16        759.73        18.46 o
   2   2  21        216.34        152.04         9.02 o
   3   2  21        197.02        212.95         9.06 o
   4   2  21         47.82         54.60         4.76 o
   5   2  21         59.73         66.32         4.97 o
   6   2  21         51.93         53.46         4.71 o
   7   2  21         35.49         50.20         4.71 o
  -6   3  21         13.79          8.91         7.81 o
  -5   3  21          6.28         15.62         4.39 o
  -4   3  21         49.05         17.24         3.54 o
  -3   3  21         94.79        158.07         6.04 o
  -2   3  21         19.92         17.63         3.74 o
  -1   3  21        154.43        145.72         5.68 o
   0   3  21        264.23        407.11         9.87 o
   1   3  21        154.75        141.07         7.36 o
   2   3  21         19.78         19.17         3.30 o
   3   3  21         94.72        162.94         8.58 o
   4   3  21         48.81         14.86         3.53 o
   5   3  21          6.25          9.61         3.37 o
   6   3  21         13.71         17.26         5.51 o
  -6   4  21          2.03         -5.31         6.53 o
  -5   4  21         30.68         21.55         5.41 o
  -4   4  21         21.35         44.24         4.98 o
  -3   4  21         74.03        106.48         8.01 o
  -2   4  21          7.60          7.13         3.33 o
  -1   4  21         87.65        111.34         7.07 o
   0   4  21         15.92         29.13         4.18 o
   1   4  21         87.55        112.07         6.20 o
   2   4  21          7.60          8.60         3.20 o
   3   4  21         74.07        101.25         7.81 o
   4   4  21         21.36         38.07         4.57 o
   5   4  21         30.70         17.71         4.46 o
   6   4  21          2.05          1.24         3.21 o
  -5   5  21         11.75         28.44         6.05 o
  -4   5  21         63.02        103.04         8.67 o
  -3   5  21         61.98         39.40         5.79 o
  -2   5  21          6.06          0.06         4.77 o
  -1   5  21        220.19        240.49        10.57 o
   0   5  21        194.41         67.48         6.02 o
   1   5  21        219.95        226.33         8.86 o
   2   5  21          6.05         -1.54         2.49 o
   3   5  21         62.03         39.04         5.62 o
   4   5  21         63.08         97.45         7.87 o
   5   5  21         11.66         27.30         5.11 o
  -5   6  21          5.08         24.80         7.73 o
  -4   6  21          6.80          2.99         6.42 o
  -3   6  21         51.32         62.46         7.12 o
  -2   6  21         16.52         43.82         5.59 o
  -1   6  21          4.56          2.56         3.73 o
   0   6  21        209.12         93.28         7.20 o
   1   6  21          4.57          6.64         3.17 o
   2   6  21         16.61         43.88         5.83 o
   3   6  21         51.31         69.94         7.22 o
   4   6  21          6.79          4.08         4.57 o
   5   6  21          5.07         15.22         4.30 o
  -3   7  21         22.24         47.28         9.19 o
  -2   7  21         19.14         12.92         4.25 o
  -1   7  21         12.30         26.53         4.94 o
   0   7  21          0.43          1.91         3.31 o
   1   7  21         12.28         29.22         5.29 o
   2   7  21         19.20          9.57         4.09 o
   3   7  21         22.31         29.70         5.56 o
  -1   8  21          6.82         -2.56         5.94 o
   0   8  21          0.01          1.58         3.95 o
   1   8  21          6.89          7.69         4.01 o
   0   0  22        678.60        608.93        17.95 o
   1   0  22        503.42        675.05        14.04 o
   2   0  22        815.95        590.47        12.59 o
   3   0  22          3.77         24.64         3.99 o
   4   0  22          1.49         -2.20         4.08 o
   5   0  22         12.89         -1.83         2.60 o
   6   0  22         18.74         15.73         3.96 o
   7   0  22          0.23         12.95         3.96 o
  -7   1  22          4.71         11.11         5.87 o
  -6   1  22          4.35          4.64         3.35 o
  -5   1  22         61.17         37.52         7.06 o
  -4   1  22          7.37          0.26         3.51 o
  -3   1  22        332.84        171.99         9.58 o
  -2   1  22        344.34        286.00        12.54 o
  -1   1  22        719.99        809.76        15.72 o
   0   1  22         95.93        154.26         6.75 o
   1   1  22        720.47        799.28        13.66 o
   2   1  22        344.38        284.57        16.60 o
   3   1  22        333.22        185.99        13.85 o
   4   1  22          7.41          9.65         3.66 o
   5   1  22         61.00         39.79         3.94 o
   6   1  22          4.37         -1.26         2.53 o
   7   1  22          4.75          1.36         4.25 o
  -6   2  22         18.60         12.09         5.83 o
  -5   2  22         77.15        154.88         9.25 o
  -4   2  22         30.99         98.76         5.98 o
  -3   2  22        322.15        242.34         7.48 o
  -2   2  22        863.45        711.34        13.10 o
  -1   2  22        630.13        859.47        18.89 o
   0   2  22        688.15        669.84        10.95 o
   1   2  22        629.91        836.28        19.88 o
   2   2  22        862.86        689.34        18.40 o
   3   2  22        322.10        246.02         9.83 o
   4   2  22         30.96         89.72         5.86 o
   5   2  22         77.15        142.94         6.91 o
   6   2  22         18.65         25.80         3.84 o
  -6   3  22        159.43        226.77        14.69 o
  -5   3  22         61.78         59.91        10.82 o
  -4   3  22        188.36        131.92         7.25 o
  -3   3  22         18.32         30.70         4.48 o
  -2   3  22         58.80         65.09         4.51 o
  -1   3  22        117.39        158.97         7.93 o
   0   3  22        449.14        514.72        13.79 o
   1   3  22        117.53        146.48         7.68 o
   2   3  22         58.75         58.70         4.74 o
   3   3  22         18.37         17.94         3.83 o
   4   3  22        188.35        118.57         6.98 o
   5   3  22         61.76         60.78         5.46 o
   6   3  22        159.60        235.83         9.45 o
  -6   4  22         34.56         14.96         5.67 o
  -5   4  22         26.83          5.85         4.55 o
  -4   4  22          2.58         12.89         5.92 o
  -3   4  22         95.78         69.16         6.76 o
  -2   4  22         61.58         37.43         4.74 o
  -1   4  22        234.09        205.18         9.34 o
   0   4  22          0.00          9.12         3.36 o
   1   4  22        233.95        217.33         8.49 o
   2   4  22         61.53         35.49         4.03 o
   3   4  22         95.81         69.32         5.16 o
   4   4  22          2.57         12.80         3.63 o
   5   4  22         26.84         10.74         4.04 o
   6   4  22         34.59         31.25         4.29 o
  -5   5  22         13.44         -2.72         4.70 o
  -4   5  22         15.06         32.36         7.56 o
  -3   5  22         32.36         34.55         5.60 o
  -2   5  22         17.52          9.60         3.70 o
  -1   5  22         75.13         90.79         6.93 o
   0   5  22          2.14          1.45         3.56 o
   1   5  22         75.14         93.64         7.87 o
   2   5  22         17.61          5.36         3.21 o
   3   5  22         32.30         34.68         5.47 o
   4   5  22         15.06         21.04         4.75 o
   5   5  22         13.50          4.43         3.47 o
  -4   6  22          1.33          3.24         5.68 o
  -3   6  22          0.39          3.72         3.55 o
  -2   6  22         20.04         50.63         5.87 o
  -1   6  22        119.32         78.48         6.94 o
   0   6  22          0.18          4.70         3.11 o
   1   6  22        119.06         83.32         6.15 o
   2   6  22         20.06         43.08         6.10 o
   3   6  22          0.40          8.94         4.38 o
   4   6  22          1.31          2.42         4.23 o
  -3   7  22         10.00         22.18         6.99 o
  -2   7  22         35.54         34.61         5.40 o
  -1   7  22          6.39          6.61         3.89 o
   0   7  22          2.72         -2.05         3.67 o
   1   7  22          6.41          3.83         3.70 o
   2   7  22         35.54         37.42         6.71 o
   3   7  22         10.01         16.14         5.21 o
   0   8  22          0.80          7.82         4.92 o
   1   0  23        367.36        438.21        11.07 o
   2   0  23       1012.75       1257.04        20.91 o
   3   0  23        204.52        236.91        10.04 o
   4   0  23          1.38         -4.07         3.94 o
   5   0  23          1.01         15.75         4.63 o
   6   0  23         63.23        111.64         7.85 o
  -6   1  23         34.52         65.60         6.10 o
  -5   1  23          3.60          4.15         4.66 o
  -4   1  23         76.13         90.83         6.44 o
  -3   1  23         87.29        176.89        12.68 o
  -2   1  23        190.94        112.25         5.62 o
  -1   1  23        560.65        898.72        14.31 o
   0   1  23         22.47         17.61         3.39 o
   1   1  23        560.46        902.94        21.16 o
   2   1  23        191.15        116.11        12.13 o
   3   1  23         87.10        191.39        12.59 o
   4   1  23         76.42         98.21         7.90 o
   5   1  23          3.61          4.97         2.92 o
   6   1  23         34.31         58.16         4.84 o
  -6   2  23         69.11         95.38        10.38 o
  -5   2  23         58.17         66.83         8.84 o
  -4   2  23         98.57        156.27         8.64 o
  -3   2  23         11.22         13.90         3.75 o
  -2   2  23         50.97         80.99         6.88 o
  -1   2  23        540.36        543.18        10.08 o
   0   2  23         23.64         14.94         4.07 o
   1   2  23        540.54        538.18        16.35 o
   2   2  23         50.79         54.73        10.06 o
   3   2  23         11.32          6.76         4.18 o
   4   2  23         98.23        159.05         7.63 o
   5   2  23         58.24         90.88         5.77 o
   6   2  23         69.11         84.48         5.85 o
  -6   3  23         22.79         47.45         8.71 o
  -5   3  23         26.20         49.67         7.54 o
  -4   3  23        150.20         97.73         7.31 o
  -3   3  23         43.24         82.89         7.17 o
  -2   3  23         16.57         20.93         3.99 o
  -1   3  23         20.54         12.57         3.81 o
   0   3  23         41.84         36.03         4.99 o
   1   3  23         20.47         13.87         5.73 o
   2   3  23         16.60         16.04         3.74 o
   3   3  23         43.10         91.57         7.63 o
   4   3  23        150.09         94.17         6.48 o
   5   3  23         26.37         33.93         4.59 o
   6   3  23         22.87         42.61         4.91 o
  -5   4  23         21.64          5.15         6.24 o
  -4   4  23          3.89          1.52         5.08 o
  -3   4  23          7.81          4.09         3.57 o
  -2   4  23         84.79        112.17         7.44 o
  -1   4  23         78.74         99.33         6.98 o
   0   4  23         53.27         23.53         4.51 o
   1   4  23         78.58         89.34         6.77 o
   2   4  23         84.88        131.60         6.90 o
   3   4  23          7.85          9.03         2.94 o
   4   4  23          3.98          9.80         3.10 o
   5   4  23         21.66          6.99         3.47 o
  -5   5  23         33.94         39.54         7.95 o
  -4   5  23         17.34         15.25         6.96 o
  -3   5  23          3.43          4.04         5.53 o
  -2   5  23         16.28          9.74         3.59 o
  -1   5  23         56.11         33.72         4.89 o
   0   5  23        100.26         63.38         7.55 o
   1   5  23         56.05         24.16         6.88 o
   2   5  23         16.31          9.26         3.14 o
   3   5  23          3.40          1.67         4.13 o
   4   5  23         17.41         17.18         4.66 o
   5   5  23         33.97         43.76         5.21 o
  -4   6  23          5.52          1.30         8.76 o
  -3   6  23          4.30         12.84        13.44 o
  -2   6  23         18.53         14.29         4.12 o
  -1   6  23         17.82         27.27         4.76 o
   0   6  23         19.56         47.31         6.21 o
   1   6  23         17.88         25.84         4.09 o
   2   6  23         18.60         16.41         4.49 o
   3   6  23          4.28          8.36         3.93 o
   4   6  23          5.45          3.56         4.06 o
  -2   7  23          8.33         15.07         4.70 o
  -1   7  23          8.83         22.70         6.51 o
   0   7  23          2.44          0.43         3.74 o
   1   7  23          8.83         30.08         5.36 o
   2   7  23          8.35          9.56         4.51 o
   0   0  24          5.64        315.89        13.68 o
   1   0  24         24.17         19.87         3.63 o
   2   0  24        499.86        267.87        10.04 o
   3   0  24        114.44        167.81         8.21 o
   4   0  24         10.95         60.87         5.34 o
   5   0  24          8.85          6.93         4.34 o
   6   0  24          5.09         25.44         4.77 o
  -6   1  24          2.76          6.28         4.64 o
  -5   1  24         44.47         65.33         6.16 o
  -4   1  24        106.13        141.01        10.58 o
  -3   1  24        493.57        476.16        13.30 o
  -2   1  24        144.77        149.08         6.41 o
  -1   1  24        156.47        191.51         7.11 o
   0   1  24       1041.17       1014.09        23.54 o
   1   1  24        156.51        179.52        10.55 o
   2   1  24        144.79        140.22         8.77 o
   3   1  24        493.20        487.25        15.37 o
   4   1  24        106.19        156.32         8.96 o
   5   1  24         44.62         50.42         5.09 o
   6   1  24          2.76          0.44         3.60 o
  -6   2  24          9.52         19.98         5.46 o
  -5   2  24         30.40         25.28         6.39 o
  -4   2  24         94.24         86.44         6.18 o
  -3   2  24        149.33        143.88         7.53 o
  -2   2  24         83.73        152.58         8.90 o
  -1   2  24         35.13         50.84         4.40 o
   0   2  24         81.39         15.12         3.43 o
   1   2  24         35.06         48.95         7.12 o
   2   2  24         83.83        151.17         9.62 o
   3   2  24        149.48        125.97         7.80 o
   4   2  24         94.46         87.08         6.52 o
   5   2  24         30.32         40.08         4.33 o
   6   2  24          9.51          9.81         3.26 o
  -6   3  24         20.24         14.16         5.68 o
  -5   3  24         15.32          0.05         5.68 o
  -4   3  24          3.82         10.23         4.12 o
  -3   3  24          4.60          3.68         3.63 o
  -2   3  24        213.02        202.26         9.30 o
  -1   3  24        196.12         75.09         6.17 o
   0   3  24          4.60         22.92         5.21 o
   1   3  24        196.13         74.00         6.04 o
   2   3  24        213.22        183.16         9.44 o
   3   3  24          4.59         -0.73         3.70 o
   4   3  24          3.82          7.01         3.42 o
   5   3  24         15.29          0.02         3.14 o
   6   3  24         20.21         15.02         3.90 o
  -5   4  24         21.53         18.56         7.42 o
  -4   4  24          9.70         20.99         7.24 o
  -3   4  24          4.22          2.81         3.97 o
  -2   4  24          5.75         10.80         3.87 o
  -1   4  24         95.22         89.10         6.90 o
   0   4  24        229.87        282.76        11.32 o
   1   4  24         95.02         85.18         6.71 o
   2   4  24          5.78          6.97         3.14 o
   3   4  24          4.25          0.76         3.15 o
   4   4  24          9.77         16.70         3.92 o
   5   4  24         21.43         12.93         3.74 o
  -4   5  24          9.70         20.61         7.17 o
  -3   5  24         68.03         67.03         7.19 o
  -2   5  24         19.00         29.87         5.33 o
  -1   5  24        151.82        137.75         8.60 o
   0   5  24          4.21         -3.68         3.70 o
   1   5  24        151.67        119.70         7.97 o
   2   5  24         18.91         27.15         5.12 o
   3   5  24         68.11         71.66         7.20 o
   4   5  24          9.67          9.82         4.24 o
  -3   6  24          2.61         13.11         8.15 o
  -2   6  24         14.39         10.84         3.97 o
  -1   6  24          3.22          2.26         3.44 o
   0   6  24          0.16         -1.89         3.92 o
   1   6  24          3.24         -1.11         4.17 o
   2   6  24         14.40          9.56         3.98 o
   3   6  24          2.61         18.15         5.10 o
  -2   7  24         20.05         14.84        10.42 o
  -1   7  24          7.32         -1.45         3.71 o
   0   7  24          3.05          0.35         5.00 o
   1   7  24          7.28          9.23         5.71 o
   2   7  24         19.93         19.16         5.00 o
   1   0  25        513.91        563.21        12.90 o
   2   0  25        153.05        190.09         8.68 o
   3   0  25        116.84         91.50         7.01 o
   4   0  25        115.62        176.03         8.67 o
   5   0  25          0.71          4.55         3.51 o
   6   0  25          6.75          4.93         3.73 o
  -6   1  25         33.03         26.36         8.26 o
  -5   1  25         70.83        103.02         9.39 o
  -4   1  25         40.23         20.53         4.88 o
  -3   1  25         85.75        131.54         7.25 o
  -2   1  25        140.73        307.63         9.08 o
  -1   1  25         62.39         79.87         4.93 o
   0   1  25        269.27        181.40         9.52 o
   1   1  25         62.48         77.96         6.86 o
   2   1  25        140.64        306.86        12.66 o
   3   1  25         85.62        129.78         8.30 o
   4   1  25         40.34         31.30         4.72 o
   5   1  25         70.93         95.31         6.39 o
   6   1  25         33.07         32.97         5.01 o
  -6   2  25          0.20          3.92         6.11 o
  -5   2  25         47.73         58.19         8.24 o
  -4   2  25         13.41          3.20         3.33 o
  -3   2  25         46.85         77.34         9.47 o
  -2   2  25        244.95        319.60         9.35 o
  -1   2  25          1.89         29.76         3.67 o
   0   2  25        158.45        223.90         9.62 o
   1   2  25          1.92         31.72         5.44 o
   2   2  25        245.41        328.84        14.55 o
   3   2  25         46.86         66.34         6.03 o
   4   2  25         13.58          7.18         3.66 o
   5   2  25         48.01         68.21         5.69 o
   6   2  25          0.20         -1.00         2.94 o
  -5   3  25          8.66         -1.65         9.89 o
  -4   3  25          7.56          8.36         4.45 o
  -3   3  25         41.94         78.68         7.51 o
  -2   3  25         32.06         63.47         5.72 o
  -1   3  25         58.00         50.99         5.34 o
   0   3  25        152.40        228.27        10.10 o
   1   3  25         58.03         42.69         5.05 o
   2   3  25         31.95         64.29         5.94 o
   3   3  25         42.02         68.41         7.49 o
   4   3  25          7.67          7.26         3.61 o
   5   3  25          8.58         -0.28         3.34 o
  -5   4  25         25.08         36.08         8.27 o
  -4   4  25          8.67         14.97         8.67 o
  -3   4  25         11.60         43.82         6.07 o
  -2   4  25         13.63         34.15         5.21 o
  -1   4  25         50.46         48.88         6.80 o
   0   4  25        131.95        126.29         8.19 o
   1   4  25         50.31         43.11         7.29 o
   2   4  25         13.61         21.07         4.91 o
   3   4  25         11.59         52.82         6.15 o
   4   4  25          8.69          1.59         3.61 o
   5   4  25         25.00         26.33         5.59 o
  -4   5  25         10.83         20.89         7.79 o
  -3   5  25         35.70         51.62         7.38 o
  -2   5  25         60.17         60.02         6.37 o
  -1   5  25          5.14         11.23         3.98 o
   0   5  25         10.92         -0.39         3.54 o
   1   5  25          5.11          4.97         3.67 o
   2   5  25         60.04         46.00         5.97 o
   3   5  25         35.59         42.40         5.80 o
   4   5  25         10.83          7.48         4.36 o
  -3   6  25         22.98         41.24         8.88 o
  -2   6  25          5.42          4.07         3.64 o
  -1   6  25          8.03         21.43         4.80 o
   0   6  25         11.27         -1.74         3.63 o
   1   6  25          8.04         12.30         5.13 o
   2   6  25          5.40          7.93         4.54 o
   3   6  25         22.98         27.60         5.68 o
   0   7  25          1.51         -1.58         5.20 o
   0   0  26        206.68        180.43        11.03 o
   1   0  26          9.23         69.78         6.50 o
   2   0  26         88.83         72.26         5.94 o
   3   0  26          5.82          2.71         3.76 o
   4   0  26          5.47         63.36         7.12 o
   5   0  26          1.91         16.49         4.36 o
  -5   1  26         36.24         45.30         6.64 o
  -4   1  26         51.85         75.13         7.76 o
  -3   1  26         82.66        103.40         6.71 o
  -2   1  26        262.82        281.74        14.17 o
  -1   1  26        104.39        104.55         7.16 o
   0   1  26         14.60          7.33         4.12 o
   1   1  26        103.99         97.78         7.44 o
   2   1  26        262.48        261.65        11.93 o
   3   1  26         82.66         99.78         7.07 o
   4   1  26         51.92         82.40         6.65 o
   5   1  26         36.35         37.04         5.16 o
  -5   2  26         16.21          9.54         9.02 o
  -4   2  26         15.45          5.75         6.58 o
  -3   2  26         30.72         25.65         5.11 o
  -2   2  26        143.38        171.25         7.22 o
  -1   2  26         37.26         43.75         4.19 o
   0   2  26         27.01         12.22         4.03 o
   1   2  26         37.20         43.94         6.11 o
   2   2  26        143.26        184.00        12.19 o
   3   2  26         30.75         32.24         5.02 o
   4   2  26         15.51          0.22         3.61 o
   5   2  26         16.11         28.99         5.07 o
  -5   3  26         13.31         15.67         6.62 o
  -4   3  26          2.97          6.26         5.82 o
  -3   3  26          5.56         14.77         4.85 o
  -2   3  26        160.42         92.84         6.96 o
  -1   3  26         99.61         74.43         6.43 o
   0   3  26        290.67        414.60        14.07 o
   1   3  26         99.81         78.32         6.71 o
   2   3  26        160.61         83.08         7.56 o
   3   3  26          5.57          4.44         4.81 o
   4   3  26          2.95         22.03         4.24 o
   5   3  26         13.34         14.20         3.93 o
  -4   4  26          8.37         10.80         5.75 o
  -3   4  26         10.88         11.65         4.96 o
  -2   4  26         54.00         84.90         8.28 o
  -1   4  26        244.91        205.57        10.23 o
   0   4  26          8.60         32.15         4.96 o
   1   4  26        244.96        205.65        10.22 o
   2   4  26         53.86         74.65         6.59 o
   3   4  26         10.89         18.32         4.50 o
   4   4  26          8.35         13.33         3.78 o
  -3   5  26          9.39          7.27         4.79 o
  -2   5  26         36.19         48.64         6.06 o
  -1   5  26         49.49         41.46         5.49 o
   0   5  26          0.02          1.84         3.43 o
   1   5  26         49.43         36.57         5.26 o
   2   5  26         36.13         18.02         5.17 o
   3   5  26          9.45         10.38         4.61 o
  -2   6  26         30.07         27.51         5.16 o
  -1   6  26         15.26         13.10         4.06 o
   0   6  26         37.13         22.63         4.39 o
   1   6  26         15.17          2.22         5.43 o
   2   6  26         30.04         26.79         7.87 o
   1   0  27         21.66         45.95         5.45 o
   2   0  27        117.48        117.33         7.25 o
   3   0  27          0.70         -0.08         3.60 o
   4   0  27         92.32        148.77        10.25 o
   5   0  27         67.17         68.27         6.73 o
  -5   1  27         46.22         55.59        11.51 o
  -4   1  27         11.08          6.19         9.63 o
  -3   1  27         72.59         69.34         6.61 o
  -2   1  27         80.65        123.87         9.57 o
  -1   1  27         74.06         77.09         5.80 o
   0   1  27         92.47         54.25         5.90 o
   1   1  27         73.95         74.72        10.23 o
   2   1  27         80.69        135.60         9.70 o
   3   1  27         72.59         82.16         7.48 o
   4   1  27         11.17          3.06         4.00 o
   5   1  27         46.29         44.16         5.77 o
  -5   2  27          8.58         16.31        10.76 o
  -4   2  27         21.32         25.42         8.40 o
  -3   2  27         98.68         88.94         7.87 o
  -2   2  27          8.74         11.21         2.97 o
  -1   2  27         18.02         20.09         3.68 o
   0   2  27         14.49         45.35         6.59 o
   1   2  27         18.08         18.01         4.10 o
   2   2  27          8.80          7.66         5.19 o
   3   2  27         98.85         86.36         7.06 o
   4   2  27         21.25         16.33         5.41 o
   5   2  27          8.57         19.18         4.60 o
  -4   3  27         23.16         16.21        12.49 o
  -3   3  27         14.25         20.69         5.52 o
  -2   3  27         90.33         81.94         6.67 o
  -1   3  27        134.50        107.45         7.59 o
   0   3  27         35.51         24.19         4.54 o
   1   3  27        134.45        101.85         7.33 o
   2   3  27         90.73         80.68         6.65 o
   3   3  27         14.13         11.81         4.05 o
   4   3  27         23.16         22.57         4.57 o
  -4   4  27          4.25          6.62         6.86 o
  -3   4  27         58.10         95.43         8.73 o
  -2   4  27          0.59          0.45         3.47 o
  -1   4  27         56.52         94.69         7.55 o
   0   4  27         20.40         14.04         4.93 o
   1   4  27         56.42         84.31         6.98 o
   2   4  27          0.58          4.08         4.06 o
   3   4  27         58.10         86.38        11.89 o
   4   4  27          4.27          9.18         4.02 o
  -3   5  27          9.83          4.57         6.32 o
  -2   5  27         62.91         70.17         7.87 o
  -1   5  27         52.14         44.99         6.21 o
   0   5  27         13.05         -0.94         3.75 o
   1   5  27         52.01         53.18         5.97 o
   2   5  27         63.02         66.85        12.44 o
   3   5  27          9.88          9.62         6.84 o
  -1   6  27         19.14          8.39         4.19 o
   0   6  27          0.49         -2.91         4.08 o
   1   6  27         19.12          2.80         5.35 o
   0   0  28        411.33        217.69        18.91 o
   1   0  28          9.69          7.90         8.15 o
   2   0  28         20.49        146.78        12.11 o
   3   0  28         52.99         52.34         6.08 o
   4   0  28          0.69         32.49         5.83 o
   5   0  28         31.70         48.62         6.05 o
  -5   1  28          3.52         13.36         6.75 o
  -4   1  28         10.29          9.02         7.98 o
  -3   1  28          0.28         -5.30         5.97 o
  -2   1  28         13.43         15.09         4.74 o
  -1   1  28         11.79         14.50         4.49 o
   0   1  28         10.45          2.91         4.78 o
   1   1  28         11.74          3.22         3.86 o
   2   1  28         13.42          6.10         3.68 o
   3   1  28          0.27          3.79         3.66 o
   4   1  28         10.19          9.96         4.41 o
   5   1  28          3.51         -2.16         4.04 o
  -4   2  28         51.25         85.14         8.19 o
  -3   2  28         39.55         41.78         8.79 o
  -2   2  28        135.16         61.93         7.08 o
  -1   2  28          1.99          5.75         5.36 o
   0   2  28         19.95          9.19         3.62 o
   1   2  28          1.96          3.83         3.38 o
   2   2  28        135.04         72.36        11.04 o
   3   2  28         39.46         42.97         5.73 o
   4   2  28         51.20         81.22         7.17 o
  -4   3  28         24.68         20.15         8.50 o
  -3   3  28         25.00         54.05         7.03 o
  -2   3  28          8.34          7.25         3.77 o
  -1   3  28          3.67         27.79         6.01 o
   0   3  28         15.66          6.28         3.83 o
   1   3  28          3.61         25.19         4.77 o
   2   3  28          8.34          5.08         3.71 o
   3   3  28         25.05         48.80         8.61 o
   4   3  28         24.66          5.68         5.91 o
  -3   4  28         23.12         71.41         7.81 o
  -2   4  28         48.18         59.78         8.04 o
  -1   4  28         84.49         68.25         6.89 o
   0   4  28        216.98        134.82         8.76 o
   1   4  28         84.37         62.26         6.53 o
   2   4  28         48.31         55.81         6.20 o
   3   4  28         23.04         34.89         6.42 o
  -2   5  28          8.79          2.80         4.02 o
  -1   5  28         22.29         10.18         4.21 o
   0   5  28         10.14         -2.08         4.18 o
   1   5  28         22.23          8.01         4.55 o
   2   5  28          8.79          6.72         7.84 o
   1   0  29         88.95        125.38        10.73 o
   2   0  29         54.79         75.71         7.43 o
   3   0  29          5.40         12.09         4.77 o
   4   0  29          0.17          6.44         8.24 o
  -4   1  29         48.05         26.19        10.23 o
  -3   1  29         34.66         22.97         9.63 o
  -2   1  29         13.51         39.41         5.80 o
  -1   1  29         89.49        125.69         8.79 o
   0   1  29          0.04         29.39         5.15 o
   1   1  29         89.43        137.48         9.95 o
   2   1  29         13.49         49.72         5.50 o
   3   1  29         34.67         31.99         4.77 o
   4   1  29         48.16         46.34         5.70 o
  -4   2  29         12.13          9.58         6.32 o
  -3   2  29         70.11         88.26         9.39 o
  -2   2  29         38.97         58.97         7.03 o
  -1   2  29         14.78         37.34         7.67 o
   0   2  29          7.60         12.87         4.36 o
   1   2  29         14.75         32.57         4.98 o
   2   2  29         39.00         71.88         7.77 o
   3   2  29         69.96         82.46         7.18 o
   4   2  29         12.21          3.17         4.20 o
  -3   3  29         67.08        120.43         9.74 o
  -2   3  29         48.23         24.17         6.46 o
  -1   3  29         31.21         56.24         6.12 o
   0   3  29          8.56          7.68         4.03 o
   1   3  29         31.42         49.77         5.78 o
   2   3  29         48.02         23.86         4.86 o
   3   3  29         67.05        108.23         7.21 o
  -2   4  29          1.54          7.98         4.07 o
  -1   4  29        104.60        142.14        10.57 o
   0   4  29          0.47          4.19         3.76 o
   1   4  29        104.56        151.64         9.39 o
   2   4  29          1.53          3.34         3.62 o
  -1   5  29         28.19         46.94         7.99 o
   0   5  29          8.48          5.21         3.83 o
   1   5  29         28.25         38.67         6.90 o
   0   0  30        124.64        128.87        15.61 o
   1   0  30         27.60         69.86         7.43 o
   2   0  30          8.09         11.09         6.68 o
   3   0  30         29.23          7.82         7.03 o
   4   0  30          1.00         10.77         6.17 o
  -3   1  30         19.28         24.09         7.48 o
  -2   1  30         47.44         18.04         4.55 o
  -1   1  30         24.43         39.46         6.05 o
   0   1  30         37.37         63.31         7.10 o
   1   1  30         24.39         61.65         8.71 o
   2   1  30         47.20         32.97         6.26 o
   3   1  30         19.25         31.65         6.09 o
  -3   2  30         42.96         97.26        11.99 o
  -2   2  30         23.50         16.14         6.46 o
  -1   2  30          6.39         24.24         4.84 o
   0   2  30          3.10         13.92         7.80 o
   1   2  30          6.39         22.46         4.70 o
   2   2  30         23.53         27.68         6.07 o
   3   2  30         42.86         84.64         7.55 o
  -3   3  30         15.17         16.50         5.33 o
  -2   3  30         17.01          8.50         4.49 o
  -1   3  30         58.57         46.07         5.73 o
   0   3  30         27.89         11.52         4.26 o
   1   3  30         58.54         52.13         7.09 o
   2   3  30         17.05         12.54         3.87 o
   3   3  30         15.24         20.13         5.20 o
  -1   4  30         30.01         56.48         6.62 o
   0   4  30         14.89         29.49         6.16 o
   1   4  30         29.85         50.49         6.26 o
   1   0  31         29.90         57.66        10.66 o
   2   0  31         28.32         18.19         5.39 o
   3   0  31         29.32         39.10         8.93 o
  -3   1  31         26.73          0.68         5.45 o
  -2   1  31          4.27          1.85         9.02 o
  -1   1  31         26.09         28.91         5.34 o
   0   1  31         11.54          3.29         5.55 o
   1   1  31         26.03         31.43         6.66 o
   2   1  31          4.30          8.12         4.43 o
   3   1  31         26.76          7.94         4.48 o
  -2   2  31         26.97         39.12         6.64 o
  -1   2  31          5.19          9.40         4.72 o
   0   2  31         55.12         51.86         7.06 o
   1   2  31          5.25         13.07         7.71 o
   2   2  31         27.00         48.07         9.11 o
  -2   3  31         14.64         19.97         6.49 o
  -1   3  31         44.05         69.47        11.14 o
   0   3  31          0.43          6.46         4.20 o
   1   3  31         44.06         71.08         7.18 o
   2   3  31         14.58         24.74         4.93 o
   0   0  32          7.52         16.31         8.15 o
   1   0  32          2.24         14.93         4.87 o
   2   0  32          5.54          7.60         5.83 o
  -2   1  32          3.02         -0.73         5.13 o
  -1   1  32         18.97          6.44         4.79 o
   0   1  32          5.52         13.00         5.56 o
   1   1  32         18.91         35.65         7.91 o
   2   1  32          3.03         14.06         5.13 o
  -1   2  32          1.64         10.14         6.27 o
   0   2  32         10.99          4.19         4.54 o
   1   2  32          1.63         11.88         6.60 o
                                                
