# Supplementary material for: Amycolachromones A–F, Isolated from a Streptomycin-Resistant Strain of the Deep-Sea Marine Actinomycete Amycolatopsis sp. WP1
Source: Mar Drugs. 2022 Feb 24;20(3):162. doi: 10.3390/md20030162 (PMC8949813; doi:10.3390/md20030162)
Supplement: Supplementary file 1 [file marinedrugs-20-00162-s001.zip › phem_6B-1/phem_6B-1/phem_6B-1/struct/tmp/temp_2.lst.tmp]

 +++++++++++++++++++++++++++++++++++++++++++++++++++++++++++++++++++
 +  SHELXL -  CRYSTAL STRUCTURE REFINEMENT  -   MULTI-CPU VERSION  +
 +  Copyright(C) George M. Sheldrick 1993-2014     Version 2014/7  +
 +  temp_2                     started at 15:20:33 on 15-Sep-2017  +
 +++++++++++++++++++++++++++++++++++++++++++++++++++++++++++++++++++

 Command line parameters: temp_2 -a50000 -b3000 -c624 -t4

 -a sets the approximate maximum number of atoms including hydrogens.
 -b sets the maximum number of full-matrix parameters (leave unchanged for
 CGLS). For example -b9000 allows refinement of 1000 anisotropic atoms or
 3000 with BLOC 1. For a 32-bit version, -b times the square root of the
 number of threads should not exceed about 65500. -c sets the reflection
 buffer size. This depends on the CPU cache size but will rarely need
 changing. -t sets the number of threads, otherwise the multi-CPU version
 sets this equal to the number of available CPUs. For optimal performance
 on systems with hyperthreading, usually the hyperthreading should be
 switched off or -t used to halve the number of threads; e.g. -t4 rather
 than -t8 for an Intel i7 processor.

 Running  4 threads on  4 processors

 TITL temp_2_a.res in P2(1)2(1)2(1)
 REM Old TITL temp_2 in P2(1)2(1)2(1)
 REM SHELXT solution in P2(1)2(1)2(1)
 REM R1 0.128, Rweak 0.032, Alpha 0.001, Orientation as input
 REM Flack x = -0.477 ( 0.354 ) from Parsons' quotients
 REM Formula found by SHELXT: C18 O9
 CELL 0.71073 7.776 8.6993 26.8196 90 90 90
 ZERR 53 0.0003 0.0004 0.0011 0 0 0
 LATT -1
 SYMM 0.5-X,-Y,0.5+Z
 SYMM -X,0.5+Y,0.5-Z
 SYMM 0.5+X,0.5-Y,-Z
 SFAC C H O
 UNIT 64 64 32

 V =     1814.23     F(000) =     704.0     Mu =   0.10 mm-1      Cell Wt =     1345.15    Rho =  1.231

  
 L.S. 6
 PLAN  20
 TEMP 298
 BOND $H
 list 4
 fmap 2
 acta
 OMIT -3 52
 WGHT 0.2 0
 FVAR 0.75926
 REM <olex2.extras>
 REM <HklSrc "%.\\temp_2.hkl">
 REM </olex2.extras>
  
 O001  3     0.36175  0.58344  0.56261  11.00000  0.04230  0.05320  0.02215 =
  -0.00506  0.00764  0.00087
 O002  3     0.55226  0.73754  0.63388  11.00000  0.02911  0.04771  0.03908 =
  -0.00544  0.00099 -0.00330
 AFIX 147
 H002  2     0.56549  0.72481  0.60383  11.00000 -1.50000
 AFIX 0
 O003  3     0.09496  0.80184  0.55174  11.00000  0.03895  0.05170  0.04578 =
  0.00426 -0.00707  0.00928
 AFIX 147
 H003  2     0.04504  0.71881  0.55186  11.00000 -1.50000
 AFIX 0
 O004  3     0.53339  0.45017  0.70069  11.00000  0.10068  0.04541  0.03549 =
  -0.00633 -0.01219  0.02608
 O005  3     0.05200  0.47695  0.58215  11.00000  0.04343  0.07393  0.05552 =
  -0.02017  0.00797 -0.01478
 O006  3     0.60074  0.17542  0.66375  11.00000  0.08355  0.04113  0.04992 =
  0.00591 -0.01313  0.01260
 AFIX 147
 H006  2     0.52350  0.18130  0.68448  11.00000 -1.50000
 AFIX 0
 O007  3     0.30959  0.67921  0.73463  11.00000  0.06599  0.06068  0.02796 =
  -0.01780  0.00147  0.01840
 O008  3     0.06261  0.55270  0.66167  11.00000  0.04812  0.08572  0.03818 =
  -0.00115  0.01568 -0.00944
 C00B  1     0.42837  0.44084  0.56998  11.00000  0.02327  0.04100  0.03445 =
  -0.00007 -0.00236  0.00692
 C00C  1     0.54487  0.23390  0.61956  11.00000  0.04233  0.04073  0.04664 =
  -0.00860 -0.00685 -0.00035
 C00D  1     0.40118  0.64842  0.65098  11.00000  0.04257  0.03593  0.02207 =
  0.00241 -0.00687  0.00516
 C00E  1     0.27898  0.64627  0.60449  11.00000  0.03233  0.04502  0.01737 =
  -0.00704  0.00680  0.00448
 C00F  1     0.47362  0.48486  0.65969  11.00000  0.02769  0.03387  0.02967 =
  0.01035  0.00022 -0.00608
 C00G  1     0.12130  0.54534  0.61829  11.00000  0.03243  0.05891  0.03689 =
  0.00788 -0.00412 -0.00614
 C00H  1     0.47798  0.38609  0.61731  11.00000  0.03454  0.04338  0.03389 =
  0.00326  0.00099  0.00130
 C00I  1     0.21729  0.80552  0.59115  11.00000  0.03969  0.07695  0.02483 =
  0.02085 -0.01157 -0.01117
 AFIX 13
 H00I  2     0.31653  0.86612  0.58015  11.00000 -1.20000
 AFIX 0
 C00J  1     0.31518  0.73508  0.69601  11.00000  0.04100  0.03987  0.02162 =
  0.00183 -0.00214 -0.00319
 C00K  1     0.56874  0.14438  0.57731  11.00000  0.08092  0.05327  0.04131 =
  -0.00711  0.00461  0.01604
 AFIX 43
 H00K  2     0.61466  0.04592  0.57958  11.00000 -1.20000
 AFIX 0
 C00L  1     0.45357  0.35076  0.52726  11.00000  0.06821  0.06645  0.03654 =
  0.00463 -0.00932  0.01266
 AFIX 43
 H00L  2     0.42373  0.38938  0.49611  11.00000 -1.20000
 AFIX 0
 C00M  1     0.52171  0.20660  0.53117  11.00000  0.04617  0.05326  0.07094 =
  -0.03553 -0.01133  0.00993
 AFIX 43
 H00M  2     0.53725  0.14832  0.50245  11.00000 -1.20000
 AFIX 0
 C00N  1     0.13433  0.88782  0.63631  11.00000  0.02722  0.04591  0.07039 =
  -0.01149 -0.01361  0.01860
 AFIX 13
 H00N  2     0.02898  0.83222  0.64509  11.00000 -1.20000
 AFIX 0
 C00O  1     0.25440  0.88342  0.68145  11.00000  0.05156  0.03227  0.04786 =
  -0.00752 -0.00186  0.00534
 AFIX 23
 H00a  2     0.35325  0.94777  0.67431  11.00000 -1.20000
 H00b  2     0.19463  0.92875  0.70959  11.00000 -1.20000
 AFIX 0
 C00P  1     0.08455  1.05477  0.62369  11.00000  0.10142  0.03034  0.10316 =
  -0.00157  0.00389  0.01842
 AFIX 137
 H00c  2     0.17552  1.10201  0.60496  11.00000 -1.50000
 H00d  2     0.06622  1.11120  0.65399  11.00000 -1.50000
 H00e  2    -0.01912  1.05512  0.60425  11.00000 -1.50000
 AFIX 0
 C00Q  1    -0.10641  0.40706  0.59149  11.00000  0.03678  0.09413  0.10564 =
  0.03057 -0.01398 -0.01822
 AFIX 137
 H00f  2    -0.17478  0.40856  0.56169  11.00000 -1.50000
 H00g  2    -0.16517  0.46196  0.61745  11.00000 -1.50000
 H00h  2    -0.08818  0.30260  0.60175  11.00000 -1.50000
 AFIX 0
 HKLF 4


 Covalent radii and connectivity table for  temp_2_a.res in P2(1)2(1)2(1)                                              
 C    0.770
 H    0.320
 O    0.660

 O001 - C00B C00E
 O002 - C00D
 O003 - C00I
 O004 - C00F
 O005 - C00G C00Q
 O006 - C00C
 O007 - C00J
 O008 - C00G
 C00B - O001 C00L C00H
 C00C - O006 C00K C00H
 C00D - O002 C00F C00E C00J
 C00E - O001 C00I C00G C00D
 C00F - O004 C00H C00D
 C00G - O008 O005 C00E
 C00H - C00B C00C C00F
 C00I - O003 C00E C00N
 C00J - O007 C00O C00D
 C00K - C00C C00M
 C00L - C00M C00B
 C00M - C00L C00K
 C00N - C00O C00P C00I
 C00O - C00J C00N
 C00P - C00N
 C00Q - O005


   18627  Reflections read, of which   541  rejected

  -9 =< h =<  9,    -10 =< k =< 10,    -33 =< l =< 32,   Max. 2-theta =   52.00

       0  Systematic absence violations

       0  Inconsistent equivalents

    3568  Unique reflections, of which      0  suppressed

 R(int) = 0.0327     R(sigma) = 0.0263      Friedel opposites not merged

 Maximum memory for data reduction =     2119 /    35281


 Number of data for d > 0.811A (CIF: max) and d > 0.833A (CIF: full)
 (ignoring systematic absences):
 Unique reflections found (point group)       3568    3275
 Unique reflections possible (point group)    3573    3280
 Unique reflections found (Laue group)        2073    1911
 Unique reflections possible (Laue group)     2078    1916
 Unique Friedel pairs found                   1495    1364
 Unique Friedel pairs possible                1495    1364


 Default effective X-H and X-D distances for T =  298.0C 
 AFIX m =    1     2     3     4   4[N]  3[N]  15[B]  8[O]   9   9[N]   16
 d(X-H) =  0.98  0.97  0.96  0.93  0.86  0.89  1.10  0.82  0.93  0.86  0.93

 Note that these distances are chosen to give the best fit to the X-ray data
 and so avoid the introduction of systematic error.  The true internuclear
 distances are longer and do not vary with temperature!  The apparent
 variation with temperature is caused by libration.


 Least-squares cycle   1   Maximum vector length =  623   Memory required =     2725 /   328598

 wR2 = 0.5358 before cycle   1 for    3568 data and    222 /    222 parameters

 GooF = S =     2.602;     Restrained GooF =      2.602 for       0 restraints

 Weight = 1 / [ sigma^2(Fo^2) + ( 0.2000 * P )^2 +   0.00 * P ]   where  P = ( Max ( Fo^2, 0 ) + 2 * Fc^2 ) / 3


     N      value        esd    shift/esd  parameter

     1     0.75926     0.01360     0.000    OSF

 Mean shift/esd =   0.001  Maximum =    -0.007 for   z  C00E     

 Max. shift = 0.000 A for H00G      Max. dU = 0.000 for C00F       


 Least-squares cycle   2   Maximum vector length =  623   Memory required =     2725 /   328598

 wR2 = 0.5358 before cycle   2 for    3568 data and    222 /    222 parameters

 GooF = S =     2.602;     Restrained GooF =      2.602 for       0 restraints

 Weight = 1 / [ sigma^2(Fo^2) + ( 0.2000 * P )^2 +   0.00 * P ]   where  P = ( Max ( Fo^2, 0 ) + 2 * Fc^2 ) / 3


     N      value        esd    shift/esd  parameter

     1     0.75926     0.01360     0.000    OSF

 Mean shift/esd =   0.001  Maximum =     0.005 for   z  O001     

 Max. shift = 0.000 A for H00G      Max. dU = 0.000 for C00Q       


 Least-squares cycle   3   Maximum vector length =  623   Memory required =     2725 /   328598

 wR2 = 0.5358 before cycle   3 for    3568 data and    222 /    222 parameters

 GooF = S =     2.602;     Restrained GooF =      2.602 for       0 restraints

 Weight = 1 / [ sigma^2(Fo^2) + ( 0.2000 * P )^2 +   0.00 * P ]   where  P = ( Max ( Fo^2, 0 ) + 2 * Fc^2 ) / 3


     N      value        esd    shift/esd  parameter

     1     0.75926     0.01360     0.000    OSF

 Mean shift/esd =   0.001  Maximum =     0.003 for   z  O001     

 Max. shift = 0.000 A for H003      Max. dU = 0.000 for C00Q       


 Least-squares cycle   4   Maximum vector length =  623   Memory required =     2725 /   328598

 wR2 = 0.5358 before cycle   4 for    3568 data and    222 /    222 parameters

 GooF = S =     2.602;     Restrained GooF =      2.602 for       0 restraints

 Weight = 1 / [ sigma^2(Fo^2) + ( 0.2000 * P )^2 +   0.00 * P ]   where  P = ( Max ( Fo^2, 0 ) + 2 * Fc^2 ) / 3


     N      value        esd    shift/esd  parameter

     1     0.75926     0.01360     0.000    OSF

 Mean shift/esd =   0.001  Maximum =    -0.002 for  U33 C00L     

 Max. shift = 0.000 A for H00H      Max. dU = 0.000 for C00Q       


 Least-squares cycle   5   Maximum vector length =  623   Memory required =     2725 /   328598

 wR2 = 0.5358 before cycle   5 for    3568 data and    222 /    222 parameters

 GooF = S =     2.602;     Restrained GooF =      2.602 for       0 restraints

 Weight = 1 / [ sigma^2(Fo^2) + ( 0.2000 * P )^2 +   0.00 * P ]   where  P = ( Max ( Fo^2, 0 ) + 2 * Fc^2 ) / 3


     N      value        esd    shift/esd  parameter

     1     0.75926     0.01360     0.000    OSF

 Mean shift/esd =   0.001  Maximum =     0.002 for   z  C00K     

 Max. shift = 0.000 A for H00H      Max. dU = 0.000 for C00Q       


 Least-squares cycle   6   Maximum vector length =  623   Memory required =     2725 /   328598

 wR2 = 0.5358 before cycle   6 for    3568 data and    222 /    222 parameters

 GooF = S =     2.602;     Restrained GooF =      2.602 for       0 restraints

 Weight = 1 / [ sigma^2(Fo^2) + ( 0.2000 * P )^2 +   0.00 * P ]   where  P = ( Max ( Fo^2, 0 ) + 2 * Fc^2 ) / 3


     N      value        esd    shift/esd  parameter

     1     0.75925     0.01360     0.000    OSF

 Mean shift/esd =   0.001  Maximum =     0.002 for   z  C00K     

 Max. shift = 0.000 A for H00H      Max. dU = 0.000 for C00Q       

 No correlation matrix elements larger than  0.500


 Idealized hydrogen atom generation before cycle   7

 Name     x       y       z    AFIX  d(X-H)  shift  Bonded to  Conformation determined by

 H002  0.5654  0.7249  0.6038  147   0.820   0.000   O002            C00D  H002  
 H003  0.0451  0.7188  0.5518  147   0.820   0.000   O003            C00I  H003  
 H006  0.5235  0.1813  0.6845  147   0.820   0.000   O006            C00C  H006  
 H00I  0.3165  0.8661  0.5801   13   0.980   0.000   C00I            O003  C00E  C00N  
 H00K  0.6147  0.0459  0.5796   43   0.930   0.000   C00K            C00C  C00M  
 H00L  0.4237  0.3894  0.4961   43   0.930   0.000   C00L            C00M  C00B  
 H00M  0.5373  0.1483  0.5024   43   0.930   0.000   C00M            C00L  C00K  
 H00N  0.0290  0.8322  0.6451   13   0.980   0.000   C00N            C00O  C00P  C00I  
 H00A  0.3532  0.9478  0.6743   23   0.970   0.000   C00O            C00J  C00N  
 H00B  0.1946  0.9287  0.7096   23   0.970   0.000   C00O            C00J  C00N  
 H00C  0.1755  1.1020  0.6050  137   0.960   0.000   C00P            C00N  H00C  
 H00D  0.0662  1.1112  0.6540  137   0.960   0.000   C00P            C00N  H00C  
 H00E -0.0191  1.0551  0.6043  137   0.960   0.000   C00P            C00N  H00C  
 H00F -0.1748  0.4087  0.5617  137   0.960   0.000   C00Q            O005  H00F  
 H00G -0.1651  0.4618  0.6175  137   0.960   0.000   C00Q            O005  H00F  
 H00H -0.0882  0.3025  0.6017  137   0.960   0.000   C00Q            O005  H00F  


  temp_2_a.res in P2(1)2(1)2(1)                                              

 ATOM           x         y         z          sof         U11       U22       U33       U23       U13       U12        Ueq

 O001        0.36175   0.58344   0.56262     1.00000     0.04228   0.05320   0.02219  -0.00506   0.00763   0.00087    0.03922
   0.01489   0.00116   0.00106   0.00028     0.00000     0.00439   0.00477   0.00377   0.00332   0.00329   0.00394    0.00206

 O002        0.55226   0.73754   0.63388     1.00000     0.02913   0.04771   0.03904  -0.00544   0.00100  -0.00330    0.03862
   0.01459   0.00111   0.00101   0.00033     0.00000     0.00371   0.00452   0.00444   0.00369   0.00335   0.00357    0.00203

 H002        0.56545   0.72487   0.60383     1.00000     0.05794
                                             0.00000     0.00000

 O003        0.09496   0.80184   0.55173     1.00000     0.03894   0.05169   0.04583   0.00427  -0.00708   0.00928    0.04549
   0.01611   0.00114   0.00110   0.00034     0.00000     0.00489   0.00509   0.00504   0.00423   0.00393   0.00416    0.00232

 H003        0.04514   0.71876   0.55184     1.00000     0.06823
                                             0.00000     0.00000

 O004        0.53338   0.45017   0.70069     1.00000     0.10070   0.04541   0.03547  -0.00632  -0.01220   0.02607    0.06052
   0.02019   0.00184   0.00116   0.00032     0.00000     0.00842   0.00500   0.00487   0.00380   0.00531   0.00575    0.00312

 O005        0.05200   0.47695   0.58216     1.00000     0.04346   0.07394   0.05546  -0.02013   0.00795  -0.01478    0.05762
   0.01726   0.00139   0.00135   0.00040     0.00000     0.00508   0.00648   0.00575   0.00526   0.00456   0.00501    0.00279

 O006        0.60074   0.17542   0.66375     1.00000     0.08354   0.04112   0.04997   0.00592  -0.01313   0.01261    0.05821
   0.01958   0.00164   0.00119   0.00038     0.00000     0.00783   0.00491   0.00565   0.00457   0.00529   0.00523    0.00295

 H006        0.52352   0.18131   0.68448     1.00000     0.08732
                                             0.00000     0.00000

 O007        0.30958   0.67921   0.73464     1.00000     0.06595   0.06068   0.02800  -0.01781   0.00147   0.01838    0.05154
   0.01747   0.00142   0.00116   0.00031     0.00000     0.00610   0.00561   0.00453   0.00410   0.00409   0.00497    0.00262

 O008        0.06261   0.55270   0.66167     1.00000     0.04810   0.08571   0.03819  -0.00113   0.01568  -0.00944    0.05734
   0.01907   0.00136   0.00142   0.00035     0.00000     0.00512   0.00746   0.00495   0.00493   0.00424   0.00544    0.00279

 C00B        0.42837   0.44084   0.56998     1.00000     0.02327   0.04100   0.03445  -0.00007  -0.00236   0.00692    0.03290
   0.01960   0.00137   0.00132   0.00043     0.00000     0.00460   0.00579   0.00558   0.00470   0.00403   0.00440    0.00240

 C00C        0.54487   0.23389   0.61957     1.00000     0.04231   0.04074   0.04665  -0.00861  -0.00686  -0.00034    0.04324
   0.02177   0.00175   0.00145   0.00052     0.00000     0.00629   0.00605   0.00705   0.00533   0.00575   0.00550    0.00288

 C00D        0.40118   0.64842   0.65097     1.00000     0.04259   0.03592   0.02205   0.00242  -0.00687   0.00517    0.03352
   0.01984   0.00152   0.00133   0.00039     0.00000     0.00609   0.00546   0.00481   0.00426   0.00451   0.00476    0.00251

 C00E        0.27898   0.64627   0.60448     1.00000     0.03233   0.04503   0.01739  -0.00705   0.00679   0.00448    0.03158
   0.01957   0.00142   0.00138   0.00037     0.00000     0.00534   0.00584   0.00453   0.00419   0.00413   0.00466    0.00243

 C00F        0.47363   0.48486   0.65969     1.00000     0.02767   0.03386   0.02969   0.01035   0.00023  -0.00607    0.03040
   0.01895   0.00137   0.00127   0.00041     0.00000     0.00479   0.00512   0.00502   0.00416   0.00409   0.00426    0.00229

 C00G        0.12130   0.54534   0.61829     1.00000     0.03242   0.05890   0.03692   0.00788  -0.00412  -0.00613    0.04274
   0.02251   0.00162   0.00163   0.00045     0.00000     0.00551   0.00736   0.00612   0.00592   0.00479   0.00559    0.00285

 C00H        0.47798   0.38609   0.61731     1.00000     0.03455   0.04337   0.03394   0.00326   0.00099   0.00131    0.03728
   0.02197   0.00155   0.00145   0.00045     0.00000     0.00545   0.00604   0.00602   0.00484   0.00471   0.00491    0.00261

 C00I        0.21730   0.80552   0.59115     1.00000     0.03969   0.07696   0.02479   0.02084  -0.01157  -0.01116    0.04715
   0.02298   0.00171   0.00179   0.00044     0.00000     0.00648   0.00918   0.00540   0.00561   0.00473   0.00650    0.00342

 H00I        0.31653   0.86612   0.58015     1.00000     0.05658
                                             0.00000     0.00000

 C00J        0.31518   0.73508   0.69601     1.00000     0.04103   0.03988   0.02157   0.00184  -0.00214  -0.00320    0.03416
   0.01965   0.00157   0.00134   0.00040     0.00000     0.00606   0.00586   0.00519   0.00443   0.00426   0.00488    0.00254

 C00K        0.56875   0.14438   0.57731     1.00000     0.08094   0.05328   0.04127  -0.00711   0.00461   0.01602    0.05850
   0.03030   0.00254   0.00184   0.00055     0.00000     0.01044   0.00751   0.00699   0.00619   0.00749   0.00778    0.00388

 H00K        0.61468   0.04592   0.57959     1.00000     0.07020
                                             0.00000     0.00000

 C00L        0.45357   0.35076   0.52727     1.00000     0.06823   0.06646   0.03646   0.00464  -0.00928   0.01267    0.05705
   0.02897   0.00240   0.00193   0.00053     0.00000     0.00921   0.00849   0.00656   0.00642   0.00675   0.00827    0.00373

 H00L        0.42372   0.38938   0.49611     1.00000     0.06846
                                             0.00000     0.00000

 C00M        0.52171   0.20660   0.53117     1.00000     0.04620   0.05327   0.07084  -0.03549  -0.01132   0.00994    0.05677
   0.02389   0.00200   0.00172   0.00064     0.00000     0.00739   0.00738   0.00971   0.00715   0.00677   0.00665    0.00401

 H00M        0.53725   0.14833   0.50245     1.00000     0.06812
                                             0.00000     0.00000

 C00N        0.13433   0.88782   0.63631     1.00000     0.02722   0.04592   0.07034  -0.01150  -0.01359   0.01861    0.04783
   0.02310   0.00161   0.00157   0.00056     0.00000     0.00532   0.00677   0.00925   0.00622   0.00566   0.00519    0.00341

 H00N        0.02898   0.83222   0.64509     1.00000     0.05739
                                             0.00000     0.00000

 C00O        0.25440   0.88342   0.68146     1.00000     0.05155   0.03226   0.04789  -0.00754  -0.00187   0.00534    0.04390
   0.02326   0.00191   0.00137   0.00051     0.00000     0.00697   0.00575   0.00711   0.00516   0.00619   0.00529    0.00297

 H00A        0.35324   0.94778   0.67432     1.00000     0.05268
                                             0.00000     0.00000

 H00B        0.19462   0.92874   0.70959     1.00000     0.05268
                                             0.00000     0.00000

 C00P        0.08454   1.05477   0.62370     1.00000     0.10136   0.03033   0.10323  -0.00156   0.00389   0.01841    0.07831
   0.03820   0.00312   0.00156   0.00084     0.00000     0.01499   0.00652   0.01334   0.00816   0.01206   0.00825    0.00567

 H00C        0.17552   1.10202   0.60497     1.00000     0.11746
                                             0.00000     0.00000

 H00D        0.06621   1.11119   0.65400     1.00000     0.11746
                                             0.00000     0.00000

 H00E       -0.01912   1.05512   0.60426     1.00000     0.11746
                                             0.00000     0.00000

 C00Q       -0.10640   0.40705   0.59149     1.00000     0.03681   0.09413   0.10548   0.03052  -0.01399  -0.01823    0.07881
   0.03582   0.00208   0.00260   0.00084     0.00000     0.00742   0.01323   0.01446   0.01196   0.00832   0.00845    0.00593

 H00F       -0.17484   0.40872   0.56170     1.00000     0.11821
                                             0.00000     0.00000

 H00G       -0.16510   0.46184   0.61748     1.00000     0.11821
                                             0.00000     0.00000

 H00H       -0.08818   0.30254   0.60169     1.00000     0.11821
                                             0.00000     0.00000


 Final Structure Factor Calculation for  temp_2_a.res in P2(1)2(1)2(1)                                              

 Total number of l.s. parameters =   222  Maximum vector length =  623   Memory required =     2505 /    29288

 wR2 = 0.5358 before cycle   7 for    3568 data and      2 /    222 parameters

 GooF = S =     2.602;     Restrained GooF =      2.602 for       0 restraints

 Weight = 1 / [ sigma^2(Fo^2) + ( 0.2000 * P )^2 +   0.00 * P ]   where  P = ( Max ( Fo^2, 0 ) + 2 * Fc^2 ) / 3

 R1 =  0.2096 for    3067 Fo > 4sig(Fo)  and  0.2213 for all    3568 data
 wR2 =  0.5358,  GooF = S =   2.602,  Restrained GooF =    2.602  for all data

 Flack x =    0.140(999) by classical fit to all intensities
              0.527(272) from 1062 selected quotients (Parsons' method)

 ** Absolute structure cannot be determined reliably **

 Occupancy sum of asymmetric unit =    24.00 for non-hydrogen and    16.00 for H and D atoms


 Principal mean square atomic displacements U

   0.0540   0.0448   0.0189   O001  
   0.0509   0.0365   0.0286   O002  
   0.0566   0.0501   0.0298   O003  
   0.1135   0.0357   0.0324   O004  
   0.0926   0.0428   0.0375   O005  
   0.0902   0.0522   0.0322   O006  
   0.0841   0.0522   0.0184   O007  
   0.0884   0.0572   0.0263   O008  
   0.0435   0.0347   0.0205   C00B  
   0.0552   0.0420   0.0324   C00C  
   0.0465   0.0350   0.0191   C00D  
   0.0473   0.0348   0.0127   C00E  
   0.0437   0.0284   0.0191   C00F  
   0.0631   0.0353   0.0299   C00G  
   0.0446   0.0345   0.0327   C00H  
   0.0885   0.0378   0.0151   C00I  
   0.0441   0.0372   0.0212   C00J  
   0.0883   0.0523   0.0349   C00K  
   0.0804   0.0588   0.0320   C00L  
   0.1026   0.0422   0.0255   C00M  
   0.0823   0.0461   0.0151   C00N  
   0.0554   0.0479   0.0284   C00O  
   0.1082   0.1009   0.0258   C00P  
   0.1359   0.0694   0.0311   C00Q  

     0  atoms may be split and     0  atoms NPD


 Analysis of variance for reflections employed in refinement      K = Mean[Fo^2] / Mean[Fc^2]  for group


 Fc/Fc(max)       0.000    0.011    0.016    0.021    0.027    0.034    0.041    0.052    0.067    0.099    1.000

 Number in group       359.     381.     345.     382.     360.     316.     371.     347.     347.     360.

            GooF      2.574    2.338    2.631    3.053    2.488    2.857    2.735    2.553    2.456    2.240

             K        5.048    1.573    1.356    1.501    1.230    1.510    1.265    1.144    1.099    0.944


 Resolution(A)    0.81     0.84     0.87     0.91     0.96     1.02     1.10     1.21     1.39     1.73     inf

 Number in group       366.     352.     352.     362.     352.     365.     355.     353.     351.     360.

            GooF      1.492    1.569    1.942    1.890    2.144    2.381    2.319    2.898    3.550    4.368

             K        1.180    1.157    1.141    1.046    1.153    1.043    1.055    1.076    1.130    0.981

             R1       0.252    0.236    0.241    0.212    0.173    0.198    0.151    0.199    0.232    0.258


 ** Extinction (EXTI) or solvent water (SWAT) correction may be required **

 Recommended weighting scheme:  WGHT      0.2000      0.0000
 Note that in most cases convergence will be faster if fixed weights (e.g. the
 default WGHT 0.1) are retained until the refinement is virtually complete, and
 only then should the above recommended values be used.


 Most Disagreeable Reflections (* if suppressed or used for Rfree).
 Error/esd is calculated as sqrt(wD^2/<wD^2>) where w is given by the weight
 formula, D = Fo^2-Fc^2 and <> refers to the average over all reflections.

     h   k   l          Fo^2          Fc^2    Error/esd  Fc/Fc(max)  Resolution(A)

     0   1   5        829.38          0.00       5.92       0.000       4.57
     1   0  10        372.01          2.98       5.70       0.008       2.54
     0   3   3        457.00          4.59       5.70       0.010       2.76
     0   2   0       2595.83         59.35       5.53       0.037       4.35
     4   0  12        317.23          6.02       5.34       0.012       1.47
     3   0   6       1220.55         55.49       5.18       0.035       2.24
     0   0  24        315.89          5.64       4.78       0.011       1.12
    -2   2   4        288.05         20.90       4.76       0.022       2.66
     2   2   4        278.83         21.44       4.70       0.022       2.66
     5   0   6        176.28         13.42       4.63       0.017       1.47
     3   0   2        647.91         58.99       4.55       0.037       2.54
     5   0  13        101.96          0.52       4.52       0.003       1.24
     3   3   0        141.11         12.07       4.48       0.017       1.93
    -3   2   7        554.93         54.97       4.44       0.035       1.93
     3   2   7        564.21         54.98       4.43       0.035       1.93
    -3   1   1        755.47         80.92       4.36       0.043       2.47
     3   1   1        750.25         80.68       4.34       0.043       2.47
     0   2  13        268.30         28.72       4.28       0.026       1.86
     0   0  18         85.28          0.08       4.18       0.001       1.49
     1   0  18        904.01        109.73       4.15       0.050       1.46
     0   4  10        340.37         40.68       4.13       0.030       1.69
     1   3   0       1563.45        203.56       4.10       0.068       2.72
     3   0  18         91.97          0.49       4.05       0.003       1.29
    -3   2   8        165.63         24.86       3.77       0.024       1.85
     3   2   8        169.22         25.00       3.73       0.024       1.85
     2   0   8        199.82         32.95       3.66       0.027       2.54
     4   4   2        128.29         20.43       3.62       0.022       1.44
     0   2  10       2095.05        377.94       3.58       0.093       2.28
     4   0   5         73.10         12.60       3.51       0.017       1.83
     2   3   0         94.49         14.74       3.48       0.018       2.32
    -4   4   2        120.90         20.45       3.47       0.022       1.44
     1   4   8        434.35         83.59       3.42       0.044       1.78
    -1   4   8        429.26         83.31       3.42       0.043       1.78
     3   1   5        844.66        169.12       3.39       0.062       2.25
     2   3   9        239.08         46.27       3.36       0.032       1.83
    -2   3   9        232.69         46.41       3.34       0.032       1.83
    -3   1   5        823.95        169.40       3.33       0.062       2.25
     0   3  18        345.63         72.86       3.20       0.041       1.33
     0   4   5        407.25         90.46       3.18       0.045       2.02
     4   2   0        411.73         92.10       3.17       0.046       1.77
    -6   1   8         36.74          5.76       3.10       0.011       1.20
     0   6   3         71.18         12.75       3.07       0.017       1.43
     4   0  19        156.47         23.96       3.02       0.023       1.14
     0   0  12        315.09         75.81       3.00       0.041       2.23
    -3   2  16         96.29         20.31       2.99       0.021       1.34
     0   5   3        323.77         78.84       2.97       0.042       1.71
    -1   5  14        174.88         42.28       2.94       0.031       1.27
     1   5  14        173.84         42.23       2.94       0.031       1.27
     0   5  15         42.60          6.85       2.93       0.012       1.25
    -2   4  14         98.36         20.90       2.91       0.022       1.35


 Bond lengths and angles

 O001 -      Distance       Angles
 C00B      1.3588 (0.0143) 
 C00E      1.4049 (0.0120)  114.43 (0.89)
               O001 -        C00B         

 O002 -      Distance       Angles
 C00D      1.4803 (0.0152) 
 H002      0.8200           109.47       
               O002 -        C00D         

 O003 -      Distance       Angles
 C00I      1.4224 (0.0143) 
 H003      0.8200           109.47       
               O003 -        C00I         

 O004 -      Distance       Angles
 C00F      1.2313 (0.0140) 
               O004 -       

 O005 -      Distance       Angles
 C00G      1.2584 (0.0162) 
 C00Q      1.3963 (0.0195)  116.46 (1.34)
               O005 -        C00G         

 O006 -      Distance       Angles
 C00C      1.3608 (0.0172) 
 H006      0.8200           109.47       
               O006 -        C00C         

 O007 -      Distance       Angles
 C00J      1.1451 (0.0141) 
               O007 -       

 O008 -      Distance       Angles
 C00G      1.2512 (0.0158) 
               O008 -       

 C00B -      Distance       Angles
 O001      1.3588 (0.0143) 
 C00L      1.4018 (0.0188)  116.41 (1.03)
 C00H      1.4095 (0.0159)  122.94 (1.02) 120.59 (1.09)
               C00B -        O001          C00L         

 C00C -      Distance       Angles
 O006      1.3608 (0.0172) 
 C00K      1.3875 (0.0189)  117.31 (1.16)
 C00H      1.4238 (0.0179)  120.08 (1.13) 122.41 (1.27)
               C00C -        O006          C00K         

 C00D -      Distance       Angles
 O002      1.4803 (0.0152) 
 C00F      1.5481 (0.0153)  103.85 (0.85)
 C00E      1.5678 (0.0148)  103.94 (0.83) 109.25 (0.88)
 C00J      1.5731 (0.0159)  108.92 (0.91) 118.64 (0.90) 111.02 (0.87)
               C00D -        O002          C00F          C00E         

 C00E -      Distance       Angles
 O001      1.4049 (0.0120) 
 C00I      1.5090 (0.0188)  108.26 (0.93)
 C00G      1.5529 (0.0171)  109.41 (0.98) 108.94 (0.94)
 C00D      1.5678 (0.0148)  111.26 (0.89) 111.73 (0.90) 107.19 (0.87)
               C00E -        O001          C00I          C00G         

 C00F -      Distance       Angles
 O004      1.2313 (0.0140) 
 C00H      1.4251 (0.0175)  123.74 (1.05)
 C00D      1.5481 (0.0153)  119.83 (1.02) 116.25 (0.93)
               C00F -        O004          C00H         

 C00G -      Distance       Angles
 O008      1.2512 (0.0158) 
 O005      1.2584 (0.0161)  125.73 (1.23)
 C00E      1.5529 (0.0171)  118.74 (1.13) 114.94 (1.04)
               C00G -        O008          O005         

 C00H -      Distance       Angles
 C00B      1.4095 (0.0159) 
 C00C      1.4238 (0.0179)  116.90 (1.09)
 C00F      1.4251 (0.0176)  120.53 (1.07) 122.37 (1.07)
               C00H -        C00B          C00C         

 C00I -      Distance       Angles
 O003      1.4224 (0.0143) 
 C00E      1.5090 (0.0187)  111.60 (1.12)
 C00N      1.5480 (0.0203)  108.25 (1.09) 111.82 (0.93)
 H00I      0.9800           108.36        108.36        108.36       
               C00I -        O003          C00E          C00N         

 C00J -      Distance       Angles
 O007      1.1451 (0.0141) 
 C00O      1.4286 (0.0170)  128.17 (1.17)
 C00D      1.5731 (0.0159)  120.49 (1.09) 111.33 (0.98)
               C00J -        O007          C00O         

 C00K -      Distance       Angles
 C00C      1.3875 (0.0189) 
 C00M      1.3995 (0.0233)  118.05 (1.33)
 H00K      0.9300           120.97        120.97       
               C00K -        C00C          C00M         

 C00L -      Distance       Angles
 C00M      1.3655 (0.0218) 
 C00B      1.4018 (0.0188)  120.33 (1.24)
 H00L      0.9300           119.83        119.83       
               C00L -        C00M          C00B         

 C00M -      Distance       Angles
 C00L      1.3655 (0.0218) 
 C00K      1.3995 (0.0233)  121.63 (1.29)
 H00M      0.9300           119.19        119.19       
               C00M -        C00L          C00K         

 C00N -      Distance       Angles
 C00O      1.5294 (0.0183) 
 C00P      1.5406 (0.0191)  110.54 (1.27)
 C00I      1.5480 (0.0203)  110.70 (0.96) 111.65 (1.40)
 H00N      0.9800           107.93        107.93        107.93       
               C00N -        C00O          C00P          C00I         

 C00O -      Distance       Angles
 C00J      1.4286 (0.0170) 
 C00N      1.5294 (0.0182)  116.16 (1.03)
 H00A      0.9700           108.25        108.25       
 H00B      0.9700           108.25        108.25        107.38       
               C00O -        C00J          C00N          H00A         

 C00P -      Distance       Angles
 C00N      1.5406 (0.0191) 
 H00C      0.9600           109.47       
 H00D      0.9600           109.47        109.47       
 H00E      0.9600           109.47        109.47        109.47       
               C00P -        C00N          H00C          H00D         

 C00Q -      Distance       Angles
 O005      1.3963 (0.0194) 
 H00F      0.9600           109.47       
 H00G      0.9600           109.47        109.47       
 H00H      0.9600           109.47        109.47        109.47       
               C00Q -        O005          H00F          H00G         


 FMAP and GRID set by program

 FMAP   2   3  30
 GRID    -0.926  -2  -2     0.926   2   2

 R1 =  0.2337 for   2073 unique reflections after merging for Fourier


 Electron density synthesis with coefficients Fo-Fc

 Highest peak    3.72  at  0.7774  0.1408  0.2088  [  2.63 A from O002 ]
 Deepest hole   -0.75  at  0.2374  0.1037  0.1281  [  1.02 A from C00N ]

 Mean =    0.00,   Rms deviation from mean =    0.28,   Highest memory used =     2353 /    18267


 Fourier peaks appended to .res file

              x       y       z       sof     U      Peak   Distances to nearest atoms (including eq.)

 Q1    1   0.7226  0.8592  0.7088   1.00000  0.05    3.72   2.63 O002  2.94 H00N  3.11 H00A  3.15 O006
 Q2    1   0.7305  0.7712  0.5394   1.00000  0.05    3.70   2.19 H002  2.51 H003  2.74 O003  2.77 H00K
 Q3    1  -0.1896  0.7758  0.7449   1.00000  0.05    2.52   3.21 H00N  3.21 H00D  3.26 H00B  3.32 H006
 Q4    1   0.2280  0.7878  0.5377   1.00000  0.05    0.94   1.11 O003  1.44 C00I  1.49 H00I  1.59 H003
 Q5    1   0.2258  1.1247  0.7392   1.00000  0.05    0.85   1.90 H00B  2.53 H00A  2.60 H00D  2.62 C00O
 Q6    1   0.1806  0.6333  0.7526   1.00000  0.05    0.83   1.18 O007  2.05 C00J  2.70 O008  2.82 H00B
 Q7    1   0.7021  0.7259  0.7132   1.00000  0.05    0.76   2.43 O002  2.75 O004  2.95 C00D  3.04 C00J
 Q8    1   0.5687  0.3201  0.4896   1.00000  0.05    0.73   1.29 H00L  1.38 C00L  1.53 C00M  1.55 H00M
 Q9    1   0.7446  0.2522  0.4949   1.00000  0.05    0.72   1.86 H00M  1.87 H00L  1.95 C00L  2.03 C00M
 Q10   1   0.2850  0.3746  0.5184   1.00000  0.05    0.72   1.24 H00L  1.35 C00L  1.87 C00B  2.02 H00M
 Q11   1   0.2451  0.4901  0.5202   1.00000  0.05    0.65   1.67 O001  1.76 H00L  2.00 C00B  2.03 C00L
 Q12   1   0.0710  0.3336  0.6810   1.00000  0.05    0.63   1.98 O008  2.07 H00D  2.48 H00H  2.53 C00G
 Q13   1   0.1505  0.3691  0.6692   1.00000  0.05    0.62   1.75 O008  2.07 C00G  2.37 H00D  2.63 O005
 Q14   1   0.4202  0.3240  0.7389   1.00000  0.05    0.60   1.74 O004  2.08 H006  2.55 O007  2.58 C00F
 Q15   1   0.3647  0.3382  0.7477   1.00000  0.05    0.60   2.06 O004  2.50 H006  2.81 C00F  2.92 O007
 Q16   1   0.7818  0.7317  0.6527   1.00000  0.05    0.58   1.86 O002  2.12 H00N  2.13 H002  2.56 H00G
 Q17   1   0.3408  0.5046  0.7772   1.00000  0.05    0.58   1.92 O007  2.13 H006  2.22 O006  2.58 O004
 Q18   1   0.2918  0.6557  0.5371   1.00000  0.05    0.57   1.08 O001  1.81 C00E  2.03 O003  2.03 H003
 Q19   1   0.4436  0.7685  0.5358   1.00000  0.05    0.56   1.76 H00I  1.87 O001  2.09 H002  2.33 C00I
 Q20   1   0.3867  0.4428  0.7209   1.00000  0.05    0.54   1.26 O004  1.81 C00F  2.17 O007  2.59 C00D

 Shortest distances between peaks (including symmetry equivalents)

     14  15  0.51     12  13  0.76     10  11  1.05     14  20  1.17     15  20  1.17      1   7  1.18      9  10  1.20
      4  18  1.25      3   7  1.27      1  15  1.36      1   3  1.39      1  17  1.41      3   5  1.41      3  15  1.48
      8   9  1.50      7  15  1.53     18  19  1.53     11  18  1.55     17  20  1.64      5   7  1.65     15  17  1.66
      4  19  1.69      7  16  1.74      6  17  1.80      7  14  1.81      1  14  1.82      3  14  1.89      1  16  1.92
     14  17  1.98      2   4  2.13      9  11  2.15      5  15  2.16      1  20  2.19      2  18  2.20      2  19  2.23
      3  12  2.25      5  14  2.30      3  20  2.30      8  10  2.39      3  17  2.39     13  20  2.39      8  10  2.40
      6  20  2.46      3  13  2.46      7  17  2.46     10  18  2.50      1   5  2.50      3  16  2.51      2  11  2.62
      8   9  2.63      2  19  2.63      4  11  2.63      7  20  2.68      5  12  2.68     13  15  2.70      1   6  2.71
     13  14  2.84     12  20  2.84      5  13  2.90     12  15  2.90     11  19  2.90      6  15  2.94


 Time profile in seconds
 -----------------------

      0.00: Read and process instructions
      0.00: Fit rigid groups
      0.00: Interpret restraints etc.
      0.00: Generate connectivity array
      0.00: Analyse DFIX and DANG restraints
      0.00: Analyse SAME and SADI restraints
      0.00: Generate CHIV restraints
      0.00: Check if bonds in residues restrained
      0.00: Generate DELU and RIGU restraints
      0.00: Generate SIMU restraints
      0.00: Generate ISOR restraints
      0.00: Generate NCSY restraints
      0.00: Analyse other restraints etc.
      0.04: Read intensity data, sort/merge etc.
      0.00: Set up constraints
      0.00: OSF, H-atoms from difference map
      0.01: Set up l.s. refinement
      0.00: Generate idealized H-atoms
      0.15: Structure factors and derivatives
      0.03: Sum l.s. matrices
      0.00: Generate and apply antibumping restraints
      0.00: Apply other restraints
      0.11: Solve l.s. equations
      0.00: Generate HTAB table
      0.05: Other dependent quantities, CIF, tables
      0.00: Analysis of variance
      0.00: Merge reflections for Fourier and .fcf
      0.01: Fourier summations
      0.00: Peaksearch
      0.00: Analyse peaklist

 ** WARNING: These times are only approximate for multiple threads.
             To get better estimates run with -t1 **

 +++++++++++++++++++++++++++++++++++++++++++++++++++++++++++++++++++++++++++++
 +  temp_2        finished at 15:20:34   Total elapsed time:      0.44 secs  +
 +++++++++++++++++++++++++++++++++++++++++++++++++++++++++++++++++++++++++++++
