# Supplementary material for: Amycolachromones A–F, Isolated from a Streptomycin-Resistant Strain of the Deep-Sea Marine Actinomycete Amycolatopsis sp. WP1
Source: Mar Drugs. 2022 Feb 24;20(3):162. doi: 10.3390/md20030162 (PMC8949813; doi:10.3390/md20030162)
Supplement: Supplementary file 1 [file marinedrugs-20-00162-s001.zip › phem_6B-1/phem_6B-1/phem_6B-1/struct/tmp/temp_2.res]

TITL temp_2_a.res in P2(1)2(1)2(1)
REM Old TITL temp_2_a.res in P2(1)2(1)2(1)

REM SHELXT solution in P2(1)2(1)2(1)
REM R1 0.126,  Rweak 0.034,  Alpha 0.001,  Orientation as input
REM Flack x = -0.482 ( 0.353 ) from Parsons' quotients
REM Formula found by SHELXT:  C18 O9

CELL  0.71073   7.7760   8.6993  26.8196   90.000   90.000   90.000
ZERR   53.000   0.0003   0.0004   0.0011    0.000    0.000    0.000
LATT -1
SYMM 1/2-X, -Y, 1/2+Z
SYMM -X, 1/2+Y, 1/2-Z
SYMM 1/2+X, 1/2-Y, -Z
SFAC C H O
UNIT 64 64 32
TEMP 298
L.S. 10
BOND $H
LIST 6
FMAP 2
PLAN 20
O001  3  0.63867  0.58349  0.43692 11.00000  0.03740   8.37
O002  3  0.44949  0.73571  0.36590 11.00000  0.03899   8.22
O003  3  0.90134  0.80315  0.44770 11.00000  0.04627   8.19
O004  3  0.46870  0.45186  0.29937 11.00000  0.04894   7.78
O005  3  0.68963  0.67710  0.26475 11.00000  0.05177   7.61
O006  3  0.40162  0.17532  0.33551 11.00000  0.05080   7.59
O007  3  0.94691  0.47828  0.41710 11.00000  0.05317   7.59
O008  3  0.93658  0.54971  0.33950 11.00000  0.05251   7.45
C009  1  0.27600  0.86430  0.29174 11.00000  0.03407   6.94
O00A  3  0.76564  0.73200  0.53955 11.00000  0.07105   6.75
C00B  1  0.57140  0.43835  0.43087 11.00000  0.03613   6.22
C00C  1  0.45500  0.23148  0.37954 11.00000  0.03657   6.20
C00D  1  0.72089  0.64399  0.39468 11.00000  0.03140   6.18
C00E  1  0.59613  0.64795  0.35003 11.00000  0.03314   6.16
C00F  1  0.52746  0.48586  0.33986 11.00000  0.03002   6.15
C00G  1  0.52336  0.38353  0.38281 11.00000  0.03357   6.13
C00H  1  0.87902  0.54804  0.38076 11.00000  0.03684   6.11
C00I  1  0.78178  0.80403  0.40912 11.00000  0.03711   6.00
C00J  1  0.68148  0.73279  0.30581 11.00000  0.03851   5.99
C00K  1  0.43362  0.14295  0.42080 11.00000  0.05140   5.69
C00L  1  0.54835  0.35028  0.47299 11.00000  0.05012   5.64
C00M  1  0.74631  0.88848  0.31722 11.00000  0.05101   5.52
C00N  1  0.86622  0.88816  0.36369 11.00000  0.04544   5.51
C00O  1  0.48150  0.20133  0.46782 11.00000  0.05384   5.50
C00P  1  0.91637  1.05754  0.37899 11.00000  0.06106   5.04
C00Q  1  1.11688  0.40816  0.40757 11.00000  0.07481   4.57
C00R  1  0.19433  0.77655  0.25305 11.00000  0.08501   4.49
HKLF 4
END 
