# Supplementary material for: Amycolachromones A–F, Isolated from a Streptomycin-Resistant Strain of the Deep-Sea Marine Actinomycete Amycolatopsis sp. WP1
Source: Mar Drugs. 2022 Feb 24;20(3):162. doi: 10.3390/md20030162 (PMC8949813; doi:10.3390/md20030162)
Supplement: Supplementary file 1 [file marinedrugs-20-00162-s001.zip › phem_6B-1/phem_6B-1/phem_6B-1/struct/tmp/temp_5.res]

    temp_5.res created by SHELXL-2014/7

TITL temp_5_a.res in P2(1)2(1)2(1)
REM Old TITL temp_5 in P2(1)2(1)2(1)
REM SHELXT solution in P2(1)2(1)2(1)
REM R1 0.128, Rweak 0.032, Alpha 0.001, Orientation as input
REM Flack x = -0.477 ( 0.354 ) from Parsons' quotients
REM Formula found by SHELXT: C18 O9
CELL 0.71073 7.776 8.6993 26.8196 90 90 90
ZERR 4 0.0003 0.0004 0.0011 0 0 0
LATT -1
SYMM 0.5-X,-Y,0.5+Z
SYMM -X,0.5+Y,0.5-Z
SYMM 0.5+X,0.5-Y,-Z
SFAC C H O
UNIT 53 53 53
 
L.S. 4
PLAN  20
BOND $H
list 4
fmap 2
ACTA
REM <olex2.extras>
REM <HklSrc "%.\\temp_5.hkl">
REM </olex2.extras>
 
WGHT    0.200000
FVAR       0.75752
O001  3    0.361733    0.583464    0.562571    11.00000    0.04232    0.05273 =
         0.02089   -0.00548    0.00769    0.00101
O002  3    0.552330    0.737694    0.633929    11.00000    0.02878    0.04777 =
         0.03980   -0.00511    0.00113   -0.00265
AFIX 147
H002  2    0.567447    0.722893    0.604054    11.00000   -1.50000
AFIX   0
O003  3    0.095078    0.801954    0.551849    11.00000    0.03876    0.05127 =
         0.04479    0.00301   -0.00761    0.00895
AFIX 147
H003  2    0.043118    0.719955    0.552504    11.00000   -1.50000
AFIX   0
O004  3    0.533392    0.450080    0.700705    11.00000    0.10035    0.04525 =
         0.03468   -0.00678   -0.01087    0.02649
O005  3    0.052186    0.477001    0.582113    11.00000    0.04294    0.07380 =
         0.05649   -0.02148    0.00829   -0.01490
O006  3    0.600559    0.175501    0.663752    11.00000    0.08429    0.04105 =
         0.04805    0.00579   -0.01295    0.01300
AFIX 147
H006  2    0.523978    0.183421    0.684614    11.00000   -1.50000
AFIX   0
O007  3    0.309874    0.679237    0.734656    11.00000    0.06706    0.06097 =
         0.02661   -0.01693    0.00049    0.01927
O008  3    0.062609    0.552651    0.661725    11.00000    0.04856    0.08513 =
         0.03750   -0.00151    0.01607   -0.00959
C00B  1    0.428200    0.440872    0.569878    11.00000    0.02262    0.04101 =
         0.03362   -0.00042   -0.00205    0.00717
C00C  1    0.545055    0.234120    0.619456    11.00000    0.04278    0.04090 =
         0.04481   -0.00842   -0.00662   -0.00080
C00D  1    0.401412    0.648370    0.650991    11.00000    0.04055    0.03549 =
         0.02273    0.00162   -0.00578    0.00434
C00E  1    0.278992    0.646141    0.604562    11.00000    0.03185    0.04514 =
         0.01693   -0.00637    0.00723    0.00500
C00F  1    0.473597    0.485281    0.659757    11.00000    0.02847    0.03492 =
         0.02910    0.00996    0.00014   -0.00641
C00G  1    0.121407    0.545335    0.618213    11.00000    0.03302    0.05865 =
         0.03701    0.00815   -0.00522   -0.00703
C00H  1    0.477784    0.385952    0.617276    11.00000    0.03453    0.04352 =
         0.03169    0.00099    0.00118    0.00030
C00I  1    0.217519    0.805609    0.591234    11.00000    0.04022    0.07609 =
         0.02537    0.02218   -0.01109   -0.01166
AFIX  13
H00I  2    0.316791    0.866157    0.580232    11.00000   -1.20000
AFIX   0
C00J  1    0.315236    0.734947    0.696144    11.00000    0.04044    0.04012 =
         0.02376    0.00093   -0.00165   -0.00342
C00K  1    0.568125    0.144119    0.577127    11.00000    0.08157    0.05131 =
         0.04147   -0.00803    0.00564    0.01429
AFIX  43
H00K  2    0.612970    0.045257    0.579377    11.00000   -1.20000
AFIX   0
C00L  1    0.453832    0.350483    0.527128    11.00000    0.06774    0.06647 =
         0.03788    0.00412   -0.01099    0.01204
AFIX  43
H00L  2    0.424252    0.388818    0.495915    11.00000   -1.20000
AFIX   0
C00M  1    0.521946    0.206748    0.531290    11.00000    0.04638    0.05270 =
         0.07149   -0.03651   -0.01082    0.00908
AFIX  43
H00M  2    0.538104    0.148605    0.502571    11.00000   -1.20000
AFIX   0
C00N  1    0.134538    0.887801    0.636279    11.00000    0.02688    0.04625 =
         0.06961   -0.01033   -0.01353    0.01674
AFIX  13
H00N  2    0.029296    0.832054    0.645063    11.00000   -1.20000
AFIX   0
C00O  1    0.254559    0.883495    0.681361    11.00000    0.05192    0.03167 =
         0.04716   -0.00751   -0.00206    0.00560
AFIX  23
H00A  2    0.353542    0.947600    0.674144    11.00000   -1.20000
H00B  2    0.194941    0.929236    0.709454    11.00000   -1.20000
AFIX   0
C00P  1    0.084266    1.054597    0.623436    11.00000    0.10074    0.03032 =
         0.09806    0.00027    0.00325    0.01742
AFIX 137
H00C  2    0.174393    1.101335    0.604237    11.00000   -1.50000
H00D  2    0.067405    1.111743    0.653665    11.00000   -1.50000
H00E  2   -0.020305    1.054573    0.604409    11.00000   -1.50000
AFIX   0
C00Q  1   -0.106205    0.406436    0.591529    11.00000    0.03596    0.09808 =
         0.10835    0.03370   -0.01569   -0.02085
AFIX 137
H00F  2   -0.174565    0.407395    0.561724    11.00000   -1.50000
H00G  2   -0.165256    0.461350    0.617430    11.00000   -1.50000
H00H  2   -0.087472    0.302145    0.601893    11.00000   -1.50000
AFIX   0
HKLF 4
 
REM  temp_5_a.res in P2(1)2(1)2(1)
REM R1 =  0.2094 for    3144 Fo > 4sig(Fo)  and  0.2220 for all    3709 data
REM    222 parameters refined using      0 restraints
 
END  
     
WGHT      0.2000      0.0000 

REM Highest difference peak  3.761,  deepest hole -0.757,  1-sigma level  0.283
Q1    1   0.7228  0.8590  0.7088  11.00000  0.05    3.76
Q2    1   0.7304  0.7717  0.5394  11.00000  0.05    3.74
Q3    1   0.1900  1.2746  0.7551  11.00000  0.05    2.52
Q4    1   0.2258  0.7874  0.5378  11.00000  0.05    0.95
Q5    1   0.2281  1.1245  0.7390  11.00000  0.05    0.84
Q6    1   0.1798  0.6331  0.7528  11.00000  0.05    0.82
Q7    1   0.7025  0.7265  0.7131  11.00000  0.05    0.76
Q8    1   0.5659  0.3207  0.4899  11.00000  0.05    0.75
Q9    1   0.2480  0.2485  0.5055  11.00000  0.05    0.73
Q10   1   0.2864  0.3713  0.5181  11.00000  0.05    0.72
Q11   1   0.0670  0.3338  0.6814  11.00000  0.05    0.64
Q12   1   0.2502  0.4845  0.5220  11.00000  0.05    0.64
Q13   1   0.4083  0.3353  0.7414  11.00000  0.05    0.61
Q14   1   0.1511  0.3697  0.6690  11.00000  0.05    0.61
Q15   1   0.3406  0.5041  0.7772  11.00000  0.05    0.59
Q16   1   0.2916  0.6559  0.5374  11.00000  0.05    0.59
Q17   1   0.7812  0.7309  0.6526  11.00000  0.05    0.59
Q18   1   0.4460  0.7673  0.5358  11.00000  0.05    0.57
Q19   1   0.1397  0.9801  0.5683  11.00000  0.05    0.56
Q20   1   0.3867  0.4440  0.7209  11.00000  0.05    0.55

  REM The information below was added by Olex2.
  REM
  REM R1 = 0.2094 for 3144 Fo > 4sig(Fo) and 0.2220 for all 18627 data
  REM n/a parameters refined using n/a restraints
  REM Highest difference peak 3.76, deepest hole -0.76
  REM Mean Shift 0, Max Shift -0.001.

  REM +++ Tabular Listing of Refinement Information +++
  REM R1_all = 0.2220
  REM R1_gt = 0.2094
  REM wR_ref = 0.5347
  REM GOOF = 2.560
  REM Shift_max = -0.001
  REM Shift_mean = 0
  REM Reflections_all = 18627
  REM Reflections_gt = 3144
  REM Parameters = n/a
  REM Hole = -0.76
  REM Peak = 3.76
  REM Flack = 0.5(3)

  
