# Supplementary material for: Amycolachromones A–F, Isolated from a Streptomycin-Resistant Strain of the Deep-Sea Marine Actinomycete Amycolatopsis sp. WP1
Source: Mar Drugs. 2022 Feb 24;20(3):162. doi: 10.3390/md20030162 (PMC8949813; doi:10.3390/md20030162)
Supplement: Supplementary file 1 [file marinedrugs-20-00162-s001.zip › phem_6B-1/struct/olex2_exp_phem_6B1/.olex/exp_phem_6B1.hist]

(iHistory
HistoryTree
p1
(dp2
S'name'
p3
Vexp_phem_6B1
p4
sS'_full_index'
p5
(dp6
S'323c30912f64b7e31832fd4266013d6e'
p7
(iHistory
Node
p8
(dp9
S'is_solution'
p10
I00
sg3
g7
sS'res'
p11
S'x\xda}V\xdbn\x1bG\x0c}\x9f\xaf\x18\xa0/-lICr8\x97"\r o\xac:\xa8|\x8d\xda&y1\x04{m\x0b\x91eCR\x8a|~9\xbb;\xabM;\xadl@\xab\xb9\x1c\x92\x87\x87\xe4.\xde/\xe6\xba\xfe\xf6z\xfb\xfaT?\xdf\xba\x13\xd0\xab\x8d\xbeBH\x7f\xfa\x07\x88\xaa:\x9d\xcf\xb5\x19{0\x9e\xb4\x1f{\xcf\xd1\xe90v1\xa2\xd3\xe8\xc6\x01";\x1dM\xfb\xaf>\x9f\xde\xdc\xe8 \x17\x8c1\x04\xddwl\xbe\xc1\xc8w\xfaS\xf3\xe9b\xa1G\xa0>|:?\x97-\x1e}<\x1e}:\x96\x87\xa3\xcf\xfd\xda\xd1\xc7\xb4 \xcb\xa3nm\xd4,\x1c5\xe7dM\xab\x0f\xb3i\xa5+}\xa6/\xf4\xa5\xfa\xfd\xe2\xfdB\x87\xa0\x83\x11\xebAv\xef\x1e\xd7;M\xeaj>\xbd\xd0\x9a\xd5\xcd\xe9\xb9\xde\xd6\xbbz\xaf\xf7/\xdf\xc5wry\xf1N\xcd\xce\xa7W\x1a\x9bCo\xce~\x9b\xbf\xad~\x9e\xdc/\xf7\xcb\t\x1a\xf0\xb7&N\x86\x04Mv\xfb\xed\xd7\xbb\xfd\xe4e]\x7f\xc3\xdb\xefv\x86?\xc6O\r\xdc\x97\xf5\x9bIB\x14\x8f\xfe\xfc\xf5l\xa1\xe5c\xc6`\xd2G\xcd\xfe\x98\xde\xe8\xf6\xe3\xc7d"[U\xb9\xf4\x0b\xdac\xe4\x80#\xb7\xcf&`D\xea\x9e\x1d\x19l\x0f\xc2\xb8\x81\xea\xd6\x81\xd9\xa8KH\xc7l\xbb$\x0b\x0c\x1d\x1c\x927\xae{\x06"\xef|\x01\x82\xbcO\x10q\x00A\xe0]\xb26\x92m\x1b\x89b\x07g\x8c\xf3T\x80\xb0\x01H \xcc\x01\xc2\xc4 \x8etA\x89,\x0cv\xeb\x0c\xd1\xd9\x12\x84\x8d^]\xe2\x00B\xe8\x89\xbe\xb3\x0c\x9e\xd9r\x0e\x8a\t\xb9\x00\xc1\x88AUq@\xa7\x15\xd3\xa2\x906\x10G|\xa03\xc4\x96\xa3\x7fr\xc1A\xf4\x0fn\x00\xe1=yn!\x008\xf8L\'\xb8\x08X\x82@\'t6\xfee.\x1c\x06\x13z\xaa\x1c\xf8\x0e\xc2\x99\xe0B1\x10\x9b\xb8\xb0\x83\x8c\xc4\x08\r\x9d\xe2\x05IV#e\x08\x0b\x91\x8b\x19!/\x81\xe00\x10d\xce\\\x80u\xecz/\xc8\x94\xbc \xd3\xe8b\x18\x08\x13\x19\xdbA \x05\x08\xbdR-\x173B\xd6\xa9\x8a\x06\x19\x91\x1a\x0c\x98\xe1\xacg\xec\xe9\x8c\\\xce\x88\x95\x16S\x85aR\x8d%\xc8\xf1[\xef(\xd3)\n\xb2%/H\x8e\xab\xca\x9cL{\x08d\xeb\\\xa7H\n>\x86\x0c\x17\xd0\x84\x12\x176\xb2H\xcb\x0f\xbc@\xc9\x7f\xae\x0baJj+\x0b\x1f\x08\x8a^X+\x10`\x07\xc5\x0e\x1e\xb3.P~\xd8\x1cH\xb4hK5B\xce\xb2\xaa\xec\xd0\x0b\x1f\\\x0c9~\xdb\x1f\x05\xc3\x1e\x8btJoV\x15\x0et!u\xe5\x19\xda\xa4\xa2\x0b\x9c\xb3\x03(.\x17!\\@\t\x84\x07\x19a\x08MFFMF<\xe4bG\x8f\xae\x04!Z\x94\xa4\xba\x94\x91\xce\x9aG\xb2\x81s\x13\xb4\x92\x88\xdcr\x04\xae\x04!\xb5#\xbd\xb3\xd9\xea\x1b\x9cH%\xf7\x8eT\xdf9\xa9\xc4\x80\xc5\x96C\x94\xb8\x18@\xb0\x98s\xb1\xe3"J\xe5S_\xd4"\xf7\x92\xc09I\xab)h\xc8\xb5 }!\xe4V\xcc\x14MO\xa73\xa5~\xe1dC\xbc\xa0\x81\x17\xce\xf6\xed\x97\xd8\x06\x9f\x07\x82\x8f\xa6\x95\xdc\xbf\x8a\x9dE\x17\x98u\xd1t*\x99\xde\xb9\x83G\xa1\xcagu"p\xa9\x83\xfb\xd4\xb5*\xac\x0e5\x12\x84\n\xd3]C\x19E\x943b=\xc5\x92\x17A\xa6\x95\x14\xfb\x00\xc2\x93e2Y\xa9\xc2m\x0e\x84\xa4\x9b\x95\xb8\xb0HF\xc9\xec\x9ci+\xd33\r\xd3\xff}QI\x07n@\xff\xd2\xf2+\xb3\xe2\xe1e+@\xa2$\xa3g/\xfa\xad\xb6\xbb\xd5\xe3\x8f\xb3\x97\x9f\xb4^n\xee\x9bS,\nI\xa7\x96\xebu\xeak\xa2\\\x9d\xc6~kK\xfc\x91\x17\x96\xd7\xe5v\xf9\\\xef\xeb\xedN^\x1f\x1eV\x9b\xfa^\x7f\xdd\xad6\x8f\xed\xd86\xe9\x9db\xbf]\xae6\xfb\x9d\xf8xz\xf1Nk\xd5\xec\xf4\xd3\xbe\x1b\x95&?7\x016\x16\xceV\x8fOr[\xdf\xaf\x1e\x1e\xeam\xbd\xb9\xab\xf5k\xbd\xfc"v\xc7\xa2\xe7c\xad\xef\xeb\xfa5\x1dx\x92W\x8d\x94;o\xa2\xac\xc2H\xe2x^\xeau\xfdW\xbd\xeef\xb9\xba\x86\x9co9fS\x99%\xab\x11Z\x82SG;\x90\x9b\x94\xda\x9c\x1e;P\xd78\xb8\x98X\xd3\xcdL\t\xdd\xc5P\xbeHr\x91\x0e\x17\xc9b\xec\xde\x1eZ\x8b\xcdT+]D\xab\xae\xed\xe0bh\xb7\x01\xb9\xb5\xe8\xac\xfb\x8f\x8bb\x91\x0f\x17Mh-\xc9\xa8\xa1N\xf5X\xba\x98HS\x7f\x039\xad\x11W'
p12
sS'R1'
p13
F0.12790000000000001
sS'label'
p14
NsS'method'
p15
S'CGLS'
p16
sS'lst'
p17
NsS'program'
p18
S'ShelXL'
p19
sS'wR2'
p20
S'n/a'
p21
sS'hkl'
p22
S'9c7075c380e718e1843f3b5ec84d303c'
p23
sS'primary_parent_node'
p24
(iHistory
Node
p25
(dp26
g10
I00
sg3
S'af199017a1e453c0463df9e180e6ab8e'
p27
sg11
S'x\xda}Vmo\x1b7\x0c\xfe\xae_!`_6\xa4\xb6IQ/\xd4\xd0\x15p\xdcx)\xe6\xbc\xd6\xdb\xda~\t\x8c\xe4\x92\x18u\x9c\xc0v\x87\xfe\xfcQw\'[E\xb4\x9d\r\x9cN\'>"\x1f>\xa4n\xfea>\xd3\xcd\xf7\x97\x9b\x97\xc7\xe6\xe9\xc6\x1f\xa3^\xae\xf5\xa5\xc1\xf4\xd3?aT\x93\x93\xd9L\xc30 \x04\xd2a\x18\x82\x8b^\xf3\xd0\xc7h\xbc6~\xc8\x18\x9d\xd7\x11\xba\xbf\xfarr}\xadY\x0c\x00\x80\xb0\xbf\xc7\xf6\x8e \xf7\xf4S\xb3\xf1|\xae\x07\xa8>~>;\x93Wn\xf0\xe9\xcd\xe0\xf3\x1b\x19\x1c}\xd9\xcf\x1d}J\x132=\xe8\xe7\x06\xed\xc4Q\xbbN\xe6\xb4\xfa8\x1dO\xf4D\x9f\xeas}\xa1\xfe<\xff0\xd7\xcc\x9aAvgy{\xfb\xb0\xdajR\x97\xb3\xf1\xb9\xd6N]\x9f\x9c\xe9M\xb3mvz\xf7\xfcC|\xc7\x17\xe7\xef\xd5\xf4l|\xa9M\xbb\xe8\xed\xe9\x1f\xb3w\x93_Gw\x8b\xddbd\x00\xc3\r\xc4QI\xd0h\xbb\xdb|\xbb\xdd\x8d\x9eW\xcdws\xf3\xc3\x9b\xf2a\xf8\xd8\xc2}]\xbd\x1d%D\xf1\xe8\xef\xdfO\xe7Z.\x18"\xa4KM\xff\x1a_\xeb\xee\nC$\x06\xaf&>=a\xb7\x8c<2\x87n\x0cl\x1c\xdb~\xec\t\xa0\x1d#\x0e[\xa8~\x1e\xad\xb7\xea\x02I\x9e\xfa\xa5\xce\x81\x89\xfdkC\xc1\xb2\xef= b\xa2\n\x049\x8a\x02\x11\x0b\x08Bo\xd3\xf3@^\xdb(n\xf4p\x00\xdeb\x05\xc2z\x08\x02\x01\x07\x08\x88l9\xf6AA\xda\xba\x9fw\xc8\xde\xd4 \xc88ua\n\x08\x82\x18\xa0\x1fcp&d/\xc4a\xef*\x10\x128\xaaI,\xe8\xb4\x04\xa6\x85\x1c\xb4\x14zp\x99\xce(\x8fU.\x02\xa9\t\x8d\xc7\x07\x88\x10\x02`\x07\x81\xe8\x1dd:1@\x0b\xfd\n\xc2XV\x17\xedFE\xf2b\x8e\xdf\xb2\xa1~\x8c\x1eb\xc4j \x16\x84\x0b[dD\x16\xb61\x8b\x17$\x04D\xce\x10\x96,\xd73\xe2\xd4\x04M\xc1E0]\xf2\x06\xadll\xc4\xbd\x17\x06k\\\x98\x18RR\xcb@\x1cu\xd2J\x10\x86,\x15J\xc5X\r\x84@\xe8,2"5h\xad\xc9N\x06\x97\xc7(=%\xd4\xb8 k%\x10.\x93\n\xd6\xfa^Z(\x101C\xd8\xc8u\x08\xa9|5\x81\xe3CR\x8ds&f\x991\xef\x05\x8el\x80k\x81\xd8\x98*5\x14^\x18\xf4\x8c>+U\x02\xc9\xd2\x8aR\xd65\x81\x13\xa5@\xd0\x16\xc5.\xaa\xf6\x94E\x8d\x91s \xd1\xf6\xde\xbdRg\x82\xa02\x90 e\xb6\x8f_\xa8r\xb9\xdd\xb8`k\x10\x86Y\x1a\xbc)t!\x98&\x17\xbb\xf1,U\x923%5Y\xa5Sz\x94\x04\xe2\x8a\x8cH\xf6\x81\xfb\x1a\x11\x7fp\xbf[ \xa8\xab\xd3Zi|)\x90>\x0b\xc1Pt\xb9_$Q\xbb\xdcr\x02\xd7\xa5\xc5N\x92\x8aXHK\x8c\x98sR\xa3\xa3\xdc;\xc8\x01\xd7\x04n\x85t\xe1\xa2\x80p\x06L.3\x91\xbf\xb3t(jW\xa3\xd3\xd9\x18\xc4\x8bp\x80\x00\xf6\xfb\xae\xe5\x9c\xb5\xb9k\t\x9d\x11j\xfd\xc2c\x10:\r\x15^H\xf3\xe5\x9eN\x92v\xeer\x99\x05\x8eU.\xac\xb4"\x81\xc8\xeal;U\xb0&\x17{\x94V\x95!\xa2\xa9g\xc4s\x90\x8c\x98\xc9AZ\x0ca_#\x86\xa5\xa9e\xc9I\xf1\x85\x9a\xc0\xd9\x92\x04B\x05D \x8a\xb9S\x99 \xa5\xe53\x9d\xb1?\xa2^g$(9;\xa7\xda\xca\xe9\x99\x0e\xd3\xff\xfdPI\x0b\xaeQ\xff\xd6\xf1+9\xbe\x7f\xde\x08\x90tD\xd0\xd3g\xfdN\xdb\xed\xf2\xe1\xe7\xe9\xf3/Z/\xd6w\xed*\x91B\xbbj\xb1Z\xa5\xbe&\xca\xd5\xe9\xd8\xef\xf6\x12\x7f\xe4\x83\xe5e\xb1Y<5\xbbf\xb3\x95\xcf\x87\xfb\xe5\xba\xb9\xd3\xdf\xb6\xcb\xf5CwlC\xfa\xa6\xd8m\x16\xcb\xf5n+>\x9e\x9c\xbf\xd7Z\xb5o\xf6\xa7}\x7fTB\x1e\xb7\x01\xb6;\x9c.\x1f\x1e\xc5Z\xdf-\xef\xef\x9bM\xb3\xbem\xf4K\xb3\xf8*\xfb\x0e\xbd\x0bo\xb4\xbek\x9a\x97\xb4\xe0Q>5R\xee|\xb02\x8b\x03\x89\xe3i\xa1W\xcd?\xcd\xaa\x93\xb4WW\x98\xf3-D\xdb\xd4GRS\x02\xd3\x11\x9c>\x1c\x0e\xe4&\xa5\xb6\xab\x87^\x0cMah\xd21\xd0\x9e)\xd8\x1b\xfa\xba\xa1$\xe6\x8a\x0e\x86\x14:C\x94C\xa5\x13\x90\xfd/CTW\xb60\xb4\xc8\xddN\xa1[\xe6\xd3)Z34Q]\xb9\x83!p\xa0^\x7f\xd0\x9f\xa4\xaef(A\xb1\xfa\x17C\x08\x12\x16'
p28
sg13
F0.1283
sg14
Nsg15
S'CGLS'
p29
sg17
Nsg18
S'ShelXL'
p30
sg20
g21
sg22
S'9c7075c380e718e1843f3b5ec84d303c'
p31
sg24
(iHistory
Node
p32
(dp33
g10
I00
sg3
S'01e2242989765549cc4efb4098cea59d'
p34
sg11
S'x\xda}VmO\x1bG\x10\xfe~\xbfb\xa5~i\x05\xb6gfg\xdf\xaa4\x92qp\x89j\x1c n\x9b\xe4\x0b\xb2\xe0\x00+\xc6 \xdb\x89\xf2\xf3;\xeb\xdb\xb5\x97v\xe9\x19\xe9\x8e\xbd\x9d\xe7\xe6\xe5\x99gv\xf6~6Q\xed\x8f\xe7\xeb\xe7\x87\xf6\xf1\xda\x9e\xa0Z\xac\xd4\x05a\xfc\xa9\x9f04\xa3\xd3\xc9DA\xdf!8\xad\\\xdf9\x13\xac\xf2}\x1b\x02YE\xb6\xef1\x18\xab\x02t\x7f\xcd\x97\xd3\xab+\xe5\xc5\x00\x004\xa6{\xd8\xdd\x11\xe4\x1e\x7f\xcdd8\x9b\xa9\x1e6\x1f?\x9f\x9f\xcb+\xd3\xfbt\xdc\xfb|,\x0fG_\xf6kG\x9f\xe2\x82,\xf7\xd2Zo\xb7p\xb4\xdb\'k\xaa\xf98\x1e\x8e\xd4H\x9d\xa9\xa9\xfa\xd0\xfc9}?S\xde+\x0f\xf2u/oo\xee\x97\x1b\xa5\x9b\x8b\xc9p\xaa\x94i\xaeN\xcf\xd5\xba\xdd\xb4[\xb5}z\x11\xdf\xc9\x87\xe9\xbbf|>\xbcP\xb4\xdb\xf4\xe6\xec\x8f\xc9\xdb\xd1\xaf\x83\xdb\xf9v> @w\raP&h\xb0\xd9\xae\xbf\xddl\x07O\xcb\xf6\x07]\xbfxS\xfe\xd3\x7f\xd8\xc1}]\xbe\x19DD\xf1\xe8\xef\xdf\xcffJ.\xe8#\xc4\xab\x19\xff5\xbcR\xdd\xe5\xfa\x01\x9c\xe5f\xc4\xa3\xa1R\xd8m\xd3\x96\x1c\x85\xee\x19<Z\xe0\xf4l\xb5\xa4?>#\xf6wPi=\x06\xd5\x8c`x\x800\x86\x88\xd33i\xef}\x82Cm\xd0@\r\x82I7S\x8a\x10:AhD\xf2\xf2\xd8\x93\xd7\xec-Q\x82\x03D\xc0\n\x04\xb3\x85f\n\x05\x04\x04\xa7\xc9\xa5\xa0\x80\x1c\xf8\xb4n\x90\x8c\xabA\xa0\x86f\x84E \x1a\xe4\xcb&9\xef\xb4\x16\xce\xa5\xa0\xd8c\rB{-\xe4\xa5\x02\x825X\xc8\x81X\x04N\x10\xe0\x00\xbd\xafA\x04\'\x15\xd1%\x84\xf3\xc1a\x07\x81(\x81&\x08D\x07\xb6V\x11\x06pR\xd4\x02B\x8a\xb77\x03\x0e\x96S:\xd1\xa2&]\r$\xd8fd\xca\xa2\x86\x10\x8c\xee\xbc\xd0Rs\x9f\xf3b\xd9q\xcd\x0b\xd9d\x9a\x91}\x11\x88F\xc7)\x17\x91\x0c\x9c!\x80\x8d\xa9\xe6B\x0b\xb5\\\x19\x88!\xadm\x82 \xf0\x9c\xd9\xe9\xb58R\x83\xd0$\x81\xf8\x02\x02\x85\x9c\x9er.\xa48>\xa7\xd3kW\xf3\x82\x9d\x91\x8a\x842\x10\xf1\xde%j\xa1\xb0\xd3\xa7\xad\xc2n2TM\xa7\x17j\xc1\xc9\x01\x82\x8c\x06H\x15\xd1\x9e\xf5\x1e\xc2\x93\xe7\x9a\x17\xc6\xa2\x04\x82%\x04\x1a\xcet\xd2\x10l\xc8\x04\x0f\x18\xb0\x96\x0b6(\xbc\xa0\x02Bc \x0c\x99\xd4\x14t.j\xd0\xce\xdbj\x9b9\xa9\x88.\xbdpN\x87\x9cZ\x96\x0c\xe6\xbc\x80q\\\xcd\x85,\x0b;\x0b\x08\xc3dC*\xaa\xf4)\xe5\xad",\xec\xaa\x047,^\x98\x02\x82\r\x89\x10\xa5\x1eaQ\x1c\x93\xa5\xc52\xd4\xdaL\x94H\x8aj\x0b\x08G\xe4sQE\x04\x8d\xcdy\x01\x97\xe0\xfe\xa3\x17^\x02q\x05\x04j\x0e`rQ\xc5\xcc\xef\x85/p\xd5\x0b\xd13ag\x99\x0bQ\x05\x9fz\x84\xc4\xe8\x906\xe4PK\xa7\xc8udg\x01!\xaam\xb4\xcbRl\x99\xf7\xc4\x17\xe1\xab\xa5\xd3\xa1\xf1\xc2\xceb\x08\x18\xebh\xd7\x91\xb1\xd9\xa5;mN\xa7\xf3LPe\xa7\xd6\xc2\xce\x0c\xb1S*\x03;R\xc7N\x95\xac\xec\xe7H\x10\x87k\xd4\x12\x15\x91@\xa8\xf0\xc2Kp9\x9d\xe4\xb55y\x08H\xb5}M~\xbd\xd0E\xd8Y@\x88h\xa7\xad\x91Z\xa2\xdb\x07iI]\xfb\xef\xa2J/62;\xc7\x8aez\xc6a\xfa\xbf\x07\x95\xb8\xe1\n\xd5o\x9d\x8cYRwOk\x01\x92\xf9\x00j\xfc\xa4\xde*\xde,\xee\x7f\x1e?\xfd\xa2\xd4|u\xdb5\xb8(g\xdc5_.e\'KS\xaa8\xf6\xbbo\x89?r`y\x9e\xaf\xe7\x8f\xed\xb6]o\xe4\xf8p\xb7X\xb5\xb7\xea\xdbf\xb1\xba\xef\xc66\xc43\xc5v=_\xac\xb6\x1b\xf1\xf1t\xfaN\xa9f\xf7f?\xed;\xdevA\xa9\xee<\x04]4g\x8b\xfb\x07\xb1V\xb7\x8b\xbb\xbbv\xdd\xaenZ\xf5\xdc\xce\xbf\xcaw\xfbLx\xac\xd4m\xdb>\xc7\r\x0fr\xd4\x88\xb53&\xaebO\xe2x\x9c\xabe\xfb\xbd]vR\xe7\x9b\xcbn\x10w\x89f\xe2\xd4-.K^\x99\xdc\xc8\x91\xddn\xf9LsI\x07Cc;C\x0cq@\xc5^A\xa8\x1b\x127\x97\xba0d4;~\xea\x00)\xfd\xe1\x15Cl.\xf9`\x18\x1b7\x1d\x88t\x17\x8a{\xc5P\xe4\xf2\xd2\x14\x86N\xb8\x1f\xe9,\x07\x8b4t^qU\xa4\xfa\x1f&\xc3\x16D'
p35
sg13
F0.16619999999999999
sg14
Nsg15
S'CGLS'
p36
sg17
Nsg18
S'ShelXL'
p37
sg20
g21
sg22
S'9c7075c380e718e1843f3b5ec84d303c'
p38
sg24
(iHistory
Node
p39
(dp40
g10
I01
sg3
S'91642939ea2fa1494a1b95a1545eb057'
p41
sg11
S'x\xda\xad\x96m\x8b\x13I\x10\xc7\xdf\xcf\xa7(\xb8\x97k\xfa\xea\xa1\x1fE\x84u/\x8br\xc9\xee\xbaFP\t,\xe2\x05<\xce;Es\xe0\xc7\xbf\xaa\xeeI\x8f\xb2}\xbe2\tL\xd23\xbf\xe9\xaa\x7f\xfd\xab&\xbbg\xbb\r\x1c\xbe~\xba\xfb\xf4\xfe\xf0\xf7]|B\xf0\xe7?p\xc3do\xf8\x85\nL\xb7\xeb-\xc0\xe7\xc3\x97\xc3\x11\x8e\x1f\xbf?u\xb1\xdel\x00]"L\x02\xc9\xa5\x14J\x84\xecb)\x1c\x81\xa3\xcbTB\x84\x82\xf3gz\xb3\xbe\xbd\x85\xac\x04"\n\xcd\xc7R\x8f\x84z\xac\xefis\xbe\xdb\xc1\x8a`z\xf1z\xbb\xd5\x93a\xf5\xea\xc1\xea\xf5\x03\xfdr\xf6fY<{e+\xba\xbe:-\xae\xea\xcaY\xbd\xb2.^\x9e_\xc0\x05<\x85+\xb8\x86\xe9\xe5\xd5\xb3\x1d\xe4\x0c\x195\x82\xdc\xd2z\xf4\xf4\xf7\xcd\xe3\x8b\x87\xfb?\xde\x1e\xdf\xee\x19)\xdda\xd9\x7f+\xc6\xfe\xcb\xf1\xf3\xbf\xef\x8e\xfb\x8f\x1f\x0e_\xf9\xee\xbb3\xdf\xfep\xef\xdb\xfd\xfe\xfa\xf0\xe8W\xbb%L\x9a\x85{\xe1\xc0\xc3\xf4\xe4\xfa\xea7\x98.\xb7\xe77\xc00\xddl\xce\xaf\x80\xd1.\xd8^o\xd6\x00\xa0y>\'\xa8_4-\x89\\\xec\x88\x99\xb0\x1e#\' 2\xa1\xf4UW\x82^\x9a\x83\xf3\xa2 w0\x04\xf4vdI\xf57\x89\x0f#P\xb4:\n\xca\x02\x8aDX\xe9i_\x1aXJ\x1e\x80)9\xd6\xf8\x9f\xfb\x0ebI\xa9\x86\x8c\x1c\xdaeZ\xf4\xfb`L\xaeX\xa8a\xc9\x11S\r\x95\x92\x9a\xa3\x86\xecy\x04\x06\x97\xa3\x82\xb1\x83\x9e\xf5N\x16j$n\xe2\x14?\x00\x83wb\xa1\xa6\x05L\xd9\x1bH$\xb9\xeeL\x99F \xb9`;\xe6%\xc7\x84-7)\xb5,\x14\xb5v\x03\x10]\xb1:\x96E\xd5\xa2V\xd3\x1d\x85\x9b8\x14\xb5^C\xb0\x96\xc3\x8a}\n\x15\xa9\xe6H\x11\x1bH\xa3:\xfa\xe0TD\x05\xa9\x87\x1a\xa8\xe6\x88<;\'\xf3H\x1c\xaf\x06\xb0r\x98\x82\r$\x8d\xad\x9e\xf6\xa9\xe5\xc8\xda\x8a\xf7A\xc9jN\x03\xa5\x87\xaa\xcd[\x01?\xd7\xd3\x97\x91\x01D\x07C0\xd0\x9f@\x0e\xb1\x19!\xcf`\xe6Q\x8e"\xaeTqB\x07U\xff\nR\xdb\x19\x0b\x951\x18\xcc\x00\x14\xbb\xe5\xa8\x99\x9b9\xa7f\xf202\xb9\xd0\xbcc\xea;\xa6\xc4-\xb7\xd0\x9c\x83aTG\xb13\x06\xe6n\x00_\x82\x95\x83\xa3\xc7\x1f\xa8\xcaE\x0be`\xe9\xaa\x06\xa9\x06 \xcfuG\xe48\x04E\x93\xb2\t\xd0\r\x90\xd8\xcf#DZ[\xe1\xd0\xe4T\\H\x06.\x06\x10\xdf\x1a\xb9P\x13G\xe2\xa8\x8e\x14\\\xb4P\xb9\x1b P\xa9&\xe7\x92\xdbe\xe3F\xc6\xa8\x1e3\xb0\x1b\x00\xb3\xaf\xaa\x86\x88\xb382\x9ar\xc8.\xd6P\xbb\x01Bl\x13@B\x0b\x19S\x19\xf5#\x9aU\x0cl\x06\xa8\x9d\xcf\xad\xad\xca\xac\xaa=\x98\xee\x81\x90Y\xa7\x92\x81\xdd\x00\x99Z;q*\xb5\x91\xd9\xc7\x81WA\xa7\\0\x93s7@\xd4\x06\xac@\xc6\xd8\x1aY\x06u\x04O.\xd7I^\x16\xe7pn\x8d\xec[{\t\xe2\x18\xac&\x97>:\x125\xaf\xfa\x18\xcb\xec\xd5Q\x8e\x12u\xc5@^\x06rs\x8c>\xc6\x9b\xaa\x9ch\x04\xaa\xe5,TY\x0c\x10\xfd<\x98\xe7r\x94\xd1C\xc7@4Ue1\x80O\xa1\x8d\xc96\x90\xd5\x10\xc3P\xd9eSU\xba\x01"i\xc1U\x1c/\xe1\xa4j\xfa\x1f\xd0\x0c }\x02$Tq\x0cD\x9a\x87\x16\xf2\x18\xd4qsz6\x9b\xbe\xbc\xe8+T\x9a\x15|{(x\x1c\r\x11&m\x88~\x8b*\xd8\xd2\xa3)\xd6\xdd3\xcey\x0f\x1fD&\x98Vb\xd2\xbf\x12\x97P\x1f\xb8?\xe75\xad\xf5\xaf\x08L\xff\x01\x16M\xd3\xd7'
p42
sg13
g21
sg14
S'Solution 1'
p43
sg15
S'Direct Methods'
p44
sg17
Nsg18
S'ShelXS'
p45
sg20
g21
sg22
S'9c7075c380e718e1843f3b5ec84d303c'
p46
sg24
g1
sS'children'
p47
(lp48
g32
asS'program_version'
p49
S'97-2'
p50
sS'active_child_node'
p51
g32
sbsg47
(lp52
g25
asg49
S'97-2'
p53
sg51
g25
sbsg47
(lp54
g8
asg49
S'97-2'
p55
sg51
g8
sbsg47
(lp56
(iHistory
Node
p57
(dp58
g10
I00
sg3
S'323c30912f64b7e31832fd4266013d6e'
p59
sg11
S'x\xda}Vmo\x1b7\x0c\xfe\xae_!`_6\xa4vH\x8a\x12\xa5\xa1+\xe0\xb8\xc9R\xccy\xad\xb7\xb5\xfd\x12\x18\xc9%1\xea\xbc\xc0v\x8b\xfe\xfcQw\'\xe7\n(;\x1b8\x9d\x8e|\xc4\x97\x87\xe4\xcd?\xccg\xb6\xf9\xf1|\xf5|\xdf<\\\x85\x03\xb4\xcbG{N\x98\x7f\xf6\x17Lfz8\x9bY\x18\x0b\x828+c\x11\x9f\x82\x8d\xe3\x90\x12\x05Ka\x1c1\xf9`\x13t\x7f\xf3\xe5\xf0\xf2\xd2FU\x00\x00\x87\xfd=\xb5w\x04\xbd\xe7\x9f\x99M\xe6s;B\xf3\xf1\xf3\xc9\x89\xbe\xf2\xa3OoF\x9f\xdf\xe8b\xef\xcbno\xefS\xde\xd0\xedQ\xbf7j7\xf6Z9\xdd\xb3\xe6\xe3\xd1dj\xa7\xf6\xd8\x9e\xda3\xf3\xf7\xe9\x87\xb9\x8d\xd1F\xd0\xd3\xa3\xbe\xbd\xbe[m\xac3\xe7\xb3\xc9\xa9\xb5\xde\\\x1e\x9e\xd8u\xb3i\xb6v\xfb\xf4\x93\x7f\x07g\xa7\xef\xcd\xd1\xc9\xe4\xdcR+\xf4\xf6\xf8\xaf\xd9\xbb\xe9\xef\xfb7\x8b\xedb\x9f\x00\xe5\n\xd2\xfe0@\xfb\x9b\xed\xfa\xdb\xf5v\xffi\xd5\xfc\xa0\xab\x9f\xde\x0c\x1f\xc6\xf7-\xdc\xd7\xd5\xdb\xfd\x8c\xa8\x16\xfd\xfb\xe7\xf1\xdc\xea\x05c\x84|\x99\xa3\x7f&\x97\xb6\xbbd\xcc\x98\xc4\x99i\xc8O\xd8\x89\xb9\x80\x9e\xa1[Ct\xa0\xf1\xeb\xd6\xc1\x01\xc6V\x10\xc7-T\xbf\x8f>\x919C\xa7O\xdcmy\x0f;\x08r!I\x0f\x81\xceI\xe0\n\x84\x8b!)D\x1a@8\x14 ]\x8e\xf45\'\xe7\xfb}\x02\x08\xd1W 8\x01*\x04\xbc@@\x8a^b\xef\x14PJE\xd4c\xaaC\xb4\x8e\xd0\x00\xc2i\xccR\xe8\x8d\x17/\xde\x15\xa7\xd4\xbe\x1a\x84w\x8e\xcc4\r\xc2\xc9\x0e\x98C\xefHp\x1c\\\tg\x8c\xa9\x16N\x17<\x98)\x86\x01\x84\x88\x83\x1e\x02\xd1K\xf2\xbdE\xa8\x18T\x83p\xc8\xe6\xac\x95*\xb1\x08\x14\t\x8b\x9fQ\x01{\x88\x00\x91_qD4\x16<\xc8HJH\xb1\xb3\xc2\x91f\x0c\x0b\x04\xa3K\xd5\x8c8-d\xa4\xa1#\xe4}\x89\x05r\x88\xb0\xb3\xc2\xb9Ps\x04\x9d\xd7\xa4\x0e\x1d\xf1\x8ebo\x05\xa8\x15\x9d\xff\x99\xa9\xc4\x825G8\x043u\x83\x8ch\rF,p,\x1e\x0b;1q\xaa9\xe2\xbc\xf7f\x1a\x87I\x05\xa6\x1d\xa9YB\xa1\x16r\x12\x94jFb4S8\x98\xec H\r#\xe9i\x16%\xed2\x12\t\xea\x8e\x00)\xb5d`\x05aH\\\xaaV\x1b%\x15QMT\xaa\x96\x99\xcf\xad\xb5\xf5\xbd\xa8\xa1 J!5\n\x17\xb2\'\xa6j\xb1;A\r\'\x0f\xad\x90(!\x16\xff]rT\xda\x8d\x17\xa89\xa2\xa6\xaa\x154\xe0\x85g%u_\xec\xa4\xe5\x8d\x85\xe0\xa4\xc2u+8\xd7\x88\x1fd\xc4\xa3\xb4t\x1au\x19\x81\xc2\x0b\x12-\xd6\x1a;%g$\xe4\x8c\xf4\\PA\xc6]\x13d\rni9Ro9\x01S\xb6\x02\x07\xd4r\x9c\x82/IM@%\x9c\x1ay_\xcb\x08+\x934\x16\x03\x08O\x10\x85\xfbX$\x11\x8e\xc5gMH\xadF\xbc\x17\x85h\x93X\n\\\xbb)\xfb\xd2\x8a} \xda\x85\xd3S\r"P\xd2\xa4\x92\x1bX\x11XZ\x88\\\xec\x9e#\x97\xae%\t\x04^-v*\xbch;\x95@\xec\xd7\x90@\xb3Z\xd8IX\xed\x9dz\xa0\x86\x93\xa6/5\x12Ab\t\'EG%\x9cZ\xea\xbe\xdar\x12B.\xf6\x01\x84h\xc7\rev\x08\xa9\xab%\x9cI\x8b\xb5\xe6\x08%4:;\x8f,\xeb\xf4\xcc\xc3\xf4\x7f?T\xb2\xc0%\xda?\xba\xf8*\x03o\x9f\xd6\n\xe4X\x97GO\xf6\x9d\xe5\xcd\xf2\xee\xd7\xa3\xa7\xdf\xac]<\xde\xb4R\x1e\xb8\x95Z\xacV\xb9\xaf)sm\x1e\xfb\xddYj\x8f\x0e\xdc\xe7\xc5z\xf1\xd0l\x9b\xf5F?\x1fn\x97\x8f\xcd\x8d\xfd\xb6Y>\xdeuc\x1b\xf27\xc5v\xbdX>n7j\xe3\xe1\xe9{kM\xfbf7\xed\xfbQ\te\xdd:\xd8\x9ep\xbc\xbc\xbbWm{\xb3\xbc\xbdm\xd6\xcd\xe3uc\x9f\x9b\xc5W=w\xacDzc\xedM\xd3<g\x81{\xfd\xd4\xc8\xb9\x13\x17u\x17G\xea\xc7\xc3\xc2\xae\x9a\xef\xcd\xaa\xa34\x9a\x0b,\xf9V1\xce\x03!\x9f\x9a\xdbs;\xd3\xdd0\xb8\x99\xa9\xad\xb4\x1ec.h\xa0H"m\xbdh7\xef\x15c]\x91\xa2\xb9p/\x8a\x8e\x1d\xf6\xdd\x00\xfaz\x0c\xaf(\x82\xb9\xe0\x81\xa2\xa4\xd8\xe5\xcbK\xa7\xc8\xaf(j\xaf\xbb\xf0/\x8aZ\x99\x9d\x8f\xcc\xb1\x9f\xa4XS\x84\xb1\xce\x9c\xff\x00N\xe6\x11\xd3'
p60
sg13
F0.128
sg14
Nsg15
S'CGLS'
p61
sg17
Nsg18
S'ShelXL'
p62
sg20
g21
sg22
S'9c7075c380e718e1843f3b5ec84d303c'
p63
sg24
g8
sg47
(lp64
sg49
S'97-2'
p65
sg51
Nsbasg49
S'97-2'
p66
sg51
g57
sbsg34
g32
sg4
g1
sg27
g25
sg41
g39
ssS'hklFiles'
p67
(dp68
g46
S'x\xdat\x9di\x8e#\xb9\x0e\x84\xff\xbfS\xf8\x026\xb4/\xf7\xbf\xd8\xe3\x17L\xbbR\xcc\x9e\x01\x1a=\xe8bIJ-\x14E\x06\x83\xaf\xd7+\xbd\xfcO{m\xfd\xf7y\x95=\xdag\x0f\xfb\xb7\xf2\xbf\xd7\x9f@\x7f\xed\xf4i\xa9\xb6W\xa9\xf9\xb3\xd3\xb6\x7f\xcb\xa7\xc0H\x9f:W{\xe5T>k\xe6\xd8\xc2x\x8d\x95\xd7\xf8$\x13\x18\xd3\xbb\xc8A`\xac\x99L`\xf7\xf2i\xd6Uha\xbe\xba\xfdz\xeb\xfd\x95k\xfd\xa4\xb5\x82\xc0{\xbe\xca\xac\x9f\xdc\xac\x8b:?\xb3?ZX\xaf\x9e\x9a}\xc8d\x0c\xfb\x93R\x18\xc3{\xbd\xdajc\xd9\x18\xd6\xb6i\x98\xfd\xd9B\xdb5\xf5O\xb6A\xceO\xefq\x0c\xaf\xfd\x9a\xd6\xf0(\xf5\x95\xdb\xb2\xaf\x8ccxo\x1b\xe4\xfc\xb4U4\xc8\xf2\x10\xb0\x16\xeaj4\xf1\xca+K\xf0\x1cd\xb6\tJ\xa5\xf6\xcfx\xe5\x91\xdbg\xccS\xe0\x8d@\xc9\xb6\x8ct1\xea\xa7\xc7\xb5\x90\xc0\xc8\xd3\xbe"7f<|\xa6ZH+W&\xaa\xcf\xf1\xe9,V\xbf\x0b\xe4W\xab\xf6\x8b\xc5\xbe\xc6vM\xad+\x8e!\xbfG\xff\xb4\x9eY\xac\xf5Y\x8f\xc5\xb2\x16\xec\xdb?\xd5vR6\xc9Q\xd3S\xa0\xd7\xf6Y6\x16\xb6\\\x9e\xed\xd1\xc5\xab\x96\xf4\xd9\xcdZJ\xed\xd3\xe6:\x07\xf9\xca\xf6\xfds\xd9D\xb5\xd7,\xfd\xb3\xea\x8a\x9f\xc9\x14\xb7\xbcl&W\xb2\xb5x~\x05\x02\xb6\x12\x1f[\xd5\x95>E3\x19\xbbX\xa9\xd9vU\x0b6\xed\xffj\xa1e\xb6\xfd\x98\xf93J\x89c\xa8/\xdb\x0e3O\xa6\xba\xd9\xe6},V}\xd5i\xa3_\xe3Ul\xb5K\xcaq?\x98@\xb6\x7f_\xb6\xe5l1G\x9b\xcf.\xaa\xed\xf6\xd5\x96-\x96\xcdd\x19q\x90v\xaa\xc7\xea6\n\xadf\x8f\xfb\xc1v\xc9\xabV\x961YK\xe3\xb3\xe3\x8e\xa2\x85\xba\xedt\xf6d\x07(k_\x84A\x9a\x00\xeb\x9cmw\xef\xf2\xa9\xb9E\x016J\xb6\x9dd\x9fi\n$\xf5\xc7\x9e\xec|fj\x8dU\xb5\x9dYw\x14\x18\xefm\x07k\xd8>\xc8\xa6`\xc6C\x05e;0\xc5N\x96Mq\xee\xf61cF\x01\xd6\xc0\xa6\xb2z\x17\xb5=6\x8c\t\x98\x9ak\xc34\x8c\x1d\xac\xb2\x1f-\x98\x86)h\xaf\xf2\xb2\xado-\xd4\xd8\x82)\x90\xd1\xed\'\xfd\xd5\xca\xf8\xe4\xe7\xd9\xdc\xef2Y\x82\xaa\xafh\xf1\\\xbcm\x06[6\xbd`_Q\xb3-V~\x9c\x0b;Q\xcb~\x91\x19\x9d\xe53gP\xe6\xefb\xda\xcd\x96\xa2\x9a\xea\xa1\xa5,-w_\x0b\x13`;\x14\xfb\x8a\xb2\xf6g\xee\xf4la\xdbL\x16\xd3\xb0\xc5f\xb2G%\xf6\xb6s0l/\x16v\xd6\xb2\xd5L\xf1\xf8\x9b@35:l\xc3\x14\x13\xcc)?[\xc8\xc9\x06\xb1\x990Nw\xd4\xd5v\x92l\x81\xdaFG\xd5e*;\xee\x07\x04\xba\x1f=;Y\xdb\xf6}l\xa1\xbe\xb6\x9d\x0b;\x1b\xb6\xbbm\xf7\xcf\xb8X(\xf1:lS&\xbb7\xa6\xad\xe6c\x0cv\xdb\xcdmS\xc4\xadg\xab\xba\x1fch\x1c\x7f\xd3\xa0\xb6\xf5\xec\x7fLA\xc4\x16\xba}\xbfu\xddm\xaa\xed\xfc\xec\xfd\x98\xc9\xfe\xb2\x8f\xf8L\xbb\x06\x9a](\xb3\xd6\xd8\x825\x9d\x925bJ\xac\xd8\xd5S\xe2\xc1\x91\xc0\xda\x95\x8buq%\xc5\xfb\xa2L\xbb\xfdm\xab\xd9\xe0\xec\xb61=\x11\x95X\xb1\x13ek=>\x8b\x96\x96\xadV\x14\xd8\xaf=\xedd\x99\xe2\xe8\xc5~>\xc3\xf1\x7f\xdb\x0c\xcefc4\r\xbb\x93\xdd\xbf-\xaa\xa0j\xfb\x81ca\x02\xcd\xf4\xe1\xd8\x0f\x81\xf2\xda\x95\x1fT\x13\xb0\xfd0z\x14\xa8o\xce\xee\xb23\xd9l5{)Q\xc0\xd6\x02\xd5\xc2L\xda\x92\xb1\xf5\x82@\xd7\xa9\xeev\xf4Z\x9eR\x03A`\xd8\x87\xd8\x91k\xdbN\xb7\t\x94\xfb}\xf1f\xd6l\xc3\xf4j\xc7\xe1\x83\x9e\xb0\xfb\xe0\xbe\x16\x08\xbc%\xb0$\x80\x1e\xec\xac\xe6\xbc\x0b\xd8\x994#\xca~\xf2\xb2\xfb\xca\xe6\x83\x99lA\xc0nS\xbb\xf6m&\xf7e\xa2\xf4 \xb0{\xe3\xee^u\xd8\xc1\xe9\xb7.^Y\xc6^\xdb\xcbn\xefe\x06\xd7\xbel\x98\xe3+\x1af\x92\xad\x82M\xb9\x19K\xa5\xd5\x7f\t\xd8b\xdb\x8e\x9a\xdc8\xd205\x08\xe4lv\x94\x99\x8d\xdb\x8eE\xcea\x1e\xcc\\\xec)\xdb\xf8\xd9\x9b\xb6\xbdk\x89\x13e\xfa\xd1T|f\x1e\xec\xc6Yc\x85\x89z!PV\xc5\x86I\xa6I\xcf-w\t\xd8\x14\xda\x9e{YC\x9f\xd4\xe3W\xd0\xc5J\xf6\x81\xd9\xba\xb0\x93%\x81\x16\xba\xb0\xdbd\xd8<,\xae\x9eU\xc3g\xbe%`\xbfk\xe6s\xb3S\\ZX\x0b\xb3ik3=9\x06z\xc2N\xf7\x8ec\x186Qv\x1e\xd6\x96\xb1\xb7Zl\xc1\x04v\xb1\xb5\xb4;<sFg\xb9\r\xf2\xe5]t\x9b\xe2\x99\x06\x9a\xe6c\x16\xf6\xb3\x0b\xbb\x86\xccv\xb7.2\x17\xb0~\xe9\x1cd\xb7\xdbn/\xbb\xfd\xedB1\xbb6\xae\x85\xed\xa4\xe9\x13\x95s-n\xba\x1f-L\xcce\x1b\xa6\x1d\xa0>\xd81q\x0c\xa6a\xccJ\xea\x08d[\x92]\x9f\x02kg\x0e\x84\x9d\xd1\xc9\x11\x8b\x9f\xc9\x18\x8aL\xb5\xccL\x9dw\xd6w\x0cv\xb6l\x90\xd3\xb6M\xcd\xf1+L\xc0z\xf0.\xec\x88\x7f\x8e\xab\xf97\x86\xc4\x8di\xd6\x8a\x99be\xc5\xb5@\r\x16\xb3I\xed\xf8\x9bE\xb6G\xba[\x83Y\xaf\x03\x13\xb0\x8b\xd1\xaef\x133\x85\x17\xbb@\x80uD\x89\xd9T\xe7\x1a\xbf\xc2\x04j\xd1D\xd9\x01\xbaN\xd6q\xf4\x16k`\x17\x8a]\xb0\xa6Hk\xa9\xff\x10(\x89)4\x81\x15\x0c\x8c\xdf\x18ZG?t\xbb\x1c\xe7xh\x186\n\x8b\xb5e\xc3\xec\xe3\xd6\xfb\n\xa49|\x1e\xcc\x96\x1b5n{\x04\xb8RM\xc0\x9eQu\x1c\xb7\xff\xb7\x85m\x07\xc7\xcc%\xee\x8d\xe3\xf8\xbf\xbe-\x8cnF+\x97\xbc\r2*R\x04\xa49\xcak\xd8\xaeH%\xc5\x99\xd4\x18l\xa2\x98\xeae\xa6Z\xdc0v\x895\xdb\x08C\n$\xa5p\xa9]\x02\xb6\xdc\xdaQf\xe4\xd4\x91\xc2\x18$\x90M\x85n\xa6\xdc\xec\x8c\xb0\xa3\xde\xea\x82\xed\xdc8z\xed\xd3\xd39Q\x97\x80\x1d\xa9\xa4;\xfcs\x1c\xde\xd7%\x90\xec\x85\xa3\xa3\xe7\xf7\xe7?\xc6P\xedj\xeeZ\xd5\xcfc\xb1xg\xd9\x963uo\x96X+\xfe\xe6\xbdOu\xd6\xb1/f\x10\x9a\x02\xb1\xe5\xec%~\x05\x02\xd5,\x13kaba\xd4s\xdb\xbb@f\xb7\x991\xc2\xbb4n{\x1f\x03&\x14\xee\x054\xe99H\xb5`\x8f+\xdbsfR\xd9#\xe7|\xe3\xfc\rR-4\xde\x19%~&&;\x0fk\xb3\x82l\xa6\xeba\xf4\xaa\x0b\x13\xe8\xd8?\xcb^j\xd9vu\xf8\n\xb50\x92\x99\x10\xf6Z\xb4\x97o\xdf\xed_]\xd4\xc2\xc9Z\x1c\xde2\xe3 \xd5\x02\xaa\xf4\xd5\x1f\xb6\xdcw\x0cc\xd9\x99\x9av%M\x9b\x86\xc7rK`\xb2\xdc\xd3\xbe\xa5\xafx-\x9a\xc2\xc0\x84\xc1~\xb2\x07\x9f\xe9\xea\xc7LV3\xdd\xb7\xe9.\x9er\xb6\x98\x87\x9e\xfc\xb5`w\x95]\x07\xc5\xbe\xa5\x9d\xefM\t\xbcM\xc5\xb7f\x86\xa6i\x1a3\xb4\xea)\xf0\xd6Ud\xaa\xc7\x16\x89+~\xf5\x7f\xb4`G\xd3\xec\'\x1b\xa4\xa9\xc1~z0\xb2\x1e\x83\xa5m\xd6\xd9\r\xf0\x87\x96\x93@\xb3ww\xc1\xae\xb6\xb39\xe2\x18xx\x14)\x10;8\xf5\x93\xa2\x86Q\x0b\xc3V\xd3n\x7f\xda\x99\x8f\xb3\xc9\x9b\xb7\xf0\xe8}\xf1p\x1d\x87-\xa7\x16\xba\x1d{\x1c\x0f\xf5\xd5\xad\x85\xd3\xf0~\xbb\xc0Zf\x06\x9a\x896\xec\xd2K\xb3\xc51X\x0b\xcbt\x8f]\xea\xec\xd9\x99\x1f\'\xcbZ\xb0\x83\x81\x99\xc8\x1d^R\x8f\xfb\x01\x016\x82\xd9S\xf60/)\xc7y\xe0\xd6\xb7\xcf\x1f[\xb7\x7f\xdf\x8f1\x0c\xde\x9b\xd2\x8f<\xbfS\x8e\x8a\xd4\x04\xec\x96\xb1G1\x0f1\xb3@\x9e_\xc1\xfbJn\x03[M\xdb8\xeb\xb1\xabM\x00\xbf\x82\xad\x01\x9e\xb1\xa2+\xe9n\x1eH\xc0\xb4x\xc7\x07`\xb7F\xde\xb1\x0b[E{\x9f\x0c\xde\xdd\xa8\xd3\x19\xef,\x04*\xfeG\xd4\x80\x1d\x9c\xfcXn\xfb~\x9ez\xf67\xbb\xc2^\xafq\xa2\xec\x07\xd5v\xadY?\xb6o\xec\xee~l9\xfcPf\x8a\xd9n\xae\x1c\xa0\x12\xb7\\\xc1\xf7\xd1;\xbe \xd3\xe5\xed\x93\x82-\'\x81n"\xecI\xec\xce\x19\xb7=\x02\x05\xf7\x087\x8e\x19\x01k\x87\xcfD\xa0\x16\xb7\x8a\x1bo\x80\xa8\xc4x\x14\xd7:MK\xa3\x8a\xcb\'\xc7=)\x81\xb1m5\xec\xf8\xe3o\x8aS-\x81\xd2\xa4i\x0b.\xd0\x19?\x13\x81\xc6\x9b\x16_\x90\xdd\xaf\x8f\xaf0kx\xdb\xb1\xb6\x9d4\xecbj\xa9\xc5\xaf\xc0\\\xb6\xdd\xca\xe6\xb5\tM+\xc5\xaf\xb0w\x05\x0f,\xfb<\x9e!s\x06m\x8f\xc0\x9a\xd6\x05\x0fS\xbb\xdcWMQ\x00\xef\xaa\x19\x0ev%\x9bN\x97G\'\xcc\x03/w\xbb\xd4\x9b=\'m\x90c\xc5\xe3o\x02\xd3\xc68l\xca\x9b\x1c\x15\xf1\xf9\x80\x00\xfe\xc9\xbd^\xdc\x8d\xe5a\xa2\x98\x91\xdb\x87\xa9\r\xb9a\x13*&\xced3\x0blc\x0e\xb3i\xed\x15\xf1X,ZH8\x83Q\xea6a+\x0e\xd2Z\xc8\xf2H\x99\x80uQgl\xa1\xcb\x99\xdey\xa9\x99XJq\xdbK\xa0\xb9#7\xf1\xd0\xa8q\xd3"P\xd6\xd2s\xd2\xf6\xf6\xc32\xb7s\xd0\xcd\xae\xa8fhp\xbak\xb4\'q/\xd8^4\x93\xde\xde\x19\xbc\xf8\xd2c-\xa6m\xfb\x8e\x93X\x8a\xf4\xf4\xdb\xab\x85\x89i2\xf9\xbcn\xca~\xc7-\x87@\xad6\xba\x8e_\xaaE\x97W\x96\x83\x82\xb7\xc1\x96\xb6\xe3\xde\xec\xf131zy\xd2o=\xc8f\x1dQ\x00\x1b\xce\x8cb\xdc\x0b\x05_\xc8\xa3\x0b4\xec\xb2\xab\xc8\x06\xc9\xa3\xb2E\x0b\x04W8n\x18\\\x7fv\xf2\xea\xe3Ql\xbb\xb8\x9a\x89\x82\xff\x81\xbf\xce\xe7$] 0\xec\xd8\xdb>\x98\x9d\x10A\xd40\x08tS\x94\xd5\x8e\x9e-\xf7\x88\xc6\xde\xbbf\xbby\x93b\'\xc4\x10\xe6\x8e\xb7\x7f\xc5\xa9>\xf5\xa4o\xc4kd?\x1c\x83,\xee\xa8\xcaC\xaf\x83"\x87\xd51H3\xb8q\xcbsg\xe1\xb9\xaaq\xaaky\xdb7X\xd7\xd5\xc6`\x1a\xb9>\x06\x89\x96G\x07\xdbj\xf2\xbe\xd0\xb58\xef\x02\x1c\xde:P=\xbd\xda\xaa\xa6\xfa\x10x\x0f&\x92\xb5H\x8c5.\x96\xb5\xb0Q08jx\x7f\xf7\xa8\xedM\xa0\x9a\xc5>p;a\xb1\xb6r\xce\xc3\xbb\xb677\rF\x0e\x8a\xa6\xcc\x12\xbf\xa2\xf9K\xb5\xd9\x18p/\xcc\xf0\x15\xb6\xcf\xcc\xc6@q4=a\xba\xfcr\xc7L\xf2\x83\xa1\xa8\x03\xca\xbe\xc5\x07\x88\xfcQ\x8b\xddZ\xe4\xa8Y5\x9e\x0b\xdb\xc5v^L\xc9\xe2\x87\xb0\xbd{~f\xd1\xdffv\xf3\xdae\xcaQs\xf71\\\x02\xf6}\x05\x7f\x14&\x88b\x075\xb6\x90\xf1\xb3\x10Ki\xa7\x96\x93@\xc6?\x9by\x15\x14\x1e\xb6-v\xf1F\xc04\x87-7VB?\xa7\xfa\x12\xb0\xd91K\xd3v\x9f)\x92#l\xf7\xedb\x9b%f\xf3@\xf4!\x1f\xfa\xe1\x12\xe8\xc5\x14\x88uQm\xa4\xbd\x1c&k\x91P\xef(9\xbb\xdc1~G\x8f\x9f\x89\xbf\xbe\xe0\x1c%\x8ea\xcf\xac\x1dZ@\x00#ng\r\xd2]\x7f\xf7A\xaa\x0b\xdb\xd5\xcbt\x95\xa9\xa2r\xdez\x97\x80-!\x87\xd7.\x95\xcbL\x9aa\x0c\x0b_OE_^WR\x1c\xa4\x99\xe5\xacb5-\x90O\x1d\xa5i}\xcd\xd4\x88\x15\xbd\xea\xef\xe0\x94 @x\xd6\xba`\xbe\xec\x7f\xef\xa6Z\x91\x7f\xd2\xec\n{_m;\x17\xed\x8a\x04\x1d\x83\xc4\x9bf&\xab\x9d\x0bL\x9d\x91\x1e\x1b\x06\x01\xae\\\x1c\x99\xf9:\xdd\xf7AZ\x17\x03\xf5VQ\xea\xb6\x16\xad\xff\xa3\x85av\xd6d\xd9\xcd\x12\x9b\x8f\xa9\xaen\x99\x9b\xc6\xc5\xb6\xadr&\xb7 \xc0\xc1IM\xda>\xb5\xc7jb\xfcg\xee\\N\xd8\xfa\x8c\xb8\xe5\xde\x084\xcc\x17\x05\x00\xc3\xa3\xf8\xdb\x82}(f\xd2\xc4\xdb\xb2\xe2Z\xa8\x05\x14\x1c\xf6Tr[n\xc4.d\x93\xda5n\xabZK\x9cj\xde8\xb6+\xc7G\xcf\xebO\x1b\xf1\xe0\xa8\x0b<\x0f\x98(\xdd\xddn\xed>\xd5\x08\x0c\x9cAv5\x99\xa6\xd0\xc9\xaa\xff\xe8\x82\x97\xfb\x1c2\xd9\xc2<\xd8\x13\xc6\xae},\xd2\xd9\xd9\xf6\xf7\r\xa3\xcf4\x81\x91\x92^\xac\xe5\xfb\x84\x19\xa1\x85f\x17\xb2[\xc5\xb6\x9c#~&]d\xae\x14\xbby\xec\xf1\x9c\x1e\x83\xa4\x8b\x81\xcf\xcf\x1dw\xbd\x87\xe3\xafA\xf2\xcakn6\xafy\x7f\xda_-,\xa2\x8bfO\xe2\xbf\xcc\xeb\x1f\x9fi\x86\x0b\xee&ka\xb8\x1ala\x0c\xf6d.\x1f\x85\x0e\x8b+\xd2C\xc3\xf0\x99:Z\xbc\x9a\xdb\xb9X\x12\x18\xecIS0\xbc\x9a\xf3\xa5@\x8e\xd5\x1cz\xe3M\x19\xbf\xbc?R\x9cI\x00\x12\xa6&\xcd"5K\xc4^\x95\xf3\xee\xd8/\x8e\xa0(\xc4\xb3\xcc\x96#\xbcw\xbe/\xae1`Fq\xc1b6\xeb\xd5||&\xcbl\xafDb\xac\xa6iK~\xdc\x17\xf8\x8a\xb7bH\xb6\x96f\x14\xd60H\x13\x10\xe6\xc0>\xd3T`x\x88}\xbb\xb0A.[\x83b\x0f\xf7\xb9V\\M\xfb\n.\xf5e\x13\xb5\xbf\xc1\xc7~\x17@\xc3\x0e\x02\xfa\xaf\xbd\xb8\xfej\xfc\n\x13\xb0\xb5\xea\xf2\x1e\x98iz\x06\xbc\\\xa0\xece\x16\x94\x19Z\xb6u\xfb\xe9\xaf\xbeZ\xc8\xc4\x16\x89\xeb\x11\x11\x9fQ\x81 P1\xb9\xed\xde\xb0\xaf8_j\xdfA\x12\xe1\xb5\t\xb3\xe3\x13\xbc\xee\xbf\xafH8\x8bl\xdb\xf0D\xf9\xc7g\xca\x99\xdc\xe4\xa0\xf0G\xf1\x8c\x9f9*\x0e\xccU\xbf\x9e\xffcG\xd9\x04\x8d>\x17\x9bv\xf0\xde|(s\x13\x98\xba\x94m\xaam\xbd\xdb\x8e\xf3\x80@\xe5\xa1E\xf4!\x9dj\xf0u\t\xacb\xeb\xdd^\x0b<\xcc\xf9r\xbf\xc6\xb0\x97\xe9y\xcc\xe7\xa9}\x11>\x13\x81\x9ay\xe3d\xd3\xea\x1f\x99I-\x8c\xc1\x86\x80g/\xf7\n\xde#\xeeIZ\x18S\x87\x17\xa7\xf3i\x15\x7f\xbb0M+g\xd1n\xfe\xee>6-\xe1K"{\x84\xf7[\xfa\x94x%\xc9_\x9d\xb92\x15\xefu\xff\xe4<[0\x81\x89\x13\x15 \xc6\x19\\x]]\xec\xba\x1drc\x06\xc4S\x89\xa9\x85]\xe8\x02\xcb\xb3=\xaefm\x94f\xf7\xba\xcd$\x96\xf7\x8e\xb7\x9e\x04\x08\xbb\xb3\x9a6_%L\xb5\x06\x99\xba\xde\xfe\x895\x8bW\xb3Y\xa0D\xed\x06-\x0c\xbc\xd23\x0c\x12\x01\x1b\\\xe3\xbe\xc0B\xaf\xe1\xde|K\xa0\xb6\x9a\xd5E\xf3\x98{{\xb4\xc0\x93\xd5\x06i\'\xe7a?H\xa0\x10e\xb6.Fp\x89\xff\xba0\x83\xb1\xe2\xc1\xa8\xf9\xf1\x99\xd7\x18\xe6\xc0W\x9cl\xa8\xad\x07=\xa9\xcf\xdc<o\xec\xcd\xdbM\xe3\xee\x7f}\x85\xa9\x0e\xa6\x9a\xa0{<\xbc\xf8\xabm7\xcb<0;"\xfb\x8dst\xe1\x02Cww\x03{\x13gR\x02\xdc\x8bXb\xeba\x99{\x17\x0bUi\x8a\xd4\xc4N\xbf\xfd\xb7\x85&\x0bD\x1b\xa6\xc7\xa3\xe7-,;\xbd\xa6\'\xcc\xeaM=~&\x02\x03\xef\x1f\xee\xb7\xed\xde\xa4\xfb\x96\xc3\x1d\xcd\x89a\xaak/\x1e\xbf(\x0f\x81\x9c\xb5\xdc\xe0\xc9\xe2\xd9\xbcZ\x18<\x1f\x12!\xe7\x1a\xc7\x80\x8e^\xb9\xb0\xe5:\xcf\xc5y\x1a\x18\xef\xab\x85\x85\xcb\xab\xc8\xa0\x8c\xf3 \x81\xaem?\xed\xee\x1e3n\x18\x04\xe4`\xe1l\x0ew\xb3\x1c\x8bEP\xbe\x03N\xb2\xb7\xbf=\x8a\xf7\x8c\x83\xac\xf2\xdb\xa3\xab\t\xdd\xef<\xcf\xe3/\x81><\xe8\x86\xfd\xbdk0\x93\xb2\xe0\x80\xa6\xde\xd6k,\xee\x8bx\xfc%\x80\x13\xd4\xae$a1\xa2y\xe0\x83,\x18Z\xe0 N0\x9b\x04\x1a\x98=\x0f6m\x02\x84\xd1\x02\x91\x80Y\xb3\xf2\x05\xd9\x01|n\x18\xb5\xc0N\xe1d\x11\x1b\x88\xf3`Z\xde\x9aV\xcc]\xfe\xe8h\r"\xb0xh\x9a\xa6\x99\x04kk\\\x0b\x04\xf6V\x0b\xdb\xc6:\xa25\x98\t\xca\xe3f\x02\x93\x83\x07\xb4\xc7\xe5\xee/\x05\xcc\x86B\x03\x9f\xbdW\x1c\xa4\xbd\xaf&N"^(v4\xfb\x8e\x8b\xd5\xed\xc5\xfeI \'lFm\x9eF\xfc\x8an\xe34\xb5a\x06\x16\x16H\xdf\xf1\xbdI\x0b\xa9\xea\xe1\xc1\xcd\xd5z\x8f\x87w\x00=\xb2\xcbn]o\xde\x115-P4\xd3m;+\x96\x92s\x8e\x135\xecu\x0f\xb4"\x11*\xf9\xb4\x1c\xcd$ZP\x1c\xa7\xa3iM\x0b\xc6;\x0b\x01\x1c]5\xf1\xbe\xb8P\x1c%\x8c\xc14\xcf\xb0g\xf5\x06\xd3\xf7T\x83fG\xe2\xb5\xb7E\xc3\t\xe9\xc8\xa2q\nT\x80t\x0b\x04\xa2-\x96\xb4\xdc\xb1\x9aS\xee\x85\x84\r\xc3\xa3x\x06m\xaf\xd8AS\xa4\x1b\x03\xdcV5\xc5\xb5@@\x17\x85\x19Zxz\xa3\xffA\x02\x19\x9b\x9d;\xfczV\x97\xd0\xc5Xn\xfc\xf7\x19\xde\xdd\xafK\xc0\xf6\xd9T\x10\x16,J?\x17\x0b\xcc^\x9e\xb35\x05a3\x98\xd5\xb8X\x08\x98\x8e\xf2h\xd4\xf4\x87\xd8\x0c\x02m\x01\xb6ya>L\xe9\xc9C\xd3\x82Y\x04\xe7v\x05\x82K|\x04\xa9\x0b\x14-\xef\x8b\x94\x9e\x0f\x10\xb5\x80O+\xbf:n\xd8\xf688\x00\x8f\x0bV\x9e\xbc\x8b\x01\x93S<D\xd2\xb1\xe5*N\xe5\xf1\x19#.\xb7\x82+\x15c/\xe3\xf2M+.7\x02)\x0b\xe6Q\t|\xd5\xb8X&\xb08\x19\x8ac\xd4O[\xf1\xe00H\xf0\xb4\xa8C\xfc\xd1a-\x08\x91\x94\x96t\r\x14\x0c\xce\x14\xaf$\x04\x88|\x98^\xe8\x95 \xec8\xe7Aa\x9a\x8c;z\xbeF\xe5\xbd\x15\x8e\x9e\xa20\x1b%m-l\x10\xda5lZ\x05zX\xc6\xa5\x17\xdb\x104\xf1~\xa1\x14\xc2\xb7\xc0y\xd2\xab\xe1~,3\x8e\xc1Lv\xc2\xbc\xd6\xf4\xc67X\xa3\xe3\xae\xa0\xe5\x97\x8c\x1b\xb3\x12\xae\x10I=\x05\xcc\xaa&\x14\xf6Zz\xb8\xc7\xd5\xa4\x05\xe1D\t\xd7\x98\n\xdaA\xd3j\x0c Lm\xbbO;\xbcu\xc7+\t\xfc\xe4\xecY\xd1\xa8\x01\x9a\xbc\x86\xc52\x81Vl[\xb3\'\x97\xe9\x81\x1c\xb5=-\x98\x89\xe2\x88\x1av^\xfe\x87\xc0&\xbc\xc0{s^\xc8\x81\x19\xc60\xf0\x96\x83ee\xb5V\xd8\xd5\xea\x02\xe0\x80\xcd\xe4\x04p\x17\x8d\x9cr\xed\xa4\x01r\xdf\xf6C\t\xb7\xbf"Ax\xbc\xc6~u\xdc\x8f#j\xfb\xe2M\'\xdb0\xc0\x82\xeaCO\x96\xfaFw\x01z\x06\x88\xdaf}\xb6\x80\x13\x95\xc7\x0f\xf3\xd9\xda\x8e3igRn\xc7\x84\x9f\xd2\xb6f\xd40\xe0H{r$\xaa\xe0\r\xf1)G,\x89\xe7\x95\xbd\n\xd8r\xe39\x0fM\x00K{\xc5\t6\xbcK|\xeb\xd1\x05^C<\xde\xf6H\x1ac\xc7m\xcf\xa9N\x0c\xd3\x91\xb9\x8f\xe7$\x02\x85\xc0\x041\xa5\x8d6\x8f\x9f\xd9e\x99;\x9a%o\x17\xc8\xa1\x85\n\xf2\x10\x9c\x98}F\x8f\xca\x1c,k\xe9:8\xd8\xef+\xef8\x06\xe2Xv4\xed3\tp\xa4\xfc88\xe3\xc5\xf3\xc4\xc6\xf7"\n\x9a\x0e#\xe7\xe5]H\x8d\x02e7e\xb8v\x8bk\x81\xe3r\x08\x99\x8c\xed\\f\xb4a\n\xe7\xc16\xb5\xed\xa4\x9e\xf0\xa9G\xe7\x00\x01/,\xd11\x95\xe2\xd0z4\xfe\xe9\x02\x0f\x8d-3\x0e\x9b\x94\xe2\xed_\xf0\xf0Z\x03vh\xab\xbd\x84\xea\xae\xf1+x\x98\xdbD\xdb>\xe8\xea\xa9>[\xe0i0\xecJn\xa46\x8c\x1c\x97{\xc9\x07\x040\x00=\xe2\x98\xffC\x81\xf0\x9cT(\x0c\xcc\xbb`\xb3a\x1e\xb6@\xe0\x13\x9f9\xd0\xdd\xfe\x98j\xa2\xf66\x85\xcc\xa4\xcdCm\x0fUL\xac}(\x12\x86\xa1\x91\xf4\xb4\xbf\x0f\xb2&o\xa1\x17}\xe6\x1e9\x9cn\x04\xca\xd4\x9d\xddM\xa7\xef\x16gRA7\xd3L=)\\U\xe7\x8a]\x80\xb3/\x8d\x87(\xa0\xf8\xf5\xb0\x1f\\`\xe2\x98\xc0\x86)+*R\x13(@\x8a&\xf3\xd1\xafA\xde\xf7d-\xc0]\x04\xe6\xc3\xb1\xdf\xc6\xe33\xf5\x84\xf9T\x9bjv\xb5+\x90c\x0c\xa6\x8aM=`\rv\xf0r3\xda0r\xf9a\xb9\xa3\xed\x92\xb0\xff\xe7\xae\xae\x0e\x86\xc7"\xc5\xeb\xbeS\n\xabi\x02\xabw\x19\xbb\x1d#(\xfaa\x14\xcf\xc2/\xd1\xa7"\x83\xbdF\xefAm\xe8\xc9\x89\xeb\xaf\xd9\xd3\xb9\xf5\x1a\xe7\xc1v3]HW7}M\xe8\x027\xac\x1dZ 7\x18A\'`\x86\xe6\x92\xbd\xc5\x085\xe3M\x1a\x11\xb1/\x01\xbby\xb1\x8e\xf0\x15\xdbt\x9c\xc1\x85\xab\x05\xdb\xf6(\x10\x003\xab\x1e\x96\x98\xb7`\xb7\x9d\'pq\xf7\x9d\xe9\x15\xde\x02\xa8\x06\xd9\xf6\\m\xeb\x08\xa1V\x05\xbcL\xfd\xa1\x1ah\xa9\xb9\xc7;\xdf\xba\x90@J\x0e\xc9\xcb\x01\xc5\xa11(9\xc2t\x17\x8e\x1a{\x1a\x1f\x83\xfc\xeb"\xe9\xdd=x.\xe6 \xf0\x12\xa0\xb0y\x80#s8\xe3W `\xcfP\xc60\x89\xba\xfd\xb3\x85AH\x1c\xebxx\xec \x87A\xda\x851\xca\xc7\xb7\xde\x894\xabZr\xbb/\xc97\xb4ShSVk\xec\x02\x0bd\xa1;H?\xda\xe7\x93\xf6}\t\xac\x8c\x95\xc6[\xcf\xee\xe8\x12\x97[\x02\xa0\xd1p\xa6\xd6O\x89\xcb\xad1\x94\xa9.p\xb6\xd6\xc7~@ \xf1\x06\xb3\xb1\xd4~"\xcd~\x02\x837-\x8f\xc1r\x9aI\x12\xa8\x04Y\x96\xdf\x9bv\xeb\xd5\x1e[\xa8\xc4o@\xb9\xe3+5Sm\xc7\x99D`\x82\xa4\x95\xa7\xd7\x95\xf9\xb1\xdctA\xe8c\xbe\x08\xe3\x8c\xc3\xc0x_\x02\x03\x80\xd46\xa3o_h\xd8c\xb9\x11\xc0\x07L\x9a\x05\xef\xcd\xfe\x8f\x16zF\x93\xe236%v\xa8\xc1\xab\x85Y\x08\xcb\xbf\xc0\x99\x9635\xf2;\x86\xa1W\xd2\x16\xe4f\xc4\xc5j\n[\x8e\xb6\xf4(\x0eO\xda\xaax\x96=\x92\x04\xff"\xb3i\x97\x14\xbb\xe0eb\xb7^\xc2~\xc0\xa1\xf58\xbc\xc0\x02M\x13\x13\xad&\xf5i\xc4\x16L@\x9e\xcf=\x04n\x9c\xfd\xb1a\xc8\xe8\x01\x88\xcb\xeb\xb9_\x99\xb03\xb4\x80\n&\xa3G\x9b\xfaH\xd0p\x01!\'\xba\xeb\xa8\x94\x1e\'\x0bS\xcds?\x88\xfb\xf9r\x8f\xf0\x15{(\xc3\x8dH\xd0i\xa2\xa8\x05\x9c$K\xe1*`b\xe3\x00\xc3\x7f\x05\xcc\xceRNP\xfd\xa6\x80\xdd\x07\xf9F\x00\xf4\xc5\xf4\'\xed\x19d\xb9Z\xe8\x1b\x1f0\xaa\xa8}\xcaCG\xc9Qc3@\xe0\xab\xdb\x9a\xac\xb8\x16\xb4`\'\xeb\xe3h\xf1\xcf\xe1$\xf9\x8e\xc1\xae\xfd\xadd[\x14\xccc\xaa\x11\xd8\x1d\xf7\x02\xfe\x985v\x98(Z(\xf8x\xb9\xbb\xedd\xf5\x1d7\x0c\x9f\xc9\x8e\xb0kQ@\x91\xc7 \x95\xa0"\x1dU\xb2\x9d\xc0Tb\x0bC\x9eM\xa9AP\xbf\xeb\xa1\xc4\xd4\x02!-\xdb\xd5\xb6\x18\xcf\xa9F \xe3\xc2\xc0\x93S\xdc\xa1\xddb\x0b\xc5\xde\x80\x1f\x82-\xda\xbc7\'\xc9W\xa0\x12\x96\'\xb8\x90>\'R\xfd+ 4<\x97\xda5\x86\xc7gvr\xf9\xec3\xcd\xc2x\xa8 \r2\xed&\xbf\xfd\xbc\xf4\xe4\xbc\xb70\xc1\xb0\x96\xa1\xa4c3vr\x8a\xf30\x89\xeb\xd9\x99\xc2qW\xbb\x7ff9[\xb0\xa3\xc7\x8b\xfb\xa5H\xca\t4\xad\x8a\x88\xd9n\xc0Z{I\xe7\xd7\x1a\'\x8a.\xd8l\xc5\xd4 )\xb13\xee\x07\x06\xb9\xdcA\xa1\x87VTboZ\xc8U\xba\xba\xd4+\xab\xa8\xc6\xcf\xdcYN\xd4\xc1\x1bg\xc5\xa3\xa7\x10rf\xcb\x81$Y20\x8e1 0*IC\r\x1d\x95\xf2\xbf\x04\x14\x9f}-{\xca\x94\xa7\x02\xf1(5\xf9\xddf\xbe_\x16i\x8d-\xb4-(;{\xf6\xf8\xcc?\x01\xe5g\xadB\xae\xfd\x0e3\x89@W\xae\xdb\x0b\xcfX])\xce\x83\xb7\xb0\xe5\x12\x9f\xc1\x83\xf1\x9b\x07\xf2G\xc8\xb6\xe3\xf5<\xe2r\xd3E\xd9\x02\x81\x83\xa2\xdc\xf1Z|\x0b\xd3\x8c\x9bYi\x89\xa9\xc7\x99$\x9e\xb5q\x82\xdaW\xf0\xc2?\xbc\x8b\xaf\xaf\xc0\x94W\xad\xe3\x85\x18\xeb\x1f]\xccb\xbb\xb5\x98UX\x05r\x0c\xbbz\xdby(\x99L7Y\x11+\x0e\x92\xec\xf4V=\x1aER\xed\xe3jV\xfa\xfa\xec[1\xb5=BrDU\xb0\x897q\xde\x8a-\xe6\xcf*\xe13\xd5\x85\xf2.\x81?\x8d\x00V\xb9Zh5u\xd90\xf3\n\x80\xce8\x06\xb3\xd4\x14\xc7\xc1>\x88f\xb3\xf2/\x00^\x03<\xb6\x97\xcc\x1aO\x01\x02\x1bs*\x93\xe5\xf2\xf4\x1ec\xc8\x82^\xd5\xecwV\x1e\xe1\xe8I\x80\x1c9\xa0G 1\x8f\'\xcc\xdb\xbb \'\n?\x14\xe4\x06\x8f\xbb\x9b8\x8e}\x1d\xac\x0c/e\xe5<\'\x8a\x84_pp\xf6\xc4O$\xc2G\xab\x98\x16\x167j\x17\x06c\xeeh\xba\xab\x0b\xdb\xad\xf2\xd7&[\x8a\xc7b\xd1\x85\xed\x17S^\x82\x1e\x1dj\xf0j\xa1\xd2y\xf6\x9c\xe2q\xfa\xed\xaf.\xc0\xa86\xfc\x10 \xf7\x1f]T\xa8\x15t\xd3\x901\x93\xea\x8c]T\xfb\x01\x18\xb4Mn\xd0g\xa5\x1a\xbb\x00\xc3\xca\xadn]\x10\xe9\x88\xfaA]\xe0W\xc0y\x86\x8b0\xc5\x93E\x17\xb8\xedMy\rr\x07\x9f\x13\x050\x82\xc3=\xe5\x86-\'$\xaf*\xd0\x03\x80\xac\xa5\xa1\xe5\xde\xa5\xc7\xe5n\x0c\xd2l\x17\x9b\xa8\xe4\xf1\x9cp\xb2\x9a\xd2t\xab-\x16Ni\xbf\xf5\xea\xd9\x05`\xd89q\x12\xa4+\x05\xec\xd8r\x9d\xe4\xf3\x86\x1b\xda\xce\xe6\xa7?\xae\x03BErW\'=ig\x8d\x97\xbbZ\xe0\xc89\xf2\xf0\xcc2\xbb\xba\xa8\x9eoCF\xac\xed\xa8\x16?\x93\x16\x92\xe0_\xa0,kJ\xf1+\x86\xbd\xbb\x8bPM\x938\xf0\x8aW\x92\t\xac5<\x0fe\x13\xe6Mq\xb9\xad\x05\xe6z\x80\xbcK\x01x\xfc\xf2.&iv\xb3)5\xd2OV>\xc7\xb0H\xcb\x1e\xc4\xb5\xcc\x849\x12<\xbfc \xf6\x88\x9f\xb2\xb2\x16+\\I\x1a$\xfez\x92\x8eQ$-\xce$\x87v\xca\x1a$\xb7 \x9dQ\xda\xaa(\x0c\xba\x89\xf4\n\xe2\xa4\xb3G[\x0e\x81\x86\x07\x86\xd8\x81\xad\xfb\x0e\xa6\xbb\xb7\x80\xd1[\x94\xe2\x10b\xee\x97@\x03\xeb\x0e\xd6\x9b\x84\xff\x87\nB\x80\xd0\xa8\xde\xbe\xf2K\x85\x99T\xa2\xca\x90\xbf\xda$?9\x9a\xac\x08,\x92\xed\x14cm\x1ek\xae\xa7\x80\xdd7\xdc\xda\x98I\xf3s\xe6%}\xbb 5\xc1\xdez\xb65W\x1aqW\x03\x9c\x02\xc4M&,\xce\xa0p\xb2\xc4\xff`\xc7\xdfv\x82\x99\x078\x93\xe7\xb9\x9a\x12\xc8\xf6$%;{\xae\x98\x00^=\x17\xa6\xd8\x8d\xa3\xa4\x00\xc2\x98\xf1\x19%\x81Y\x96\xc2Ud\x80\x97\xf8\x15\x08\x8c\x82\x05\xb2\xc1\xfc\x9f\xe0\xa5\xea\x1c\x14\x13\xacnS\x9e{>\x9d\xa8UQ\x18\xdb\xac\x9d4\x1b\x7f\xd2\x86W\x92Z\x90\x85b\xaf\x03\x1e\xb6#\x98\xac\x08L\x9ej\x19\x9f9\x19\x7f-\xec(\xb5@&\x1b\xe4Fxr\xe2W\x14\xae\xc5\x8a\r\xa6\x89\xca3\x9aj\x08\x10\xe1\xd0j:\xb5\xc0y\xba]\xc0q\x83\x95\xd7A\xd4\x0f\x08\xb4\xd9\xf5\x8c\xea\xe5\xf2\x05\xddw\xb5Z\x18bo\xc0\xae\xfc\x94\xc7g\x9anJ\r\x98\x1b\\=\xebs\xdc\x17\xea\x02\x819\x15[t\x1a\x8b\xb0\x9aE\xb7\x9eg\xdb\x91\xbfYz\x1cC!\x8c\xdd\xd6W\xa0F\x15\xe4\x01\x8e\xae\x88\x98\xb4\xc0\x8c\xf3P\xf9\x8a.%\xc6\xab\xb3?\xe6AN\x12Y?C\x1e\xaf\x19\xc7\x00\x06\xc3\xbe\xbf\xc3ZP.\x18\xf91\x06\xbb\x0eV\xf6\xa0\xfc\x9a!\x10\xac\x16\x1aG/s&\x81\xe5\xa6>\x9e-\x90\xf8,n\x16L\xfb6\xe2W4\\\xe2\xa87i\xfb\xfe0\x17\x15\xbf Mf+S\xfc\xe9n\xf2\x18\x8a\x08\x85rB\x17\xcf\xb8\xab\x15:\xf5\xa9\xc6\xe9\xb4z\\n\x05Y\xb2\x82n\x18\x8d\x8f\x8b\x95|\x9c\x9e\xb0^D5\xf1\xe9\xf1\xdeD\xa0\x02\xd2\x10\x17\x85\xcdT\xfaG\x0b\x99G1;\xca\x86\x92G\x9cI\xbah\x17\x03\x15\xf0\xe9\xc7~\x98D\xab;\xb7\x1e\xe4%\xfdt\xe4V\x058|p\xf6\xde\xcav:F}\xb6\xc0\xcbd\x91\xda\xe0\xe9$\xf1lN\xc5\xbby\x88\xf66\xff\xf1\xc6)KTD\x80}E\xc0\xb2rla\xd9\xc3\xc3\xd4\'!3.\xe06\xce\x9bW\x02\xe0\x1eL7\rr\x8e\xc7c\xc3\xb8\xa3\xaau\x8c\xbe~\xbdP\x8e\xa9\xde\x8e\xe9\x1dJ\x92\x88\x00\x89\xeaICv\xa5\x011\x81\x0e\xa7\xec\x15\xa7z;iI#Y\xc6Z8\xa3\xd5j\xe1\xed\xb6\r\xf6\xe4R\xbe\xda9\xd5D@\x00\x0e\xf4\xaa\xbc\xa4\xf2p\xb3\x98\x80\x19\xec\x8d,\xbbF\xe0\xabD\xdb^-,\xe9\x85n\xdb\xa6\xd7\xa0\xcc_\n\xael\xe8\xe1\xf0\x91^\x01\xf1\xfb<\xd8o\x10\xa3%\xeb\xb2\xda\xadQ{\xdcr\x17\xfdK\xc3\xa6\x05,\xbfR\xfc\x8a\xfc\x83.3\x0f!e\xb8~C$\x15\xffK\xb7[!\xb5\xb8\x1f\x10@G\x934d\x07\xb0\x96G\x17d\xd95\x81\\\xc189}\xdc1Q$\xb0u\x19{\xdc\x17+:\xee\x88\xa1\x80\xc7\xff\x08\x9b\x93\xf5R\t\x83\xe4J6M\xbc\xc5\x92W\xdd\xb1\x7f\x0c\xb2)\xdb0a\xba\x13\xee\xed\xd1QCN\x90\xd2\xd7\x8b\xb2Hv?\xbe\xa2\xe9\xef\nrju%hxd\xf0!\x80\x96+\xf0\x1f\\\x90\x9b\xdf ]\xa0,=\x97}5\xebq\xa9]\x02S\xdb\x1a\xf6\x02\x1b\xc3\xe1\xfak\x8a>\x10\xe5\xd1\x954\xed\x80\x9c\xd9\xb8.`\xd6"\n\x12s\xa9\x9cz\xf2+\xd0P\x90\xd8Sx\xfe\x0f\x08\xb7\x16\x06\xc01\xd8\t\xa2\x0f\xff\x16\xb0\x7f/\xd2Q`1\x0es\xf1}\xb5\x90\xe6\x16i\xc9&\xee\xfd\xafA\x96\xb4.Tp\t\x89\tW\x0b9%<9\x99\x1b:?\xd6B-\x88\xcc\'+]7\x07\x81\xb7\xadA\x1d\x02\xf3\x89\xfc\xe4\xd8Q\xea\xa2(:\xdbl\x8a\xb17\x9d\xbb\xe9\xe8\x02\xd3\xc4\x8e\x85\xbd+ \xc1K\xe7\xe9nWf\x13)\x91J\xb24[n\xc7\xcf\xe4I\x0b\x90\xa4\xca5^\xd7x\n4Y\xa2Il`\xe7\xd1\xbb\xc6 wU\xc7\xb6\x05\xb3W\x9e\x83\xccb\x96\xe01\x08\xe0\xb6\xc6\r\x03\x92\x04\x14\x0b\xee\xf9u\xbdX\x0f\x81J\xdeb\xad\xdf,\x92\xf9X,\xb4[\xaa\x82\x91c\x05\xf5\x1c\xe7\x81\xc3\x0bZ\x9e\xb06\x8e\xb9\xf2\x8f\x16\xcc6\xd1\xa6\xadv\xbf\xf6\xc7T\xa3Y\x86\xefj,\xb1^\xfe!P:\x0f\x0b\x069\x02z\xe1\x12h\xa4\x03\xe8\x92\x9f\x8e\xf9\xbf/7\xc1\x05\x92\xa7\xf6\x12g\x8f\x13\xd0\xcd{\x17\xcd_&X\x016\x92v&\x89\\\x02\xe4\xfb\xf2\xee\xb4iH\xa7\x03\xf3\x12@s\x8c\xaahmm=\xae&\x02\xf8F\x0bA\';\xbb+\xaeE\xf3\xc7\x8f(\xcb\xfae\xec\x1d3\xd9D\x98\x02\xac\xa1\x08y\xf38\x178p\xed\x1dFB\x1f\xfb\xa1\x1e\t;\xdf1\x80\xce\x98\nt\xe4\\\xfe\xf1\x15\x89X\x11\x0f\xf3\xaa\x98\xf3c\x0c[V\xe0~\xe9\x99\xb5j\xdc\x0f\x9d\x94\xe1-S\x8d\x04\xa8\xc7\xb9x)v\xb0\x9a\x02\x1c\xe5\x8a\xeb\xf5\xfb<x\xec\x002\x1f\xd1"\xcd\xe3r\xff\xb6\x90\xfd\xf8\'Aj\xe2Tw\xd1\x9d\x88@\x06\xfa\xb8\x13\x0c\xffm\x81\r\x03\xf0\xf6\xeb\x7f8\x14\x08-(\x1fO\x84:!\xc7\xfc\x12\xa8\x02x\xbc\xc8g\xd9\xb9\xc5\x89R\x17C\x91A\xb2+\x9e\x17\x8a\x82,K\xeeh\xc5q\xd2?&Jd\x1d[\xd1\xb9\x80\xa7m\xce@EhDP\x13{\x97\x97\x1e\x079 +Y\xb0\xe351\x0b\xa4\xb8\xed\xb1\x1b\xba@\\\x10+\x05\xec\xe2%\xc0\xb1\x1f]^\xf73\xc9\xf4j\x81\x94\x9f\x0f\x86F"\xb3)^\x8b\xa2\xc9\xe2E\x8b:\xac\x17UW\r]\x14(\x97\x86\xc0\t\xa5F=\x89\x00f\x12\x18FL\xd7\xc3\x83\xf1\xfb\n|\xa0]\xbe\xa0\xf4\xdcQ\xfaL\xde0\x8e\xa48-1\x04\xe6\x1b\xfc\xb9\rP\xb1\xc5`\xe4h\xffa\r\x96\x05\n\x92\xac\xbd\xe7 \xe7\x8b\x9d\x08&\x07k)\xa5\x7f\x08\x00f\xe9\x9d\xc71|!5j\x98\xf9\xceX?\x83@(8\x87\x16\xa7z\x9a\xdd\x90\xc4}YPU\xa3\x85\xd3m_\x01D-CPY\xbe\xf4\x0e\xc7T/]EYId(\xbb\xa8\xab\xa1\xe1m\xf8\x90\xb1\xaf?\xc4\x9d\xe2 \xd7;\xcb\x8f\xbd\x15\xa5\xadg\xf2\xb5\x0b\xe0} \xa6H\x9c\xa7\x1eyI\x1a\xa4\x02\x1c\n\xae@`\x9b\xdb\xc3\x8e\x12\x13\x97M\xf1\xd4W\xb4\xfc\xd0\x93r\xf1\x08\xfdY2\xa9p;.\x96(\x05\x86\xe2\x17<\xdc\xcf\x97\x9a\x0b\x944\xed\x0b=a%\xa0\x1f\xbf-$|\xe2\xf2\xf4\xae\xd2\xe2\x96#\x02"\xfe\n3<\xedB\xa99\x1e\xff-\xec&\xfa\x81P\xd1\xae+~&-$\xc5\x92\x00\x94\xed\xd6\xe3\xa6\xddry\xb9\x96\xb3K|\xc6=I6\xcd\x06\x93\xec\x8c\x85%\x85\x99T\xba\xcd.2\xd5`\xeb=\x17\xeb\xfd\x15\x802@\xc8\xe4\xec9Aw\xfd \x01"8\xf6\x9c\xec\xbeq\xce\xb5\x90\x00\xe0ne8\xd5@\xd4\xe9\x02v\xb8\xbb\x83\x9f\xb9\x0eV\xd8\x0f9{`\xc3n\x9a\r\xb2\xf9d$k\x9eM\xc3\xcb\xdf]\x1d\xa6\xecg\x1cd~C\xca\x0c \x80D\x8fT\xa2\x89\x92\x95\x1bf\x8f@\x06K\xe6\xc2\x08\xfbA,X\xe3\xc2\xdb\x03sx|\x852z\xe4T\xc7y0O:\xc1\xe6\xd1\x07\xb9\xf4\xb6\xa8\x15\xea\x8e;\n\x01\xc0\xbe\x10\xa7T8(\xd2?Z r\xb8=\xe0\xe3\xd8\xe6\x1aZ \\\xbf\xec\x10\xf3\xd6\x8b\x86\xf7\xdb\xa30\xe9#Bc\x8c\xdf\xa0a\\\x00\x07.\xa7\x1c\x96\xdd\x1ag\x92A\xdavh\xf2\xdf\x7ffz\xcc$\xab\x08\x83\x0c.q\x02\x1cQ\xc3 \x90\x1d\xcb\xca\x13\x7f<N\x96\tl\xa2\xfei8\xc7\xdd\n](\xe5\'%1\xb3\x11\xa5]gJ\xa0\x0bl\x81\x17\xaa\xa2Qi\xd4p6\x11 4\x00"\x17\x07`\x9d\xcf1\x10\xf7\x1f\xca\tBa\x8e\xb8\x16\xe4\xb7o\'\x13\x1e\xdfT\xd9\x1a\x04\xd8\xb5\tt\xf0\xb8\x9c\xc9\xc7Z4\x06\x97E\xa4\xd3\xbe\xf3pLu\x03\xeb\xaed\x00\xe0\xf4M/\xd6\x1e\x04\xb0\xb4\xb8\x9aA(\xed\x1e\'\xaa\xc1j2\xe8B\x8a\xe8\xc8\x10\x7f]c\xc8\xee\x87\x1a\x858\xefc51v\xa72\x9b\xe0\xa9\x9d\x0f\x1d\x85\xc0X\xcb\xf9i\xeb\xf0\\\xb9\x1e\x04f#0!\xd6\x1f\xa7\n?\x06\x89\xc0n\xd20\xa4x\xec\x1eW\xb3+\x876\x89\xf3p\\\xe1\xec\x11\x06i\x17v\x16r _\x99\x8f\xe5\xfe\x99|\x05\xdeS\x114\xa63\xfbR]\x88H\xc8c\x8b\xa4\xab\xe4h\x05! ;\n\xf8\x8f\xd9\x19\x8f7/\\^\xc45\xd3vj\x85\xe7\xe1\x1d\x8a\xb9\x8bj\x83\xac\x81\xc7\x93V\x02\xd8h\xd0"U\x91\xfa\x84\rC\xd4\x01`Dwv\xfa\xb6\xe3<\xcc\xd7$\xad\x00\xc7>h\xd83a\xe7\x12Hz.*\x15.\xaf\x1e\xaf\x03h\x80\xe0\xd9\xca\xe2\xc9\t\x00l\x17\x98I.\xbd\x17\t\x7f\xbd\xb5\xb8X\x084%G\x80y+\xa3\xc7\xa3g\x02\x18\xd46H\xdc1k<N\x16^\xe6$\xff\xec"\x10\x94j\x9c\x07 \xcb\xb6%!\xa9\x10\x1a\xb6\xc6]\rouVN5\xe96\xf3d\x03\xf3.l\xf4YQ9\x82\x0b+\\\xac\xeaB\x01\x9e\xa9\x04\x85\xf2\xbcX!\x1bW\x04TT\x9f\x01\xf5\xd7\x14\xa6\xe9\xf0\xa6\x99\xe5\xc1\xc6ku\xfeC\xa0\x0e\xf9\xa3\x08{\xd7\xda\xe2\xa6\x85l\x1cD\xc0\x16\x0ed\x94\x11\xd7\x02\x87\xdd\x92\x97\x19`\xbf\x93\xb7\x1cS\r\x05\x0f\xa6\xc7\x101a\xaa\x8f\xcf\x84j\x84\xcc-\x13\xc0\x9f[\x82"\xb5{\xf9\x8d\xa1\xd9\x15\xad\xb6\xb1\xaehh)\'\x88\xbb\xacz1\x82\x14,\xd2\xb7\xb5\x00\xd92|\xac\x7f\xae\xbf\xfbW\x98\x00d\x05[\x17kU\xcd\x81sG\xc1\x8a\x06a!\x00l\x10)=\xe8I\td\xc0[[\x07\xa7\xf4p\xbaE\xbc\x86\xb7\xac\xe1\xe9\x9dW\x8c\xb5\x9e\x02E\x04\x96\x1e\xe7\x9d9z\xd5\xec\xfbI\xd4\xe9\xca\\\xb0\xad\x99\x83\xe9N\x98\x06Bxlzr\xe5\xe6\xc1i\xf6v\x01R\xf1+\xecG\xfb\xeb\xc9\x99g\x17\xa4\xb8\xf0\xe6\x87=m\xe5\xe8\x8f\xc2\x1a\xc6\xcf\x84\x8e\x82qd\xa6\x7f\x08\x80\xc4\xc5\xdbL\xfeR\x8df\x92BE\x10\x95:5\xd3:\x18f^\x97\x00\x86u\xedJ\xf1\xd8\xed1\x93\x90\xae\xaf-Z\x0324J\xd4Q\n\xd3\xf4\xa9\x84\xbe\xfae\xe1>\xbaPBcWLMn\x86\xf5\x8f.L\xcd\'7\x17\xfbg\xa4\xb8\xa3\xa0\xa5\x9eP\r\x81~\xac\xee\xc99\xa6\x9aL`;Y6\xc50Q\x9d\x17\xab\xba\x800\x84XY\xc2\xd0\xf8\xa4\x1d\xdfz\xb40\x97\xdc\xb0\xabx\x9af\x98j\xe28f\'\x12\x9e\x98\xf9"<?\xf6\x03\x06\x16\xefi|\xe7|e\xbcX\xc9\xa6!\xac\xd7\xbb\xd2\nf\x0e\xd7\x81\xd2m6\x8c*\xcd\x99\xd9\x1eO\x18\x12U\xc8!k\xb2\x02\xe4\xc0\x0b-L\xbd\x96!\x95\xae\xfb\xc1F\xde\xae8\x0e\x11T\xb2iJ$4\xf6.2\xce\xd1I\x90\x81\xf9jq\xb9M\x91\xf2\xc8\xb3\xa3\xb7a\x0c\xae\x8f\xa9\x06\x91\x0c\xecg\xbb\x1f&GW0-\xf0\x9e\xa6\xec\ti\xb9\xd1\xb3\xf7V\x0b$\x7f\xb07\xcb\x08\xd0\x82\xa60\ro</\xa9\x80.*\xf13q3\x81Zh/\xa8z\xdaI\xad\xd0\x14\xc7\xd1#\x11\x92LXMRT\xe6&PYe\x08\xa6l\xd5\xf7\x19\xadn\x1e\xa6!\x8aK\x04\x84\xfb\xf5X\xac\x97\x0b\x14\xf4\x9f\xb50ILHA?\x10\xc7\xc9[Y2\xd6\x02\xf9\x9d\xe1!\xa6@O\x8551\xbf\xa8\xa8\xb0V\\\x0b\x02=}x\x02\x17Q\xb7\xf8R\x93\xc0\x80PH\x01\xc0\xf1\xa9\xf1tW\xf1ON\xf9\xed\xf1\x92\xf4\xf0\x99\x12h\xbaz9\xbc\xd7\xe9\xbeo9\xa7\xb0c\x94/^2\xe3\xe1$!\xf2a\x9bz$p\xd6\xfb\x1f\xfe\x07\x13\xd0\x91\x83\xdb-\xd5+\x83\xe3\x18C\x15\x9f;\x16\x98\xd2\x1b{t\xe4rO\x90Ck\xcf(B)\xeb\x18\xe4\xab{\x92\x08\xfcZu\x89t=\x1f\x99,o\x17\xc8B\xdcT\x15\x86\x18\xf5\xb0@.\x01i?\xd2v\x93`P\x8f.\xc8gl\x1cbJl\x1c\xba\x1a\x011\xb3\x91\x19\xde\xe4\xb7\xdf\'X\xc5\x05\xc8\xaa\xaa\xc4\xffAy\x9d\xcf\x87\xee\xccl\\\xea\x0b\x94\x13\xce\x81\xe3J\xf2\x16\xa0$Rh\x00\x90\xf8yp\xbc\x05\x9cE\xdd\xf4\x03L\xb8\xb9=\xbe\xe2\xea\xc24,\xae\xb1~\xbc\x0e.\x01\xc1\x1e6\xefn\xbb\xfe\xce\xd7\x81\xae\x1f\xd4\xdf\xc2\xd0\x1a\xe0ENx\x83\x0b\x0c\xe8\xc2\xc8l\xb2\x935\xce\xc4\x84\xae\xf0\xc4T\xe5\x08\xec\x07<[;L\x14]\xc8\xf4hN\xe4\xfb/\x81\x81\xef3\xf9\x9e\xcc\xa7\xbf\xda\xbbX\xb8i\xb7\xd9rv\xfb\x8f\x93\x8f\xf4\xfb\x15"\x1d\x10\xff\xe4<\x82Mooa\xe8E\xbb4\x1f\x01\xf3\xdf\xbd8\xc5\x9e\xa2\x98\xd88IN\xe6\xa5\xee\xc5)VR\x88\x84r\x06\xf9\xcc1\xbf\x04v\xf6\x10\t5\x17\xf6c5i\x81\x94\xa6.\xca\r/wR\x82\xc0$XDV2\xf6d\\\xee\xb7\x0b\xec\xab\xe6\xc2>\xcc\xa4\xdfW\x90.\xb0UZb\xae\xfd\x14\x80\xec\xcc\xfdQ\xf8k[\x18\x03\xf1\x0b\x9b_\xb1\x9a@\xa85\xe2g\x12\\0\x1dF\xe2R\xd9%}\x0e\x93\xf5\'\xd0\x88\xf4ZW\x84\x10\x0e\x8f\xf7\xb7\x8bM\xda\x14\xb9\xa4\xebs\x16\x96\xfa\xb6 \x02^R\x03\xf3\xa7=\xf6\x83\xba\x00\xee\x8a\'\xa7\x9d\xd1\xa8\xf7o\x0c\xcb3\x9b\xd6\x08\x98\xff\xaf\x80\x18\x93\xf8\xcc+\xbeY\xe3\x18\xe0\xf3@\x00Z\xa4\x1cW\x937o\xb9\x92m\xabR\x03\xc3D]\xa1\xd3\xd5\x14\xae\n\xe8\x85K`.\x8f\x14\xdbk\xaa\x9c^\xb5K\x00\x18lw\xcf\xd6\x9e;\xce\xa4\x105"e(\x00\xc9v<Y\x08@&\xbc\x86L\xf7}Bv\xaf.JW\xe9\x1d\xa0\\{\xcd\xb8\xe5\xba?\x8a\xf1\xa2`-\x9dI\x85z:\xa2\x82\xc8\xa1\xb7\xa9\x1eW\xe5\xa9\x11\x04\x04\x07\x06\xeeR.\xf0\xd2\xfd3\xdf\xe3G\x92I\xdc\xab\x9dH\x92K\x00\x06\x1a\xcc%\xec\xea\x93t\xfd\xdbB\xa7\xce\x87`\xc3\xf9\xb4\xcc]\xa0\xa3\x1fL\x05{Q\xb8\xe3\t\xf3\xfd\n\x82\x0b\x156M\x13\xe8qG\rP\xc1\xca\xbb\x18\x1d\x0f`T\xe6\x90\xbf\x89\xb3\xad\x0bQ3w\x1c\xe4\x0bc/\x8b\xeb\x8f\xf2P\xb3\xe6\xb8\x9a\xd4\x9c\x00c\x91=g\xf0\xa4\xd0w\x01\xca\xdf(C\x1c\x0cg\x8d\x8b\xa5.\xd0\x0c\x82b]\xa5\x88\xfa}\x1eL`,\xa5Wd\x8e\xcf\x91\xa7\xf6\xbeZ\x98\x00<d\xa2\xcc\xcfs\x1e\xd4\xc2\x12I\x05\xb4\x06i\xfc\xe33\xd7\x86\x98\x950\xee\x0e\xce\xe4\xee\xe1\t\xf2\x8dZ\xd6S\xae\x1du\x1f\xf4\x99`\x93\x92\xf8H5\xd5g\xbe\xff\xd5\x02W\rF/\xbcJ9^j\xb4@\xc8p\xb8\x8b#\x9dN\xf5\xab\x85\xe5Y\xeaM\x95\n\xeb\xbf\x069\xe4\n\x86W\xc9It\xc79\x86.l3/\x95\x1a!X\xd7\x18P\xa0\\\xac0\x96\x9d~\x98\xae\xd0@\xaf\xd9\xc1\xae\xbbP\x94%\xae\x05\x02\x00\xcd\xf1\xbe\xc3k\xf0\x98\xc9\r\x9a\xa7\x17Um\xb0\xaf=1\xff\x97\x80\xbc\xc9<+\xed\x81Q\x1f\x17\xca\xe6+\xba\xf0r\xa4\x8a\x1d\xef\x8bo\x17\x95\xdc\x084M\xcf\x9f\x9c\xff1\x86B<\n\x14C+~\xeb\xf5\xd0\x05\x90;\x99\xac,F\xdc\xb4Y\x15\xc8\xb2\x02\xa0\xc4\x10\xce\x18\xca%Pp\xa2N\x15\xf9Z)\x8cA\x11\x10(v\x06j`\\.\x8e\x1c\xbap\xba\x02\xb1\xfd85th\x81\x1a`]\x15<\xcb\xd3~P\x17\x89$s\xc7Oz\xf1\x9a\x19\x06)\xbaD\'4.g\x02\xb8\x0b,\xd9\x93\x18\xe0\xf8\x06W8\xfe\xe4\x80L\xd9\xcb\n\xe3\xe63\x8c\xdb\xaf\xa2\x90f\xa3a\xc3T\x80V\xfb)PU\xddk)Er\xa6\x15\xbf\x02\x81\x05\xdeEL\x1a\xe9t\xa2^]\x90\x12\xd41~\xbf\x85!z\x18$5\x99\xa0\xca\xa6\x84\xdf\xbc\xb3\xcb\xbe\xae.\xc8\x19\xc2g.\xbfU0\x17\x15\xbf\x00\xd6\x00\xa2f\xf5Ph\xec\xed\x028\x17)\x10R\xc5\xc6\xdd\xe3 \x8b\xdexX\xc3\xa4\x82\xb4ud_\xba\x009Q\xa4\xdb\x80<\x1c\x8f\xfbB1\x94\xa4\xe41\xa2\xb5\xe5\xb0\xc4.\x01\xae\xfe\x05N\xcc\xcc\x87Vr\xdc\x93\xe5\xa5\x1423n \'8\xf9\xab%P_\xa0H\xd7\xdc\x82\x9a\xe4\x83\xa3\xe6\xe5\x02|^\x83\xf2\x94{3\xf5\xb8\'=\x0b\xb7\x13s\xc71\xfex\x1d\xe4\xfa\x06\x98\x996|\x18\xfd"\xd9.\xf7\x99\xf4\xd7Q\'\x96\x04\xae\xae<\x96\xbb\n\x175d\x1e\x80\xf6\\\xe7jj\x90\xf6\r@T\xb3\x90\x03\xd1\xf8\xcf~_\x9a\xf1\xfd\x12\xe1\xe7*q\xc3\x08\xb4$M\xcbS\xae\x95\x14\xa7\x1a\x96\xdd9\xbc\xf6D\xd7{\xeb\xd1BM\x9acQ\xd08t\xb9\xdd?\x93\xe7\xe4\x96\xa3\nM[Oo\xd2\xd5\x82\xf0\x80\xba\x1e\xed}Q\xe2b\x11\t"G\xb6\xc99\xd0\xf6C?\x88+9\xa1a\x06\x17o\x8b&+_A\xd6\x14\x94#\xa0\xc8\x8f\x82k\xea\x82\x19\xccCT\x1b\x99\x8c\x9e\x16\xe7\x01\xaa\xb2\xad\nC\r\x87\xce\x01\x0c\xd0g*\x9ewq\xaa\xdb\x19.\xd1\x86\xc9\x0e\xda\xc1\x1a\x86\xa5\x7f\x8d\x87\xa6\x05\xcdB\xe1\xa9\xaa\x1d\xd5\x9e\xab\xd9E\x1e\xcb\xf1\xd7Z\x9c\x99\x8f>\x06\xb0\xcdr?\xaa.\xcc\xe33\x15C\xe1\xf8^T4\x8f\xe5&\x8eC\x00#\xfb#h\x8ex\xb2\x86\x8c\x7f\xd9\x0f\xca\x7f~\xa8b.\x12\xb2\xecE\x83S?\xa77\xe9\x12\x98\xcdy\xb4`\xe2\xaa\x8f\x833\xc1\xc3xF\x0f\xae\x9e\x1c\x9f\x0f\x08,\xd1\xec*i(\xc5\xa7\xbd\x92efU\xea\x13\xe8\xa0\xb4\x1f\'\x8b\xcbl9\x84\x9b\x12\x15=\x18\xbd\xb4P\x95-\xb0\xe4\xf2\xaa-\x1a\xbd\x19/3\xdb9+\x8f\xf5,\x01\xac1\x00\xf7\xe1\xf2O\xaa#Vr\x8f\xf3\xb0\x1c\xaaj6\xfd J\x91\xf7?\xba\x90\xf9\xe3\xb5\'r\x8bv\x94\xb8H\x86\x8e\x1e\xc8\x01\xaf\xafw\x9cMe\x80v\x05@\x89\xda\xed\x1aW\x13\xd23\x91\xdb\t\xdd4J\xd8\x93\xca\x85\x11\xb6")\xef?\xf7\xc7b)\x05\x8e0\xb5=\xf1\xd7\xe5\x1b<\xe6\x01D\x91j\xf8\xa9*\xdcc\x1e\x88\x80le\x8fM=\xed\xcb\x11\xa5}\xbb@V\xd6T\x11\x03vOa?\x90,C<|+;\xbb]6\xed<[\xd8\xcb\xd7\xc2\x91f\xd1D!\x9b\x06\xea\xa5-\x1a\xbd\xfe\xc9\xd1\xbd@\xc9W\xd5\xf8\x1c/HMv\x0b\x97;1\x94\x8a\x1fZV1\xf7g4\x17i\x01\xf6\xfdQ\x95\x96\x98W\xb0@\xd4\x02\xb1E\xc2U\xd0\'\x9di\x89]\x01\x0e8\x0f\xf1\xb6C\xaf\x98k\x8d-\x947Mo9QMG\xad\xe0\x97S\x90\x05\x94y\xe9\xce\xd53\xa3\xd1\xab\xaa\x15U\x851*O\xa1\x11\x1dw\x05\x98h\x92\xabg\xa9\xf2\xd2|\nT\xfcn\xd4} |y&\xect\xcf\xa6ip\t\x0f=\'g\xae\xe1\\\xd0\x02\xee\xf6T\xc5\xe7\x9dO*\x1e\x04\xda\x9b\x0c\xb1B\xf8\x92\x02\xb7\x0f\rS\xbcz\x05\xe5^\x1a\x9e\xff\xb3\xfaUW\x88\x84B\xe7v9\xbfDo\xdf\xa2\x86\xb1\x16\x06\x9e\xcd=t\xa9\xf5\x93i\x87.\xfa\x1b\xae\xf5A\t;l\xff\x130\xd3=\x86\x82\x0e\xa3\xdc\x89\x18\xb9\xa2\x02A\x80\x02\x85\xd4;\x00i\xb6\x1fc\xe8o(6&0Q\xf8k\xe7c\xaa\x87cq\xf0O\xc28\xf4p/\x10C\xb9\x8e= \xe8\xb2j\xdc\xf6D_\x88k\x10\xcf\xb2;\xbe\xe68\xd5\xe3\xcd\xc5\x8b~\xc4@O9\xda\xd5(\x0e\xae\tp \xfb[W\xee\x18\xc3|\xf3\xec\xce\x17\xde\xbe\xa6\x1d\xc70\xd5E\xa6%&\xa4?\x96{\xbe\xd9\x8b0\xaa`\xf4\x9ecP\x0b\xce\xa8B\xba2A\x96\xb6\x1e_\xb1\xde\xd0\xa2`\xbb@\\TZ\xb4@(\xc1\xd3p2{\x19\xa0y\x82\xd9$\xf0\x86\x12\x16\xf6+n\xa62\x1f_Ai\xf0\xa9\xab\x88pv}\\j\xc5\xfd/\x14Y\'h\x1d\xf0Q.\x80\xa7\'+B\xbaC\x12\xd9\xdb\xbb\x10\xc6\xdd\xce\x07\xcf\x87\xd4\xa3\x81A\x0e\x0c\x19\xf4J\x9d\xe6\xbe\x08GO!\x12\x15;\xf3\xafX\xd1\xf0V\x14fR\xe1|\x93}x%6\xdeg\x12\xf3\x08\xf0\x02\xe7"Q/)(\x10B$f\x15O/\xfbR\xafh\xf51H^IM\x18o\xf8\xc4\xf2\x8eS-\xc2\xb1\xa1\x80\xd7T\xbeJt\xc3Vqp\x08h*\xde\xa1\x92\x9e\x02*\x05-\xb6\xbc}\x85\x8a\x8e.l\x06AX\xe0\x12/h\x98\xc3~\x18N\xb4\x05\x15\x89|\x83\xf3"\x1c\xfbM\x94\x0bl\x99\x89\xd2UW\x1d\x90|\x13\x80\xc3\xaa\xc3\xdf\x9f_ \xb1\xc6\x99\xe09\x9c`\xaaS\x93\xae\xbdDDs\xa2\xc4\x7f-\xb4\xe9\xd0\xc4r\xe2\'\x7f-P\x91r9\xe5\xe9\x99u\xf8\'0T\xa9\xb0]O\xdac\x0c\xe4N\xe2\xf2\xdf\xa2\x98H9\xb6@z\x05<\xe6h}\x05\x82\xcb?Z\x00\xb1/\x9e=\x12\xc0\x0f\x13\xe5\x12 \xc5mq\xfb\xa5P\\\xfb\xed]P\xac\x84\xc0\x9f`\xd8\xcf\xcf\xa4\x14\x93*1\xeaI\xe7~\xb9\xa3\x0b0j\xb0\x19\xb1\x9a\xf5\xc2\xdb\xe7\xb3\x85\xa6*\xc2\xb6\xe5`-8C\xa8C~\xfb\x06\x03Es5\xd8\xeac\x1e\xaa?a\x1a\x05\x11\xe6u\xe3\xe40\x06\x95a\xef\xca\x00\xf5\xb2/\xed>\x06@\xf0M!\xc3\x85\xb9\xd8\xe3g\x82\xf9\x87\xb6\x01\x8e\xbb:\x02\xe5\xc8\xcb[\xd8\xcc\xb1\xd9S*V\x92\x1fc\x00\xe4\xda\xe4\x03R\xf2\xf5>\xfc\xd5\x97\x00\x90\x1b\x01\xea\xec\xfa;\x99\xe1\xbf]LY?b\x0c>_(\xd7 \x13\xd5\x8e\x8a\xaa\xe3\x9d&\xca\xd5\xc5$\x88\x04\xba\tr\xa7T\xe3<\xa8Zd\x97\x8fT\xf9\xfc)\xae\xa6f09\x0b\xb7\xc2\x94q\xc3@\n\t\xca\x1d\x1f)\x80\x98\x1a\'\x8a.\x80X\xc9\xc1?\xbd\xba\xcd}\x1e\xd4\x02\x8eh\xee\xcf\x9d>\xf3q.\x10PD\x8f\xe2w\xe5s\x80v\xbe]\x8c\\\xdd\xed\x96/\xd7\xdf\x08\x02]\x95\xbb\xe1\x96_\xce\x15\xdc\xee\x02C\xba\x9a,\\\xa8r\xf7Q9\xe2\x12\xe0\x19\xc9U\x84s \xf78\x0f*\xcf\xbdEi\x88\r\xb3g\x8a\x83\x1c\xe2}X\xa0\x9bLp\xa4\xe3)7\xbc\xa2\x8a\x1c\x13\xd4\x13\xb3o9x\x0f\xbe]\x88\tY\xc4\xc6fO\x95\xb8X\x9eeG\xde\x05\xf3\xe4UD\xef\xf3`\xad\x80\x11\x1f\x10e\xa8\xf4D\x8b\x1b\xc6\x0e\xad\xfd\x1e\xe0o\x15LI\x8f\xd5\x84\xa4\xa3\x88\x95\x1e|q.;n\xda\xe9,\xe4X \x183\xa7\xa3f8\xe6\x1f\xf4\xc6\xa2\x82\xe5w\xdb\xf7\xb3\x05/\xfe\xd7T\x7f\xf3Ld\xd3WL\xf7\xc3\x80,\xc2\x82\x7f\x1e\x7fb\xedpB\xfaL\xba\x0b\xf4X\xcd\xa5\x89Jm)TT\xfa\xe3BQ\x1d\x10\xfb\x81\xdbQk\xe5xp\xdc\xb8\x99v\xb9\xe3\x97;\x19,\xb5\x9a\xcb\xcbrc\xd3\xc2\x95y\xde\xbc\xe3r\xaa\'\xf9\xa1\xa8\xaf\x97\xd2?\xc6\xd0\x9a\xfb\x1dTg\xb0\xa5\xa8@\x96\xa06 \xb4I\x0e\x18\x07\xf5\xca\xeb;\x06\x1b\x9bL\xd6.\xf39L\x94\xed\xa4\rD\x84J\xbf\xac\xe6\x88\xabIN1\xb7\xdeUg\xaf?v5\xefM\x92<@\xd6\x80\xde\xf9\x97\x80\x99\x1d\xdd+.]l`-\xb6\x90\xbc\xd4)\xf6\xc1\x8a\xfb\xe1\x8d\x00z\xde\x8b*\x07\xcf\xff\xb7\x05\xca\x88\xf2\x9c\xe2\x90\xf7\xb8ad\xec-\xb9Y0\x07[\xbc\xf58\xf6\x00m\xc9\x8c&\xe8\xd6\xcay\xf4phWbHf\x99\x82A\x08\x144\xde\x82\x99F\xe4#\xea\xde\x9c\xb3\x851\xa8\x0b\xb0x\xaa\xc2\x1d0Z/\xefB\x84\xc7S\xa5\xdbB\x1a\xfb\xeb\xdb\xc5\x16\x12\x15\xc0\x8c_\xcd\xfd\x14\xc8\x17\x0c\x0c\xe0\x90c\xdd[haC\xc2\xed\xa7\xdb\xc1\t\xe3>\x06\xbd\x9a\x8bH\xb6g\xaagP^- \x80\xb5\xb7\x9c\xf4l\xcd\xd8\x05\x0e\xed!e\x0e\xb9\xb4\x97t\x1c\xb1\x05\xae3\xe0O#\x16\x86\xb8\xc60\x8bg\xc2\xce=|G\xcd\xd0B\x1f\x84\x15\xb0\xa7\xaa\xe3\x82\xee\x1b\xc6\xbf"\x8bQ\x84\x17\xe9\x89\xd8\xff\x8d\xa1\x8a9\x81\xb8V\x8e\x06\xa7\xb3?\xa9\xdcj\x06\x14_\xc2\xcd+\xee\xa6V\x96h.H%=\xe9\xca\xaf\x16*\xaf]\xf8\x9b\xb1\xf6\x1e;\n>R\x9e\xa2T].\xe3,\xd9\xf6\xbaZh\xdb\x83MC\xacFq\xb9\x11\xa8^\x8f\x95l\xfc]\x82\x8e\x02\xf3\xbf\x08F\xef\x97\xa3$w8\x9bd\r@XV\xaf\xca\xb6\x9a\xeav\x1fdU\xc5\x04,\x10X,\xfa\x01\xf2|]\x02\x9b\xa25]\xa5\x90[}lZ\x904\x941\xc9z\x1d\xecZ\xe2b\xa9\x86\xb8\xbcjM\x01\xb1\x11\x0fN\xbb,\x8f\xa5\xea\x99\xee\nn\xf714\xd5\\\x90K\xbc\x96\xcb\x93s\xac\x85\xe2\xbb\t\xbb\xa1C\xe5\xb7J\\\xee\xe6!\xb3\xe9\xd7b>\xdf\xfeW\x17\xbc\x029Y\xe3\xeb]\x9c\xe7 \x0bS\x08B\x99\xdavs\xc7\xc5\xc2\xfd\xba\xf4:\xd8\xd4\xd8\x9d9N\xb5\xf8\xcc\xbbv5\x86\xe7I_\xffm\x01\xcd\xb0.\xd8l4\x9b\xb3\xa7\x86\xf2B\xd1c(\x1a\xff\xea\x82\xc2\x0f\xd2\xd5\x90/\xec\xb8XN\x95.b\xa5\xfd\xa5~=\xbe\x02@\x00oUn`\xf2\xd1R\\\x0b\xde\xdb\x84\x99\xc8\xe3L\xd7}q\xac\x85*\xb2\t\x93Sp\x92\x9e\x85\x84\\\xa0o\xecDAo\xae\xca\x11\xc7Z\x98\xc0\xc0wQ\xbc\x90\xd0\xe9\xc0\xfc\xb6\xb0D\xe5\'\x07\x7f\xae\xe7\x96\xbb\xc8\x9dD\xd5Ex\xa2\x9c\\\xa0\x97\x00\xac\x0cp\x89\x8fH\x10\xa1.&GOhX\xa8\xecF\xaaqW\xe3\x12\xcf\xc2\xa2p\xb8\xf3|\x1c=\x04\xa8\xab\xb9\x04\xa7woR;[(\x80/\xf0\xf4\n\xac\xd2\xa3\x12[t\xa1 4\xb0\x98\x1a\xdf\x9b\x9e5@\x80\xb7{M\xb7\xf18\x17XAb\x95v\x94\xf8\xf1\x94{{\x0b]\xe4\xfb\xf0G\x8d\xcb-\x7fL5\xce2\x0f_z\xf0\xfeq\xba\xc5\xca.\xf6\'\x01\xb1\x9f\'\x8b+Y\xa5\xd8\x88\x98\x97\xb3\xdc\xc9\xeb\xdb\xc2N*v&\xe7zP\x83\x17EUR\xc1\x14h \x9e\x97;Mk\xa1\xf9;}z\xd8r\xeem\x1e*\xe4\x0c1Y\xa8\xc11\xdc\xe3\ro=\x00\tj\xdf\xad\xf8\x99r\x89w\xc7\xcb50\x18;\xecj\x04\xaa\xcaw\x08\xd2\x1f\x92\xaf}\x0c\x84\x0cQ\xc5\xf0\xa2\xa4\x14/\x94\x92_*\x872\x86\xfc0\xfb\xa8$\xf2r\x81\x86\xb3\xa8\xa8h\xea\xe5\xe1\xbco{Z\x80\x01\xbf\xa8\xf2R\xcc\x8cv\x81\xaa\xc0E~\xc1\xb4q\xa6\xf3_c\xe8S\x8f~\xd1l\xf6\x11\x1ebx\xbc\x81\x87\xa6\xd6U\t}>\xdc,8\xb4\xf5&&*\x97\xafXR9\x05\x88\xb1\xa4\xe5\xfc\xcd\xb9\x05?\x8c|\xe6\x14ePT\x8e\x14\x88xo\xaa\x92\x88\xd7\x9dl\xf2\xcf\xb5\xb8X\x84\xd2)\x9f\xb9\x85H-\x07\xcc\xe3+P\xc54&\x18\xf9\x1c\xf1\xeev\xa7:\xcf\x02\nu~V\xedq&\xc9\\(*\x8b\x85\xdb-\xad\x19\xe7\xa1\xbd\t\x847\xaa6\xa8\x82\xe7\x883\xd9\xdeC\xb4\xd46\x86\x02\\\xac?[\xc8\xc2G4\x95\x87\x9a#\x9e,(\xaax\x05\x91}\t%\xd1\n\x17\n.q\xd5z[Y\xd9vm\xb4\xf8\x15\xfd]\xb0\x81`^\xa2\xccG}\xec\xc9\xfe&\x94\xde\xea\x12\xc4`\xa4\x1cg\xb2\xbf\x97\xf4\'F\xef\xba\xca\x94\x1f\xcb=Tr\xa6\x0c\xc7\xaa\xf5\xbd\xe2T\x8bLXixx\x93\xe6Qp\xedj\x81*\x81rX\xe1\xd0i\xd1Ts\xa2\x10\x15L\x01\xe4\xb5Vp/\xe0\xd0\xee \xb4\xbb\n;\x7ff\x9c(e\r\x00zT\t\xe0\x12)\xd3\xbd\x85,\xea*\xdd~\x177\xec1Q\xf3M\x8e\x1c\xcfj\xf4\xc3\xe9u\x97\xc0z\x13\x06\x86@\xa7iW\xf7\xb8\x1fL ;\xf8\x9b\\\x98\xd5[\xfc\n\xb2\xd4m\x91\x96Gi\xf3Lq\xb9\xf7\x0b\x0f\x08\xc0\x082z\xd6|\xcc\xa4\xcaj\xeat\x8f\xd5\xaew\xf7}\x905\xbd\xe1L\xc4v\x01\x13{"\xf6_\xd3a\xe4\xed\x0b\xe1\xe6\xea>\xfc\xd5.@B`\xce\xfe0?# \x12\x00\xa1}E\xe5\xb8P\x0e\x86\xfc\x97\x0b\x0c\xf1\xaa\x11\xe7\xfd"\xb4\xf3)\xd0\xd0Q\x95L\xb7\xafK\xbc\xdd\x04@\xaa\x83R\xe1b\xc5\xc5\xb1\xe2 A\xaa\x93d\xba\xe0\xfck\x9a\xd1s\x0co\xb4\x1cGnx\x99\xf2\x95b\x0bd\xc8\x93BK\x12\x19\xde\xd8\x1c?S\xd5d\xdd\xd5\x93\xbf5\xfe\x8e\xcf,o\x12\\\x17\xca\x0c\xfca\x8f_A\x0bdN\x8f"V\x93v\x84\x8a$\xc0\xfb\x8a\xb8C\x93\x87\xf3,E\xa4\xafPn\x14\xe7\xfa\xb5\x05X_q\xb1\x94\x95,\x83SI\xb9\x07\xbb\xec\xb7\x8b\x04P\xce\x0c\xce\x05\x1c\xe4\xb0i\xbf]\xc0\x0c\xef\x91\xe2q\xd61\xffuQ\xc4IB\x08\xe1\xc8\x9e\xb8\xba\xd8\x94\x85\xb0\xef\'E\xca\xcb\xd6\x8f\xbb\x00Q\x07\xca\xa4\xf9\x9e,\xf5\xe0eu\x81A9Y\xdbj\x83T\x972b\x17@Ty\x9aP\xf9\xf9[a\xa7\xdf\xbf\x02\x1a\xff\xa1\x8c\x9eI"\xdb\t\x7fr\x81\x8eCn,?8;N5\x83\xc4$\xe7\x06\x16-R\xff\x87\x00\xfc1\xb6\x1f\x16\xce\x81\xdc\xc2LB\xe3Oh\x00\x06K\x9b\xc9\x92\xe2\xc1q\xe82q9\xbc\xce6\xd6\x11\x17\x0bd2\x88}\xd5\x86\xbd\xca\xef\xe6(\x80\xc3M$\xfc\x84i\xc3<\x08\x80\xadh\xbc\xa7\xc2\xad\x7fuQ)\x04\xd4\xfd\t\x93G<z]\x1e\x1cYb\xbf7N\x0e]t\x18l\xd7\x85fiq\xb1hA \x0c\x19\xbd\x9eUt\xec\x07\x0cM\xe6P\xf7\xc6\xfc\x8c8\x93\xef\xe1\xc9\xf8\xb6XT\xaf8\x81"\xafK\xa0)\x8b\xee\x05g\xe8<s\x06\xbd\x8b\xadss\xcd\xe4\xc1\x1f\xf5\xfe\x8eA\x19\xac/jh\xce\x93K|\xfe\x18\xf21Y\xd9\xf6\xab?\x0e\xafH\xdfp\'\xe1;\xff\xaf\xcf\x84\x92\x10N\xd4\x112a%0\xdfEy*KO\xda~b\x93\xa6\x03\x8f\xaf\xbb\x9bhu]\x0f\xfd0\xdf\\\xc9K\x84\x84d\xeb\xd78\xc8\xa9R\x8eU\x1eoR\xcdS\xdc0S\xa6\t\x01\x1e\x92L{yl\x98) >\xd0L|\x87\xbb\xd4xxA5Y\xd3d\xf4P(\xe0\xb4\x06\xa7\x13\xa7L!fT\xfa\xf5s\xe2\x06\xbf\x02IU#E4U\x1e\'\x0b\x0e/\xc8\xdf\xa6?@\xdac?,\xe1\xa3T)\x008l{\xcc\x83\xc81\xab\x9c\xa8<y\xf3CG\x89\x9d>\x89R {\xee`X,\xf1\xdb/\xd1\xd7C\x0e7\xe2\xa5\xf6\x06\xb4\x93\xbcl=`\xb53\xc3k\xba\x9f\xb62E\xc5\x13\x14\xce\x04\xaeK \xe3\xf3^\xaa\xd5\xf3y,\xb7ZH\xfdz\x88mO\x85\xebg\x17\xf6B!\x0f\xd7\xb1\xee\xcf\xdb\x7f\xab\xaa\x0b\xecO\x19\x0e\xd9\x1d\xaf\x03A\x97\xeb\xc5\x8aV\xaf\xda\xd9\xf7\x16\x84Ln\xbaP\xc4x<\xe69Q\xc2\x15\xbb\x1e\xf4\xb4\xbc3\xac?\xbf\xd0e\xff\x8a\x94\xf6gGm\xaf.(SB\x0e%\\\x983\x9c\x0b\x9e\xf4p\x04\xa7\xa4\xdc\xea\x91\xfb)\x80\x7fRu\x16m\xbb\xe3\x13\x0b\xc5\xef\xe6\xe5\x9f\xbc\x12\xfa\x04\xefy|fV\xac=Q\xecK\xac\xa2\xe1\xe0\xd0\x85\n*\x80E\x01\xbbs j\xae.\xec\\h\xf4\x10\xa7\xcc\x19\xefMy\x17\x81\xb1,\xed\xc9y\xbe\x9a\xbf\x02]\xb7\x1e\xfe\x07w/\x1c\x8b%\xe6\x88\x86\xebs\xcaW\x1c\xb5\\\x16\x8f\xb9\xa8W\xf0>z\x91\xd0z\x9f(\xaf\xf9\x88g\xf3\xef\x19\x95\xef\x9fI\xb4\x9a\xfayK6\xed\t\x7f\xd2 \xb9\xb3\x8b\xea\xea\xf1\x84q\xf0\xd2}O\xe6\xfa\xce\x17\xaa\x89\x99\\%\x98\x8b\xf8\'\xa1\x96\x1d\xdbyQ\xdaqx\xaf\x16\xa8c\x9a\xc5&Z./\xca1\x93&@\xf6:\xc9\xf8xk\xf3<\'\xca\xbaxs\xe7\x01\xceP\xd6\xcdz,\x96\x1978p[U\xfe\xe6<} S\xde\xc5\x99Ex\xe07\xceQ^\xf3\xe5\x02\n\xd2\xd6\xed\x8f\xa1\x15\xef\x0b\xba\xa0\xd4k\xf6\x1b\xc7!\xbb=\x08L\x12\x16M\x80$\xb3\x87\x81\x81\x00%\x8e\xc1\xdb\x83^H)\xce\xa4R\x9fD\x8b$N\x92\x12\xcd\xe6,"B\xc7\xb2&\xcc\xe7\x1et\xb5\xbb\x1f\xb7\xd2+T\xc98\x1a\xbd\x08\xd8\x99sb%J\x89\x8c8\xd5J\xe0\xaa\x12\xe0e\xdaF\xdc0.\xe0\xd5u\xa1\x04Nq\x1e\x86\xf2\x9a\x95\x11\\\xfaU\xcf\xfd8\xdd r\x01\x99\x88\xb9\xf0"4>>S\xc5\x9c\xdcO\x0b\x80\xb2FkP-\x0c/uZTf8nZ1\x1d{p!+\xbf"\xee\x07\x91BR\x06\rCk}\x0e\xec\xa2\xba\x98\x94\xcf[\x98h\x1b\xe8Q]\xb1\x0b\xd5\xeejN\x1ek\x13z\xf0\x15_-l\x8e^o*\xd1\x95K\x89\xfbaBy:?\x9e\xef\xae@h\x18\xe44cW\xd5Z\x04\x13\xdd\xab\xc5MK\x17C\xb5y\xa8\xb9\xfe)\x8fM\x8bv\xeb\n\xf0\xc0\xc2=\x8e\xd3\xad\x16\xe4\x9f\xdcD\xeb!o\xf1z\x07\x87\x02Y /\x9b\xf3\xba\xa7\x0b\x05z\x1c\xbd\x05gQsV\x93z\xd90\xf5\x1cC\xd3>H\xe2\xb7O\xbd\xc6yP\x8cU\x0c\x9e\x14\\\xea\xeb\xa1\x06\xb9\x9a\x97\n\xceq\xc0Rzh{B\xa8\x14(M\xaa\x11\xec\xd7\xc1\xa1\xed\xb9y3Y\xc7/J\xf98V\xed\x98I]\xcdC|\xe6\xe8\xa2\x16\xcdf\t\xcc\xf4\x8b\xc2\xf4`6\xc3IBD\x90\x80\x1f/\xdbY\xa2\xfdP\xbc@)\xec6$W\xb63S^-\x88]\xd6\xafE\x90\xbbQ\xcb!\x80\xdf\xbfn\xaf\x03\x92\xa3\xe9\x8e\x975s\xe9;\x8bC>\x18\x0b5\xc8\xfc&\xd6\xb4AhC~\xb6\xa2\xae.\xca\xe8\x11\x15\x91\x92\x86R\xd4\xd5\xc2\xf4.\xe1\x1e\x08\xbd\x95#w\xd2[xK\xc1\xae\xa1XR(\xbf;/\x96\xfe!ZIEi[>?\x13\xf7c\x17\xb1\x14\xa0\xb6\x1a\xa8\xba\xf4\x15\xe5=\xa73O\r\xee\xcd\x12\r-\x12\xe03\x8e\x1c\xb8jH\xba\xcbq\x90\xf6\xf6\xa7\x06\t\xbcI\x17`\xe4\xdcr\x08\x90\x96\x04\xd98\xfa\xb6\xd7\xb8\xdc\xf5=\x05\x1fw0\xfc< \xbb\x1a\x83\xb2\xb3?\xf2\xc3`\xba\xb7\xa0@\xe4\xe1\xd4(\xab\x80\xc7c\xa4\xb8\xdcv\xec\xcd.\'iH\xe55WP\x83r`^xA\x8a\xe0\xb5\x15M5g\xc8\x17*\x98\x82))\xe7\xb8\x16\xcd\xab^\xad\xa6L\xb7ur\x16MAv\x95\xd7H\xae\xbd\x8a\xdf\xcd8\x86\xfe\xee\x82\ro\xd5k\xce\x0f\x05\x82\x87\x13\x8c\x1aS\xad\x18J\x8b]\x0c\xb9@\xa1v\xecJ\xbf\xe8q\x90h\xfb}\xe1is ~\x97\xc0|\x83\xaa\xee\xb2\x06\t\xa1\x1e\xbe\xe2\xa5\xbf\xf1\xc7\xc1\xf9\xe8\xe1\xac\xe3bu\x01\x18\xd9*\xd6\xa0\x92\xcd\x0e\xc3{9\xff\x83\xa8\x88\xb6 \'\x0e4m\xb7\x16\xc0.&\xd1.\x0bh\xb9\xcf\xcb}]\xe55\xdd\xcdB\xd5\xe9t\x84\xb3/\x01\xaa\xea\x12\xb7\xa0$\xb4\x83\xfa\xdaM\xe0-\x02\x1d\xbd\xd8\x05@>\xfd\x93W\x17\xe4%)\x1dm\x86\x99T\x0b\n\xa5+\xa6\x88]=O-\xb7\xdc\xe5\x05L\x0c\xf8\xb4}\xa6\x13m\x1d_\xa1h\xbd\x92\xcf{\xfa\xd6\xef>\xe6\x01\x8a\xf0,\x80\x88\xf6\xc5Y\x80\xcf[(\x9cZE\x82\xd2U\xf9\xfa>\x0foq\x16\xa9\x1a=\x9f\xd9\x0e\xca\x11\xb5P\x95\xae\x0c3\xbe\xaa\xeb\x9e\xd1j\x17\xb0%\x06P,\xa8\xea>+\xaa\\\x02\xbaP\xb2\xa6\xba\xf7\xe3!\xe6c(8h(\xea\xc4k2?\xbeB\xd4\x96p\xb6\t/\xb6\xcf*?\xdf1\xc0\xe23<q\xe9(\xf8\xae\x16l\x1fP#\x90\xb2H\xd07\x9f\x0c\x12_\x01\xbc\x03^\xc7\xdc\x99<\xef_\xf1\x16\xf5\x8c3\xb3\x91Z|\x94\t{\xbb@C1\xd8<\x98\x1da\x96Jy\x8e\xa1q\xfb\xc38D\xb1\xf5\x9c\xe3L\xb2\xd5 \x02I\xd7s*N\x14\x02\xc4\x04&\xd6\x10\x96\xf9\x8c](G\x0c\x8eK%\xb2\x8d\xd3lv\x81\xb2\x9b\xf0\x0fJC\xcb\xf1+\x10\xc0\x02\xc1\x86\x81t\xfc\xac\xae\xbb\x9c\x12\xd9\x8b\x88+\xbdb\xaf\xf8\x99\x08,O\xb7!Id\xb4\xb8\xe5\xd4\x05\x00\xab)\xfb\xc1\xcbk\xb6s\x0c\xf6P\x93\xdf\x9e\x98\xda<K\x95-\x077n(\xa1\x8b\x9cf\x01\xe6\xe1\x02\xbd_\xf0\'\xd4\xe0\x1a\xcf\x16:&\x8a-\x12e\xa9=\xed\xa8\x9f-\xb4>\x15J&!\xb6\xa6\xc7\xd9\x14\x08^%\x15`fK\xa7\xbfz9\xe7\x00\x85q0\xf6\x009\x95\x15\xe7\x01\xbb\xc1\xb3\x0e\x15\x11K\xe5\x1f\x02\x18qvW\x91\xac_f\x89\x9fIfW\x9b\xee\xe9\xcd\xb1\x0c\xd0\xf2\x8a\x8d\x84a2\xf1\xeeyQT\x85.\xc4\xd4g\xfb@\xb5\x08V\x8d\xf3@\xe2\x96sGC?\x1b\xd8\xe9\x97Z\x19\xd9!\xbb\xaa\x13t8Q\xbf\x02\xc0;\xf6\x14!a>\xe9\xc2\xd6\x85\xfa\xdbS\x94\x86\xf0+\xf5\x19\xcf\x05]@Q\x97E\x06\xb8\xd6\x0e\xbb\xfa\x8dS@\t\xcd\x1a\xe4\xceq-\x007&\xf9\xfc\xdcl\xee\x8f\xb5\xd8*\x01\xcc}\xd1\xe4<\xac\xff\x10\x10N\xc47\xad\xd7\xe0hA\x00Vi4\x0c\xde\xb96\xe3 \xb7g\xc2\x9a=\xad">gL\xcd[\xa8\xd9\xcb9t\xa5_\x1d\xbeA\x17\xc8\x940\x1cU<{\xe3\xbc\xbb\xd7\x05\x87S*\xcf\x8bwk>\xf3/\\\xa0A\xd9\xb6\xaf@\xf0\x8c\xfaA\xb0@3\x8b\xf3\x85\x9flAG\xe1\xb0ju\xca\xdb\x8c\xb7e\xcd\xf8\x15\x08P\xb5\x06\x04\x05d\xfdg\x89\x8dK\x80g$,\xbb\xe3\x9bdz\x9f\xeaL\xf6)F\x9c}\x85\xdc\xb1qO\xca\x9bD!\x90&\xb0J\xc9\xf1t\xd3Bu\xee\x05\x05k\xd2\x0e\x07\x07\x87Uqr\x8aM\xd0m\x85\x89\xc2a5\x00\xa2\xdb\xd9\xe4\xb58sPb\x9e\xc6\x9e\xb7\x9e0\x10n\x94\xc7WPk\x01^\x04\xea%\xf5\x0bi\xd6O\x01|b\x18\xdc$\xfc\xae\x92\xe3 \xe9\xa2,\x01,A\xd5\x9ft\x82\x97@u>V@\x9e\xb3?\xbeBI\xe8beGe\x97\x87\x05\xa2\xf4\xed\xa2AB\x80\xdfS\xd4\xf6\x94\xa4Z\xbc\x16;\xac\xa2\x81x\xedu\xb5\xb0\xf4\x86S]\x18\xcfSk\xa7@_M\xf5h\x97\xf5T\x9f\xf3`S\x0cB{\xbbo\xb0\x9d\x9e\x7f\x17\xc0\xd0\xb4\xa3/\x07\xbfg\xca\xdf&\xea\x9d\xdb\x9b\x8cHX\x1b\xda\xef3\xe7}\x1e\x88Fym\x1en\xbd\xb6\x1e\x9b\x16Wx\x11p\x8a\x03V\xfb\x8eS\xdd\x9c\x19\x9e\x8aK*\xa7\x18\xd5 \nT\\\x03K\xa8\xbf\x9e\x1ek\xd1\x1d\x16\xc8\x95Df\xd3Nq\xc3t\xf9%\xf5\x15\x94\x03j\x8f\x99\xa4\x08\xa2\x17\xb6&2\xe8>\xd2~\x8eAU\xc0\xc8O\xe2\xa5\xd2\x82\x02a\x0c\x14\xf7"-\x11`r>P\x7fj\xc1\xd9\xd0\xb0\x9fD\xa3\xb7\x1e\n\xc4v\x12E\xd0\xd8\xb4$\xf4E\x03C\xd5\x12\xa9D\xa2\\\xb9zQ+\xe4\xfb\x18\xe0\x1a\x18^\xbb*\xd5\xab,T\x18\x03a\xfd\xc1\xce\xc2\xb4]\xf1\xbe\xc8\nW)\xc0\x03\xf4\xa8\x1dV\xb1\xc6@\xce\xa0@\xee\x8aF\xa5<\xe3\x18&%\x04\xe4<\x9c@\xc1O?\xedr0[-\x1e\x00\xc5\xaf\x7f\x96t\xbc\x04\xb0\xb0(\xa3\xc7\xce\x9a\xd1\xe0D\x89S\xfb\xaex\xa5\xc2\x9a\x1f\xaby\xb9z\xe0\x87!\xc9\xb4\xd5\xf8\x15\xb8z\xa6\xabA\xb4aTAW\xfa\xb6\xf8\'\xa7*\xa1\x87A*\x01\x9c\xf0\x0b\xf7\xe6x\xb88\xae\x16\xa6\x07\x82\xc1\xf6\xa5\xdd\xe3\xa6\xddo\xb98l\xa2\x00\'\xac\xf9X\xcd\xfd&\xa3\tW8o\x9cuRL,yr6\x1e\xaf$\xde\xa0\xab\xd6\xe1\xa1\xe5T\r\xce\xdf\xbc\x00\x88z|F\xf1 \xa7<\x10\x84\x84y^\xcc\x8d\xf7\xb5\x80\xc0\x16`\x04y\x8b\xc4/v\xb8\x16q\x16\x01\x13\x1b r\xc9%[9\xe8\x07\x0cn\xbbU\x97\xcc\xc5r\x81\xe1\xefS]\x9c\x1f&qg\xe1\xb8\x1bQ\x89\xc9Q\xe3\xbc\x0f"\xb1\x89o\x1c\xf9a\xb2\x17\xf9\xc2b\xf32@\xc7\x18\xf2\x9b\x12\xe4\x99|^@\x909\xbe7M@d\xec`\x9b\x01J\x1d9\xe6\xea\xa2\x88\x89\x8c\xf0\xa5\xc6rr\x05/\xafuX\xa7lz\xb8Y\xc6\x89vs\x01\x02a\xf6\xc3\x17\xb4\xc5uD\xf3\x80\xdd\xcc\xbb\x82\xd7"p\xb1\xda\xe2g\x8a\xe1V\xa4\x0cB\xd6\xf4\xc7\x18@\x90$q%s\xeb\x95>\xe2W\xb47\xae\r\xd2\x8dD\x81\x9b\x83~\xc0\xc5\xc1\x03\xac\xab\x1e\xeb\xbcn\xde\xdfLny\x0fp\x9a\x99)%\x07^9P\xc1o\t\xc8Y\xd4 \xeb\xe8\xa4P\x1f3\xb9\xf5\xf6\xdf\xa8?\xea\xd2B$s>\'] g\xca9\x14\x7f\xe3\x1c\x96\xb9\xc6\x90e\r\x13\\\xe1\xdd\xbd\x8f|\xbdo\x0bJX\xbc\xee\x8b\x13b\xe1-x\xb5\xa3)\xd4\xdf>\xf3\xb3.\x814\xe4\n\x86^\xa9\x9cyI\xdbI\x11\xc1\xa0\xe0f\x11K\xffa\x91\xba\x00u\xf5\xc0\xa0\x80\xfco\xa5\x85.\xa8<\x051\x1b6\x0ce\x1fNR\xe5K@X6\x18\x03\xca\xe5\x03\xc9g\x17\x82\xb8\x823\xef\x14\xfa=\xdc\xd1.\xc0\xb6\xdfi\\\xa9Oq\xaa\xc9|\x84\xf6\t\xa2-2\xfe\xf6\x88SMb\xe7\xf4\xd4H\xc2v\x87\x8b\xe3\xbd\xaf\x04\xcf.64\xf1\xe4\x97\xfe\xec\xa23\x11)\xc9\x86IGb\xa3\xe6\x81\x87(Ei\x92^(\xa3<\xe6\x01\xceh\xf9\x82_\xd4\xbd_\'\xa5\xc0\x96s\x00E\xaa\x1cs3\xaf\xf7\x89m\xdeW\xee\xa4]\xfax\x9b{\xbb\xca\xd6\x1f\x8b\xd5\xde\xbc\x81h\x1a\xcf\xf7\xde)\xce\xa4\tp\xeb\xcb\x1f\x85+$~\xe6\xbb\xbd\x9dy\t\x01*\xd3\xad\xb8X\xb0\x16\xd8^\xc4i\xc6\x03\xbe>V\xb3\xfb\xa6\x85\xf7\x00\x96\xbc\xb3x\xcd\xbe\xf00E\x08mJ}\xf5\x83D\xf7\xdb\x02\xf1\xba\x96\xbd\x9c\xc1\xc8q5\x95\x8d,\xea6\x8a\x80\x85\xa2\xd2.\xa0D\xb6\xea\xb8\xda\xd9\xe2Z\xbc\x04\x8f\xac\xe4\xe1\x10\x85\xf14\xf6\xe3\xe8\x89\x1fF\x14\x138\xcdJ~\x0cR\xc5bIqs\xc0\xed\t\x90\xb8\xba \x9c\xd5\xbcj\xe4:#b\x97@\x12{\xae \x9ay?\xd6B\xab\x88?\xfa5\xaf\xeb1t1\xbd\xee\xc3\xf0m\xefd_\xc7rc\xe4p8\xf5\xc4\xbf\xfc\xb4\xf5l\xa1\xee1\xfd\\\x80\xd1x\x0c\x12\xde(\x12\x17\xaa\xfb@\xce{s{R!\xd1\x87Z\x14\xbf\x18\x8f\x1d\xf5Zo\xde\xa1\xfb\xe2\x0c\x9e;N\xf5\xcb1\x9c\xd5tS\xfd\x95\x19\xedg\x17\x10;C\x7f#\x8a\xd8\xb3\x14\x11\x13\xb5\xde\x14\xf9\xa8\xba\xf5\x889=N7y\xbcp\xbb\xd9g\x82\xa7=si\xb7\x97\xe0\xc1\xbd \xe7:\x8b\xfa\xd8\xd5\xe0@@wV1\x8a\x8c\xf2\xf8\nL\x14aT\xbd\x10_\xcaa\xdb\x83\xc1\x80\xb3\x0c\xfe\x87\xd2.\xe3\xff\xfe\x99\xa2\x8f\xeb\x8a\xebu\xc8\xb0\x8e\xc2\xd6\xd6\x02\xcfj@\x1a]{\xd2N\xf9Qw\xf2\xdb\x05\xcer\xa0\x05\xe8\x87\xd3\\\xdc\xfe\xe6]\xd4\x93\xca^[~\x87\x1bG%xp\xf50\x0fxQ\x1e7\x0e\xe4o\xaas\xe0$\x15\xfdH\x96y\xbb\x00\xce\x11\xe8\xb1pt\xe6\xa3\xb4\xa5Z\xc0\x1dM\xf2DQ\x92\xe9<\xaa6\xb8\x00\xd8\x03\xbb\xdf\x97h\xf4\xdc\xc08\x06Y\xde\nR7\xafK{:j\xde\xde\x05]S"\x9dxV\x8f\xb7\x9e\x12\xb8@\xa2\x93\x84.\xffC\xbc7\x11\x98EE\xe7\xc9\xa1\xe8\xfb\xf1\x15\xd5k\xa8\x03e\xc7\xd1yBM\xf6\xb7>\x8e\xf2\xdc\x1b7N\xaa\xf1+\x9a\xaa\xfb\x90-\xd0\xb4\xe5\xa2\x86\xb1\x17\xab\xb0\xcd|\xe6O\xdb\xdfO\xb7\t\x90r\xc8\xa1U\xc8\xe8\xa1\xe52\xbe\x0f\x9bI\xb3\xa7\xc5\x927\xc2T\xf3\xd6\xe3L&\x9840rJ\xd40\x99XR\x16\x84\xbd\xc9\x97\xda\xe3\x8e\x82\xc6\x1f\n;\x0c\xad|\x81\x9f\x8f\xfd\x802\'\x17\x7f)\xe0\x93O\xb2\xaf\xad\x97\x1a\x9e\x1e\xd3\xf8\xfa\xcc1[\xec\x02\xa8\r5\x84\xd1\x0f[tz\xa1\x0b{N\xb6.^\x14@q\xa3\xcd\xb8\xdcC\xda\xcd\xaeF\x9d\x8b\xd6\xf2\xf9\x99J}J]v\x94\xaaS\x1fF\x8e\xc6 \xa2Rb\xc9J\xe8sf\xd7\x16\x04.r\'\nu\x95\x87\xb6Wf\x13WMQ5\xf6y\x1232\x06S\x83\xbcX\t\xe3\x8a\xfe\xa5\x9c&\xab\xea\xdaS>t\xba+\xb8\xccx5\xab\xa2\xca\x92\x7f\xb6\xf11\'\xea\xcf\x05H\xe7\xe7\xb5\xccr\x97\x87\x89\x92=\xd1\x17\xfb\t\x93-\xb7\x197\x0c1\xf7\xa5\xca[pD\xfec\xc3\x00\xa7/~.Tr`\x9e\xf3\xa0\xc4%\xf2\xaex\xc2Pb\xfbL}\xda^\x8b\x04\xfe,\xfb<\x18\xc9R\t\xd7\x81\x92\x86\x14K\xc2l\xdc\x17\x17\xe8\xbc\x0bd7\xb0\x08.\x00P<^\xee\n\x0b\xe1\xdah*\xc7L6\x9a\xd7\xcfj\xa7\x80\xe7\xa9e\x07H\x1c\xee\xc7\xaf\x00\x0e{\xdc\xf2 \xf7\xcaM\r\xbe\xbf](A\xdc\xba\xc0\x9bt\xa7\xea\x92\xc0\x9bl\\\x8d\xd2\x0c\xf0)\x0e\xc8\xbf\xb5\xf0\xd8\x15\xf4q20D\'xG&\xbf/\x01\x12~\xd1Q\x93-w\x98\x8b\xdf\x16\x8aX|\xc4\xa7\xd5\x8e\xe8\xe45\x862@qU\xf1\x899\xe8\xb7\x05\x81\xa5bmD\x00\xae\\\xfb|v\x91\xb7\x17t\x16^\xa4\xdfL5\x1f\xa4J\t\x88,\x94\x07\xc8\x19\x1aP\x17T\nhb\xb7\x11U\xd7\xfd\x95\xf4\xbe\x042\xae,r@\xa8z\xb0\x1e\x9fyEH\xb9\xdc\xa8ev\xa8b\x17\x80y\xa9\xd6\xab\xaaK>bj\xdf.\xa8\x17\x87\x89\xc2\xd9\xbcWC\xf31\x10|\xb4\xeb\xa0\xa4\x8b:>~\x05\xef\x0b\xa0(\xaak?\xaf\x98\xfb\xd1E\x15\xab\xec\xb2\xed?R\xba\xbc\xee\xedl!c\x9b\x88\xec\xeb\xeb\x13;\x96\xbb::\x9c\x97\xfb\xaeWZb9\xbb\xa0\xd8\x19\xe9x\xb8\xbc\xf2\x01\xe1\xce\xe9bD\xef\x8e]\x14\x9c\xbe\x85\xcf\xf4\xaa\xb2]\xf5P\xd27\xf5\xe9\xf8L\x8a\xc62CS%\xe3\x9d\xc1\xb2\x05\x81\xbc\x14\x84\x15Z\xf6~\xb9{\x17\n\x1d\x9a\xa2\x1dB\x92\xcc\xfaX\xcd.\xef\xaah.\x16\xb9\xc7%\xaefW\xe5-\x08"H\x11\xdd\xcfM\xdb\xdf\xe4\xe1\xe0$\xc2\xfd\xe8\xcf\x87c\xd3\x8ew\xa9\xce\xae\xdb\xe5\x96\x8fk\x81\xf1\xbf\xaa\xca\xefR@\xe3\xd4\xb4\xde\x82\xf3g%\xf76\xbb\x9f\xf6\xf8\xcc\xf1\xceW\x1d\xd6\xa6(\xc5c&\xfd\x85F\xc6#\xe6\xc1>\xfc\xd5\x97@N\xca\x16\xd2\x15\xbd\xc6c&a+P}M\x15\x96JG@<;\x0eC\x1c6\xd0\xa6\x91cz\xcfJ\xf6\x16\xb8P\xba\n\x8d\xe1E)\x07%\xd1O\x80\x14\xb7\xa1\x8a\xf0+\xf7\xb8\x16\x0b\x80\xa5\xe7g\x91\xe5\xbd\x1e\'\x0b\xd3\x1dZz\x87\xfd\x94\xe3\t\x93]\xe3gb\xac{y9\xc5#o\xf1+@"l\x9bR\xea\xe5\x8e\xe1|_\x02\xd0J\xf6\xea\xc4\xce\xe5\xf0\xb2f\xbf\x1226\x1a\x0e<\x8a\x1a\xcc\xa0\xcci\xc5y\xd5\x9cU\xf5L\xe0\xca\xfa\xf3\xf6\xc5J\n\xe3:\t\x7f;\x04(^\xa3\x08\x08\\\x1d-G]\x9d\x9d\xfd\x8a\xb2\x9a\x18\x9cgM7\tP\xe9Y>\x0eu1v\xdc\x0f\xe0\xab\xd3\x9az\xc2\xb0f9\xde8_Re\x12][\xa4\x86\xd6g"\xd0D\x0e9\xc9A?\x82\x0bj\xa1\xa8\x82\xa7X\xd1\x08s\xae\xc7gJ\x99W-\x16\x81\xf3\xb1\xe2\x18\x8a3\r\xd9v\xc7\x1d}r\xa2j\x0c\xc5/w.\x14\xe2\x1c\x8f\x8bU\xcc\tK8\x18\xfcQ;\x05e\x8e\xe9>\xb9\r\xb2\x18\x98T7\xe9\xdc\xd52\xbc\xa9\xabU\xc4\xf3?G\xbcy\x15\xc7!\xc8<\xe5DM#n\x18\x04\x84\xe6K\xe2#\x9dGe[\x8d\x01"_\xe0\x1b]N\xf5TS\xdcQ$\x99\x0e\xb2"^S(\xf1\xb8\xed3:\x8a\xe8mQ\xd8\xaa\x1e\xf5\xbb%0\xde<]\xf0\xd7\x0b\xa2\xb8w\x14\xf0\xf4L}&Q\xb9}\xacEv\x07&\x0fr\x10w\xe5[\xc2\xaf\xdc\x05\xf2\x1bD3\xcfj\x1c\x98\xed\xcer#\x81\xb7,\x10\xdbI\xcdi\x15\xef\xa9p\xde\x02O\xb9\xe2\xd5\xf1`\x16\xb8s7\xb9@uZ$T1DS\x07xI]\xb0\x16\x10\xfc\x17\x1d\xfftOl\xf4\x16\x9a\'\xa8\xcc\xa4\x935N\x1d\x95\x1dI\xd2/\xa3\x97G\xdf~\xb4\xe0Q\xc9"\xa7z=\x89\xbe]@t\xc4\xa6z\xa6>3\x1dH3u1\x84\x17\x14^\x8ez\xacw\x07\xa6\xb70\x9d\xb0u\xa9\x80\x8c\x9d\xf2\x15[ \xb0aF\x0eO\x99\x14\t\xcf\xbf-d\xf2S\xb7\xbc(\xf9(T\xaa\x16\x96g\xb8\t\x819/>\x90\xa3\x05Tq\x96\xcb\xcf\x8d\xff\x14\xf7\xc3\xd2\xc1\xa1\xda2;\xaa\x1fe>$\x80*v\xb6a\x9e0^%\xf0\x18\xc3V\xd2\x141f^\x07\xf3\xc8\xa61\x01;]o*\x03k\xd3\xca\xe8\xeda\x90&\x80U\xbd\x01\xdc\xe2"<r\x82$\x90\xbd\xba\xb0\x1e\xe6\xfb*\xc0\xd7\xef]\xb0\'\x8b\xa2\xf5b\x0c8^\xeej\xa18\t?N\xf5\xf4-\x0bE\x0b\xef|\xbd1H\x847\xc5@\xb0\xa5\xce\xcb\xc3)\x10\xd7M\x00J2\x8a:\xe1m^?pB\xfeU\xe1\xb2uPUz|\x83\xf5\x97v\xf4\xbe\t\x0c\xac8L\xd6o\x9d\xc1q\x13x\x8b\xbc\x85W\x90\x83\x1c\x7f\x8e\xdc\xa3\x85\x04\xab\x99|\xa4\xfb\xe7]\xfc\tt/"\\\xc5(r!\xee\xca}\x90\xfd\xb2\xed1\xe1\xeb\x15\xbe\xbc\x0fRn\xd8\xad\x02\x19\xf8\x8c\xffl\x98{\x17\x9537\xc5H\x96\xd7\x8e\x13\x05U8\xf5\xc3P\x87\xedVq\xe9\x1d\x04&h\xaf}%\xcb\xdc\x05\xde<\xcc\xbdzEVjp\x8bc\xa0\x1e+\xb1Q\xf2/\xe0\xb8\xdca&\x11\x98\xe4\x8f\xe0~\xa3\xee\xc1c\xa2\xa8\x9a\x99\xa7\xe7F\x01\xb1\xfa\x9e\xcd\xfb\x18:Uqe\xaa\xa8\xc8U\x98I\x04Rr\xb2q\x87I^[.\xff@\xb7<\x82\x16\x95\x86Rn\xb7\xec\x89\xbb\xc0\x86N\x18\xee\xe4\xeeD|\xc7\x18\x10\x98\x04ri\xe1*\x86x\xcc\x03\x02\x03\xef\x06\x17K\xfd<grz\x9e\xda\xb4.@R\xfc\x12\x97\x8e\x16\x16N\x0ewd\xfe\xc24\xbf\x16\x08%c8\xdbc\x10xPy\xac\x05\x02X1*\xe5w\xc1\xe1\x8e\x89\x82\x8d\x9c\xe0\xc0\xb6\x16`\xa8Zq\x90\x08\x90$\x07\xe4\x06wS\x8d\x83\xa4\x0b~w(uz\xff\xc57o\x02\x85\x0c\xd7)>\x90?\x9e\xbd\xe3+\xc8\xadv\x88A\xfa\xe5\xca\xfd\x04\xb6\xca\x93\xc3\xcd\x02\x9bh)\x8f\r\xb3\x95\x0bD\xeed\x17\xd8u\xc6\xcfT\xaa\x0f\x19\xfd\x02q\xd5_N\xd0\xbd\x0b}E\xd6\x8bu\xadx\xb24\x06r?\xa7\x00\xf9\xeb/\xdf\xff\xd6E\xcebw\xe1\x19\x95\x1f\x8b%\x01\xdc\x87M$6\xb9\x86\xfd ^5\xdbsP\xbf*\xa1\xa5\x94s\x0c.P\x17Jl\xfeL\xd6\xfb\x18T\xcf\x1d\x7f;\x88;\xac\xa5\x15\xd6B-\xa8P\xb3\xb0\xac\x9e\x08\x7f\x1f\xa4\x04\xf0\xa7\xa5\x17e\x93Ji\xff\x18\xa4\x99\x83\x1a\xa4\xa0\xfdq\xc3\xa8\x05\xa2\'CN\xb3\xf5K\xa5\xff\xb5\x90\xe1\xf1^\xca\xf7\x07\xb2\xfb\xf3G\x1d\x02\xb8h\x96\xa7N\xc7\xa9\x96@U\xf8U\xa0\x15\xcfC\xb9k9\xb5\x00p0+\xf0\xf7\x07v}\xdf\x050-\x9a(\x05\xda_\xec\xe0h\x01;\x10\xfa\xd5\x1b\xe7\xc0\xbd\x85\x0ei\x11\xf9j\x04\x00\xe6?\x06\xa92\xc3\x94J\xa7XA\xfe\xd7<\xe8"\xb0\x16\xfa\x05]\xee\xf7\x16p;\xb2%\t\xeb\xb7+k\xe0\xf8L\t4\xaf\xc0\x95.\xde\x83\x1cZX\xf2+\x08\x88>\xcb\x8ac\x80\x8f\x15\xaf@\x91\x97\xf1\x8fC\xfb&03\\ES$\xfc}\xc7\xab\x99\x16\xec\xcd \x96~28~\xec\xb2\xf7\x16\xf0\xb30\x06\x94\xc0\x9fm\x7fk\xa1pj\xbbh&\xff\x10\xb9\xb7.&\xd4\x95 I\xd2\x9d\xb0\xf4\xd7\x85\x97\xf0c\xcbQ\xc1\xb2\xfd\x81~\xbf-`\xd3b \rQL\xac\xfe8zU%\xdb\xc8\xb6\x9b\xa5\xde\xec\xc9\xf7\xad\x85E\x16\x08%\x99`w\x99\xff\x18\xc3\xc0\xb0\x9e~.\xf2\x8akQuw\x93\xbe\r\xbb\x9aw1\x82\xc0&\xe9\xb8+tXv\xd4\xd5\x1a\xa4\x973\x80\xa8j?\x949\xd1\x07R\x9e\xb0\xc8\x84\x9a]\xf13\x9b\xd8]\x00\x88\xe0\xb0\x99?\xa7\xfa\xef3\x81\xd1wE\xc2(\xd5q#g\xf8\xb5 \x0f/\x86EQ\xa6[y\x8cAd\xe3\xf6.v\xc4Y\x9cI=\xc4\xb8\xb9\xb7\xcaC\x99=\xf9\xf8\n\xd5\x94W\xf6D\xc5\xa3U\xa2\x89"\x01J\xaeT\xd5\xb6\xfbKd\xfbu\x81\x15t\x95\x85\x02\x7f<\xc7?\x04\x00\xe4\xef!F\xd3\xb2\x1f\x8b\x85G\x0b\x8e\x8d\xa4Hi\xfb{\xc2\xdc\xc6\x00y\x039Rh\xda\xf2P\xa4J\x8d\x84QM\x10\xac5\x1e\x1b\x06\x01\'\x7f\x83\xbce\xb6\x872WUz\x96K\xe5\x0c\xfe<\xff\xbf\x16&\x1e\x0c@7\xfe\x8ch3\x8e\x81\xf2\xa2\xbc\xb8\xb7\'a\x97\x11\xbb\x98"\x9e\x83\xafX\xdc\x88+\x1a9\x9eN\xe0|\xa4\xfd\xcbx|\x8c\x01\x81\xec\xd9\xfa"\xfc~\xec\x07h\xc2\xc4Q\x85\xc7\x17j\xd7\xb8\xa3\xb8\x92\xe1\xd7\xd4\xb2wO\xb6=\x96[\xa5\xda\x84\xd9S&\xcb/\xff\xe27\x06\xf0\xd5]\x9fWU\x12\xfa1\x93\xb0\xaa\xc2\x06\xe6\xf4\x0e\xb7\x1a\x7f\x7f-4\x12\xf5\x88\x1d\xd4|\x15\xf8\xbe\x8f\x01?\x94\xd8\xb1\xa6\xb6\xfd-\x12t\xb5\x80\x00`\xf9\xe9i\x89\xe9/\xdd\xe6\xaf\x05\x98\x97\xca\x14!\xa1\xe8\xfc\xcf\xaf\xa0\xd4\x88@\x8fJ\xd7\xfd\x945\x9e\x02\xb0\xe8\xf5\xe5\xb0\xd9\xba\x82M\xab\x18\x8aWQ~M\xdb\xb4\xa3>\xbe\x02\xc6!H\xbc\xb6h\xfc\x9ffRQ\xe9[\x8f\xb1\xf2\xf6\x8f\xc6\xde[\xbcj\xc3\x8bt@\xb5_\xa3\xb6W\x90\xc9\x0c\x10\x10V\x00\x0b\xa3\x8ez\xcb{\x82\xf5B\x12UN\x9f\x91c\x0b\x80\x97\x14\x02f\xfb\xcfO\xbc\xd4\x84v[\xcdK\x9dVA\x0f\xc3\xa6-\x02\xca\xe4\xe4t\xa3\xe5\xb3\xe2\x86A`\x10\xc0\xe4\x85\x02N4\xda\xb4*5\x02C\x0e\x02\xab\xfd\xb5\xf0\xba\t\xf4\xed\xfc\x0fY\x873~&\x02\x90\xb6\x89\xc5AT\xb8\xe13\xe9\x02;\x90l\xf5}/\n\xf9\xed\x027\xcbh\xbe\xab\xedY\xbak\xecB\x8e}`\x8f\x8a\x1d\xf4Yc\x17M\xe4w\x10\xd0Q\xf7\xa1\xf6hW{\x17J\x9eb>\xeb\xc3\xa6\xa5\xdc\x8b\xf2u\x81\x18\x90\x0c\x13\xaff\x04*PTtU/\x9f\xe7\xae&\xe5\x87\x92\xceJ\xe4\x02r\x167-]\xe0\xeb\x1e\x1eKi)~\x05qM\xd5\x9c\x913\xb9\xb7\xa8\xab\x8b\x94\xb8\xf3hQnu\xc5\xfb\xa2\xc8\xf3?TV\x92\xbc\x9d\x12\xaf$\x9b{{](uZ\xd9U+\xc5.\xa6\xecIYb \xf3\xa2\xc9\n\xf1Z!}\x84\n\xd8\n\xf4D\x13\xa5\xc0\xa6\x9a.\xa0i\xbe\xd2T\x8f.\xc0\xe4\x00\x1c\x00\xe6\x91/\xcc\xff1\x0f\xdb\x1e`\x05\x9e\x8f\xab\x10@\x8b-l\xce$>/\x13(W\x11\xe1\xfb\x8e\xa2\xcc\x87\x18\x13\xec\xadGf\xe0\x1fW\xf0\xd5B\xe5\xb6\xcb\xaa\xe2\x01k\xf1\x9f\x0b\xf4\xfd\'\xd0\xb8\x06v\x15\x03U\xeaq\xb1H\x05L\x17E\x15\x1e\x80\x1c\xecjUB\x87&\x8b\xc4F\xbc(\x0f=YU-QS-\x0e\xa8\x9eO\x1f\x88\n\x9d+4\x8a\xbb\xa9^\xd0\xa3\xa3\x8b\xa2\xec\x11\xc1\x863\x9a(\x9e,\x8c]\x1cUd\x88S\xc1\xf3WE\xf4\xd7\x85\xd7\xcd\xa2\xbe\x1e\xe0\xc6\xb1\xe3\xeb\x00\xcb\xe3\xb2\xa3\xaa\x18\xb0S\x9cI\x9b \xca\x00\x00\xb8\x85\x87\xea\xb7\x9a?\x81\xf6\x9e\xf0\xb6\x16\xc7\x1e\xa4\x87\x1a\xa4H\t\x01\x10fT\x87\xf7\xd1\x02\xeaO\xf8P\xc5\xf5\xf2\x8c;\xaa\x8e\xb7\xf0\xf6uzy\xeey\xccC\xa6\x05[\xd0\xa4\xb4+\xa1\x82K\x8b\x02\xc0\x1aP,UN\xd4\xf3Rc\xa0\x15\x97W\x15L\x96\xa9\xce\xeb\xbe\xa3$P\xbd&\rI\x01p\xfe\xccq\x9f\xa8\xac\x89\xca$.\x11"\x81Y\xe0x\xb1\xaa\x85\xa2B\xadM$\x99\xfdB\xbb}\x17\xeb\x9d\xb5\xdcJ\x9d\\E\x95\n\xdb\xba\x1f\x1c\td\xa7!&\xe9\xb83\x96\x16\xbb\xc8\x10+U\x85\xcc\xa0+_)\x0e\x12k8\x8bP\x89K~\xce\x11[Hz\xb1\xa2\x82\x86\x99[N\xe5w\xb4\x90\x08\x91\x88\xf2T\x0f\xb6\xf4\x18$/\xf7!^\x14%\xfc\x1e\x8b\x85\x10\xc7\x9fG\xb3m\xf7-Pl\x0e\xf3\x80\x00\xacHd\xf4\x80i\xcbq5\xd1\x0fSY\xb6\xaf\x8d\xd7m\xaf0\x06\xd8uE\xd3;5\x93\xf5\x8f\x9f\xf6\xdb\x82h\xa1<\x1b\x17\x1fH\x89\xf3PTQF\xc1\x05!0\x7f\x85\x8c\x7f]\xa8\\\\\x12\xf6\xa0\x01v]\xb1\x0br\'\x87\xb3y`\x1d\xb4G\x17x\xfc\xab\xeel\x81U\xea\xdd\xc0\xb8\x04Tr\x05\xa8\t\xe5\xf3v\xdc\x93\x05\x87>\xdc-\x9e\xf0\xbb\x0e/\xca%0\xc8\x0e\xb1\xbd\x88G\xa8\xcf\x1aV\xb3\x08z\xa5\x1a\x87\xab\xde\xcb\x84\xfd>\x13\x07f\x12\xa8o\x12\xc7\xd9\x8f\xaf\x80\x89l\x8a\xdb\x0e\n\xfa\xbf\x83\xf3\xf6.\x10h\xcd\xb9\xb3\xfb\xc9\xf3\xff\x1d\x03\x90\x82)\xef*\t\x9e\xb9<\xc6\x80\xc0\x10q\x0cT~\xa9\xcf\xe7\x18:\xbaz\\\xa5\x0cs\x8b]\x88\xf7`\x89\xdf\x1e2\x9fy\xbc\x9a\xb3\xdb\x0f\tH~\x11\xbe\xb8\xac\xbbg\xef\xfdm!\x89\xec\x0b\xb3\xb2\x8e\x1c\xc7\xa0\xb8\x9e\xca\x9d@\xf1\xf8);.\x16]\\^\x14\xf2qv\x8e]Pa\x88l =\x1f\xc6\xe7\xe8\xe2u\tT\xdc,\x9c0\xd5\x00\x8ec\xa02\x1ds\xd8\xc8V\xbf\x98\xc0k\x10H\x10e\xf1\xe6\xe3U|80/\x01a\xfaah\xa3Xh\x8a;J\x14U[\xb5\x92\xd7\xb8\x1eb\xc7\xb9 Ac_\x05\xbe!\xca\xafq\x90\x08\x14w\x89\xf38\xee\x8fy@\r\xae\xeet\x82\xb3\x7f\x8e\x89z]-l\xaaod\xb7\xab{\x8d\xcb\xadPz\x13\x036vc\xddqG\x01\xad\xa8"\x97\xc6\xee\xbe\xa5W|[\x10\xf6\xc2\xd1\xd1\x94\x1aY\xf1\xbe\xf8\xbe\x0e \x04\xe0a^{\x9c(\x95T\xc82\xf6\x80\x07\xa6\x12\xcf\x05\x00*\xdeQM\xe0\xc6\xbdKl\x01\x83\x1b\xf3\xa6:\xde\xbc\xee8\xd5\x02\xdc\x12\xd2\x12d\xb7\xb7\xf4\x8f\x16\n\x9e\xa8)\xcf\xde\x8d;\xfa\xfb\x99\xe2v\x03\x94\xc8\xb9\xc8\x9f\xd3G\xfama\xdb\x96\xabJ+Xe\x86.`\xbf\xc2\x1a\xa6\\\x1a\xe96)\x1e\x7f G\xbc\xc8\xa1\xe1\xd5~\x19a\xb9\x11\xa8\x8aB{}\x9c\x1aW\x93.\xc8!5\x15\x84Ol<t5-\x80A\xdbM8\xb1\x96R\xec\x82\'}\xa2\x18\xb2T\xd0\x9f\xaf\xf8\xd7\x85\xde\xfc\xe2\xb7\xdfp\xd4\xe4xwK \xf3\x9d\xaf\xfd\xe3E9>\x13\xb0J\x9e\xee\xd1\xaaW\x02x\x89-\x14P\xac\xcac=\x9d\xa8\x1a$7nQ\xe9[@\xe0\xe3p\xe4\xaa\x05\xe0\xa1\x89\x9bD\x04\xd7\xb9\xee\xa0\xcc\x95\xc9\x03!\x80s\xdd\xad\x95\x9f-\xf4\x9aT\x85\x1c\x04\xa6\x13;\x871\x98\x86\xd1\x89\xf2\x9an5\x1c=u\x01\xd6\xa6\xca\x05\xda\xd6\x8c-\x90\xda\x80\x1ffi\x90m\x8c8\x0f\x83\xc0\xe7\x12c!\x10\x82\\\x83\x8eR\x0b@\xd5E^\xb2>\xe5_]\x98\x16#<!\x86\x85\xe3t\xbf\xae\x16\x1a\x84\xcc\xc9^\x8d\xe9\xaa\xa6z\x8c\xa1\x93m(FS\xe2Z\x9f\xbd\xc2\xc9\x92@\xdd\xd7\xbb\xfb*\x98\x92C\x0b\r\xdd\xc3#\x80Ze-\x0eR|\x07\xf6\x93"^\xd2\xcfhq&I\x95\xc5\xcf\x0cQ\xe5\x10\xee>\x0cR\xf7\x05/,;@\xf5\x9e\xe1\xf5]\xee&\xbeEBf\x04\x8cv\xee\xffj\x01\x82\xac\xa5\xac\xdc\xf6c\xfa\xfd\r\x92KM\x89\xba/Rb\xd6\xf9\xee\xfe\xb6\x00\xdbpS"|\xcf%~&\x02\x85\xb0\xbb\xa0h\xb9>\x16\x8b\x8c\x05\xd0\xfe\xe3\xb5\xd9\xd5\xf51\x0f\xb2D\xedE\x8a\x93\xa4\x0b\xfb\x7f\xeaj\t\x80_\xb8^\t=\xaa\xe2+\x85\xbc\xfa\x85R\x9e7N\x16~t\xc9I"\xdc\xcf\x8c\x07\x07\x81=\xfdi\xaf2?q&\xe9\x82K\r\x01\xd2\x07\xf2\xbf\xbe\x02\xba\xd1\xed>\x90\xe7j\xe2\xa8!\xa1`9"\xb5D\x03C\xe5o`\xcf\x9e\xe2\xb0\xaay\xc7.\xe0\x84\xcd\x00\x1b\xb4\xab\xff\xd6\xe2\xde\xc5\x84\x97Y:\xfb\xc6\x16x\xefb6)\xf3\xad0M\xb4\x824H\xb3\xa4T\'\x08\xea\x84\x87\xa6\x15/-\xbf\x8b\xb6\xab\x9f\xf5\x98I}\xc5T\xc4<\xd7\xfe\x17\xce>>S\xf4\xfb\xe4\xd4\x16\x9f\xa8~\x17 \xeb\xb0\x905\xe8\xa5F\xda=\x96\xf4\xbe@\x1a\xad\xf2\x0e\xc4\xb1??\xcfs\x91\xe5\xaf\xb6cK\x10\xb2~\xd6C\x05\xe1\x03\xea\x80\xf6q\xae\xef?^\xd6\xdf<\xd0B\x02|I\x00\xb0~\xf2cOJ\x80\x9b\x80k\xa1~\x9e\x97\x9a\xc6@F?\xa9?\xe9\xd3\xc7\xbf\xba\xb0];%\xb0\xfev\xd4\xf1\x99\x19\xac\x0c\x0c\n\xfd\xb3\xa2\xa1ue\xf4@\x0e)&\xae\x1d\x8d\x1c\xf1\xb2R\xa1OA\'{\x97\xae{,\xe9\x12\xe8Y\x91A\xdc\x98\xb3=\xb6\xbd\xc8c\xe53WZ\xe2\xea\xff\xea\x82\xa4ay:\xedI\xbb\xe2\xa6\x157lC\x91\xc2r\x13\xdc,_\x01r]\x96\xc25\xe3p\xdc}\xc7\xd0(\x15\x92T\xf7a\xech\xd3\xba\x00\x99\t\xaa\xc1QJ\xb8X\x89w\xef\x92]\x99\x13\x9d\xcb\xf1b}\xc1\xe0y9r\x07\xf4\x8a#t\x81\xc0&\x9f\x88\xb0\xd5\xae\xc1\xd3\xeb\x02\xb6\x19\x14\xad\xce}\xe7\xe7r#\x90\xba\xdb\xf6$\x8b\xed\xb8\'% \x977:j}\x8e\xe3\x7f}\xc5Z\xcb\xeb-BG\xde\xc2\xc1\xf9\n\xa0@\x08%\xe7\xf8\x84\xd1<\xb4\xeeD\xbe\x80z\x7f\x94D\xbfA\xea)\xbbU\xf4\xad|\xf9H\xc7}\x90T\x82\x176\xf9%^\xe3\xb8\xed\xc5r\xa3ZfC\xd53\xdb\xfa\xa7\x00\xd7\x1d|\xc5\xe5*\xf2\xd5C\x17\xa6\xa3U\xdb\xae\xc9\xf2\x8e\x8bE\x0b\x94\x11\x15\xf5\xe9UG\xac\x86.\xec\x078\xd5\xb7\x88\tW\\\x8b\x05hg\xebu\xc0\x85R\xe7\xb9\xab\xd5B\x87\x95\x05%\x06\x9f\xf9\x0fN\xff\x1d\x03\xefL\xb1S\x08X7G\xd4\x93\x08de\xa1\x8bDw\xeex5\x8b\x16\t6\xd1\xa9T\xb8\xda\x1e_!\x1f1!A\xca\xc7}v\x8aW3-$\x9c\x82^\xc7\xbc\xef\xfd\x0f\x01\x91O/\x95\x1a\xf1\x0be\x84.\x94p\xe0U<\xf6~\xec\xa8\xe9,\xfd\xb3\x0bo\xde\x9e\xf30\x94\xdf\xbdA\xf5\x10\xf0\xca)\xce\xc3\x90\r#-\x87?\xfaDP|\x05&\xef\x83\x0b%\xdd\xe3Z\x0c\xc1\x9ef\xf9h5g\x9a\xff\x12\x10\x83\x14Q\xeb\xfa9\x80C\x7f-\x90\x8a\xe3\x9b\xf6\x97\x7fq\x8c\xa1QN\xd5\xe3z\xb3\xc5m/\xea\xf8\xaa\xcf\xe4\xb17\xa2\n"\xe1\xb7\xe3\xc3\x912k\xbei\x8f\xcf\xa4Z\x03*h_\xc5R\x1f]t\x88[k\xf5\x1a\x7f\xed\xcfAq\x17\x18\x82VA[\x0e\rd\xdc0&0g\xf2(\x0c/\xd7\x1e?\x93\xc2\xb5\xa9J\xcb\xe1DL5\x8e\x81\x1aE\xdd\xc7\xc0l\xf4\xe8\xc1P\x028\xfc\r\x08\x88N4\x9en\x98mI\xc0\xe8\xa2D\x1e?\x9e\xbdC\xa0\x0bP\xb7\xf1p\xe6/\x17\xc7] )\t\x8c\xd7A\xf9\x8c\xfbb\xe9\x8f\x88\x8cW\xd2j:\xf7@\xd8\x93\xa4F\xda\xc5\xaa\xfd\xf0-\xa7x\xacEU)\x05v\x94r(\x9f\xf3 \x81e\xab\xe0A\xb7Q\xe3T#\x90\xa9\xd6\xc6\xee\xbej_\xce(\x90\x92\xedg[4\xb8\xb4\x1f\x8a\xb4(Yf\xd1\x02,Pm\xc5.T\xe0\x1b\x18\xab\xbd\x16\xc7E\xdd6\xef_\xe1\x15\xc0+-\x14\x99\x83q\xaa\xed)\xbb\xa85\xa4\x9a$\xe3\xf3\xc7j\x92\x7f\xad\xd8+\xa9\xcb\xd0\x02\x9aX\xe3\xcb]\x02\r\x17\r\xf5\x06\xd7\xe7W\x10\xe1\' |\x14 \nP\x7f\xdb\xa7\xfa\xf8La\xb4\xb0V\x01\x18\xce\xcflaG\xbd\x05\xa0\xc2\xa9GY\xa4\xec\xe7\xe2>\x06\tL\xe8\xf7q*o\xaf#v\xefB\x13\x95\xc0\xa2\xc9\x9e\xfa\xdb\xb4\xef\xfbT\'\xa0\x95\x18\xde\xf9\xb3\xe2\xc9R\x0bf\xcc\x96\xcb\x96\xfb\xa3\xa0\xb9Ou\x02\x8e\xf2\x02\x81\xb4r\x9cj_\x0b\x92\x1bX\xf6\xf2\xd9\xf1\\\xf8r\xe3\xcaq\x9a\xc9\x15\'\xca7\xcc\xd6W\x08\x17\x18\xcf\x85\xf6\xa4\xca\x83z\xde\xff\xc3W\xec-\xf0\x96{\t\x997\xa32\x17\xc5e\xb7\xa9d\xa2T\x00"\xce\x83\xbap]\r\xbf\xda_\xfa\xf6\xfd\xe0\xe4\xad\x89J\xf9\x02y\x1e_\x01\x04\x8d$zUf\xdb\x9f\x12Mw\x04\xca\xf4\xaa\xb2\xf5[\xd9\xf6\xf8LH\xd7\xf7\xae\x8a\xd2\x8e\xcb\n\xca\xb1\x05\x95\xbc\xf7.R\xbc\x92P\x83\x1d\x0b\x8b\xf2\x0e\xce+\x16\xba@O\xc2\xd4\xa9\xbc\x9c\xf6\xe7\xe1|\x1f\x9a\xd6}b\xc0\x1fK\xf4\xa2\xd0\xc5RE5\x7f\xeb\xd5\x1a?\x93.\x8a\xebj@\xde\xbfl\xbb\xf7\xfdBY\xb8`^B(\x96\xf8\x94\xd3\x9d\xb5\x92n\x1c8\xf4K\x8ek\xa1{\x13x\x12{s~rtP\xa8\x05\xca\x8c\xb3ajv\xe7\xe1\x8cc\xe8x?T\xdd\xe5\xef\xad\xf7;z\xbaX\xab4-VP\xcb\xf13}\x90\x93\r#\x92\xa7\x036|\xd9\x0f<\x16\x89Z\x83@\x1a\xe9|\x80\xa8f4^\x81\t(\xbe]\xb5\xb3\xef\x97;6\x0c~\\\xa1Z\xd6\x9d-\xf0n&5\x18\x11\x04-(\xbf\xeb\xe0\xd6B\xa7\xa0\xab\x18\x87\xd6U\x1b7\x9f-\xd8\xadY\x84\xc9\xa90\x92\xed\xdb\xf1\xffY\x83yNg\x86\xbf\xae\xc5c&\xe5\xea\x02\xe7v\x15\n\x89\xcf(\xb5\x00HUQ\x88\xed\x1a\xa6\x05\x81\x06\x82\x1b\xefA\xbf\x8a\xf8\x8c\xd8\x82\x19\xf7\xc2`\xe0\x85|L5F/\xac\xa9\xa4\xdd`\x99\x97x\xfc\xf5\x15Y%\x801rZ|\xfb\xfbg6\x01E\xea\xd7{P\xee\x8b\xa5\xd7\x81_\xcd\x94\xf9h\xd1\x12\xd3\x13\x06<\x8f*\xa1\x13\xe8\r7\xaf\x1eb\xc3\xcb\xd6s\xf3\xee\xc7\xc1\xa1\x05\xaa\xa8\x0b\xa3U>\xbf\xeax\xf7.\xc4\xdb\xae:\xc5\xe2\x88\r_\xa1Z\x0b$\xd1\x03Q,\x9f\x12\xfd0\x1a\x03\x9b\xba\xfb\x03\xe4\x8f\xab\xe7\xef\xa5\xb66\xc1\xb2\xed\x80\x99\x19mZ\xbd\xb3\x92\xd7k\xee2I\xe3b\xd1\x02\xe6\xf0\x95k\xfe\xe3\xe2x\xdf\xdf\xddb,v\x02\xdb\x1aN\xd6Ure\xb8g\xaf^\xd4\xd0\xe36H\t\xa8\xd0\x89h\xb2\xd6\n~{\xef\x82U\xf2\xe8\xfd\xc8\xf11\xa8\x16\xa8\xa7\xd8D\xe3\x7f+"|\x1b\x83x\x15\xa9\xe9\xf6\xf5\x15\xf7\xd0B\xe7\x9dUE\xddv#\xe2;<90t\x13s.\x9f\xe3\xf8\x7f\x05\xea\xe4\x95\x87\x05\xa2:\xde\x87\x81\xe1\x02;K\xa0\xd4\xf1W\'\xe8.@il\xac .\xa6:\xfe\xd1\x85\xe9\xa6._\x10&i\n\x9b\xd6\xbb\x80\x18\xe9r\xb3\xf4\xb0\xed\xbf\x8e\x1a\xba\x00\xdc\xdc\xdb?[H[\x8e\x1ar\x02s\\\x0b\xf7\xe4`\x91\x16\xa0G\xe31\xd5(\xaf\x04\x0f9N\xb3\xe4u\xabG\x10X\xa0XU\xcd\xa3}\xc6\x8ec\xc0/\x87\xe1\xc0\xa6\x05Y\xf7\x98(\xdcn8\x93\x9a\x83\x14R\xfd\x87\xc0\xe0>Q}\xb9\xf4i+nZ\x95\x9e)\xdb/\xb5\xe5\x86w\xbeO\x94\xc6\x00\xd5\x96]\x8f[\xd4ea\x1ep\x053\x85\xdb)\x9a\xce\xdc\xa8\xaf\xa7W\x9a\x83\x04\xa6\xf9\xb8\xfd/\xb2P\xffLqC\xb78Q\xf2\xd3z\xc1\xb5\xce\x19\xeeq\x90\x08dM\xf5\xc6\x9c,=\xce\x03\x02\xd0\x954\x8f-\xa6\x15\x0f\x0e\xbeb\n\xe00Hr\x03f\xdc0\x94\xa4\xca\xfe\x99$\x91\xe6\x1a\x17K\x0e\\Y\xe4`\x93f*\xb1\x85\xa6\xb7\x1ek\x00\xfd\xe2\x8da\xe6& \x10\x9b3\xcc\xfc\xd1;\xbc\xffB\x03\xf6<\xe9\x1e*\xca\xf72\x82w\xbf=_1\xaf\xd8A\x8aG\xcf\x03\x1crh\xa3\x05R\xb4i%\xc0\xa1\xb4\xeb\x80\x02\xd81\xe0\xa5\x16\n\xbe\x01\x9cf\xe4\xd4\xaf\xa8\xc4\x08\x91\xf0n\xc0-?\xea\xe7\x04\x92}\xbb\xf8:\x93\xd7|x\xdd\x15\t\xaa%\xcb\xe0L"\x06\x89\x83T4*;\xb8\x91\x9c\xe1\x1d\xa7\x9a\x16T\xc8]@\xf4\x16C\xc9.\x90T\x15\x0e\xccJ_9\xae&d\x04\x80\x13\x00\x9c\xee\x1bo\xd2\xfb\x16\x95\x03R\x04\xfe\x01H|~,7A\xb7\x95<\x18]\xc4]\xf4\x10hD\xa1\x12HT*\xd0<\xce\x05\xc1\xc7\x01\xb6\xea\x85\xe1\xba\xc6c\xdb\xbb\x00S\xcd\x83\xaf\xac\x15\x07\xa9\xf0\xa5N\xd6Z\x00J\x1eZN\x15\xd0q~\x98\x80=\x16s\x8e\xcb\xcd\x0cn\xe5N\x8eu\xd4\xd7\xbb\x05\x82\x9d\x13Z\xc9\xf8\xa9\xb5\xb8X\x84\x90\'\x94K\xb6/\xc6\xc5Gz\x0c\x92.\x86\x08C\xf0\xf4\xf64B\x17\n\x88{iK\x154\x1c\xc1\xae\xf6xw\x97\xf3\x90d\x99\x11}\xe6j\xa1\'\x8f\x0c\xa6:\xfcJ\xba\x8fAU\xa7\xb7\x92\x8668\xaa\x1cb\x07*\xe8\x8c\x86eU\xf7\xbe\xa0\x89G\x17\xa2\x8d\x93\x07\x87E\xdd)\xee\xc9\xa2Zf\xf2"\x11\x9d\x98-N5\x02\xc9\xad@E\xe5V\xd4\x0f\xe0\x1f\x06\x95\xe9\x92WNHq&\x05\xb1hK\xd5\x8eDh\x1e\xde8\x12\xe8x\xec\xb6{\x9b\xc7\x8a_\x01\x8acu\xd9Q\x84{K<z\x82\x9a\xa8\xda<o\xff\xf4y~&P\x13\xe2u\xdd}b3\x9en\x91\xa5\x8e<\x055\xd9\x172\xf9\x18\xa4"\xe5:\x9by\x7fc(\x87\x00\xde$\x7f\x801\xc6Q\xe2\x95\xe4\xb0\x9f+\xee\x7fG\x9a\xbdo\xa0\x9d\xac\x82\'/\xf1\xaf=\x07\t\xba\tp\xf4\x05\x13M)\x8eAt\x8aI\x15\xd9H\x12)Q\x81 \x80\x07\xa4W%\xb2\xed\x11\x959\x10\xac\x0c{lV\xa1\xd2\x9c\x1f\x9f9\xc0\x7f\xe8B\x9d\xe5K8vt\x01\x93i\xa3\xfe\xb0WS-\xd1<\x80\xab\x08J\xd3\xe5x\xdaZ\x1e\xcb\r\xc5\'6\xafsY\xed\x95\xe2\x9e\x84\xa9/]j0\x05\xcc\x9eC\xf2\xde\xd4\x10\x16-sN\xaa\x81\x19\xd6b\t\xb2\xccv\'u\xba\xed\x11\xc7\xb0\xc4\x89\n\xd5\x88|\xa89\xde8\x82\x05\xe2\xa8.\xd4U\xbb\xb3&\xfe\t,\xe1e\xb8\x1e\xe1\x1c\x18\xa7WM\x02\xe0ezW\x84\xb4\xd5\xb8a\x84+&\x82J]\xdav\xa5N\xdf\xbb@`\x8a\xc4J\xe9W\x1e2\xbbw\x01D\x93\xad\xb4\xb8y\xbf$xG\x0b\xf2\x89Q1I\xe4\x90^\xeed\x9e\x02T2\x15\xc7\xbe\x98\xc0gl\x01b\x84\xa5\xda\x13\xb8\x94{Jq\x0cb\x86\x17\xce\\\xc4\xce\x11G\n\x96\xb5\xe0[\x14sc\xbf\x80CG\x0b$\x054\xe1\xed\x81&\xce\x88\xc0\x04OKx\xb7@\x10aJ\xa0\xd6uz\xf6@\xe4\n\'\x07L\xb4\xdd\xe9\x80~-pg{\xa9x\x984Fj\xb1\x05t4\x8b\x90/\xfa\xb8\xc7b);[\xf6S\x97.?\x0eN\xd1 A\xcb\x02\xb8\x85\x82\xc6C\xa8?\xe7a\xf1A\xf2\xb2\x87\xee\x03\x86\xfc4\xeekQ\x1c>M\xa0<],7\xfb@\x05\x17\x87OS\xcd@P\xeev\xb1\xfd\xe4{\x17\xd4[\\\xce\xf6\x03\xaa\xe7\x8fl\xfc\xdb\x05i\x89\xa4\xe9\r\xc1\xe9=3\xfa\xe8\x02\x189G\n\x82\xc6o\t\x9e\xa3\x0b\xe7L^{\xbf\x1c\xaauwq\xa8\x85\xec\xa4-{\x08\xba<\xe7\xa3\x05\xf2x\x9bh\xc2\x88\x0f\xe6?N\xb3\xef \x01\x1es\xa7y\x1a\xda_y\xac_\x0b6\xb8\xddEIT\x01\xed\x9c\xa8\xe0"\xe01\xefMm{\x90\x89;?[\x90\xe3\x12\xfd\x00{I\x99\xf1+\x84L\x06\x06Ki\xc7\x8b\xf0\xfc\xfe\x15E\xc9S\x90\x91\xbc\xe0&h\xa7\'\xc7\x05\xbc8\x07,\xd4\xe5\x02?\xdf\x07Y(\xb1A\x05\xa1\xea\xa4\xeb;\xae\x05\x02\xd5\xfd\xd4\xd3\xcc\x83~f6\x15\x07\x1e\x03\xadJ\xc0\xa7\xbf\xc5\x08\x8eA\xae\x97\xe8\x00\xa0\xc9\x82\xd6`\x970\xd5P2Q|\x97\x8c?\x152>b\x8b.@\x02\xac\x18E U>q\xe6\xea\xe2MN2\t\xf0\xb0p\x9fk\xa1A^t\x82\x10\x12\xf6}\x83\xc3\xfdZ\x10}\xbd]8\x83\x9c\xfb\x08\x02\xbfZ\x18bu\x12\xe1\xb7\xef\x87\xe3+\x04\x10\x81\x00\xc6I\xd7O\xe8\xf2%PEC\xfe"\x1dg\xe6\xb8\x1f\xcap\xd6#\x18\x0b\x85=x|\xc5\x803\x1aR\x12\x11,y\x1a\xfb\xb1\x9a&\xe0EHT\xef\xa0\xb4\xf6\xec\xc2\xb4\xfd\xc0d\xa5zE\x1e=~\x85\x00\xa6*`\x0cl\xc6)G\xca\xbd\x05\xf27\x9bPn\x98\x9d5\xc7\xd3]\x94v\xb5\xc0\xa0@ \xb3j\x8a;J)\xa2\xa2\xe1\x05\xa0\xd8k<\x9b\x12\xc0]=\x94\xfa\xf4\x97+w\xef\x82\xfay\x10L\x89z%\xc7A\xb6\xcb\xe0\xac\xba/<\xc1\xf3\x18d\xf3Z\x872\x13\xd2E\xd6q\x0cR\x99\xb0\xb2i\x85M\x98\x8f\xfd\xd0\xe0\xceV\x02\xb8\x124N\x8c\xd6\xd5E\xf1\x90\x00\xf4\xf5\'4\xf1Ud.\xdaS\x0fnG\xae\x85\x0b\xc4u|\x059\xb4\xcd\xd9<J\xcf\x9f3\x9b\xe6\x12\xc8\xd4\x93\x0583\xd2_~\xd6o\x0ctq9I\xc0\x91\xef\x03\x9aX.f\xf8]\x86\\\x7f\xfd\n\x91\xc41d\xd6\x9b\xe8\xc3\xae\x9f\xdf\xb6\xff}\x05\x04:E\xf0H\x9cF\x9f\xfd\xd8\xf6b\xd8\xa1\xae\xc3Kl\x17}\xc5=\t\x85~\x02!\x02\xf2\xb0\x7f\x1e\xf7\x85\x8c\x7f\xd2e\x1aa\xbb\xf1i\x87#\xf7j\xa1\xa9\x1c=\x07(}\xce\xac\xe4rU\n\xa0s=\xa7\xfa?\x06\xa9L\x9e\xa4.\x96\'\x9b\x86\x89B\xe0\xf2\x15\x93W\xd0\x1e[\x8e.\xca\x96#\x17\x1a\xcdZ\x832\x17\xbe\x9aG\x9c\xe7\xbb\x7f\x8e\\9u!\x94\x9bh.\xb6\xea.\x8e8\xc8\xa4RDz\xb9\x93Y\xbc\x1e\n\xc4\xe1\xd3\xb0\x16\xd0\xce\xf8](\xbfyH\xf6\x9b\xe4g\x15\xd5$9\r\xce\xd7\xb7\x05\x9d\x08 \x06\xeds$\xec\xd0\x02t\xa3c\x15eF\xf3\x88(q-\x10\xd8\x14\n"j\x9fo\xc5\xb5\xbf\x83D`\xee\xa9\x88\x18n\x88_\xc8\xec\xfb\x99Ny*\x84\x95\x9c\x87G\x9a\xeaW`B\x89\xd0\x9d\x12x\xce0\x0f\xd4\xe0\x80f\xd3^h\x04\xef\xcax\x8c\x81\x1bg\xc8_\x0f\x1d\xd0\x98-L\x14E:T&\x91\xd2\x96\xf3\xaa\xa5~|&\xc1\x95\xe67/E!\x1f\xc7_-\x10B\x99"F\xa8s\xc5\xaf\x80zEyh^\xb9r\xcc\xb0\xe5(w\x02\x83/\xd4\n\xa4_\xd5\x1et\x14^\x14p\xc7\xcd\xf1\xb4\xf9H\xae|_\x02\xb8\xba\xa0\x13\x14ai\xdc\x0f"u\xaabe\x87M\'\x9do\xde\xab\x05nTl9%\xa1\xf7\xf8\x99J\x1a\x12.H9\xe8u\xc4\x16 \xfbjN_O\x98w=\x96{P\x05LA\x05X\xfaW\xe9q5\x11\xd8\xaaS\\\xcd\nZ9\x1aZ\x08@\x03\xb4T\xd3,\xa0\xe5_\x97@\xd7\xf7\xa9\x0e\xc6\x8d\x1b\xf6\xdb\x02%\xfc\x9a\x12\x1b\xe1<\xdc;\xaaA\x04\xa8N\xc1\xd7P\x07\xa3\x94x.\xa8\xd0G\x1aM\x17\xadA\xed\xeb\xd9E+C\x88\x01\xd8Q\x1c\xaaZ\xcf.\xec\xd6\xaf"M\xa5L\xd8\xcfL\xfau\xe1\x0e\\\xbc\x07\xa2L\xef-\x0eR\x19\x7f\x90\xcb+y*\x97x\xb1"0\x93\xf3\x1e\x88\x9b\xe5\xb1\x16M\xb14y\x93\xf4\xf4\x8d*Hc\x80\xfa^\xc8\x1aS\xb4\xf1B\x11\x0f\x86\xe2u\xca;\xe89\xc5A" \xb2t\xf1\x15\x8f\xf1\x98I\xb9\xa1m9\xb3\xca\xe7\xdd(.\xef]@\xfcbv%\x95\xb1O\xba\xb0K`A\xc1\xe7\xdc\x8fi\xe7\x7f\x8ca\xe3?\x81l\xfb\xeb\xfa;\xe6\x818\x16x?,\x11\xb2Ms\xdcQ<DE\xfa*\xa2\x88?\xc4\xdd\xbd\x05\xa1]\xba\xdf\xbc#Zb\xea\x82\x9at\xcd\x95X\x7f\xe8(t\xf4\xf6\xf0%\x0f\xce\xfd\xd0Q\x08\xf06\x11\x1c,}\xf2c\xcbA\x8e\x89\xa6\xc5<\xa0@\xce\xe3t\xf3\xce\x84\x8aO\x05\xcf\x9b\xc77\x8f.\xa8\xe9\xc6\x18\xf0\x95\xce\xf2\x07V9Z\x80p\xcc\xd6B\x9c\x03)\xae&\x02 \x8e1\x0f\xec\x84\x1dy\x8b\xdfAV.\xd6\xe9\xa5_\xcfl\xbb\xa2\xa8\x9c\xd9\x17]4\x17\r5pD\'/\x81\n.\x00\xf3\xa0\xe5\xe03/\n\xfc\xd9}\xe2ww\x9f\x17\x1cn\x9e\x02s\xe1T\xe7r\x03&z\x8f\xb9\x7f\xc7\xd0T\xe4\xd4k\x0e\xac\x87\xb67\x81D6\rc\xa0\x8c\xc7\xfa\x87@N\xcb\x01\xb7m\x7f\xd2\xe3\xceR\x16\x8d\xd2\n\xe4]<\xc8|h\x01\x92\xab)*.l\xfc\xcb7\xd8o]\xa8(\x83m\x04\xa2r\xf0\xe0\x1c \xf0_\x0b\x89\x14w\x8f\xeb\xf5\x03j\xf2mAH{\xd7\xb8G\xa2\xca\xeb+P\x85\x8f*\xaa\xfdX\xc2Z\xf8\x18\x9cW\x8dt\x9a\x12\xfc\x0f\xd7W\x00[\x12\x13\x95\x7f\xe6\x0c]\x8cI\n+\xf4\'\xf5\xb3\x1f_\xa1|\x03\xdc\xc4\x8c\xa5\x06d\xd1W`w\xb1\xc3\xedv\xcd\xe4\xf1\x99ja\x814+\x00kf\xdc\x93\x12\xd8`\xf5\xc1\xdb\x8f3\x84\xfa\x15 \xeb8]\x0cu\xab\x84M+\x81\x8c\xb7\x0bkP|\xbd\xb7h\x944;\xc0Bh\x0b0\xbc\xf3\xe7G\xc2\x7f\x17\xc8\x17<\x92\xf7w\xcdq\xaa\xa7\xa9`\xd5\x1a\xe1\xc56>\xc7\xd1\xd3<\xd0\x02/\x10\xb9\x19\xf6\xa7GW\x0f]\x94\xe9\x89\x8dz5\xae\xb8X\x13\xec\xe2t\x08\xf7\xf7l\xb6\xd0\x02\xf9x\xf2\x99\x83\xeayL\x14o\xfe\xad\x14\x0f"\xc6\x7fiG\xbf.H\xf8%/\xa1yvr\x8a\xaa\xf8\xa5\xea\xc2\xb2i\xd5\xd3Xq\xaa\x11\x18>\x0f\x9c\xc0\x83w\xf1\xaf\x0b\x02\xfa*[\xdf{x\xd2"\xd06@3\xba@e\xb7\xf8\x99\xb4P\x944dJ\xec\x8aw\x97s\x0c\xd6\x02i\xc9\xf2\xb2\xee\x11\xf4\xa4XU\xcd\xd0\x02`\xa9\xa3WR\xd00/\t\xe0a\xe1\x8d\xb3??\x06\xaaC\xa0A\xba\x84\xe0\xfe\xfc\x18no]\xe4\xbd\xa13C\xe0\n\xa9\x1f3I\x0b\x89\xb0\x02o\xdf\xe9X\xf7z\n\x00j\xdc\xb4\x00\xf1\xc1\x11\x84\xfd}E\x82\xe8\x02\xb0\xc6\xfa\x9c\xe4N\xc2\x00\xa9i\xdez\x04\xef\xfci\x7flZ1P\ti\xa6\xc2\x94\xe5\xb1\xe5x5\x0f\x92\xe4\x14t\xcb-E\xfd@\x17\x03p\x96\\^\xeb\xa7\'\xef]\x14\xbb1\xc8k\xee\xeb*\xb7ZB\x17\x8aw\xe3\x02\xa4`\xc8}-\xfe\xc6@J\x938\x07R\x1f\xf13\xab\x1e\xa2\x027\x02\xfe[\x07;\\q\xe4\xa1\x1d\xcd\xbe.=y\xa2Y\xbe-4!(\xccl\xbf\x98v\x8e\x89\xd2+\x11\n\x0c\'\'8\xe3\xdd\x97\xc0j\x04\xf6p3\xb4\xc7\x85\xa21\xac\xb9\xcaP\x17\xf3\x93F\xd4\x93"\x13\x06?\x8d\xef\xbc\xff\x81\xb8\xce\x16\x1c\x92\xc7\\\xa7\xc7L\nG\xda\x97\xf0\x93i|zpP\\H\xd4&\x90\'\xf8\xa8\\\xa2\xa6\x15\xbb,n3L\xd7\xf4\x99\x8f\xfb\xa2\xf0\xd6\xed\xcd\xb1j\xe3\xcc"yy\x0b{w\x91\xc7\xe6L,y\xc4\xfd\xa0A^\xaa\xf8N\x07toa\xe2n&{b]\xb9r\xc7\xe1\x95\x8e\xc6\xa9\x87\x12\x9b\x9f\xdd\xa3\x12\xcbBo\xe83a\x0ey\xde\x9b\x08T\xc8\x9f\x1d\xe5u\xe2\x8a\xbf\x02\x9d\xa4\xc1\x97\x90\xdeg\xc4\xfc\xdbEe\xa1E<\xf69\x83M\xbf.Pp\x0e\xd2\xf8\xabwp\xeb\x82\xd7`\x11a\xe9\xfe\xd4x\xf4^\x98I"w\xc3\x1a\xcc\x9f3\xb1\xf1\x12\x90s\x804U\x8a[\x8d\xb0\xed\xd5\x82^\xdc^%o\x07W\xb0\x0b\x14\xf7\x81\x10;;\x19\x87\\`\x92\xd2#nX\x92Q\x1f\xe7\x02;\n\xcf\x83\xac\xc1\xf6\x97\xad\xff\xba\xcf\xc3p(;\xb8\xba\x12}b\x9a\xc9\xb2\x1c\xa35.8\xdc1\x0f\x12 J\x84\xabc\xfcy0\x8e.\xd8\xf8\xda\xb4\xfds\xa4\x90\xff\xadE\x13\xc2\xaa\xb6+\xad`D\x81R\xa5H\x89\x94\x96\xe0\xb7\xf7\xc5\xda]00P\x92-\xda\xf6\xbe\'\xf9\x11.\xaf+ ~\xb4\xa0m?\x05\xb8m\xe3\x82`\x1d_\xe1\xc4\xce\x80\x9f\xb7jg\xc7X\x92\x0eo\xae\xdaQ\xc5\x89\x8d\xc3r\x03\xc8_EI"\xe0f\x0e\x08\xf7\xeflV\x87\x89\xd6\xaf~\x98\xb1\x8bT\x05\xb8\x95Kx\x9dN\xb3\x0bg\xce\xfb\xc8\xcc%\xdc,9\x9c\xcd\xd7\xa5a\x94\x1cQ\xe6gD\x0b\xe4\xd2Q\xfa\x8a\x99\xae\xc4\xe7c\xb9\xabl\x17\xcf\xbe\xdc\xe9\xa9\xe5$Pl\xae\xd90k=\x9f0R\xa4Et\xc46\r\xc4i\xe2gJ\xdb\xe3\xe5A\xe3\x8e?\xb0\xeb\xebv\x1d\xac\x99\xa4i\xbb\x93#\x86\xaf\xb8T\xb1\xacb\x88\xc9\xf6\x1d\xe4\xf9\xbd/J\x95\xb6g\xd1\xc7\xfa\xd7\x18l\x08|&\xf5%\xd7c\xdbs\xeb\xd5^.~\xda\x93\xc3\xea\xef\xde\x84\x19\x06\xd0\xcaEy\xda\x83@\x19B\xbb\x89Z\xe1q\xb1\xea\xf6\xe7\xc5\xbdH\xdc\xb9\xa2\x0f\xc7\x86\xa1\x0bUdU\xb1\xf5\x14]\xe2\xd7 \xc9\x9at\xfe\xa8\xbc\x83\r\xa31\xac%\xe0\x10\n\xa6\xef\xb8\xa3\xd4\x02\xd9B/!1\xf6cO\xaa\x05\x81\xb8\x86\x1e\x075\xa8 7\xb4\x80H\x80\xc0\xec\x9f\x14o\x1c\x17\x18\xba\xfd\xa9+\x99\xa3=yY\x83U\x86\x96\xca\xa9\xc61\xc8\xd0\x1a\x9e\xa8\x02\xe9\xf8\x8a\xdb^]\x00\xfa\xe7J\x1a\x9f\xe8\nvc/\xfb\x86\x01\x15\x9cG<\xfe]nh\xe5\xa9\x89\x9f\xbaG\x05\x82\xc0\xc2o\x08[^\xfd<\xa2r\xb2\xab\x81\xea7w\x0e\x9ci&_\xe3\xbf+<\xb1\xc9\x0c\xec\x0f\x1d\x85\xd9L\xaa\xdcT\x15n\xe7\xc9\xa9\xb1\x8b\x95E\x9cB\x1eG\x9eqG\xa9\x0bOm\x00\xc5\xb0\xeas\x90m\x89\x00\x07\x82\xe7\x8b\xa6\xbb\x87\x16\n\xb6\xc9T\xc2J\xc8\xf8\xfb\x8e\x01\xdb\xbe\xba\x913[\\\x0b^Ii\xb9;z\xfd#v\xc03\xaa\x00\x11\xe1\x19\xf5\xf5\xfc\xb7\xd8\x02\xd9!<\xc4T\x044\\\xeez\x88\xf1\xdc\\\xf2\xf0y\xf4\xe1\xb8\xf5x\x88\xe1U\xf3\xeaO\xb9\xc6\xc8\xa0\x1e\x83]\x80\xba\x8cF\x9e\xf5\xf9\x15kCy\x8a\xf7}\xb4O},7-\x10\xd9\x10\r\xce:\x8d\xde\xaf\xc0\xf8?[gr%9\x0c\xc3\xd0T*\x81\xea\xa7}\xc9?\xb1\xf1\x07\xe5\x1e\x93\xee\xd3\x1c\x9a#K*-\x14\t\x02b\x14#>\xd7\x8c\x8f\xd4\xad\x07=\xab\t\xf2p\xb9\xef\x9f\xf5:H\xed\xdd\xcdI\x9b)N\x9e#n=\xbd\xdc\x8bj\x82\x00\xab\xed\x14\xfb`-l\x05(Tf\x16w\x96\xbd\xfd\x97h\xdbI6\xb7\xf0\x10\x93\x81\x9d\xb4\x19\x84\xd1~\xdd\x172PuU))\xf9\n\xd0\xff\xe1\x85\xae\x16\xa05/\xe9\x8f\x16\x00\xa3p\x14\xc3;\x9a\xa2\xdb\xac\x18\xc8\xca\x9a(\x82\xe6\xfb\xb5&\xb7VRU$\x07\xa2\xbd\x1aW\x94\xc2,\x1cs\x9fBx\xae\xc7\x17\xeb\xd7\xf28z_(\xb2_\xe2\xa2U\xa8\xa7\xebu\x80\xd3\xebk\x82~\xa3I\x14,s\xd2\xec\xffN\x8e\xebC\x1d\xaa\xf7\xe7-\xf7\x02\xab\x9cO@\xa1_\xa8;X\xe1(VL\xacK\'\x11\x82\xe7S\x01\x1a\r*w\xda\xb4\xa8\xda\xc8aw+\xec\x96Uw\xa0\x9bw\x86>X\xd8m\x18\xfb\x13\xc5h}\xf9\xb3Z\x06\t^\xd9g\x8d\xf9\x08\x9fH\xc3b \xbb\xbd\x83f\xd6\x02\xa2\x8e\xe0\x06S\xf3\xd54\xbf\x11Nt\x9f8@\xea\xf1\x82\x9en31\xd2r\xc8[\x94AL~o*\x0c\xdb\xa86>R<-\x07\x87SaXr\x07\xdd*\xddR\x8d\xf3@\x0b\xd3\xaa\xf5)g\x1d\xd9\xbf\xbb\xcd Y<j\xdc\xf1j\xd7\x07\xc2\xd1\x90\x96T\x0bX\xbd\xfbp=\xa7\xd7\x12\t\xbf\x984\xa2\x83\xa1\x16ZZ\xf9\x97\xb5 ^I\n\xaa\x17\xa3=Q\x12v\xc7\xa9V\xfdIQ\xb4Y%\x1cqo\x1a\x1b\xf9\xa86\x0f\xfd\'\xf78\na\xbbA\x06|D\x9dZG8\xc4\xcc\xa0(@\x01\x17\xde\x1cq\x14\x18\x10\xda\\\xe2\xb7\x1fy\xfbC\xcc\xb20\xd4\xa7\xaf\x8f\xaa\xfe\xc7\x88\xabZI\x16\xd5g]\xef\xd2Pl{g\x82\x9axD\xc5\x0e\xd7\xe6\x8e\x0b\x06\x03\xbc<H\xf8\xa1g\x8d~\x14\xf9\xac\x06\rF\x16\x84{\x8f\xd7\x8aB\xa6\x1d\xdf\x85\xcc \xf9\xac\x14G\xd1\xc9\x08\x8a\r\x0cx\xc3ri\xdc\xcf\x9d\xf0\xaa\xf2e\xab\xdc\xea\xe1/5\xcb\x0c\xe2\x9a\x18\x98m\x95\xf8\xce\xc2@\xe2\x1c0z&\x01-\xc3T\x93\xf8k\xfa\x04\xa7\xc4\x18\xaf\x03\x04\x83\xad\x08/\xec\xd3c\xc7[\x8fO\x14pO\xcb$\x80\xebkU\x03\x83K\xa6\xb7H\xe1R\xeaq_h\xfc\x0b\x8f\x9c\xc7wk\xafQ\xa0\x0fD\x827\xc3\x1axm\x8b\xd7\xee\x9e\xe2\x973\x95@(=G<\x1fh\x01\x87\x1a\x02\xf8qt@\xfa\xb3\x0f\x0b\n\\1\x80\x93\x8c*\xf3\xb5\xbbaL\xd0\xf8\xaeQ\\\x0e[\xc4\xcb)\x19\r\x14\xf5\xda0\xb0\x02\xf4\x08w\xf9(\xdf\rv\xbb\x08PW\xde+\n\xbf\x81\x84\xf7\xd0%\xff\x9f1\xe0\xf3\xc8\xfb/\xaa?\xa4\xc5qHl\xdcLR\xe2"\x0e.\xa3n\xcb!\x87"pB\xa1*"\x8b\xaf\xd7(\xec\x9e\xe7\x83\xa0\xec8\xb3\xedh\xfd\xc5\xf3\x01\x83\x84ndU\x04\xa3E\xa0\x88@\x1a\x8dX\x97\xc8\x00g\xa8\x95;\x06Zs\xc2 l;\xc4\\\x1f\xf43\x1b\xb9\xf4F\xed\'\xa4\x92\rg\x0ey\xc3\xb6@n\x1b\xb1\x93\x00f\xce9\xb9\xe1W\x8a\'\x8cAn\x9a%\xbc\xca\xe1~|.{\x01\x87\xf69\xcc\xf1}c\x8aD\x06 I\x94ly\xa4\x0e\xbfOdQ-\x07\xcdR~J\\Q\xc0\x9f(\xb2ES\x9e\xf7\xa8\xc3\xd3\xde\xf0\'\r\xaf\x0b\xed\x96G\xbc\x161\xd0\xc5\x8b*=\x08\xed\xb8\xbb\x854\x03\xb4X\xad\xee\xc0\x81\x1b\x7f\x81d$i\xd3\xa7\xef\xfa\xcew\x0b\'&B\x84\xa9\xb4~\xad\xe1Y-8\x9c\xea\xd3Tlz\xea\x92\xdc\'T,\xa3T\x19\x12~\xad\x8e\xf8\x89!U\x17\xb6\xbf@\xf5m\xc6O\xc0\xd1CU\xc4\x96@\xa7\xd1\x01\xb9O@$\xd4\x04\xdd&B\xb0gL\x91\xd0B\x92\x1a\x83\x0e\x90\xf4\x8a`\x08yX\x8a\t\x95\xa6\x03\xd2p}\x90\xca\x8f\xa4\xda\x08J\x95\\b\x1f\x96\x88\x00PJ\xe0(N\xe9\xd5\x87\xf5Ef(!\x8dM>\xbc\xd6\xd8\x87\xeb2\x03FWA\xa4N\xe9\xec\x85e\x8f(\xc56\xe4a\xba\xb5H\xea\xb3\x0f\xec\x87n\x88\x1ax\xcf\xcb\x8e\xeba[Qe]"M\xad)\xc7%\xb7\xe5\xbasF\t\x16\xb8\x02z\xc1\x00\xb7\x96C\x02_\xbdKH\xa9\xcb\x80\xf4\x0c\xea\xdb\xd0\\\xd4x\x0cb@\x94\x19\x00vyV\xbaE\x83\x06\x97\xf8\xe5\x97\xd6\x90\xae:\x8c\xc7\xd3T\xa7\xaf\xbe\xbe2b\x90lC\x8d\xcb\x16\xa4\xca\xc4\xe1\'\x0ft\xd9"z\x14I\x94\xa7^\xf3\x7ft\xb4hF\x9b\xa1\x9bL)\xc0\r\x13\xc2\x94\xa5\x87(}(\x118\xf4Qi\x07\x04\x9eU<9\xb9\xf4\xd8\x87\xeb\x00\x1d0\xdbR\xae\x8b c<\x06\xa1\xe9f\xa6g\x15\xfc);T\xcf\x81\x91w\xea?!\x1b\x17\x05n\xdcY\xd5\xa8\xfc\x84D]7\xf4\xc8\xb5\x00\x15\x11\xb8\xe9!\x14G\xf2\x14\xb8\xc5\xe0\xf4\x10X\x02\xfaE\xdb.\x82\xc0\x01\xe4\x17\xc5gL\xf2\xb4\x0e\x17M\xaa\xea\xc3\xbc\xde\x1d\xd7\xbb\xf7\xdaz\xf3h\x918\x03\x84\x8cI*\x80T\'\xed\xef\xe20\xd5\xca\nx6t\xa3\xb8,\xf5\xe9\xa2|\x8e\x01\xbfs\xcb\xa24\x1c\x8eK\\\x9f\xb8~\x8bk\xb7p\x15q\xa4\x8f\xd4\xe3\'\x10\x12\x1ab\x13\x15\x8c\xd2\xbf\xbb\xcd`\x9c\xcc\x07\x14,?\x9e\xf1\xb8j\xc9\x95a\xcat0u\xf5\xf2\x1c\xa6Z\x00\xbbH\rYR\xac8\xfb\xaa\xa2c@%_\x83\xd1\x94\xf3\xc1\xad\x87jPvF\x01"\x17&\xcf\xe9\x9c\xdej4\xddd\x1d\xa0\xfa\x14\xb7\xb2\x8b\xe4\x98\x01\x12<b#O\xe9\xb0`\xb9NR\xa8"\xf1\x8d\x8f\xd2\x7f\x0e\x93\x83\x01$\xe3"\xc0\x07\xfe\x04#\xfa\n\xf3 0<\x0c\\\xc0\x86\xc7\x89\r>\xa7\x1a\x03\xc8_8\x82\xae\xf3\xa1\xba\xe8\xe2i\xa1\xe2\x82\xa5\xa9\xc2\xa5\xe6\xd4m\xd4\xc2"\xfc\xa8\x97\ti\x9c\xe2\x91\xc9\xd5\x0eRp${\x89S\xbd\x8c\x16\x96\x1c-\xc0\xb9p-5\xa3\x8ew\xd5\x97\xf6\x89\xcc+\x8a\xf2Lr\xd65\xae(n\x9c&P3!\x9f\xcb\xf1\xde\xb1\x05\xd6\x01\xe2\x1c\xd4\x88]\xfe\xf7\xce\xe1\xe7\xc6\x00B\xa5\x01\x0bw:h\xb7\xe9?q\xbd+\xe0\xae\x93$\x93)\x15>\x7f,)G,\xd1\\\xa0e6\x1d\x0c\xec{\x0c*\x07dW\x85Wz\x7fB\x85\x19\x02\x16J\r\xa4\xf78Q\xc3\\\xf7\x89\xd0\xd8<2\xc4\xcf\x15\x85\x83\xa1\xca\xa6"\xc9\x95\x9aR\xfc\xb9\xd1Y\xccE\x1a\xe2\xd7\x15^F\x0b;KT\xe1\x069"\xca2V\xdcYj\x01\xd0\x12X\xf7\xfa\xd4\x94\xbf\r\xa0\xf1\xdf\xaa\x8cf\xed\xb6\x12O\x98"\xb1\xd8\xc5\xbe\xb0R\xb8\x15W\x94\xaa\x054\xd5"F\x9f5v\x92O\xb0)\xf9-\x88_\xee\xd8\xc9\xaa\xfaUJ\xc7Ib\x0c_\x03R\xe5\r\x82\xee\xaa\xb8(<\x1f\x9c\x1e\xcai\x81B\xfaJ\xe5\x9fJ\xc5z\xecd\x85\xe5\xe6z\xd1\xe3\x81L\x1d\xa8\xe1\xd7\xe4\xbd\x9d\x04\xd6\xe1biN\x17F-\xb0P\xaa\xd4\xd8a\x14o.\xda|ZXR\xde\xab\xba\x0e\xa6\x8bh}\xac\x05(\xaa\x14\xc9I7\xd1\xd6\xef}Q\xe5\xba\xaf4\xb5\x1e\x94}\xf0h\x163\x98@\xd0\xae\x1d\x05_W\xf1\xfc\xd5U\xaf\x83\xcdc\x10bg\xa8\xd7\xfb\xab\x93\xd7\'\x10\xcd\xbe>A\x06\xa4y\xf8\xf4i!\x17q\xc2n]~\xf1\xa45\x948\xbay\x04\xcd~vsZ\xa8\xd5\x1eA`\xd4\x92\xe4FCe\xf4i\xa1PC\xdb\x14}\xbf\x8e\x89W\'\x93\tJ\xe5$\xd9\xd9\xed\xa2\xcd\xc7\xa0\xd0IDc)\xd0X9\x8e"\t\xe6!\xe7\x1f\xf6E\xe76\xd3IT\x9f\xc8\xcfH\xc3\x8b\xa2\x81xN\xca\x00Z\x07xz\xefd\xd3\x8c\x06T\xea4=\xed\x9b\'=;\x9f\x80v\x91\xf3\xa1\xdcj\x05\xcfNfE\r\x94BV\xa1k\x8d\xd7\x81Z \xecx\x1df\xbd\x9d8\xccsE\x19\x876I$\xa3\xfa\xcc3\xfcX\xc8\xbd@\x95~\xfd\x06\n\x157\x97;8-,\xd8\x1d\x86\n\x97\xac\xe2\xef\xf9[\xf0\xee\xe6\x9dv\x9d\xd5,,c\xe1\xae\xde@:A\r\xb9\x13(\xf6]\xd6\xde\x0c\x98i\n\x1aqL\xabG\xc3VE0\x16\xc0\xc4k\xc9Up\x98\x1e\x15\\-\xfe l\xf7F\x8a\xe7\xa8\x15\xb8y\xe0"\xa1\x80\x85HN\x8b\xcaS\xd6\x82\xd6\xa2\nwp\xb4Z\xd8Y\x18\x10\x00\x9d<\xc8\xa8t\xe9\xefN\x92\xdfIEO\xda\xcb\xff.q&\xa1\xc8\xae\x12D\x10\xa4\xad\x94\xb8\x1e\x80\x91\x93*\x17\x9d`\t\x0cu\xa7\x85N\x04\xb7*\x87\xf0\x1f\r\xfbla\x81UC\x1d\xaenK\xc2\xba\xa9\xa6\x0f8\x06\x90\x85\xf2\x08Jq\x14\\f[\xfczB&\xe7\xd7\xaa\xe6\x0f\x04\x05\xc5n\xf2\xb3\xea\x8a\xa3\xe8\xd0}d\xf9\x930\xc4\xa6\x1c\xfb@\xc1\xd2PlTL\x1a\x1e\x88~Z\x18\xd4\xb7\x9b\xb4\xc4\xf4\t\x8ej2\x82s\xa9B\x9e\xcd[\xdbk=\xf0t\xb1R\x1f\xdc\xc5\xd1\xa3\xab\x86\x01o\xb8\x95\xa4\x08\xdf<\xdf\xe0\xfd\x89.\xea:U\xfc\xb5\x1c\x0e1xH\xaf\xdf\xf2z\xa5}\xc4\xf8\xe7#\x9cUQVS\x94\xc9\xb6\xb2z\x893y\x19\xa0\x91<\x88\xb2\xfe@\xc8\x19g\xb2J}\x9b\x83\x83\x83\xb4\xf5\x1aw\x16\x06\xd7s\x13U8qU\xec\xf8kRN\x00_\x92\x95\x8a&G\x0e\xa9Q @h\t\xbf\xaa\x02\xaf\x1a\xf7\xc5\xf53C\x02\xc8\xb3\x9a"\xcc1b\'!\xd2A+U%P\xd7A2c\'E\x91\xad`\x19\x19\xa7\xe6@;\xa7\x935\x15\x1d\xc5\xa0$\x96/\x11\xad\n\xec\xd7\xdd-\x01\xca\xf6^\xf1:\xc8\xd4~\x0c1/\xa9\xc2\xcb\x97-\x1f\x83\x94l\xe3\x945\x03\x04\xeb6 _?\x8d\x0b\xb4\xa6\xb8ha\x90X\xd5\xf8\x82\xc8g\xf58Qtr\x19#:\x95\xe2\xebu\xda#\x1f\x08\x80\xacQ\x8fr\xb9\x11%v\x92\xcb\x0cQ8\x16\xce:\xac&\xb1\x05\\\x0fb\xa4\xd7\xf6H/\x0fD\x9f\xc8\xc2\xa8\x19\x80\xc2=\xab\xef>\xb0\xa5p\xb8\xd2\xd9\x17\xfda\xf0aO\xf2>jz\xca\x19\x89\xee\xf0\x06\x95\xb4\xbe(\x89\xd2\xb6t\xd5s&?\xba\x92,#\xc6\xa9\xdf\xe3\xd5\xacO\x1c!\x00&b\x84\x83\x94\xa4[]\xc5j\x06!</9\x8c\x82\xec\xe4H\n\x81R\x84\x99\x86\x03\xa2W\xcb\x90^W>\x15\x7f\xe0\x8f\x86#\x1c\xfb\xde-\x00\x14\xc9\x96\xe0pt@\xbf\x06\xd4UM\xbd\x16G\x0f\x8e\xb7>\xd1Qua\xe9\xd5\x10m\xfe\xedd\x93\x142\x85\xae!\xb0\x7f\xb7\x80\xc6\xf1\xd4\xb3\xba\x94\xf8cA\xc4\'(\xde2B\xe3\xe8\x81\x88F\x8f\xb2d\x05(\xd2!\x13~\xee\x0b2\xe6b\x8dlz\xfb\xef\x15\xdfY\x1f\xf8\xbba\xcf\xcc\x12Li\xbb\xbc?1D\xa7:\x14\xe2\xb0K\xad\xf9NN\x11\xdf\x9b\xdbl1\xd2\x11\x0c`e\xbdN\xf9\xa6cn\xc6\x05#Zf%\x1dI\xf4\xe4\xb1\xe2T+\xfc\x98\xe4G\x11\xb0j+v\xd2\xb8\x82\xb97\x07\xbaQ3\xdcY2\xc8\x92\x1a\x13c\xc0~]\xee\xc6\x99,\x82)\xd8Q\xda\\\x7f\x18\x88:\xc1\xca\xd8\xf7\xeb\x84Q\x0b\x1c\xc2M|A#\xbd~n\xe3L\x16h\x07\xb5\xa0\xf5,m\xf8\xdc\x06Si\\\x809\xa5\xc5\x13\xe6\xf06\xf3\t\xdez\xa3\xe4\xb8y\x8d^\x12\x8c\xb7j\x06\xf3\xf4\xfe$\xa0\x9d\xba\xe1\x96\xbf6\xce\xf5\xab\x17W\xe8\xaa\x160\x98\x07\xdc\xd8\xa6\x87\x81}\x8f\xc1\x00\x82\xb5\xed ]\xaf5\xd99\'M\xda\xb2\x8c\xf4\x1fY\xe4>\x01\xfc\x93O\xc0\x99\xfe\xfa-h\x01\x81^\xa6|\xa5\x9f\x9e\xe3z\xc0\x00\xea\x98\xf6\x01#\x99S\xfes\x98Y\xba\x93\xd9\xa2\x8c\xeej\xc6\xe0\xba\x0e\x92\x92\xb0\x80<]l\xf0\xee\xe4\xdar\x93H_\xe4T\xe2\xaan\x86n\x02@Uz\xf9O\xd4\xe9\x0c\xe6@\x8c\xc0\xd0\xd1;v\x92\xecCO@\xd93a\xc6\x11\xefM``\xa9\xe4f\xe0\x84b\xe5\x155\xb6P\xba\nU\x80(\xb4\xf8\x84\xb1NN\x01\xf2\xf3\xb5=j\n\x17\x8a>Q\x81NAx\xbe\x7f\xfakg5A\xf2\xa6\x10VwU\xd1\x8c\x06\x0b\xc7\x98O\xcc\xff\xda\x13\xbf\x9f\xe0\xe5\xae\x08\x8c\xf1\xdb\xe7\x1a\x97\x1c\x8c*\xd0\x04\x8aE3\x19\xf9[\x0f\x06\x1dg\xd5Rg?\xf9u_`\xd0-\x97\xa4*\xb3\xf1W\x1f\xa6r\xcd*"K\xaf}\x01!\x02i\x98*\xe9\xdb\xd4V\x9cj>AL\xaf\x08Y\xf3\xd3_{\x13\x83\xaa\xb2\x02\x89\x9dy\x84v5\x90g\xd9C\x8c\xe8@,\xd6k\xd1\xc2\xcf\xdb\x91)\x81\xa7\xb7\x18\xe2\xce\xad\x07Z\xe8Ep\x97\xbcJ\x80X\x1c\x83\xeb0_\xfa\xb9\xfb\xa1\xc8\xae\xf1\x13\x93\xb2)\xb2r\xd9\x17>\x7f\xee\x16\xca\x12\xad"\xbfE\x89^\x90\x19\xe0[\x18\xf9|*\xf1\xc7*"2Ve\x13\xe2\xd3+\xbe\xfd?\x02i$\xa1\xe5\xa9\xfc\xa9\xeb\x0f\x831\xcd\xd1B\xbb\xc5\x83\xe1\x8f\xc1\xb5\xdc\x05\xd9e\xfb\xccgy\x85\x86\xc9\'\xa8\xdd\x10\xef"\x84Aq\xfb+\x87\xd4\xb61\xd4%O\x82\xf7\xbd;\x89\xc0\x07 \x85\x17\xd6\xfd\xb4\xd0a\xc8\xd1\x8a*\xf6\x89\x12>\x91E\xac\xc6\x8f\xb6\x7f<u\xdb=\n\xca\x89\xe0\x86%$\xfc\xfa\xb1\xe8\x03\x94\x8d*`\xbaV\xdck=\xa4\xebI+j60J\xeb\'\xc6H1\xd8i\r=\'\xc9\x1d:\x84\xd5\xf76\xe0:\x10\xdd\xc5\xf6\xf4\xb3\xb7A\xa6D\x05r\xa3z\n\x1b\xab\xff\xc4\xda\xba\xef$\xc4\x17\xaa\xcc\xeeO\x00\xd6UE\xec\xfc_\x08\xff\xecd\x816\r\xb4|;\x85\x8d\xd9w\xf2ZH]\xbfE\xe7Y\x19_(\x9a\xa8}\x16\x8c)q\x85O0\xd5\xbc\x93\x96\x1dA;\x84\x1fePD\x7f\x87O\x9b\x83\xc4\xc6\xdd\x02\xdc\xb0\xd9xz=\xe8\xf7wM\x8e~\xf3`\xec\x10\xd8\x97A\x85*$\xd9\xeb`\xfee\xd0\x80\xfbmK\xa5\xee\xf8\xd6\xd3\xa2\xe5/\xd0\\\xe4\xe2\xcb\n\xee\x13\xa6\x160f \xee\xba\xc7\xaa\xfd\xdf\x9bK7\x8e0\xf1\xf1\x009-\xd4\xa1Kmx\x00\xf6\xe3\x8c\xaav\xda\x07\xb2\x8e\xdfO\x88\xbb\xd2\xb8@\xd3\x8e\xc3\xd4\x19e\xf58R\t\x0c\x8f\xe2c0\x85\xb8# \xf5z\x1d\xd8\x11deh\xb8\x11}\x06\xf7\xc0\x0c\xb2Z\x802\xb8\xe5\xb8`t\xe3\x980\xc4u}\xfe\xbc\x1cN]Ik\x88r\xa4Z\xd5~\xd8Y\xba\x92\xb6\xa2(\xd0\x1a\x97\x1dN{\xb5@\x10d\x8b>n\x95\x16\'J7\x8e8\xd5\x89!\x0e\xaft|\x0cT;%\xca\xaee>\xcc\x8c\x9fh\x87\x11}\x8eP\xb8t\x86y9R\xa6\xe1\xd5O\xd1\xd0\x8c\xa3\xe0!\xb6Uf\xf13c\xe4\xff+\xe1\xder\xee\xcd\x190\xbd\xb7\xff\x90\x9aN{\x98\x9f=\xf3\xd2\xed\x81t]I\xd7\xbdyNZ7Q\xf2\x1f*\xac\xec\x85H\xcd|\xfdX|B\xa4DT\xfc\xed\x9f\xdd\xde}\x90\x07\xd2U4\xb4\xfe\xdfY\x1f\xe7\xa2,\xb1\r\xeft\xb8ag\xecCo\x02\xc3#\xaf\xe9^\x07\xff\x87\xb9$\x88P\xfb\xe1\x96\x7f\xb7@P\xcf\xe6!\xbd\xf6&\x1e)|@\xd7{\x13\x02\x96\x1c=1y\xa4\xdd\xe4\x90\x14\xe2\x8cI7\xb5\xc0\xe3_~D6xd{\xf6\x01\x83\xa6\x17+L\x97e\xc7\xa3\x98\x16\x16\x07\xc36\x0c\xe7{\xe3`P\xb4\xaa\xc5\x8b\xd2_G\xb1\x0c\x86\\w\xd8\x00[\xbc/\xf4\x89a\xf5\xbc\xc0\x8f[\xbc\x9a?\x1a&\x9c\xae\xcao\xda\xa5V\xbc\xc1\xd5I\xf9\xf6\xd7\xeb\xa0\xfeqV\xcb3\xe7\xe3"\xd9n\x8ev\xf5\xf7\x9d5I\xc3\x08\xde`\xa8\x1e\xb7\xe4$=#\xadC\xbb\xf4b\x0eE-0\xc7E\x8a\xf0\xad\xc5g\xb5\x9e\x930?K\xab\xe7\x94g\xf6h\x90y\xb2JWn\xae\xf8\x08\xd2\'D^\xa7T\xf2|_\x8bbLhl\x7fn\x8d\xd6^\x135H|.\x05\xf6\x89O:\xbe\xc1\xdfa\xc2u\x9c>x\x11\xb5\xc5\x08\x86\xbdy\xb5\x1e0k\xe9\xb5y\x89?\x80\\\x1e\n\x16\xb5\xb5\xe2\'x\xca^7\xd2u_V\xea\x1a\xd3\x8e\xa3\x98\x16L\xdeM\x81L;\x06\x8boarm"\x19\x0f\x8b\xb5W\x8d<o\x7f\x98\xa7\xe6\x16\x06\xc3\xc2\xb0-\xb4@y\t`\r\xf8SV\xf4\xcc-H\x92\x7fL\xa7\xf7\xf2/\xa2\x1f%\xc5\x84\xac\xa7,H\xb4\xf5\xca\x98_\x06\x0b\x806a7`P\xaf\x90\x97\xe4\x0c\xf0\xa7A\xde\xc1\xf3\xfd\x8c\x91\xde\xb1\xa0\x99t\x14\x8b\x84{\xbf\xaeE\xd5]\x88\x01[rI1\xe9&\x83nb\xcaC\x94\xc8\xaf\xdfB\x05\xf0\x93w\xb7\xe4\xc6R\x8a\xc3\xb4\x90\x17/\x14\xea/V\x9a!h\xa6\x16(\x00\xdd\xa2f\xea\x0e\x18\xf0\xb9[\xe0\x8dC\xf1\x14Du\xf9\xafO\x88\xfb\xd680{\x8c\x81h\x1e\xba^I8l\xa5\xbc6\xafZ\x90V2\x19R#$l/\x03B\xbc\xd7\xdb\x1fn\xb7\x18\xf9\xff"\x8a\t\x94l\x9a\xa2\xca\x8c\x0fsE\x17\xb7\xe6\xe1z\x80\x1c\x16\xac\x1a[\xe8F{\x92nQi7\n\x85@\xb7\x02\x98\x80rV|N*\xc2IzR\xecO\xe5\xa7\xbf~,\x19\x98\xac$\x91\x90\xf4\xda\xfe|\x02j\xe8$\xde\xa4Yb\xd6^\xa3\xe0\xc2\x91\x8b\x92\x7fv\x08\x89\x13\n\xae\x84.:\xd0\xdd\x11\xa1\x89f\xd0k5\xe4!\t\xd0\x1e2 \'V\xac\xc4\x9fx\xa6\xd2\x1f\x06\x9dl<\xc8\x012\x83+\xbcq\x14\x8e\xc6\x93k@\xf2 <\xaea_`\x00\x9a\x05\xc0\x08\x91R\x0f<\xbe\x83\xeab\xa8Tl\xecg\x96\xd8\x07iFO\xe9\x80\x8c\x92\x03\x0f\xc6\xc9\x1d,\x1eAC\xaa\x89\x01\x89j\x06\xed\xa8\xa9fx\x8b]\x90\xe47\xb0\x9f$\xcf\r\x1fg\xed\xf19)\xe6J\xaa&\xa0\xf4\xbb\xbc\xca\x15\xf6\x85\t\x01d\xe1a\x98\xea\xd5b|\xd2\x94\x02\x1a\xc7 \x12\xbam\xc4\x15\xa5<\x0e\xa0\xa4\xa6LP\xf7\xac\xcbw\xa2gJ\xae\x9d2\xd6\xe6\xcb\xf1N\xaaH4\xbd\x1b\xd7\xfd\xd4N\xbaNV#\xd8\xdaR\n\xb8\xd6Cz\xb7 1i%\xc4/\x1fg\xb58\xd5\x96\xa6\xdae~xf\xad\x14\x1dN\x91\x1a\x15Q\x19R\xe8V\xbc\xb4\xe5\xc9\xca\x91\x9e\xbd\xa6\x9c\x9b7\x8d\x19?\xd1\x00\x14JH\x89\xc7\xe2\xac!e\x86\xc1$\x862\xb8y\x11+\x88\xef\x0b>\xc1\xf3)\x01\x8f\xbcN\xda\x160\x182`"\xc8g]GY\xee!H\xa2\x0ciW\xe6\xefC\xa4tE\x0fD\x19R6\xc4\xac\x82\xfd\xf4\xf4\xfa\xb9;@|~\xc6\x0f\x9c\x813bQ,\x01J\xbd"\xc8dJa^\x9d\xbc\x0c:ulS<\xbd\xa9\xcfw\x1ff\x02-\x0f\xfe\xa1\x9f\x93\xd6M\x14\xa9\xe4\xa23\x8a#\xc8\xd2vn\xd9c`L\xe0\x9c\xb4\x7f\x0cs\x883YZ\x03\x92\xd7\x9c\xf1\x84Q\xae\xb9\xe4\xdb\xa7}\xc5a\x94\xef.\xa6;\x99n\xe6\xc6\x1a\x0c\xfa\xe1\xd9\xa3\xc2k\xd4\xb8\x1e\xa6\xb4X2\x0eF\xbaK<\xdc\xa2%w\x00\x92?\x0b\x180\xc6\x88\xcb^\x85\x8d\xd7\xb1@2\x96\xc7A\x8a\xa3\x98\x02\x1c\x0fv\x16\x993/\x0cq\x7f\x02\xadu\xb8Q\xfbCP\xe9a\xd0\x144\xd8`\xde\xaf\x97\\\x0e7o\xa6\xb8\xb4\xeaR\x17\x16\xbc\xbd\x0eR\x8e\x9en\xc3\x04_\x1d\x83f2\xd0Q=T\x1cQZ\x8a?\x16Q\x83*\x12\x1f\xe8\xd7\x86\xbb7\x0f\x06\xc3\xaeM;\'\xea|\r\xf3z\xa9\xc2\xe8\xba\x12\x80\xb2\x93*r\xa3XbCC\x01\x1dQ\x97\x11\xd1\x0b\xfaD\xcaR\x94A\xb2i\x8d\xf8\xac\x06\xcd\x02\x17\t\x9d\\ \xfa_\x0b\x06\xe8\xf6\x90`\x0c\x99\xc3\x1a1{2\x00S0\rW<{\xf3\xb7\xff/\xa2\x06\xd8l\xba\x013\xf1\x13SP;c\x1b.\xaf\xdfb\xf3(\xde\x1c \xca\xe6\xb82\xb4\x1b\x9bD\x1d\xcaH\xa2\x13\xcc)\x0e\x13\x8aKJ\xe4\x86\xe8\xf4\xae\x9f}{\x7f\xd2\x14\x13\x8a\xb4\xdc \x9a\xc8\xb5\xfe\xf1\t\xc4\x1e\xb9\xbb\xcb]\xd1\xf3\x9cj\x81\xb8 f+\xa6\xf98B>\x0b\x10\xd7\xe2\xbe\x80\xa5\x7fQ#\x117/ \xd7\x8d\x16l\x83\xbe\xfd\'\x95\x80\xf2\x12\xd2L\xe5z\xd7\xd2\x83\x9f\xad\xbc\xfa\x00\x1c\x0e\xe5\xef\xa1J\x96\xbcC0Yx9\x90C\xe0Ia\x99L\xf1:\xc0\x80\xc3\xe9\xbai\xc8\xbc\x9b\xd3\xfb\xdc\xbc\x97\xc1T\x89[\x13Ds\xf4\xd7D\x19@bRv\xc4\x85\x92^\xf3\x80\xb88\xef\xc8m|\xe65\xbaI\xb4@^\x93\xf2+^j-\xc7N\xea\xf8\xb3WR\xad\x8f5\xf9\r\xf0HP\xc1b\xfb\xa8q\x148\xfd\x90FO%\xfeF\xcb\xb1\x0f\r\x9fV\xa5p\x93\xa2\xbc\x19\xdd\xa4\x02cc\x93X\xc9\x14\x98-\x00\xa8\xfe\xe3H\x93\xd4+<N\xec\xc6\x91rQ\xc0\xceNYR\x19\xb1\x0f8\x16<\xd9\x93^\x8b\xa3\xc4\x8d\xa3J\x96%%6\x1a\xca3\xe6\x92\x84\x86\xd5Y\xcc\xfdy\xcdh\x7f\x1b4\x1c(\xd4L\xf6|\xb0O\x7f\xfe\x03n;\xda\xda\xd7\xae^`\xc1s\x8d\x9d\xe4\xa5\xda\x15\xc8\x06\xd4\xd6#dW\xa0_E\xc4\x93\x9d\xfa#\xc6\xed\x8b\xb4y:W\xd1\x12\xc6q\xfb(\x8aT\x1b`\xa8a\xe3\xe0o\xeex-b@j\xe4:\x17\xa8\xf3\xaa\xedu>\x10\x86\xc6s7\x86\xf8\xdef\xfc\x04\x88;\x1c\x87mj\x053\xa6/\xd90\xa4V\x95R\xbf^\xd7\x11\x05\xaa\x16p\xfe\x85n\xba|\xba\x16\xb0\xacbeOh%\x1fi\x89\xfd\xea$@:\xe2US\xe8\x85\x1a\xf1Q2\xd8\xa6 \x02\x95\xaeq\xec\xbb\xdd\rR\x1d\xcf\xbd\x8b\t\xbc\xbf\x16\x0c`x\xe2\xd9\xa5\xa9\x0f)\x8d\xf0\t\xf0\xf6\xc9\xe4\xc1FO\xc7]|\x0eSp\xfa$\xa5\x80)a\xa9\x00\xe9\xa7j\xa0\x81ZZ]\xc5C\xf3\x15\xd8\xa7\x92e\x89\x9f[\xf7\xe7lqoV\xbd\x0e\x96N\x18y\xc5q_\xe8\xcd\x9f\xe5\xba\x131\xee3\xc4\x1fL\x08\x80 +\xb0Y$I\xa2\xab\xa6J\x16\x1ey\xed\\\x8f\xf1\xb7\xc0\x80L\xf9u>\xd2\x82\xa9%>\x17\x0c\xb1\x0f\xf8\nA(\x13L~\xe5Pj=\x18\xcem\x1a=e\xc7\xa9\x96JbV\x14\x85\x88V\x0c\x1eJ\x94\x01J\x82m\x8a\xf0k\xc7\xb3\xba\x8a\xcdC\x1c^\xc8\x885\'\xca\xf0m\xeaC#\xa86UJ~\x9d\xe9/\x03\x15\x89\\\r\x14\x15\xbaN\x97)\xbe\x0cT\x13\x84\x18\x12\x1e\x88\x02V\xae\x96\xb6\xd9\xaf9\xa5\xce!We\xfa\xdcA3\x99\x0f\x9eQ\xa9\xc9\xf1\xde\x0e7\xf81\x83J \x18t4\xf1\x07\xcf8t>\x01\xb2`\x83\x9f$\x07[b\')\x12Q5\x80\xaai\xb2\x0b\x1e~\xda\x7f\xb1\x92\xaa\x1bX\x9a\x03\xe1\x13\xa85\x14U\x1dJX\xc5\xa18n\x83\xa6\x00\xccu\xda\xa3\x9b\xb2B\x1f\x90T\xc8v\xf3"\xb2\xfd\xe3U\x1b\xcc`\x17\x95\xfa\x9dtv\t}\xc0\x80W`\x17\xc9U\xf7\xd8\x83c0\xc0\xec\r\xe3\xf16=\x94g\')\xe8C@g[J\xbd\xa4\xf1\x87\xc1,\xf6\xd6\x83,\xcb\'\x17\x9a\x0e\xb16\xecB\xd9HKx\xb9\x93c\x90\xb7\xc9\xbe@j\xe2i\xba\x9b\t\xe8\x00U\xdb\xa4\x10\xc9o\xbc\xfa\x00\xb7\xbenT\x81\xe1\x93\xdf\x17\xed\x9c\xf6\xe0\x02\xb6\x8aD\xe6\xa8q&\xb9\xb3\tL\x8a*|\xfc\x8c\x11;i\xc5\xc6\xcb\xa2\xee\xf3\xa7\x8c\xd8\xc9a\x1a\xc1\x96:|\xa8_=\rR1v\xfa4\x0e\x97\x97\x9b\xa8!X\xa4\xe8\xca\xafC\xd2sq\xc8@u\xee\xe2\xa6A\xd8z\xfa\xcdk\x06\xd2\x08\x05FNl\xed\xb5\xb30\xe0\xd6\x03O\x9b)&\xa9\xb1\x93\x9d"2e\x88)2\xcd\xceUS\x1f.\x17\x85\x80\x96j\x1fx\x1d\xbc\x96\x1c\xb5r\x94\x86\x0fi_6\xef&\x99\x81R,\xd7i/\xe1k\xcf\x80}>\xc1\x93\xbd5\xc9\xbf\x8c\xe1B\xe2\xcd\xb4\xab\x1a\xd4\xd1\xfb\x80\x9fW\x1c\xa6\x8aD&-\x90\xc3\\%\xc5Qp>\xb2`\x8af\xb2\xb9@\xeei\xa1\x83\xc5\xab\xf6\x18\xda\xe3\xb5/\x8at\xf5\x8cb\x82\xc7s\xff\xc3\xa0\xa0\x15\xdf\x95\xa60<\x8c\xeb\x83p u\x19\xbca\xfc\xf8x\xd41H\xcb\xc0\x8d"\xf2\x9cq\x1e289n\x12\x9d0}\xc43\n\xdf\x1e\xae\x0en\x9c\xf6\x94d\xfa\xed$\x15\x0b\xd5$W\xa4C\xda\xe3\x8f\x85$\xd5lV\xe9\x06\xef\xda\x8a?\x16\xc1C\x92\x0bYp\xb8\x91\xe2Q\\\x00\xbb&\xc1\x9e\xd6\xafJ\xa0\xebC\xe2\x11(\x1e1\xc5a\xca\x8a3\x89\x01\xc3,\xca\xd2\x8e\x12o\x9c\xeb)\xb7q\xc9\xfb\x90\x00_\xf5\x95Mf0A-\xe4\x81\xca\xee\x99\xc9\xe7(hA\xac\x05@\xd1\xa0\xc9\xc9a\x14\x18\x88\xc6;\x89\xe3-$\xa3\xdb\xfd(\x16\\\x16\xb0h\xf5Z\xa8\xcd^\xee\x89\xdc\xe94\xd5\xe9\x1a\xaf\xa4\x8cx\r114\x17p#F\xec\xa4Z@S\xe2#\xda\xa4Q\xc2\xb2\xcf\xa6.\x0c\x1c\x0e7)y\xc4\x9d\xb5\xb0\x11\xa5P\xb1m\x95\xb0\xd2#\xcc\xd2\x14$)yH\xf6\x05a\x95\xec\xc9\x84\x9bUO@\x89z\x1d\xe2\xa4\x18\x86\x97u8-T\xc9\x03~ v\xcd3\x1e\xa4\xfaD\x13o5\x95\x819\xc73\n\x83M\x1d\x7f\x17\xa4\x7f{\xa2\x0c3\xa8\xa4i\x9a\xd5\xf5\x06\x00\xf6\xdd\xc9\xac:5\x90\xcbu\xbf~n\xf87!\t\x86.\x0c\xe78.Z\x0c\xcaN\nG\xa72\x7f^\xe7\x83Z@ \xabK\x0b\xb5\xbc6\x8e\x0c\xae\xc9\x16v\x11\xcf\xdbUp\x1c\x83\x82\xc1\xb5\x81$\x8d\x1b\x97=<\xff,g"\xff\xc0\xe5v\x8f\xbf&%\r&\xd6B\xfab\xa7x%\x89\xe7?S6!\x02\xfc\xea\xd0M\x9f\xfb\x13R9\xfb\x00\x02\x9d\xebe\x00\xd9\xd9R\xef\xeb5\x93\xc5\xe3\xcc\x8f\x01\x97\x1e\xb5\xc5\x857o\xbcP\x0e\x8d? \x15t:{\x8bG\xb1\xe2\xb4\xd4\xb7W\xd1\xbf\xcc\x15\xcf(1\xcc\x18\x17*i\xf1\xe1f\xf2k-\x00LD\x05L\xfa\xde-\x9e\x93Y<A\xb8?\x1fN\xa2\xe4\xcam>\xc7@\xca\x10\xc0\xc8kT\tl\x16\xf1.S\x80\xdbk=\xa4\xff,\xfdO\x83\x9a\xa1t\x95\xc4\xe7t\x1c\xb9\x9f_\x03q\xec#\x90m\xfaz=\x1a\x80\xfa1q\xab\x95^[\xafJ\x12\x9at\x15\xf0\xc3\xe6\x15]\x8fA\'dg\xa1\x9e5\x9fR\xe9\x1af\xb1\xaa\xe4\xeb\xb7\x10?[zM5BJKlh]\x8a\t+\x8e\xa2\x80\xed6*\x1e8\xd7\xf33\x8d{\x0c\xda\x1a\xda\x9bu\x13\n\xe9\xb1\x93\x85DOR\xbd\x1e\xb5"\xd9qh\x9fN\x92d\xb9\x16k\x07\x81\xe0#Z\xa7\x05\xb0\t\x10\xc8\\\x13\x9e\x87+\xbf\xba\r ]N*\x9d\xce\xef\x89\x12\'\xaa~\xee\x85|mv\xa4\xca\xcdT\xa7\xaf\x8f\x93\x00E\x99\xa9\xd5\x19O{\xf1\xb2\n\xfc,\xf6\xa4<\xfe\xfa\xc4\x16\x11\xdf\x10\xd3\xc4\xab\x93\x18\xf0\x80"\x88\xb8\x1e7\xef\xef<`\x00.\x92E\xbb\x15e\x0c\xbb;\x8b&\xec8\x18\'n\xff\xee\x03\x1e\x94.\xb5R\x1c\x19`\xb3\xdcb"w\x98\r\xe3\xeds\x8bMy\xbd\x9a\xa4\x93\x88\xf3\xbb\x0c\xfc\xdc\xbc\xc1u\x86A\xa8\xa6W\xf3.=.ZN\x16\n\n\x86<\x90\x94\xa3\xeb\xce\'\xb2\x94\xbd\xd9a\xe9\xa7\xcdx\x90\xd2\x07\xe0\x9fC\xf2\xb3~\xeb}\xce($$F\xe0j\x14k!\x87Q\x08\xac\x07\x94=\x1d\xed\xaa\xfe\xf8\xc4GL"F\xfc\xde\x08\x8a\xc5\x99\x94\x01\xe7`\xb7\xd7\xc1\x8a\xbe\xbd\xb5`\x1a\x1c\x94\xcc\xa6\x1d6\x0e\x06RT\xb8\x1cN\x8e\xc1\x9a\xfd\xcd\xabD\xb08\x0f\x8b\x9e\xb4%\x07\xafX\x06\x85(\xaa\x80C\xe5?\xc3\xad\xeb\xa4\xa8\xf1\xf9\xb1\xb2Q\x96=V\xb5Zh\xe8\x18\x88z\xa4\xfd\xe7\xe9\xfd\xfd\xc4"M#\x04\xa6\x1e\xc5=n\x9c\xcf\x92\x84_\xd6\xa2\xbd\xd6d\x1a\x7f\x18\\3(y\x0b\xaehOXz\x1b0@V\x94\xdd\xe1\xfe\xe7\x96AOV#\xc6+i\xc4yX\x00\xf1\xc7\xba\x93M\xd1U\xb3Q\x90\x1aTQ\xc0\x0e\x18\xef\xf3\x89\xba\x84\xe2 C\xb0<\x88K\xb1\'\x8b\x91\xa2\xb6\x0cjn\x84\xe0\x00@\x91\xaa\x17\xab\x0cO\x9a\xc6\xcd\x83\\\x14\x91\xefWB\xc6\xbb\x85\xd3\xfe\x83\x93C\xe5\x16\x88\x1a\x00V.[m\x9f m\xc7\x9e\x84fo\xedx\xa1\xd0\x02\xb8\'\xeeM\xc8,\xfa\x8e\x135!\x04\xc8J.\x10\xaf\xee-N\x14\xaaOCqZ\xc2\x10}\xc7\xa7\x1c\x9fh\xbc\xa7-\x03b\xc5S\xee\x13\x10\x96fS3\xd1\xce\xdaq_P\xf8\r!\x08\xc8d\xa62^\x07bU\x05[AnQ\x9d\x88\x0b\x06\xdd\xeen\x94\x86<ef\xf0\x1f\xd4\x87\x82j\xcd\xe0\xf6[?N\xc4\xe7\xf3\xdb\xc9&nX\xb1\xe4\xf58\x93&\xca\xd0\x0c\xedV\xad\xa8pD\x83j/w\xd5\x92\xb5\xf7<\\\x13\xb4\x0c\x04\xbe\x93W\xb7\x91\x81H\x00\xd1\x17\xc7\xf9m\xffc\x83\xbf\xc3\xd4!\xde$\x98\x82cZ^[\xcfD\xb5Q\x12\x11O\xaf\xbb\xd4\xfe\x7fb\x8bK\x9cj\xb3\xda\xffl\x01L!L\\\xe3\xc7\xe5X\x7f\r\xfa\x10\xd3/\xc0\x9a\x9e\xe2\x01b}\x10\xe5\xa9@-3.\x98c \\\xf1X\xa6\x03Rc\x0bER\x02:\xabwt\xdd?\x84\x17DRC\x9e\xb3\xbcN{>\xd3\xdbd\x86\x98\xea\xc3\x91\xeb\xfa@\x0bH\xce\ti\x95\x7ff\x8e\x9b\x97$\xcb\r\xd1\xa4\x9a\xa6\xff\xf1\x89\xeb\xf0ZR\x1a\xa2\x10\xbe\xc53\n\x03\xa8S\xaa\xa9\x15\xec\xd71\xd8p\x93\x86\xee\xcd\xd2\xce\xd3~\x04\x83\x84\x9c\xe22\xb8K\xa9\x7f\xcd\x03\x90\xa1r\n\x13r<@\xaa\xa8\xa1U\xc0u\xbd\xf9~\x1c\xa1\x90F\x81\xc1\xec&M5\x0fwS\xf5-\x94\xaczdS\xbf\x9a-\x1e\x83\xa4\xcc\x92)O\xa5V<\x0f\xe7\xf9\x04\xb1b\x1e\xa4\x92\x11\xec%\xaeI>\xc1{\xf2\xf2@\xa8\xf0H-N\x94H\x8d&uj\x08\x12e\xc7i\xf6\xff\x13ppI\x05\xac\xfaz\xff\xbb\x05@G[\x01\n+\x8d\xecq\x140\xc8tur\xf6\xd7T\xc3\xc1!BE\xb1\xf5\xff\x94\xf8\x94\xfb\xe0\x896+\n\x80i\xea}\x80\xa0\xdeqM\xa5\x94\xa7r\xfd\xe3\xc7\xa2\x85e\xd238\xb5\xfb5\xcc\x82?]\x04e\x87\xe5j\xaf?\x0c\xea\xa9k\x86\xbcd\xacxwc\xb0\x8cr\x84\xd3\xb0\xa7?Z\x10i\xd3:\x95M\xe5\xcfQ\x08p\xcb\xe3\xd8~\xee\x11\xe6\xa1&9{\x19\x99\xe1\xfa:\xa3\xb2h\xb2\xe4\x81\xf0\x96{/\x18\xa4-\xa7\xc9\x84\x912\xcf\x7f\x19\\\xf7\xe14I\xc7\xa3^\xe1v\xb7*\xc4\x87I\x95\xe5lUE5\xb4P!}\x141\xe3\xf2t\xe5w\'\x1b\x10\xd3r\x92\xf3/\x0f\x84O\xf0s\xe3_\x97\x13\xb8s\xabZ\xcc\x8d\xe6.\xd6\xfd\xc7\x8f\xf5IR\x11\xa5z\xa2\xc2A\xbdc<\n\x83\xb9\xd1\xff\x02\x18P~z\xf4\x8a1X\xc6x\xdc\xc6>\x0c\xd8n\x14\x8a\xaaA\xa6a\xc2\x8c\xf5\xcf>t\t\xe84\xf8\xbe}J\xfd\xeeCg=\x83\xa4\xd8?-\xff\xd1\xc2\x12\xcb\xddG\x0b\xcbW\x99\xdd-\\\x87X\xa6\x05\xe2\x98\xf1\xb7P\x0b%#n\xd5\x10vM1F\xaa\x9f[\x07$\xa7\xfd|\x1fb\xfa-\x08U\xe1\xb2\xe6n\xc3\x9c\xc1 q2\xf00G\xc3+n^>\x91g5\xda\xf6>=!\xc0\xef\xcf\r\x13\x08w7\x9c\xc2#\xce\x83\xd0\xc0\xc5\xfc\xea\x96~f\x9c\x07\x8d\x02}Q}\xa2\xd8D\xd5\xf0\x89\xda\x8d\xb5\x00\xe4\xd0H\x7f\xb4\xd0s;\xa5\xf4\xd3\nv^\x9f(&\x98\x02o\xe9k\xe3hU\xaf\xaa\xf2\xab\x9aV\xd0\x8d\xba\xb7?\xd56GF0\xaf8\xd5\xb7\x01\x08\xa3\x91\x7f^\xefn;\xa3\xaa\xddY\xe49Fp\xb4t\xcaQ\x87\xc70y\x87\xbc:\xa9\xe8A\xb3\'\xcc:\xd4\xd0\xee\xc7\xe2(\x06\x93W,\xaa\xb4G\x9cIZ \xcaZM\x83#\xcd?>\xa1R?\xbdX\x8b\xafC9-\xb4%~<\xf1\x16\xff\'\xe1\xff>\xef\x8bY\xcf9\xf9\xd7Tc0\xa4t\xbc`\xb0|/{\xddY\x00\xc1>h\xdctOG|_\xcdK\xac\xaa[\xc1\x94\xfan\xe1\xba\xdc-\x92#\xe4r\xbcX\xed\xee\x9e\xf4a\x88\x01\xb7\x85\xf3\xe1\xe8\x80t\x0b`V;\xc4r\xec\xe4\x12\x1b9B\xc7;\xb7x>Tq`2Q\x9bk\xa5\xa7\xd8\x02~Tn\xf6\x94\xbb\x9e[\xaep\xe9\xd7\x0b"\xe06L\xb5\xe1\x95\xb6\x93\'6\x84\x96\x97&\xcb(\xb1\x0f\x18L\x03\x16\xf6[\xcb,G\x03H\xba\x08\xcb\xafP\x95|\x1bT\xa8<\xbb\xe9%94\xcb\xed\xecU\xb8F\xb4/\xc2\x01\xf2\xeb\x89eSd\x03\x18\xd4v\xecdW@_\xec\xf4\xb8S\xab\xc7N\xca\xe9-T\x04\x17^\x83-:\x9cf@}&Q\xa5\xe1U\x9f\xfe;\xde\xe0\xbcXz\x0f^\x14\xd7B\x02*\xa2p\xb4\x814\xc6\xcb`IX\x8av\xbcD\xd7\xff\x07HV\x1f\x10S\xef\x7f}\xa2u\xc9BI\x038f\xc4\xce\x1bg\xe0\xfc\x13\xf1q\xb0\xe1\xfb\x95\xb4Q\xa4\xa5\x8e\x95\x12\x88\x19\x0fs\x89\xdf\x89\x8bCQ\xf7\x1e\x9fr\x1fIl\x0c\tCHy*\xfd\xd1\xc2\xb5$\xed\xedO\xcdm\x8c\x1e\xe8)\xb7\x8c\x18A\xb7B\xf9\xc3`\xa5\xd5,\xbcp\xbc \xb7\xb3\xf8D\xb2\xc7 \x99\xd2\xfe:\xa3\xe0\x8f"\xbfY\x14e\xedo\xf7\x80\xe0\xc0u\xd3\xa4!&*CG\xbb\x9f[\x19\x10\xb9h\xd4\xe3\x94\x16\x9fQ<\xcc\x01\xcaU\xa3+\xdf\xefy\x98\xc66\x0c\xce\x9c\x8c\xd8+k\xcf\xdb_d\xc9$\xc6\xe7#\x97\xf4\x18E\xe1\xad\xa8\xa0:\xc1\xe4\x19\x87\xa90\x0b\x00r\x91~\xd5\xfd\xba\xbb1\x10\xde\xc5\xf8\xa3\xc6\xeb\xe6\xc5\x00GRz()\xd4\xeb\xdd\xb1 \xa4\xe0\xe1#\x05\xdd\x10_\xcd\n\xf5,\xbb7K]\xbe\xa0\xef\x8e\x05\xb5\x04\xd8\xc4^I{\xc7Ql\xb4\xb3G61\x82\xf43^\xeb\x81\xa8\x9a8.\xf5\x18\xcc\xed\xe5``p\xab\xca\xb2\xec#zA\x06bT\xd3\xde\x1c{\xc4\xbd\xa9\x16\xb4\xe4`\x15L\xf1\xc7\xfaZ\x94U\x85l\xdc\x17i\xc7\xdd-\x83\xbcL\xca\x90`rH\xbaY\x18v\xcd\xae0,U\x89\xf1\xc7\xb2O\x08\xa1\xcd\xfb\xa3\xb5\x18M\xb2P\xf0\xd0YM!\xca\\\x7fv2i&\xa1\xa0*!^m\x01m\x10u\x06\xe5\xce\x9eZ\xe1\x7f\xcc\xdcX\x13w\xd4}\xb8[\x00.\xdf\xecR\xdb!\xdfm-4M5\x07U`\x1b>\x06\x83\xd4\xe0\xfe\xe8i\\cp\x80\xdc\x01\\\xea\x8bj\xbb}\xe0.n\xa2\x84j\x920\x06$6;\xc7 *-\x10\xfbHS\xaaO{\xee8\n\x80d[t\x06\xa4H\x8a\xa7\x87:\x06\x84\xed\xa9;`\x94\xb5\xc6\x99$\xac\xa0\x1c\xb1\xb0\xcd\xc3I:\xfe\xe6\x92\xa8\xdb\xa6\xe2\x8dk3D\xfe\xcd\x80\xf5\xa02\xf6\xed+@\x7f\x93M\x1c\xb1C2\xa35\xa6H,#&`1^\xc0\xe1~\xcc\xa1\x93\xd7\xb3`[\xca\xec\x848f\xe8Ck\xa2w\x98*\xb5O\xfe\xa4\x958E\xd5\x9e\xe3Iw\xa4%\xdcT7c\xe1\xdeU\xb4im\x85\xdc\xc1\xd7\xc4)\x94|T\xf5A~M\xb5\x98\x9fA^\x7f\xf0\xfd\xe7\xaaqE\xf1bOBVA\x0fe\xd8\xe6\x1e\x0c\xda\xe5\xa9\xd1\x07\xc9\x8c\xa6?:\x89\x98\x93t\xdd!\x14z\xad\xea\xa3\xe7.\xeatJAB\xf8\xd1\x0c\xb2<r\xe8\xc2\x86S\x96\xb9\xd3\xb8\xf0\t%\xa3\xd94\\q\xf7\x06\xd7\xfbk\x83\xe1\xa4\xde70`\xdf\x06`\x12\xc1\x05A\xf4\x1d#\x9cYt@S\\\x7f8\xf0i\xc4\xa9&\xd7\xbc%H\xc9\x8b\xb6\xbd.\x14\xcb\xb9W]\xee\xa8p\xaex\xda[\xc6|\x88\xff\x01\xa5\xe3\xbd|\x14EI\xf9\x9e\xfb\x89\xd3\xe6\x1fO\x99~\xb7\x90\xf5\t\xe4V\xfb\xae\xb1\x93\xfa\x84"\xff\xd4\xf3\xe6Z\xe2zPR\xbe\xdb}A\x040^\xac2`A\x80\xe5,\x87\x1b\xd6\xf5a\x1a\x80\xaa\x13\xf9o\x0f\x0c\xc6\xe7\x81\x7f\xa8\xd7J\x01\x1ey\xb9\xbe\xa9\xc5\xb0<\x06x?c\tW\xbc{\x8e\xf3\xc0\xed?\xa49\xc1\xed\xd9\xda\x9f}\x80\xe5\x02\x108\x82K5N5\x9f\xd0= \xf7\xa0\x8c\x1d7\xaf:Y\xe8$\xca\x96\xa3\xe48Qp\x1dV!0\x95j\xcd1\x9f%,\n\xf9:a\x17\xd7O\x7f\xf5A\xef+\xb9\x07[\xcb~\xf9\xc0\x9d>\x81\xf2VK\xd2\xc7\xa9\xed\xb5\xa2\xd4\x02\xf5x\x1f`\xf7y\x95x\x80H\x1e\xcb y\\\xe1u\xc7\x8dci\xaay\xe8\xa1\xd6\xaaq\xaa\xc1\x05\x15\x91\xae\x0b\xd3[G\x9c\xa8\xfdY\xac\xb5\xebW\x04YT\xeb\x88g\xb5\xca\x11\x93\x12\xc1Rm\x18q\xa2\xb6\xc5\xcc\xb5h\xaf\xb3\xacG\x17\xc5\x0ct\x14\x1b\n4\xced\x11[\xa0U\xb2pg\xad\xecS\xea2\xc8\x16+\x07x7F\xbc\xdc1\x80/\r`>\x8ey\x0f\x01+\xa1\xbcH\xf0l\xd8\xa7/7\xcaU\xa9\xdf(/\x88\x15\xba\x150\xe5\x16\xe2\xb4@\xd1\xba X\xd7\x84\x81\xe2\x18\x01{ 0\x9b\xfc\xee\xa97o\xde1\x87\x82\x01Jf\xc9H\xf8\xdb+V\x0c\xda\x8d\x80>\x12\x13\xdc\x9b3\xc5y\x80\x1dO\xc0Ia\xd5r\xcc\xd2\nq\x97\xfb\x01\xed\x80\x06\xad\xb1\x93E\x89\xae_e\x99\x1a_\xcd2\xc8\xb6\xe4\xae!\xfc\xec\x98\xa6\x91A\x137,2\xa3\xad\x07\x14\xa8\x0c\x1a\xa2p\xdd\xb4\xabJ\x89\xa3\x10J|i&\xc7}\xe3\x14o\xd0\xa8\xb3\x01\xe4\t\x84;\xbf\x86\t\'\x89\xc9:L\xe4y\xfbk\x98\\\x03V\xd1\xc3\x93q\xa5\xe8\xcb\x01\xf2T\xb0\xb9\t\xeb\xbd^\xcfI0\x9c\xc3r\xcc$k\xe6\x8e\x97\xbbT](\x0e\x03-\x9eE\xf8\xed\x0f1>\xc1\xb6\xbe\x16\n\x1c\xfb\xe6\x05=\xefM*Y\x80=.cD\xcf{\xc6>t\xb2\x0f\xacV\xe3\xd8\x9f=N\x14\xbc\xd5\xc0@\xac\xcal\xc4\x1c\xabd_H\x1d4\xa1 /\xc7;:9B\x05\x03|\xda\xc6P\xf7\x8a\xa2\x1c\xd8\xb0\xde\xbc\xc4kV\x80\x81\xa9\x85\xca\xba\xdf\x96;x\x05\xac\xd4B3\xedKUQ\xc4\x10\x077\xae*\xd8(\xbf\x9aG\xff\xa2x\x83F\x94\xe5\xba\xcc\xd0\x9dKu\xc5aR}\x8a\x03%\t\xbb\xeb\x98|\rS\x00l\x088\xc5\x88\xbe\xde\xc3\x94\xec\x8b\xee\xac!=\xe7\x12\x0f\x10xi\xa91_*\x1a\xca\xad\xc6\x03D\xc4\xb5\x8a\xf8\xf3s\xaf\x11/w\x0c\xa8\x81\xeb\x9dr\xb4#\xc9\xe4\x86\xc9Q\x0c\x1c\x06\xc5\xa5}\xf4\xdc\xdd07"\x04\xcd\xd0\xf2\xec\xee\x98CQ\x0b\x14U\x0fc\xb9\xd9\xf1\x8d\x83\x01q\xc9\xc19\x91\xeaOD&\xab\xd4\x85\x97\xc7\xcaR\x8eX\xafy\x90A\x92^\xf5P5\xee~\xb7P)\xed\xa2\n\x13\xe5\xeb\x1aRf\xaa;\x104\t\xe2\xf7\xf4\xc0\xcb}\xff\xd7>4\x90&\xd7(@7\x95\x16w7\xb5\x0fD\xfc\xc1\xdb\x13[\x9b\xaf>\x10\x12_:\xdd\xa8_*;FQ\xac\xfe"\x89\x1a\x9az\xbd\x19W\x94d_\xa6Hc\xb9/\xb2\xaf:\xb4"\x11\x92\xb3\x8b\xc2g$\xae</\xab\x0c\xbe<D+\xd2\x12\xd4\'\xb8`\xf2\xb7S\x87\xf2\xcd\x92\x95C\x9f\x97(\x8a\xbb\xb3\xfa\xf9\xc4\xd6#\x10\x10Cq\xbcj\xb7\xc1QJ\x00`Y<\x16\xa5k\x98\xd7\x19\xde\x85\x9f\x84\x05\xc7\x17Ou\xd3\xc7\xc1_\xa6\xf4\x89d\xb5\x07\xa2\x9f\x16\xaa\xc9\x8b\x0e]\x9f#\xf6\x81_\x93J\xd9\xcd\r|\x04t\x82A\xe6\xb7\xb8\x96=\xe5\xcb\x864s}\x80{\xe1\x07\x9a+\xf16\x17\xcf\xb1\xdfO\x85\x17x\x99)7i\xba\x07\xe9\xa7\x9bX\t\\\x02=+C\x1a\xa2\x07f \xfeJ\x95\xf5sC\xb7\xf7\'2\x10\xcc\x04\xb5\x00\x0c\xd1;\xcc\xa4\x8aD\xba\xd8\xd8\x81\x9a\x8c\xd6b\x1f\x8eR\xe3\xb5\'\t\x0e4\xefhY\x0bp`\x15\x95a\xe5\xa3~\xf5\x9c\x07\xb8\'$n\xd3?\x16\x86qgT7y\xac\xd1\xcfL\xe6s>\xccg\x1f.\xa7\x97\x8b\xb7Xm\x94\xd1\\\xb8>\xe0.\xdb\xf6\'\x01RS\\r\x05D\xcdVtu\xeaAZ\xe20%\xf2\xd5\xc4\x88\x0e\x14|\xbc\x86\x89J\xe0\xb5\xef%\xa4\x93\x85\x8a\r\x9f\x18d_\xaa\x89\xd7P\n\xe2\x8eA\xfb\x84H!\xa1\x02\xc6\xf9\xcf5\xfeXP\nLa\xf5Xr\xb5\xc6\x9du\xfd\x01\xbc`\x87\xe6\x82\x13\xa6\xac8\xd5\xe2\xb5\xffA\x81\x8b\x80q\xad;\xcedW\xb925\xd5\xda\xe5\xfe\xc5\xdau\xfb/*YJ\x16\x99\xeeOy\xcd\x03\xaejQ\xd5!\xa1\xf1\x1f_$b-\xcc\xa9\xc5\xf8\xd9\xaa\x03\xcfq\x98\xa4gLON,1\x8eES\x06P\x19\xe2w/\xcdd\xc9\xaf}QygMNy\xe45\x97\'\xeb8-P\xbe\xbd\x11#\xa0j`\xc7\x89\xaa\x96K\xa3B\x1c \xba\x97\xae\xebG_\xaf\x8aN\x117)\x08luy\x83\x1dBF)OA\xe4\xd9\xe3\x8fU\xc4`I0]\xe5\xee\xc3\xe1\xa3\xec\x13\xbd\n\xaa/\t\x9e\xe2(\r\xd5\x02yn\x90\xb4\x8a\x85\xcc\xff\xc0\x80\xdf\x16\xc4\x968\x8b\xa9o?\xea\x92~G!\x8aO\xd3;\x90"Y\x8a\xa3\xc0 \x97md\xc2\xebg\xc6\xa3\x98Rz\xb0\xf0\xbd\x18,\xd0\xdf8\xfd\xc8)f1\x81o\xa4\x88\xfa\xeb\x08J"v6:\xe24~\xdak\x1e\xc4K+nX8\xbd\xbcL9-\x881`H\xdb\x0e\x80\xe2x-9\xb1\x16\x00b\x9d\xa2fZ+\xee,\x0c8i7\xfa8\xac\x87\x1e\xfa Z\x03d\xed\xb3\xb1\x9a\xf8\x88V\xd7\x8buP\x1b\xd9\xa8lZ\x8f\xab\xf9\xf7\x13\x0b\xc0\xf1P\xb1\xcc\xf5\x93\x95\x1e\x87\x99Eg\xa0\x17\xeb\x02\xabRJ\x1c&Z\x0b\x02\xc2|\xa8\xbai\xeb5L\x02\xd9\x84p\xb8\x16X\x93\xf1RSx\x81\x19\xe4!\xc2t\xbc\xfa\x80J\xe00\x087\x94e9.9\xd5\x80LU\xd9\x89\xef\xd7\x97\x90\xf7\x13\x87\x01\xb2\'\xb7\xf1Q\x11\xfc\xfb\tI2]gy\x134\xb1\xbe\x0e\x90||\xb8LN\t\xadu\xe7G\x99\x01\x8ffD\x10\x81@WO\xfev\xb7p\xcd$\xb1\xc1<\x0ec@}\xb6@\xad\\\x15]\x18~\x84\xd5\x90\xb6g\'\xbb\x9c\x9bu]fM\xe4-)v\x92\xf7\x05\xf8k\x85\x84\xaf/\xbd\xe6\xa1s\xb1v\xe9\x04\x89\xd7=\xee,\x194\xf1\xe4\xf0\xa91\xeb\xbb\x93B\xd2\xcc\xac>4\x1f\xc8\xed\n\x81\xee\x01~\xaa#\x1d\x7fJ\x86\xf3\xb3\x05\xc8\xad\x9a(\x80U\x8d\xdb\x9e\xba\xf6\xc7\x00\x8e;\x90\xea\x92"\xaa\x8e\xec\xeb6\x80\x1b\x16\xdd$\x8a\xd0_3\x89\xc1\x90*=L\x13\xd9\xab\x15\x9c>\xa0\x7fq\x04:\xb7\xe7\x7f8\x06\xc4_\xa7\x95\xd4\x8f\xf7\xaan\xd0\xef\x0e)\x91\xb5t\xd8\x02\xe7\xf3\x13\xc2\xea-R$\xe2u\x9f\xd1U\xc3\x00IW\x81\xd9\xda\xa1,\xab\xa1\x85\x0c\xf1\x81q\x81Z\x1c\xa6\x85\x16R\x16W\xf0Vjm\x86\x1b\'\x1b*\x1a\xf4\x02\xa1\xf5\x91r<\x1f0 \xe6_\x14=X3\xfd1\x8a\xcc\x93\x9cJ\xf9tb\xc5=\x1a(rgB\x00y\xc7\xa9.\x94Nwi>\xc2\xb3\xb5_-P$R\xc4\x16\xd8\xf95\xab\xab\x019-H:\xbbZ\xc9\xcf\xcb\xf1\x86\xe4J\xa4\x89Ud\x80!\x1e\xd5\x8dh\x0b\x04\x16jhJ\x00\xe48L\x0c\xb2j\xc4\x10\xa5\x9f\xfb\xa9|\xfd\xb1\x16\xd0\xc6\xd5\xdb\x1f\xc0]Yq\xeb\xd1I G\x163\xf7\x191\x19d\xf0\x0f\xcdbA\xcc\xc7\x8c?w&\xdfo\x10\x0b2B\xbe6\xea6P\x98U\xe2\x14\xcd\x97\x15\xdc\x06m\x08\xc3\x99\xa5\xae\x1d\x17\x0c\x06(\xcaM\xe3\xe4h\xf9\x8f\x16\xb4\xe4\xb6\x98\x13L\x08\xc0\xcd\x03-\x88\x1e\xcfJ<R\xbc\xbb\xd5\x82\x88%\r\xc2\xbdwpQ\xc8\xeb\x11fQ\x84\x8fZ\xd3\x19\x7f\x0b\xbdy\x058&\xa8\xd4k\x8a\xa3H\xd4\x0c\xa2\x18\xa3\x80\xf6\xf4j\x05fP;\x81(~\x8b|\xa8\x1d\xdd\x19E\xa9O\x17?\xccPD\xb8\xc53\x8a\xec\xe4\xf5,Hd\xab\xd7\x89\xe4\x0c\xdf\x87\x8aL\x18e\xaa\xbd?\xc8|\x9e-P\xca#\x8e\x96\xfd\xe0\x0b\xba\r>[\x9c\xb0\x82\x16\x10\n\xde+,{\x0c&\xb4\xeex\xa4\xb0\x869b\xc6\xaeD0\x98\x03\xc5\x82H\xba\xb9\xa0\xd9o\x0bU\xdc\xd1K/\xb5\x196\x8e\x19\xa4\xae\xe2\x08*\xd9\xf2\x1f\x06c\xcd\x93!=\xfc\xf6\x8f\xabY}X\x92A<e\x895\xcc$-,b\x1bM\xaf\x84\xe9\xf5/\xeeQ,\x18YE\xdc:sp\xd5\xc8\xb9Ob\xe6\x0b\r\x8ek\xf3\xba\x18\xa9>\x81\x83\x95\xb6\x89\xe7RI\x9e\xc2\x8f\x85\x81\xb4\x1c\xab\xe8\xe3z\no=}\x82\x8b\x02\x1a\x1c2E=\xbe\x9a\xaf\x16\xd6\xb5y\xc9\xc2p\xda\'\x0f\x87;\x9f@\xed\r\xc5\xc6\\\x8f\xfcn{N\x94\x92\n*"\x93\xe0\xbbG`Z\x0b\x03\x9dv\x12\xc2\x1b\x92\xddxN~4\x0f(s*E\xd2wx\xf3\xf2\x89%\xfa\xdd\xaa \x89g\xd1\x94\x01 \x15\xe3\xa7\xcd\xc9\x94\xfa\xdc\xe6\x95\xc1\x82\xdb\x12\x03\x84iw\x9cj\x0c\x9ahx\x01\x94\x18GM\x8f-t\x92e\x1f\xc2\xf7^\xc2\xefnaH\xc7\x04\n\xd8\x9f:K\xfc\xb1h\x01\x9c\xe965v\xc7\xdb\xfc;\n\xa9s\x18\rN~\xcd\xe4\x94\xc6\x00\xc0B\x15\xcc:\xb4\xdb\xaf\x01\xac\xcbEn\x821\'\xb4\xd0\x87a\xe0\xe7\xbdyoF/\x08\x8e\xdc\x99\xac<\x93G\xd0l\xc1\xd9\x93A\x17\xc4\x82*\x8a\x1f\xcf\x82\xd5\x8d\xe9w\x91T\xbbn\x7f\x98\x89\xeak\xa2h\xa1\n\xe3\x8d\x04G]\xd1\x7f\x90\x01I"\xb6^]v\xd2\xba\x89\xe2\x13$h\xaa\xc1\x9f\xdak=\xf0\xf6\x07\xf6H\x1e\x83\xdf"\xfd1\xccU\xad\xac@\xb2\xcc#\x9eQ\xb4\x00\xd0\x0c\xbd \xb6G\xf3\xf7\x05\x1d\x95\x0c\xd0\xec\n\x9a\xcd\xf8\xbe\xc0`I\xfd*I\x91-\xb7\xe8x\x7f`\xb7\xe1j6aJ#\x13v\xe7CG\xd2R\x82\x10\xc4\xce\xe6\xebR\xfb@\xc8h\xfb\x02\xd8\xedp\x9d<\x9fX\xf6\xb8Q\xe4\xdfK!\xdf-\xe8a\xde\x95\xf0\xeau\xc7y\xa0\xf4\x8b\x18G\x11\xf9[\xf6\xf5Yf0P\xad\xefSD\x19\x16\xc1p\xbf\xa6\x10\x03\xaa;\xc8d\x17<+\x9a\x19\xd4\r\xdb\xfa6\x1d\x90\x9e\xe2\xd6\xa3\x05\xd49\xb6%\x19\\i\xe4\xc7\x0c\xea\x92\x0c"O\xda\xf2\xe3"\x9c\x9f\xbb\x85=\xad\x16\xa6\x96\x1fG\x82\xf7\xb9;\x99\x93 \xfd\xd4\xeb\xee\x1d7\x0e\x9dT%\xafQ\xe0\x96\x12gR\xd7\xa1!0\xf9\xd9\xf3k\xfb\xab\xe4\x89\xb3EY\xdaUG\xec\xa4p \xaa\xbe$\tQ\x1c\xc7\xdd\xe7\xb4\xd0[6\x89.\x88\x0b[\x9c(\xb5\xb0e\x00\x8b\xdcxm\x1c\x85YP\xceR\x90\xa4\x8d\xf8\x84\xf9X\x0b\x00\xc9&A\xf59\xfe\x1a\x85\x18\t\x854[/\xf7@\x9d\\y\x8b\xf8}\x9c\xfc\x85\x9b\xc9\x02J\xbe\xe9\x00\x01?\xe9i\xd3\xba\xb0\xcd\xd7\x99\x90\xad\x8e\x15\x10\xf8\xebJ\xc2\x00\xe4\xd409\x83^\xe2\x19U$\xa8\xa4dSC\xd5%z\xa4\x18l\x1e\xf5r\xf6\xe6O*qwc\xa0\xd7\rX\x8c\xf4\xe3@;\xb7\xc1\xc4]\x14.\xa8\xfe\xac\xf6\xc7\'V6t41/\xbd\xdc\xdd\xbd\x89\xdbLM\xc0\xf5\x84\xa1\x96\xce\xc9||\xcd \xafbxZ\x025\xe5\xe5\xe4d).\xd5[\x17\xc6U\xb2\xfc\x1a\xc0\xc2\xdd\xac\x93\x8e_\xees\x7f\x82\xd7MS\xcc\xb8\xe6\x12|\xfb\x0f\xe5\x04M\x07)e\\\xb6\x1e\x9e-\x98\x81T\x1b\xa4\xf8\xfc^\xb4"\x87TY\xe2\xa6*\xb1\xec0\x93\xd6\x025\xd1\xb8*?e\xef0\x0f\xa7\x0f]\xabz\x1d\xc2\xb1\x12;\t\xb5\x14\xe2-\xd7Xr\x88\xf4j\x1eV?\xf5Y\xb3\xfa\x0b\xe5\x9e\xea\xc9\x1bM\x12]\xc5\xcb\xbe\xdc\x06\xbb\x1b\xa8/\xf5\x14\x8a\x86\xeeOPW\xd1D\xa3g\xaeZ\r\x06\x1b\xc5F\\\xd6k\x87\x96\x1c\xb6\x9e}\xa2w\xfb5O\xd5\xa1\x9b\x07\x96\\5\xfd\x0b\xb1\xf9\xf7p\xa1P\x14 54\x1db\xd9\xc4)\x9e\xbf\x05\x06\xb9\x14\xc9\xdf\x88\x80-\xaej[\xb46\xccr\xdf\xbc5\xf4aA\x03\xd8\x84\x1f\xfc)\xf1\xb4\xd7\xe6U\x9a\xc9j\x82\xeak\xa20\xa0\x93\xc9\xbc w-\xfe\x1a\xf0\xfc!\x14Z\xfa\x7f>\x90\xcf\xf3\x8c\xa2(\x002\xe1z\x9c\xff\x1c\x0c*\xe4\x12$\x17\xd6I\xc2\xd6\xd8\x82\xe2\x06\xf2\xe5\x86g\xe9\xff5\xb8k\x06W\x10\x12\xba\r.?\tt\x13<\xff9^\x07_+p\xcd\xa2$\xba\x16\x9e\xc7\xfc\x9f\x0beM\x9d\x93\x19\x94\xd3\x8e~\x94.\x14`\xf2\xa7\xd8\xb6\xef8\n\x0c\xb2\x01\xb0\x01R\xac\xfe\xfe\xc4\xb5uk\xb2j\xbb\xf2S\xe3A\xaak\xd1\x18\x8f\xf3\x11\x04\x08K\x8e[O\xf4\x98"\xa1\xffq\xbc\x8b\xff=\x90\xa5D\x0f \xcf\x12O\x98\x8ft/\xaa\\\x144[<\x05\xee1 \xde&hA9j\xcbnU\xe3\x9alQ;N\xde\xef5\xa4\x06\xd4\x07\x18\x19\xafu\xc0\x13`\xc4\xe4\xa3>!\xeeG\xde\x19(\xbf\xf68\x0f\xb8j\xdd\xbc \xa2(\xe9\xb57I\x15\xe9\x05\xc2T\xd7P:\xfd\xdfe\xd5\xf6G\xc7\xd3+\xf4\xdd\xfe$\xabQt\xdd\x87\xa9\xcfM\xb5\x1c\xefS\xefO\xd6m\xff\xd9\x02\x84 \x8ap\x1a\xed\xea\x88-\x94-y\xcd\x06u\xd1\xeb\x10\x1b\xe7\x85\xc2\x03\x84\xa4{\xc8\xeb\xd9\'\xaa\n\xc0\t|\xe5^\xc3\xb5\xa8\xf7\x05E"M\xc2\xf7\xa9\xbe\xe6\x81\'\x0c\\<\x8b\xdf\xe4\xba/\xa2O\xab\x16\x96J\x86\xa5\xa6\x9a\xd7_\x06pT\xc1\xb6K\x04#>\x82\xf4\x10\x13\x8b\xb8"|?=\x06\xac0\x18\xec,\rs\xfe8\xc1\xf7\xff\xcf(I\xbe\xca`\xf5\xe0G\xe9YmAu<\x99\x19\xa3\xee\xf6j\xaeK\n\xbf\x84\xc6\xe6\xeb\x84\x81#x\xaa\x00\x9e\x9f\xcc\x84){0\xa0\xae;\x11\x0b\x1a\'\xc7\xeaF\x81A\x1bb\x87#SR_\xa3\xe0\xdd=\xc4\xfdH\x12\xc2s7\xdd\x0fs\x16\xe3\xe5\x91\xaf|\xa3\xe5\xdd\x8f\xb5U\xdfn\x8f\xe2\xdc\xec\x19\xd5\x9e\xc3\xdc,\xfbC9\x02\xe7i\x0c&[\x88\xc3\x94\xe9\xb86v\x8b{s\x9fkq\x0b_\xddf\x8f\xbf\xa6bA\xd3j\x06\xf5\xf0\xfe\xa3\x93s\xe0\xfe\x98\x0eHz\x1dA\x8a\xe4h\xeb!>i\xa9\xe4\xd0\x02\xb2\x92\xba7E\x1a\x1a\x7f\x0b\xa3^\x11\x9dAW\x05y|\x80\x10\xda\xd0UT\xf4\x94\xab\xf1 U\xe8\x8fc\x10\xb6\x1f\xb205\xfar\xfa\x04\xb0\xa7,i\x89\x94kX0\n\xfd\r\xf9\xb2\xd45\xf6\x14\x1e V50$\xf0}5\xff\xa0\x02~\xb6@Pp J0Oz\xa2<[P\x08\xb4\x1eA\xa5\xeeE\xa5\x1f1R\xf1\xec\x91\xbe\xdb-N\x14\x06]\xb2q\xe0\xed\xb3C\x9a\xdd\x06\xa9\xd8o\x81\xdeqnq\x1e\x90\x06GSF\xa8\xf9\xe1\xa5-\xef0l\x1d\xa7\xb6Z\xd5t\x7f\xb4P`\xf1\xc9\xcaV\xf7U\xe2L*\x14L<\xcd\xf2Zs\x85U\xad\x90\xf8Ta\'\x8eJ\xee\xe1u\xf0+-\x01\xfb\x93\xa8\x93\xa3\'&\xf5\nx\xa1\xb2\xe8\xc2zD/\x98\x868\xbe\xc9\x86\x85\xfa\x90\xf9\xe4\xe7o\x01\\\x18\x8dPp \xe3\xc4\xc4fhA\xaa\xdbC\x97\x9a\xbd\xbb[4\x00\xc6\xa2\x02\xc7\xa3$\x12\xfa\xd0\xca\xd6\x9a\x1c\xd0\x02\xcc\xe9_I\xdf\x93\x019%?\xcd\x10w\xcf\xcdky\x9cz\x9c\xde\xee\x1fb\xb7A\xa1\xdc\xb0+\xef\xdfc\xba\xca\xea/p\x93\x0ez\xc1\x97F\xde\x9f8\x89\x1e\xe29\xbb\xc4%\xa7\xea\x89\xa9\xaa"\xbc)\x17\xf9\xffm\x01\xde\'$\r\xd7\x11\xb6v\x9f\xd0)\xdf\xb7*z\xca\xe1Us\xf3\xd0\xaeo\xafA$\x07~\xe7\xd2Z\xfc-\x88\t\x02\xd1<\x82\xce9\xb8\x07j\x81\x94`\xdd\xa2#n9\xc7\x9f\xbb\xfd\xc2\xa7\x81\r\xcf>\xc2\xddm\xb5\x0fvFA*\xec\xf9\xccO\x1f\xa0vD7\na\x84\x11o\x1c\xcb\x0c\x8a@\x06\x9fv\xd5x\x98g9\xfd&\x98r\xdd}\xdb\xf3G\x9d\x14*\x08\n\x11\xfa\x02\xb8\xed\xe1\xf6\'\x8d\xab\x87\xa8\xb0\x18\x07?\xd9\x9e\xf3@\xedh\xd3\x8d\x03U\xc5\xae\xaf\xdf\x82\xb2m%\r\x84njm\xc5\xdf\x82<\xef6\xe1\x18(\xcbz\x8ak\x92O\xe0\x06JM\xf4\x08\xd7\xbaSnH9\xe2:\x8d\xc9J]\xd7g\x8a\xa30?\n\x9f\x1e\xe2c\xa3\x8f\xeb\xcfQP=!\x98\x9b0Z\xa5\xbc\xb6\xbf\x02\x98B`\xa2a\x93\xe2#H9wB\xc0u|\xf4~\x9f\xafQ\x0c\xf4P\xae\x99\xce\x12\x8e\xd9\xb3\xc5\x8d#h\x81\xa4=\x1b9\xca\x95c\x1f\x083Q\xb03\x05=z\xe1\xc4d\xa0D\xf1R\xaah\xf4\xd7\xf6\x9f\x14>\x03\x19Pj`x\x8d\xbf\x83= 8\x02\xad"/\x9d\x15\x93\x0bx?\xdc\xab (\xae\xa7^\xe9-\x1e\xe6\x8b\xa3\x87\xa8\x80T\xe9\xeb\xcb]\xa4\x05\xb0W\xd79\t\xab\x98\xa1\xbc\\\'\xc9\x1dd\xa9W\xf0\xac\xce\xfbuF-\xb0\x8b\xc9r\x07\xf9\xe4\xd4\\\'\x015J\xa6\xe0C\xe5O\xad9v\x12=\xb9*H\x9e\xb0\xe0\xbb\xc6N\xa2]\xd5\x8c\x95]\xd5\xfc\xafE+\x15\x0f\x05\x89x$\xd5\x1e_(\x18\x88\x9eVR\xc0\xa7\xe8\xf8\xb9\xf5\x0c\xb4S-\xd43\xea\xcf\x88\xc3\x94\x019w\x92\xf2\xed\x04\x93\x9f\xdb\x1f\\\x10\xb0\xa6\xeb\xe7\xdeo\xa9\xf4\xf3\x89R\x971\xed\xb08\xe3\xd5,\\\x10\xc9\x93m\x14\xd9+\x1eA\xc2&\xe1\xfcg\xa5\xedF\x84?\xc9@0\xf1i\x11\x8c\xb2\xc3D\x15U\x0b\xccC8\xd6=*\xf8?\x80\xea(\xec\xf4\xed\xe9\x1d~!X\xc3H\x8dT\n\xf2\xea\xa4P\x8f\x13\x10\xd7P\xeeq\xc5\xa9&\xb2\xc7\xeba\x883y9.\xd0\xcf\xc1\x89\xf1\xbchY\xd0DcMt3I\x1e+w!\xcd\x16\x8c#\xafN\x12\x14\x80\xf5\x84\x9a\x98tr(\xae\x93\x87\x9d\xfe\xfa\x03h\xb7^\xa3\x07BY\xc10\xdc\x03\x145\x06\x1cz^(\xf0\xd2f\xdb\xf6 \x07\xcc\x87\x99\xfe\x13e\x18\xa0N\x82\x8c=\xba(\x02\xf5\xe9.\x12\x03\xf6x%\xbcH!\xf3\xfaiK\x8c\xc7k\xae\xd8I\x9c\xbc!\xc8\xee^\xf7\xce\xca\xbe\x05!\x0f[\xb3$K\x89\x1e\xa9Z@\xe4\x8b\xbc\x7f;4zn\x14\x86\xe5M\x83\xbc\xf7\xb5-V\x8f}\xe8_\x82\xb0`/@\x16\xa5\x16#\x18\xc5\xb8q\xa1lC:v\xec\x11\xfb@y\xc9O\x12:\xba\xbe*8\x0eLTNq\x93TY\x9a=v\x12Q\xa7,y,\xd2\x9c\xdd\x97\xca\x1e$*\xa5\xb2e\xa9\x0c-9Q\x86\x1b\xec\x8a\xab\x86P\x08~w\xef\xf1\xe7\x9e\x9f\xca\xb5H\x02T\xba0\xf1\xac.\xffy\xf6xg\xa5\xd7Q\x0c\xa6\x17/\xe9:\xe5\x04\xc0\xee1\xca\xaaO,\x95x@\x9a\xbaF<H%\xd2a\x02BM\x8aD\xf1\xd6+\xeb\xba\xbe\xf1yOm\xd4\xc8qw/\xc1\xa6!\t\x05\xd3[v\xf4\xed\xa9\xa2\x11\tXU\x88\xa3\xbc\xcfI\xb1-\xebJ"Z\xdb\xf6k\x1ep\xb8!\xa0\xb2P\x8fm\x1c7\x0f\xdb\x105\xac\xea\x86\xc8\xd5\x0eS-\x91\x8e\xa2\xb2\nJn\xf3\x8ek\x12\x9d$\xc5>\x90*\xab\x87n\xf4\xf9\x89\x9a\xbe*\xb2\xe5b\x91lR\x1c\xa6\xb0\xee\x97\xa7Fu\x15\xdb#\xc5\xf3A\x8c\xae[~\x03\x1eH\x90d\x1aVVP\x8aj\x81\xe8d\x902\x1c\x1a\x05n\xf7\xe2\x84\xe1\xf9\xd0\x1d\xc5\xc48R#\x90\x08\x0f\xab\xad\xf6@t3\x80\x955\x17\t}\x9f\xea\xcbg\x1f\x8a\x91kO<R\x82I\xfe\xbdi\x06\xa8\x10r\xa9W\xc9\x85\xb5\xd0\xc9\xb2\xbf0&l\xc0\xcf:\xe5F\xe8\xa4\xc0\xf0FD(\xfd\xac<B\'Y\x93(^k=\xf4\xf0[\xe8\x13\xeb+\x1cIY\xf6\x94\xf3W3\x06\xf3\xab\x1cmMzgm\x8f+\x1e\xa6\x8f#\x94l6\xd0\xcet\x01\xeda;\x0b<=\xbf& \xae\xe1p\xa4\xd6\x02P\x9b\x96\x8e\xd8\x99\x0bG\xcb@\xe1\xd7\xa1\x92@\xaa\xbcG\x8b\xa3 \x95N\xfcr\xa8\xb6\xfa?:\xfa\xb7\x0fCd\x04\x95>\x80]\xdc9\xf6a\x08\xfeU\xae\xff\xc9Y\x96<\x7f\xd48H\xf5$\ru\xea\x92\xda\x98\xb1\x05q\x91\xc8\x8fRb\xdd\x93TX\x0b\x00\xb02X\xf7\r\xd4d\xc5\x99\xc4\xb7\xbf6\x06\x9a\x8f@\x8f\xbcj\xe4\xb0\xfb\xe2\xda/@u\xa9\x81\x985\xae\xea\xc2Sn)\x9d\x0f\x94\xab\xec\xd7\'\x9aJ\x1a\xd66\xca\xf4\xe9e%\xd5\xc2\x17U\x18\x18\x9f\xa9o\xb4\xf8\xa4\x1bf\x15\x990\xf9<\xb8U\xb7srn\x03\x1e\xfd\xa9\xe8\x8dS<\xcf\xff0(;\xbb\xbb\'\xc1\x02\xab\xe7^8\x06\xe23\xde@\x98\xaf{\xd3\xc5\xed\x87a\xdd\xa9Om`0\xd2)\xc7s\x9d\x14\xb1\xb3\xc4\x10)\x11\x9d;\xc5\xad\xc7\xfbj)S\xae*\xd4\xd2\xe3L\xe2\x05\xa5j\xc2\x10\xf8\x9b-\xee\x0b\xd1d]\x1e\xda2Q\xc8\xf1\x1a\x85rj\n\x8e\xf0P\xd9\xb5\xc6Nf{g\xc2\xdep\xbdq\xaa\'\x1c\x93\xc1W\xe4q3I\xb0u\xef\x1e\x7f\xac\xc4\xf3!S\x1a\xb9\x89\xb6\xd4\x14?\x01\xb4\x02*\xaf\xcb\xd1\x9a\xf7\xd6+\xde`\x02vEA\x03\xa5\x1d\'$\xf4\xb5OL"\x9b\x9d\xf0B:B!\xcfyP\xedh\x13\x992\x9fH\x8e\x00\x9fO\xa8\xae\xb9\x1c=\x945~F<\x1f\xa8\x8c\xaeY\x17kN*<\x08\xa3\x90(\x83\xae}\xf1G\xad\x1e\x97\x1cOY\xa5y\x8b@\xbf\xad\xb9d\xd3mP-\x1e\x052\xd1\xe9\xeb\xa9\x0f\xda\xf6\xcd\x90f\xed\xf0\xf4\xe6\xf0\tD\xc8q\x9bU\x8c\x9b\xc3\xaa\xa6\x05\xeaxI\xf4P~\xd0\x1c$o\xdc\xe5\xfcc+\xd9\x94\xda\x7f\xd4\xdfo\x1f\xa6\x9c\x1c\xc5\xed\xc5W\xfe\xea\x83\xb0\xeeT6\xf2\x088\x84c\xcf\x1fK-\x14\x83\xfd\xe07{\x99\xf2\xbb\x0f\xf0\xba\xf0@\'\xfd\xef\xdez\xb7A\xb2\nq\n9\x86C\xb3\x0c=\xcc!\xa0\x93\xdbL\x1dG\x7ff\xed\xbff\xd0oY(\x0c<\xd6\xdd\x0c*TC\xc8!\x11|\xdf)\xfe\x16\xc3X,xN\xc2>\xeby\xd5\xcc\xa0\x91\xb4\xa7\x05\x92\xb9\xe95\xcc!\xa8\t\x91\x7f\x9c\x9c\x9a\xe2\xad\'5\xd5!J\xc7\xa58E\r\x9b7KfuH\xe5\x07\x9cvq\xa5\x91Ca\x96\t\x19A\xd9V\xb6\xec\xd9\x86\x8fA6\xa2\x0c\xeaY\x92+}\xfam\x01\x88Y\x91\xdaQM+\xce\xe4\xc9\xca\xb5u\x84BR\xfc\xb1P\xe0\x82\xfe\x89b\x99Q\x8c\xe4\xaa=\x87\xd9\xf0i\xc5\x18\x80\x1cP\x90\x84\xbe[(F\xaaL\xed\xf1z\xed\xac&\xdc\xa0q\x9aq\'\xe5\xbf\xfa\x80\xde\xc1\xb0\xb2\xe5\xf9\xdaY\x18l\x83\x9aT\xa1\xd9\xe2L\xd2\xc9"\x16MQ\x857\'\xae=LDx\x94$jh\n^\xeb\xeb\xe7\x96bDVf\x10)qGAs\x1b\xb4f\xe4\xd2U\xea\x14\xf1\xb7\xa8D\xdd\x8d\xc9\x13:\xc1\x91\xe3\xb2\xc7`S\xeb\xa6\xf5\xb0\xa6\x0b\xfd\xdd\x9d\xec\xb3\x98\x02\xf8\xf8qb%w\x0bm\x18\x8b\x05\xc0\xdc\x9c\xe3\xf6\xe7\x1a\xa8C\x8f\xa0V\x0e\x81\x8ck\x01\x83-\xe6k*\x87\xa7G\x1e\x8e\x03\x86\x9f\xe2\x08\xc6\xd9\x9by\xc6\x1f\x0b\x03\xe4}\xa6\xaa\xcc\x0c\xb3\xd7\xc2\'88\xf4\xd6\xb9\x0e\x98_"\xdf\xdf\xdfB\xa9\x01Q2i\xbaJ\xf4\x06\x15u\xe7\x80\xbc\xfa\xb0\xea\xa3\x96\xf6\xf7\x13\xd9\xaa\xcc\xba\xbd\x0e\xbc(\xe41\x18P|V\xc3\xd3\xd6\xf4,\x12Q\x1f\x00^/KF\xaf\xf1\xb8q\x1e-4Ar\x8a<1+\x95m\xa1\x0f\x88B"\x1aKR\xaa\x8f\xf8k*8\xa2\xaa\xe4)1\xe1\xe8`\xd0\x02\xa5_3i\xf3v\x0f\x989\x06`\xbbQ\x9d\xa6\xbc\xc2\x13\xc8\x0ce\xa3\xa0B\xb6X\x10\xf8\xc8\xd7\xce2\xee*4\x9b\x96\xd4\xd0v\\\x93\xb0\x90O}\x02\x8d\x9e\xe1\xf28\xb7\x01\xddG\x81\xebz\xd1\xad\xbd\xe20\x01\xb9\x123\x87\r\xac?\xd4\xb7\x1f\x9d\xdc\x80\x92\x90\xe8"\x92S\xa3\x9b\xa4N\x12\xca\x851 \xe9i\xeb\x7f\x8b\x0fww:d\x1d\xb7\xdb\xfc8\xa3\xc8oN\xa0I<@V:\xe8\xe8\x87{\x80\xc1\x02\xffE\x1fT\x02\xb5\xbc7\xa8\x16x_\x90\x19$\x92\xb3kXr\x1f\xb8\x06\n\x85\xfer8\x9bW\xbe>\x06\xb0\xbfdcE\xeb\xaf\x97\xdaG\x8e\xe6T\xa6\x98C\x7f\x86\x9bW\x9d\x94\x16A\x11\xcd\xc5l\xfd=\x0fK\x1c6K\xf9n\x0b\xa2>7\xefg\x11\x12\xaf\xe4\xd4\xc8\xbcg\xaf44\x8c\x80\x0e\x1c\xe9\xf5+r3/\xcfzt\x0c6\x01+\x1e\xc7\xc8\x1d\x8c8Q\xcb\x84\x00\xb4G\t\xf5\xec8Q\x0b\x01\x00\x98c\xf4|\xb0\xba\x83\xe1\r\x1a\'\xcc:R\x86\xa3\x84%\x07\xcf\x1e\xbf\xd2u\x1d\xb6u\x8b\xf8\xc4a^W\x8e\xea\xbb\xa5\xe09\xfc;\x0bp\xc2\x86D\x13=5\xaa\xb8s|\x80|\xe6G\x17\x0e\xd2u\xbb\x1cm\xdc\xe2\rv\xe2\xe1\xbd\xd4B\xce3\xfeX|\x82\xca\xef!\x99\xeeY\xe2\xd6\xfb\xa8\x12x\xdb)\x07gG\x8d\xf3 \x18}\x91\xbc\x85\xbc\xc6\xeco=>\xb1\xc0\x87\xb6$>\x90\x95^krR\n\'\xc9WC\xbb\xf58\x93<i3\xe3\x13.h\xf7\xe27/#\x11@;\xd93j\xcf\x11\x87\t\xcf`\x15\xd9\xfaD}\xdb\xc9\x08\x9e\x166\xa7\xf8\xbcvV*\xe7BqSM\xe0\x12r\x8an\\\x7f^n\xf5\x18\x08o\xbbE`[\x1c\xb5\xe3\x19\x05l\x89*\xb6\x85\xd4#\xfd1\xcc\xcd\x8eA\xae\\\x95\xd1=.\x18i\xb1$#\x8f\xe5i\xdb\xe20U\x96H%\x0eU\xda\xa7D\xd4\xfd\x9a\xe4\xd4\x00\xfb7S\xb7\xe998Z2(\x163\xa70\xb8\xbd\x8e \xbd\xfd\xf9\x8b=\xed\xdb\x8a\x8bV-\x10\xcb\x12aHr\x11\xef\xbb\x0f\x19\x91/"\xdf\xe8%\xbdv\x96\xea\x99a\x04\xf8\xa0\xedP\xf3\x8a\xf3 J\xe8$\x8c7\x10\xcd:\xe20\xc5!>\xe5\xa2\xac\xfb\xa5\xd6\x9f\x13\xd5DS\xae\xb3\x9a\xc1\xf6\xbfZ\xe8\x90\x9e\xe1p\x12\xa0\xdcq\xa2Da\xd7\xe4pr\xb9\xa5\x1c\xe7A\x9dT\x0e\x05O\xa5\xcf\xfd\x87\x01\x0c\xf8\xfc\x9a\xc4\xccW\x8b\x13E\'%\xe7\xf4\x81\xd9p\xcf\xd7\xd6\xab\x04p\x91\x8b\x14c\xe1\xcc\x7f\x18l\xa8\x02\xaaU\xa9\xe7\xf2\xfa\xb9+~C\x16\x03\x15\xf8\x80]\xe3\x8a\xe2\xa6!\xfe\xba\x14m\xce\xe9\xb5\x1e*\xe4-\xe2\xf0bg\xad\xf2:\xa3\xa8\xc3\x81\xd0\x14\x18T~\x040\x1f-\xcc-\x82\x1ceH[\x7f\x1d\xc5\x18\x00\x0b\x9aB\xd4\xf4Y\xc2\xed\xff19\x07%\xbc\xa8\xfb]\xfb\x0f\x03\x91P(\xf7~\xb4\xcc\xdc\xcd[TN \xcd\x05I\xb3D\x1f\xe6#\xfe\xa8C`\xdbr\xa0\xc8>-\x14%\x93$\xae]r\x8f7\x8e\xfci\x08\x83T\x02\xe6\xeb\xbb\xefO\\KR\xe2w\x08\xaf\xd5\xd7<\x98\x00@\x960\x04\xe8\x9f\x12\x17\x8c\x81u\xd6a\xea+\x9e\xf3PW x\x18\xfe\x82x\xec\xa1\xb0s?\x16\x06K\x00\xd3F\x1fr\x8d\xc3\xc4\x80\xdc#\xef\xcet8\xb4s0h\xb6\x1f\xe0\x89h%Fr\xf8D/\x12\xcf\xa5\x84\xaa\xa7\x1e\x87\x89\x81iFK\xe5\xa7\xac\xb8y\x81\xfd\xb0!\xa0=\x01\x83\x11\x0f\xf3O\xfa\x82\xfeB\x7f\x14\x1c\xc5\xce\xc3\xbf\x9a\x05\x02\x87\x07\x9c\\\xca|F0\xfe\xb7\xf0\xa1P\xf6\xf2\x8c\xc1\x0f\xfe\xa4\x16]VC\xaa_>\xaf\xb1\rWG\x9bv\x1b$sMxnvw%\x9dO\x08XU1\xe0\xa9\x13o\x1c\x869\x0c>N\x19\xfb|y\xc5\xfa-\x92\xe5\xfd\xfb8\x08\xcc\xe7o\xf1Q\x15j\x92\xa0\x12,\xb5i\xc7y\xc8\x82\xaa\xe2\x1e\xb4Q\x1fEC\x8f\x162\xd5c8Z\x14\'\xa7\x18T\xd7\xcf=\xfb]\xc7jR\xe9\xcfa\xda\xbe\xa0\xaa\xf2\x03\xd9\xc5r9\x94\xdfE\xcb\x82\xc8GZb\x843J{\x13\x07\xc2R\xc9\xb5\x85p\x93\xb5\xd0,\xd7\xcc\xcb\xde\xa5\xed~?\xd1\xac\x9e\x17IhW\xb9\xf0k@\rlWi\x83\x17\xb6\xbe\x8f "\xfa\xa3\xda;+5\xffb\x95\x01\xfe\x11\x19\x10\xd8\xf4<\x81\xed9\xab\xa9\x99\xbe6\xad\x88\xb2G|\xebq\x90\x92\xa5&\x06\xa2\xf4\xde\xeb\xd74\xd2TS\x01\xdb\xc9\x02V\xcfCL\xf7\x05\x80\xbad$\xdb5n^\xbbP\xb6\x91"\x92\x8d\x89W\xb3\xee,\x04_\xb2h\xcb\xff\xa7\xd4?\xcf\xab\x19\x10\x9a!\xd5W{\xcd\x83y \x14.M\xe5\x83W\x9c\x07\x91\xbf\xc1:o\xd1\xe6\x1e\xdd$9\x18\xd3\x98\xfa$\xedV\xfej\x01\xc6c\x0c\x84\xd2\x88\xc3\x84]\x97\x03\xa4\x0b\xcc6S\x8b\xa3\x10\xd7\xa1T+8a\xfa\na\x16\xb5`\xe9\xb8\x0f\x8a$\xa5G\xcf\x1c\x83\xc2\x82\x9a\xca\xbd\x07D\xcd\xf9\xc4>\xda\xd9\xa0\xe1r\x0b^1-\x10\x96oEl`\xc6r\xd3|\x1f\x16\x9a\xb0\xd7\xb3\x12A\x92\xb6^\x0bF\xc3\x1cBq\xb0E\xe7\xeb\x94\xc3\xb7?\xd1E\xbc\xc1\x12=\x10\x0cH\xcb]KMQ\xa9\x96\xc2I+\x83%\x8e\\|\xb9\xfa\x8a&}\xe5\xfco1\'\x88\x87o\x86\xb7\x1e\xef\x0b(\x13\xaeK\x1d@]\xca\xaf\xed\xcf\xd3\xe5\xfa\xb1\xaem\x0f\x92s\x97x\xb1\xd2\x87V\x14n\xc39\xb6\x8a\x9e\x16Z\x80P\x08\xeeCv\xc7\xd8\xe1u\xa0yh\x12B\x18\x14g\xe7\xf5G\x1f\xa6\x128\x04l\xce#\xe8\xf9(\xfe\x92\xce&\xe1\xbft-VO\x8ax?\xe5\xb2\x08d\xc6\xaf\xfe\xa6\x1b\x05OZ\xea}\x87\xf2\xfe\x96so\xde\xa0\x00\xf9\x87\x7fQ*\x1f\xaf\xed\x7f\x19\x10>i\x84\xe7\xaf3\xca\xcbB\x1d\x03\xc0*\xd7\x85Ru_\xb4\xf8s\xf3\x89\xac\x90\x1f\xc8\xa2\xd4jp\x93\xf4(\x86\xf0=I\x87t\xb4\x1aW\x14B\xefMkR*\x9c\xfb\xb5&qM\xb8j\x96\x16\xcc^\xfb\xdd\xc2\xa4\xc6\x1ed2y\xdeW*\x99\x08\x06j\r \xac\x08\x9d\xaf\x90\xbeT\x0bR\xd5nb\xeak\xa5\xc4\x9d\xc5Rk\xfa\x04\xba\xf6\x86\xe1l\xde`\x8d\xa4\xa0\xba\x12\xc1\xebu_(\xb2i\x82\xef\xc4\x08^\x17\xabB=eHC\xfc\xdaYi\xcd\xd0\x07\x9b\xa0\x04\xb7\x9b\xc9\xf4\xc6\x8b\x15\x03\x88r$\xd7^O\xc6\xfc\xf1\x18\xb4h\x12\xfcqb^\xca?=\xeen\x0b7\xe1\xac\x8aYe\x8d\xf8\xb4\x97\x01r\xec\xe4\x92\x86H\xbf\xdc\xe6\xd5\'r\xb9\x95\xc8\xeaO\x8c\xfc\x9fa^\xd7\xc1T\xa6x\xb9_\xf3\xc4\x06;\xd1v\xbdX\x892\xc4\x9d\x95\x95dJV\x8c\x7f\x9d\xd8=\xfeXY\x1c\xa0\x02P\x11\x8d\xad\xaf\xd3^08\xc1\xfdDz\xd6_\x87\x98Z\xa0\xae\xa2\xd8\x03\xe4\x97s\xe0\xd1\xc2\xe5&\xaa\xf8\x1c\x00s\x10\x9d\xb7Q4J`\xc9\xef\x01 \xf28\xd2qS\xaft\xce(i\x95\xd4\x1a\xfb \xda\x13]E8\x01=F\xfe\xff\xd3\xbf(n}n\xff\xec?Qx\xb2\x03\xb9Q\x1c3\xfa\xb4\x18H\xf8b\xa8|\xdb\xf6E{\x8e\x02\x1894\xff\x90"\xeeS\x1a9\x9f?\xd6\t\xaaS\x98@\xed\xe4\x88/\x14\x85\xe5\xbb\xd5\xb9\xf3\x9a\xca-\xce$\xc9\x05[\xf6\x99\x98\x90+\xd8\xb9#\xff\xcd\xf8\xc4\xb2\xc0\x8b=\x0e\x13\x83\xb9,MSE\x95\x1df\x12\x03\xf8@\x92\xe9\xd2\xc6\xd8\xa0>!\xc5gIKt/\x88\xf0\x9bC\x01\x88\x8e\x87~\r\xc6\x11\xc8\xfc&z\x8e\xe2\x92T\x9f\xe2\x93\xf62\xb8\xbc\xa8\xac\xb2\x02\xf6\xe8+Nky\x9cmbF\x1c\xa8\xc9\xfb0_\xb5\x00\x8a\rdn\xcf\x1e\xca\xfe\x9b\x8d\xd2\x1b\xc6\xe4\xb1\xbc\x8e\xd8\xc9\x88\x8d\xa6\x1bG\x9fx\xf9\xb4\x18\xa0C:\x9a\x90\xa83\x95\xd8Iy?\xec\xb9\x0f\xaf\x889B>\x8b\xbc\xde\xa4\xe0`%\xc9sW/wrZ\xa8&\x81\x0c\x81m\x1b\xcb\xdf\x17J\x1d\xa2\xfe\x05\'*\x8eX\xcfq\x98\xe3 \xcd\x92V\xf5j\xf1\xde$;\xc9I{\xadE\x94\xbcV\x89Q\x14\x0c:<9]\x15=\x86\x13s\xe7$"\xa1V\xf0\x0c\xd1\xf7\x18\xd1u\x17\xa7\x19\x01\x8a,Q\xe9\xe4\td\x8e\x81\xe5o\xe5\xdb\x1bt\xf9y\xb1Z\xae\xb9\xaa\x9c\x7fX\x9e3\xfc\x16\xe4\x9a\x93)\x15\x92\xc6x\x85@1\xe8hk\x90\xf0\xbavo\xedq\xf3J\x13\xb6\xab\x85Q\x8f\xa8\x93\xdb\xbc\x18\xec\xa4\xc3\x1c\x97\xb4\xbe\xae\x03\xb8\xe5\x01%*>W\x83f\x93e\xed\xeb\xf5\x17]I\xd7\xdd\xbd\x1d_\xd0\x9d\xd6\xdf\x14\x97f\xe1\xab[J\xf1\x9c<i\xfdk= \xaa8\xd3k\xeb\x11\xf1\xb6\xf2T\x01\xb5G\x8f\x0bf\xc1\xe4)\x86_\x94\x9d\xfe\xbb\x07\xbf-lh\xeb\x91\xd6\x11!\xc0\\#n\x7f!(\x14e\x95\x94@-q\xa2\xc0\xd1"\xcc\x0b\xfc\x07\xd4\xeb\x8c\x13\x05\xfec\x88\xa7X\x15^\xab\xc7\x9f\x1b\x1f\xa6(u\xca\xceJ3F8A\x92 \xc1\xd1\xba\xc5\xabs\\Q\\$4}\xdd\xfaS\xb9\x83\x80$\xf9\x18X\x054\x9fD\xae~f\x9cj\xb5\x00\x85\xc6$\xafut\xcc\x9f\xc3\x14\x11!\xd2}\xba\xdc\xfb\xcf\x0e\xb1 \x11\xbf\x03\xb0\x04\x80\x8c\xfcM\x9ba\xaa/\x03\xe4s\x06\x10M\xb1d\xe58\n\xb8\xed(i\xa8\\n?\xb9\xc4\x15\xc5[\x97r\xe5\xcb\xb7\xef"\x89\xdbq\x14"\xf9\x12\xab\x0b\x85l\xdbS"\x1f\xe8\x11\xd5!<\x8a\x89\xf7\xd6\xd7<\x90\xc7\xb2L\xb9\xf8U\xfel\x01\xb0+\xc3\x85\xdc\xa5\x840\x8b\x00\xd8$\x17\xb2\xd1\x85\xf9\xf8\xe4\xe7\xb4@\xde2\x93\xdf\xa4\x842\xc0<\x04\xc1\xc2W\xbd\xde\x15\x86\x86\x8d^\xb1P^\x97O\x9bA\xa2Rt\x170{j\x015\xe6\x8e\xae\x1ag\xd4\x88\xa3\xa0.\xab\x897J5b\xaf\x88V\x11\x1e\xa8\x89=\x129\x83\xf4\xead\xfb*+\x89r\x04\xd4\x04%.{\nT$\xea2T\xfa\x94g\x8dS\xdd\xbe\x14\xbap\xcaC\xa41S\x0b\xbb\xfb2\xe8$\xcc$\xda\x02\x1cd\xc4>\xf4#\xc6PU$\xb2v\x88.\n>-\xf0\xd6\x10C]J+\xceC7d\xf6\x103\xfa\xb5,B\xfe\xe2[\xc6\x97\x17\x1a\xa3\xe0\xb7()\xc5a\x8e\x8f\x12\x83\x80\xe1\xa9\xca\xdb\xd1\xd9\xbbZ`M\xae&e\x95\x13\x02\x9dO\x83)\xc9\x19\x10\x87\x00\xa8F\xaaq\xeb\xcd\xaf\x8e\r\x9e\x93\xec\xee\x96c\x1f\x10\xf9\x1a\x97_1\xa4v\xd4s\x8a\xa3X\xdfF\x92iw%\xc4\xdbx\xb5p\x1d\xa4W\xd7\x8a\xa4\xd2\x0b\x80\xf38\nJ].OuU\x01\x0b\xe7\xecq&\xb7f\x90W\x81\x98\xd3\xbd\x8e\xf94bg\t\xce\rA\x0b\x8a\x07\xbbN\x83\xaa"\x9e\x99\x8cS|x\xfa\xd9i0Q\xf8m\xaf5)-Q\x0f\xd9\x9d\xf6cQ\xd5,8\xfdT\xa4\xf3\xd5\x828\xf2\xa0\xb0s\x91\xbd_\x83N\n\xf5z_\r=isr1\xf3c\xc0=\x01\xd17\x8b\xf3=\xccnQ\xe6\x06\x8e4\x9f\x17\xca\xef\xaa6\x83\x0c\xed*\x94\x86h\x84:\xdc\xa0\x0c\xda\xb7I\x04-\xab\x90m\xba\xb8\x9c\xfa\xd0\xb8\xfd\xc5\x14 \xf5<\x87\xf2\xfaZ\x0b\xe0\xa6`\n\xa0\x9e\xady\xe8\x91Z\xf8\x82\x17"3*\xdaU\xcf\x1d=\xb5\xfd\x01\x0e,\x88\xbe)\xa2p\x05\x1a\xc7\x00R4\x98\xc8@q\xe4w\x1fL\xd0Y\x11-d\xa3\xfa\x88\xf3 Q\xe9\xa2\xcb\x9d\xcc\x9a\xcf5O+u\xb96\x0c\xdc\xb0\xf8\xddu\xb78\xd5<#\xc5\x04\xa0S.\xf7\x1a?q\x9d\xf2 \xf5\xe4\xb2\x01EK\xefO\x10*\xca\xfc\xdc\xbc\x16K\x8b?\xb7\x98\xe1\x137\xaf\x04\xec\xbcN\xf1<5A8/\xd7\xcd\x0bJ\xcac\x17\xe7]v\x94\xc0\xd3J\x95\xda\xcb|\x9c\x16\xf0\x1f\x88GI4r\xc6\x1f\xeb\xba\xb3\xa9\xf59\xd8\xe6\xb5]\xf8q\xeaj\xbe\x1e_\n/\x88\x80\xce\x0b\t\x99A\x1eVk\xcf\x8b\xaex\x10\x97}\xa2\x1c\xc5J0\\\xd5+\x99N99\x90|\xa5k\x97\xd3BKqMJ\xdd\x86\xda\x87\xaa#(\xf9J\xb7y\xdc\xa4n\xd5\x13\xc4\x92W\xdc\xdd\x99\xdc\t%\x0fC\x07\xe9*.Cz\x7f\x82\xf2\xb3\xa5\xd2\xc8\xe9\xdfYS\xce^\xa3\xb6!%]\xac\xef\x03D\x06#\x9bp\xcc:\xa7\x9c\x1b&Moa\xb4HR\x0e\x8f\x86\xb5\x16*\xf1\x89Z\xc5\xffP\xfc\x83t\x9e\xaaC\xa60\x8b|~\x15\x07\xd28}\x00j\x02x\t"\x9a\xf6t\xdd\xf5\x89\xc9]5\x15e%\x16Ts\xf8\xb91\xa0\xb6\x1ax$%\x94N\xbb\xeac-\x0c\xa8\x1f\x95c\xed\xe7\x94k\xde\x005U\xd5\xa1\xc0\x83\xd1w\x9cI\xae\xc3*\xb6a8\x1a\xfe\x97\x99<;I\xdb\xc0\xea\x7f\x8b\xc8\xea\xf3\x13\x94\x9f\xc1\x16V\xe0\xeb=\xea6n\x98\x08\xd661\x89\x88\xae\xbc\xbf~\xee\x81Gne\xcbZ\xb4.Ms\x0c\x92\xbc=%z\x9a\x97T\x98z\xa9-\xe2\xf1mX\xc6\xdc\xe9\x1d|\xcc`B\x0c3\x9b\xb9\tm\xc6\x99\x84\x1a:\x19G\x8d\xd4\xe1r\xecCW\xfaRD[\x92\x0b[\xb1\x0f])3Ic#\xd6\x91s\xec\x03e\xcb(\x01Lc\x03sl\x81\xe7\x13\xd7\x8bvL\x93k/\x81<\xf6\xd7 U\xc36W\x83.\xbb\xa9\x861\xa1\x98\xd0\x18xt/\xf9j\x06\xf8\xd5\xec\xa8&\x96\xbc\x11\x7f\xcd&\x92\xd0\x95\x8a\x8eA+\xf1h\xcfQ\\7\x0e\x8cL\xe4XI\x88\xef\x15\x8e\xa0\xcb@\xd4\x13\x94\x99\x10\x8dq\x1e\xe9\xf9\x84T\xaf(\x19\xa6X}\xb9\'\xedT\x1c\xa6\x82\x8b\x048\x84\xdeqnq\xa2\xf4R\xa5\xac\xc8\xce*\xef\xdb\x1f\x83\xbc\x94\x9d\xe4\x8c\xaa\xe9\xb5hU^!b\x04h.\xac\xbc\xa2\x05\x03*}w\x17\x05\xee\x7f\xb2\xf1\xdfa\x9e\x02\x8d\xce1\x80\xe6B\xf4@\xe0:\xa4Ne\x9b\x00_\xce-\xfe\x9a\x94\x13\xf0`\xb5W\x92\x9d0-\x18\x90t\x04\xe5\x85\xb8\xec\xde\xf1\xe7\x16YI\x02N\x0f\x83\xc4\xff\x14\xeao\'\xf1#)\xe81F\xf4\x9a\xe3\xd5\x9c\x95\x9d\xdc"\x1b\xa7\xae/\xd5\xb8/(t\xcd\x93\xe7d\xe3\x91\x90_{S\x1a\xa0[\xb7\x1e\xc3]\xafE\x9bM\xb7[\xaa.\xc8%\xad8\nZ(\xd2ljR\xb6\x9c\xf1\xac&\xd7L\x8d\x87\x95\x80\x19\xc2\xea\xe9G\x11L.9\x19\xbf\x1c\x05\x9c\xaf\xc3<\x89\x83C\x81;\xd0\xe2N\x8a\xe8s\x0c\xd0\x9d\x85\xa8\x93\xd5\xbd\xca\x13\xdep\x1b\x90\x1a\xad\x12\x7f\xb3\xa2\x80\x16?\xb1-\xec\x06\x1f\xa9g4\xbd\r\x90\xee\x1db\x02\xef\xd9!I\xa6R\x03\x8d\x8b\xa2\xa1\x12x\x1d\x83\xa9\xf9}A\xfe\xa2Q5\xc5\xee&\xb8\xe6\x19\x87N\x0b\x88\xd7\xa8j\xa0\x9fW\xf3c=\xa8\x05*3\xe0\xf1F\xa2k\xc4y\xf8\xa8\xc6\xbc\xe9\xbe@\xd4\xa9\xc6c\x10\x83f\xbaY`\xfe\xb7O\xd3\x1c\x03\xb4F.\xa7\x17:-\xdbY\xe3\xd9\x07\xd5\xcaIt\x9e"\x8b\xd4^-\x00\xa3W\xe2_\xcc*y\xc6e\x8fA\xa2\xf2\x99\x0b\xa5\x8e\x80\xd1\xba\rxa\x15\xbdy[u\xe4\xd2\xb7\x01g\xf5\x90o\xeb\x81\xa6w\x0bb\x88\x18\x02\xde\xfe\x94p\x0cj\x14\xaa"\x9b\x82\xfdlW\xc7\xaa\x16\xa6(\xb2\xb5\xe4\xf0Q\xe6\x8c-LiOh\x14\xd3*{\xde-\x0c\xc8B9i\xc6YQn\x1e D\xc8<\xd6\x90\xaf\x1f\xff\xab\x06\x9c\x01\xf5\x86\xf4a\xb5\x1f_\x1cqwr\x1f*\x1e\n\x18F\xfc\xb1\xa6\x08KE\xcd\x84;\xe8J\x86e`\xaa\r\x04\x0f\x81\xc3\xe5\x11\xb7?\xd0\xc4\x92\x8b\x14\x9fa<.\xaf\x155\xf4c\x19Mw\x0f\xdcn\xb7\x81\xb2Lp\xecS;X\xe2(\xd4\x82d\xcaI\x88W\xc7\xe6\xf19\x9dLS\x95\x0b\x1b\xa5\xf4\xd7\xed\xaf\x16\x80\xd25\x95\x1dUO\xd61\x85\x1c(\xcb.\x14\xe8\x06g}\xfd\xdc \x07LO\x8dR\xd1\xff\xd9(g\xa0\x92\xc7\xa3\x1b\x95\xc2i\xff\x91r\xc4\x96\x86\xb8\xd8\xfcs\xfc-hAYh)iL_\xa8rZh\xa2\xcf\x14\x03v\xdf\xaf\xf3\x01\'\x87[\xdd\xe8\xc2\xa6\x932<\x06\x19z\x1b=\xc4\x80X\xbcVT\x03\xe3nD\x19\xa4P|\x82c\n\xe61(\xe7\xdf\xc6\xcc\xb6\xf3k\xaaI[\xa2f\x90%\x7fc\xba\x93\xcd\x7fbH|;)V\x9c\xbdn\xd4\xf9\x04\xec\xba\xc2\x15_\x8f>O\xa3g-\\+rI\x17\x86\x89r.\xca1\x18<4Ix\xf1\x92q\xc2\xd6\xbf\x06C\x19sQm\xb8$\xac:I\x1d\xcaT\xde_\xdao\x1e\r{\x0c\x10\xe8\x14\x1b9\x95.\xeb\xdd\x02l\xa2\xb4\xd0\x00\xc3\xaf\xd7\xde\xe4YM\x08\xa7(}Y\xf2k\x14\xd5h\x88\xf1\x1fTL\xe7`\x1e\xd3\xb8\x1f\x059\xccz\xda\xe7\xde\xff\xe8$\xca\xd7\xdd*\x82\xe7\xdaq\xd9\x9bf\xf4\x8f\xf8\xfe\xd12\x8b\xee\xc1\x07\x88\t\xb50\xc6\x89Z\xdd\xcf\xad>\x80\xd4/\x8aO\x8a\xe9w\xbfv\xf7e\x90\x80^\x1e\x19\xc1\xf7<\x80j\xba\xee\xec>\x94B-3\xbe/d@\xa4\x06f\xd7\xcb\x1b|_j\x85\xc0\x1d\xd9W\xd5\xb1&w\xa9}N\'\x8b\t\xe8 l\xddZ\xfbc\x98\x953z\x88S\xbd\xfb\xba$k\xe1z\xba\x90\x86R\xf1\xf5r\x0c\xb7\xead\xc6\x7f\xead\x1ft\xe6\xcf\xe8\r~\x04jT2\x9a\xc2\xc6\xe2\x99\xc0\xcd\xa0\x13\xa7\x05\x07\x02\x04\xb1\xc4\xc7 -L#*eq\x07Z\xe6\xa9\x7f\x1bux\xd7z\xa08\xb1\xa7\xd7\xe6\xc5\x0b\xec\xbaPA\x9a\xe5\x1a\x035\x1aE\xd1[\x8fb\xd4\xed\x80\x01w\'\x97\xd5eQS\\\xca\x08\x13\xf5\x91\xcarR\xb1\x0c\x94\xa75\x86\x17>p\xdce\xc9\x8c\xf2J\xc8#\xfa\xf6\xb4\x00\x03\xcd\xb6\xc0\xd5^\xf1\t\x83\x01bM0\x81\xe3\x13z\x81\xce\xdb@\xc4Q\'$\x1e\xfd\x07M\xd4!\xcaP\xdc\xbez\x87S\xf3P\xa7\x04\x95$AQFXQ\x18\xe0\xed\xee\xa9\xe4\xe3\\1X\xf4\x05\xde`\xb5\x0f\x8a\x89yf\xd7\xd3\x029"I*\xcc\xc8`ikrC\xdaT\x11v\xce\xa7\x04\xec\xf9k\xb2h\x0bY\x16\x9eQw\xed\x83\xeb\x836\xafH\xae\x80j\xad\x14C\x1c\x18@\xcf?\x8aj@fz\xcd\x03\xa2w\xa0\xe0\x8b\x90\xc9\xd3\x91l\xdfg\x14\xf3\x00\x8f\x16\xe9\xdeZ\xfe0\x10\x83>B| \xb4SX\xd5_U\x1dJ\x0c\x11p\xc2l\xf1\x8416\xf2!\xc8.\xfey~\xcd$\x1a$I\xf8\x87\x89?\xe6\xca+\xee+iJL^\x91\x9c\x9c\xe3\xd5\xacK-ko.~\xac\x96\xe2<\xb0\xed\xb9X\x8b\x96}\xf6|\x83\xe7\xe6%\xe96!oyI:\x1e\x83$\xa5V\xc1\x86\r\xa29\x82A\xaeT,\xc11\x7f\x16\xad\x9b(\x0cT\xbaa\xa93O\xc3{_\xee\xb0\x95d\x85\xfer]\xe1\xbe\x90\x17\xa4\xc5f\xbcIu\xc6N\xca\x1b\x96\xac\x83H\xec_\x8e\x96\\\xb5*M7\xf8<\x9b\xe7M\xfam\x81\x08\xa6\xea\xfdg\x8d\x0fss\xd5\xce;\x0bf\x84\x1dG!o\xd0\xf4qxg\xf5\x14W\x14\x00\xcb\xa2\xc2F\xb0\xcdeF?J~5\xb5\x1d\x8b\xeb\xb1y\xea\xd7\xcf\xed\xf4f\xa3\x86\x06\xf5\xe68(n\xb7y\x97&\xaf\x98\xda\xa7\xf9\x9aIP\xd1y\x1b\xa92@\xcb\xe6\x9f\xb4\xe6xC\xa9T(\xfc\xed?9\xc5\x99T\'\xbb`\x1e\x84zr\x8f3\xc9\x03d\xe8\t\xc3\xf3\xa2\xb5\x1d?\xc13\n\xa4\x8c\xa4%\x1ee&\xcf\x16J5\xde\xc5\xbc\xf3O\x8f\xae\xfb\x17\xe9>\x89NH\xca\xef\xa7\xbf\xb6\xbf^I\xd5\x88\xdf\xfbi\xa1\x07\x83\xc4[\x95C\xacG\xa1\xd2\xfb\xb5\x08\xe5\xab\x94\xc0\xcf\xf9\xe0\x96\xdc6\xcdh\xa5s\xd3I\xf4\x84\x16\xea\xb2 *o\xc6\xeae\x04\x8f\x01|\x84\x9bc\x90\x88\xcf\x0c\x9e9\x8fb\xc2\xf2\xdc\xfeR\xa0Yq\x98\x18\x90\x9f\xa9J\x00\xce\x14\x9frz\xda##Z\xa0y\xb8\x0e\xfd\xb8\xf5\xac\xc84\tF\x0eI\\\nqZ\xc3\xcb\xc14(=1\t\x96\xfaaZ\x88\xa3\x9b\xa4#\x98\x94x\xcaY\x0b\xe3^\x0f;\x85\xfc\x85\x0c*t\xec\xe2\xf1N?;\x04\x0f\r\x16\x08\xe4\xae\x18ADO>X\xa4@\x8d\x11\x99\x13\x96>\x8ew\x7f\x8e\x82Z\xa0)&\x11\xf1e8`\xc0\xd7\x0c\xae\xa5V\xd8\xd5\x0c6\x95\xe93\x83\xf6\x89,\xd5+#\x86\x7f\r3\xab\xce\x9d=\t\x9bG\xf3\x12\x1b\xb7\xc1\x92\xee\x05\x11-\x8b\xe4\xb8\xa9._\xc8\x04\x1b\x94D\xcc\x86\x0by\xfdF\xd5\x8ahOT4\x14\xb3Q\x18\x10\x1a\\\r\xb9\xd1\xcb\xff^q\xeb]\x9f\x10ejn\x8ah\x15\xf7\xf6?q9\xa0\xac\x8d|7Wxkq\xaa)L\xa0x\xf4\xd4>\xcc\x10\xb7\'>Y\xb3\x89\x00RV0w\xc8\x1d(\x80)\x1d\x83,Qe{g\xb9\x9f[\xd0\x82&9$%\xfe\x9a\x8f\xd3\x9a\xc1u\x93l\x11\xd1\x9d\xb3:\x87O\x08b\xb1U\xe2\xb1Z\n\'\x8cZh\xa2)\xe7\xceZ#\xeeM\xe2\xd5\x80\x96RSUr/\xf1\x00a\x06\xe12KM\xa9\xa2<F\xfc5\xdbW\x8c\xd0,9\xf8\xd5\xe6\x8eK\xae})\xb3\xc9\x0c\x93;\xde\xa7\xb3OH\\\x0c<\xa2\x99\x0c\xdcnwP\x1d\xfc8\x991\xdc\xa4Y\xfd9\xa9\xc0~Fap\x18+\xd8\xcb]\xc4\xa0"\x8a\x0bFk\xa7\xa0\xear\xe7\x0e\x10;d\xc2z7\xb5\x02\xd7I}\xa2+\xba\x08\xc3J\x8a\xce\xdeIO\x18<\x12\x9c\xc3\x8a\x0b\xa6\x1f\x80\xa5\xa8\xe3\xcf\xe5^\x9f\xa3@\x84\xe0ZrIbg\xeb\'\xe58\n%W\xc8\x01I\xb1q\xb9Z\xda\x93\xa6Y\x1c\xf6]\xf4\x8aQ\x07\xe4N\xd3\x0c\xc5\'\xaf\xe3p\x1a\xb5\xe3\x0c-d\xa3<\x85\xa4b\xf7\x19\x17\x0c\xa9"\xc3,JI\xc4K[\x9e\x94\x19(\x95=E\xe4\x9bw\x89\xa3\x90\x1f\x99\xe4\xf4\x8ai\xe75Q\xf8OCi;x$\x02*\xd8\x0cf\x81\xfa\xba\x8an\xb4\xd5\xd7\xaf9\xe1^P\x91\x0c\xc1\x14\x93*\x9b\xfe\x13\x97w\xa0gu\xbe\xdc\xd1\x9f\x97\xcbJ\xf2qo%@)?\xa8\xf3\xf5s+3*\xeeh\xd5-\x8e\x16\xfb\x00\xf3\xd4R\xdd\xc1j\xf799}\x0b\xba\x16\xfb\x108a\xcc\x19g\x12\x034i\xd2g\xae~\x90\xc9\xee\x9c\xdc\xc6e\xd6\x8c\xf8\xdd8\xcd\xdc\xbe\xe0B\xcdBop\x04\xd5\x9e\xe2\xdeTF\xb0\x88\xa4\x02xCz\xdd8\xc8\xef\xf2\x1e\xb5\x92\xc0\xbdb\'\x0b,y[\x9c\x87\x02Z9\xdd\xea;!\xbe\x86\xe0\xd3\x12\x8e\xc8\x01\x8bb9w*#\xbb@m\xfe\xbd\xf99\x19sq;\x16\x85\xe5\xfb\x88KNP4\x8e\xc1$\xc2\x90\xb4k\xec\x03\t\x0e\xca\x05\x86\xa5\xf5G\\\xf6B\x0elAu9\x91S\x8a/\x14\x00u]\xf5\xca\xd2\x11+9\x87E[\xca\x97}3\xa0f"\x10\xba^\xa3\xe0Bi:\xa3+\xe2W#DQ\xbezoW\xd1\x19(6\xd8J\xb8\x0e\x8a\x14<\xf5RmzM\xb58L<\xf2e\x8cd\x10\xb0\xed\xb8\xe4D\xf5yj@\xd6\xcd\xf6\xe3f\x92\xb7\x1e\x87\xdc\x90\xdar\xf3\x12<\xa7\x85\xad\xaa)U\xf4\xcc\x18M\x82\x99\xad\x01a\xcf\xc6\x06\x96J\x8a\xa3h_\xc0:\x95\x08\x06\xaa\xac\xaf\xf3\x01\x15r\xb6\xbd\xf00\xedTp\xb8\xa9\xe6\xce\x82\rq\xa9( \xb7\xf8J\x12Vm\xa84\xb4\xc3\xe0XW\x1c&\xdc\xd1[\x95<\x94\xed\xf9|\xd6A\x16Q|\x89\xe6%\x95\x81\xb9\xc4\xeb\x80OP\xdd]-\x1c\xbdW\x80\x9a\x08\xfeD\x8dH7Y\x87QV\x9c(D\xadH\xf7We\'\x97\x17:_\xb7\xf0\xbd\xc8\x009\x1f\xfe\xbb(\xbf\x06\x04\x93\x01\x92\x00\xa3n\xeaK0 \xa2\x07\x9a\xad\xe9 5\xa1\xb1\xdf\x0c\xe9\xe2\xd7\xfc\x12eN\x80Ux5{\xfe\xa8uS\xd8IO\xae)C\xe2V\xd42\x04&\xe2>p?\xea\x1d\xe6B\x1c\xcb\x96=\xdc,k\xea}1\xca\x8e\x9f(\xd0"\xe9\x8c\x82\x97\xb5\x8e\x16;i\x15\xb0\x1dw\x91l\x94\x07i\xd0B\xfe*N\xa3\x9f\x9d\x18\x81{\xf3\x9aA\xcdU\xde\x0fl\xa2\xcb\xb3\r/\x83\xec^\xe7+$\x99\x15\xce\xe1\xec\x80"f\xd0D\x8af\xf8\xea\xff\xe4-\xbf\x9f \xd96T\xf2D=\xfcp*\xe4\xead\x92\x9b\xb4O\xa9\xcbvu\x8b\xf6\x89/\x95\x0f\x90\x85V\x0c=)\xe22L\x0ep?Q\x86\x13\xd0v\xd9\x87\xdb\x80\xf3o\x8a\x8b\xa3&wF-\x9d\xf6,5\xaa\x05\xe8du\xf0\xc8\x8f\x0c\xbe\x85\xe7\x03\x18o\xe5\x0eF\xe8$\x17\xcau3W4\xc4\xe1,\xf2\xf9\xcde4\xdd$\'\x931\xc3\x97\xd5\xc3\xaf\xc9\xb5\x88\x07\x03\xb2\x88k\xc3\x0b\t\xa9\x85/\x85| \xcct\x1czF2k!\x03\x19 \x87\xd2\x93X\x03\x1f7\xef:\x14vYk\xb1r\xe3l\x17\x9f4\x03j+\x81O\x13\xb7_\x0ep\xabQ\x98\xd6cZK\xc1\xa2\xff\xf7\xc5\xef\'\xe6\x97\xe2\xf34-M\xb3|`_\x06FNQ\xf1\x02\xe6!\xfb\xea\xde\xe0Z\xc9\x90F\xe3\xaa\\\x0e\x99\xab|T\x1f\xbeD\xc4\xf1\xc8q\xfe\xbb\xe7^X\x07\xbct]fpX\x11\x9e\xf3\x94\xc8\xcb\xdcE\x9eh"\x89\xcc\xe7!\xf6\\\xd5\xf8rT\x1b..V\xea\x9fW\xfc-\xe4O_\x13\xb5\x04\x02_\xbe\xb2\xe9\x18 \xc3\xcci\xb7\xe6a\xb0\x9c\xbe\x0f\x05\xa6Np\x83"\xa9x\xfdX\xe8o\x16\xab\x19\xa4\xe6\xd6;{|\xa2\x7f;\xc5\x02\xd5\xde\xbce\xac8\x0f\x87\x8f\x94L\x10\xbcI\xf9\xf5sw\xa3u\x10UU\x93\xbb\x14\xfa\xa0\xa4\x1bl%\x92d\nj\xaa\xc7\x00\x8e}An \xd1}\xed,>Q\xe5\xaa\xc1d9j<\xc4\xaeG\x90\x1er\\\x8b\xf9vY\xdd\'(\xdfN\xd2\xff\xa8\x1bNuG s\x0c\xc8\xce\x1e]\x98\xe4\x15\x13\xcc\x00\xa6t\xf6$\xe5\xfc\xd5\xbf\xf5\x96\x1eb\xa4\xb9\xc1\xd3*\x85:\xe3Y\x8d\xf2\x16\x13t\xad\x07T8\x87\xcf\x04\x99\x01U\x8b\x84x\xe0\x1cX\xaeJ\xdd\x0c\xbe\x9c\xe1(N\xf1\xaa\\\xa5\xc5NV\xb9\x07S\xb8\xa0\x15\x18n\xd5\x82\x18\x03\x92\xeaq\xc0\x07\xf8\x1a\xb1c`\xea\xa0\x94\x92\x8b\x05\xea\xddB\xa6\xde\x7f\x18L2\x8d\xb8\xb3\x8c0D9w\x8e\xdc\x9c\xe2<\xc0\x07"\xac\x9d%\xe5K\x8e\xf3\x90a\xe1\xce\xc2\x81l\xde\x009~B\xfc\xfe\x16\x96WY\xcek\xaa3\xe1G\xa0v\x92d\xfa\xcf\x0c\xff4\xa8\xd2a\x16\x10}\xf4\xf5G\x1f\n\xd9\xa8&riS\x84\xef\xcf>$\xd5\xda[\xa8\xa7\xeb(\n}P\x89\xa8\xc4\xde\xba\x00\x889\xf6!\xc9\xc1jK!\xc0C\x91\xed\xfa\x90\xec\xe0\xd8Y\x87zv\xc4\x8c\xc7@<\x9d\xc3\x92M\xad\xb7p\x0cR\xcfK5\x8d\x9e\x95\xc0\xe9khA\x94eG\xbb\x8ak\xb1\xf6\xb0\x1eDz\xc6i\xbeL\x98\xd2q\xa2b\xf0\xdd\x07\x9aHnq\x1fT\xcf\xe3\x94S]3\xf1\xea\xd4\x05n\x9cy\x86\x89\xa2\x93\xe5\xfa\xb1x\xf3f*\x14v\x98\xa8\x8f\xb0\xac\x12\x8b\xe5b\xe9\xbd\xfa\xad\x87Q\xd3U\xb3D\xbbZ=o\x92\xb5\xd0\xf1\xfak\x12\xef\xa2\xa1\x82\x9b\xffD\'\x90\x8d\xfe\x05\xd4\xe9)\x87eo\x94ez\xb1\xc2!\xbb\xea\x1f\x9fh\xab\x15\x8b\xa2\xdc\xf4\x0e\xfd9Q\xdcv:kE\xcc\xb8F\xbc\xd4(\xa5\xa7\xa8\xf0\xfa5\xc1\x9b\x0e\'\x7f\xa3\x16&\xb10(\x1b\rZ\xf0rQ\xd4BU8\x9ea\xf6\x16w\xf7G\xe5\x88\x82?\xe9\xcc\xde\xaf\x1f\x8b\x16\x8c\xdb\r\x1cf\xf1\xb0\x1fkaR\xe7~\xfd\xcf\xadZ\xb2\x19g\x12\xd6\x06\xb4\x81\xf3\x87\x8a\xb8\xfc:\xe5>\xc3x\x9byVK\x07$z \x18\xc0\x93\xc1\xbe\xe0K^\xe0\xfb\x18\xc0P\xc5\x9d\x05\'I\x7f\x8d\x02\xa2\xef.\xd0/\x1ei\x1f;\xce\xe40\xf6\xabl\xe4\xf35\xf7\xb8\xe4\xd4\x07#V"\xc7\xeau\'\x8f\x01\xb8\x06F\xa1\xe2\xeb\x1c\xb7\xde\x10\xd9\x17\xf5\x8a\x8aW\xd5\x12\xb7\x1e\\\xc9[jO\xaaR\x9f\xe9m\xb0\xa5\x9c\x93%[\xdf\xa6C/,\x03\xcc\xa4\xbcL\xa6\x1c\xea\xc3x\xd2\xd2\x02a\x16\xe1\xcda\xd3\x0c~\xb5\xb5\x80\xf2\x03\x98=\x88\x0b_[\x0f\x03t\xf1\x8a)>\xaf\x14\xe7\xc1Z\x80\x91\x8c;>\xb9\x82\xbe{\x14\xb7f\x13\x97W\x9f\xf1\xe7\xd6C\x14<\xa0\xa0\xec9\xcd\xf8c\x11\xc0$Z\x96%\xca\x90W<H\xd5\xc2R\xd5!\xc5\x95\xed\xe5\x91Ju\x1a\xd9\xea)\xf6\x06+d\x1b\xc1\x00\xe2jh\xba\xafsr\xa4\x12Wu\xb3Jyv\xd6\xbc1{n\xc9\x89\x11\xdd\xca\xd0D)\xde\xfe\x18&\x05\x9e\xd7U\xc4\x01b\xa4\xebn\xa2\xa4\xe1%P\x1f\xe5hi\xb7\xd8I^\x8by\x96\xdf{\xb3\xf9kQh\x96J\xdea\x19L4\xd7\xb8\x1e0\x80\xd6\xa4?\xb4/k\xfc\x04\x89^\x11\xc8$\xe3\xc8u\x87\x18!\xf1fJ\xa6\xc8\xa6\x95\xe8h)!\x9e\x8dD7?\xcb\xd8\x9f}(T\xb0f\x83\xaa\xbe\xd7\xa4q\xdbq\xdb\x01\x03[)\xde\xdd0\x0e!\x9c\x03t\x19\xd0\xaf\'V2\x83M\x9c\x06i\t\xc4\xd6\xcb\xeb\x9cd\x8a\xb7\x00dh\xdf\x85\xa4\xbc\x19X4-\xab~\xd3\xe4\x14\xbb7\xe02#&\x08\x0b\xaf\xa1\x9b\x867\xe0\xd9\xd0\xd5\x07\xf8tv\xfc\xb1\xe0=\xc0\xc7\x99\x1f\xf8\x11jz\xed\x0b\\\x94$\xce\x81.\xb0\xfc\xab\x0f\x04\xcd\xc6!\x1c\xbb:\xbbV<\'\xe9}\x96*=\xd1\x83\xe60\x18\xa7\x85\x06r\xa0\xda\xd3\xbe\xcd\xfe\xee\x83j\x02\x88\xec\x11\xe1\xcc\x8e7i\x19\x87\xd5>8\xb1\xebG\xdb\xa9\xc6}\x01\xc9\x95x\xeb\xf5\x94\xb3\x94\xfasw\x7f\x12\x05*\x93\xbb\x1b\x8a\xaa4j\xfc\xb9\x13\n\xe8\x89x\xbd\xe4\xb9{\x08P\xa8\x05D\xef\xc6\x90\x90Pux\x98c0\x13sm\xf0\xc8\xee1\xff\xc7\x00\xd8\xf0\xb4B\x15\xebd\xf3-\\\xeb0\xa9\xbc\x02@\xfeH\xefO,\xb0\xdb\x80\xe2\xa5)\xbd\xe2\x8f\x95\xccMJx \xdcm;\xfcX_\xd0MYB\x8c\xaa\xd6\xf7BB\xe7\xd7$(\x88bB[G\xec\xcc\xcd$\xbfE\xd7\xbe\xe0K\x01\xbbxZ\xe0\xa6\xa1$n\xa63\xd5\xcfa\xea\xd7\\\x8aW\x13\xa7\x9d\x9e\x16\xe9l=)\x88\x98\xbcEk+~\xa2\xe8i_\x8b\x05\x07\xf2r\xa9\xa2\xb3/\xa8\xa9\xde\x16\xc8L\x0e\xd4w\xf6\x850\xc1\x00\xf2\x11\xaf\xdf\xafa\x82\x87\xa10\xa9\x18v\xaf\xf7\xd8\x07\xe9-\xa6\xa6\x83t\x9cE\xfb\xfc\xb1tN\x12\xd1&\xbd\x0f\xa1\xd8\x8a\x9dT\x0bU\xbcj\xb9\x1d\xad\x01\xb7`\xb8\x92\xa8\xae\xc4;\x9e\xa7\xa8\xf0\xb9/0H6\x93\xc8\xb6\xe61\xc3\xd6\xe3R#\xf5\x91,\xd7\x9a\x9cW|\xdf\x17hw\x11\xd1\xea\x18\xf4h\xd0E\x95n\xea\xbau\xfc\xd4\xb8hQ[n\xa6\xb6\x8c\xa4\xc2p\xbc\xac\xbfw7\xde\xde:<\x9c\xf1\xb4\xd7\xdd\xcd\xcf\x89\x8bB\xfe/\xc5\xa9F\xcaq\x1bZ\x9ej\xb4\xd6\xe3\x8f\x85\xab6D\xcb,n\x86\xd7\xdb_\xae\x1a\xa9\xd1\xcb;\xde\xe5\xbcq\\\'\xd1\x18\x00\xe4^\x14,*\x1eIr;Z<\x1b\x08&\xcf\xe3\xb2\xb6`@D_\xa5\xf4d\xad^?7\xd1$\xea\x95\xbb1\xe4\xbf\xd7$\xe8O\xb8N9\x82\xca\xfa\xf9\xab\x85I6\xber>0\x1d\xaf\x99\xa44\x94\xda\xe9\xa5\xdf\xa2\xe4\xd7L.\xc3.\xa2w\x00r\xa0\xc5\x00\x05o\x1c@\xac\xabI\x10\xa1\x96\x16\xa7z\xd9\x01\x02\t\xde\xb5n\x9a\x17L\xb9\x1fAM>\x0c%\xf7\xb6\xb3\xaa\xefC\xdf\x96|\x05\xcb\x9aJ\x8a\xa3@]X$=&4\xf6^\x0f\xb0?5=H)xk5\xba(0P\x91e)\x80\xfb\xca\xd1s\x8f\x9f@\xde#\xeb\xcc>2@O\x17\x85\xf7&\x92+mZ\r\xe5\x1e\xe1\xb7\x10\xd9x\xd1\xe3\x07\xa2\xce\x19C=\xdf\xc3\nW\xa6!j\xb2O\x04\x9fg5\xf7\x05d_T\xfe\xd4\x11:\x99\x05\x9c\xd2;\x0b\xf8t\x9e\xf1J\x82\x16I\xf4\xd4]0\xf2\xec"\xdewx\x01N\x05\xc1#\xf7\xa1\xc8v\x9d\xcc\xbcL\xd4\x02\xba\x0f\xfb\xf5sg\x01nU\x97\xb4@\x8b\xe6\xf8\x08R\xa0\x06\xb8/\x87X=B!n\x14\xf2#\x97\xb1\xfd\x94X\xb7xGr\x00Pm\x8a\xa8\x8e B~}\x82\xbbY\xd2\xaf\x81\x9be\tb\xd1\xae\xab(7\xab\xce.#\xc4\xed\x8d\x16iK\x96\xbbq\xb1\xee\x10M\xc2\x80\x1d5zUj\xc0\x9c\x1c7\x8aj xhpT\xc7\xd5\xe3(\x84\xb4\xb3\x0c)L}#\x1e\xa4**\xdc\xea\\\x85E.\x1e\xa4\xa2$"M%\xd8\xcf\x8d\x03q\xbfE\xd3\xf0\x14\xf1\x06\xe3\xb4\x96\xf7a\x88\r\xaaD\x8e\x14\tZf}\xc5yP\xd2M\xd1f\xe8\rvO\xfe\xe5.\xc6!\xf28\xc5\x82\x88\xff\xcb\xf1~;iz\xb4\x83\x94\x19\xc9\x85R\xe20\xe1\xc6\xed\xe2\x9e\xa0:\xb3\xbb\x18\xc81(\x14\xdb\xaa:\x1b\xfa\xc5\xb87\t\xc3\xb2\xaaQ\xdf\xa6\x10\xec=\xd5<\xeda\xb9\x81\xcb\x8b\xf3\xf4\xd5\x07\xc2\xd1\x8a\xec\x8b\xc2\xcexY\xdd\x82\xe1]QTtL\x8d\xa9=\xcc\xe7\xb3\x0fV\xc9BD\x8b\x9a\xa12F\\\xf6\xe3W}\x1c\xbe\xc14r\x9cIR\x03 \xc8\x96\xb4\'\xfe\xd7o~\xfe\xe7\x0e\x10u\x91\nX!\xf1\x17o\x9c,Xd\xa1fP\x00\xec\xde\xe2\x82\xe1\xe9\xd2\x85 !\xb0_\xeak\xf3"#\x08\x04c\xab\xea\xb0\xee\x11\xce\xea\xbc\xf4\xcelD\xf6\xf0\xf9\xe6\x8c+J\x94\x86?\x15\xba\x0f\x8e\x891\xe3(\x96\xc9(&\x93\xae\x1b\xa5\xc6Q\\W2\x04\\\x97\x83\xc19Y\xc7k\x14\xb8G\x10\xbbfK.\xa4\x90\xaeR)=\xb7\x81\x88"\x88\xef\x97\xd8\x87}\xb4\xcc\x96\x80\x01\xb3\'\xef\x15K\x13V\x15\x1eY;k\x97x\xb1\xaa\x94\x1e\xa6\x90)0\xbc\xd1\xcf>\x1d-\x15\xe3W\x11\x86H\x96\xba\x84\xd7"\xa9C\xb2\xf5\x05\x12\x170\x9e\x8e.\xccR\x87\x1f\nz\xae;E\xc5\xb6%G7\xa9\xa4/\xf7\x08\xac&\x15o\xf1ug]\x06JK\xf0\x08\x02\x0c\x1b\xdf\x9b"\x14\xa2\x1c\'\x99zfoq\x98\x18\x10ef\x14\x89\xccy\xc8>\xd0\x02TD<\x02q\xfe{\x8f\xfb\xa2\xa0\x9bu\x1dQ\xcd\x84\xef\x8d\xd3\xec\xb9/\xc4Aqm\xfbk-\x12\xf0\xd99\x1e\xa4EL\xbf\xe6\xaa\x89\x9e5\x1eb\xb4\x00\xe8\x19\xec"\xc0\x9aR\xe2LZ\x0c\x88j\xdc!\xee\xb7\x10\x8f"\xdf-n\x86\x9a\x94\xf7\xaf\xcb\xa5\xd4\xb7\x19\x14\xc0\t]%\x1e%\xb5hP,(\xb0-\xd7\\s\x8e\x06L1I\xa6\xa4,\x8cQC\xffvr\x1b\xdc\xa5\x16\tC\x0c\x91@\xb98\xed6\x0e\n|{\x185\x04j\x19\xa1\x85\xbc\x7fY<TQ[\x9eD[\x97\x01y^\x90\xecl{8j\x92\x8f\x05mK\xa1\xc2<\xc5\xbe \x1a\xdb\x1cU\x97\x19\xa0\xeaBL\xb0)n\xe5\x1c\x8c\xad\xbd9a\xc9\x9a\x96[,\xbd\xbc?\x91\xa9\xdcj*\x0e8\xbc\xee\xedi \x1fn\x88\x01[\x82\xa6no\xee;\x85*\xdefdF\xad\x04\xac=;9\xa5\x8d\x8b\xfa6\xd9\xfbU]xa\x9b\xfa\xf6(:\xc4`\xa1\xcd\xa3\xc6O \xa7x\xb98\xe7ZL\x9e\xbf\xfa\x18\xa8\x14&\x19\x13\x97\xaf1\xdfv%Ij\x84$K=\xe9\xcb\xee\r\n\xec\xb2\xb0\x1e\xc1\x06\xb6k\xfc\x84\xea\x0e\xae\xd5<>\xf0\xf1M_\x14\xb0\x95!%\\\xbd\xc1\xcb\x91\xd7s(q\xb5\xd0 f\xbc\xd6\xa4\x05\xb4\x8b\xe7M:\x06\xbc\xf1&h/\x1c\x11\x17L\x96\xc1WY\xdc\x94D\x074\xcbk\x14\xed{\xbd\xdc\x8dp\x8c\xc2\x84\xee\xcaL\xb6\xa1@\xc1\xb8K.\xac\x0b0\x12:Y\xbf\n&\x01\x1b&|\xe7\x94L\xf5\x89\xfa\xcb\xd1\x03u\xd9,-\xf6\xa1~y_5\x01\xa8\xf6\t\x81\xba\x99\xacB\xd2\\\xcf^\xfdX%\x8d8\x93\xf5[p\x8a\xd9\xdd\xb8\xf8\xbe\x8c}\x1f\x8ftJ+y\xd4[+\xb9\x04\x03@\xbf\xd7\x86\xb1\x83\xe45\x93\xe4\x16\x9b\x98\xaf!wZ>ev\xb7\x80\xceh\xd5}\xd1\xfc\xb5\xb8\xcd\xe9\xc5/\xe0\x00\x99\xf9$\xa3\xdd\xce\xca\xc2\x1e@\xa0\xc3\xf6\xaf\x1e\xd3\xbb\r\x04\xbe\xa7\xe9\x98WVu\x8a\xc3\xc4#\x9fpH|\x90f1\xe0P\xf5\x06T\xe9\xc3\xb7\xc8\x94/\x1f=\xd8G\x16\xaa\x8b\xef\x80C\xdd"\xffn=p\x88\xb1\xde\x8b0\xbd\xd9\'\xa3\xb7\xbdq\xa6p\xc1\xca%\xed\xfc\xda\xbc\xbc\n\xb8\xb4\x9a\x91\x9e\x95\xd7L\xf2\x08j\xf2\x82t\x80\xbc\x0f1\x9eQ\xd7L\xae$\xe9\x99\xe6\xf5\x16\xb7ZQU\x01\x89q@}>\x01z\x0ct7o\xa1\xddZ\x8d\x07\x88\x0c\x84v\xd7\x8aJ.>y\x1bP\xf1\x8c\x10\x80D#[\x98\x07\x0c\xf6q0\xba\xa8\xc9\xfc\xa2\xc5\xa8 \x8e\x87\x1c\xd2b\xe5\xc5\xedo\x85*\x85\xc3\x1c\xaa\xae\xec\xf8\x82>\xc7@\\\xa8]!\xaf\xbaR\x98(\xabd\x99\x8a\x81\xacv$>\x8bo\x81\xac$\x05\x8d\x04t\xfe\x8b\x19=?\x01\xee\t\x9c\xb92F\xc3\xaf\x07\x95\xf3kKM\xd5F\r\x1f\xd9;\x06\xe4\xb3`\xba\x85\x13\xd0s\xeco\xab\xb5\xa7\xba\x82{\x93$\xa5\x0f\x89\x9bA\x17e\xe1\xd5Y<1W\n\xf7=\x06\xd0o\xa3\x872\xef\x93\xb6>;9Y\xcd\x15\xe8\xf6\x94\xfe\xe6\xeb\xc7\x9aD6Q\xa5\xf8l\x11\x068\x1e\xef\xd3\x02hx|\x18$\x1d=\xc3\xcc\xe9\x03q\x05.\xf7\xbe\x0f\xa3\x88\x9b\xc9!&t2\xe5\xbc\x92\x92\xdbY_3\x90\xd8I\x12\xff\xc1u\xf1\xc4\x83\x94\x16\xa4\xc3\xda\x84D\xf5W\x92:\xc9\'\xae_;U)`\'O\x08\xa0\x16\xf4Z\x04\xd5$\xb0\xe7Nq\x14\x00mQH\x07\x1d\xdc\x0e\xf89?gr\x88X\n\xe7F\xea\xb2>\xe9\xa6\xe0\xd4\xa7Rf\xd3\xc4~\x14\x98]\x8fA\xa1\xc0\xbd\xd9L\x8e\x92\xe2\x8a\xea\xa6cN%,yP\xa73\xf85\x83V\xd3\xd1\xdfDe\xb3\xc4Q\\-@\xfbD\xbcZ1\xf3xN~\xa4\x1f\xd6T\x8c\xff\xeb\xcb\x95`P%+\xfd\x19\xca\x98\xefx\xc24\xe3f\xe1\xbe\x80\xd4d\xbd\xd6\x83\x0cL(D\xaf\xca\x16\x7f,I\x115\xe5y\x81\x189\x10\xd7\xf9\xc4\x82\x86t\x16S\xd7\xcd+\xae\x071\x1eS\x85ob\xe3\xe3\xf5[\x10E\xaa\x8a\x99\xe3\x15\xcfZ\xe3T\xb7C86\x05\x0b\xecN\xe8\\-T#\x90!w\x90o9\xe6\xe6\r*p\xb8b\xb50\xfd\xe5\x89\xc9`\xe9\xdd\r\x96\xb5\x94\xd7)Wq\x8f\x8a@\\\xc8\x1e\xf8\x17\xebVP\xfd\x1aA\x96\xacC}\xaaF\xfe\x8e\x02\xa6BpCS\xa2N\xcd3\x1eoK\r\xc0\xef\xcb\xbe\xf8\xe5\xb7w-\x14!\x0fW\xb2\xe4\xc2\xd8\xaf\x99\xe4\xf0\x02\r<\xe5\xcb\x95\xb9\xfe0\xe0l\x82\xf1\x17\x8d?\x1f\xd9\xb3OH\x90\xa9\xb1\xb2\xfe\xba\x16?\xe5\xba[\xa7\xbd\xdc\x05\xeas\x19\xb1m\x85\xcf\xc8\xa95UH_\xbb\xfbu\xa1dq\xeb\'4z\xd6-\x0c\xe1:\x99U\xd8h|A\xe907\x06\x03\xe4\xd4\x90\xcd\xab\x94o\xd6\x1c\x7fM\x89\xd7(\xf4)\x16M\xaf\x11l}\x80QDn\xf3\xb5`\xfa\xaeq\xc1\xe4\x8f\xb8cw\xd2<X`\x7f<\x7f\xac,r\xa7\t\xae\x98\x8b\xb5\xbc&\x8a:wi\x9c^\xe7C=\xa4g\xc3\x1bTU\xd9\x12\x1a\xb7pK\x18&\x85\xf0UY\x07\xd2\x9c\xf5\xe5\x91bp\xc4b\xc1\x89\xcd\x1e\x7f\x0b\xfa\x00\t\xe82n\xb7\xe5\xab/O\x0b%\x0b\xacB\x05\xc7\x1a\xaf5\t\xf0\x98\xb3\x87\x9a\x98y\xf8iC\x0bE\xea\x1c]"\x80k\xd6\xd8\x07\xf1.Z\x02\x14}\xce\x92b\x0b\xcak\xe2y+\xfch5 \xcfy\xf8f\x81\x12p\xbc!p\xb5\\R\xf7\x06Z\xf6\xbc\x16\xf3\xad$\xd2\xfc\'8\xe5\x19^S\x81t\x0f?7k\x92\xb2\x03\xca\x0b\xda<\xb8\xc1\xd0\x07jq\xf3\xa4H\xe2V\xae\x1c\xcfa\x165=)S\x05\xed\xd6\xe2\xb2\xff@\xc2\xcf\xc9\x02\xd1u\x0e\x85\xaegw\x13\xc0\x1dD\xb4(\xdb\xf3\xba\x93\xb6\xf5\xc4C\x8a\xe6#\x82\xef\xe35\n\x0e1\xa0&"\x99>r\xcc\xae\x05\xce\xa8\xa9R\x97)\xe6\x91\x1d\x7f,\xe2\xd5R\xb72\x95\x1f\x0fN\xb0\xb3\x1a\x0cW\xa9\\M\xe5\xe1&}\x1e\xa7}.\xaa\xcf\xc2\x7f\xc8;\xbc/\xcc\x80\xd2\xea\xa9\xf8\\\xee\xafQ@\x80/\xe9\x0c\xd5\xe34\x9fS;W\xf3\x10\xb0ZT\x1b\xb9\xbe\xfa\x00\xe0\x96\xf0B\xd6\'F\xeb\xb1\x0f\x18\xe8\x05\xa6\xb3z\x97\xb8\xfdE\x074%+)\x8dL\xcf\xd3{\xbc \xcaSQu\xe1\x8d\xe3\xf3\xfe\xc7\x00\xb0\xab\x88|\xaf\x9f=\xbd\x869\xbe\xd7\xce\xbc\x9e\x99S<\xbd>\xbax;9\xd3\xa4V\xa0\xf9\xdf\xad\xc5Q\xe0\xec\t\xcb\xfeY\xe4\x0e\xf2k\x144\xdd-\x97D\x95Y\x89n\x92\xca\xd8\xbb\x882`O\xf21\x90\xdbe\x05\xd3/\x8e\xd8\xf1\xd0\xe7\xfd>\xfcjq"\x12E\x19\xa7\x82\xc3}\x02\xdf\xfe\xba0)\x1a"\x8fSg\x1c\xc5)h\x84\xb5@\x82\x01+\xaeI\x0c\xb6\x12^C\x04\xcf\xaf\x03\x84\xc2\x04\xb2\xd9]\x0c\x12\xc6\x04\xee\xe6a\x8bH\xa8\xa0"\x8a4C}u\x92\x87XU\xbd\xa2\x95\xdb\xe48\x0f\xfb<\x06\x8bb\xe6k\xc6\xabY\xef\xcd\xba\x0c\xfd\x98\x0e\xf3\xf3\xe3\x8c\x12\\V\x9br*\xb0\x9f\xbd\xb8\xd5\xfd\xde\xc4\xcbY\x07-\xdf\xdf\x9f\xc8\xc5P\xa0D[g\xea\xe1\x94\xe3a\xde\x8d\xf1\xb8\xa9@c\xc5>P\xa7\xb6\xa4w\xd0\xc5\x0f\x93\xc2<`0\x86n;]j-\x9e\x0f&w\xa2\x84\x1f\'\xed\x8c\xee\x81\xa2\x07\xb8\x1e*\\\xca\'n\xef>Q\xac"\x98\xb7\xde\xb5\xc1j\x0b\xc1\xc3\x93S\xab\xcaw_\x13ZV\xbcP,+\'\xc0-\x81\xed\x91\xe3\x95D\xe94\xf1(^\xcd\\\xd1=\xc7y\xa8\xe2\x8e\xa6\xc2\x8d\xe8\x81\xf1\x05\xb9N\xd6/D\xa68\x18\xe4/\xeaH\xb1\x0f\xd4\xa9\x19Y\t\xc1\xa2\xb5\xe3\x9a\xcc\x94\xfa\x80T\x1f*p\xcc\xe3\xd5\x87\xcb\xe9%\xfdY\x8c#\xb7\xbc\xd7\x03\x90\xfe\xa1D8\xae\xfb\x8a!P\x05\xcd\xa4\xd3<\xc5\xfe\xb4j\xbc\xf5\x94\xf0\xaa\n\xe8Sc\xfe?z\xf00\xc8T\x04\xcf\xaaWs\xdf!z\xa0\xba\x83F\xa6\xcb\xa2\xac\xcds\xb3\xec\xbb8\x02\xeak\x93K\x8b/5\xe5\xb3\xe0\xa6\xe1\xe6\x85\x05&\xf58\xd5\\\xea\xdd\xa2I\xa0\xeek<\xab\xf3\xf8*;\xb9\x8e?\xd9^\xeb\x81\x84\x17gy\x153[yE0\x08\xe4\xb6\xbb<\xb3\x9e\xe7\xa4k\x81|V2\x03\x9e\xf6c\xfe\xd1\x02\xfer\xb3\xa8Z\xf6ta\xdbrj\x1c1P;\xeaY\x9d|\xcc\\\x06Y\xd12\xe5\xd6\xf2\xeb(&$\x0e\x08\\\xd2+\xe9\xe4X\xbb7\xc8\xd7\x1d \xde$\xd1\xc7\x85@\xae\xd2U\x86\xbc\x16\xfb\xb4\x81\xb8\xe6s\x98\xa2\xbeM\xca\xb9\x03 \xd83\xfeX\xb8&&k1\x15u\x0e\xde\xa0\xeay\x99bN\x18\xbc\xe3\xe2\xd2\xb8\x96\x1a\xb8\xae\xe3\xc1z\x00\x99lZ\xean\xd9+\xe4\xb59\'I\xa1\x8e:\xc3\'\xc8> \xe5\xb8M\xf6e\xbab:P#b]^"5\x12Y\xc7z\xdeY2\x80iH\x0bB\x144\xc9a8e0\xac\x9e\xb7\x9a\x94@w\xf9\xcd\xcb\x80E\xab\xd2\'J\xc0\xe6-\xa9\x90\x9f-\xb0\xec\x15\x15Pi\xc3\xce\xaf\x16\xfa\x17h\xd6\xf5\x1e\xfc\x08\xda\xeb\xf8\x82\xd4\x028{|\xdef"\xe3\xb5\xc5\x16\xae\xdd]\xd0YmB\x1ez)d\xb5P%\xb0%Y(\t\xe8\xbcZ\x80\xe1\x16\x8e\xfdbT\xe1.h\xa6\x16\n\xb5Q\x92\xb7\x18\n\xf8>V\xd4\xf7\x18p\x88#\xfd+\xaf\xd8q\x81\x1e\x03$\xa5I6\xe1\x80\xa7\'_\xb1\xb5\x90\xa5\x9bE\xa0\x86\x8bg;\xc2su\x92+\xa9\x8a\x14\x91Z\xf3\xed\xa2(\xa7\x05` ;-\xb9\xf0\xdd\xc9\xef\x1e\x03\xd0,\x1c\x83T6\xed\'\xab\xaa\xf5!\t\xa4\xc2\xaf\t\xdc\xa5\xef\x1cG\x91\xbeT\xa1\xa2&\x0b\xb1\x92O\x15\x9d\x16\x10;#\xba\xc8\xc5\xba\xd3\x8aSM\x8dy\x91\xdb\xdc\xc7\xb3\xfe\xe2\xee\x03\xa8\x1erM\x9c\xb4d\xed]\xe5\xc21\x10u\xfc6\xe2\xb5\xee\xc8\xc6\x8f\xc1.Y\xba\x17$\xe5s\x0f}8e&\xa22T\x8ad\xc6%\x07>J\x13U\x05\x03\x9bO\x1e\xef\xef1\xc8\xc4\xca\xab\x15\x91eW\x87\xa2OH\xcaP*\xcb\x1c\xc5\xab\xfc\xf1\t\x1cM\x88c\xec\xdax\x86@\xd5\xc2T"<\xf1[(\x8d1c\x0b\xd7\xaf\x98\x8cTYQ\xa7\xdd\xc2\x9aT\x00sJ$\x95$\xe4h%\xce\xe4\x94\x86\xd9\x04\x99\xbc\x00\x89\xe78\xcca\x042\xb3\x9a\xdeb\x89\xeb\x01\xd7\x1dz\x0bb\x83m\xabd6L5\xa5\xd3\xd4D&=\x1f\xf2\x88\x8b\x96\x16\x00\x80\x08\x1fE\xc1k\x8f\xf3\xa0\x82>\xbd\x9a\t\x9a\xadg\x99\xc9\xf7\xd7\xe0z\xfd\xe0\xd3\xa6\xe7o\xf1\xfb\t\xaef\x89E+\xe7\x9e\xcak\xa2\xba4\xb3+\n\x1a\xb8\x8b\xf5q\xda\xdb\'\x1a\xc9\x05\x1dAu&\xff\x94\xb3\x16\xae#\xa8\x1a\x7f7\xd8$O\xe3o\x06:\xfex\xd2V\xd1\x02\xc53\n\x83\x96\x14~\x85\x8a\xa7:\xb8\xcb\xe9\x03\xe9\x99J\xe90\xa9d\x97\xa6\x91A\x15s%\xb10b\xa9y\x8f8Q\xf0\xd2Nq\xc2\xca3\xad\xaf\x9d\xc5\xd3e\t\rL(89A\xe7c0T$S5\xd5\xeb\x99\xd7\xfb\x1e\x03\x8a\xed\x1ax9\x82\xc9\x8e\xbd\xe1\xf4\x01N\'j\xa2\x9ap\xf9)n\xder9\x00M\x91\x0b\xb8\xd1\x0c \x91\xbd\x01Y\xdc*\xb2\xf1rx8\xdbs\x98EE\xd7\x90\x11@W\x9eJ\x8e?\x96\xb17t\x15\xec\xcc\xe3\xfc\xbbN^}\x18hA\x9a\xf2R\x7fzA\xf6\x89\x13\x13\x83\x8b\x83]\x9e_K.\x1b{\x05\x01\x8au#r\xdd\xaf\t\xcc#\xeb\x84\x85Xi:\x16\xac\xd3\x82\xca\x8e\x10+\xc13}\xca\xd6\xdb(\xa8R\xdf\xba\xab\xa4\x87\xf2\\\xb4\x9fcPP3\x01\x04\x8e\x84\x97\x0b7\x99\x01\xe8h\xe1?\xa4[\xed\xa2(w\x0b\xc8ss\xa1P\xc0\xf1T\x85\xfb\x9eN"*K\x08\x98Q\xa4\x16W\x94\xc2M]rq\x14zmG\x8axZ\xa0sT\x02\x13\xb0I\x8eH\xe7w\xaa\xa78j\x9axK\xe31\x88n5n\x14\xc0\x00\x90E=N\xb5\x02\xb9]\xb9v\x16Lu\x98\xbd\xbb\x05\xa2\x07\xa0\x9bD\x9a\x1aO\x18\xa0\xec\xc9T\x96\x9b\x14\x05fX0*TY\xaa\xb1go\x8eg\xac\xf8\xde\x17\xa8\x8f\xb7d\xcc\t{\xc6\xa3\xf8\xda\x17\xa4\xd2\nw\x165V.MsZ\xc0\x87\x93o\xbf-\x98\x1aF\x81b#>\x7f\x17AD+3\xce\x03\xf4P\x00mM^\xd3\xcb\x19\xdc\x06s\xaa\x04\x0e\x06\x05\x9f\xd6\xb7#\xe8\x0b\\Pu\xcdp\x92?\xcb\n\xce1(\x0f\x04\x0f\x0c\xb7\xb2\xcc\x15\x0eR@\xe0T\xfa\xc1 \x01\xedIz\xcd\xa4\xca\x8d:\x85*\xe2V\xce\xf1\xee\xfe\x00\x93]\xba\x8a\xc0Q\xee4\xe2<ti\x98\x81{\x00\x05\xba\xe6kU\x83<l\xd2\x95#\xe4\xb5s\xf4\x1f\x843\xaf\x863_\xb7hKh\xc1t\xc4\x9a\xa8W\xd6\x93/\xe8\xf7\xde$\x1d\x97\r8\xb4\\(\xf8\xdc\xbcK\xf2\x1f\n\x1a\x1d\xa9\x11\xd7\x87\xf9\xc5\x03\x9b\xc4\xe5\x88[\xed\xd7\x9a\x9c\xf2\'9\xc4.\x1f\xffZY\xfb\xfd\t\x01u\xb3\x89:\xd5\x14\xaf\xe6\xcb\x03\xc1\x8dB\x0fF\x0eF+\xf1\xe7^b\x84\x17\x88K\xa7~\x8e\xf3@\xc0\xca\xca\x12\x15+yzb\xc7M\xfaf\xd1Of\xfd\x9a\xbd\xbd~n\xe0\xc2\xd7:!\xa7F\xbe\xbb\xc4\x17\n\x10n\xe0>m\xe8 \x1d\xe5\xf5[lT]\x94\xc6\xee\x8a\xba\xcf\xd8\x07\x88\x95\xf0\xf2\x92\xfc\xa9\xfad\x1b\xbe\x9d\xdel\x922\xe2+\xf6\xc0\xa1\xdbe%0\xb9\xb6 X\xc5\x91\x1a\x9d\x16\x8a2\x87\xa2\xcb:\x1c\xfb\xcd\x1b\xe8\x19\xc5\xaaF\x8e\xb5\xc6\xdf"\xe7o\x81}\xbb\x19\x07E\xee#\x8c"ga\x17A\x7fR\xdf8r\x9cI!I\xd2\x14\x0b\x16\x13\xd6\x97\x9fI\xa1\xc498Dx\xdeD\x02\x17F!\x9e=\x91*\x0b\xbd\xe0\x94\n\xd5\x821\xdb.\xc1\x02\x89\x89\xfd\xd5\x02U\xc9\xbc\x92H\xbe\x8d\xf8[\x08Qs\x94+Ab\xba$\xcb\xfdRS\xb6mJC\xdc\xc4\xd6]\x1f\xa8\xc7\xc1\xcb3p\xc2\x1a=\xec\x0bq\xfd\x99\xb0\xd4\x94/\xb3\xe2\xaf\xd9\xa4rDM\x14\xf2y\xa3D?J\xb2/\xc4\x06\xec\xd6\x1b3\xc7\x1f\x0b\x7f\xb2\xc2\xcf->\x90\xe1w\x16\xfd\xb8~\xcd\xeb\x04\x91\xd21A\xb3\xee\x8e \xebh)\xe2!\x16G\xcbrP\x93l\xcf{\xc5/I\xb2$\x02|\xed\xf9J2\xee$\xf8\x84p\xfe\xd9Y\xfb\t\xfa5\x03\\w\xf0\x1dU\x85\xae=\xafh\xd0\x15\x9f\x15*x\x98\xca\xcdc_d\xf3\xa3\xf8v_\xbay\xdb\xf3r7\x03\xd5\x88]\xa3\xcc\x1f;\xec\xa2\x81\x91K\x83\x17\xfe@,2g\xfc\x84\xea\xd4\xc0\x0b\x1e\xf5+W\xd0w\x0c\xa8\xd3\x03\xecK_\x86\x8b\xba\x9f>\xe4bjOJ\xe3V\xe7&e\xbb\xbb\x07\xe5\xebK\xb0\xd9\xb2J\xfcDQ\x99\x8d\xeeM\xc2\xf2\xbb\xc7O\x14\x0bC\xcff\'m\xdd\xf1\x13\xf5\xcb\x9b\x1f\x11D\x91v\x94\xd7\'\xea\xaf\xf6\'\xb4\xe6\xd5e\xe5\xf4\x89\xfa\x15\xed{\xee\xba\xfdS\n\x0bF4\xfe\xcd\x18\xe1-\xf9\xb8\x9f7\x8e\x19dX\xb8\x05\xc0\x1e\x8f\xd2\xc8\xdfO4\x9d\x0b\x84\xbaT\xfb\xe0\x8am\xcfz\xb8\xd5\xbf$+\xe9\xaa\'\xd4\x02\x99Q\x93s\xe0\xeeNc\xc4y\xb8V\x14h\x16Av\xd1\xef^\xb1\x0f\xc3\x08[\t\xf5\x90\\\xe8;\xf6\x01\xc0\xcc\xd2\x83\x94\x10\xe8\x98\xafa\x0ee_&\xd9\x07\xca\xd8\x9fo\xbd{_p1\xe3W\xe3\xcb\xd5\xf7\xcf\x8d@i\xd1)\xcf\x01b\xeaWn\x98S\x08L\x83hV\xc1fC\'\x97\xd5m\xe2&)K;b\'\xf5\xf6\x87\x8cC\xaa\r\x9e\x80.[t\x0f\x18\xfd"\xda\xac\x16J\xec\x03\xa8\xe0\\\xcc\xc1X\xf1\x8c\xb2c\xa8\x16\xe1\xc8?\xd2K\xf9\xaf\nW\xb4\xed\x94k\x1e\x1b\xf9*\xd0^\xfd\xe7\x17\xf3\xef\x0c\x1aOs\xb4\xc4\xabi\xb2(k\xefZ \x90\x82\xe21\xfe\xc1\r\x98y\x1a\x0c\x16\x13\x01]\xe2M\xf1\x13\xa4H\n\xe2\x96\xb0\xbc\x94\x9f\xff\xaa\xb2\xc7\xe0+\xbd$\x1e\xf7H\x85\x1f\x8a\x89\x11\x0c\xae\xebn\xa8\x85<\xff\xebw\x7f\x9e\x06\x19\xadwjb\xca\xcf\xff`\xf2\xb3\x0f\xff\xe8:\x93\xecFr\x18\x88^E\x17\xb0\x1e\xe7\xe1\xfe\x17\xeb\xfc\x01JJ \xab\x17./\x8a\xe6\x94\x1c@ \x10\x91\xd8\xbf\\\x8f\xdd\xb8@\xdd0M\xeb\xf0\xba\x94\xec\xa3}19\xf7&\xae[\xfd2s\xc8G\xc9\xef\xaf\xe6\xe3\xb7\x00\'L\x87\xa4\xceT\xc8\xbfy(\xdf&t\xeb\xa5F\x01\x90\x12\xeb\x9f5\\\xe7+\xc3\xd4\x1e\xfc\x82\x1bo5\x8c\r\x14\x04\xd1\xb3ly\xacn\xa2\x8a\x1c\xda]\x05\xc4\xce\x10\n\xbc\xa4\xe1\xc5\xbdN\xbeZ}\xff\xe2Y\x9f\x1a(\xd0\xf1\xfe\xd1\xc4\xfaI\xc6\xbb\x1a:\xc7\x13 \xe8e\x8c\x01n&\t\xf4$\x1ckW\x13s[\x12Y\x8dM(o\xc0\xe4%\xd3\x88\xebA\x9d\x04|D\r\'}\xdb\x8d\x82\xa7\xec\xc4E\x0b::\xfdF\xf1\xad\x81\x02\r\x08\x04\xf9\x17Gt\xfe\xdeI\x15\xa8$\xb2\xc3\xb1O\xb4)\xaej\n\x8ck\x1c\xd4`\x9c\xa0a\x14\x12\xe6\x84;\x06\xd1Tqz\x85%\xa7\x02<\xbd\xb9\xdc\x9a}M7Q\x12\xd0\x81\xbdI\xfe\x98U{\xec\x03\x052\x86\xa2\x94\ngnqw\xab\x00\xe9\x00/\xe8Y\xdb\x88\xf3\xa0\xb8?N`\xf4@\xf2\xb1Hk(\xb0\xa5\x14\xf2\xda2m\xe3T\x13\xd6\x9f\xb8\xbcQ\xdf\x06\x04\xf9\xf8\x16\xbcq\xb6\x86)\xa9\xbf/\x16\xe5u/0WS\x01\xe8\x99S\xec\xc3\x10\xff\xc3u\x9f\x11\xc7H\xef\xaf\xf2\xb5\xab\xa1\xe0\xe4$\xafw\xdb\xe7\xbe\xcf\x03\x17\xca5\xf8\xabu6Nz\xffD!]\x1fH\x03\xe1\xc5\xd6\xdf\xf3\xb1q\xa6\x98\x97X\x0fF]\x16\xf7\xc5kJ\xe0\xfc\xec\xcde\xa7\\\r\x05\xd2\x02C\xc19\xd1\xec\x10s\x1fK\x050F9a\xea\xfbwo\xde\x0b\xecb\xbb\xbb\x1c-u\xd7I`\xc3\xf3z\x9b\x90\x03\x81\xe6z\x8f5Hd\x9d\xd5\xaax\xd6\x8f\xda\xf1u/\x00C\xce\xd2\x03d}\t\xe8\\\r\xe4\xc2M\xc5\xd4\xd2\x8f&\xebV A\x1dc\xe1K\xcb\xc7\xa9\xb1\x93\n\xdb_V@:\xf0\xe9\x12\x9a(h\xc5\x17\x19\xffe\x8e\x7f\rS\xfa\x16\xd70IG\xc9\xf1so\xee\x89\xcb\xd0"26\x0e\xb7\x9b\x1b\xe6\xc6\xdb\xac\xdc\x07\xd4gw{\x1c\xa4[D\x9dk7\x11\\\x1b\x82b\xf8\x02\x13\x86\x9a\x8a\xa8Q\xbe\xfbHo} \xa8Pa\xc2\xceG\x9f\xb7\xfb>h\xa2\xa7\xe2\xbd\x07\xa9\xde}\x13xz\xeb\xb5\xe5\xf0\xc7\xdc\xc2\xd9\xb7&\x92\x01\x872\tL=\xae\xea\xac\xd72<`&\xa9\xf0\x9d\xc9\xd7\xad\x00\x9a\n(&d\x14\xa8B\x13\x7f*\x00\xcdn\xb5pM\x8b\x0bFZM%\x1dZ\x83\xfd.qU\xab\x062\xe0\x8f(\xc3O\\\xfb\xd6DY\x962\\\xd2z\xffXvo5(\xf3y\x1f1\xe1\xe5?\x96j\xe8\xe4\xe1\x02\x83"o7\xfdc\x1e\xb2\x12U\x8dJ\xff\x87\x03\xf9\x14P\xf6\x04^\xd4\xcb\xf8]w4\xcb\xbd\x00\x00\x0f48\xd6!\xc9t}\x10\x1d1\xael\x05\xa3{\x8a\x9bW5p\xb4$\xb9\xe7\xfb/\xf0w\xabA\xe1\xc9&\x1a\x7f\x03\x0e=\n\xe8\xc5-\x10\x931\x9a\xf6\xd0\xc9Rp\xfe\xe9Ym\xe1\xaa~\xaf\xe1H\x10u\xe0`\xf5\x84\x06\x8a/\x00\x89\rD\xc6,\xb9\xf5E\xbb}GQ\xf4: n!\xbd\xb1/X\xe5\xf5+@\x16\xcd\x02\x92\x87?\xea\x07o\xf0}\xc8\xad\xc9\x17R\x9e\xa3@\x10\xa2\xeb!\n\x81c\xf9\xe5\xc2\xfc\np\x90\xf2j\xaeD\xc6~\xda\x97\x9f\x02\x15\xca\x114\xa7\x00\x08\xccw{\xec\x0b\n(\xbc\xc27\x99f\x05\xb9y\xc0\r\xbb-K\x1dv\x93\x1c\x0f\x10+\x80\xd3\x8bE\xdb\x7f\xc6\xde\xbd\x86\xcd\xc5:\xbf\x11\x80\xb0\xa2@\xea\xaf-\xfa\xfad\xd4\xc8\xe1c\xd1\x04\x99jJ\x84\xafv-\xba\x02\xbc\xd4\xa4\xde%\xd3\xf5\x1f\xcb\x1e\xef\x89\x10\xf9@\x0cx\xfc\xc6a\x12*J]:\x83\x84B\xc6c\x98\x8a\x94W\xed\xcd\xd5O\x135\x16\x80\x84\x82Cl\x8a\xa5>\x0c\x13\x03c\x9a B\xa9\x87\'\xc7M\x94p\x83h\xef(}y\xfd\xe0\xf4\xbf\x02\x85oEP~\x8e\x933\x18\x9a\x90\x00\xc0\xb5\xaa\x89g\xf5\x1f0\xe0V@\xa1\x0f\x00\xd8 w\x1f\x8bv\x88D\xf8\xb2\x14\x91\x14\x90G\'41D\xafI\xd5\x85Sb\x07\x0bD,\xfd\x907\x90\xefO\x9e\xf7\x98\xb1\x0fC\x00t\\]\\,-?\xbe\x05\x01\xd0k\xc1]O\xda<\xef\x8aK\xdf\x1a\xc8\xcaF`\xb0\xca\xc5\xb1v8\x8a\x95!>\x8d\r\xacK\x9a\xea\xb1\xf5$\x8eI\x06\x9b\x1c\x14\xe9\x97\x8d\xfbk\xe22\x97\xe5n\xea_\xd98\xf7\xb1\xcc,h\xc6f!\xf6\x82P\xc32v\x9bn\xbc\x07\xc6/\xe7&j)j\xbf\xe4m\xceG\x07\xc4M\xd42\r\xb3\xb4_r\x11\xb6\xc7\x19\xa5\xf4\xedw9L\xb7?\xda\xb4o\r[\x9f\x19M;\xe3\xf2\x99\xb1\x93[\x94L\x03\xd5\xc8\xfdq\x81\xbaN\x92\xe1\x85X\x01\xb2\x92\xf0\x8d\xe5\xb0\x1e \xc0\xdfGM\xb5\xd0\x89`\xfc\x0br\xd3A\xa2sg\xb5\xf1\x9e\xf1\x08R\xca0zi\x18;e\xbc\x7fzj\xb7\x1ad\xe5!\x96\xba\xee\x8e\xbbO\x01\x02^\\(]\x0cT5n\x7f\nl3b\x94\xa6\xfaSC\xfb\x8e"K\x16\xaa\xda)\xd7\xec\x85R}\r\xd7\xd94\x18\xc5\x92{>\xda\x93E\xdef1\xb2\xc1S9K\xd8\xbc$\x80_\x97i\x11\xb7[\x17oZ\x1c&A7\xd8|\x80\x83\xb5\xf1n\xff*P\x11\xd8\x9b\x16\x9c\xff9\xd5o\x05\x06\xf1I\x9e\xb6d@\xb68\x0f\x15-y\xd5P\xe0\x1eH\x8fQT\x94\xe0\xf9\x8cx0\xcaMM\xf5V \x13v\xbc\x8e\xa2.m\xec\xf8\xb9\xa5\xd5D\xb6\xe0Uv\x1c\x15\x0f\xd7D\xd3\x19m\xac&\xfd\xa8\xca\xba\xafI\x01p,\\(\x80wj\x1c\x85\xb2\x8a\x08\x96\x99n\xd4W\xed\xe8uk\xa2\xf1n\xc0\xb9\x9e\x0fw\xd3\xdd\xa6-\xfd\x90\xb7HmY\xf2\xd4a\x98b]\x9e\xc6\xf5\xc7|\xed\xb8\x1et\xa1"[\xf3\x12\xfdb\xda\xf1[\x08\x83\xb1\xd4\x87\x94\xe5T\x0e\x05\x86!\xcd\xae3j\xe2\xf9\xea\xf1Z\x14v\x13\x82\xfbf\x00\xec\x95\xe3(\x06YfE!\x92\xf5\x11\xafq\x0b\x86\x1a\xa0T)\xca\x9e\xb8e\xca\x7fjPz\xaaB\x03<\x8a\xeb/5\xf2S\x03\xe0\xadk|h\xdb\x895\xf11\xd5\xc4o0\xa4\xb6\xd2nZ\xceq=\x10\xd8H\xf2\xec-\xa8\x8b\xda\x8c\xf3pU-\xa5\xf7$>\xef\x9bP\xc8\xaf\xc0&\xa5\t=\x94\xd2\xf5R\t}P\xb6>\x97\xd6K{\xb8<\xd6\xa4\xb2\x89\xa4\x128\xdb8^VW\x03\x05HaY\x92C*=\xda\xb4E\x1a\xeaE\xa1\x01"\xa4-\x1e\x83\x95x\xd6\x16\xe9\xbar@z\xbc/j\xb2\xce)v\xb0\xef\xb1\xa4O\x81\xach\x9c\xf0\x0f\xbc2f|\x80\xd4lT]d\x15\xa1\xc7\xba\xa3\x81q\x15\x80\x03\x14\xa8.\xb4\x06%\xce\xc3\xb5Z\xc4r\x83\x9a,\x19\xc1\x96Tx\x9f\xa8J<k\x0b\xeb\xdf\xce\xe5\x16\x9a\x80\xf5\t\xdcp\x12\x17\x85\xe9\xb1\xba\x1a\x94u\x89\x0e\x12*7\x97\x9d\xf5\x18&\x82J\xd7\x18\x08\x99\x95\xc7\xfb"\xab\x00.s\x84!\xa4\x82\xb3\xef\xcf\x87?\x15\xe0\xa6\x19\x16tk\xef\xf1S\xa5\xb7\x02t\xb2p\x9f@\x0f\xc5\xe5\x96\xdc\x9a\xcc\xea\xa4\xdeW\xa0\x9b\xc8\\\xf0\x9b\x97\x02\xe5\x0f\xa5\xa2.\xb6\x1f0\xce\xf7\xa9V\x13D\xa9\x81.r\xe2\x82\x07I\xb1\t\xcb\xe8\x81\xce\x80\xbdY\xddY\xad\x1a\xf2\x1f\x002\xa9\xdb\xe4z\xa2\xd5\xf5>L\x10\xfbu\x19\x8a\xa3\x1d\xc9W\xd7\xc9d2H \x07\xa4\n\xf5\xe8$\xb14r#\xd6!\x88\x98\xa1\x89\xb2M\xd0y\x9f\xcc\x851C\x13\x14\x90\xb6\xf6\x14L\xf4\x07E\xfb4Q$\xeb \xe2Z\x10\xb9%\xd50\x0fD\xa1\xae;\x9b(5*?\xbb\xcc\xf05\xcb\x92\xf0=\\\xa8b,\xac-6\xb1\x84\xe2H,Z\xd0\xe4\xde\x9b\x94\xed\x84\xc1\x96KC\xa4g\xb3\xedX\x03\xa9\x1dC\xac\x05h\xf9\xb4\\\xe3<L\x92L%\x96\n\x15\xe6.5v\x12x\x03`\xbcq\xa8_Kl\x82K\x1d\xfa\x16\xdc\x0b\x1f\xe7\x80\xeb$\x8e\t\x12\xf1\x92\xe9x;\x13\xe5/\x7fT]\x9a^j\xe8\xf4>\xbe\xa6j \xb7\xa1\x99\xc6\x9f?\xabO\x811\xb3\xb8\xe5E\x8eXn\x97\xda\xa7\x86\x99\xb24\xbc\x10\x1b\xf7\xde\x83\xac{s\xe2J\x86\x01\x9b\x07\xdd\x17{\xf0\xed$\xb4\xd4\xe4_\\\xc7\xe0e\xb2\xf6\x94c\'\x01\x1e\x9f\x0c/R<\xea\xbd\x0f\xafS\xc3u\x93q\x1d@#WJ\xfaG\r\x18\x16\t]Z\xf6G\x89\x1f\x0bzMn\x9c\xaa\x1d\xb6{\xdc\x17\x14(Ey\xee\xbc|\x7f\xb7\xde\xb7\x89\x8a\xc2N\x91\x02W[\xe7B\xa9\xa1\x00\xee\x15i%\xa7\x93M\xe3\xa6Z\x99]\xc9\x04\xbe\t\xe3\xb6X@L\x9e\xb8\xaa^\x1br\x86\x1fY\xc7\xa7\x93\x12\x8e9F\x8e\x12\xf6b\'E\x94\x01k\x91\xb1&\xd6\x19\xbf&\x05\x90\x8d\xdb\xc6\xc8\xd5g\xfc\x9aD\x8a\x87\xd2\xf10\xd8\xda|\xac\x07\xb1\xe4\x11\x1a\xbdfr\xde\xe8>\xbe\x9d\xcc\x96S\xccp\xd9\xa2\xe9\xb1h!\xd1\x05R\x94\xf5\xce\xf0\x9f\xfb4\xd1\xb8\xd5@\x0e\xf0|x\xae\x87O\x8ah\x11H\xc348\xdc<`Gv\xc1e!P(\xa9\xc45\xc9\xeb\xa0\xea1\xc8\x83\xf4\xc7\x8b\xf2\x9d\x07\xd2\xf8\xd3\x96\xce \xef\xf7_\xaa\xcb\xaf\x89J\x0cUj\xec\xe3\xc81\xdfgR\x04\xdfJ\x81\x97LXx\x80d{%%\x91\x92\x88N/\xb9K\xed\xcfj\xd8\x02PA\xb2\x9dO\xf6e\xf1\x05x-\xe6\xf3\x84I9^\x07j\x02\xe5\x88dH\x92\x1e\x87\xc9s\x125\x13p \xbcXW\x0b\x13E\x01\xfa0\xbb\x82\xd1%\xefg\x81M\xd65\xd0\xe5\x96\xfeq\x14C\x8b\x84S~X\x1eJ+5\x8e\xe2j\x02\xe7\xe2\xf5\r0\xf6\xf6\x88g5M\xe0-\xdbI\x82\x08e\xc6\x9b\x97\xd4qL\xf6n\x1e\xdf]\xe2\tC\x81l\xb9\xd5\xd2\x85\xc9=N\x14\xc92\xe2}\x11\xf7\xe1M\xdc\xea3QS:\xee\x10\xf0A\xa6\xb9J\\\x0f\xd4\x00\xcd.\x00\t\xc9|\xa48Q\xd3\xb2\xed\xe0\xe9E\xcex;Gn6\xe1\x985\xcc\xd3\x8b_z\xc4}A\x81Y\xcc\x91\x9b\xeb|?V\xb5\x15 \x1cg|\xbd9ZAjBo\xb8k\xaa\xb7\xb2\x0f\x9fMl\x8cUD\x84q\xb6\x96\xb8\xaaIhdG\x14\xc3j\xd5\x11\xfb@\x01\x08\x99\x8b\xe9\xe4\xf4\xf2\x8f\x02\x15JS\xbcJpQ\xc4kQ|j\xa0q\xf0\xaa\t/\x1a;I\x01\xf4$\xb1m\tx\xc5C,\x8b\xc8xa`4\x85\x08\x1e\xc3\x84\x1c\x12\x06\xfd-\xce\x1e\xff\x08R\'\xa9\x01\x1a\x0f\xa5/\x9f\x94\xc0X\x00+o\x18\x02\xb3\xe5\xc7\xb2W"_\x91\xda\x11\xc1\x852\xc3}\x91\xb9H\xb8\x10\xf1\x05\x8d\xf6.9~\xac\x8a`+1d\xc2w\xd0O\xc7Q\xf0\xb6\x99Il\xa2\x10\x97\xba\xcb\xfdS\xc3\xe0\x19(\x83\xab\xff\xc4\x94\xbf\x13Ed\xb4d\x91\xcfs=\x96\xf4lbM\x917\x19\x0f\xa5\x8f-f\xd3\xa5m\xc5\xa8\xe3\xd9\xff\xb9\xc7>\x14\xcc$^\xe4\xe2\xb9\x7f\xf7\xf9\x8f\x02m\xab\x89\xdc@R\xce8\x93<@0\x0c\xc8G!\x19\xa4\xc7Q\\5TB\xa8\x04\xc6\xc1\xf6\xa7[\x98\xe6\xd4\xb0\n\xec4\xc3x\x83J\xb4\xe5$=C\xe4"Y\x1eg\xbd\xc7\x92>\x05\x1a\xf2\xa0\xd7\x94\x13{\\_l\xf3\xbd@\x83\xce\x83\xaf*\x85\xba0\x934\x81VY\xb3&\xbcs\xe0\x14\xe8p\xd4-\xc3`|\x03\xc1\xf7\x1a\x04\x87\xcd\x96"9z\\0:z\xd0\xcd\xd4\xc3|\xf5\xc7D\xe9\xde<\xea\xdb5\xff,\xd2{\x81\n\x9b\xf805\xd5Yoa\xbb\x83\xfc\xbbN\x15\xb0U\xe2?X=\xc7\xafI\r i\x87\xac\xe2\xb6\x1e\x97\x1a} ]\x86Sn\'\x7f\xc2|j\x18\x85\x93\xf4z\xc1\xf3HH~\xaa\t\xdb]\x7f?\xf7\xe7\x84\xf9r\xb3\xdc\x0b\x0c4o\x97\xccE\x13\x12\xba\xf7\x81\xc8`\x874Y\x99\x7f\xf5\x17k\xfe\xcc\x83\xc0\xaeD\xed1z\xf7\xf6S\xfd)0\xd9z\xe26[\x06\xb1\x18\xf7\x02\xcb\x04S\x88\xe3\x90\x9eY\xba\x9fIK\\2\x9e\x7f\xb2Q\xf3X\xfekR\xa0$\xd1\xf3\xbfH\xc24\x9a\xee\x16\x9a\x80\xb1\xb0\'Q\xe1\x96\x87]M\x81kQb\xaa\xe1\n6&\x8d\x1a\xfa\x00\xfc3a.\xf1\xfe\xc8\xb1\x93\xdcY\x1b..\xb6\xde6/\xab\x1b\xe6\x94{!\x83EQ\n\xf5\xbfk\x98\r|\x94\xb4\x84\xbf\x89\t\xe5+N\x99\xe7\xe2u\xc3\xb3\x12\xb6\x8a\xf8-\xac\t\xc3G\x95\xe6c\xac\x9f&\xe6e\xf6\n\x82u}\xf5\x9ab\x01n\xfd)\xe7\xe1\x86\xd1t\x96\xd8\x07\x90\xfa\xdaR\xec\xac\xf4\xee;\x9c\xd5/\xf1\xb1\xf6)[\xeec\r\xf6\xd0\xc4\x84\xbb\xedz=o.\x9e\xf1\x7f}\xb0\'\xccX-\xce\xa4$-e\rf\x05\xbc\x1fS\xcd\xb3\x01)B<\xbd%\x9b\xe2\xf3\xdd\x83a\x05X1\x98l\xe7\xcd\xeb:\t\x1f\n\xe1*\x01%\xfe\xf5-(@\xbaL\xc6\x15\nv9~\x0b\t\xd6Z\xc8\xacB\xb10\xe2\xe7\x16\xe5J+\xe6\xa7%\x0b=\x1cb\xa2\xda\xd8\xa9\x01\xd2H0\x0f=:\xc9\xf9(\xda3\xd2v\x8f\xb7\xd9-{\x1d\xa0|&L\xb6\xfd\xaewt\xd3\xaf\x06\x92\x9a\xd8\xddz\x90\x85\x99T\x1f\x0c\xe5\x05\xa5H\x1a\xff\xea\xe4\xac\x07\xcc\x96\xde%\x9e\xd5@\xb0\xae\xf3/\x8d\x03\x03\x1b\xfd\x8eM:\x05V\xadB\xb34\xc9\xaa\xde\xa6Zy\xc5UO{C\xb3\xe0\x0b)q\xc9\x19Fk\xda\xce\xaa\xfe\xdd\xfd\xf7\xa9Ahw;HR\x8d\xdf\x82N.\xecE\xe0\x81h\x19\xc6\xcf\xad&\xd0j\x958\xc3\xbb:p\xe3\xb7@Q\x1f2\xe9\xfa36Q\xc8\x81A\xf8\x05\x8c\x96(yn\x00\x89o\x811\xb4y\xeb\xbfv\x96\n \x04\x04u\xdb|\xef\xf8\x8cR\x81\tP\x1c\x13\xfel\xff\x16\x0btb\xe1\xdc~\xdbbI\x8f>\x0cV\xede\xdb\x02\x1dX\xf10\xa7\xc0\x82J\x0c7\xe4\xb4`\xf4\x8c\xc3\\\xa0m^\x9a\xaex\xfb[\x81\x9e4\x0f\xa8\xb6<\xccf\xf0\xd5P\xcc0L\x10i9\xc5\x05\x83\xa0\xd4\xb5\xa6\xae\xf5P \xf3\xfa\xa5\x1d}\x9a\xa0\x86\ri\xfau\x03\x8b^6\xce\xe4U \r\xd2\xf1\x19n\xfb\x01\x0b\xbf\xf3\xa0&\x88"\t\x92\xf6\xae=\xae(\x9a\xa8@\x82\x88s\x1e\xd4\xdf\x88\xa3\x98\x10+\xe2\xf9\xce\xef]\xe2z\xb0QL:\x99>\x81\x1e7\xd5\xc4\xf5\xc0\xda5\xb1\xfd\xf4\xaf\x1e\xeb\xa7\x06\x15H\xb2@@1X\xa6\xfc\xfdk\n\r\x9bp\xdc\xcbyh\x0e\x8a\x1a\x9bP\xe6\xc5\xcb\xc4\x1b\xe2\x95\xa4\x02\x04p\xb7\xc8\xe7\xdb\x8e\x0f\x10\n\xb4e\xa8\xbf\xb6N\xa4\xb8\xc6\x02\x10\x16\x0f\x8d\xc2\xd8\xa7g\xec\xa4\x1e{/\xce\xfc\x91\xcb?\xfa *.\x93)\x9f+xQl=\x14r\xfa\x08\x04\x83,\x8c5\xf0\xb9\x85M\x86\xfd\xa9\xbew\xf0h\x9d\x8f\xc5g\xe2\xcd\'\x82F\xbfq\xf4\xb9\'\x81\xfbW\xc5/\xbf\xa3K\\_3\x011\'\xd9t\xbeK<i\xd5D\x05\xd5\x8fO\xa8\xdb\xee\x1e\xa1\x0fi\xe9\x9c\xacG\x14\xd1\xcf\xa4\xfaP\xe0^\x82\xc9r\xddt\'\xefM\x0c\xdb\xfe|\xce\x15\xcd\x03u\xb2\x92VL\x02\xf8\x81G\xba>\xd8\xde\x14"w\x8a\xac\'N\xb5m\xff!\xec":\x1f=\x9c\x93v\x88\x91\xa3B\xe8\xac\x99<\x96\x9b\x07\xd4\x85\x9b\xee\x8bB\xaa\xd7\x0c\x96\xb95!*>\xe0p\xc9T]jh\xe22\x9bAG\x17\x9e\xd5_\xc6!\xd7\x87]\r\xec\xda\xf3\xf3!fG\x10V\xfdu\x90\x1a\xfdjX0\x14\xb8\xac8\x8e\xa0r\x87h\xbe\xc2I\x8b%\x064\xe7\xbb\xf5\xfenw\xd6uB\xb1\x1e\xae\xc3\xfc\x06e\xff\xbb_(-\xdb0sz\xaf\x15.V\xddY\rg04\xb4\'\x08\xeb6\x8e\xc0\xcf\xa9p\xf3"\x144[\xec$\x05\xd2\x9eU\x17\xeby\xa9\xb5\xd8\xc4u\xb5\xae\xb7q\xbc\xb9\xaf\xf9\xad\xa1\x81\xd65LNIq\xc9Y\r`\x9b3L|\xad\xfe\xab\xc0*:\xab\xb1ar4\xbc\r_\x9dt\xe3@\xcd\x16c(g\x14I5\xe4\\\xde\xd1gn\x16H\'z\x8a\x93d\xfd"\xe6\xae\xc0\xce\xb2\x1f\x14d\xed\xc1a\xf5wl\x18\x99(\xd7|\xf6\xf8(\x96\x99$d\x10\xfc\xcd\xe9=Z\\\xd5M@S\x00\xd8\x92nz<\xe5\xd4\xc4J\xc2\x99W\xf1<\xc4oa\xc1x\xb6\x9e\xc4!\xf7\xe3\x943[n\x08\x15\x9c\xda{\xac\x7f\x15HK\xe6\xa2$\x97v\\r\x86YT\x13\x0b\x1e\xde\x14\x0b`\x15\x0b\x9d\xc1\x82)\x01\x8av\xb7ia\x1e\x82x\xac\xc5\xa9\x96\xd9\x8c3\x1c4\xec~?\x9er\xaa\x81\x00F6\t\x9e\x16\xaf\xe6?\xa9\x7fMA\xd1\xd8\xc2;\xc5\x93\x96N\xae.\x8f\x16\xf8\x80\x1e\r\x0c\x9a\xb8\xde.M5\xcc\x9b\x93\xe4\xfb\xb9y>\x10u\xe3\xce\x82\x9ca\xddP\x7f\xdf\x17\n\xda\xbf\x08\xae\xc1\xad\x1c\r\x8c\x974Hp\xc8\xb3\xb2\x8eg\xcf](\x83Cl\x99\x8c \xb2\x05#N\x145\xc0a7-w\xf0\'\x12\xea\x1fA\xddd\x88\xbb!(f\xa8a n\x97\xed\x8d\x93b\x0cEo\xbd~\x90\xeaK\x19\x90a\x98\x14Hx\xc3\xa1\x04N\xbfW\xd2\xdf\xfd\xbd9\x88&\xd9I\xbbvp\xd4\xa8\x866\x0c\xeb\xde\xda\xbbE\xf7\xc2\xeb\x14\xc0\x1a\xacF~\x16\xbe\x85\xb8\x9b\x92\x0c-\xae\x95\xf1\x18\x05\x0f\xf3*\x04I\x111z\xf9W\x01\xd6\xacQU\x19W\xf0\xfd\x95d\xbc(\xc2\xf2\xd6\xcb\x16z\x86q\xf5\xb4\x9f"\x14\xc2\x97\xf2\xe3\n\xbe7A\x84\x07\xcc\x9e\xde\x82\xf1\xc5\xaa&,\xc0\xc1QWFt\xc3\x1a\xf5\x8a\xd8D+Y\xfbe\x06\x9b\xd6\xfc0\xca\xbfP\xc2\xce\x88\xde\xc5?s\xb3\xc8q\x87\xb7\xb9=>\x16n\x16,\x94n\x0fR\x8fE\xf9\xf8\x82\x8a\x10\xfb\x19T_Z\xff(\xd0x\x05\x16Sd\x1b%.\x18e\x02#ocN\xf5\x1f\xbf\xdc\xddY\x94 \xfbc\xfb\x9f\xa7\\\x1c\xc5\xba\xb6/}\x00\x00\x91\xc2\xd3\xfe\xef$\x91\t\xf6\xc3\xb5\xd9\x83w\xf1e^\xb5\xbe\xcc\xedv\x97\xcf\xbb\xfb\xe5\xaa\xb9\x9b\xe0\xf3\x9e\xd5\x8f\xc2\xdcn\t\xc9\x18q\xc4\x1a\xc3m\x0b}\xa8\xa4\x15J_\xaf\xbe\xd7\xfaG\x13\x99[1\t\x89\xb9s\x08\x88\xdb(\x90[O\x16\x9ep\xc6\xffw\x98\xcd\xb0\xac \xf2k\xf9G\r\rU\xab$(\xb7\xdd\xdd\xf7\xcf\x8d\x033\xef-\x1f)\\v+x\xbc\xcd\xcb\xca\x13Mb\x80\xfd=\x83\x81\xa1\x02\x93;\x19\x17\x07\x08\xe6\xec\xaf$\x15\x18 \xd5\x99\xc9]\x7f\xf9z\xaf\x9b\x1b\xb6B\x13\x8al\\=\xe9\x99\xf9>LyY{2\xf9\xdd\xf4n\xcd\xbf\x9a\xad\x89\xda\x15\xbf\x90D\xd7\xbfjh\x00]\x9a\xa1\x18\xe6\x88\xdf"\x9f\xaf\x99\x8d\x97\xb4\x96\xb8`\x94n\xb4\xe4,\x82\x86z\xe58Q\xf8\x80\xca\xd6\xa5\x86\x1ab\x0f\xefM\x15\x90\x85u8\x18Z\x8d\xa3\x90S}\x98\xd7=\xb5\xdf\xb2\xbf\x17(\x10KV#\x81\xcb\x01\x93\xa3N&\x84k\x87\x9d41Dr:Y\xb5&QV\x9a\x8f\x8ds\xad\xe6\x94\x0c\x9a\x08=\\*\xb1\x93\x048@\x0eUcW]!\xfa\xa0\xf8E\x97,\x1e\xc9S\xe5=\x1f;\xab\xe2,kRl\xc4\xf3\xb5z\xec\xe4U`\x03\x04\xc1OKHy\xc7\x99D\x14\xb2\xc8\xcdD=\xb5?:\xd9`C\xb3\x02\x00\x87\xfa\xe3s+T\x04\x19\xaa\xc4J\x1e\x11s\x85\xab\xf02o\xa3D\x1e#\xc7av\x0e1p\xf4f\xcb\xed\x16?\x16\xe2=J7\xc4\xd0\xcao\x9f\xb8tjHLT\xb7\x04\xcf\x9e\xe3<\x10\xb6[f\x1e\x8crLV\xb7q\xf02\xc3\x1c%\x98\xe4|\xaf\x14\x17-\xc1G\xb0\xacb.\x1c>T\xf4\xfa\x84/\x13(\x15eY\xbd\xc7c\xfbS@\xe8F%j\xd8\x11\xf4\xe8\x03.\xb1n \xcf:\xe3\x9ad\xfc\xa2\x03{a\x88\x8d\xbc\xffQ\x00\x9e\x8bk\xa1\x88\xabg\xc5\x9bW\x12<\x98\xaaM:\xc5\xa9?\xf6\x05\x11ss\xf9\xa13XF\x89_\x13\xec\xa2\x85N9\x04\xd6z\xac\xc9EDL\x90D\xdd\x1au\xc6o!\xf1?\xbc\xa7\xe6\xd0N-\xaeI\x14\x1b\x95V\xf5\x9a\x02\xce\xb5\xd8\x07a\x0f\x14"Y\xfb\x83v+\xbe\x89\x85\x8a(\xe8G\xf2}{\x80\x9a\x80\xa0\x00\xac"9$(\rc8\xdbX\x13\xc9\xaa\x9c\x027\xf6\x1d\x1f\xc5\x14@fy\x9bT\xd9Hq\xf3\x02\x14Q\xce\x9017f\x8f\x8e6$IY\xe2JW"[i#vRZ\xd1\xcah\x12mZ\x04\x0e\tQ\xd3\xd0\xf6\x95rez\xcf\xfc\x8f\x02K\xfa\x1d\x9c\xd5\xd3\'_\x7f\x105\x97=\xa9#\x88L\x965c\'i\x82\xa4I\xa6\x9c\x15\xf3\xe8d\xe5\x9c\x14\xa5\x00>\xe9^s\xf8\x9a\x02/\x91\x8d\x9f\x85\x8f\xf2\x89\t\x07z\xd4\x11\xf6\x86E\xb3\xe0\xb7Kq&\xa1\xda\x98z\xb1\x0bg\xde\x03\x06\x03\x84\xd5\x82\xa2o\xee\x17\xde\x9a\x92f\xecCS\x94\x16\xf7\xeb\xd2Kn\xc7\xcf- \xd9.\x96\xd13\xdf\xe5\xb1`\xba^\xaa\xca2\x03\xc3Tg\x9cI\xa5\xe1\r\x9d0\xd5DSC\'\xed\xe81\xf8S;\xe6\x81\xab\x01\x0b\x0c\xcd\xa9z\x9e0\x8foa\x05\xda\xc7\xd8Kqg\t\xd4\xd7\xe4E\xdaP\n\x8ch\xa2\x00\x0bT\xbe\xaf\xc5X\xeb.\xb1\t\xe9\xd2j\xe3\x10\x8b\x9e\xcf\xcf\r`\xc6\xa4wx[\xe7\xf6\x98\xea%\xaa\xae%m\x9auS[\xfe\x9c\x0f\xc4\x14!u\xa9Y\xe4ou\xc4\xd0\x00\xe8G \xbfh\x91`V\xe7\x12\xd7\x039 K\x87\x18\xcc*\x16*r\xa3 \xff\x84\x93c\xe3\xb7\x16mX\xe8\x03\x19\xa0\xd7\x14w\xa3\xa0\xc9s\xf97\xafj\xc0R;<9k\xf7pV\xd7s>\x08\x89\t\xed\xe8\x085\x00U\x95\x83\xb6\x8b#\xb7\xae\x1a&J5$\x81\xd8\x86\xd2/r\xe8dE;\xfb\xfa\xc3V\x04\x03\xab=\x04\x17\x84\x8eN\x16\\Q\xd6\xdd\x8a\xe7C=lhb\x97\xfd\xa8o\xbbQ\x18\xf3\xd4\x18M\xe4Ny\xa4\xd8\x04\x80\x80*\xd9<d\x04\xeb\xb3\x89\x83\xf5OC\x0c\xd8uD\x03\xc3Rd\xa1C3\xc6\xe3\x1c\xedI\xb0\xcdRYoJ\xfdi\xee(\xbe~(\xd0\x08\x00C\xeeT\x8dD\xf6\xe6\x7f(\x02?C?\xd9\x853G\xfd\xc5\x05\xe5\x8b\x81\x9f\x89\x9d\\\x1b\x88\xc4g\xa3\xa8\xfa\xce\xc3)\x90\x0cA\xd2\xd7\x07Y\xe4\xfaP\x843G\x88\x90\x14\x89\xb9f\xacA4\xdd:\xa3\x99\xc9\xed\xd0\xf2\xea$\x99,\xa4\xe1,\x81\xb8\xcat!\xb3b\x9f\x1b\x06\x8d\x8e\xe8\xd9:\x08\xabzo\x82\x02\x18\x16dF\xaf\x03-p\x9d\xcc0\xe4\x8b\nXqq7Q\xaa\x01\xcb#\x17\xd3\xcenG\xa4\xc3\xd5\xc0\xb5(\x9dQ\xc1\x02\xedbuS\x8d8EV\xbar\x13\x8b\xe6\x08\x9dd\xe3\x00s\xebdp8b\xc6\xd3\x04\x05\x88\xc1h_\xf4#\xb7zo\x82\x02\x97\x19$Q\'\xde\xc43\xce\x03\xb9\x82L!\x17J\xfb\xd8\x0f\xf7\xa9V\x01\xde\xdb \x0f\xcb\x91d\xba\xaf\x07\np\xd5H\xcb\x0c!\xae\x1d&\xaaL\xbb\xed\xb2|\x00Gi\xc85\xc1Rk2\x0b\xe4\x1bp\xe0\xe7S\x00\x92\xcc\x96\x8d\xa029H\xde\x9f5\x01\xa2`\x80T\xc7\xce(\xee:\xb0\x02\xb8W\x00\xeb\x90d\x16\xd2\x12\x8b\xae\x83\xbd\xf1\xe0(\xe7>\xbd=\x08\xbc\xe8B\xd9$\xf4\xe5\xa9\x84\x9d\xe52\x9bN\x018Q\x93\x9er8r\x1f\x135D/\x89\xd3\x0c\xa7u\x99#v\x12\x00:.\x90%\xf8\xf4\x8d\x82\xe6\xd3D\x97\xcbK>1\xdc\xb9\xbb\xc6&\xb87E\x0e+\x05.\x13\x11v\xc3\xa4\x00\xfe*\xdc,0\x82\xcf\x7f5\xb1\xa7\xdd\xdd\xb5\xfdn\xde{\x13{v\x83\x1e\xc1\x80\xdf\xe2(\xae\xb6%\xb9T\x04\x934n\xb7\xef!V\x0c\xa1}d\xa1&x9\x8f\x02\xb5\x02\x03\xae\xd3\xca\xc5\x8a@\xe7\x8a\xeb\xe1j\x82\x87\xfbe\xecm4I\xaa\xf3`\x9c>\xc0\x1e+\xc9\xf8\x1c\xc0\xf0*\x80\x99\x84*=4\xb4C:\x18a\x1e(\x00\xea\xa7K\xe8\xbcz\x83\xd3\nT\x1e\xcd$\xcb\xc0\x18\xee\x9eQ\xa7\x06s\x1e\x08Iq\x99\x11-~,\xd8\x96\xa7H\xf0\x94CU\xe21H:\xde\xe6y\x04\x07\x83\xc8\xacb\'\xa5\x169\xf5(\xa6/}\xc6\x89B\x041+\xf8\x98g9\x06\xa7\x1b\x85\xaeCC\x9aA\x0e\x9bW\xfc\xdc4\x91\xc4\x8b\xa2\xcc\xe8\xb1\xe2\xd7\xbcLU\xc8/\xd7\x12\xa6\xd7\xcf\x83F\xa1\x8b\x15\xf3\xc6H\x85\xbd\xf1_\xbe\xd9\x97\xf8\x8ay\x12\xa6R\xe2!v5\xc1R[\x1c\x83SlXa\xaa\xf3e\xaarw_\x9f\x1d\rP\x0f\xc0.\x96d:\xf1\xaa\xf5\x1743s\x8d8L\xb2\xb2Iz\xa8\xc0\x03/{)\xc7\x05C\x014\xe9\x80\xe4\xcd\x1e\xa0\xaa\x9f& \x14\xe9&\xcb\xec\x81\xa6\xdf\x02\xea\x83\x98\x13\\h\x80&\x04\xe1\x86\xe8\x83E\x9b\x0e\xdb\xcf}\xa2\xf4\xd6# \x96$\xdc:{<\xab\xf5\x94\x03\x1eM\x92D?\xf4\xd4\xf5Q\x80\xecjq\xd4L\xefm\xb6\x02\x9b;\x19\xad\x01\x80\x03\x1e\xdb\\\xf4 \xadIi4\xd7\xb2\x87L7\x9e\x0fYW\xb2b\xabM&\x8a{\x1d\x9c\x1a\xa0\xf1\x87\x7f\x92\xf0D\xde\xffh\x82\x10\n\xachP;\x96x\xb9\x93\xbe]\xe0\xb7\xcfz\x0c.G\xeet\nT\x88\x19\xc5W<o\xe4\xb1\xdfN\xea\xc6Y\xaa\x01\x1f\xc2\xe3(\xa6\x80H\xe5\xa7\xf2\x9aw\x7f\x8cb\x82\x06N\xf2\xe4\x80\x92Z\xf1\x08\xa2\x00\xd9\xc8\xd2R\xe7\xfd1b\rC!C\xf6&$7y\xe6\xd8I(O\x15#z\x017}^\x07\xa4mO\xc5Ny\xb1NO)\xf0-\xc0\xad\xcd\r\x8clCz6q\x1dr\xe8M\x8b#v\xe4\x15\xe7A\xdev\xbc\x86\xaf\x89*\\\x1b\xff(\xd0\xa7x\x0fp\x05\xad\x19\xf7\x85\n\x14E\xc4\xb6\xd4\xb7k\\r\x14HH\x91\x19\x0e\xc4E\xe5\xbe5(\xbd\xea\xbaXr8HU\x03\x1c\x1c<\xb4\xdaK\xacA\xd9E\xe5\x8a\xdcn\xd7TcA\xe8Y=r4\x0f\xb2D\x00\x85\x86\xe5k\x8e\xe7\x9a\xa4\x062P\x98\xea\xbd\xde\xcf%\xd7 \x1a\xc3m\xc0)7\x7f\xfc\x0f\xf7>\x14\xfcr[|\xff\xa9>&J4\xddb]\xae\xe3s\x1d\xb8\x1a*\xf8\xc9\xcc\xc3\\7\xf3\x9c\xf1|\xa8\xe2\xe9E\xef!#\xa2\x99v\x9cj,\xf3jt\x1f\xb0\xaa\xae\x1a\'\x8a\xf0\xcc\x14\r/\xa1\xe66{8\x8aq\xc3\x02\xe9C\r\xed\xaa\xa1?\x8c\x1c1\x8a\x08\x96\x00\xb0p\x98\xc7\xdb\xcdd\x11\xb9\xb40\x18\xc4\xab\xf2c\x98\xca\xcaf[Z8{\xc6\x17\x8a\xd5P\xc5\x06F@\xa8\xb4\x7f\xf5a\xc1\x03f\t\xe0\xb5\xc4\xad\xa7\x02d\xc9\xbd\xc4\x8e4K\x9c\x87\xcb\xf8o\x80~\r\xc2\xdd\x9d\x0f\xe4[\x80G\xfd6\xc2\xd2\xfd\xd8\x9b\xbc/j\x13b\x1f.m\xe7\xd8\xff\x140\x9d0\x13\xfa\xde+\x8e"\x93!\x9fA&\xcfk\xe3\xf4\x95\xff\xd5I"\x1b\xc6$\xd1]\x9a\xc9\xeb\xd3\x07\xe8<.\x93u\x1a\xa3F\xa8A\x1a\xc1\xdc\xea\xa2_\x1d\x8e\xca\xefS`Y8\x9bPr\xf1\x10\x8b\xf2!\xf2\x1d\x02\xc3\x0f\xf2\xb8\x1e\xeb!\t\xe6\xc1<@\xd3=\xcb\xe3R\xd3\xcd+\xf7#\xae\xb3\xdc\x1d\xd2\xec4\xb1\x93r\'\xc1h\xec\xe2 \x9a\x9f\x02d\x87L\xa1\xc4\xfb\x8c\xe6\x01\xe2\x14\r\xfb@O\xba\x19\xfcr\xa7\xc0$\x8f\x7f\t\xeea\x94\x02\xb7\x89\x92zE\x93r\x96\xc5\x16w\x0bkRM\\\xff\xf5\xfe\xa8\xc3\x855\xa9\x1a&!\xb3l\xfc\xcdq\xc9\xa9\xc0H[a}\x1c\x99.l\xa7\x1f\x19X\xcbb\x8b\xab\xbe\xcb\xfeG\x81\xd2\x04o\xc0\x9d\xeb\xc9\xbe>\x05\x1aZK\xa2\xa8Jv\x88\xb9Q\xd0\x04w\xcd\xb6\x93\xc6S3}\nT\x0b\xd3 u\xdcvlB> \xa5\x99\x90\xc7\xb1]\x00\xf4S\xa0I\x0e\xed%&\x8a\x19-\xd2\x97\x04JK6\xec\xc1\xb4gT\x0b\x05\x1a\x05$\x89|0\x9c\xf7\xf5@\x81|\x18E\xd0\xbe\xcd+~\x0b\x1cwd\xb2%\xcb}\xa8\xe1R\xb3\x02,\xb9da\xdc\x9a\xe3T\x0fz\xdf\xf4\x8c*R,\xf5\xb7\xbf\n,\x1e/\nW\xa5w\x9e\xe1\x08z\xf1\xde$v:\xedk\xb6\xf4\x8f&V\xb6\xec*\xa9\xdf\xad\xb0\xf5\xa8a,\xa3\xea\xda\xa0\xfe\x1e\x1f\x8b\x1a\x9a\x11\x8e\t@\xf9X\x0f\xd4\x00PD\xb1\xc5\x93\xcf\x1b\x0bL\xdcDJ\xf8\xdd\xbf\xa3\xf8[@V\xa01\x8a\xe8c\xcd;\xc2\xeaS\x80[\xad\x19\x93\x86O\xd8Qx\x8c\x029\x19\xde\xbe\x07 \xd9\xa9af\xc2\x92\xaf\xc5\x93\xaf\xcf\xb8h%c\xd0\x14\xc6\xe5\xf2v\x08\xedo\rI\xeb\x01\x96\x07\x13\xcf\x1d\xa1\x0f\xd7m\xba\xe4\x96o\xeb\xbd\x1e\xdf\x82\x1ax\x92\x13R\xbf\xce\xfc\xde\xfd\x9d%t\xd3\xd8\xb2\xc4\xc8g)\xf9\xb1\x1e(`L}\xd0\x9a\x8e\x12\xedI\xc0K\xd7\x9d\xc7\xee\xee_\xa6\x9d\x16\x9b\x00\xf5\x9c\xc1\x07\x9d\x07\xa9[\x0f\xb8\xfeXQY\xcf\xa8_Vr\xe8$q^^\xac\xc5\x85/?\x05&\x9e\x9a\xa1\x84\xdf\xe9n\x9cO\'\x87\xd4\x16^Jx\xf1 \xcfO\x13E\x91b1\x81\xa7\x16\x0b\xf0\xac\xc6a\x9f-\xb3)\xcdg\x81\xabs\xdbhO\xf8\x15\xef\xee\x17\xf2\xa2\x92\xc5\xc4\\\xea?`\xe1\xad\xc0\xb5\xa1Z6\x00\xd5\xf2Y\x03\x7f\xa7\x89\x85\x8c2P\xac|\xc0*\xf7\xbb\x9b&\xae\x85 \xa8\t\x1a\xda\xeb\xb1\xa2\xe0\x8d\xc2K\x9c\xec\x9d5\x1f\x1b\x87\x02\xbc@d\x89M\x0f^:?\xd7)\x08\xbb\x93\xd1\\8\x16\xcdO\x81\xeb$U:^\xfal^wN\x1a\x86S\xd8\x83,\xa36\xce\x03\x05\x12\x9eI\xebC\x8bw7\x05\x16\xe7\x1f\xc3\xe4\xd9<\xe30\x05v%\xd2\xf5Z\xf0&\xad\x11?\x16\xaa\xb2\x9c\xf3G#\xd79\x0f?\x05Vkv\x98\x93*\xb6c\'\x91{!\xce\xab$\xf4mW\xb3\xfbX\xbc\xf1&L\x84\'\xa6V\xe3LBl-6\xa3\xeb\xc6q\xea\xdb\xf7\x1a8:\x96\xd1]\xf4\x1a\xef\x0bjH]\x07) O\xcf\xc5q\x9aH\xb0\xbe\x95C5\xf1\x98\x87\x8c;\xbe(\r-I\xac(.Z\xfa\x00$\x99\x83tD\x04f\xf9\x02\xd1I+\xc8l\xb0r\xc7&\xbd>\x05\xf6\xecF\r\xdd=a\xe9\xa7\x86\xb69\x1a\xae\x82c<\xaf$\xd5 2d\x03\x8a8\x0f\xe7\xb7\xc0\xac\xbb(Y\xe6 \x07j\xe8$M\x803\xe7=V\xe3\xbeP\x81)n\xd8\x92\xec\x19\xe1\xbf\x85\x01\xf2\xe7\x96\xf1O\xfc\xefq\x14k\x98M\x14\xd9\x0b\xafs4\xf6\xf8\x9a\xab\xda\x8d\x83\x90w\x19\xa1\x93\xfa\x16Cq\x7f\xd8\x1br\x9dq&E\xd7^,\xde\x9d\x8eZ\xe2\xfdc\xe9sC\x15\xc2c(\xd7\x9fyp\xaba$\xf8\x80D\xb3y\xf2\x16\xef\x8bV\x05\x96N\x18\x88l\x7f\xd8\x03W\x00\x8c\t\x08\x02#\xa2\x0b\x1f\x8bQ,\xdd\xddK\xd0\xc5x\x98\x9b\xda\xd1\xb6{\x13\xd4K\xfa\xc7Dm\x02\xfa[dW\x1e`\xf9\x19f6\xffCn\xa2v\r\xabZ\xfb"\xab\x89\x05\x8a<\xe5\x7f\xcd\xc3\x94\xd1+\xc2\x10\x87\xd0\xfe\x9er\xa5\n\r\x0b\x99\xe6\xda\xe1\xeeV\x81\xbc\x85\xa7E3~\xe68L\xe9V\x1f\x1e\xad\xd6\x02\x8a\xe3\x14\xe0c\xc8\xb3\x07c\xc0\x8a\xa3\x10\x18~\x01\xda\x99\x1c\xc8\xad\xc5QP\xc3\x18F\x94\x81g<\x1a\xde*\x003\xed\xc1h\x8d\xf8\xac\xd6Y\x9d\x90\x00\x10qi`\xc0\xfe\xf4a\xca\xa6E\x12\xba\xaf\x14\xd7\x03\xf3\x00\x91\xde\xbee\xe3>f\xd2(.\t\xef\xcd>\xe2\xaa\xe6\xce\x82cgI\x88\xcf"\xc5\xae\x86*D\xae\xd1\xe8\x81Q\x88O{\xbb\xb3\xca0\xa3w\xfac\xf0S /=@\xc8\x11\xe9\x9eM\xf4\xd3\x074\xa7\xa6\xdd\xdd;\x9a\xcd\x14Hs)\x01\\\x8f\xa5\xc7<\xa8\x80A\x13\xa1\xca\xf5\xbc(\x9fN\xc2\xa9\xa2\xab9\xf9\xcc\xe8\xcf\xed\xbf1\x03\x93T\x0b\xfaLq\x98Mr\xccx\xbc;\xf8\xcat\'\x0b\xfd\xd8Q\x03M\xd7\xfc\x9a\ns\xae\xb87)\xc0#\x88\x00\xe8\x96\xa6\xba\xbfX\xd5\x04\xfa7\xc9\xe4V\x1f\xb6\x9cL\xb5*\xb6@a\xffz\xf4\x1e\xfcY\x13I\x9f{\x1e\xc9\xb6\x19\xfb\xa0\x84\x03\x05\xa3\xed[<\x0b\x00o\x12\xeb\xd1\xee\x8f\x83\x94N\xc2I\x02!\xe18\xc2s\xeesw,\x90t\xbcj\xc5r\x06\xddDI\xbdc\xc9\x83A\xd2\xaeg\x98\xf9\x98\xcd\xd5\n\x90TXj\x9c\x07\x15\xc8\xf6:\xa8\x11(\xf2\xe9\x03q\x89j8\x90\xd6\xe30\xf5:H\xe6D\x05\xc4\xf58\xc4>}\x18\xe6\x97\xeb%~,\xd50\x8a\xe5\xd2\xb6\x7f\\\xac\xf4\x81\xca\xb7\x04\xdf\xd7\xc3\x1d\xadW\x12\x81?\xe0\x91\xf5PC\xdf\xedj\xbd\xf5v\xd5c\x10CdD\x9bV\xcf\xc9\x8d+\xeb%\r\xdd\xec\x90\xc9\x9f&\xe0\xdf\x95lZ}\xaf\x1a\xdeYj\x024\x1b\x8f N\xa2\xc7\x9a\x14\r\x10G$\x0f\xd2\xfe{\xeb\xdd\x9b\x18\xc5\x0esp3\xf3\xb1/xN\x82\xe5\xc7\xdd\xc2\x936\xc4P\xf4\xee\x1e\xc2\xbbX\xf2u\x8ev\xb5\xe45q\xc8q\xda\x1bGKhb\x92\xb6\xbc\xf5-\x10\xb0\xcd=n=\xde\xfe+%{>\xb4\xdf\tso\xa2\xb1\x94\xc4s\xff\xaf\xcf\xcd\xd3\x1e\xb7\x01\xb7^o\xbf,uW\xc3\xaez>\x00\x8f\\%\xde\x9b\x0c\x93\xfc\xad,\xabx.G\x99~\xdc,\xb5\xe9)\xc7y[\xf3\x8a_\x13GM\x91+8\x1b\xb1Z\xdc\x17\xb8Y\xb4\xaf_\n\x08\xb5\xc7\xbe\xa0\x86m\x9e\x1c\xfc0\xf31\n\xb9z\x86h\r\xc0\xf4\x96\x1a\x8f\xc1u\\\x1c\xdb\x8c\x9c\xfc\xf8\xdcr75\xdd\x17\n\x1d\xc6P\x11\x0e\xabE\x9e\xeez\x91\xe7\xe990?\x1e\xad\xce\xe65f\xb2w\x7f\x1c \xb8\xbc\xc40e\x0cL}\xfe\xa3\x06h\x97\x15\x00-\x07\xba\xdcb\x01\xe9\x9c\xc8\xcb\xf8^\xd1\xb6W\x1f`\xc9\xad\xd0t\xafw\x9f\xf1k\x12B\xcev\xc2pw\x97\xed?\x96\xf9\'!\xca\xa8"n\xdd)\\\xcd\xa6\xaeK\xaaK3\xc5\xa5V\xffQ\xc3\x06)\xb7\xc4\x95[w\xf7}\xb0\x02\\\x07\xeb\xb0\xe4\xcd\x7f\xf5\x01\'\xc9u\xca\xe1D\x99\xd5\xfb\xc4$n\x95\x08}pV\x97\x1bO\xce\xdf\xcdG:\x0b\x00\x8f\x17\xcc\xea;\xba\xa3\xcd\xdb\xdc\x8b\x11\xbf\xa3\x9f7b\'\xb3R\\0\xbc\xe7\x84\xdc\xa5\x85\xaf\xa9\x02\xd0\x00\x1e\xaf\x9a\xcf\xae\xfax\xbcIS\xab\x92\x01\xca\x0e%~\xf3\xba\x83\n\xc6\xa1\x95\xf6c\xaa\xe5\xb7oJ!G\xb2,\xad\xd8I\xc5\x0e\xaaIK\xec \x0c\xf1\x8b\x1dL\xcb\xc7\xe9\xf3\x17}x\xddC\x03-)\xd3\x8d\x97Z\x8c\xb9\xab\x89\xab\x13k\x9c\xd8A\xbcX\x85T\xc7\xd9\x04\x9f\x18P\x8dV\xfc\x1bGl\xe4\x04\xc2\'\xf0\x9fq8(z\xa8\x01l\x16\x9a\x8f\xf4\xb1GG\x8d"A\xe90\x0e\xa5\xf3\xc6q\xa3\x00\xd4x\x9d\x0b@N\x16D\xdf\xd9\xdf8\x7f\'\x9e\x85\xb9\x88\xbe\x9cy\xdd\xddDQ\x00y\x9cl\xec\r#\x1e\xc5\nxA6\xd0\xe4\x0b\xea. \xfe\x8d\xcaq\xb9\'\xb3\xabs\x8b\xc3lJ\r\xb5T\x97\xfc|\x1d\x9c\xe0\xe3\x12Y\x07i\xe03\x9a\xee*`\xbcjR!\x1f+\xf6\x81\x02p\x9ef\xc57K]\xfe\xac\xb6\xf0\xe5*]\xabz\xbcW\x9bq\x1e\xa8\x01St\x8a\xac\xc3\xb4\xb3\xdd<0\xc5\xed\x18\xbdu\xbf\xebc\xc9\r\x1d\x7f\xda\x9b\xf8sg8H-\x08\xbb\x86\xbd\x16\xa5\xfa\x16GA\rK\xc4\xce\xf0\x8a\xac]\xe2\x9a\xa4\x0f\xa4\xf3&\xa3\xf3\x9f\x8f}\x01\xe19\'\x10A\x16\x13\xd9\x0e5\x10R\xc7R\x93\xa3\xe2\xba\x99g\x9c\xea\x13\xceF\xf9\x9a \xcb\xd8\xc1t\x17e:\x84\x08\xc5\x04|\x1f.P\xabA.?\x91\xae?\x97\xdcB)ab\xf4\x83\xfeI5>\x8a\x01\x06\xe0\xe3\xa1\x06\xb1\xa7\xf5\xf0\x00\xc9\xc2\xaa\x89\xf9\xba\xc2 \xed\x13v\x0e8\x01O\xcfux\x01\x13]y\xc4y\xc0\x05\xbc2\xc6?\x99.\xa3<\xe6\xe12\x97a\x7fi&\xcf\xbdS\x89M\xa8\x06\xe9\x80\x00r\x9c;\xbeX\x81Xp]\x94$\x8e\xbb\xb6k\x9c\x07q\x88\x0b>\xbdA\xa2\xee8\x93\xc2\xdb\x035\xd9"%H\x8f\xadW\xecB\xe9\xa6\xe2\x91\x8d\x0f\xe4\xbe\xec\r\x8b\xb2\xed\xac\xbe.\xbf\x16\x9df\x14\x18\x12T\xc3\xc5\xd1\xbc7\xe9\x03\x98\x99"K\xb7\x14\x8f\x19\xdc\xf2\xa2L\x87{\xa6\x0f#\x15\xce\xe1\xe6\xa5\xc0\xd4\x8b\xb6Hnt8\xa7\xd9\x07\xf6#\xf2\x86\xady\xe8=\xc5>\x08\x9b\x94\x94<\x05jg\xe4pN\n@\xb5\x872\x9b\xb6^Aa\xebQ\xe0z\xfd\xc8L\xe2\xa1\xe5\x89\xdf\r\xa3U\x90\xe6C^\x13a\xa6\x08\x13\x15\xca\x0b\x13\xe6\xba`\t\xeb\xb7\xf9h\xe2:\x1f\xf5\\\x06b\x81\x95\x14}A`\xd5jS\xbe\x81\xb8\xc4{\xbc\x9a\xc5\x89\xba%\xd5\xc6#b\xd6\x16\x87\xa9\xcc.\xa3\x03j\xe5\xe6\xfa\xfb\xbb\xa1\xfe\xc4\x9b\xa2gT}\x97\x80\xa7\xa5@I\xc3^I\x90\\\x95\x14\x9b\xe0\x8cNy\x18]\xd8\x0e\x04t\x07\xdc\x98\xc5\x14b\xec\xb2+\x1eA\x80\x1b\xb3q\x15]\x8f\xa1\xf7^-N\xf5\x14\xf6\x02\xc1\x94\xc63\xa4E\xe7\xa1`\xa2C\xff\xd1\x14}\x88F\x8et/x\x88\x02v\xed7X\xe0\xdf\r\xec\x8a\x1bF9\x10\xebl=7\x0f8\x05\x04\xeeVr\xc4N\xf1\xe6\x05O\x0b\xcbx\x81\x9f\x16{\xf31\xd5\xe8\x0c\x02\x8c\xcaR,\xac\xe91\xd5\xc0\xe9Y\xd5\xe3:\xcc\xeb!-\xb9OTU8;\x89t\x1d:\xdf\x19\xcf(\x15H\xd0\x80]\x05\xae/\xb2\x038\xe1%b\xe7&\xb6\x02\xa4Hz\x0fh\x16\xb0\xcd\x10\xaf\xf1\xd6\xc5\xc5\xb1}"\xdb\x01?K\x8be\x9a\x04\xcf\x8c\xa7\x1c\x08m\x14!R\xc3w~"b\xf7\x8fU\x05I\xbcZ\xb8N}\xfc\xfa%\x00fT\xc30\xa0-X\xf7\\\x1f\xa3\x109\x03\xc9\rb\xc0n\x8e9\xe1\x833\x17\xe0\xbeI\x1ek\xac\x1a;\x89h\x0b\xaf\x06\x13l\x9d3\x06Y\x00\x98B-\xdf\x8c:\xdd\x18\xea\xee\xee\xc7\xda\xcd4\x19d\x15\xb1hs\xec\x832\xdc\x84\x97\xe3)\x94\x9c$\xd3_U\x1f\nXv\xf8\xbcq\xa2vwFU\x83\xf4w\x88\xb8\x9a\x89\x19ew\x90V\xcddC\xfa.\xf3\xde\x04O\xe6\xbc\xeeU3\xd9\x96D@_K:\xe65\xd6\x90\x95\x7f\xb2\xa0\n\xc7\xc8\xe95\xd6\x90\xcd\xfd\x9a ~\xbfjh\xce\xe3]\xb5\xe4\x96T\xb7\x95c}\x13\xe8\xfc\xd6\x90L\x06\t\xfav1\x8e\xa4\xd8\x87d\x7fI\xfe"\xbe\x14\x9f\xe2QO\x1e\n\xee4\x98~1\x02\x1c\x8a\xc3\n`\xf3\xd6kU7\xd9\xd7%\x8c\x02.q\x0c\xcd\x05\xd7\xfe>W\xf3}\x14j\x02\xd7g\x93\xdb-W\xb77\xabe\xd3\x00\x9c"\x83\x03\xbe\x10\xcf\x0fSu>\x94\xde,\x1f\x87\x19/+\xcc\x83\xd8\xc8\x8f\xa03\xfe\xbd\xba\xc3<\xa8\x86,\xb9v\x05\x82\x9cwQ\x05\xa68\xac\xf8\x16\xd0pNw\xa1\xa8\x89\x89\xa7W1E,\xdb\xbazl\x82\x1a\xb6\\<P\xa2\xceT\xe2(\xa6\xb8\x17\xd88|\xd5\xe10{* \xe4\xa5\xc0\x8d,\x9c\xea,R5!i\xf0\xac\x03\x04\xfd,\x9fvtj\x00\x05{M\xd4\x04\xb9\xbb\xe2\xaa\xa6\x00L"\xcax\x03\xa3\xe1\xec\xea\xaa+\xa9b\xab^\x9f\x9b\xf0_u\xf7\xc5\x9f\x15\xb8\xccn\xd1\x94\x0f\xa9\x91\xaf\xd8D\xc77:8a\xf0\x187O\xef`\x05\nZ\xaf\xa4\xfc\x90"\xe6=\xde\xd5t@\xb8\xf6LX\xaaZ\xae\xbd\x9b\xc9\xa6\xd0\xa9\x12]\x1d\xd2\xcc\xd5@\x04dZ0\xda\xc3eO\r\'\n\x83\xa12S\x8f\x8bV\xa8?\x01#\x04\xd5H\x8fEK\xe7\xe0+\xc5\xc1\xcf\x84>FQ-\x01~\x08-~\x9d#-\xf6\x01\x1b\x0e\xd3\x1d\xad\xe4"\xbe\xff\xd0\x07\xa1\xc4\xa7\xc4\xb5\x810=\xfb\x80\x8c\x81%\xc0\x13\x9aO;\xc5&\x00\xa2W0\x05/i\x84\xd6x>PC\xbf\xee,r\xc4\x08\xbdy\x19\xc1O\x01\twK\xafy\xfb\xbc\xc5j\xe6"\xfc\xd7\xa9\xc9\x8e\xd8\xe3\x1f\x05H`C\x84\x00\x80e\xf1\n\\\xd5\x80\xe8\x82EsN\xe6\x83\x12\xcf\xf7>(\xce{5\xc1\x99\xcd\xb2\x7f|\xcdlh\x1ed.\xa4a\xf5\xd8\x9b\xa2<U\xe4\xa3\xefr#M\xbd\x15(\x88\xba\xcd\xae\xcc\xbf\xe9\x05\x95\xaa\x11\x9e\x93\x97\x94\xb6\x12\x97\x92\x93\xb6\xfc\xb3\x02\x8d\x9c\xa7).\x8aCx>\xef\xa3\x10\xaf\x9a\xd8m\xa4\xdf\xbbg\xd8z<@\xa4\x06\xb9\x95\xc05<\ro\xd5\x0b\xa5+\xf3\x89oB\n\x98\x03\'\x9c\x02\x93L\x9e%\xcd\xc7\x80e\xb5&\xa0\xe7n\x08\x8d\x91\x06\xfe\xb8\xb3xgA\xf8\xdc9\xed?\x08\xed\xfb\xaa\xe6\xb5H\xa2o\xcaJ\xa2\x9an\x14\x9f\x02\xd0\xc2\x88\x85\xbb\x1e\xd8\xcf\xfd\x8c\xd2s\xf2:\xa2\xf1\xc3\xc0\xac\xd0Z\x98(\x14\xb8\x00g 4&B\xf0\x15\'\n\xca\xf4ez(P\x13xZ\xa4jT\xe1\xd0\x95\xee*\t\x9e:k\xac\x01.q\xc3=\x80L\xf6"\x1d\x9f\x1ax5\xb7c\xaa8e\x99?\xabar\xfbO\xc9\x1a\x9c\xd7\xa2\x1b\x05b\x0c\xc4\x16 ~\x87\xcd\xa3\xc6oA\x1c\xab\x89\x81\x0b\xe0~w\xe0\xc6\xd7)\x00\xadR\xa6\x0f\xe5\xbcq\\\'\xb9/\xf0G\x91c^\xc3a\xfe)\x90\x8d\xba\x0e6\x9d\x91\xe2\xaa\x16kA\xb5\xe7$\\\x1b=\x9e\xf6\xe2\x1c\x80\x96\xfd\x04\x17\x1e\xb7\x9e\x91\x8d7{\xeb\xe1\x02\xcdq\x98\xec\xa8\x83\xb8K\xf8R\xef\xd0\xa3_\r\xbd\x9bB\xdfA\xb3\xdc\x8f \x91\x8dW\x11\xb7*\x1b\xd5\x0b[W\xf3hm\x91WA\xcd\xb4~I"\xdf\x1a\x1a7\x8e\x88\xbe\xb3<_-\xf6\x01U<\xe4\x9a\xc9\x80D\xfdn\xc5Q4\xa4\x0c\x9b\x89\x84\x92\xde\xdc\xe2<P@\xe9#\xd8t\xdd\x8f\xe2S\xc3\x90v\xa5\x16\xcctHTuR\xa4gb\x01\x13,\xc83\xbbVC\x89\xa3\r\xbcu5]\xa6m\x8a\xa3\x90,u6\xcd\x05\xec\xa8\x167/5\xa0\x03\xc2a\xdet\x90\x84a\x8a45s\xda\xc3%\x9cS4\x9bq\xc3v\x04\'\xf7\xb5\xfc1\x86\x1e\xf3P\xc44\xa4(\x8cR\xed\xe3\x95\x94\xa5U\x84\x9a\xb4\xa5xx\x02\x99O\rU\xd9\x13[\x08\xac\xc7z\x90\xc4\x06v\xa0\x80\x85\xd53\x1eW9\xb4\x17.\x7fx\x9b\xb1a\xcac_\x08\xa3\x06\xd6\xeeE\x84\xa4\x95xw[\x01\xe4d\x95\x97d\x00\xec\xe2\x9b\xd8\xbc\x0e\xd0\xe0 S\xbc=\xb6\xbf\npi\xc9a5||\xf3\xd3\xc9)\x06.\xce\xcb\xe4\xc9c\xabq\xf5L\x88iM4\xd5\xb2\x0eg,\x00\xf5\xca\x12\xbc\xa1\xba\x13F}\x00\xfc-eNe8\x19mZ\xbbo\x1c\n\xa0p.~\xfb\xfd#v\xfe\xce\xc3\xd5\xc4\x02)#\x9a\xee\xfc^#\xce$\xf64\xac\x04\xdc\xc0\xa5\xbc\xbd\xde\xe2)\xb0I\xbb\xce\x06$\xcb\xeb\x1f\xc3\xec\xcd\x042H_\xeca\x1e\xa4\x11\\\xc1\x8fK#\xf7\xe4w\xdf\x87\xf9\xa2\x00\x98\xc4\xa6\x84>\xcb\xa6\xb9\rS5\xb4.\xb5\x82\x85\x95\x90\xa3\xb9\xf8\xd2\xf0\xa0\xb6\x95\xabg\xad\xb0hM\n\xb9\x9b\xba.\xb9\xb4\xb5\x84e\xaf>H-Z\xb9\x93s\xc4yP\x81*\x14\x87\xec\x87\x15\x97\xfd\x8b{\x93\x87$6m\xb9\xf1\xf4~kX\xa2\x9d\x15\x03\x15\xa0\xb7\xe1\xa2Q\xa7\x86\xbd\x8c@F\xccK)\xce\xe4\x12!\x80\x12\x1bA\xd4\xf4\xc7DQ\x00e\xde|\x90\x03\xf1ZT\x13\xd3\x80\xe8\x05\xc4m\x8f\x13E\x01\xd2\xec\xb2\x92m\x7f\x00\x89{\x81\x85B/\x1a\xb9\xed(\x89\xc4\x1a\xa6\xd4/!\xd1=\xf6\xa4\x1b\xc5\xe41\x08\xcc\xed\x05T-9\xea\x95o\x81dr\xcc\xa8\xb1\xa7\x11\'\x8a\x02K\xa2N\x12+\xc8\x0e qjh0\x8d\x99XI\xf1\xc8\xa2S\x00f\xa5\x0f\xa3H\x89\x1bGM$\xc5/\xae\xcd\xdb\xdf{\xc5aR@\xe4\xd9\xd7<@\xc3\xdb\xc2\xce\xa2\x86\xc9\xf3@\xae\x8e\x16\x92\x02>M\x80\x82\x07z\xb4O\xb2\x8c\xeb\xe4P\xf8\x16/\xab\xd2\xafZx5\xab\xc0\x14\xd9\x08\xce\xf5\x93\xc9\xd2\xee}0\xce&{\x88\xa5\x03\x1bv}\xa0\x06\xd1\xe4\xc9/W<g\xf2\xa7\t\xd2\x8d\xb7t@\x8aGX\x9d\x1aV=\xd9\xd9\xf3\xe8\xeb\x95\xc7(v\x17\x1a\xf6\x9a\xc8\xbd\xc3\xbdi5\x88+\x18n\x16\x8f3\xff\xf6\x01\x8b\xda\x1cV\xad=\x16\xad\xe6\x01\x1dUI:\xa6\x1e\x0f\xf3W\'\xc0!\x04*\x12\xb8\xadD\x1b\x86\x02<\xcc\xfb\x94F\xcfZ\x8f\x89\xe2\xd5\xdcM\xb8\x96\xeb \xcd8Q\xbc\x9a\xc9\xe7\xdb\xba\xfd\xfb\xa8\xb1\x93W\x13xhd\x1e\\G\xd9\x0en\x16\n\xf4\xa2[]\xde\xa45\x92w/\x18\xaa\xa7\xd0}9j\xdaz,\x18h\xb2\xb8h\xaa\xfc1\xd5S\xc7\xd7\x0fZ\xfe2\xfaeO\x1d\xd6\xe5\xeak\x10\x19\x1a\xc9t@=s\n\x96\x185\xe0}\xbc\xa6\x18\xb6\xff6\x1f\xf3@\xf4\x05,\x8e\xe8\x99\x8f\xfcn\xf15 2Z\xa1\x14\xe0\x85\xe2\x02\xc1\xea\x03\x90\x82\x059\x15\xce\xf5\xfav\xec\xd3\xaaA\x98\x03R\x17\xe8\xc3avu}PzI\xaa\xa0\x82A\xb4?\x1cV\xaa\xa1\x83\xdfz)\xf3\xc7\xd1S\xdf\xfa ~\xfbm\xbcba\x1e(0[\x17\xfdl:x\xfb\x11\xfb0\xa0\xca\xc02o\xef\x14m\x98\xeb\xf7.C>\x90B"\xdb\xec\xb1\x0f\x14H\x06\xc0F\x91\xd1\xe55\xbfN\r)\x9f\xd3\x1e~F\x17\x84\xb5\x1a\xd6N\xba\x16Q\xa8{\xbbw\xf7\xa7\x86\x82\x1f\xe6$O\xb9\x84\x9do\x13\xe3\x14\xb8\x8e\xda^\xe2\xaa\xbe\x9a\xb8\x8e \x93|%\x9f\xed\xb1hU\xc3\x006\x9c\xe7\xdd\x02\xb97\x91\xbb6o&e\xae<\xd6\x03\x9d\xe4\x8c\xca6\n\x07VQ\x01\x9e\xb2\x89|~\xf0\xd5\xed\xc7\xcc\xf6mB\x05\x8ai\r\xf4mS\xed&*\xebu\x90\xa1\xa7\x06L\xdeZ<\xc4(p\x1d>|n\xe0\x8f>\x1f\xe74q\x15\x80\x13\xb5B\x81[g\\\x0f\xd6I\x18\xf2/S\xa7\xbe\xd7\x8e\x13E\x81J\x1a\x0c4\xdd\xd5\xbf\x92\xfe>\xa3\xc8]\xec\xd3\xc8\xc2y\xc1\xf7*\x10x\'\xe4\xde\xba\xc8:vrr\xed\xa7@\x83C|I\xfb\xd2b\xcd\xf7\x99|%!r\x91\x8aoH\r\xd4hG\xbd\xe0\\(X\xdc\x8a>t\xaf\xbe}\x9a\x18\x13\x8a\xbe\xeb\xbc\xe4u\x1d\x1c\xfb\xd6\x04\x16\xab\xc9s\xe7\xf4\xb8y1\xb8G\x11W\x0f\x18\xf0\xe8\x86\xb5&\x18\x05B\xbe\x809\xe2\x85\xa2\x99,8P\xec\xbdY\xe2<\xd8T\xe3\xf5\x82\xdc){\xb4\xfco\xc1\x0c}n\x8e\xbb\x1cW\xb5>\xf7u\xbeq\x04\x01o\xea\xd1\xae\xd6\x82\x11\xc1=\x1f\xab\x05\xa6\xdfO\r\xdb0\xff\xf3\x93\x02\x96C\x81\xebR\xd3\x9a\xbc\xec\x84w\xf4\xf4\x9e\x1a\x88Kr\x98\xb7w\n\xfe\x873\x8a\xa9\x15\x85i\xbe\xe3\x9a\xd4\xf6\x07.Kd\x0cwR\xf4\xf4\xea\x00!l\x8f\x83\x7f\xed\xa7\rc\xdb\x1f\x8e*)\x05\x14\x8f\xaf\xb6&\xd6\xcc\xa6\x87\x82\x13\xc1\x91\xe0}\x8f\xa0dih$\x1e\xcc\x1d\x0esj\xd8P\xc7H\x9e:y\xf1\x9a\xcf\xf9P\xb9\x07`X\xd1\x8b4l\x9c?\xf1&\x01\t\xe0\xac>\x00\xcb\x19:\xb9\xd2I\xa6\xdb\xfbG\x91}/p\xb5!\xb0\x8a6\xc6\xf8W\rD\x80\xb3\x89\x8c?\x0e\x10\xbbq$\xeb\x00\x82\xc0/\x98[\x01\xd1\xb6\xb3\x81J4\x0fT`4\x1db$&\xb8l\x9a\xdb\x8dcl\xe4\xe5@\xb0\xdc\xb2\x17\xbf\x1e\xd1\xd3\x17\xa0\xd9\xb6\xe21h\x17+\x90\\\x04S\xe6\x0f\xb1\xef\xfa "bC7\xb9\x14\xb0o\x81U\x94c\x0e\x9d^\x8fW\xb3\rS\xec\xd3\x02s\xe5\x1a\xb6\xbf\x8d\x82\xaf\x05\xf3s5\x0c\xc6\x8c\x05\x9a\xf8\xed\x8b0\x18\xf9_\xf3p\x99\x8b\x9c\xb4`\x10j\x8d[\x0f3\x89\x90@\x97\x99\xd4K\xf4\xcb\xfd5Qt\xe1L/\xc0bZ\x8cF\x01\x02\xa7\xf7\xab@Np\xf8\xa3\xdc\xb2\xbf\x8c\x1c\xf1S\xf20\xadr\xa6\x86\xafI\x013U\xd1K(\xab\xc5\x994S\xad\x11|K\x9f\xfc\xac\xe6\x0b\x80\xc4\x03QD\xa8\xb5\xb4\xc7\xeen:\x82\xe1t+p\xd9=\xde\xfe\x7f\xed\x0f@N\x92k\x1c\xbf\xdd\x0c^\x94?i\xc2\ny)I\xc7\xf9\xd8\x17\xd8\xd5]D\x00<ykz|\x0b\xec\xea\xac \x0b\x90\xbc\xe4X\x97?5p\xeb/\x9c\xcahK?\x16LG\xd6a\xbe\xc5\xd4\xd7O2~\xf6\x05\xaa\xf2\x96\xca\x89-\xc6\xd0\x00f3\xc9\xfa\xb0\x05*\x8a\xf9\xd8\xbc\xdcUI\x867{|\xed\xe8\x13c\x14R\x8c("\x1c\xeb\xe9\xb1\xf5\xe4<\x15\x08\x1c\xbe\xf3T\xda?\n,\x0c(\xb0\xcd\xfdxzg,\x90%\xb0\xa5\xc8`\xcbqo\xaa\xc0\x10\xa8\x0fR\xf2\x19\xdfYz\xcaA\x06\x8ac\xbb\xde\xb2\'^\xfe\x95$D\xae\x84\xcew\\QC\x06\x96\xd8<\x08\x15=l\x18{\xa95e\r\x08\x9c\xf0\xd8\xfe41\x94\x08O\xc0\xe7\x87\xc0|\xdd^\xcd\x03\x1e\xd1-Lo\xaf+\xae\x87y\xa4g\xae3\x9bPQz\x8c\x82\x1a\x80oI\x81k\x99\x9b\xc5-\x18\n\xc8\xa06\x10W\xce\xd1\x86\xa1\x00\x11^qY]\x0f\x91\x12\xcf\x07\n\x90\xc1\xc1\xcb=\xdd\xd4\x12]\'\x91\xf8\x84b"\x1f\x8a\x898\xcc9L\x10\x01\x11\xe1R\xe3z\x90{\xe14\xd1\xdb?N9\xfc0\xdb\x92+Q\xbf\x9b\xedY\x80\x9dk\x1e\x0c\x00\xf9\xf1a\xae\x1af?\xf9\xbc\xd9P^nE\xc9\xddT\x8ae\xa9\xf7w\x8e\x9e\x1cy\xb4\x14mW\x80\xa3\xe4\x1c\xcf\x87%-\xd4m\x10\xcd\x93\x84\xee>\x16N\xb3f~ZI\x99\xd5\xd8\x07\xfcrxr\x8e6l\x8b^\x14\xabA\x8c\xc7J\x91\xd8\xf1\x9d%\xd7\x1fGi~\x99\xdeZ\x89\x9d4\xf7cV\xaa\x0bJ#a\xaa\xe5\xc0\xbc\xacA\xcd\x03\xf1\xbd:\xffQ`\xf2\nT\xb6\xfe\xa1n\xbb\xf7A^Vb\xc9d\x1d\x96\x93\x1aYC\x81Y\x9a\xec\x07\xc9\x91\x86a\xfe\xc9_\x9d\x92\\\xc1\x12}\x1a\xb1\t\xa3\xd9\x14\x94\x1d\xfa\x94\x1e"\x83\xc7\xe3=\x94\x9fE\x84dT?\x0f\xf2xw\xdb\x0f\x9c\x0f\xe6,\xba\xbb\xddp\xcb\x0f\xe3\x0b\xb2\xa8}4\xfe\xe5\xb7\xaf$^\x08@\x95v\x89MH\xcaQ\xfc\xf6\xa8\xb2\xfa\xac\xa2o\xf4!\xe1\xaaz\xe1:OmyG\x8da\xbc\xc5L\t\x13\xf6\xf5h\xde\xe1|\x10\xd3\x0e/U y\xd7D\xd5\x1a\xae\x03j\xc8\x87\t\x9c\x93v\xcc8\xd5\x82&J\xf2\x96\xe0\\\x8fP\x13\xc5P\xbaH\xc4\x15}H3\xbc/,\x8eCHP\x82B\xd7\xaa\xffW\x1f*^d\xb9c\xdf+n\x1c\x0bx%\x1d \xca\x94\xef%\xceC\xb3\x07\x88&*\x1d>\xd2\xfb\xc6Q\xb8\n\x07\xcb\x92Nq\xaf\xc12\xb7\x80\x17802z\xda|\xe7xo*d\xb6\x0c\x83\xc1\x834\x87\x18\xab\x05\xdd\x86X,8\xd2\x93\xf3G\xfd}\x83\x8fK\x1cwx0=\xc9\xd5\t\xfcu\x9e8<\x1f\xae\xed1\xa3\xd1\xab\xd0!\xd2\x9c\x05\xda\x8fH\x89\xfc\t_n\xd5 \xdb\xbe\xb48\n\xa2\x93u\x9a6\xee:b%54\xd1\x92\x1c\xda\xd7\xdd\xb5\xfc1\xf8i\xa2I\x03\x99\x1a\x96A4\xddT\x8f\xeb\xbd\x99d\r\xc3Bi\x87\x98[Q\xf0>Ty\x17u\xf7\xf5\x11\xbf&\xb0\x9f\x9c\x0cQ\xc3\xde\x1cq\x14\xa0zx\x15\x88=\xf12\x17[\x1c\xc5U\x80D\xbe\xda\x84\xc1H5>\xa3\x14\x8c^\x12R\x1a\x0c6G\x8bT\x01\xf1\xae\xf43\x80C\xb3?\x86I,\xad\x92\xd1\xf8\x92\x8cN\x8cwS`\x9f\x87\x07\xb2(s\xb7\xb8\xe48\xc4\xc5\xcap\xbd\xf9\xaey\xa8\xf1\xde\xa4\t\xc2\xbcxYEI\xf4XQW\x01\x12\x82\xaf\x0b\x15\xc4~u8\xd2\x83\x1c(\x97E;\xab4r\xaf\x9bw\xc6\x1a$\xb9r\xd9\xf6\r\xbe\xbdC\x99~7\xf6(\xc0*\xe8H\xae\x80\xd8\x8f\x16\x08\x05\xa6\xe5+\x12Y\xeb;z\xdd\xe9C2\xda\xfaBr\xc1^\xf1\xb4_\x7f\xd4\xd0@P\x08\xf2\xfeX\xf6[H\\\xd6\x01B\xe7\x06\x87s\xdfb\xc3W,\xbav\x8bE?\xbe\xc5\xd6!\x9e!\x1cC\xaet>\xb6\xffV\x92-\xf4\xbb\x155\xc5\xf1\x98\xa8m\x12D3\x03\xbc\xbd.\xd6x\x0c\x82\x87\xe1q\xb3\x10\x9d\x87\xc93\xeen\x9e\r88\x9a\x84[\xaf\x97J\x88\x98\x0b0C>\x1f\xe4\xf3\xec\xd0\x19\x9dE\xd4\xd0\x89*\x80\x83\x80\xd95\xbcXE\x80\x8f\xcc \x05X\x0f-\x1a\x9c\xa0\xe5\x9b\xe1`p\xb5Z\x9a\xc9}&E\x92\t\x8e~"\x9cr\xfd\x8a\x1f\xab(\xae\xa9D>t\xccg\x0e\xceC\x03\xe4\x03\xbd\x82u\x19\x8e\x8a\xe0L6\xf0\x12\t\x1a\xd7W\xdd\xdc8\xf10\x07\x82\x059\xe4u\xd2\x80em;n\x7f\np\xb7k\xaa\xaf\xdd\xbdb\x80\x83\x02\xb8\xdd@7%\xf0\xd5\xf1\x94\x13 _8Q\x81\x9fk\xbb\xe7\x98\xff}\xfaP%12\xa4\xb7\xd8\xe3\xd7\xacF5\xc2\xda$\x9c\xbd\xa2\x89\x02\xe2\x10\xbf\x84\x98\x1b\xfb\xb5\xba\xd3?j\x000\xb3\x8d\xfbq\x96\x10\x00\xfd\x13\xf5k\xb9\xceQ\x18\xc1\xeb-\x9e\xf5\xba\x81\xfa\n6\xfb<\xdc\xf21\xf8X\xc4\x980\xa5$\xa2\\\xb9\xc7D)\x91o+\xa6\x86\xc9\xbar\xecC\xc3\xa3\xa5S\x0eR\xc4\x1a\x81\xc7\x80\x1b\xab\xc0z\xe2G9\x1c\xda5\x14\xc8\xe6\xc1\xc11^|r\x84\x01,\x0b\xcf\xac\x95\x94\xe1\x95\x1f\xf7f1b%\xaeCt)\x8b\xa3\xaf\xff\xc0D\x81\xd3\xb7\xaa\xbc\xc5\x1e#\xe6\x82\x89\x8ab\x03r\xa7-\xd2\xf10\x8aAVQ2>\xf3t\x0e\xf3\xbb\x05"\x1c\xe9\x94\xe3\x92\xc7T\xcd=n\x7f\xa5\x15Lr\xe5L\xda\xee\xb1`\xa6(\x89\x00P\x01\x0fL\xf51\xd50\xfc6I\xb5]\xc6\xf1\xd5D\xbc\xbb\xd5\xc4\xc8\x86\xd1\x02N\x1a\r\xce\xa2\x0cy\xa17\x98\x8e\x1a\xe1.\x1fTp\xc3\x99\xdc>\xc1h\xd7\x07\xec\x06\x8c\xdd.\xea\xf8\x9f\xc4\xc6\xeb\x07<\x1e\xc2\xcb%\x01\xeb\xca|\xac\xeam\x8cK\xb3\x89l\xbb\xec\x14\x9b\xd8\x96\xc9s\x1d\x83\xec\xac\xf68i)\x00\xa7\xc2\xd5\xb6\x00\xb7\xa9\xff\xa3\t\\\xc9\x10\x1b\x83,J-|\xeez\xb4\xa2\xafC\x0cr\xc5\x11a\xe4\xa0\xc4\t\x7ft\xe1A\x80\x07\xc5\xcf\r\x8c\x9c\xf4\xb35%5\xd2\xf6\n}\xe0B\xc5}\x89\xde\x01\xdb\'B\xd1\x84u\x87\xcb\x87\xec\t\x12f\x1d\x9a\xe5u\nli)\xbcpx\'\x9f\x1bepzQ2\xb5$GM\x89\x90<\x15@R\xa1\r\xcd\xc3\xf2\xda\x13\x86\xd8\x1f\xf8\xbc\x92\xf8\xfe\xcb\xfb\xd9\x04\\\xeaC\xaep\xb1h>\x16\x0c\xaf\x02\xb2\xf4ae\x97\r\x13w7@|A+\xea\x8bt\x94\x12\xf1\xb4\xe4\x1dTi^v\xd1*z|\xf5\xebd.\xac\xadN\xb2yWu\x86w\xb3\xfc\x0b1\\.c\xc8\xf7\xbc\x07\xed\x97$\x92\xd1*\xba\xd6Cvo\xff\xa6Q\x90\xc8\xb7\xaf\x9b\x07\x9a\xbd\xd6\x1c\xd1w\xd3Lrm6\xe1i\t9;\x17h\xb3\x8fE@\xbd\x98@Fs\xb7\xff\xab\xfd\x84!\n\xdc\xa8\xfdp\x89\xe7{\x13b\xe9\xd77\xe0W\xf6\xcc\xae\xa7\x80hF\xa1\xd9\x1c7\x0c\xe7\xb7\x0f\x80\xf9\xae\'\x0e\xc8dP^\x0e\x92G\x1f\xca\x96\x0f\xa8\xb3q\xc0\x15\xfb\x8c\x9ev\xf6&4\xff\x19j\xe4\xc3\xabv\x1ff\x11\xe2\xf0]\xc8\x9e\x90\x9fv\x87\x99\xbc\n\x88l]\x87\x19:\x84\xceG\xdat\xc2\xb46\xa4\x0b\xb3\x00\xf5x=5+P\xc9\xa5\xbb\xda\x9e2#V\xec\x03n\x96*\xa2Rp\x98fx\xdf?\xb7X\xfa\xdf\x04r^\xe8\xdf&\x97;\xa9&p\x16]\xfb\xaa\x1a\xe8w\xe5\x1d\xa6\xba\xcc?\x12d\xf3$\xf19)\xdd\xc4O5\x17\xcaaC\x1b\x934\xb5\x1a\x9b\x80u\x9a$\x18r\x1fz\xb8\xfd_V\xc3(K\x9e\x0b\x90{\x96\x85\x9a}\r]\x99\x91R\xb9\xb9\xa5\x1d}k *Y\x05\x83\xc3\xb6\x1f\xf5Q\x03\xc0\xa9%\xedp\xfc9\xc5\x83\xfaN\x81\xeb$\'2\xc8\x8a\x1a.\x89\xec\xef4\x81a\xbdAI\x93\xf8\x97\xe20\x9b\xa8\xeb6$\xdbd\xf6\xcc\xc7\xe7nb;"\x81\x8d\xa7\xbd\xb7\x1f\xd4\x04\x9aU[It\xe0L\x93\xc3\xd3\xbe\xda\xc9:\xc4t\xbf\x8e"\x11\xb7\xba\xd0a3)"\xa8\xc4\xafaB\xc2_\xf3c\x1e\xaax\xd5\x08\xa1b\xd2\rG6\xfeg5L\x965\xef-^\x8bk\xc4aR\x83\x85\xb1\xa5\xdf\xfd\xdc\x17\'\x89\xac/\xcdC\xca\x8f%WP\x17\xd6z\xe8\xe8\x01\x94\x12\xd7C\xc1\x91[\x00\x1c\xcb/W[\x1cE\xb1oq\x9dQ\x9cUk\x94\xf85\xb3D)\xe6\xc02\xe5\xe6\xa9\xb1\x89\xac\xfc\x13\xdc\xd0\x00F\x86SB\xff\xb3\x02\x16\x01\x19 k\xae7]\x8e\xa3\x00\xa42\xe5\x9f\xad\xa0 v\x8f}\x90L\xf9u#-\x9e2\xe7\xb4wSMH}H\x0e\x8a\xe7\xf7\x9c\x8f3*\xfd\xe9\xba \xf5\x89\x0b69`\x805\x81\x049vd)8\xd5R\\rI1\xa4=L\x03\xb48\x12~\xfa\xc0S\x8e(oR\xec\xfd\xb2\xb7\xe2\xe6\x95\xd4\n\\_\x80]\xfb\x89\xeb\x95[\x1f\xc8\x1a\xd8\xf6:\xc0\xe55k\\\xf6z-\x1a\x8aEj&\x8e\xd4\xe8e}\xe8\xd2ioJ\xbe\x9e\xdeln\xf6\xee\xeeJ\x0e\xd3W\xad\xa5\xc7NR\xc02\xfe\x94j\xeeHK^\xa7\x06\x98\x1d\'\x97\x1bL\x9eqE\xf1\xee\xaeU\x8cl\xbc*S\x8f\x97\x1a\x99\xf2\xa4\xfcl\xb9\x9d.\x1b\xa6\x86\x8f%~\xfb!\x86\xbe\xa9hu\xdczW\x81\x02W\xc7\x1aJ\xb7Ym\xc7\x89\x9a\x9c\xd1\xd2\xbf\x80\x9d~\x8c\xc7D\r\xe9\xb0\x1ao\xd2:2\xa3\xae\t\xf1\xf3\x9a\xde"\xcc*.\xb5\xe1S\xa0\x019\xac\xc7o\xdf\xe20i\xc2\xd4\x96\x01\x16\xb5\xed\x18\xeaN\r\xa5K\x0bu\x02\x07\xf3\x91\xc1&\x97\x97\x9cEcJ\xfef\xfbl}+0+\xf4r\xeb2r\xe0u\xdeq\x14\xf8\xe5`\xd8\xaa\'#8^\x8b4\xc1\x86 \xf5I\xe2\x15\xcel>\x05r\xb2\x99d\xe3x\xd8O\x93\x03s \xea\x84|\x1ea\xffRb\x1f\x88\xd2\x1a\x19"\xd9\x13\xcd\xf9@\xfe\xac\x86>Mk\xa0\x93\t\xb6\xe2u@\x81n\x92mRT\xf1\t\xe0\xa7\x00\xb6=\xd4\nB\xf6;LN3O/\x98\x9eA\x92H=\x9c$\xae\x86*jG\xc5\x16Aj9f\xd7o\rCo\x7f\xc8c\xd3,q\xa2d\xc3IeXMl\x17\xb6k\xe6\xd0&\xda\x9d\x966\xceX\x8f\xbdY\x8f\xd8|U\xdc{\x8c\xc7<\x10l\xc3\xbb\x80?\xe6\x03\xea\xbb\x1f\x83\x92\x19\xed\xc2,\x12aLN\x12\xfa\xd5\x0e\xfdK\x15\x91P\x85bz\xa5\xd8\xc9"\x15r\xb9\x17\x00\x16\xb6xNJ\x0b\x15j\x1ac\xe9O\xbb\xc7\x89\xb2Nn\x92\xa7P=\xa8\x8f\x15\x85\xdd@j\x139\xa4\xd7}1\x1d\x8d^S\x04\xa4+U~\x8b\xf8}\x94x_d\xeci\x98\xe3\xb9\xa2I\xe0\xaa\xf1kf\\]\x0b/JC\x0ei\x94\xb8\xb3\xf0\xa6-%h\xe0\x1b,\xe5q\xcaQ\x83D\x9bD\x8cPS\xb4i\xe9d*jB\xae\xd2\x11m{(\x89\x06m\x88u\xb9\x1b\x9a\xc5-\xfb$\x19Aar6r\xee\xd1\xb6W\x81*\xf9])\x05?\xbfE\x12\xd4F\xb8b\xb2\x13=\x85\xfe\xa9\xa1+\x98\xae\xcb=\x8f\xc7\xf6\xa7\x00\xd8\xecn,\xfdNN\xf1\xdb\xc4\x14\xeb\x111\x88\xe1\xb9@\x9b\xc2v%\xe3\xb7\xdf"5\xda5\x9er\xaf\xcd\xbdYL2\xfe\xb2\xd9\xd6\xf0K\xcej\x80\xafX\xb4\x8a=\xb07\x9c\x1a$\xe2u\x14\xc9<\xe8\xf7\x14\xc8zi\xbd\x808\x0e\x1f\xf8;M$\xbc\x83\x90d\xf2R\x8b\x97\xfbK\x05\xd2\xf8\x84\x0eGx\x04)\x8c\x0b=\x9e\x98f\xc8\x04\x8bo=\xb2\x06\x08\xae\x94.\x17hq\xe4\x0c\xa7\x86\xc6\xf8\xb1H[\xcc!}\x9d\x1ax\x14\xeb\xed\xbf\x8e{\xc1M\xd42\xe82v5QN\x87\xd9;5\x18\xbf\xd4\x12\x06c.\xc7\xcc\xf6)\x80\xaf\x187\xc3:\x8a\xae5\xf4\x01n\x89e\x08\x8a\xe58\xf6?\x05\xc05(\x0b\xf5:\x8aS\xb4a\x88\xb9Ko\x11K\xac\x1e\xde\xc5\x11\n@\xe6\x81/\x88\xb3*\xc7\xbb[a\xfd\xad\xd0a\x13\x92{\xc4\x99$k\x00\xda$\x0b\xdb\xed\xe7LN\xad(l\x98\x8a\xd1\x9b\x9cn\xf5)\x90\xf4\xc8C*\xfc\xc8\xc6\xb9\xa9\xa6\x89.\x95\x02\xc9|\xf7\xe0\x1c0`\x80B\xe5\xa8G\x1ea\xca\x19F\xb1\xab\xc4\xa4\xf1\xdb\xf7\xf2\x98jBEJ\xd0\x94b\xe1\xf0yjV\x00ri\xc2\x97\xe0\x1frjq\xeb\xe1\x8e\xef\xa2\x8d\x13I^\xea\xfe\x10S\x81Qd\rB\x99\\\xc6\x8a\x0b\x06\x0f\xce\xb5\xdc\x81\x89\xc2\xf55W\xfc\x16\xd4`\x0e\x1a\xd3\x13\xda\xf1[@\xb6>\xa7Q+\xa4s\xeb\xcdP\x03\x94m\x98j<H\xe7?\xe7a\xeak\x92\xb90\xc6\x88\x1f\x0b\xf0\x124_J\x8e\xc8\x86<t\xab\x1a\xc4>\x9f3[v\xd5\x08\x8fA\x83\xf4Cc\xc1\xee\xce7\xd4\xdf\xbd\x891\xac\x06\xe24\x8e#\xf7S\xa0$c\x98\x91-3\xe2T\xd3\xc4\xb0\x94\x1f\xde2;\x9a\xac/+`\xcc\x8d\xa3\xbd\x1f\xc6\xbf\x86\t\x11\xa9\xd4\n\xd6\xdb\x91\xae\xab\x00\t\t\xa0\xfeA\x16\x912\xec`\xe4\xcd\xd2\nz3\xcdh\xce\x89\xbdc\x13\xca\x88\x1e\xc6\x91\x9bO\x9c\xb7\xc5&\xc0\x15b\x99\xa2\xf0]\xe20yVW3z1\x13F\xf7\xaff\x15\xa8YYf\xd2\xb5O)\x98\x07\xeaC\xca6\x0f\x96\x10\x1f\xd6\x83F\xb1\xb7\tdT\x9fC\xaa&\xaa"\xe6\xc3\xf0\x0f\xdd\xd32\x7f\x0b\xe0\xd9o\x87\x19\xbe\xc4e_\x05\xb8\xd5\x85\x82$\xc9\xe8\xf1\xbe\xa8\xca!5\xced\x1eZ\x8f\x99\xc4\x1a\x04\xa1\x99E1a\xaa\xd3=\x16\xa86L\xbef\xbe3\x9a\xfeY\x81\x9a\xbaI\xae`\x8a\xe5\x1a\xe7\x81=9L\x85\x9c\xfb\xd5\x07\xc4O\x81\x04\t\x8f^l\xd9\x00\xb7\xee\x10+\x9c0\xa6\xd1\x83\x9cP\xaa\xf1\x10\x13}\xfd\\\xb6`jP\x84?M\x14\x11C\t\xb3\xf6~n^:IP\r\xb8\xc7Gre\xf8>4\x90\xc7\x00f\xf6\x0c7\xce\xe9\xc3u#%[\x0fk\xbd\xd3\x8eK\x8e\x02\xa4\x0b@\x89L\xe6R\x89Md\xe4N\xb2t@H`x\xd80\xf0x7\xd0\x8d\xa2]-\x96\xe0\x19k\x10>\x928\x06\xef\x8c\x1c\'JA\xa6i\x05\xd8\x1e;.{\xe8o\xc8[\xcc&0\x95S\xdc\xbct\x12\x0f\x8c\xb8\x82\xd7\x8f\xb2\xec;\xd5tRz\x8a\xe4\xa1\xac \xf3\xf1\xe9dQ>\xefe\x91\x95\x80\x03\xf9\x14H8\xdc\xe4\x8e\r\xfc\x0f\xcd\x00\xf9\xbd\x1c\xca\xf42l_\xdc<\x9c*p-(\t\x01\x90A\xdd\x1fgT\xc2\x15\x8et/}X\xc6?9|\x13C\x82\x8c\xe0\xab[\xb7|\xbdG\rC"\x1dZ\xd5\x8e5\xf1\xd3\xc9\xc9\xf67\xe1\xf7w\x8a\xcfI\xa5\x15\xf4-\xbc\xdc\xca\x07PW\xe3(\xf0\x9aq\x98\x0b\xfe\x18>\x96\xfa\x90L$\x94\xa7\xbd\x8f\xd2\x9e\x1a\x96\\U\x9c\x93\xc5\xcb\x19|\xbef>f3\xa9\x83%\x1a\xffb\xe9\xaf\x86\xd9\xdb\x9fd\xfc\x1ajh\xc3`?(\xb7:B\x80\xef\xaaN\xd9\xb4\'`.l\xe1\xb4\xd7\x8a\xaa\xc6o\x0fmA|\x0c\x9eN\x1a\x978o\x80\xf9\x98\x07\xdb8\x92\x08\'\xf9\xd0y\xbc?}(\xc5\xf4\xf5\xe6\x87\xfe%\xceC\x05A\xa5\xd4\xa7\xed)\xb2\xbf\xc3\xdc\xc9\x84\xce\xd3x\xa7x>\xe8\x10\xe3yT,\x9d\xdf\xab\xe3\x9d\xed\x9fE5FR~\xf3\xcat\xdf\x1a\x90}\x10\x03\xf6\xa9\xe1\xbeyU\x80\xd7A\x95x\xcb\xfb\xf1\xf6W\x13E\xc4\x08\x88\xbf\xadV\xe2TS\x80G}\xb1\xb4\x82\x9a\xe2L\x16\xa2\x92\xcb\xcc\x83\xb4\x9e\xc7\xa0j\xe03\x12S\xaa\x11\xbbh7\xcee\xa6\x8a#\xd7\xa21=\x0e\x93K\x8d;k\xe8\xf6/c\xc6\xcdK\x81fih\x08q\xf5xw\xab\x00\xae\xbd\xfc\x82$n\xe7\x14\'\x8a\x02$\xfb\x0c3\x93\x1c\xdd\xc7\xef\xd6#9\xec5\xeb<\xd1\xea\x11\x9b\x10\xb1$|\xdeG;\xdb}M.\xf7bT\xe1$z\xee\x1e7/\x16\x08\x92\xb5\\\x070\xb4\xb58\n\xa5e\x0e\x99I\xd8\x95\x8es\xe0[\x00\xb1\xa6\xf2B\xd6\xbd\xee\xc7(\xe8CV\x0e\xc8\xe4!\x96\x83s\xc0\n`i2\x93\xb0\xae\x8f\x7f\xd4p\x1dQ\xeb\xb37st\xa2j\x98i.\x1b&$V\xf1c\t\xa9>D\xed\x08\xa1\xce~l\x1cY\x830L\x99\xf0\x9cg\xe9\xff\x14\x90.\xb5\x85\xb3k\x8f_\xd3\x8c\xde\xa5\x15\x05Mm\xf4\r\xcad]F/\t\xa4f\x05\xef\xe2\xc9\xc6\xed\xd3\xf47\xf3{\xe7\x7f\x15\xd0\x01\t\x9f\xf7\xe1\xfas\xeba\xe0\xf1\xce\xb2\xed\xafU\x91zth\xf3B\x11\xfd.\x1e\xef\xf5\xeek\xc7\xeb\x00\xd0\x12\xef\'\xcb\x01\xf9!\x0fo\x05\xbaL\xd5\xac\xd0\xe1\xda\x8fo1x\xf3\x92ek\xe0\xa5\xb2\xfeQ\xa0\x1d\xa9\xd3\xfe\x01\x8a\x84Q\xa0\xc0\x85\x03\x13\x8d\xaf\x99\x1e\x0b\x86\'\xccR\xc6#p\xfa\x9as<\x8a\xa7q\x1e&\x05c\xdf\xa3\xc6\xc8\xa0\xde\x9b\xf8\x80\x93p\x83\xd3\x93\xc7~\x1e\xc5\xdc\xab]A\xd8\xb4\xa2;\x9a\x1a\x94 \x9e\x8f\xc8x\x89\x1fk\x1a\x8fyR\xc6\xdby\xcaM_\x83x\x17\xaf\xa7\x9c\x0c\xd7\x92\xe20\x17+\xaa\xf0\xf6G\xf2\xec\xe7\xd8\x7f\xdd\x9d$\xfci\x97\x18b\xe9\xd1\r\xfb\'\x82J\x00 \xe2\xc0\xcc\xebq\xfb\xa3\xae\x0b\xa6\xb7+g\xb0\xa4\xc7\xd7\xc4\x07\xd2\xa4\xcc\x07]X\xab;\xee,\xd4u\x87\x04cp\x19\xa7\xf2\xb8P\xcc\x17$\xc1VX\x8b\xf3\xc3\x86Q\x81\xdd\x8f\xd0X\xcb\x8f\x93v\x8b\xd8\xd9\xf4P\xfa~\xef\xc7\xe7\xa6@\x95\xec\xec\xa0\x86\x1ecj\xf4\xa1\x14\x89Sd\x12\xa8g\xf0&\x99\xebo\x1bw4\xd9\x13\x9e\xb0\xf4\xf8\xe5&\xfcW<i\xef7\xef\xbd\xc0\x80\xc5\xa6\x1d\x92\xab\x16.\x14\xab\xe1P\x01\xf3\xcd\xb6\x7f\xa1\x98\xf3\x10j\x08d\xa9\xc1\x0fE+\x08\x17(<Z\xd3\\^\xc3k\xfc}|\xa4C<A\xc0br\x8a\xa7=\x05\x90\x10\xe9Kd\x1dy\x15\xff\xb1\xe4\n\x06\x94t-\x18)\xcb\xd4\x1d\'\n_q\xb7%\xc7\xfbb\xaf\xb0h3\xf4\x92\x90\x114\x01\x0b\xbd\x0c\xf1\xf1x\xd79\xe4]\xad\xf8a\x1ci\xea\xc7gNpq \\{\x9d\x02\xce\x81y\xbc\xeeR\xf8#\rm\x7f\xe2\xdd\xd3\x17\xb8\xc6.\x1ab\x8e\xaa\x9c\xd3\xb3\x93`\xf6\xae\x93\x0el\xce\xa1\xafw\x1f\xabB\xf2\xc5CSq\xde\xe4\x13\xd9N\x81\xd1N\xf2\xd4\x87u\xd9}\x0b=H\x95\x87#\x8a\xdc\x16\xe2\x17\x16}0ZE\xbc\x8b\xc9\x13\xf9\x9e\x1a\x14\xa6\xc55\x0e\xa6w\xc5\x8f\x05b\x9fX\x92\xa4x.\xab\xb9\xc4y \xea@\x10)\x0bW\x9b\xfb\x88+\xaa\x112\x94\xee\x05\xb6\xf1\x9c\xdd\xbf\x92\x08\x15]g\xb5\x04!@\xbc\x1b}\x9c\xdb\x17\r\x94x\x11\x19\xe0Wm\xd9\r\x93p\x15\xec\xda\xa4W\xf4\xa8\xa7\xf6\xe9CVZ\xe6L\xb07\x94\xb8\xb3:Q(\x91\xef\x93\xff\xbdkt\xbb)\xe8\x96e\xd3\xb3\xaa\xcb\x8c\xf6\xa4bj\x048\x88\x90\xd6s\x98\xbbN\x02\x83\x13\x03\x9f\x02\xa0)F\'U\x00z\x98k\xb9\xc3{\x9cW\x8f\xf3 \xb7\x82\xd4\x123\xe4g5>\xab\x15\xdf\x1cb\xc8\xaf\x88\xa1\xd5\xf0\x00Q\xf8R\x12\xc0\xc9\xde85>\x8a\x15\xbe\x84\x02;\x0bZ\xe0I\xcf~\x01\xd0nf\x12\xf9\xfe)\\I\xaa\x01\xa79\xa7\\)\xf6:p\xab\x1a\'j\x93\xca2\x92\n\xad\xec\xb8\x1e\xa6\x11\x86\\\'\x0b\xfc\x8ce\xc5\xb3\x1a\x7f=2A\x84\x8a\x90\x95\x1c\xd1\x81\xa9&\x96\xa2\xf6\x04\xc4\xd3\x18\xf1[p\x1d6\x80Q<m\xaf\x9b\xe9\xb1/\x96\xd9OI\x9c\xa0\xd7G\x8d\xb1\x03!\xd5\xb3h\xa1`\xb9\xe8e\xc6\x89Z\x86\xd9\xbblzH\x1e<\xc3\xed\xeb\x84\xd4\x99 \xfc\xf68\x17K\xf7\xbe \xd5@\xa2\x1e,\x9a\xd7\xf5i\x1cw\xeek\x82\x1c\x10\x8b\xb0a\x0fF\x8a+\x8a\x0b\xb5!/\xfc\x82\xe6~D\xc0\x8c\xc0\tV\xf7\x8b\x95\xf7\xd3\x01\xf9\xfb\x81\x13:i\xb8\xea\xc3>\xf6C\r\x05\xa6\x91\x19!\x1e7Fp/\x88t]1\xc5*\x90cO!\x12D\x81\xab\xe2\xd4\t_rf\xf7\x00\xf3\x10H\x03\xdd\xca\x81[\xfe\x9a\xa8\x9cC\'A\xcb\x93\xc1b\x02\xd7\'tX}\x01\xc2\x17\x9b\xfb\xe2z%\xa5\x1c\x0c-\xa1Y\xae\xe3/\x83\xd8\xe7\x00\x8981\xb1h\xb2\xa0\xae\xe1\x91\xae7w\xf4\xe4\x08\xca\x8e\x97i\xe0u>\xb8b7\x0fx..\xeb\xa0\x1d\xb0k\x89/w\xb8@\x0b\x02\x01U\xd1\xea:\xe2\t#\\P\x07\x84"3\xa9\x94\xc7T\x17\xd3\x83\xb9\x96\x1a<\x19\xe3\xd9\x84B\xc82\xb4DS;\xf3\xb3\tQ\xaedA\xd2\x0e\x94\xfd\xbe\xaaU\x80\x8c\xe7\xa2d\x99\xc0\xdb|\xf0Ql\x9c\xcb\xe0\xde0\x02\x97\xe0\x7f\x10\x94\x1d\xf7j\xef\xa6\x8e\xb7\xe2\x8b\x15\x00\xd5\xb2\\9\xd0n\xb9\xc7\xa0\x1bM\x90TM\x1e\x06a\\O s\n\x18S\xe9\xd5T\x11\xca)\x0c\x13\xeb\xa7\x8a1A\x89\xe0-\xbe\xd4J\x13\xe8ya\xba\xf3\xe2K\xedYC\xd6\x7fp\xd2\x00\x7f\x1aq\xa2\xda\x1f\xd1*\xf4?\x9a\x1e\t;\xce\x03l?v%\x83\xc9\xf1X\xb5\x03\xa8C\x15k)t\xc8\x13\xa6\xc55)=9\xe3\xe2\x80S\xb8\xc6\xdb\xbft\xcb\xbf\xe8\xa4\x15\xec\xf3\x8c\xca\xbe\x06\xf1W\x03\xa7\x87\xe5bE\xa3\x17(\xbbT\xc2:\x82\x00\x87w1\x14h\x93\x1c2\xdcN\xd7W\x1f=\xf6\x81\x02\xa6P\xb8\x94I\xbe\xe30\x07g\xb4|\xc4s\xcc\xc37\xe8\x86)\x15U\x85\xf3\xabB\xcd;61\xff\x9a\x08\xbe\xb1\xcc\xeb\x89\xda\xbb&\xa6\xf6\x03\x18V\xa9x8\xba\xd1\xd3\x84\xdc\xb8K\x86\xc6\xb5\x7fz\x1c&\xa9>K\xd4\xf1(\x1d\xcf\x1c\xa3QB\xa2V\xd9Q\xf0L\x8c\xb9\xe2\xde\x04\xe5\x86\x1bf\x88\x8ex\xe5\xc7\xe7\xbe\n\x08\x0f7,\t\xdd3\x16\x1e\xb8\xecu\n\xc2\xa7F\x00t\xach\x05\x95\xfd\xc7\xd1\xd3\xb2\x10\x88\x871\xc05\xb1Uu\xcbfW\xd7\x91\x9fM\x14\xdc+m\x1e\x92\x86h\xba\x0bx<LI\x04B\x91\x14w\xb7h\xfc\xb3\x92\xc8\xc4\x19\xd8\xe3\x92S\rXbE\xcc\xe8\xe3qN\xd6\xfc\x07\x85\xd7\xcc\xa0\x82\xfb\x8do\xf0\xef\x87\xaf\xce<\xb3:o\x7f|\xc9qMV\xc9!\x19\xe8\x97\xc3.z\xbc\x85\xf1\x86\xe3\xafb?|\xc8\xa5]\x13\xe2\xf0\x12\n\x14\x98D\xcb\xae\x89~P\xe2\nt\xcb\xae\x1e\xddY\xc5\x9dN\xfe\xe1\x14\x80\x9d\x1f\x98D@\x05w\x81\xc0-c\x01\x9b\x16\x80Q\x7f\xd4 \x92\xaf\\D\xd2pY\xc5\xee(\xa6@\xfa\x83\x13i\xa1\x98\xc0c\xb1>\x9a\xe01\x98d.\xe3EI>\xf9\xdaj\x90\xec=\xe7\x83rn\xdds\xb2\x1b\xf9<\xa1E\xf6\x07\x1a\xc2\x9eD\xb7\x1b\x08<UC\x0e\x10\xbe\x1c\xee\xe6\xb5\x1a2\xe0\x04\xd1\xf8\xd7\xa3E2c\r\x06-\xc0\xa9\xd6<\xea\xaf\x9f\x9d\x85\xe7\xb3\x08pZr\n\xc3$\xcddAg\x90e?\xf4\xbab\x13\xd8r\x80\xbb\xb6\n\x8c\x1ag\x12\xcf\xc5\xc9>]\n\xa1\xf4\x7f\x14Hbt6I\x01\xef\x0b\xea:a\xae\xaa\x955\xc0\xfb"\x958\xd5\x9cri\x0890 \xc1\xf3\xa8\xe0\xaec\xb0\xc0%~\xcd\xc3`B}\xcc\xddj\x80XIM\x80L\x1c\xceGzj X\r\xbf=\xab\xbf:\xafZ7vz\xf1\x88-#\x1do#~\xcdn\xb4/\x1c  -\x1c\xf6\xe0\x14\xa8\xb8\x1f\xaeKm\xf2\xe4\xab-\x8eB1wQ:\x0e\xa58\xb8\xf4\x8anYf\xb8\xb2\x80bq-:\x9f\xf9\xcb\n@\xed\xc8\x82\x01\xaa\x95{\x89\x9d\x94\nX\x92\x15\xd4A`\xad\xf8\xb1\xc4\x0fcfsYz\xc1\x87\x89\xaa\xca%\xd6\ts\xad\xbc\x9efl\x02\x03\x0b9\xb9!Kl\xb7\x15?7\xd9\x02\xa6\xab\x87I\x97=\x84\xdbj\x18\x07\xa3\x06\x94\xbd\xef\xc7\x92+J\r\x1d\xa2\x80\x85\xd5 =\x0b\xc8<B\xc5\x03\x80\xa5K|\xd6(\xca\xb9H\x9a\x10w\xcd\xab\xb1[\x81\x02\xd2\xa4gkb>V\xd4uFU\x1b^\x13:z\xc5\xcf}\x15\x10\x1b;\x1e>(\x91{<\x1f\x0e\xbd\x05b%\x80v<\xfaQ\x05\xfe\x08B\x01\xe1n\xbaX\xe2)W\x92\x92"H\xd7\xb5\x0c\xc9\xc7\xc7J\xda\xfe\xe0\xa2H\xba\xeb\x9eN\xf0\xd4\xc0\x9e\xdcM\xe0\xc6\x9eJ\\\x93I\xcf\x06\x98\xd0\xb1\x1fB\xfeE\xb7\x84\xdfe\xf1\xfe\xda\xca\xc1\xe4T_\x00\x84\xc6u\x1d]7\xc3e\xe3\x97\x1a\xd6C\xde\x7f\xf6\xf4o\xca\x08n^0\xa5\xeb)\xb7Q\xdd&\x1d\x0f\xfa\x97\x9e\xc3\xb2\xe7\xad\x97\xb2\xc91sw\xb5x\xd2B\xdb>\xb7RD%E\xb4\xe3\xde\xcc\xca\xba\xd4\x9dE\xb4\xd7\xf4\x9a\xef\x1f+\x13)O[q\x7f\x02c-\xee\xac,\x82\x8c,\x1eo\x90\xa6e\xc4aR`Z\x00\x14\xc1\x90\x1aW\x14\x05\xaem\xa5@\x0f\x82\xa6\xcbA\x0bN\x81J\r\x97-C:\xbf\xe7+\xee\xe6^\xc8B\xa9\xbd6\xf9*N \xe3\xd5?\x18oq/\xc8\x072S\x1c\x85B\x86\xcb\xfc\x0f\xb8\xf6f\x9c(\xa9\x8fK\x034\xc3\xb8Qz\xec\xa4\xc2\xd8b\xe1F\xf4\xa8\xd5\x11;\xc9\x0c\x12\xef.H}^\xb7B\x8a\x9d\xa4\x00\x14\xb8\xdd.7\xc7\x18\xa0>\x10c\xe6\xcd\xae\xc4\xdf\xf2\x9bj_\x00\xff\x8aa{}*\\\xffh\xfc\xe1%Q|\xd3<Z-\x14(\xd8 Sg\xf5\xe8\x0ez\xd4M\x0c\xb1\xa0\xa0\xb3\x85\x02]\x8e\xedG\xa3P"\xdfR\xc0\x8b,+w\xa1\xfc\x9d\x1a*b\xa9\xc5\x88t\xdcK\xed\xd3D\xc2\xd7\xb3\x84\xf1\xce\xd9\xc5\x0e\xbe}\x98\xa6\xb7XR\xc0\xd3\x9e>d\xcc\xdd&\x87\xf6vd\x1d*@f4\xea\xa0Cl\xe4\xc3\xe9N\xaa\x0f\x15\xe6\x04(4\xf4\x84I\xc9\xa9\xebZ\x81%Z\x94$\x89\xf0\xd2\xe2IK\x81\xd6\xf4\x15I\xf8\xcd\xcdq\x81Z\r\x13\xb13p\xc5\xc4\xe4g\x8d\xc3$\x97\x98\x94Gd\xe3\xf6e\xc3\xac8L\xce\xeal\x8c\xc70\xe9\x8f\x11GA\x01\x16m6!\x80\xf4\xf8\x9aW\x81*_\x8f\x16\xce\xdb\xfb\x8aO\x13\x85\xfe\x17\xa5\xc2\x8d\x95\xe3\x92\xa3\x06\x01\xee\xb9\xa2\xd3;\xc7\xa3X}\x90B\x10\x9e\x8c\xfeN\xf1(\xa6@\x17\xed\x19q\xde#u\xea\x0e\xd2l\xd2T<\n9\xc4\x9c\x1c\xf3\xcb\n\x10\x10cGa\xe2\xcf\x9c\xe3\xd6\xcb\xc2\xb0f\xe5\xfd\xef\x90\xad\x7fj\xe0\x84%\xd1\x17\xb6\x9c\xe6\xa86N\x01y\xfe\x9a],{\xad\xb8\x1e\xb2\x19\x9c\xb0\xa2\x91\xa0\xe1\x98\xd94\x0f\xf9o `Z-g\xb08\xe2\x94\xd3I\x82\xd0\x19\xc6c\xd2u[\xb4\x82\xb8\xf5u\xda\xef\x93\x8d:\xffU@\x1e{\t\x11\x96\x11\xadb\n\xe4!\xa9ti%\xaf\xc7\xa2\xa5\x00\x99\xfe\x9c\x13\xc0~R\\\xb40H\xb0\xe4\x9a\xa8\r\xdf\xdd\xb9\xe5O\x81\xd4\r\xd5\xc3\xed\xee\x83\x0b\xa7\x00<\xdd:\xc4.\x9b\xceQ\x96}\x0b\x88\xcd\x0c~\xf7\xfc\x1e)\x9cQ/\xc5\xb9\xcd\xc8!bV\xb6\xff\xdc\xc4\xd4:l%\xc9ri\xab\xe3\xe2\xf8\xd4\x80\xea\x13o=\x98\xd9V\x0e_\xf3%.\x0e\xa5%\xe2\x02\x9d-<\xe5\xd4\x04\x9c+\xd7\xf8E\x9bV\x9a?\xcc)\xd0\xe0\xfb\xa8\xe4\x90b&\xc4\x1bG\xa3\xb8\x8e\xea\xd1\x94\x85\xba\x9d\xfb\xf1\xd3I\x9cAd\xb2\x0c\xa86VX\x93DHy\xaa\x81\x8eFaf\xf68\x0f\x0b\xc1\xf7&W\xcf\xb5\xb2\xc6\x88\xa6\xda\x8b\xbc\x8b)\xcf\x1e\xdch\xbd\x968Q\x84qA\x1cN\xb98,K\xbd\xdd\x87I\xcc\xa0K;\\\xa2g%\xdeYt\x12\xefb3n\xd8\xd4\x92?\xc4\xd4\xc9\x02\x98\x85\x14\x0f\xf2\x97Z8\xc4\xa8\x81\xf3\x0f\x97\xf8\xf5I\xaa\xe3LV\x01q\xcb\x9b($\xb0\x9f\xc7\x8a2\xf2\xb7e\x8bV\x14TqEQ`K\x8eY<\xff\xc9y8\xfb\xa1\xb0\x03\xbd\xd5\xcc\xd0\xaa)\xce$\xecW2\xb9\xed\x18\xf4\x02:\xa7\x869\xd32LN1\x0e\xcc\x1cj\x18M\xca\xd7Z\xf6%n\x9c\x97B$b=\x9ar\xa2>:)\xb0\x0e\x9c\xf0\xf6\x9c\x9c-~\xcd!\xc5\x04r\x1f \x80\xed\xed\xb1\xec\xa9\x01A\x04\xa4\x04\xae\x7f\x1f\xcfj\xd5`r\x06[\nU\xc3\x9fr\xeaCY\xa6\xfb "\x89\x11\x0e\x10\x8d\x02V\xa3.3i\x17\xa7,\xd3\xd5\x0c\xd9\x15\xe0\x1e\x94P\xdf\xa3\xa1\xf5\xe2\xae\xe2\x89VD\xf5\x99f\x0f\xf7\xe6U\x00r\xea.\x8a\x89\x8f\xa0R\t5\x90\xb0Cv\x15L~\xbd\xc7U\xdd\xc5\x03R\x86\xa8\x05\xe4M\t\xa3\xb8\xde\xfc\xe0q\x87\x98\xc9\x8ep\x8c\xfb\x16\x86\x83axE/\xb5xo\xbe\xbaX\xc0\xd60-\xd0R\xa3\xa9\x06\xb2\xe8\xba\x07\x04\x87\x93\xc1\xb9b\x13\x92\xe09\xb7?\xeb&\xdaQ\xaa\xc1\x00\xb7\x19\x9fO\x9eq\xd9\x13\xd8 p9\xcc/\xe5\xf9iO\x81\x8cE]M\x8bd\xec\xb8\xaa\xe1l\x1a&\xc7\x9c\x05\xea\xf5\xde\x03+0\x07\x88;\xbe\xc9l\xf1I\xab>\xf0_\x8a1\xa6_F\xcf\xb7\x06\xb0z\xdc\xfbU\x89\x8ds\xed\xf8-\x80\x03\x92\n\x9b%3j\x94\x02n\xa2\x84\x06^B\xc3Jt\xf9\xb1/$\xc1\x93$\x87\x04F\xc9s\xaa\x7f\x9aXJ\xe0\x92\xee\x83\x07\xbb~\x9a\x80\x9b\xa9\xca\x1f\x95\xdd(\xfe>5l\xcd\x03:{o\x0f\xfb\x919\x02X%\x99"\x1b\xe9\xac+\x9e\x93,\xf7%\x88\t\xc9\xaa\xb9<.5\x9c\x03x\xec\x8a\xf4\xd4\xcc\xb3\xd7B\x01\xd5\xbdd\x81T\xcf\xe4iMT\x02Z\x1b\xaf\x12A\xeb\xc7\xb7\xc0T["\x88\x80d\xb28`\xc0\xa7\th#+*\x1ex2j\x9c(R\x01\xd9\x10\x12g8\xc4\xad\xee\xac>\xbarH\x96\xa1\x10\xbeV\xbc\xd4`5A\x92\xad\x88Ab\xd6\x14\xaf\xe6\xac\xb3\x89\x1c{0\xd2\xcb\x07@O\x13\x80\xa3\xb3\xf2\x93\xdes\xb4`\xc3\xbc\xb2\x1e\x1e\x95\xd8b\xffh\x88\xbby\xc8R\xadh\xb5\x98\xe7\xbb\xaf\xb8\xecO\x9c[\xc8\x1aH\x87\xd3\xb3\x06\xc8)\x80$\x16\xc9\xdf\xc4\x89z\xb1\xa3\xaa\x14\xe1\xe7\x170\xe3\xaeE)\xa0g\xf4\x92`X0\x8a\xaa\xfb\xb2\xa7@\x01:e\xfar\xd3\x91\t\x7fj(\xac\xf7\xf6\x82*w\xa4\x14F\xa1&\xe6\xe4\xbd\xc9\xd5\x9cK\xb4\xccO\x81$\x95\x9f\x8f"[\r}HDY\xe7\x0b\x18v\xc9\x8f\x05#y0\x01\x0b\xc1\x1f\xf6V\xfe5\x0fK8R\xdc\xf2vV\xbb\x02\x8a\x90\nPW\xc0\xecy]\x98\xf3-\xb0\x06\x87\xe5\xb1\x96^b\'\xa1\xc1Y]\xced\x9d\x0f=N\x94\xb2\x89$\xe8\x8c\xe6\x91\xd7\x11\xfb,\x18.E)h@/\x19\x87\xa9\xf5`\xb8j\x88\xe8v\x89\xb6\x1c\x8b\x96\xecm\xd1\x86\xa5#|\x1f\x87\x89E\x0e\xf2P\x8c~qM\xbe\xf29\x82\xe1\xc0\xbc\xb6\xe8\x8e\x0em\xb6\x9e\xb2\xae\x93\xfc\x94\x81y\xe9\x14\x90\x164 \xaev#\xc9|\xb9\x13Fq=\x1c\x99\xc9\xf9\x82>\x05t\x80Lm\x9c\xee|\xe6\x9f\x02\xb0gN\xa3\x87\xca>+\xf9\x9c0z\x8f\x121\x07\x1eT\xe2\xaa\x16mZ6r\xa7}\xcb\xc6\xbd\x17 T$\x1e\x88\xcbd]3~M\nt\xe5\xe1\x90u\x98\xda\x88S\xcdY\x9dD\x08\x80\x89\xbf\xdd}\xf19\xcc\x17\xe0ni&\xaf_N\xd0\xcb\xdd8F\x05\x0c#W\x0c\x91\xa8\x86\x81\xe7\x81d\xba\x8f\xe4\xeb\xa3\x0f<E\xb7\x10\x04m\xe7\xb8\xa2\xd4\x87a\x08m~\xa58\x0f\x82\xf2\x9b\xdc\xaa\x10H\x8f\x8fU\x8fVQ\xc2\xcbx\x9d0;<a\xd4\x87.\xe5)\xf6f\xee\xf1R\xb3\x0c/\xf65\xb9\xc5\xc5\xe7>|\x0c\x8c<\x9a\xb1\xc3\x99\xaaj\xf8\x16\xdc\xfe\xc8(\x0f\xcb\xe7u\x9e\xde\xaf\rS\xf4b\xe5\x10\xf3\xd1\x87O\x81&\xa9\x04\x1e\xe8\xc9 \xfd\xed>\x0f4\xa1|~B\x88\xe5\xf1\xe6=M\xaco\xeaSy\xec\x0ba\xbc\x8b\xb2H \x88qY\xc9\xdfQd\x13\x96\xc2Jr9\xe6\xc7\x9e\x14\xb6\x89\xdd\xcd+#\xc5\xfb\xe2\xfa\x01\xc0\xddx\xfbB9>G\xb0H\xaf\x1f\\\x87\xc4\xf3J\xf9\x80]\x8b/\xc0\xdb`\xd6%\x9d\xa0\\\x9bw\x0e\x18+\xfb\x10\xe0\x18\xf8\xe0\xaa\xf3Y\x03\x06\x16/U`/\xe5\xe1\xb8\xfb\xeb\xc6\x16X-\x95~\xa7\x14?\xd65\n^\x17I\xa9\r\x82\xbd\x84U\xcdgN\xe23\x1f_\n\xbb\xbb\r\xa3\'\x8c2/^P\xfey\xdd\xeaO\r9\xc9\x07"\x1e\xce\xe8\xea\xb1&8 \xb6\xf1x\xef\xc7\x92\xa3\x06\xfcQ]\xe8\xe85\xe7?\x9a(\x8d\xb4\x88\xd7\x06o\x9aRx%\xfd\x99\xe6\xa5e\x1d\xf6cx\xbb\xa9\x96\xd0\x18\x98<\xd1\xc7\x95\xd1\xe3\xbe0\xb9\xb4\xa6U]\xcfL\x96X\x00@\xdd\xb6\x17\xabC\xe4~\x0b\xf4A\xa6\xbcA\x0b\xa2\xa3F/\xd6)9E\xa5\xa1\xb5\xe8\x7f\xb0\xb4\xe5>LFp\x98\xdb-\x8ebB\x8e],\x1d\xef\xb9`x\x98/\xe9\x8fZ\xdc\xbf\xfe\xa3\x00\xfa\xdd\x80\x1c\x11\x1c\xc9=\x18\x9c*P%\xf0\xdd\x05\xc9[\xc1d\xc590\xba\xd2\xd8a\xa8\x1b\xa9\xc5\x8fu\xc8\xbef7\xf9\xdd\x9c\xe31\xb8`dS\xea\xb4\x08\x1cK\xf4\x81\x08\x88\xdee\x91\xc2\x1e9\xa2\xaf\xf8x0t.H\xda\xb2\x95x\x0c\xa2O\x8c\x93\xa4\xbd\xa6\xb8l\x1e\x97\x1ad>\xc8A-\xed\x8f\xb1\x1fw\x16\xce\x11\xc8\x8a\x928\xeeVz\xecn\xdcMf\x15\xa3\xa3\xd3\x9f\xe7\x03(\x96"\xc2RB\xad=?\xacA0{\xd7W\\]\xbc\x8b\xb3D\xdb\x1e\xdbe\xc3$&Z\xa0nz\xac7\xab\xf8O\x05\xf6\x1eJ\x12\xd9\xe5=\xe2\xf6\x97\xf3p\x8b}:\xf3<\xc8-\x1c\xc5* \xeb_D|?\xce\xe4\xbf\x9b\xfb1]G\xad\x84c\xf2\x8d\x8a\xe7^C\x01t\xc3QL\xb6z\\\x93\x99\xe0\xa3\xc9\xb4\xe3\x865n\xd8\xee\n\x18\xb8\x13\x13\x05\xf1+\xe7]<\x8e\\\xb1"\xed.B\xbe\xd1\x82O\x0c?-\x80!\x8e`V^\xed\xe1\x9c\x94#\x97\xe4\x90\xd9\x85m\xfe\x91\xd8\xdc\x9b\x80$\xd3\xd4e\x0f|\xba\xfa\x1aD\xb9r\x99\x05\x10M\xd5\x9d\xfd\xc3\\Nu\x12\xdd-\r\xed\xa4o\xbb&$s\x02\xcc\xcb\xd2\x8e\x1e\'\x8c\xdc\xf2\xa2D\x90\xcb\xc7\xfc\xf6-\xd4P1\x0f\xba\x18\xc9R\xca\xf1c\x15Q\xa6g\xb9\xbc\x86H}\xc2<\xa8@\xd6\x82Ib\xd1\r\xd7\x81\xd0\xf2\xd3\xcc$\xbe\xd6W\xf5\xe9\xf5\x0b\xd3\x98H \x07\xe9:\xe8\x05W\x83@}]\xaa\xd3\x98:\xa9\xc5\xcf\xad \x0bdf\x82\xaa\xae\x12\xcd\x03\x82,DH\xae\x13\x06\x9e\xa9:f0\xf6\xa8\x81\x909\x80\x99R\xce+\xc9\xcd\x035\xe0\x7f\xad\x16l\xaa)\xce\x03\xb1$;@\xe1E/+\xc4\xfd\x15\xae*\xb9I/\x89[\xe1a\x05\xa9\xc0V\xb6\x9d|Ai\xc4a6i^\xeac!(0r\x1cfS\xe0\x93KM\x1cp\xab\xc7Q\xc8T\xedJl\xc4\xf6\xcd+n=k\xc2\xc2v\x84q\xe3+\x89\xd0a\x95\x90\xd8\xc9\x19\x8c~\x18\xc5\x16\xc5\xc1\x85\x15\x90\xde\xfb_54\xd8]:\xc1\xb7\xeb\x94{\xac\xc9.GU\x91\xb4D9\xd4+n\x14\xca\xc2M6\x93{\x98f\x93\xfb\x16]N\xd4d\xfa\x17\xf3\xbdf\xdc8\x96f\xd3\x14)fI=:\xf9\x81\xd33Q{\xff\xd2\x96\xef5H\xc9\x10\xb9\xd5z\x9d\xf63v\x12\x0b\x84\x10\xea4\xce\x81\x88$\xf9\x84\xb3e\xd3\x8a\xf0{\xc4\xf5\x80\xa8U:\xaa\xb2u[f\xb4\xeb\x83"\xe6sXP~\xbe\xd3\x8a\x87\x98\xa2\xf6\xcb\x12\x97\xe6|\xfb\x14\x8foX\x1f\xe4\xa4b\xee}\xe4xFM\xd1\x01\x9d\xcc\xe8\x14\xb4\xcc\x0cZ\x00\x89\x8f\xc9\xbe\xe0>H\xb1\x93\xb6\x9a\x95S,\xee\xc3G\'\xc1?dAU\xc5\xde0\xe3\xe5\xae\x1a\x86I\x8d\xa0L\x95\x1f\x9d\x84\rm\x08&\n\x9b\x9e\x19{\xees\x9b\xa6\x1d\x9a\x97\xf2\xca{\xd17+\x90\xf9\x8a\xd3XnVo\xb1\x93\x1b\x9d \x85F`v\xf5$x\x9a\x87\xfd\xa7\x8f\xad\xec\xa2|\x88:\xdd)\xb7\xe5M[\xd2!E\xb76D@\xc4\xeb>\x08\x19\x18m\xfb\x0f0\xf3\xfa\x81U@\x03oqY\xf5c\xba\xdf\x87\t\xdc\x05\x86>\xcb\xec9$6\xd5\x17\xa8\x04\'\x96I\x84\xf7\x99\xc3\xb2/\xe9\xaf+\x08\x95\xd5IO\xdbn\xa8\x9e?|#\\\xea\xed\xab\xb0s\x9f\x07a\xddML\xba\x8a\xfc-\x1a\x18W\r\x1b\xa1\xd2\xc4\xcb\x9d<\x94\x1cGq]\xac\xd7\x9b\x80\xb4\n\x11\x93\xad\x19G\x91_\x18j\xb97A\x8f\xcc\xb3w?\xcc\x85\x8f\x9a\x12\xace\x1e\x92s\xc3\xbe\xac\x00\\\xeax\x91\x10\xb7Z)\x1eb\x90\x84N\xc2\x13[L\xbf\xeda\x1e\x14\xa9g^\xf7I\x15v\xd1\xc3\xe9\ra\xf5\'Ii\xe6\x81-\xbc\xa2\xc1\t\x0c\x8cD\xdfd\xd0\xe5\x9c\xa3\xf7\x80\x02$G\x88\xc1\xb2\xfecE\x15\xd3I*s\x08\x1f\x95\\\xd2\xb1\x81\xd9\xfe\xae\xdb\xe4\xda:\xb6\xf4F\r00c\x86\xb74\x13\xe2\xfe\xa9\x84\x80\x97 y\xcbrH;~\xb9\xc7\xf3A\x98\xbd-\xb5\x02\xe8Sr\x99q\xa2\xa8aw#\x14\xba\n\xd4\xe8\xa0\x10$/\x0b\xf3\x8fA\xbacP^\xe4\xb1\xf0&a\x1e\xb0\xc9\xc7\xa3\x06\xa0W\xd8\xb2\x06\xb0\x1c)\x9e\xd5\x14HM\x12\x1bR\xd8\xa93\x0e\xb3\xe3\xc9\x11hI\x96L\x0e\xe0\xa5\xc3\xebn\xd6 jA\x11\x83A\x01\xb1\xfc\x0cC\x89\xff(\x91\xff~\x10\xcdO\xee\xa8\x18,\x1d\xf0\xf8\xe0H+\x1bB\xc4\xef\xe9x8\xddL\x92\xf0\x0b\x8c\x1c*\xe0tpbn\xc9M\x92\xc8\xd8s\xf2\xd3\x96\\c\'\xf1\x1a\x18Q\xa9\xe8\xa1\xf2\xa3\x93\xcbD|\xba\t\xdf\'G\x07dx\xda\xbfJ\xd5\r\x8aG\x9e\xd5%6\xb1\x05QE\r\x0e\x1f\xa2\xb1G\xbaNn\x19\xdc\xe4ea\xb8Z\x1a\xbb[Q\xc0\xbf\x86\x12\xe0\x95}\xd4r\x98\x87\x9a\xfeLnRd\x99\'\xb7\xfa>\n\xc0\xcfJy\xda\xa2\x1b\xdd+\x80\x9f\x81OC\x82E\xf0\x91T\xd9\xee\xf1rC5h\xd1_\xb6\xacdt<\xc1\xd4\x10|\x9a\x856\x00\xff\xc2\x12\xe3\xf5\xd4\x86A\x97Y\x0e\xe3\x88\x01:\xf5m+\xf0\'n\x17H\x11[>X\xf7{\x13W\x01\xae$N\xb9\x0e>\xea\xd9\x04\x7fy\x1d^\xc0#\xd1\xc6\xf4\xdc\x0b*\xf0\xc7\xa2\x06\xdd\xa5\xb0\xbeC\xdc\xa9\x89\xf5\x07\xc0l\x89l\xfc\xba\x9a<\xc7\xdd\xb0\xf4\nlZ\x80\xc7\xa4Pzn\xd8\xa1%\x97q\xaa]\xc3\x1c(\xaa\'\xf7-\xac\xc0\x90kti\xe3\x0c\x0f\xb0\xb4&P;\x98d6\x91\x87\xd2\x1e\x9d\x94\xd0\xb9\xc4\xbdph\'\xa7\xbf\xa9\x1a\x86I\xc5\xc3\xc3)z\x87\x16;9\xc8\x11\xdbz\x98\xf3\x14r\x94\x02\x9f\x1a\x80\xc3p\xa0\x12\xf0\xf2\xfaY\xc3\xb2i`\x13C\x93\xa5p\xa8;\xa0\xc8\xd0\x01\x02\x0e\x9f,\xbb\x96?\x8e\xdcy\xef\xc3\x91\xac\x03\x99\x0c-\xa9\xdf\x17j\xe2\x8f\x0c\xf3\xa5\x97\xfb8g\x94\xeb\x03\xd8f\x82\xd0\xd5\x08\x8dkz\x16\x90iR\xa7v\xd8/\x05\xec\xdb\x07I\xd6\r\xa5\x80\x91S\xdc\x1e\x1f\xab)Z\x0f\x992\xbe\xa29\xdc\xde\x1c\xbaq2\t{\xcb@\x1a\xff\xf8\x16U\x0e\xbb>\x14!<\x84\x00\xf5\xde\x07\xc9sW\x9d\xf6\x8b\x83\xa6\xc6y\xb8\x1eb"\x0b\\z\x88U\x8fn\x1aGr\xa5\x89hl*j?\xe20\x8ba\xdd3\x90\x9b\x0f\xc7\x9d\x1bf\x11\x1b\x18\x0bF\x91\xd4\x9a\xe2(h"+J=\xc4\xa4\xff\xf8\x16\xe2\xaf6>R\x98\x99<!\xc0\x10\xf8\xb9\x80\x87!\xc8\x02\x06r\xa7\xb8\x1e\x00\x92\rp`\xa2\xf1\x1f\xeb\xb1\x1e2\xd1\xd9n\xec\xf4\xf3\xa8\xd2\xbb}Aj(\xde\xc7\xa4\xeb`:\xd8\xb0j\x10\xb5\xc4V\xdaQ\xfb\xa0\x1f\xddD%d\xb1\x8a\xa1\x82\xd1d)\xb1\x0f\x84\xca\x88\x80v\x1e\xc7\xd7t\xd40\x0f\xd8\xb4@\xd5\xe5\xb8\x1b\'\xfd\xea\xde\x04\x056\x17\xeb\xd5\xc9er@\xbe\tY\xc5Da\xb7R\xa7g\xeba\x98\x14 \x9c],\r\xad\xf7\xb8\xe4,U\x16|\x87\xb0\xee\xb9\x8f\xd8I\x94\xa7\x069O&\x90\xe1D[\xd4\x045\xa0\x04/n\x12\xe5\x92\xfa\x8fE\x01a\x1b\xab8\xcdr\x8d\x07\x08)\xc3\xf8P5\n\xee\xac\x1aG!\xc9\x15\x11#L\x05@\xe2\xf9\xa0\xb4eI\xb9Jz&(p\x9d&\xe0\xa8\x98@\xfbg\xcc\x85\x19\xf6 %\xbey\x99\x89\x83\xd4\xea\xed,1+P\x89!i\x1e8\x8a\x1d\x07\xe6\xb0\x07)15\xee\x0b\x9c)\xde<\xb0\x02\x05\xe8\x15G1\xf6\xb5\xe7\xb7\xb7&`\xc9A\x7fT\xb9"^\xfdjX"|j\n\xebO\x11\xf9:BB+\xd0@-\xc1\xaa*\x95\x0b\xe7\x0b\x1a\x96\x08\x0f\x0e\x06\xf7\xdbnQ\xc5\xc3\n\x8cf8\xd2\t\xf0n\xf6\xd8\xc9n\x0em\xed\x8by\x13\x8e\xb9\x17`\xb5\xa6)OoK\xf1\xee\x86R\x80\\\xe2u\xd8\x86=&\xe7\x14\x98z\xc4H-\xd1\xdc\xb0#\xd6P\x95]E\\\xac\x8e\xc7D5S\xa4\x13\xed*\x96\xf9\x88\x1f\x8bh\x14,8\xa6\x96\x98\xd7c\x1e\xda\x0b\r\xd1%\x05\xaey;\x82\xbeM 7\x8b?\x1e\xafZ:*?\xcd\x17\xd8\xd8\x93hO\xb0\xaa\xd7\xdd\x1f\xf5wj\x90l\x83\x80\xc7\xd9bjng\x91\xcf\x8b\x13\x05tt\xbf](\xdfQP\x03\xd2\x19\x8b\xbe\x9c\xfc\xac\x1c\x9b\xe8\xc8\xfb\x18i\x89K"\xfbt\x12Ak\x144\x80\xa2M\x075\x19F\xb5\xb1\xb9r\xe5\xe1{o\'#x\nl\xb2Ki\nE\xf5\xe6@\xbf\xa7\x00O\xd6=\r\x16X\xe2\xed\xaf\x020}N=az+\xf1\x18DF\x91\xa54\x94\xf8\xdc\x8a\x8b\xe3\x8cC\xd3]j&d\x86\xfa\x95\x03\x8a\x9c>d\xe3\xf0\xb3\xd7\xd2\x1a\xf1\x84\x81\x85\x1b\xbc\x0f:ZY~\x88\xf0\xb93~\xda-f\xb6,\xfe\x938\x0f\x12BH\x82\xf4\x97\x91\xcc-\xdf\xeeMP I\xb8\x96t\xfe\xe5\xd0\x8f\x7f\x9f\x1ar\xb5\xd8Aj\x81\x91\xecSC\xb6pU-!\xbf\xfb\xd7\x07\xc1\xe1p\x84V\xb7\xfd?MTba\xdd\xe2Y%^\x8b*\x80\x97u\x1b\xf1\xda\xdaq\x1eDo\xd1\xcc\xe5\xd5\x8e\x05\xd2C\x81\x84;\xad\x9aT\xd9\xd8q=\x08\xacb`x\xb0\xcd)\x1a\x9cV\x00\x84\x98\xa8\xdb\xfa\x88\x97{\x16\xb1u\x13}\x1c\\x\xe31\x8a$\x00\x19\x84\xa5\x9b4\xac\x9c\xff9\n\xb1\x89\x8a\x9c\xa1;T\xf0\xa7\x06q\x9d^GQ;z\xac\xb7E\xabxV\xc2\x14\x83\xfb\x11xS<\xc4,\xd8$\xc7]Q\x14\xb3\xf9#\xc8\xd0\xd1(\xeb\xe9\xfe\x9cow\x14\x7fjH\x10\x9e#\xb4\xb5\xb3\xb1\x1e\xdd\x0f\x105!\xd1:\xe2z\xc3\xe4\x98k(p\xcd\x10\xdf\xa2\x90\xa86\xf2?:\x99`\xcf\x16u\xfa6\x90\xc6}\xfbKLY\xc0i\xd1\x9fX\xc0+\x14\xa8%%!\x07\x8a]\xb07\xef\xc1\xb0\xd0aQ\xb6\x90\x05\xc6=\x03\xf6\xb7\x86%x\x03\x19m9\x85\x05\xf3\x92\x8aI\x151\xa3\xf2\xf2\xe2{S\x00\xecn\xe1\xec\xd9\xd2{7o6[\x1fV\xce\x86\xb7\xafo\xe7\xc9Q\x1f\x88\x10\x93d\xce<\x90\xae\xda\xe2(\xb8\xf5a,$\r\x0b\xf4\xd2\xe3s\xcb,\xd0\xa2\xd5`J\x8a\x9f\x9b\x94HDF*\xd2m\xe8\xe7\x85U\xfd\x92\x1e\x8cx\xdd\xaf\xc5=\xdf3>\xa3\xd4I\xb9\x05\xa0.;8\x90\xd0\x87\xbe\xf8\x16z=\x1fn\xd8q\x1f\x05\xc9!\xe9\x93\xda\x90\xdf\xe5\xb1\x1e\x8cs`\x19\x07\xe66g\xf2\xfd\x00Q\x01 7\xac\xea\x92\x8cD\xb7\xdc\x87)\x02\xbai3\t\xa9\xa8Cq\x9c\x02\x95\xe3\xcd\xc0}\xb3\xef8Lj\xc8B\xf5\xe4-\xd1\xa6pg\x89\xe8{kwg\x94\x00\xe6\n7/\x05\xae\xebVr\x8ax\x95f\ng\x14\xd8f\xa9%\x0e\xd1\xc7\x99=9\xee\x9d\xec\xcaS\x13+\xbb\xc4e{\xfcX\xf8\xc46\xb9\xa1\x8a\xda\xaf\x12\xcd\xc5\x17\x1f\xc9\xecI\x16u\xf5\x84\xc6\xa7\x00~\x16\xb4qY\xba;\xda0t\x12H\x7f\x95\xc8\xf6\xf5\xab\xc75\xd9u\xda\x93=\xa2\xf4\xed\xd4\xe3\xb7\x90\xb0\x14/Q\xbd\xbf\x87\x0f%\xcb$B\x10\x01RX\xa9%\xa6\xedBfC\xa8\x9e,\x12\n\t\x1a_wZ\xf3\'\xad\n\x8c!\x81o]\xac\xe3\xb1&)P\x8d\xc7\x1bo\xc9\xceq\x1e\xb8\xedxir\xe2\xce\xc8\xbc\xf4\xe9\x03L[\xe8\xc2\x8c\xa3|\x9dc\rJy\xb6h\xd4\xfe\xd70\x1b\x01\x1a\x12\x98\xfaa5q\x87\x98\xd8Dy\xc3\x18\x84{F\xbb\x9a\x02\xe8\xb5[,i\xd9\xcd\xeb\xbeE\x15I\x85\x92#\xea>\xe9\x99n\x14\xd4\x00\x16\x85\xd4\x06\x9e(=\x1eA\x92\x18i\xc6\xa9^\xe6\xdbc\xfe\xad\x86\xb21\xfb\xb3\xd9\x93\xe3q>\x08\x88_\xec\x94[1GL\xef|N\xb7T\xcd\x86i\xefQ\xe3\xd7,@\xb8\x8ba\xf6R\x7f;B\x80\xd7\xa9\xa1\xf1"\xcd\xe64r\x19^\xafO\rE\x10\xee\rg\xcf|l\x7f\xc1\xe0\xb6\xf0\xb4\xf8\xe7\xf2\xe3cQ\x03YbH2\xd5kq\xe7\xb8yu\xe3\x8a\x8e\x18\xee3\x0bF\xbbS\x8e\x97\x89A\xf9\x85Yi\x8f\xbdI\x9e\xbf\x15\xc0\xe6+u\xc4&@\xc9\'\xdcizN\xce]\xe20aCk:\xe5\xc9\xc3H\x9e\x04o|\xc0\xcfr&\xf3\x94\x9b\xf9q\xca]k1g#\x98\xc2%\xbe\x1e\xa7\x1c\x05\x10\x12\xbbF!\xa9\xae\x1d\x8fb\xf4G\x8bT\x8e`\xc0]\xfdq\x80@\x880%8w\x99\x95\x87~\xf6\xbe\xbb)\xd0\x00\x986\x05zZ\x1ea\xc9\xbdP9b\xb5\x9b\xacb\x8a.P\n(\x14\xdd\xea\x11\xaf\t&\xab\xa8\xa1\xc9\xc2\x1bY8\xf3\xea$\xc2?MpR\xf3@\x87\x82a\xc6e\xcf\xb7\x10\x18\xa5\xd8\xb7H=\xecMP\xe2\xbc\xb3\xa0\xcb\x92\x86x\x8e\xc3\xcc\x96\xc86\x8a\x81]s\xbc\x16)\x00\x82\xa2\x17%\x17\xd64\xe3(\x80.\x1b\x8b\x05\x10\xce\xe5ri?\x9f\x1bi\x1d\x82o\x155\xa0\xf6\x1c\xc5B\xb8{\x88\xcf\xfb]g|\xa9QC\x91\x18\xcb\xf5\xd9\x8b<\xbe\x8f&\x16fA7\xa9\xb2\xe1\xd8~\xbe\xfbB\xee\xc3\xebb\xadGz\xa6\x86\x02\xb3\x10\xe1 e\xf6\xba\xb3\xe2\xb7`o\x0e1\x86\xe8\xad7[\xbc7\xff\x8cK]PU\xc2\xde\x1eO{\x9a\xe8zy\x1b\x96u\xb48\x93\xa2J\xff\x9c\xd5\xcdc\xf6>G\xd0\x80a\xaf\x19R\xbb\xfck\x14]\xeeS\xf9@\x8a\xcfs\xff\x1c\xe6\xe8g\x16\x93U\x9c\x8f>\xa8\xc0\x1c\x96\\\t\xb7clB\x87y\x16\xa8OI\x98=l\x7f\t"\x0cK\xd7\x85\xcc\xc6]I\xdf\x02,|b\xad\xe3\xe0\xe5\xee\x9b\xf7\xcfN{\xdd\x9b\xca\x81\x8a\x0fs\x15HJC\xcb\x80\xfb\xfa\x8eS\xcd\xad\x87\x1f\xa5\x98\xdc\xe8\xc3\x12\xd3\xadG\xce\x82\x04\xd7\xc6{E\x8b\xf4e\xc1G\x11\x12J\xbc\xe61\n\xdd\xfe]\x00l\x8c\xe7\x14\xcd$\xf5!\x9b-\xd7\r\x0e\x16F\xa1\xdb?\xeb\xa5\x06\xfdA\xeeq\x14\xddXv\x11\x1a\x83F.\xc5{S\x05p\x8e\x82\x92.\'O-\xfb\x02\xa8>qg\x93\xbf\x99\xd6\x88\xc3\xc4\x8e\x02\x8b&F\xae\xeb\x94\xcb\xe1\xf6\xc7\x8e\x82R%\xc1\x9b\xd4\x8f\xe4\xab\xdb\x17\x82\x14\x90%GbB\xfd\x11#\xfc\xddL\xd6\x01\xb6\x19\xab\xb8\xb6\x90\xd8\xf81Y\xa7\xa1Y\xe0M\xeb\x8fo\xa1 4\xec\x97\xf2Of\x97\xe7\xfe) \xc5\x04]\xcd\x87\xf0\xdcur\x82\xa3E-\x19\xc33\xbfGt\x81\xf2\x00\x19S\x19^Ey\\!<a\xef\x0b\xf27\x85\x9b\x0b\x12~\x9f7N\x15\xbe\x8b\x0b%\xf9\x97\xda\xe7\x01\xd2\xbb\x19\xff\xe8\x98;R\xa3\xd7\xf7\x8dS\xf4\x00\xe9\x12}\x8cMH\xa3(Y\x92)"\xba\xeb\x1f\x05\xd89\xefe\x19N3\x9a\xaczN\x02$\x85\x1e\xa9\x1d5\x93v\x1f&5@\xd4\xa9\xe4\x00\xf1\xe5<\x9b\xb8\xb6\xb5\xa8\x15Dk\x10\x8d\x7f\x9e\x93\x95l\x19I\t\xa4\x1f;\xfd\xdf\xfd\xbd\x99\x8c\xee\x03\'it\x05\x9f\xa7\xfd<\xa2-\xfb\xdd\x1eG\x10\x97\x19N\xbfa\x89\xae\xcf+I\x84\x08\xa2\xaf/pU\x8c\x1a,R\xa5N+s\x93t\x9ba\xbc\x07\xb1\x86\x82\xfd\x93\xc5\xdfl\xab\xba=\xfa@TQY\x98\xbd\xb5\xb8\xe4\x14\xa5\x96s\xa0\x086\xf7\x98(\xf9\x1f\xcc\xc5!]\xa8\xe9\x1d\x98\xf2\xc3T\xb8\xf19\x8a[3\x9d\xa0\xfb(\xe4\xea\xe9\xc9\xb8\x17f\xc8"\xf9\xba\x9bd\x1f\x18\xc5\x84\x97\x11\xfc\x14\x18R\xf1\xa8\xd7\xceK\x9eZ\xe1\xe3\xea\x81\xa4\x8b\x83\xb44\x8fv\xfb\xf8\xa3\xca\x14\xe2N\'m\x8a\x87\x98\xd5`\xdc\xd1\xec\x9b\x1c\xef,\xbcj\xe2fZ\x82\xa4\xd9\x1b\xc7\r\x93pU\xde\x02\x9a\x12\xa7q>\xb1\x8f_\xae\t\xac\xc7k\xa9\x06\x16\x8bS\xa0gK\x9d\x16|p\xc5N\xcay\xd8\xbbVu;$x\xb1\x93e\xcb?\x99YQ\xab\xc6\x99\x14\xa81\xe9a\x9e\xea\xf6\n;\x1f/k\x92>\x96\xe1\x06\xfb\x8e\xa3(\xd7\x13NQG\xf2\x0e\xce\x012C\x13\xd7~\x13\x87\xb6\x10i\xc5\x1b{F\r=\r\x1eIW\xca\x8c\xc3\x848&+l\xd7\xe5\xaf\x8a&\xab\xe0\xb2(2\xb1.\xd2Q3q\x9d\x14\xd8U1\xb5MN@\xcd\xb1\x93z\xdbh\xb9/@\\9\xc7N\x12\x1a0\x11#e\xca\xaf\xb8\xfd\xe5\x96\x07O\\d\xb26\x9f\xfbp\x9a\x00\x80Y\x92%h\xb4\xea]\x7fB\xa2rYU\xb3\'m\xa2\\\'\t\xdf\x0eqX\xe1\x1cX#\x85s\x92\x02\xabK\xd1\xb6I\xaa\xa8\xc6Q\xb4?\xc8m\x12\xec\xd3\xe2h\xa8q\x14V\xc3\xb5\x9a\xd0\x02\xbdn\xff\x19\xa7\xbai\x06\xf9\x06\xd0\x85\xd5\x1a\x8f \xa2Q\x1c\xa0\x90K\x03\x07\xdb)\x9c\xd5D\xa3*n\xfbqMy=q\xder\xef\xa4\xf8\x16I7\xbc>\xda\xb5t[\xbc\x9aiB1\xe4\x84\xae\xdae\x90f\xff\x103j\xe8\xeb`\x80?\xaa\xf6\x1b\xa2\xe6\xdeI\x11&\xa5\x97\xae\x8b\xb4\xe2Lr\xa1"\x82\xb8E\xd49s\x08\x91\xfc\x19\\V\x10Mx\xe8\xe6\xc3\xd0\xa2\x064\x90\x139\xa4\xeb$\x80\xb7{\'\x87\xf1Fa\xe4p\x88y\x88\xe6\t_Bv8\xf1\xd7\x02\xb5x,{\xe1@\xe0\xea\x93\x91\xb3\xa3\xc3J!T,V\xd0=\xa0\xddR|_\xd8kY\x84JL\xf5\xea\x8f\xedO\x94V\xac\x04\xe2U\xeb%\xc5\xa9\xd6cX@|\xbc\x10\xc9\x05YN\r]\x88\xa1-:\xa0\xd9\xa3\xe9n\xcc\xcf\x19s\xb9\x0b\xca>\xe2TcO\'S:\x06\xc4\xb0w<\xed\xb9/\x9bL\xf6\xd1\x8c$2\xf4Az\xcdr;\x8a\xfc\xccI\xf8}\x82\xf2\xb0t\x00\x9bE~n\x97\xd8\x84n\x9a!\x11\xe1\xf1aVqMlY 0y2\xd5{\xc6\xcb\x1d\xda4\xb2\xf0\xa5k\x9f\x0f\x83\xc4}\xaa\x81\x16@\xd1\x05\r/^\xa9\x15\'\x8a\x02\xb0\x15\\\x97\x99xI{\t\x07\x88\xf6\x03^\x81\xa14\x93\xbeC\x88DpY\x800-)k\xa0\xd5p\xfb\x0b\xa4\x81\xf7\x14`!\x99\xd1+.\x18\nH\xaf\xb5\x88@\xa6\xd4\x19\xfb\x901\xbc\xa7\xc0\t\x90}\xb9\x18\xeb\x17(\xd2\xc4\xeb\x0er\xa0\xa7\xf8-\x80\xaa"v\x04q\n\x19-\x8fW\x12\x05\x16\x96GV\xd4\xbe\x97\xc7D)\x13v\xcaY\xc4Km\xe4\xd8I\xe5\x80\xa0\xb2\xaeo1\xc7c\xa2\xaa\x12U \xf8\x16\xady\x8b\xbe @;|\xee\x0c&\xa7\x1dIG\xf75\xf1d]\xcfLi%\xaf\xc3\x04~\xbf\x92\x08\x00\x93\xc7\x0b\xa8O\xa7a\x8e\x13\xd5\xd4v\xe5\xb4\xe7\xfd\xd1\xa2\xd9\x0c\xba\t\x9ar\x984\x80 \xf4\x126\x0e\xe8&\xfc\xb34\xb1\xda\x91\x12\xb8\xafj\xb1G^Km\x1c:\xc1\xf4\x98\x07e\rh&\xd9Y\xc3\xed\x8b\x97\xc1\xc0PQ\xc49\x82\xcfy\xb6\x15\xa7\x9a\x14\xb8k;d\xe3<L\x8ep\xec\x00\xc9\xc8F\x1e\xc2x_}x<\xed\x81\xa2-Q\x05\x88H\xa7\xb7\x1d\x87\xa9c\xf0}\x99\x06bv]i\xc6a\x02\xd2\x18\xe2\xfacM\x86L7kB\xd23\xd7\x1boA\x05\xec\xbc\x8b\x06\xc9\xfb\x13\xdd"\xdf\x02\x0b\xa4?\xbe\xc54\x88\t \xae\x9cE\xae\x1c\xe6a\xbe\x14\x0f\' N\xc2\xec\x8e\x07HY\x7f$\xf2\xe9k.\xc3A\xdc\x16\xcc\x14~\xb2\xf2./\xe6\xea)\x9ejc\n\xfd\xc8\x97\x00\xc4\x06$\xaf\xf5\x1e\x0bLQ\xf9)<A\xc4l90\xfc4L//\x7f\xb2\xd4\x95j\xee\xd0\x8f\xd40\xfe\x88\x13\xa3\xab7D\xb3Wc\'\xc7\x9f\xac\xc9i\x13eT<\xae\x0f]\xdc\xb8s\x88\xa2\xe9\x96[\xfd\xedC\x97\xdd\x00R\x9d}\xd1[\x8a}\x10\xed\xea\xf5\xb9\xa7\xb8\x82\xa7\x17L\x99\x06\x9f^\xd7!\xcd\xdb\xbf\x03\xcdq\x18\x8c\xa9e\xdf\xd9P\x06\xc5:\xb4i_\xf3`\x9e}Aprk=\xd8\t\x93\x1fM\\\x134\xc5\xe6\xf1cv\xfd\x16\xa8r\x12\t\xb2\x0b.\xa8;\x1e\x8ci\xa8?b\x8f\xd7\xf8\x87r\xaf\x1d\xa9\xb2\x15\xe0\xc2!\x9d@F\x8e\xb3aN\x13$\xa1\xd5\xf9\x01\xe4\xcf8\x0f\x9c\x93\x10\xd8Bs\x81Nq~\x16(\x9c\xa0\xba\x92\xd6\t\xeb\xbbNB\xa1O\x9c\xea\xea\xe4\xfc\x10\x12\xbaN\x12;\x98&\xcaP\xf0x\x95\xd8\xc9l\xfc\x17;\x1b\xa6\xd7\x0bCL\xdd\x17\x84\xf3I\xfcf\xfb\xf7\\\xe2\xb7\xc8\xea\xdc\x129C>\t\xe0941\xecda=\xd4\xe7\xbeH\x92b\x82\xb4\x04\x99N#4.\xf7&\x92r?\xb2\x0e\xd2r\x80\x01n\x98I\xb2XpG\x83MZ\xe51\xcc$\xfc(\x8b\x95\xac\x1a\xd3B\xbd\xf7\x01-y\xe6a\x91\x1aIZ\xd2z\x16\xc8$Wq\x80lP\xe2;t2o\x813\xae#\x00\x8f\xce\x017\xde;\x99\xa5h\x8br\x8e\xc9\x00\x8d\x11fR\x98=.\xd6\xcb\x86A\x94\xa1\xa70\x93\xb2\xa3\xb6\xad\x87\x0cN$\xeeM\nHI\x088\xdcG\xe6c\x86\x1a\xb0\x1f\xc8\x9e\x80\x9b\xe5\xb1&\xb1\x06\x87\xe5\x1d@,\xb0\xb7#\xf39\x05\x84\xef0B\xe3^\x9d\xd9l\x05\x1a\x08\xd3m\x86\x96\xe9%\xdd\x17-\x05`\xf2\xbd\xccE\xf3\xba?&J\x08\xf5.\x15\x0fi\xd8\xc4\x9d\x85\xfd\x04w\xc3\xca\xfa\xec{\xa6\xd8I\xb9\xdb\x849 \xf7p\xb9\x00\xa8\xfa\x80d\xdd\x94\xd2RW\xaa\xdcc\xaa\xb9\x928\xa4\ry\x98\x9d\xf4\xed\xdf<\xef\x8b&T08\xec\x9c\x1fS\r=u7\xfc\xe4\x82\x017\xc5\xa9V\x9e?\xc141\x9af\x1f\x8d:\x05@\xe4\x0b\'\xf6\x91\xe7v\xa3\x00x\xcd\xb6Fa\xe7\xb2\x1a\x1f\xdb\xff*PH\x8c\xeer;\x1d\x82\xa9yo\x02\xdd\x87-\xb6\xc4.\x18\xf5\x88M\x18,\x10\xf07q\x1c[0n\xa2\x14\x8c\x96\xe7\x02\xe9\xba\xe5\t\t\xad\x06\xa1\x9a\xf4\x8c\xfah\xa9\xc7>\xf0\x00\xa9\x06\x06\xdf\xd5\xbd\xbbO\x81\xc2b\xcc\x82p{\xb2q\xd5p\x9e\xf6k*\n\x93r\x895T\x88\xefex\x83\x8fj\x9e\x9e\xfa\x14h\xc6\x18 \x95\x9f\xf5\x18\x85P\x7f\xa0\xfe_P\xe9\xae\xe7(\xc8\xa5\x9d\xe2\xbe\xdcd\x93\xec\xc7\xc7\xe2\xbe\xd8\x8a\xbe@\xb9\xb1\x9c\xe6\xa3\xfa yQI\xff\xd2\x95\xe2\xa5\xeb\xe6\xc9J\xbe\x16\n\x0c\xd8\xb0\x1f\xd4\xc7\xb2G\xa2\xebZ\x07\x9b\xb7N9\xdc\xd1\xdd\x15\xf8\xe3\xb9\xcd:0\x12\xfe\x1a;I\n\x981&\x08\xcbZ\xdc\x03d\x1e\xcaS\x90\xf8\xe2\xe3\xbc\x0cN\x17\xd7\x9b\x96\x84\xce\x8b\x96\x00(1\x96\x1c-\x90\x9c\xcd\x8b\x92\xd1]\xbc>\xb7\x83&\x9e&\xc82\x93\x1a\xda\xb5\xb8\xbb\xd7\xad\xb6\x02\x8aR\x0b\x83\x81{\xf2\xb1\xbb\xe1,BQ\x82\x17\x1b\x01\xb1\x1e\xa7:\x8bS\x1e\xea[\xe2bc\x95\xb8\xa2\xd2K\xa2\xb2\xf4aL\xa5\x17\xdcbI\xa7\x00^5\xdd\x9b\x04\xad{<\x1fp\x01\x8bM\xf9\x05YV\xa9\x8fa&\xf00\xe2^\xa0\x9c%h\xb8Q$\x08S,\x84*\xb9\xc1\xc7\xb7\x10a\xa9\xb4i\xd8\xbc?\xb0\xca\xbd\x93$\x1c\xb0\xfd\xcf7\xf1\xdf\x02w4\x98\xa4I|\xb3Ex\xc3) \xf1pxb\x8al:?\x8a\x97\xfc/\r\xef\x01\x10\xc74\x9c\xa8\xf4\xa7@\x95\x00\x1f!\xb5\xecQ\x1c\xd3\xfc\xd5\xc0\x1f\xc8\\\xc8w3\xe9V\xc3D\xe9\x94\xd5\r\x9b`\xee~\xa2\xcc\xe3=D\xafI\x1c\xe79Q/\x9e\rUt\xcc\xf0L\xd56\xc3\x8az\xc1\x7f\x01}E\xb3\x9cb\x17|\xfc;5\x10B\xb9n\xdc\xdd>\xd235\x14@\xd2\xb1s-$\x89\xe09\xf3\x80\xf0\xc4\x92\xb3\xa8\xea\xee*\xd1\x86\xa1\xc0\xc4]\r\xd6}\x8d\x1b\xd5\xc6}\x14\xdc\xea\xe8\x88Aa\xe7\x19\xc9\xa6\x89c\n\xa3V\xf4\xee\\>Ac\x1ey\xcd\xcb~\xa8&\xfbRV\xbc\xdc\xa5\x01:\x0cA\x91H\x05Iq\xa2\x04\xc5\xab\xc2\xba\xe7,G\xe6\xcd\x81y\x9a\xa8Y\xf3 \xf7\xdc\xac\xfe|\x10\xbb\x0b\xc8\x08\xf2qp\xf5x\x85\xbe\xd3\x04 5\xe2\xfe8\x95J\x0e{\xf3%i\t\x08\x17\x95\xf8<K\x8f\xf3\xc0\x83tJ\xa4\x83\x00\xc1L\xf1\xce\xa2\x86Ff\xc6u\x04a\xc2\xfb$t+\x90\xc5\r\xd9\xc4\xb5?<\xc5\xa55Q\x13\xe1\xcb\xa4\x97Z\x9e\xd1tW\x13X\x18I\x96\xd8O\xd6\xe1\xd6D\x15\x10\x15?\x0c\xb7\xc2\x8e3\xd9\x0fM\x96\xb17\xa4Tc\x1f\x84\xb4\xcb\xc6\xb1_V\x80G\x9e\x1a\x1a.}\xd2\xd8\xfb\xa1\x14p\xab\x9a\x02\x90\x8d4{w:\xc5\x84\xd7\xa7\t)>\xb0\xaa\xcb\x0f\xfc\xecj8\x0c\xb7\xe5\xa3\xcf[\xe3(L\x87\x94k\xb1\xe7\x1d\x0eR(\xaa\xb0\xa3\xf0G\xa5&\xd8K\xa8\xa1\xc1\xf6#\xb4|C\x8c\xc0A\xf2N\x81\xda\xa5\x0c\xa1\xe7\xe4(9\x9e\x0f\x84\xb1/\xf3\xe0\x9a\xa0\xae\xbc\x9d\xc7\xbeh\x96\xc7\xca\xf9\x90\xe0\xc2\xcb\xfe\xf67\xad\xe4,\x9d c\x99\xecq\xaaEy*\x07&\xd6\xe0n#.{n\x1aL\x94\xaa\xa3x\xf8\xfcM\xcd\x1a[\xae\xe0=@\xa3\xe7\x1f\xf3\x80be5)\xa2\xb1\x0f\xad\xe2\x08\x05d?$%WV\x97\xc6\xfe\xb2>\x88l\x18w\xb4\x90\xec;\x9e\x93`0\x88\x84%\x9d\x0f\x86\xf2r\x0b\xa6\x08\xcbJ\xfe\x05YweDK\x8c\x02\xe4\xb1/\xcbc\xed\xe9\xd1I,r\xbd\x9f$\xfb\x92K\x89\xc7 \x87W\x11\xa0\x10LK\xf6\x80|+\xd0\xc9\x99F\x7f3\xcd\x03\xda\xc9\xa1\t\xa8\xbcPuQnT\x8d;K\xfa\xa3\x1b\x0bD\xa2o;\xc7\x15\x85\x97\x95\xe8\xe52!\xe3=\xe2\xa2\xc5GZ\xb3\xa5N\xa7s\xc2T_C\xc6FQ\xea\xcf8\xba09\x14\xc8K1\x94*\xf2\xa3\x1c;I\xf0\x91\xdb\xacH\xee\xa4\xf9\xf0\xe5\x146I`\x96\x99tNz7\xcb\xeb\x14\x00\x91\x8c\x81\x01i\x98\x87XLc\xb0D\xb8\x16{\x12\xa8g~|,\xec\x07P\xd1C\xfa\x9b\xf3a`P\x80g"\xe6"^\xc8\xb1\xfc[\xcfjH\x02g\x10t[\x8ey\xe9\x14\xb8,Q\xdc\xac/2\xa4k\xdf\xff\xe8$\xe0\xe8\x93\xb6l\xee\xe8\x16\x9b\xe8\xdc\x03\x8a\xa9\x8d\xc7\xc5J\x13\x10\xcc!Q\xc5AT\xe3Y\r\x07&\xde\x11yz\xaf\xf3v\xb4\xf05)@\xf8\x12~Z0m-^\x07Z\x0f\x98\xa4Y\xae\x9e\xd2\xe2\xed\xcf\xe7\xe6\xd2&\x19\x7fFr\xa7O\x13\xf0%\xf1\x9c$\xf3\xa7;\x87\xf6iB\xd1\x15\x8eAR\xc5\xe2\x8a\xd2z\xe0\xf6\x1f\xba\xfdk\x8f_\x93\x8d\xd3\x8c\x14\x12\xdf\x99\xe9\xb1\xbaQ`h\x92\x01:\xec\xdd\x9d\xa3%\xc6\xdedCP\x80(\xc5,\xb1\x93\x9c\x0fY\x84J\x13\x82\x88\xb9\xe2\xc7b\xf3\xee-\xbdE\xe2\x175\x1e\xc5tRa\xbb"\xba\xb0\xda\xa2eN\x1f\x08\t"\xb8V\xc7\x91\x9du\xc3\xd4\xd3e\xca\xd0\x82\t3\xa58Q\x1c\xc5S\\\xeaLu\xef;\x9c\x93:\x8as\xfax\xd5\xf6\xaeq\x14:\x8a\x15d\x11\x91\x84\x8f\x80X\x81\x0e\x1a.\x19\xb2(\xed\x1c\xd7\x03\xb7\x1e\xef\xe9\xa5\x14\xf2\xd2g\x9cI1X\n0\xc4}\xb1R<\xc4 \xd9\xe6YM\x0e),\xf6+\xc7>4\xe8V\x85\x9fT6ny|M\xe5\x1b\x88\xa3&\xcba\xbbb\r2\x0f\x8c&\x8bT\x10\x9f\x9d\xfd)\x80[\x00\x84\xb6X\xf8\xe3DuEaP\x00\'Gd\xf4G\'\x85\xd1\x12\xe3\xb1\x18\xea\xbc,\xd41\x93\x90\xe7\x9e\xf8@\xaeOR\xe29\x89%\xc6\x9a\xc4\xe3\xbdx\xb8\xb78\x93\xe4\x906\xd1\x00\x81\xcc\xf9\xf1\xb2\xben6\xed24\x0f\xe1^\xf3\r\xbaNN;\xc4\x9a\x85\xccr\x8d\x969\x867\xe6\x11\xa7}\xde7b\xe7[\x13E\x1c~H\x85\x8f\xe3\x13s\xa3\xe0}\x01\x85F\x95n\xd2\xdb%\x15~\x8c\xff-\xe1n=\xc4\xf2.q\xaaQA\x93.\xf7\x8b\x0c\xc9Q\xe3;\xeb\x85\xa4\xc4\x94\xb0\xf5\xe6e;F0rx\xa9\x89\xachX\x135\x1a9\xbc\xb3\xc8\x89j\xe6\x126v\x17\xd7I\xd1\x9d\xc0^\xf3\x02\xfb\xdbZ\xb4@\xf4\x9c\xc4\xe3=\x81\x0f\x1f\x95\xc0v\xeb\x83\xf1\xecI\xff\x83\xdc\xea\x1f\xbb\xcb\xdf\xefQ\x9ci\x02\xcf\x1e\x88\x94\x127\x8e\xc8\x00\x97\xd0<\x80z\xc6\x98\xa1\x0fb\xbe\xce\xcah\x92\x02xk\xde\xc8\xd1\xbb;\xdb0a\xa1\xfcI\xd7\xfd\xfd\xdc\x0b\x98\xaa\xe4L6\xe2\xc19\x9e\xd5\xb0\x1d)<\xd3\x15\xbfh#\xce\x035d\xe4\xb3\xae\xab\x990Foq\x1e\xb28\xcd\x88\x04qF\x85|^\xeb\x83\xc0\xc0r\x01Vq\xf68g\xf2I\x11\xbdNA\xf2r\xa0_}\xcc\x03\x8c\xc7\x04\xc2\xab:i1\xb5v\x1f\xa6\x98\xfa\xae\x02E\x8f\xc1Y\x83\x17\x85\x028\xaa\x86\xdc\xb0\xfd\xf0&\xcd\xfb(\x8a\xde6\xa2\x98`\x8bzY(\xf3\x89!\xafYL\xfdj\xbeW\x89\xa3\x10K\x1eL!\x12\x86h\xff\xb1u&\xb8\x8e\xe48\x10\xbd\x8a/`C\xfbr\xff\x8bU\xbe\xa0\xfc\x9dd\x160=\rt\xa9\x94\x92\xac\x85K0bD\'H\xe5\xba[Fo\x96\xf4k\xbc\xa3\x14v\x13\xba\xd3xzw\x8f\xd3<\xc0\xa1\x05\xcai%\xc3&\xb9_\xf3\x14\xd1\x91B\xe5\xe7\x1e!z`\xc2R\x98\xc3\xd5\xe0Oc\xff\xa7\x07\xc8#AP\xc0n\x90F\xdcrM\xd60\x84\x8cM\xb9\xf9\xc7J\x02\xfa%\x7fY\x8c\xd4\'\xc5{\x92}\xb0\x8b\x08\xae\xa7\xa4\xd4S\x1c$i\xdc!\xe8\x15\rr\x8e\xd7\xa0@;b\xf8\x96Z\xc1\xf6\xb5\xb4\xa7\x01\xecx\xd0\t\x02\xbb\xad5\xfe\x9a\xe4N\x86\x98\xe9\x00\xa4\xf5\xfa\x98\x85\xaa\xf5+GoH\xfb2\xc7\x1e\x00\xb9f\x11\n\r\x05\x11r\xdc\x0f\x030\xbcR\x87\x9d\x07x\xe58M(\x05\x94\x9e\xd4]]\x9f\xf7\xc30\xc5g\xc2\x0b\\4=F\x93\x94\x01I \n\x85M2\xc9\xb6~\x1f$\x19\xe2\xa2\x806\x05\xb3u\x8dx?\x80\xa8\x99\xaa\xd3\xa32\xa8\xf4xO\xd2 I\xc4\xec\xf2P\x80\x81\xed\xb8\xd4\x82\r\x0b\xa1-\xbb\xb3\x86\xac\x9c\xe5q\xb6%\x17\xe0\xa8o5\xde\x93\xcbP\x1c\x98Ih\xb6\xac\xc7\xcfM\x05l\x97w\x80l}\xd0\x1a\x98\x07\xd5s\xdd=\x082RS\x97\x1f\xd7 \x04\xbe\x84\xd3p\x8ag\xe0\x7fx\x9d\x94Y\xc5c-28W\x8af3\xe2\x7f\xa4\xebh@U\xde\xdeq?l\xb1FN\x90\xea\xb8[).\xf5\xf5M@\xf0\x8b\xa3\x87\x02W\x896\x0c\xa9C\xf8\x00 \xcaP\xc9}\xb4\xcc\xe9\x81\x1f\xb3X\x10u\xcd\xb8\x0eE\x85\xcfChyro\xb3\xc71P\x1bV%\x0e\x8a\x81\xee\xf9a^\x96\x00-\xa5\n\xf7\xd0D_\x1f\x9f\xe6\x92\x8d\xbdB\x19\x10\xa8h\xe2\xc9\x92\x1c5\x95\xa1\x00\x0b\xcb\xe5\x0b\xb5p.\xc4\x0fSDz\x86\xc3Vk\xb4\xedI\x04\xf7\xa5\xc3Kr.\xf5x\x15+\x19=T\xa5Ot\xde\xc8!\xef\x87\x97|7D\x00DzI\xb2\xa4x\xd3\xf2\x1b\x80\x8b\x02\x9cPP$\xdb\xe1l\xc2\xb4s=((_\x13\xc9\xa9\x1e\xd3{\xb2\xf6d\xa3 -\x91\x9a\xea\xe3\xc7\x12Y\xe8PT\x8d\x08\xa7\x03X\x1e\xe4\x001\xc1\x01\x13\xb8\xb4c\xe3\xa6\x15\xa1\x10o2\xd6\x10NP4\xf6\x8aE\xb4t\x89)\xa8\xf4\xf8-\xc8\xeb\r%\x1f;\x0e\xc8v\xa4\xa9\x8bA\x1aEU\x12\'\xc7\xb5/\\*y\x1d\xc6\xa1\xeb\x8eFf\x94|\xcev\x8c\xc7K\xbf\x05\xf1\x97\x0c3\x19W\x95\xd7[\\\xfa5)\xca\x86\x85\x9c\x90\xf1t\xf9\x8b\xb7\xf5 zM\xe1(wd\x14Yg?t\xe1\x89\x05\x1c\xf2i\x9ae\xa4\x88\xc3\n\x12\xb0}\x93\xd7\x10_F\x07\x045\x0bK\r\xd0\xd4aQ^\xd6@\xa2P\xec(\x18\xd1}\xf0\xd0>\xc1\x93,\xb1T\xa92\xef\xb8P\xb2\xc4\xbah\x91\xa8\x0c\xf2\x95nKg\xb3H \x03X\xe0\xf5k\xbaX\xd0\xfb4\xc0\x13-\x96\xc6l+\xc5u@6\xae\xcb\xd8\xc38\xfe\xd1\xbf|\x1b\xa8\xc2\r\xf5P\x95\x1d\xc5\x92\x9f\xa5;\xaa,\x00\x96\xd3zpr\x8aok\xd0\xa4\xfd\xbb\xc5Wl\x01\xed\xe9?\xd1\n\x0f\xa6\xd1;<\xd7\x81\xab\x98\xf0\xe3\xf5\x89q]\x87\xc9\xc3#\xadA\xa1\x04\x04\xc4\x1d\t\xf1u\xaf\xa5\xd5\x18\xc4h:\xe4\x80\x10\xf9r\xf2\xdc\xaf\xf5\xc5p*\xdcD\xf6!\xb7\x16~\xacl\xaa\xba\x08c4Y\xcfqWSL\x88%:\xeda\xddu\xc6A\x92\x195-y\x00\xb7\x163o\xf71LiV\tP\xb7\xbeX\x14\xb7\x92\xd3j\xaa/K\x0c\x93u\x94\x11W\xd2\x00"h\xe2\x8a@\xc6\x97\xf3/\xbd\xfe\xc8\x19\xccl\xcf\xc1r$\xba\xa7\x81\xb8\xbe\xc8\x80P\xe9\x96\\u\x955\xc8\xbc\xfe\xa2\xd9\xe4\xc5\xe9q\x16\xe3\x8dI\x8f\x8cb\xd3\x8f\x15\x0f/\x96X\xa2\xb0\xb1P\xe0x\x00\xd8n\xa1\xc0\xec%i\xe3\x92;\xd8\xd3\x01n\xad\xc1\xf5[,\x01$\x08\x01\xf8*\xb3u\xf2\xfe\xc0\x81/\xa7x\x1bG\xecs\x0c\xf0\x05\xf5\xa4\xf5H\x9e&k\x1d\x833+\xd2;\x88J\xef\x12\x07\xd9L\xd0\x19~9d\x11\xbcp\xcci\x00\x19*[\x8e\xba\x9e\xe7 \x9b &\xe5\x0b-\xf0\xf5\xfe\xa7\x07i w\xdd\xf6\xdd1\xc3\xabA%\xb4\x01\xb2\xf0\x05\xcd\xfd\xf2\xfc\x93\xd6\xa0\x93\xdf\x80\xa1\r\x9a\xcdV\xe3 \xab\xc8:\x08&\x83E1\x02|7H\x0c\x0b|\x18R\xeb \x93K\x1c$o\x15\xc9G\x00e]Y\xeb0H0Z\xdd<V\xf8tj\x8a;J\x05\xe0\xb8j\xf2\xd4\xb2\xa3\xa7>\r\xa0\x03 ]\x87\x0c\x9f\xf1\x1e\xb8A\x82\x1c0\xaa\x118\x85\xabOx\x9dO\xf0\xb8\x0f#p]\x0e\xfc\xac\x06Y[\xad\x91\x10\xff\x93\x01\xba?I8\xa4G\xfaW8\xd2\xe7\'\xb2\xf8\x92`\xf8\x85{axR\x02k \xf6\x8a\x8a\x8fC}s\x89\xd3\xcc"\xc7L$zH95\xc7\xde\xb0\xbe\n\x9e\x90\xa1\xbe(\x90L\xb5\xc5Op\xdbC\xe2\xd5n`\x95\xee\x1bdb\x1b\x80Upaz\x89+\x99\xe0\x96\x978\xa8\xc8c\x9f\x07\x07\x8c7\xec\x14E$x\xf5qp^\x82\x91g\x95W\xd4o\xe0\xee>H\x1ah;\x838\xc3T\xb9\x0f\x92\x1e\xde\xfb%\xca\xa2N\xfa\xb2\x9d*\xf5\xd0\x83\xb4\x8a\x80\xd3c\xdb\xd7\x11\x16\x8aO(ri\xd8\xc5\xbd\xc3\xaf\xc9\'\xac~u*\x1c\xdd\xbc\x18\xe2\xd2?\xb9\xd7#+\t\x06!\x87\x95\xa4A\xc3@\xa2p\ts\xb0\xf9\x17\x87\x7f\x90\xc6\x86\x18a#\'\xe4l\xb9\xf7\xb7\x072\x1c\xcd\xe4w\xf3\xf0\x0f\xabzP\x9a6\x9b\xf2\xf5\x8aG\x8f\x1e\x94\xa7!z\xb0\x0e\xa7\xba\x9b&L\xe0C\xf5\xcc\xb8\xd5\xb5\x07\xf3@\xc9h\x04|\xf1\xbb\xc77\xc1\xe1\x06y5XI\x04\x19C\x94\xa7+\x1c^\x13\xe8T\x00Sd\xa1\x8e\xd5\xe4\xdb\x03|\xe7T\xd5@\x8b\xf2\xb8\xed\x95R\x87\x1b\xbb\xc8\xf8O\xcf\xa5&x\x98d\xe4\x08\x81\xb4\\\x0ee\x9d:V\xe8\xd0\xb2\x1e\xb5\x96F\x1c\x037l\x157\xcd\x92$t\x89\xb3 \x88\xda%\x07\x85\xd7\xbc{\xf3\xe7B\xd5\xb8$\xe5W\x96\x1d\x95\xea\x88+\xa9@\xaej&\x07\xe5\xfc\x0e%~\xc6\xd0(\xa2\x83+7}\xf57\x8b\x1fC\x87\x8b\x84\xa0\x11\xa4@\xa5\xc5uP\xfcA\xbaz\x90\x1e%O8f\r\x86\xf4\xf5\x9a\xe2R\xdbg\xe5\xd6\tGO\x95\xc0u\xc5@\x1e\xfb\xa1\x8b2}/#\xb8\x9e+\xc7Av\xa3\xb7\xc0\x86\x01\xa3Pj\\\xa8\xfe\xcer\x02\xb7H\xf0\xaa\xa7\x1c9=\xc0\xbd@\r\x044\xbc\xc5a\xd5\xce4\x85\xd0\xae\x92d\xca\xedq\x81\xe0%*\xce\xf4\x12\x0cb\xc4[\xce\xe45\xa7rj\xc2x\xcf8\x06\xb1\x90\x17\x89\xb6\xa0\x00\x9e\xe3M\xab\xf4\x04\xc4K\x065)^\xce\xe04@2\xa2\x9a\x15d\xa8\xe0q_\x07>\xa1*\x99\x17\x86i{n\x18iW\r\xa5\'\x92I3\x85\r\x83\xc6!\x89\xee.\x19\xe2RF\x1c\x03\r\xa6\x90\x03X*\xc67\xd8}\x83B:\xee\xb2\x9f\xd0)n\xae\xd2\xed\xdb\x00\xe7\x9f\xe2\x00\x02\xba5\xc5\x85\x82\xddeZ\xb0H\xa2\x88)N\x93\x06\x80\xbc\xcb\xd9\x0f9N\x13R\x02h\x93\x92\x16j\xb4\xf8f\xbd\xa4B\xae\xa4\xbc\x8c\xbd\x12\xbd$\x1a\x08&?D\xde\xb2\xcb\xe3\xf0\xd2\x03\xbcI\x04\x93\xeb\xa1\xfb\xe8\xbeAF\xc6\\\xe1\xc7y,s\xb7i\xd1\xb63\xa96\x9e\xe6\xdd\x1e\xeb\xa0Ppa\x9a\xf8\x9b\xb59\x9d\xc1\xd3\x03EQ\x18\x9c@\xb5\x9c\xb8\x95f\x91\x0f\x1c\xee\xdar\x04\xd7\xe6\xe3lf\x10\x14\x82X\xa8\xca\xbbF+\xe8jP\xa5|\x9dt\x15\xaf\xf6\x98\x05\xfa\x9bC\xc5S\xd4\xa9\x95V\x9f\rj\xb3\xb8\x1c\x16\xa9O\xdb}\xc7 >\xe6mv\xd4J\xcf\x06\xd7\xbd\x90\x14\x0b*\xfd\xe4\xbb\xdd:0\xcd]\xbf\x15=-?\xd6!\x19\xfa\x13vz\xa1\x17j\\\x87\xa4\\{\x96\xfe&\xe5j=\xae\x83\x05\xd3\xd3\x89C\xa4\xf1x\xbb\xd3\x1b9\x07R\x02\xc2\xac\xf8\x94\x99\xf5\xb0\xe0\xb6\xa2\xaaFW\xf6\x0c\xbb\x1a\x02\x19\xd0~\x9d\xcd\x8bbB\t\xbb\xda\xd43\xc5\x00\x0e\xb4\xe0Wd\xfa\xbe/5\x1f\xef\xba\x82z\x8eW\x10\x0b\x05\x04\xb3\xc9\x95\xb9\x9e\xc58M%\xc4\xb32b\xa6!\x1e,s\xfb\xb1\xc0\xa2\x1c\xbb\xba\xa7`\x81\xf0cQ\xa9\x82\x8f\x03g\xcf\x8c\x06\x86\xc1<T2\xdc\xfe\x8a#\xe2 \x89\x01\xc3>\r\x8fDqD\x9dg\xdbK\x92\xaa\xaa\xc2ko\x97d9\x07\xc7\xf8\xa9\x15f\xe9#\xc7Y\x14\xabd\x91m\x1f\tl\xcf\'\x14\x86%\x9a\x84F\x8f;z\xdf1\x88\x9c"+$\x9e\x1cQ\xe7\xf7\x02\xd1[\xd4\x05^\xf2\xc1\xe4\xbfK\x8c\xc8\x7fQtq\x97\xc7,*\x10\x0b\xf4f\xaf+\x88j\xdc\x12v\x14\xb7\\7\xa11\xce\x8f\xd9\x0f#|"\xa1\xe7l\xebP=r\xe0\xfb\t\x94\x94\xaa\x18Er\x8aO3\r`\x1bmS\xf9\xee\xd9c\x0c\x84\x07\x85\x94X\xe2\x89N*`\n\x9f\xe0Y\x04\x92g\xe2w3\x8f\xb8a\x1a\x84\xc6\xe4\x04\x84\x7f\xa8>\xc2iO3\x01L\xa8o\x11\x13\xad5>(\xefn%O\x08l\t7\xd3\xe2,\xba\x10\xa8Y!\xd0\xcb\x0fi\x8f\x833\xd0bi\xdc\x93\x93\xa2\x19G\xfc\xfeg\xec\tH+\'\xa88"\xbe\xaf\xa1\x05\xe3\x9aD\x19\x88\x9d\r\x1f\xb8\xc3\x9e\x14l\xb8X\xd2)\xe7\x18\xa8\xc1*&!N\x94\x11\xc4\x9d+\x8e\xf8Z\xa4D\xaaRR\xb8\xa9;\x99\x8fo\x83M\xe9\xe3\x92E\xb6\x9f\xdb^\x11\xad"\xe6\x84\x9ag\xd0\xb5\xffk\xb0D(\xd4R\x94\t;\r&\xa1l@\xafm|\\\xc8\xeb\xcf}\x98&\xf1\xc95\xe7\xb30_/\t\xff\xc34\x9brz\xcc\x02W\x8e@M\x96(\xe4/m\xf7\xfe\xb9Q\x05\xe0\x90b\xa4\xf8\xa5;\xfe\xdc\xdbP\xa0*\x05\xeb\'\x0c{\x9f\x85<VXcQ\xd1\x84\xab#\x8eA\xc9\xe8\xeb-\xc2\xa5\x9d\xfb\xd0\\\xdc\xc6 \x8f\x15\x0e`\x00\x12\xbc\x1b1\xfch\tq\x020]\xc0\xc2\xd2K\xd8\x0f\xb8\xf6\xba\x18\x8a\x984v\x8f\xf7d\xb6\xeaS\x98\xaf)\x01+q\xdbKWnL\xc5\xc2\x9a\xb2\x0f\xf1t\xe7#\xe58\xc9\xda\x93b\xdcq\x9a\xc6/\x07\xc2\x8a\\Rv\x15\xc1\xa7\x81\x8c\x1c\xac B\xe2\xf3\xb1\x0e\x98(\xc5\x8a\x8e7\xb2(\xf1\xe8\x89I\x03OtQ1\x7f\xdde3\xae\x03\xe6QRn\x91\xf5\xda\xbe\x10~\x1d\x16\x0b>\xbe\x8dw1?\x06Y\xb1#\x15U\x03N_rp\xcc\x15M\xc2\xa6\x85\xe6\x02y\x98\xee\xe4o\xac\xc1\x80\xf7\x85J\xd0\x94\xcb\xc7\xc5\xc4\xfe\xc2n\x1c\xdel\xd23\xd1L2\xb94\x85.\x045Y;?{\x00q(y\x8b\xfcE\xdc\xdd/\x10\x8b\xecA\xeb"1\x1f\xbb\xab\xcb}\x16\xed\xb5!\xea\x03yH\xb4\xd5\x97\x90[t\xb1P5\x90\xa6q\x0e\x94\x15W\x92d\xf4R0}\xca\x96\xa9q\x16\xc4HA\xb1M\xd1\x01\xd5\x12\xaf \xe5\xbb\x8d\xa2J\xfa\x9b\x9e\xe2\xf2\xdb\x03\xf9Mx\xd5\x80O\x97\xb8\xd4F\xeb\x00\xfb\x15\xfba=\x9e$Ux\xa9\x8e_\x85*)\xc5g\x11\xa0\x0c\x06H2\xcc^v\x15\x1co\xfb\x84\xc4+\xc0h\x81\x9fJ3.\x14\xe4\xda\xc8\xb8o\x95\xdb\xcc\x1c\x82f\x8ax\x13\xa6\xdd\xc6h\x9a\x9f\xbf\xe6T\x84\xb7,\x8b\xcb\xb5Z\xe2 \xa7\xe8\xb9\xdb\xea\xaaV\xf78s\x8b\x99\xbf!v$\xb4\x01\x16\xc5c\x17-\xeaN@{\xefn\xf2\x16\xf6f\xb9Yp\x89\x0b\xe4~\xdd0\xe9\x10\x9e\xbbY\xd0 u\xa3\xf1\xc7\x07x\xec\xea%\xf6\nP\xd1M?\xf7\xf6N\xf1Ig7 h\xb3X\xdd\xbf\xcb_\x1c\xc96*;\x95\\(\xfbqG\xa1a\x06\xd4\x1dX`\xbb\xd5\x90\xbe\xeei\x9a$\xb9Y\xcar\xfazL\x93\x80\x1dE\x0f\xc4\xa3T\x1c\x15w\xb5\xca\xae\xd0R\x10kbvb\x88\'\x1b\x95!N\xe1q\xa7\xa2\xc7\xd75[6\xaaC\xfax\x1d\xfb-\x1d\xc2\x11\x9eE\x95\xcaN\xc1#7Q\xc8\x1d\x02\x14Jx)\xc33M\xad`\x878\xadR\xc9\x12\xff3\xe1\x98\xb5\x1ec0^\x98.\xb94\x84\xd7v\x1cC6\xc6g\x8a\xafI\x84\x94\x1d\xc7\xc0m?\xa4\xd1s=\x89\xc7\x95sc ^\x8dU\xdc\xc5qgZ\x03\x7fc\xd8\x96S\xcb\xa6\xbaM\xf2q\x0f\x17E\xd9\xfa\xb9\x8d\xc2\x8a0l>\xcc\t\xed\xde\x03\x19\xb1.\xc1\x14I*4Wmwz\x80\x7f\x12\xda\x93VN\x8e\xb5\xde{\x98o\xaaT\x05\x7fR\x95\xd9\x8c=`\xe4\x90\xbf\xb0$lr\xdc\x8f\xd6\xe0\r\xb9\x8bd\xe3\x08\x05\x0f\x17\xc8\xdd&o\xd1\x95vP\xae\xb9z3i\x1b\x9a\x85j\xa1\x03fk>\x04\xbaO\xba\xea(\xfc\xe6u\xb0\x07\xd57hI\xd0l\xf9\x9d\xd3\x89c\xaa\x81\xa9ow\x814\xfa\xb9@\xdc \xbb\xea\xdc\'\xf1\xc9\xfc-\xd8\xe9\xbe\xc1\xf5[I%\x11}\x9c6Z\x9c\x85(\x91/\xdf&\x01\x9b=Jd\xd9\x8f\x01,\xef,f\xfc\x0fObC\x83\xf6.\x07\x06\xc7\x19\x9e\xae@Cch\xa2\x8c\x87Y\x06k\xb1\xf8\xc8\xbf5 @SDbC\xba\xb7\xc6A6m5\x02\x97\xf8\x17\xa5<\x06)\x08\xd6e\xd2V\xe3\xe2\xa8.\x0e\xb3\x0fV\xcd\xa8_!f+\x9e\xfe\xc5\x1ad6DY\ny\x05\xf8\x935\xe02oR\x9e\xea\'\xe7\x1e>\x91E}=\x04e\x0f\xc8\xe4}\x00u\xc3\x9cb\xc0\xaec\xc7\x83S\xdep\x15\xb1\xd5\x08\x81\x1aYG\xbb\x8f\xa1(%P(*$\x90\x9b\x9d\xc9\xbaU"J(\x19\xfd0\x89|\x95\x1e\x17\nK\xcc\xd4\xe0\x9aB=)\xce\xa2\xc8\xa5\x07\xdeP%\xb3\xd7\xe3Ba\xc3\xc1Z@\x95v?\x0fk\r\r\x08\xec\'\x9eh\x0bd\x86\xfd\x00D\x93\x14\x89\xb9Q\xcd\xa1a\xbf\rJ\x97\x87\xb2\xc8\xbd\xa5\xc7\xa6\x05\x1dN\xc90\xc9\xa6\xaf6\x8d\x9b&\x97y\x92_A\xf0\xd0\xebF}\x1b\x80\xda\xb9.q\xf4\xad\x8bW\xb7\xf96h\xe6\xda\xc3\xac\xd2w\x1c$\xdc\x97\xe6\xfcHVq>\x06\x99L\xc0\x18\x1c\xe9\xc8\x87\xe5\xe6>\xc8\x17\x10\xac\x04\xbcI\x95ns\xc6\x85\xa2\x01\x0f&\x0c3\xdc\x0f-\x8e\xe1%\xb9z\x11\xbe\xe3\xda\x96>\xc2\x8e\xc2\xc7\xc9\xa9\x8at}$)y\xbaA2\x8e*\x9dwK_\x8e\xd4\x9f\x83\xe47@x\x8f\xd7\x7f\xd7x\x89A\x0e\xb9MX\x0b\xa2\x88\xbe\xe3\xd1\xc3\x19\xe4\xcd\xbe\xba.\x04\xf8\x9c\xc8\xf8i\xb0\xa4F/,\xc6u\xf4\x9c\xfbp\x1a@LG\xf5\x04\xdc\x04\xcb\xe1\x06\x99\xc5z\xe3\xc9]f\xad\xa2j\xcfm\x8fj\x03i\x9c\xeb7\x90\xb7\xe4\x08"\xd4\x00d6\xa7\xbf\x89\xc4e\xb8\n/\x1a\xa8~3\xab$P\xd8\x83\x167\x0c\x9e;\xe2\x7f]\x8a\xe8\x9f\xbaZ\x9c\xe6\x94q\x93\x01\xfd\xb6;\xbf\xdc\xdf,(\xf0,zq\xf9\xc4\xefQ\xbb\xf5\xd0\x84\x97KB\x07/\x8f\x03\xb1\x06\xcc\xbf*\xc92O\x06\xc4M\x93\xf2\xcc\xa5p\x93\x90\x03#<\xac*\xcf\xe4\x12k\x96\x00\xed\xfb\xb1\xa3\x86\xe4-$\xd1\x85\x8aw\xeb\xcf\x06%C\x08"q\x86\x9b\xd2\xd0\xdfJ\x0e\x02\xfb\x06\xe1\xc6\xdf\x9c\xf1Q\xa3\x07\xa4\xb1I\xd3\x0c\x83\xa4\x85\x95\xec\xd2\xdd\xac\x9d\xac\\>\xf1I\xb7\x1f\xae\x06\xbc\xe9C\x1a\x98\'\x04\x9a}\x0f\x19\xb6\xd1]$/9\xf6\n7\xed\xab\x1b\x92\x84\x87\x95\xc0\xf7z\xec\x87.\x8a*R\x86M\xdcE\xf7\xc3\xab\x06M\xd4\xd8\xc8j\xeai\x1e\xd3\xdf\xd54\x10\x10\xbd\x9b6\xee\x9e\x8f_S\n\xe8\xaa1\xe7\n\xf2e\xec\x9aE\xbb\xde\x94"\x1b\xa6I\x17\xa1\xc6\x83#\xceh\xf1\x814y\xd7.\xd1\xb3\x15\xfa\xcb\xa5-\x15\x1dC\xc9\xe1%x\x04uR\xa0J\xc6?\x1b\xa6\xaf8\x86\xaa\xdd\xac\xbc\x1e\xd8\xe6\x96\xe3\xae\xae\n\\\xf6\x89\xcf\x07x\xe7\xb1a\x8e\x96\xfc28\xfdX\x8fm\x0f@B\xa5\xc0\xbaH\xab\x97d:\r\xc8\x95Q\xc8\x06\x85v\x8d\xf6\xa4Qd\x8b\xa4\xa2\x0b\xc1<\xe3\xb6\xb7j\x01(\xbaT:\xdd{\\I1_\'E\x9by\xba\xdc\x1d\xf5\xde\'\xd2k\xf5Y]%R\x8f\x9f\xfb\xe8\xe2\xec,|\x94\x0f\xa2\xea\x13Yqjb\xe5\xc6+\xe6\xc8\xe7\xb7\x11\x9eWK\x00S\xf8\x93\x1d7\x8b\xf5pY\xc5\xd8\x91F\xbdR\x9d\xf2\x94\xf5\x00\x13Wo\\\x83\xe8\x15\xfb\xb2\x82}r(K\xfeU\xa3\xa4x\xa7\xb8a\xc4\xc1!\x99v\xdb0=\x1e^J\x02\x8b\x04\x00P=0J\x81\xe1\x1b\xa0\x1e\xb8qaP\xd0px{k\xf0\x867\x01\xe0TS\x89h\x0eKM\x9a\xa6\x1f\xdb\x9e\xaa\x81\x95\x9fch\x846T)\xbf\xa5\xec\xea\x17\x8a\x0c\x08\x10-\n<)\x84_;\xac\xc3\xd5@\x10-\x8c\xbd\xf5-[\xbe\xaf\x03\x0c\xf9\xc0e\x93\xdd\xb4\xc9\xc7\xed\xf7\xd1\\\x18\x8a\xf0\x922\x1a9\xfe\x9a*K\x9c&\xb7\nwjKq\x0c"~\x17z\x01HJ\xf6\x88\xbb}\xf2\x17\x96\x9d$\xcc\xd2S\\\x07z@re[\xb2iy\xda\x93\xb3\xab\xb1\xfe{1\xf1\xdc\xd9\xff3\x86\x03\xa0\xe2iN3\x87_\xf3\r/+a\xda\xaa A\xf31\x90s\xba1\x1c\x00\'H\xfdj\xc6_S5 2M\xb8\xc4z\x8a;\xea]Mb\xa4[\x06d\xae\x19\xc7\xd0\x94l#\x82\x83.\x8c\xa9\xc2\xb9\xa5\x86\x06\x87\x15\xbaL\xf8\xf2\x05q5\xdfCF\xfb\x16\xcb\\\xbc\x8b%.u;\xec\rYa\xd8\x9f\xd0\xf9\xfb\xf7\xe2da\x8exP\xb6\x1c\xb2\xd0\x03O\xd2\xd6-\x8fe^\xd2\x0e\xf7\xc3KA3\x89{\x11\xf2J\xf9\xf1cIvvZ\x01\xf8>\xdcn\xdd7\xa8\xf8\xb2\xe8V\x93\x00\x9d).\xf5\xb02U8\x8b\xc6\x8a\x1a=\xf64Wp\xd3s)\xb9\xf0+\xf8}\xfd,\x90\xac\x1fA$\xb2\xd7\x05\xd2\xe3\x18\xcc\x02\x01gN\xc8k\x8c\x16\x97\x9a\xe0i\x17!!>NM\xf1\x86\x81S\x1d\xf6+\xdeM\xe4\xda=\xf4\xe8k\r&\x83\xc3\x89\xc4\xa1\xc41\x18\xd7a\x12\xa4\x9f\x88\xf0\x8ac@^\x94pu\x96\x1b\xb5f\x8fc\xa0":_\xa6Z\xd2\x1b\x9e<#\xfa1\xbc\xc1h\x11\xd9#;\xd9f\x1c\x03\x96\xb9\x92\x06*d\xcb\xe5\xb1\x0e[a\xe8\xaa\xc2\x04"\x1d\x8f\xd3\xbd1\xb4\xb4Qx\xf5\xda\x8e\x0f\x8a\x11}\x8b(\xa3K;{\x871d\xcb\xadvR\x038\xe63\x98\x07x(@3g\xb6i\xb6\x16\x7f\x0b\xa3\xc1\x11\xf8\x19A\x84\xb2{\x1c\x83|\xbd\x13\xf2\xaa\x87\x03\xb3\x87\x06\xb5\xc0\t\rG\xcbe\x91\xf68\x06\xc0\x8d\xc9\xdcI^\xff\xc7\xd1\xd3\'\xd0\x83*F\x80_\xe3o\x91E\xa3w\xb9\x91K\x9ek\x1f#\x8e\xa1\xc8\xfa\x81G\x8c[.\xb7\x16\xc7P\xae\xff\xedOS\xcc|\x07L\xce\xd7\xef\x86ZB\xecp\xe4\x83S\x1c\x03\xd1\x03\x83\x05\x92\xb52\xc8n\xbf\x7f\xa2Z\x94\x95\xa5&X\xd2F8Yd\x1fD\x12Z\x85 \x18%\x1e^qX5a\xb3\xd0\xad\xde>\xc7jA\x12\xa9\xda\xc0\x1e)O-\x1e^\xa5\xa9\xb28aIO\xd4\x1c_^\x91}m\xf1\x90\x028\x9b\x9e\xd0\xd8\x1a\xe0xPu\th\'\xd0CY4\x89z$\x88)\x9b~\xee\xc7J\x12<-\xaa*B\xb8\xad=wT\xd7;\x81y\xd4E\x88\x1eo9B^\x07b\x01\x0ed\xae\xc7B\xa1a\xb6\x84\xea\x81\x0e\xa8\xf6\xc7\x8f\x85qs}\x03b%\xf8\x1f\xf6\xe3\xc7\xe2\xcdn\xdar\x8bp\xcb\x8c\xfe\xa6z8\xc1d\xc1bR\xdcQ\xd3\xf8\xdc)|\xc6\x8b\xf0\xf9n\x8bOf\x12\x1c\xec\xc9\xb9D\x1a\x1a\xa6\t_\xd2P\xbd\x01@\xb2:\xa3\x15\x04\xa4\x1f\xac\xda\x9a:\xfe{\x87\xe0!1R\xa1<\x90\xad\'\xe9\xe6\x98\xfaN\x9c\xb6\xa1?\x8a\xc4\'\x1c\r;^\xe6\n\xe4\x82V\x99\x92\x84\xb6\x1b\xa6\xdd?\x818\x05\xa6\xe8\x12\xab\xaa\x05r\xbf\x9f\xb8\xb6\xba\xd1t#\x9a]\x05v\x1d\xfb\x1e\x03Q\x83\x0eN\xec\x93\x94\xdf\x9c\x87\xd8\xd95\x10R\xddH2\xaf\xad\xe7E\xa5\xd5\x00ZI\xcaX\xab\x95>\x8d[\x03n\xb8o\xa1\xeb\xc6t\'\t;\xef\xa6\xdai\x90\x99\x1e\x8f;\xc2\x95\xe9\x1e\xaf\xd6\'@\x89\x83\xe87\xa9\xf4]s\xfc\x04\x1c\x14C< T8\xd5v\x03\xbb~\x1bPb\xbe\x80\x05\xca\xe7\xcdq\x0c\x97e.(\x8a\x14E\xae\x03T\xe3\x18\xf2\x1b[\x16\xb4\x1f\x85\xcf\xed\xbe\xa3\xec\x13IK\x9c\xb7U\x91\x14\'#\xa8\x1e\x88h\xcd\xbf\xca\xe8\xf9\x98\x05\xf2\x16\xd3r\xcc\xc0~\xba\x8b\r\x9e\x06\xc4F\x01\xeb\xf0[d\xa7,C\x03\x14<\xb5\'q\x06\xc7\x8d\xf7\xe0\xef\x13K\x05\xf0\xd8pd\'\x8d<\xd6}b\x89\xe1\x16\x0f\xad\xff\x15\x05\xb4{\x0f\x04G\xa8\x911^R\xc3\xe4\xb8\x1e\xae\xcdz\xbd\x9a\xc38\xc5\xaf\xd9\xdcM\xf7\xd3\xa0\n\x8bcA\xb3\xb1Z\x9c\xc5\xbcV{\x1fdQ99\x14\xd7\xc30\x16\xb0\xda\x05\x86/\xee\n:\rX\xc1\xcd\x18\x14\xc9iq\x1d(\xb6\xedr\xe9\tG\xaf\x9a\xc2\x86Q\xfca\x1eE6h\xeeK\x9c\xa6}\x1b\xc2\x94&\r\xaf\x1a\xc7\xd0\r\x9c\x01\xd2\x8c"\xee{lP\x9fx7\x0bqp\xf4\x94\xdd\xbf\x19Z6\x06\xac\xe2.z\x07\xed\x0b\'*\xfdm\x80\xbbH\xb5\x1dX\r\xc7au>\xb1A\r#\xf2EE\xb03\xfe\xbf=\xc0\xca>\xa7P\x7f\xb5\xd78\xc8J\xa0f\tGJ\x8d\x84c\x13U\x0f(\xb9vA\xd8\xd1+\xacm\xc7OP\xfb\xb1T\xe2"\xcb\xb5\x85+\x88O,\xe1\x8e\x87q\x16\xed\xc7 \xcb\x1b\x91\xb0*\x9e\x1c\x90\x9a\xe9\xff\r.+Et\x82\x9e\xe8[\x9f\xb8n\x18r\xf2\x18\xff@R\xda\xed2\xb7i\x16\xb6\x9c\x8a\xc7\xa4B\xdcoHTk\xc0\rS\r\xbc$\x13%^ \x97\xefO\x89\xcbu\x89\xa8\x0c\xcd\xf2Y\xee\xb7\xc8o\xc0,\xd7\x1f\nF\xbe\x9c[m= \xc8x\xfd\x8aMuZ\xb9\x8d\xb8\xedU\xa0a\xf1j6\xd6]"\xfc}\x1a\x14\x9c~.1^\x85\xbd\xe2 \x15\x12\xe7G\xb0\r3\xe3\x86\xa1\x87f*\x81\xbc8\xf3n.\xbe\xcf4)\x9dl\x04(H\x8c\xf7\x19>a\xb2qr]`\xdai.V|z\xa0\x1ea\xeb\n\xda\xa7\x86\xb4\xb9\x1e\xde\x86\xb43I\x85Zg\x1cC\x11m;\xa9t\n\x13r*q\x0cE\x15n\x80;E\\\x98\x1fc\xe0\xc5!\x854\x15\x87\x99=\xee\xa8\xb7\x95\x9f\xe1\xc2\xf1^\xcc\x1dw5\x9b\x96\x17\x97\xf4\x04\xe5\x07\xfd\xee\x14\x7f\x0f\x0e\x0b\x00\x18\x1e\xa2\x0c\xc7\x9cp\xce\xc55r1\xa2s?\x8c5\xff\xf3\x89d\xd3\x83\xde}\xd4\x11\xd7\xa1J\xff\x03F68\xcd\x92\x93\x12\xf8\x9en\xca&\x00H\x90:\x1b=~\x82d<\x82\t]\xf9\xcd\xf4\\\x07\xee(c\x14\xc1\x00\xdfi\xc5i*Fj\x9cE{\x1e\xa9t\xb7\'E\xef0\x00\xb1\x8d\xcce\x1e_\xff7\xf6d\x16\xf35\xb1 \x8bp\x8e\xfb,\xba\x81]\x9b\xa1\xc4\xcd\x12\xeb\xbe\x01\x08\xb3\xa1\x14jQX:\xcc\x02\xa3\xb7\xa9(\x82\xd8`\x1f\xf1*\xbez\xd8"\xd8J\xcaFMWk\x7f\xde\x0b\x12b\x9cn\xf2\xdd\xdd\xf9\x9b\xa7\x01\xa3\xdf{kO\x1a\xda\xcd\x8d\x81\xe8A\x17lZr\xac\xbb\xc4\x95$\xea~\x19\x1e#[L\xac>\x069\xde*l pG\xb8\xc5\xd5\xa9\xd9\xc3\xfa.\xe4\xb9\x0f\x01~)+\x0e\x92\xc7\xec\xfa\xb5\x9b\xdd\xd5\xcd\x15\xcb\x9c\x97\xb7b\xbblc$\xabwM\xb7\xef\xebO\x90dj\xc3\x10\x9d/\xe1\x9e\xc4~\xa0\xc2\x93\xf8d\xf9\x06I\xdc /\xdf\x7f\x19\xbaK\x15\xe2\xae\xc4\xe3\xdb\x03\x84\x8d\xdcr \x0f\xc7cO.\x13\xe6\x048\xd4\x96X\xea\xc3\xc9\xda&\x98Bi$\x19\xa1\xbc\xe3\'\x88\x1e\x00-(F\xce\xb0\x1fW\xd0>\xe2^Y=\x8c\x12\x9fE\xf2zP\x11\x81\xd8G\xcc\xc3!\x07\x8e5\x88\x08P_\x86\xfa\xeb\x8e\x1d\xce\x1a\xbc\x0b\x8c#\xd3\xd8n\xcc\xcf\xba\x8d\xe1\xad\xdd<U\xb1\x80\x15\x94s\nc\xb0\xfc\xa6D[(\x81X%n\xda\xcbd\x85H\x08\x9a\x8f!\xc8\xcd\x0e\x17\x08e\x89<U\x84Y\xc0\xb2\xee\xf9\xec\x81\x9abl8\x02\xda\xbef\xf0X\xe6\x95\x12\x10\xc0\x8d\\$-\xfe\x16\x18\xff\x08\x946\x93\xe0\x99+\x1e^z\xc0\xd7\xc5\xae&\xfd\x9f\xe2\x8b#\x81\xad&-y\xe3\xa0\xc8q\x90\xdc\xb4S\xecO\x18\xe0s\xd58H\x02\x98\xc3\x02\xb9X\x85\xfb\xb1\x92U{r\xc8\x95#\x01z\xafC\xb1\xd8\x13\x05\x9e\xd2*\xa2\x80\xa1\xdcK\xe9\x89\xa0\x1c\xf3\x00\x82{E\x93zO\xb1\x87\xac\x14\xea"\xaf\x87\x9fu\x0fh\xab\x07^\xde\xdc\x95\t\x82\xcf|\x94G\x0f4(I(q\x92Nk\xc4\x1e\xf8v\xd3\xe8\x7f\x8cC\xf7\x1e\xde\xd9\x94\x9e\x9b\x95\x1d92\xc0\xf7\x99&lhI\xe5\xdb\xd7\x0b\xec\xd0\xb0\xea\xa1\x08\xb2\xdcH\x15\x11\xc0s\x80|5\xa8\x02\xab4\x00\x96\x14.\xed\x1d?\x81\xb7\x081\xdbT-mn\xee\xe0\xe4\x93\x8d\xaa\xe2\x13\x83\x12t\xdf\x0b\xb8\xac\x07\xe8\x98\xa7\xd8\x12\xc9\x00d\x17\xf9\xd7\x18\x9a\xc9\x94\x8b\xd89\x9d\xdcb\xbe\x7f\xa2\x19F\x8b\x1e(\xe0r\x8a\x8d\x86[}\xa3\x9cA \xbbK\x1fb\xc71t\xe5\x98G;\xe9\xec\x19\x7f\xacw\x7f\x03e\';\xa9rVW<\xa5\x06\x92\xc7\x9a2\x0f F\xef\x8f_S\x9a\xd9K\x18N>\xe1\x18,\xbf\rr2\x91PT\xc0V\x89\x834a-bA\xec\xea\xe5\x94D4\x86\xfd\xae\xd2k.\x96s/\x7f)\x92\xaa\xedF&HO\x1abg\xd2l\xf9\x83h\xfe5x\x11\xd6\xe7\xa5Q4\xf6\xaf\x87[\x03\xe9\x177<\x95y\xb4\xcc\xaao\xb0\x94\x10$\xd4C\xa9\xdc\x97\x93\xe47\x06\xe4$\xaf\xae\x93\x14\x9f\xd7_\x9d\xfb\xb7\x07\xd5\xc2l*X\x8d/\xe8O\xa6\xfc\xef\x13b\xb0$\xd8#`\xe1\xc8\xf3\x7f\r\x84\x98\x91Mk\xc4\xef3|\xa2/Q\x01\xeb\xed\x9a9\xce\x821\x88\xe8\xc3\xd8\xd9\xfb\x1f&\xe7\xfe\t\x10RS\xa6J\xfa\xab\xd7{\xddgA@\x9a\xd0\xf8>\xc8\xa2\xd8\xe0:N\x92t\x04W\x9c\xd7\x7f\x06\xd9`\xb9Jr\x1f\x8cg\xef\xbe\x92X\xc5\x13\x16\n\xe3\xf1Nu\xc7\x1e\xd4`\xf5\xaf\xd4i\xd9q\x16\xd8\xd5I\xd3\x944\xd3\x8f\xb7\xf9\xd6`\xa6e\xac\xcb\xa3~~\x94\xa7\xb7Ol\x02sG\x8e\xf9W\xe1uk \xe9\xebd$\x99\x7f\xa4g\xf7O\x8c)\xe6g\tt\xae\x12~M\xf5\xc0"\xeb\x91gC\xc4\x06\xb0\xa2\xc97\xb1\x1e~\x1c5\xf7\x06h W\x13g\xf8CG\xdf\x1a\xec\x84SKu\xb2\x88\xe6\xe24i\x90D\x0e\t\xe3P\xff\xf3\xb3\xeec\xd8\x84\xd5\xae=\t\x06\xe1W=q\xefA\xc5\x80\x12\xb8\xfe\xe4\xb8a0\xfe\x17\x94\xa68\xe8\xa0\xdeR\xfc-\xf8\x042>\xcd\xd8U\xfb\xe3\xe0\xd0\x03X\xf6d\xd7\xe1\x9e\xf1\xf8C\xa7\xc8\xc7\x8b\x01-\xf3\xe3d1\xc8l\xe2\xdaKP\xd4\xd0\x03Wqm\xe0\x1a\xa1\x15L\x9f\x1f\xbb\xcb\xbdAY;}\x88\xf0\xa5O}\xcc\xa2I\xfb\xf3\xfa:\x94~\xdb\xe4w\xf3}\x90\xfa\x04\x19+\xb2sR\xb0|\xf6P\x1be\xf6\xf4\xb0\xfe\xb3\xab\x9b\xcal\xae\x1b\x04\xf2\xf5a\xbf\xa6\xdb0\n\xb3\xa0\x8akD\xb6\xebq\xcbY\x95\xfeeQ\x02\x9c\x19\xbf\x95\xfc\xeb\x81\xfa4\x86\xa0\x9e\xe6\xe7W\x02\xf6\xed\x81\x1aZ.\xb1LO\x924\x0c\xd3\x04\xfc-\xeb\x9e\x06b\x16\t\xd3\xc4\xc0"\xe8UN\xd1P\xbc\x82\x18\xc3\xa6\xf0@\xda\x8f\xf3?\xbf\x056\\\xd5\r#\xb9\xd5\xff}\x02\x82\xeb\xa4\xba\xa4-S%L\x13\xea\xdbi\xac\x05\xc4\x9bF<z\xd7\x9b5Er\x07\x7fR\x91E\x16\xa6\x89\x98\x13ef\xac\xc3\x92r\xc2y\x9ao\r6\x85\xac\xfb|\xa2\xc5A\xf2\t\xb8\xe3\x01Re\t\x96\x86u\x80\xe5\xa6\xe0\xa3\xc1\x0b\xa2\xd0x\xb8a\xf8\x84r\x83d\xad\x8b%\xbc\xdc,\xa6\x84\x9c\x99&:\x9d\xa3\xc5\x1d%j\x05\xacZ\xf8\x82\xda\t\xa2\xbaG\x8d\x06\xd0\xd7ge\x08syLs\n\x1f\x854\xf6\x1a\xf9Xb5\x8ca$\x84\'\xa5\xfb`>o\xbe\xff\x16Sp\x97\xf2\xa1\x9e\xf5[\xf1\x17g1\x87D\xe7\x97\xea<k<\xfeKf\xf3\xe5aPf!s\xe9\x18\x18\xb7\x06\xe5\xda\xf5:8u=\xef(\xaa\xcc\xf2&^d\x9a\x033n9\xf5 u`\x02W\xc3\x98]\xdd\x1d\xa5\x1e\xc8\xa6_\x87\xb7\xf5\x9b\xc8\xf8\xbd\xc1B\xd3\x16\xf8\xcf\xfe\xb4\xc7\xd9\\\xa2\xef\xbf\x1e-\xc4\x9d\xe6\x7f\x0e\xef\xb5\x82\xbb\x9a$\xb4\xae\xa0\xc75\x08\x02\x13~\x9bbW\xf1\x8f4\xf5;\x06\x1a\x80r?0\xa8\x1f\x8f\xd6\xaf\x87\x9d\x80\xca\xa0\xc6^\xfa\xf3\x96{#{C\xe4\x0e\xcf\x15\xb2\xed\x11\xa7\xc9\'\x90\xf1X\x90m\x1f\xb9\xf60\x8b\x9d`\xb1\x01\xc3\xc8\x13\x1eW\x92\xf4\x04\x91=\xf2\x9c\xa4\xb3g{6\xb8\xac$J\x16d\xf4\xa6\xdd\xc2:\xa8A\x15H\x03\x14\xe8\xc8\xc9\xef\x87\xb7\x11\xcfmq\xaaSD\xf5\x07D\xbf\xf7\x80@\xf1e\xc3\x89\xf7\xe0G\x07\xf4\xeba\x88\xf6)\x9f*\xf5\xf0\xfa\xeb\x13e\xaa\xde_\xa1\x9e\x1f\xa5\xe1\xad\x01\xaa\xb2"\xec,\xa7\xaa\xe8\xbeP\x92\xbf\xd1fD\x8b\xe3\\ \xa1\xc1\xe5o\xee\xd4\xb5\'\xfbg\xc4\xa3\x97\xad\xc4e\xb2\xed%%^\xe34\x85\xd1\xa2Z\xce\x0eN+q\xa1\xf4\t\xfc\xe2\xab\x07\x02\x94\xfd\x7f=T\xb4\x081~UT\xe7\xc6`=d\x82z\xfc\xdc\xfb\xf3\xcb5\x7f{\xc0cU\xd8\x8c\x98\xf1\xf8\xfc\xf8\x1f\xbe=\xd0\xa07\x9d,\xf1i=\xc6\xa0|?\xb6&\x07\xe7\xf6n\xba\x1e\x86\x1d\xde4\xbb\xdd\x0f\xf7M{\xa4\xb1\x93\xee\x872o\x1a\x1c\xf7\x06\xbd\\O*\x95\xa0\xc9t\xcc\xc7\xfd\x13\xa0\x9b\x8c\x87\xb4\xf4/\xd5\x86\xeb\xa1\x1a=\x14Lu\xeb\x0b\xfb)\xbe\x87\x05\xbd\xdc\xec\x90L\x1f{2\x87\x1e\xe0^\x98K\xaaO\xc6\xd4\xe7\xb6=\x86fob#\xa7\xe8x\xed\xb8\x1f\xc4\xc4E|A\x02S\xf3\x8f\x80\xeeuo@\x1d\xc9P\x94q\xffRf\xdfA*\xef\x8fb\xf5\x8bz\x95\xb9Z\x9c\x05\rH`\x16UQ\xd4\xbc\xe2,\xc4\x8b"U8\x12\x80VS\xecz\xe0q\'\xf87\x84\xc5\x98\xfbq6E\xcf\xad\xac\xbdP\x92%\xc5A\x02\xc4\xafj@\x0fkF\x13\x05n7\xd1\xc2@wQOv\xd2\x9d\xee\xf1.\xc5\xcat+\xe1\x85Q\xe3,\xc0\xa0\x80\xed$\xad]\xee\x1c\xfb\x7f=\x18W2PvR%\xcf\x06\x00\x8e\r\xcd\xd2\xea]\xf7\xe1\xef\x134\x80\x145\xcb\x8d\xea;\x1c^\xe3\xd9\x9bb#\xe7\x89\x9f\xe9q\xb2\xe8\x81\xbfz\xaaH\xd2\xe3\\\x80\xac\xda\xba\x82A\x94\xf4\x9fH\xc7\xb7\x07J\\\x86X\xd9\xb1\xdcM\x92\xc9\xed(\x80\x010C4\t\x01\x18W\x8f\x1b$\xf1Y\x91`^=0\x99\x1c\x07\xb9\x8dy\nU8\xac\xa9>\xe2\'xi\xa8\xd3\xdb\xcag\xb5\x1f#\xd9\xf7\x13\xdb(\xec\xae\x95\xa4&&\xff(\xaa~\r\x90\xde\x19\xa4\'Hp\xfc\xc0K\xe7\x13T\xdbU\x1cj\xe86\xf7\x9d!\xff\xd6\xa0\x98\x1d\x95\xab*\x9f\xc3\x86Q\x0f2\xc1d\xc2\x7fR\xd8r*\xa6\x9b\x87\xa7W\xfc\x8b\xe1\nR\x03@(\xa4i\x08\xd7\xd6\xc7 aVA\xfe\x06(\xda\xbc\xf36\xff\x1aT 5\xe4/\xd0D-9\x0e\xb2(\x13\xa4R8\x18MW\x8dc(r\xed\xf1\x8eD4\xf3\xc7\x0e\xf77\x86S|\xad\xd2\x9fr\xea\xf5\xdc\x18\xc0?\x1c\x06\t\xc60\x1fc\x10\xba\x89\xb8\x9a\xa5\x94S<YE\xb7\x1c7$\xb0\xb8\xfa\xc9\xf1~P\x03\x99\xc3\xc2\x93\xe6\x1fP\xe4\xd6C\x06;\x80\xd7\x8c\x03\x1f\xb7}!\xd7l\x82\xad\xc8*\xad_\r\xe9\xb7\x07`."o\xa2\xe1u\x8f\xc4\x8b\xb4\xa8|\xfb\x1a\xc3V\xd6\xda\x98\x1b\xef[\x8eOH\xc1\xb7\xbc\x08\x11\x8c\x16\xdd\x87"\x11eAU\x8d\xcb+^b\x12t&\xee\x90\x94\xa606Q\xb7\xa3D\x15.\xcc?\x08\xcc\xd4\xe3\xa3\xc6\'\x903\x805\x11\xa9\x91\x1aO\xb7D\x84\xab \xaab\xea\xab-\x8ea\x88\xf1\x18\x83\xbb\xeaiz\xec\x87\xa1\xda\xc9\xba\r(\xf1\x93\x00\xfe\xfb\x04F\xde\xc9\xb9\x93\x8d\xfa\xd5\x04}?1\xdf\x82\x1c\x89\x90p\x9d\xa4\x9b\xdb\x93\x94g.\xf15\x83QJ#>(W\x0f\xc4N&\n;\xc4\xb5\xfb\x8a\x1b\x065U\xd31\xe7\x13\xfb\'\xcf\xfdkP\xc1\r\xa6#\x89\xfc\x88\xe4\xd0\x03>s7D\xcdM\xd9\xf6\xd7\xa0\xb2g\xd7P\xb9n\x8a\x11\x8cw\xd9\xb2e\x17\xe4\x90\x12\xf1iq\x0cR\x95\x15O/@\x8a\x1b\xd3\xef\xf7\x13\xc8RO\xe1\xe4 -Y5X\xa4\xd7;D\x11zG\x02\x99\x8b4=\x8e?\r8\xd5$\x17`\x14\xe9\xd1\xc7\xa1"zJ9G\xef\xc5\x8d\xd0\xf8\xdb\x03l?\xdd\x02\xfbd\x84\xf6\xa3\x07p\xe6\xc2V\xa8tzD\x97\xf6\xcd\x8f\x94\xcd\x01\x03\x8f^\xd6=6\xf8\xce\xd7\xbf\xae\x83\x83\xa4\x02\t\x8e\xf6\x85\x16|?q5\xe0\x13M\\\xc1\x80\x1cI\xfc\xb9u\xc8\xfa\x84*8\xc40s]\xd5~\xa9\xb3f\x01-\x02I&\x00\xf9\xb9\xde\x035\xfa\x04\x94Dp\x8d\x17E\xfe{\xbb\xaf\xa4\x1aP\xb90\x8c\x8eXT\x98\x8f1$\xd3\x08\xce\xc6H6r\x0f\x9f\xb8~M\xcc\xa3\tP\x04J\xe4UC\x0f\xec\x07\xca\x12I_\xeer\x00\x12\xae\x87\xf5\xa6Z\x99$4\xacGc>zX\xef\xeb?\xaa A,\xd4?6\x8fo\x0f\x1c\xda~\xe4\xd2\xbe9\xd6z\xfb-\xc4nC\x83*n\xf9\x1b\x90\xec\xfb\txz\xb3\xe2/\x94o[\x02\xd4}\x02\xb23\xe2\xb8EH\xcc\x99R\xfc\xc4xY\xb4iJ\\\xfaV\xe8j\x9f\xa0\x87\x0e\xe4\x90\xba^\x92\x0b\xde\xc08=\xf0\xb0^=\xf0\x89\x95V\xec\x01\xae\x01\xa4\xf9(\xaa\xcb\xb7\x1e\xfe\xc6\xd0APL\xf1\x91RS\xec\xde\xee\xf7\xe9\xa1\x1a\x93\xc6FDs<\x96\x9a*\xb31\x8d<\xb6\x1dJC\xb7P\xe8\xca\x91\xda \x16\xf4\x8dh\xb9A6j`\xa6Xn\xb8 \xcac\x90\xc8\xe7m\xc2iD2\xd2\xe7\xb9\xa3\xd0R\x9f8X\x16\xb0j\xee2\xcf\xf6,&"0\x99P\xe8\x1d\xa1\xfd\x1dd\x15\x10}\x8b\xa8\x13.\xe0\x1c?A\x85\x17\xa0=\x18\xc1\xe1\xd2}|\xe2z\xed\x94\xcf\xea/D4\x8b\xb3\'\xdf\xd6\xe0\xf2\xf5(\xb4\xc11]\x9f\xd1\xe3J"w\xb2T\xcf{58\x1e\xab[(e\x06\x91d\x13\xc69\xe5\x14g\x91\x15\xd1\x12\xddh\x01!\xf0\x98\x05\x01;H\xf6\xd1f\x81\xc8{\xc5Y\x90\xbf\x19\xfaD\x86\x91k\xf6\xf8[(\xc1\x03f\xf7\x05eOI#N3I\x9c\xc2H\x8d\xac\x14,L\x93\x06@+\x19$\xb6\xfb}?\xf0\t\xd0]\x00\x82@\xaa\xe3v\'g\x05e\xe33\xcf\x14\x8f6\xc1E\xb7\xb3\x06\xdf\xa7\xc1j\xd2; \xb0_\xe6\nc\xe0\x13&a*\xf6\xc8Q[X(\xb8\x17\xc8\xd7\x89\xf7\x00\x9a\xee\x12\x16J:\xe6\xbcjU\x94\xa7\xdb\xf9\xbc\x9a\x85\xc8\x9dD\x10Qe\xc3\x94p.DW\xbe\xa58\x85\x1f\xf2{\x9ao=\x14\xa0\x89\x8bZR\xbc\xa4\x1e\xd7A:\xa4]\x86w\xe6\xc6\xada?\xa8\x81R\xe1\xd7R\x8b\xdd(~Bj\xaa\x0b\x8f\x95PJu\x8e\xd8\xb7A\xc9\x9c\x7f\t\xa6\xec\x16/R\xf5@\xe12%\x92\xa3|R\x8f\x0b\x85*\x1e+\t\x15\x0fL}#\x0e\x92ptS\x06\x08\xfba\xb7\xc7:\xc8\x19V=\x8e\xeaX\xf3\x8ec\xe0\xcd\x16\xbb\xb6\x9e\xe6\x9ek\xb8i\x19\x83\xf8\x0c\x86B^u\xcc\xb8a\xba%x\xaa\x15\x99\x1a\x98\xcd\xf5\xd0\xa9\x00\x15\n\x14%\x9e\x9e\xe2]M\x03Lr\xc0\xae\x80\x98z\x8e+\xd9\xc5\xbe\x8d\x1by\x1d\x9a\x03\x0c(\xa1\x87\xa44\xacD\xbe\xb6\x8b\xeci\x90B\x14)PE\xc9p\xf3Y9k0*u\xfc[\xe5\x05m\xb6\xf8\x89fr\xed@nf\x15\t\xdc/\x92\xa3ARm\x08\xff\xe42\x9c\xd4\x8a\xc7\x9f\xe2\x88J\xd0}\x9fr\xbc\xc7\x8f\x05\xfb6V\x9c\x94\xc0\x97\x91\x9e\x8d\xfb\x18TBo\xfe\xa6\xc0\xcd\xf5?\r\x12p\x151\xac\xcc\xcfO\xaa\xec\xfe\t\x12\xc1\x02\x8c\xb4\xcf,\xffi\x90)LT\xfa\xb2~\xfa\x8c\x1b\x06K4e=(\xd8I{\xc6\x95\x94\xd4\x08\x06\xc2ekP\x86\xba\xe3B\xa9\x01\xfb\xfe:\x1f]`\x8d0\x06Yb\x10\xb7C\xf1(p_\xf85iP`L\x83l;}\xc6c\xcb\x99\xbc\xc5I\xba-\xe3\x97s\xb3\xc0"\x85\xe0zJ\xd5$\xb5{\xf0P=`\xcbq\xee\x97\xe9F\xfd\xf8\'o=t4o\xe5\xda\x92\x11\x8fc\xc8\x12}\xab\xfaD\xba\xb3O\xdf\x1a\xb4\xae4\xae\xd2\xc1m\xc6_3\xebq\xb7\x1f\x0b\xf8\xcf\x8e\xeb@:\x1fH\xc0P@\xf7\x93J\x9c\x05\x08\xab\xa6\xbc\xbf\xde\xac\x9c\xe3,\x04\xc1\xba\x0c\xa9\xab\x01\xdb:GC\x8b\x06C/&\x8fZ\xfd=\xee\xaeA\xa1\x9c\x10\xd3U\x04\x8da\x16\x0cR\xba\r\x04\t\xe6\xc7\x1d\x1c\x1a\x804\xbb\x8c{\xa5\xd4Q\x7f\xaa;\x98\xcdj \xfaH\xa3\xb0\xfb\xa9>\x9d\x06o\xf5 \xb7zNl\xfb\x1a\xa6i=`\xc5a\xcb\x94\xcf\x1a~\x9a\xea\xa1p\xe6\n\xa9\x92\xeb\xf1\x0f\xa7[\rHhI\xca\xf0\xcbj\x92\xc3,$,\xc7\'\x88y\xad8\xcd%\x01_5\xc0\x8f\x1a\xd1;P\x03\xaeq\xea\xfe\xbf\xb2\xb3n\x9a4\x80\xaf\\a\xe9\xf5\xf9\xe3\xe1\xbc\xf7\xb0H\n\x88\xd5\x03\xb6\xd08M\x8da)\xc9\xc2\xe6v\x89\xbfo\x83\xd5\xect\xa7y\xe4Nr\x98E\x87\xf7I\x94~\xcd\xdfQ\xeaa\x8a\xd7\x9dTr\x9eF\x0c\x10\x06I\x83\x01\x0e\x1c^s\x89\x96\xf8\x0bD\r\xf2u^8\xfe\x00og\x9c\x05\rj\xb3\x84\xb8\xc9\xae\xfasa5\xa4x\x9cJB~~\xf4\x0e\xf7O\xb4\xa11Po\xe3\x13\xe2\x06=\xba\xee.\xe4J^Js8\x83\xf3}\x1a\xa8.1\x99\xb98K\xfc\xb1\x86rj\xfa-\x88\x05g\x87\x7f\xf8}BX\x14\xb0\xbb\xcb\x85\xe5O\x0fSZC\x16\xc8L\xf1\xed\xa6\x87\t\x1b >\xdfT\xc8\',\x14\x1c\xa0 \xac\xa9\xcb\xb9\\\xd36\xe2B\x89U\x968\xac\xca\xd0,\xfe\xe0fAB<w\xddQ$\xef\xea\xe3d)k\xdf\x94kF\xddj<~\xcd\xae;J\xa9C6\xd6\xde\xffi0\x11\xe9\xe2"E\xf1\xddA\xb0N\x83E\x86\xb7\x18\xcf\xdcx\x9cM\xf5\x00\xbf\x03W\xf1\xfe\xfc\xd8\xc8\xbf+IQ\x04\x8f\x95"{\xf3\xb3r\\(\x85\x1d\x85\xb0\x82\xd6\xbc\xef;\x9a\xe5\xdb\xa0@\x15\xd2L\r\xac<\xf6\x03\r\xf0\xb3\xa4W\xdcC.\xe9\xdb\x80\xca\x0b5(\x96\x11\x8b\rDX\xac\xa79[\x96v\x861\xe4\xaf\xe6\xc2\x97\xf2t\x84\x1e2\xc9\xa8d\xce`\x8b\xe6\x01\xba\xb4\x13b\x87ac\x98+\xae$\r\x04\xdf\xba\xbc$\xfe|\xc7u\x90\x868\x11+\xa2\xef\xe3S\x1e\x97\x98(.\xab\xd0\x0bD(\xe6\xf0\xee\x83z\xe8\x93\xbf\xca\x93\x04\xf26\xae\x03\x9f\xc8vpxXG\x8f\xeb@~\x97\xc2\xeddZ^\xfd\xb1\x0e0x\xaa\x82\x95\xec\xe4\xc9->\x1a\xb0S\xecq\xff\xbd\x17\xae\x01\x02aE\xc8\xbbO\xadq\x0cW\x83*\x9b\xfc\xc8S\xaf\xb8\x0e4@&\xb5\x12\xc8l\xbf\x84\xf8\xdf:\xe06H\xce\x84\xab\xa8=\\Z5(\x84\xd3I\xe7\x8e\x13\x86\x8dc\xb8\x9c\xdd\xc1o\x01\xa06=.s0\xcdd8\xbaa\xbd\xfb\xe3I\xa2z\x047\xb0[9\xfbs\xdb\x13\xe1\x95\x02\xa9)\xdc\xa6\xc74i`Os\x96\xb8\xdbc\x16\xea!\x1b&\'\xd7\xff\xec\x07\xc8k\x86\x0e/`\xb0\x9f\x8e\x98\x1b$P\xd3S\x8c\xfe\x87=p\r\x90\x95\x1d\x86\xeaY+\x1e\x7f\xd6\x01\x0e\x1a\x1a\x80\xabka\xa1(\x1a\xeae\xea9\xc8\xeb8\x83n\xa1\xd4\x00R\x01\xfc\xef\xf4\xf1\x91\xdeo\x03XOxP\x00\x9a\x97\xff\xf4\xd0\x06.\x96Q\xd1\xd4u\xbbH\xffz\xa8\x82`e\x88\xae\xff\xd8D\xef\x83\xe4.\xce<\xacF\x12\xe9W\xf2\x8c\x81\xb4~F\x85;\xd5\xf8c%Y\x1e\xcaw\x13\x0b.+\\\x83j\xa0l3:\x18\xe2\xfbw~\xb75\x98\xd7\xed#\x18\xd8\xfc9 /\xb7a\x8a\x8e?\xf1\xda\x117-%`{nEQ\x92\xe8e\x83\x81A\x0f\x97\xdbl9\xb5u\xc3\xaa\xbdn?w\x83\x1b?\x8b\x8d\xbc\xb7\xb8iipY{[\x97X\xbb\x15\x15\xde{\xa8\x10\xcc\x11\xb8"&\x16w\xb5fQ\x96\x01\xa8.\x03\xa3\xc6\x08\x866-\xf0\xc8d\xb3p\xd1\xe6\xbfA\x92\xfaL\xf6$\xb9\xab\xf8;\xc8J\x12Y\xee\xc3\xfcyI\xaf\xdb\xe9.p\x00gc\x89\xeb\xf1\n\xd2\r\xc3n\x1d\xe6\x88\xa5\x19\x7f,\x18\x13$\x0b\'\x9bv\xae\x12\xb7\x1c\x17\xc8\x98\xf27\xbb\x08\x94\xe2~\xa0\x07pO\xcb\xea\x93\xc6c\xa1\n\xef\xc4\x14\\vK\x06,.\x94\x82#Y.\x0cFo\x8f\x07G\xd3\x84\x04x\x99.\xeb\x8co\xb7\x06Y\xa7\xeeI14\xc6[N\xeb\xb0\x84\x1c\x90\xc1\x99\x1f{\x92\x9a(L\xd6m\xc5\xa6-\xbe\xfe\xbc8\xa3\x9cG\r\xb4w\xf3>\x8e=j\xc9\xec\xa8\x13\x0by~b\x88\x08H\x92\xaf&%p\x7fPh\xd0p\xc4\xb6q\xd5\xf4h\xeci\x0c\xdd\xdc\x07\xd8\xd9\xf3\xfa\xcf /GM\xeb\x90\x95\xf1\x8a\xbf\x05\x9f \x8a\xdaL\xfb1=\x96\x9aYT\xbb\xab\x01\x9c\x8f\x147-\rT]\xcee\x1e\x80C_#\xa7\xc1\xedJ\x83<n\x92L?\x13\xa5-\xd1\x1ai\x1dR\xeeq\xcb\xc1\x1cA\xd1\xd32V\xf6\xf1\xf8\xb9\xb1\x82D\xf5\xcb:\x14\x0f\xd1\xfc3\xb4P\x00!\xe4\xc3\x13\x1e\xbdE3\x93\x92\x00\x96$\xa5s\xfa_\x03\xe9\x103\x86\xfai+.\x14\rx\xb4\xd9\xf6\xabz\xef\xe0;\x86\x8c\xe8\xab\xea\xf6\x86\x07\xbb~\xad\xe2\xcb\x10\x9b\x86e\xcd\x9f\x1dbA\xd6@\xd4\xce\x87\xf5\xa7\xc6\x954$*\xfb\x01\xd8L\xdd5\xae$F/\xd4\xf0\xfa5\xa1\xf4\x8c\x0bE\x0f\xbd\x9ctv\xfd\x05I\xee\x9fXi/\x8bpf\x83\xaa\xce8H\x03\x92\xc9t\x7fx(\x1a\x03\x85\xdb\xda\xb4\xc7!\xbd\xbfz\x9aE1k\x90\xdd\xdf\x1fg\x13L\x8e\x0cj*\x9c\xd6\xcf\xf7\x7f\xdf|\x9cEI\x0f\xd2L\xb8:9\xae\xa4\x1c\xb1%\x15\xb0\x85\x95\x10\xbd$\xb9Q\x92uaW\x9f\xa0Y\x0b\rF\xb3\x95$\xfd\xbff|/ \xfa\xdeI\xb3\x00\xfb;\xd7\xff\x069\xae\x9f\x91\xab\xb8&;Y5|\xa2gC\x05\xcb\xc4\xcfq\xcb\xe1\x0c\xe2F\x11\xe1\x04\xc38\xe2\x8e\x92\xda\xf4\xd44\x91+\xdf\xd1\xe7}\x9b\xd7\xdc\x04E#\x04\x10\xcdf\xf3y\xb7\xbd\xfe\xfd\xdc\xd5\xf7\x08\xa7\xf8\'7\xa6\x05~w\xf16\xcc\xcd\xad\x9e\x98Ir\xb7b\xda\xce\x1c\xf3\xda\xe5\xfbC\x13\xb7\xe3\xa6U\x9a\x8a\xd4\xdf5H\x8e\x7f\x0cP\x9cO\x08\x88N\xfc\xa1\xfd\xb7A\x92k_(\x96{\xdar\xb0\xbad*\x9ae.}\xfa\x8c\x1bF\xda\xc0\x06v\x85\xe1y>\xce\x05\r@\xaa\x8bGj}~z\x8b\xb7\x18\xc8H\xc7<\xa0r!\x85\xf0\xc2\x9b1(\x7fi\xce\xa0\x87\xa2\x9d\x1ex\x17\x95\xe8\x01\xac\x12\x9d \xc6p\x19\xc52zU\xb8\x18C\xa0\x16\xa8\xe9z\xb3j\x1f?\xac\xfb\xbd\x87\xdd\x9a=\xee\xe9\x86\xb7w\xeb\x80tN\xb5`Q\x8bq9\xc5\xc4\xd8\xce\x12\x01\xdc\x1f\x07f\xfbF\xd5\n\xf6C"\x92q\x98\xe1khP\xd9\xf6\x18Z$\x93R\\\x07\x05\xcd\x8ar(T\xf5\xff\xe8\xeb\xefq9\x11eI\x93%\xfdj\'\xef\x83\x04\xfb\x9c-\xec\x96\xe7\x7f>Q\xc0\x99\x92!\x84\xd88z\xac\x8a\xec%]b\xf2y\xf7\xc3\xd0b\x16\xab\xabPE$N1\xfe\xa0\x10(<\xc4\x1c\xff\x94?+N\xd3\xc2\xb0\xc5\x82\x03\xf0\xa6U?M\x05Q\x17\xf4\x14\xd9\x90\x98e\x04\x9bVA\xd4j\xb50\x18{3\xdc\xb4\xea\xa1\x13\xb0R\xa9\xe8\xfc\xfc\x01,\xef\x9f P\xab\xb7{\x9d\x063\x0cr`G%#`[1\x9ad\xd1\xe6\xd9\xec"m\x016\xfc\x1d\xc36KL\x9c\x86!VlQw\xf0~_m\xd8\x11\x07)\x05.8.\xe5\x98\x8f\x1f\x8b\xc5\xf7\x13\xc4\xcc\xd1\xf8T\xda\xee\x80~\xddR\xab\x87Z\xbf?\xd6\x0eW\xb1\xf5\xa0\xedl1\xf3xp,n/\n\t\x8a\xa7B\xce\xfd\x9b}\xb8\x1a$\xae \xc8*\xfe\x00\x96\x7f=(\x7f\x81\xe5\x80\xc0T2({\xbf\x0fR\xf9\x8b\xcb\r\xfa\x90\x9c\xbf\xd5\x88\xbd\\\xfe\xc2\xe0\xd3\xf3z\xb3F\xf5h\x16\xa5i\nR\xa6\xc5"9\xae\xd2\xed/M\x03\xf0\xa7\x18m\xd8^q\x90$z\xb2%\x17\x8a)i\x84A*\x13Tl\xcb\xe5\xf5\xf1\x90\xbc|8\xd5\x87\xe0\xf4\xe0i}\xe5\xe3I\xba\xd5e\xa0g8I\xfa\x9a\xf1\xe7\x16g4\xa24\xc6\xa1\x1dMV\xe5\xd4\x8e\xba\rw\xf9\x8d\x88\xef\x9e\xf8\xbb.\xd0\xb5\x95\xe7\xdd#\x85\x00\xa6\xa4F\x88\x95Uq\xf5\x94\xe7\x86\x91\r\'5U\x8e\xe6J3\xfe\x16\xdc\xf2\x92\xef0\xe1\xf7\xb4\xe2\xc1\x91\x10\xa3\xc9\xefB\n\xd6b\x10\x95\x14*\x81K\xc4\x94\x97U\xab\x87u\xa0&\x88H\xd6\xe5\xd2\xf2\xae\xf6\xf6\x9fO S\xa0\x9c{9\x14\x97\xee\xb7\x00\xeb\x8f@/\x9b\x16W.\xa6H\x94\x8c\xe6A\x91]\xbd\x7f\xf0\xc8\xd7-[]\xc5b\x85=\xd9>\xad\xc41L\xa5H,\xfc(\xb5\xd4x\xfc\xc9\xb9CP\xb9M\x7fs\x05\xe8\x91\x1ap\x1e\xc4Qc\xdcE\xe1\x134\x80\xf1\xbd\x08X8\x1f\x19\x10A\x0bD\xcc\xaaZ\xfb\xf4xX\xd5`\x9eR\xfa\xcb\x9c\xcc;.\x94Xe\x8b\xc0\xae\x98\xdf\xab\xfd\xa7\xc1R\x16\x9a\xdc\xfb\xf5\xf0\x96xW\xa3\x82F8~\x192y\xf6\xb8iEr\x85d\x8aJ\xc9\x87K\x15}!\x16\xcd\n\xb7 yj-\xfe\x16\x12\xbe\x879\xa5\x1bh\xa7\xb7p\xba\x8b\x98\xe1\xab2A\xd7\rbq\xb9\xfb\xe9\x16P$\x1d\xe3\xbf\x9f\xa2\xa1{p\xc0\xb0(\xa0\x1b\xe9\xa1|\x1c,\xf0}\xf00\x8dr}B\x1c\x94\xfc\xc4i\n\x0f#h\xb2E\xf6j\x8d\x9f\xb0\x1e\xac\x12\xb65\xbfa\xbe\x88\x9a\xd6\xac\x1c/W\xed\x8b\xb0\x0e\n\x8ed\x199\x14@\xf5\x15\xd7\x01\x98l7\xb8,\xc1\xf9<\xe2:\x08@\xd6\x08\x01/\xb1\x9b\xc4\x88V\x91\x15\x98MD8e\x1f\x96\x7f\x7f\xe1O$\r\x80\ro\xd1\n\x86O\x00(\x14j\x89j\xd4\x83\x9f\xbco{A\x97E\xc5\xc7]\xd5>\x8fm/\xe0q\xb3\x908u\x8b\x0f\'H(/`\x1cT\xfca\xca\xa48\x06\x04[q4E\xfau\xab\xaez\xddpb\x0b!\x03\x88\x01R7\x9c\xb9\xfb\xb9\xf9\x04D\xffK\xa5\xe4\x9f\x12\xad \x81\xd9\x88\xcag\xa1AW\x8aFN\x91XK\x95\xb8\xd5ux[\n(/!\x93I\xb1Bi\xb8\xbf\xa4\xa9n\xa1 \xb1\x01\xe56\xaf_\x13\x0c\xe7\x8c[\x0eV\xb8!\xca\xf4\xd9\xea\x8d\xb4\xe4\xf5\x83\x05\x0e\x82e\xad\xa9\xa8p\xe4\xf8,\x8a\xe4\x0b\x82\xb9a\xe4F?6\xf2\x1bn\x10\'\xea\x9a\x9e\xca\xe1W\x8e\x0b5\x95\xc7\x91\x98\xb2\xd8n\x1egS\xac\x89\xe7\xae^G\x0f\xc5\xfdX\xb0-g\x99\xaa\x10\xc4\xb7\x9a\xe2\x8f\x05~r*\xeb0E\x8d\x1a\xe3re]\xaf\x12\xd9\xdb$\xa1\x90\xba\x1e\xc7\x1f\xbd$\xa3\x9e!Q\xb2\xd2c?\x80L\xae\x12\xd6\xaah\x88\x8f\x12\xa7\xb9\xc4\xc0\x05|Z,\xbb\xf9q\xfc\xb7\xf1\x81\x98\xa6\xd9\xe1\xe9u\x9fP\x06(\x0b\x15L\xdc\xaeE\xaf\xb9l\xa3\xfb\x80\x81\n\x93\xaf\xc6g\xb1\xa8\x82C\xd2\xd8\xf8\xa3\xc5\x97\xf3\x1f\xb8\xec\xac\xdd\x08\xa6LT\xd9\x8fA\r\x10\xbf\xab\x02\xdc\x8e\x1d\xb7}M\'\xbf\x0b\xca\x89\xba\xe7\x16\x0c-@\xbf\xa2\xbfYR\x961\x96\x1b7\x86,\x96]\x84\x00t\x95\xd5\xb8\x0e\xd5\xe4\x90 $\xb4*\x92\x11\xce\x05\xc8d\xc0\x0b\xcd\xa0\x05;9\\P\x11\xb6\xf9Z\'E\xfca\xca\xce\xf5\x9e\x01Q\x03\xa1\xc3A%h\xc3\x18\xa9\xb2kPLF\x10N\xd4Lp\xf1\x0e\xc0\x86,C\xe0\xad!<-\x84[\xdb\x03\xb0\x8b\xa6Y\xc9\x7f\\\xef&\x10\x8b\x9bj\xc3\xf7\x134@?\xab\xc8\xc8\xc9\xeb1H\x88J\xa5\xed\xa9\x05\x9b\xde\xa6-\xfa\xb1\xc6a\xea\xdbD@\xd3c\x0c\x10Ku]A\x8b/yTO\xd1\x8ej\x92B\x86\xc6>\x85\n/\xc6\x80\xa6\x1d\xf0P\x14\x97(\xa0\xf6q{k\xd0\xaa\xf1&-%@\x1dt\xb9\xe8\\\\\xe6\x11\xc8k+}\xaa%\xac\x03\x90~\xe1\x05\xabt\x1f\xf6\xdca\x9a\x1c\xbd\xca{9\x85\xc0L.u\xa8O\xc0,\x03\xcb\xc5\xf5\xa0\xc0\xbd^\xe3R\xab\xb8\x94"[\xb8\x17\xa8\x99)\xf1\x13\xe0\xab\xab\xf2\xfdSr\'5\xae\xc38\x01}L5\xd3#\r=\x90\xcf\xab\xfa\x04\xbbz\xf8\xa2\x80\xd3\xc3\x84-\xb4\x89=2\xf9\x87\xb5X\x99\tjo \xd6\x89\xde\xef\xc7B\x89`\xab\xc8L\xe2\xf8\x97\xb8\'\xa5p\x8c\x86W~I\x12u;\x83\xb3X\xb9\r2\xaa\xd4_l\xb4\xc6]\x15I\xb1j\x1a2E\x93\x08F\xce!\xcaj=L\xfe\xea"\xef\xcf\x97z\\(\n\x12\x9a@l\xe8\x81\xa4\xf5\xd80\x02\xd4\x19\xd9\x17\xe5\xcf\x1e\x88^\xf4\xb8w\xecm\x04\xdf\xa1\xcbp\x8e\xd8\xbb\x1c\xf3\x80\x1bt\x89i\'\xe5\xc7o\x01|\x1a\x1e\xf3\xa9k\xb0\x8f\xc7\xaf\xa9,5<yR\x98\x99\xde"-f\xe4TX\x19P\x01\xeb\xa7\xb8\xd2-T\x11S\x80\xc5\x1f`<\xaf\xf1\xc7*\x82\x14\x90C\x81\x8e\xf8\xa6\xa7\xf6\x1d\xa4a\x16e\x81\xe4\x1e\xb98\x8a\x19{\xf9p\xb34+\xfd\tc\xc0\xaf\x80\xfe.\x1fV\x93\x1d\xc7\xa0\xc1)\xfb\x80\x9frS;\xfa\x8e!\xcb\\T\x1c\x86\xe0{Zq\xa10Y\x0b\xc0IQ\x85\x9b\x0e\xa9[(@\xcf\xa3\x98#6\xa4\xc4\x15\x06\t\xd7@S\xd8\x91r\x93\x9f\xbc\xe6\xdf\'\xae\x1e\xa8\xb6\x93\x14\xf2W\xe2\xd3\rR\xfa\xe5P\xb2]7-\x95M\xce\xdf\x84\xb7hKr\x05\xb0o\xad_u\xbc\xfb\xd1\xbb\xf6\xa2\n~\xb3Q\xc8\xf7\x14\xef\x07q\xc2"\x08\xcfo1o\xca\xd7\xb7\x06\x86Y\xa4\xbc\x00\xe7\xb8\x87MK\x03\xea\xbe\x13\xfar\xf3\xa0\x1f\xcb\xbd\x01~\x16"\xa8\xd36\xcc\x8cG\x8f\x06\x13\x9de"\xff\xd4\x1d\xc5_S\n}\xc46\x96^\xbd\xd6\x1e\x83\xbc\x1a,\t\xe4\x90\x01\xb8\xceE<\xbc\xfa\x04{\xe9D8\xe7\x0e?\xb7\x89\x00&\xe3\xeaY\xf3\x97\x84\xfd\xebaR\x1b\x85\x9a\x99\x81~\xeb\x88K\x8d-\xb7\x9a4\x17`\xa0r\xd5\x97ok\x00\\\xd6ji\xaf\x8eF\r;*KiiKt\x1e\x10\xb8\xcf\x04\x9dOd\x1b=\x19\xe7\xd9\xf2\x7f\x1a\x10s\xefRN\xb8\xc6\xfa\x9f1T\xa9\xa0u\x99(\xb9\xbb\xd8`\xb1\xf8\x03UfH2!\xc3\xd9z\xfc51\xd1\xb2\t|\xa3\x16\xe6#\x9c\xe5\xc0\xc8\x97D:\x84\xd4\xca\x8f\x9f\x1b\x18y\x16\x9a\x87\xac\xf7M\xf0\xfd\xd7\xc3\x001\x00\xb5#0\xd2T\xff\xd3\x00`\x04\x14\xd9\xc0f<r\xe0\x8c\x01L0\x0c\xf9\xb8B\xe3\xf1k\xa2RP\x04\xef\xc0s/5^A\x8a\xe44q\x80\x96\xd9\x8e\x98\x91\x9bf\xb7r\x02Q\xa7#\xe1\x17Ow\xb6\x02\x95E\xb9\xea\xfe\xf2\xbaO\xdf@\xbc\xce]\xd0\xa3\xcbr\xddq\x90]5\xf6\x88\x18a\x04\xe4\x15_\x1c\x03\xc3_=\xe0\xfb\xc2\x17\x92\xe3R\x1b\xb7\x9bR\xa8`Y\xf3c\x90\xca:P\xf4$\xc6\xe3V\xea\xff\x1ap\x85\x9e\xb0\xdbr\xe56\xc5\xca\xf9\x07\xcc\x10\xa2>\xcd\xcf\x8bTb\x88\xe4\xa9\xae\xe7Q\xb1\xa2\x15\xd7\xa1\x89\xb1P\xf5\xfe\xd7\tM\x9ea\xe6|\xa2R\xfc\xb5\xc0 \x1cA%\xf7[Ty(SWQ:\x92\n\xb1\x01\x8cl\r\xfb\xba\xde\xe5\xd2\xbe\x9f\x80\xb7\x19]J\xcaM\xf2\xa1\x1b\r=\x10\x8e\x82-\x11\xf8q\x1e=\xde0\xd6\xc3\xe5\xce\xea\x1a\\\xed\xf1cUqF#1\x82\xe5:<\x9bGQ\xa4w\xc2\x8e\xb9\xa0N_R\x87\x0bc\xc0\xd0\xc4\xa0\xce\x12#0\x11\x9f\xbb\x81\xa1\x1e\xb6\xb2/p\x82\rW\x84\xfe\xfek@\x9d\r\xf2\xb3\xa7\x96\xd6\xcd\x82\xf2\xed&\x90\xcau\xb2\xaf\x1f\xab\xc4Y\x14\xe3$AF\x90m\xef\x92\x0b\x87k/O\xa2\x07K.m\xed\x8fA^\r\x16Z"\x84c\xd3\xc9\xca\xe5\xd0\xc3"\x08<tO\x9a\xde\xa2\x1b$\r\xa0\xb0\xa3\x87y\xa0\xaa5\xf6\xb0d\x1e\xa8lo=v\x94*\xe5\xe1\xafP\xc6|u\x07-0\x1e\xcc\xcb\x19\xa4(\xe8\xb5%\x1e\xf98\x17I\x04t\xe24\xdb\xdfZ\xfb\x16\x1b\x88\xe1_$\xfc\xbd>6\x8c0Z\xc2.n*\xcdg4\xd5L\xf3Q(\x8e\xc1u9Z<8\x1a\x03\x81(-\xf5|N\x93\x1e\xb6\x16\n\x15nS\x01\xbbMS\xf9\xacT\x15,R\ty\t\xbf\x85\xa8_w\xb7\xb4\x1d\xb1\xb3\xdd\xfd4\xad\x01\xa9\xa2&\xa6\xdfR\xe2\xcb\xab\xb4\xdd>)\x12\xca\x0f\xe2M+~Z\x89R\xbdH8\xaf\x1c\x0e\xaf\r\xb2\xf3R\xbc\x94(\xae\xe9?\r\xb2\xc4Ftp\xea\xaa~\xcb\x89\x16)MA\x8f\xb0\x1fj\xddq\x9a\xfc\xccF=C%\xec\xec\x0e\xe4iZ\xc5\xcb\x16\xe0\xb2\xc8\xd6\xd1\xbe\xbc\xdf\xd5H\t(\x95\xa4\x13&}9\xf7k\xea\x13(|\xa3\x96\x888fI\xcf1\\\x8e\x07\xe5\xd5\xb2\xed-\xfb0}\x83\x85K+\xbaQ\xc4s\x1f\xbf\xe6\xf5\xb8\x17\x8e\x1e\xcf\xc1\x1a\x9f\xb8i\xad\x01\x08\xb2a\xd5\x97\xbe\xc4\xa3\x1c1\x02R\x03\xd9\\\xba\xb2\xe2,\xb0@\x86\xce\xe6 \xdd3\xf2\x7f>\x91\xa5\x17i<Zk\xc6\x1f\x8b1$\x95\x1d\x01\x1e^n\x9a\xaf3\x86\x02\x8dV5\xb2\xed\xbcb\x0f`/\nU"\x00\x0cg\xc0\x89\x15\xe3\x02\xdd\x8b\x17\x91\x00\xff\xfe\x8c\x1aW\x92\x06\xca\xae\xf2\xb0\xec\x8f\xaf\xd6\xff6\x98\xec\x15DB\xd7\xc7\x93T\xd8\'\x88\x05m\x1a\x1c\xc9\xd3\xb0\x92C\x07\x871T\xeaqr\x8a+\xa91\x00\xb63\xb6\x9f\xbe\xe3\xc9R\x83T\x86\x80\xa6\xe7\xb7\x18q\x9a\x1d\x91>\xe2\xb5\xe3\x93\x1e\x0b\x05/\x0c\xb2oKQ\xb5\xe9\xeaq\xd4C\x07Z\x01-\xfb\xe5V\'\xc9\xc7\x851t\x88\xc6(\xa33\xf2\xf5\x92\x9f\r\xae\xa5\x16u\x1b\x94_c\xae\xe0\x90\xbe4\x86^,5\x90\r\xcdR\xc3\x18\xae~\xd9Q\xa4\xf5-\x1e5\xe2 \xd3\x14\x0f\x06\xa5\x0f\x9e\x7f\xf2\x0cRt\x1fS@\xb2\xee<\xf7\xbf\x069\xe9\x13\x02\xc3\xfew\xa1\xa8\xf0\xda\xf6\xea\xb9\x8a\x1e\x8dA\xa4F\xf2\x16)\xba\xa9y\xc7\x1d\xa5\x06]t\xa3\xe8O:\x04\xc5\xb7\x87J\xfc\x91|N\xbb\x8b\xdf}\x17J\r\x86|^\xd28;\xb8r\xf6\x89\xaa\xea\t\xca\xb8V\xaf\xff\xfb\x84$\xb8.\xbf;\x1fB\xe3\x11{\x803a*@a&\xeb\x88\xb3@/q\xda\x8b\xb3\x1e\xebP)\xbe\x16\x8d\xde\xf5\xc0\xce\x8f\xe7\xa7-\xc6\xf3\x9f*\xf0o\x0c\xcf\x03\xa0r\xf7\x03\x1cV\x96\xb5\xcf\x80\xbd\x1e\xee$\x9f\xe8I\x17\x88\x08\x1c\xd3\xe3d]\r&Id\x12_\xbb\x84\xc2\xe7\xf3\x89\xb1J1\xfa\x97\xe41\x9c\xe7\x13\x9c\xab\xac\xc3\xdb\x03\n\xf47\x8b\x05\xf4(S\xe31\x1f\x97\x98\xd6!\x1b\x9b(\xb5r=6\xb8\x8c\xfe\xcb\xfcJ\xd4-. \x8c-\x18\x9c\xa8%\x8e\x8dH\xc0u?\xb0kG\\I\x1a\xcc*\xf8\xb4\xb0\xac\x8f\xf7\x82\x12\xd9B\x11\xecK\x95\xc3#\xc5\x95\xa4\x87Jd\xe1\xa5\x80\x8e\xe7\xe1\xfc6P\xd4\x1cj\xa2e\x84\xa5n\xa9U\x85\x8b\xe5m$O\xf9\xb1\xd4\x1a$67Wr\xb7D\xf0\xa3A\xe7\xd5\xc2\xef\xdc\x9f\xb2\xff\xb3P\x97!6\x807(\xb4Wc\x83\x8c6p\x118\x81\xbb.\xc6\xc4\xd4\xa0B\xa7\xac\xba\xc5\xf9c-\xf8\x9b&\xe4\x148s\xc5T\xf2\xe6\x88\x8f\xbb\xe4\x90\xd6\xfa\xa35x\xdc\xb4\x8c\xa1\x1b\x0cLRC\x8fm\x8f\x868\xda3b\xfd9\x92\n\xf7@\xcdK\r\x9a^\xde\xf9\x85\xb2\xd7\xd8\xc34\xa8\t\x98\xf8\xf9\xbfuH\'\xf1G\xbd[z\xdc\x93\xf8\x15\xd7\xdb\xabBW\xd0`=\xdcQj\xd0@\xfb\xb3\'o\x89\xe0\xd7\xbd\x87M\x91\x18>o\xfa\xec`\xdb[\x83\xb1\xb5\xab\xeb\x97\xaf8\xc7\x1e\xe4\xaaA\xedx\xab\x9d|\xdd{\x98\xd4\x8f\xbd*\xd9&\x8f\x96\xff}\x82W\xafJ\xe5\xaa\xfew\x0c@\x93U\x95\xfbq^\xd2\xdfJ\x02\xc1\xaa\xaa\xc3\xb0\xf4\xa5[\x07\xb0\x17T\x97OS\xfb\xf1\xe4-\xe7\xc7\xd2U\x0c|zw\xf3PZ\xe8aOU>.*\x86g\xfc5\xb5\xa3N\xe9S2\xb9\x0f\xbf\x0e\xda\xd5\xc9P^\xe4\xff\x1f\x1b\xe6\xad\x1el? \x92\xb9\xf3s\x16\xe0\n\x85\xf9G\xd3\xb1\xb6\xf8k\xf2\t%\xb4\xc0\rn_\xc0\xf5]\xa8\x8c\x85\xd2!\xea\xcc\x9f\x18\xc9\xb1O\x0c\xf3\xb3\xdaw\xdb\xbb\x06:\xfe\x08\xf0\xbe\xb4\xf1F\x88G\xd9\x052Heq\x89\xed_d\xefu\xbb\x82\xa8\x01\xa3\x01X\xd0V\xe2R\xeb\x12\xa3\xea\x98\x83\xb3-\xd7\\C\x0f\xa3&\xf1O\xc2\xd8\x95K\\\xc9\xa2l57L\x15\x85t|\x0e\xec\xae.\\\xa4\x95Z\xb2G\xb2\xe9}\xeeI\xeej\xaa\xf6=\xd9\xf8\xb7AM\xd4\x04\xc1\xef\x1c\xb8\xa3\xbf\x83L\xe4W\x00\xb5\xb5_\xd5\xa1\x9b\xa6!r+\xc6\xb1\xabKz\x7f\x9f\xa4k\x8c*\x84W\xc5o\\\x07=\xacsXqe\xfa\xd4\x1aW\x927\xab\x89\x981c\xe5\xa4\x14\x7f\x0b}"c\xd3fH\x01sp\xab\xed\xe5\x85:a\x88\x8f\xf3\xb3\x1f\xbb\x9a\x1e\xae[L\\\xa0\xc0\x1c\xa2e\xaew\x13\xfc\xb8(\xbb\xb6\x95\x80\x85\x06\x97\x134\xc5\x1d\x8d\x86\xdd\x1cq%\x05\x0fMS\x06\x06P\xce\xe8-\xaaA"\x92\x8be~\xe3\xd9\xf3\r\xb6\xa6\xb9g\xe4\xaf>V\xd0u\xfc\xcb)\xc6/\xaed\xf8g\xcb%\x95\xa1A\xab\xf8\xfc5E\xe1\x87I~\x99\xcdd\xces<\x9b"\xfa&\x1a&\xd9Y\xc3&\xb5\xd0C\x9b\xc6\x81\xc9\xff\x97\x19\x7f,}Bp\x17\x11T\xc6p\xd3\x1f\x0b7\x96\xb98\xf6S\xfc\xb1\x9a\x98D\x98\xc5\x14n(f\x06\xd5\x00\x8al,\xd2\xcbr\xdf\xf9\x7f\x9f\x00\\\xd0\x95\xe7M\xab\xc5\x95\xc4}\x00\xe0\x01\x9a\xa5\x1f\n\x1a\xb7Pb\xaeL\xf2\xf5T3S\xe2Ba\xfc\xc3\xac4\xa55\xd0\x7f\xba0\xf7\x1e\x12\xce\xcbK%A\x9eX\xe9;\x06\x01\x07\x95\xc6\xdd\xdb\x95\x99|?A\x11-I\x96qD|j\xfc\x04\xee\xc3\x16\ro\x9f1\x0b\xa3Ot3Y\x13\xc1\xe2\xfe\x9f\x06%\x99y\x80\x83_\xa3\x0b\xf3\xd2 \xe1\xa8\xbbVr\x1e\xe8r\\\xa8\xb4\xf4\xfa\x931J\xe3\xb1\x928\x83\x95\x9a\x05K\xad\x8f\xc7s o\xb1\x14;\x17\xfd\xd3j0\xf6\xe4o6\xb4\x94pH\xcf\x9b\xd5\xe2\'\x06\xd0\x80\x97\x9c\xc6\xfcx7\xe5w\xa7\xc1\xf1o\xd4\xa9E\x9fW\r\x12B&p\xf6\x8cOz\xac\xa4\\{6\xe5K\xc7\xc3\x19\x9c\x7f\rR\x13\x150\xb5C+F\x0f\xde\xb6\x0ey\x1e\xbf\xdb\x13\xd8\x9e1\xacm\x04\xf8xSm\xfco%7~\xc1\x0b\xa5\x8e\xcf#w@\x04\xa3qM\xe2\xc2\xccP\xa0\xf1\x8d\xa2\\+(0\x1b\x0cm\xa9\x86\x98\xb9\xc5@\xca\xe1\x7f\x18\x1f_\xb0sz\xc8\xab\x88\x0b\x14\xaf9=\xaebk@\n\x95"\x8c\xbecT\xcdB=Ix9"9\x0f_O\xda\x97H\xa0W\x89\xbe%\xcf\xff\xf0\x8dh\xa1\xbd3$\x14\xf2\xe3<|\xdd"Z$zR\x13O\xce\x9e\x8f\x93\xb5\xd8\xac\r[\x16\xa0Uj\x8fs\xc1\x18\x88\x9e@\xd6\x91\xcf\xb6w+\xb9E\xa6,K,\xad\xc3\xa3\xe5\xc6\xa0\xf0#d\x7f\xc2`tGs\xf1\x17]\\*\x19V\xa4t=\xeeIA\xfaA\xf3\x92\xce\xbdV\xf2qOZ\x8cT\xf0H\x80\x01\xb9\xfb{\xd2\xc2\xb0\xa0\xa3E\xd2p\x80\x85\x8f\x06\x96\xbf\x90\xdf\xbdc\xa8G\xa1`\xb2i\xfd\x85\xb6C\xc0\r\xfeEz\xa1u\x11&\xa7\x8c~\x07\xbb\x9e\x1e\xfaRU\x11\x14\xfa-br,\x14\x0c\xf0\xa9\x8a\x8f\xb4\xcfx6\x15\x12\xcf"-\xb9\x1e\xf7\xf9\xa9-\x8e\xc1\xa2\xeeI\x81\xbb~D\x9d\xfa\xfd\x13\xa2v\xcc\x8a\xc3\x00\xa3\x9e\xe1\xe7\xb6\xd4\x80\x12\xdeV!\xdeK\\(\t*\xa1\xa7(\xdd\xea\xe1\xe9\x1dN\x030G\x88B\xa2z\xb0W\\\x87r\xbdUM(\x8e\t\xf7\xfa\xe8\xe1\x1a\x84\x01\x9brE\x84\xe7\x087\xfdi\r\xfc}\x02\x01\x00\x10G\xaa\xd6\x97\xc6]\xf8\x04:\xac$_\x1b\xdc\xc9\xd7$\xa6\xdf\x93B\xcbS\xa4JF\x08\xbcmyl\x98&\x85\x1d\xc5i\x93a\xd6\xfcs\xa0\xb4]2\xf84\x88\xb3\xf6\x18\xa4d\x04EA\x839i\x14Un\x90|\x02\x1fn\xd9\x934F\xfc5\xa5\xa6\x9a\x94sO\xf0\xe9\xc4\x10h6\x8e\xe0\xcbOR\xae\xd9$\xe3\xdd\x18\xa8\xb2k\xcaBe\xa5\x16\xcb\xb3\x81\xb4\xad\xb2I\xc7{\xb2\xf1\x93\xdf$\x98\x8e\xfc\x0f\xea\x16\xc5\xd5\xc2\x9c\xfc&\xbc\x94\xd7\x0f\xf5\xc2\xee\xb6\xb3\xe9V\x924.\xe0%\xd2\xb8\xed\x08C\xb8\x95\xa4\x01\xb0b\\\x99|\x92nn\x90P;\x82\xf2J\x12\xa7x$@%\xae\r\x03v\xab/\x8b\xf4\xac8Hr\xcc\xdbp\x83\xc0\xc8}\xb1\xccA\x0e\x88\xc5\xc3\xf8\xab\xd7\x98q\x0c\xd0\xcf\x0e\xf8\x98%\xe1\x97\xebc\x0c\xc8\x83\x95ic\x187-\xb3\xd7\rb\xd1\x87\xa8W\x14\xc7l\x8fs\x01\xfeA\tL\x9c\xe2\xf2\x99\x8f\xa5\x16\x11\x9f.\xb1,\xf9\x87\x12\x8f\x1e=\x14\x83\xdc(\xc4\x19\xc2M\x02\x8at\xc3M\x02\xddI\xa9\xc4\x1d\xb5a\x13\xbd~\xcc\x8eL\xf7u\x80\x1e\x9bv\x9fj\x01\x14<\xa1p{\x9c\xacm"\xa1\xd7J\x92\x07m9\x87\xa5\x06Q#\x10G\x15\x98my\x92\xabo\x83-\xf1\x1e\xa3\xea\n\x89`09\x03s\xb2\x9b\xe0y.!m\'TO\x16:\xe3E\xbd\xcax\x84@\x01\x0e\xa5%\x16Ma^W\x9c\xa6\xc0K\xf9\x9c\xee\xbd|\xc5\xdf\x1f\xf4\x08e\x19\xee\x87}\n~\xef\xbf\x85a\x93\x9a\xc1\xe9\xa9\xcf\x8an\xb5\x10V\xdd\xf6\x03\x85Ky\xdd\x0b\x13\xbe\x18\xadd1\x10\xd1\xaf\xc6\x80\xb6\x1a\xa0\xb8\xc6o\x02\x15O\x8e\x0bUD\xcdd\x0c\x96\xb5\xfbd\xd3A\xbb\x01\xe2\xb8^_I|\xb6\x98\x8c\xbe\xcc\xaf\xb72#u*#\xf6S+x\xfd\xe0p\xf23\xe1\xfa\x1b\x97\x9dQ\x82\xb9\xc8\'\xa8\x90\x1dCX\xceO\x9e1\x88\n$O\xd4\xb6I9\xd66\xa2\x0b\x03\xbb.\xcep\xc9J.\xcc^\xe2oq9?@\xac\xae;\x8aj\xb5\x95G\xfc-\x9a\xf1.^\xb3\xc0W\xfa\x11\xbf\xff\x8dA\xa2\xdaY{\x92kp\x84\x90\x17\xe0\xc6\xc2\xd52\x96AnF\xccN\n\xdc\x98@\xf5\x1d5\xd1\x16\x07)A%\xa9\xb9\x90|l\x8fk\x10\x0e\xeddQf\xd2v#E+\x08\x88\xe6\xc2\x96\xb31\xac\x18\xaf6\x14(\xe0\xad\xa6\xd7\xaf:\x06\x89\x03\x13-\xc9\x8a\xae\xc9\x17\xaf\x1e2A"\xf2\xdd&(\xa5\'<\xad\xb8\xe5 26\x9f\x9f<N\xf6\xe5W\x07\xaaJ\x96\xa9\xa3\xca\x8eTQ\x8e+I\x03Dk\x9a*@s\xc4\xe4\x08O+R\xb4\xa5\xda\xa8>v\x9c\xe6\x92C\xca~\xa0F\xdb\xbcE7\xcdE\x02t\x8b\\\x1a\x16\xee\xb2\xe2R\xabp\tX\xb4\x94\xaf\xd3\x8a\xb1A`\xc3\x12s\xeb/jQgIq\x16\x1bU\xd9Bj\x044\xect\xbcj_\xe82\x90<\xea\x0e\x88p<.sA\x97\xa7l\xb8\xad\')z(U5\xa4`+Hk_\xf6E48\xd5\xe0\xfa\xab\xd4\xc4\x88\x14-Fzi\x80\xfbp=M\x1c\x9c\xee\xe8\xa9\x0f\x84\xbbS\xc1\x92\x96t@V\x0e\x90]\x81\xc0\xa5\xe4\x9c\xc5\t\xbaw\xbc\xe5h0\x96\x94\x96\xb0\xe5v\x1dq\x0c\xc0\xc8\xc5\x11.\x8d\xdc:\xa2\xe7..\xf1\xa4\xfaU\xfc\x8b\xf1\xf8\xb9\x85u\xef\xd5\x0cN\\\xde\x15.\xb1*&\r\x99h\xd0\xf9V\x0f4\xad\xc6\x04N\xad\xad\x88\xbe/g\xc9]A4\xaa\x86A\x01\x9a\xd9e\xfc;?\xab\x1a\xe1\xf9\xf57\x0be\x89\xd8\x84\xdd9A\xd5*\x17\x80\x05\x8e-n\xf9\xd5\x9cB\x9f5\xc0\xbf\xda\x12\xae\x05\xa2\xe9\xa86\xaa\xd1\xb6\x83\xff\xb8\x8c\x1c\xea/,\xc7Zo=\xb0aDU(\x874\xfd\x1e\xf7o\x0fBf\'U\r\xa8\xfey\x8e0\x0bz\x10\x87\x17@t<\x94\x1c\x06\xc9\xb9\x00\xcb\xdf\x05\xa3\xfe\xec\xd6\xc2J\xead\x818.\xb0\xabJu\xd9\xaf$\r\xb4\xd4$@q\x9a{\x9c\x85\xc9I\x02\xb5\xe1\x96\xeb#\xc7YL\xa3\x84V\xc5\xdf<p\x177\x8b)\'\x08\xeb\x87\xc9\xe4\xb6\xe2,Nq)U\x87T\xfd\xaf\x11g\xa1\x026%\x15d%\xb5\xc7,\xf0\x12!D\xcf\xfa\xb1\xf2|\xfc\x16\xa2\xfb\x90\x12\xdb\x1a\x88&?>\x81\x88r\x03\x1eNV\xea\xa0Y\xdc\'h@\xa1|\x02\x90~cD\xffk@d\xef2iS\x95\x9c\x81U\xa1\xba1\xb47\xae )d\xcc\xa9\xec\xb9\xa3\xd5@\x7f\x80w\x80\xa2@\xc9%.\x14N\x10\x95MS\xda\x13^ACc\x00\xc5\x02\x8b\xe8u\x99Kw\xae\xc7\xdf\xa2bx\'09\x03pcz\xec(\x8b\xba\x0b\xaa\xba\xfb\r\xf4\xfb\xb6\x06\xa6$\xd29\x94\xc4c>\xa5\xbb{\xf24\x18\xd2\x94\x90\xc8\xd7\xf6hy\xfbD\xde\xa4\x92\x86~\xcd\xea\xab\xcc\xaal\xb9\xeb\xbd&8\xaa j).\xecVe\xaam\x8d\x0e\xe2\xd6\x16a`\xa7\x07~\xaciL\x9ey=\xf6$\xa1\x8d%\x8ap\xde\xf8\x91\\\xc0\xea4@\x03\x18re\xf0\xc7\x9e\xfc\xadZ\x81\xa7l\xf6\xeb\x96\x83#\xb3:\xb4\xdbi\xd0H"\xa9\x86\xf2p\xe4\xbaA\xd2\x03\xe1\xa6d\xf9\xac6\xe3 \x81E\xa2\xdf\x81\x99\x841\xd4\xe3B%\xd5\x12\x0b\xa1\x8d\xec\xac\xab\xbf\xa0\x11^"<|\x94\xba\xf4~\xea\xf5\xee{\x12.q\xaa.a_F\xd4\xc4Q"\xbf\xac\x87\x06:Zj\xcb\xeb,T\xb9\r\xd2\x1cQYb\x92\xf0\xf2\x80\x99o\x03``UU\xc9\xd9\x1b\xdeUn\xd4\x04\x91G\t\x18D}^\x9b\xa6\xcaK\x9a\x10\x92a\xe4\x08\xbb\x14W\x92\x06\xb2\x1f\xae\xd3\xed\xc4k\xfe\xc6\xb0\xa4\xf9\xa8]\x9d\xbf8\xd2\x19\x1a\x00\xf2\xe4\xc5\x99\xc8[\xb8\xb4\xbe}b\x88i\xa3I\x93\xc5\x042\xc6}\x0c\x94\xfct\x95\xe9^\xb7\xfe\xe5\xb8\xae8\x06\xa0\xec\x15]\x8b\x17\x85^y\xedp\xf4\x84T\xa7\xae\x82\xa3WO\xbd\x9e\xfb-\xae\x1e\xd6\x12\xdcGeh-\xc7\xa5\x96\xe2\xb5xH\xd96u\xc7]}\x19X\x05\xb4\xbc\xa0\xbb\xe3<\xac\xb1\x81\x088\xab%8R\xbci\xd5\x03+YU^1=\x8b\xe6i\x80\xe7\x9eD\xa6{m\xea\x19?\xd1\x95\x84Vt\x11#\xc0\xc3<\xac\xc1\xf52\xa3\x80\xf1"I[\xbd\xb8\xd5\xe9\xa1n\xe3e\xeddJ\xa2\xfd\xa0\x1e\x9a\x984\x80\xdc\xf4>\xe2\xb9`\x0c\xcb\x08\xa6 ^\xac\xf1\xe8\xa9\x01\x87\xb7\x9bnR\x8bGO\r\x86\t2V\x9c\xa1\xc7\xb6G"\x9c\xeb\xfe\xbaP\xa5H\xb6\xc2\xfdp5(\x80XU\xfb\xb0U*\x1a~n\x02V\x14\xa2Pu\x97\x8fX\x89\xdbr\x8d\xc0>\xc2\xddB\xcd\x8f\xf2\xd8r\x82\x91#\xbfMv\xf22\x97z<\xbcR\x85\x1b\x8c\x9e;\xbd\xe4\xf4lP\x88\xb6w\xbb\xed\xb3\xa7\xb9\xa8\x8a\xcbMP\x8fi\x88\xf8\xddt\xab\xdd\x8fU\t\x1e\xf2\x9a\xc9\xbfh;\xc5iV\xb6{\x96w\x80\xb8\xdb\x9cq\x9a\x15\xc7\x03\xdai\xa1\x82\x8bcv\xfd\x8e\x81d\xb6\xeaq\xca)\x8e\x88\x83\xac\x14\x87\xc9k\x8c\x89\x9ejt\x1fc\x17\xe20]\xa4\xcb3\xceB\x8f\xda\xd2e\xae\x1cC|qh0\x89+\x14\x93L\xdf\x8fAJ\xb9sI\xd1\x15t\xa4g4\xfd6\x80\x8e\x18\xb6<\xc2\x0f=^A&\x0e\xaat\x15V\x90GqT\x85\x82\x1b<[\x134,j\x1f\xf1\xdd\xcc\x98GD\xec\xaa\xdc\xa8\x92J<8\xe0\xaa\x97T~\xd8\x16\xc9\x05Q5\xcd\xcb;\x10\x8ae\xa8\xf4)\xd7h\xb2\xd2\x03\xd4\xf3\xe8\x05\xa1M3[\x9c\x05\xc4\x8c\xc0\\xP\xea\xf1\xf5\xdc,D\xe9\x08\x8b\x0f51\x07-\xeff!\xd4c\x87\x16I\xafg\x8bV\x10\x81\t\xf0\x1f\xf3\xf2\x92\xa0\x88L\x8f\xdfB\xf5H"=\xeb\x12\xf3\x99\xf1\xb7\x90\xb8\xb8\xe0\xf4\x97\xb9t\x19\xff9\xceB0\xb8\xa5\xd4\x00e\x1a)\xdcr$8:\x0f&EC\x80\xc0\xb3\xe3\xa8\xa9J\x91\x0c0\xbf\xad\xca\xf8m\xf5\x0e\x1b~Y\x0f\x03\x83zOUF\x97\x19_\xbd\x17\xaeK\x91j\xe4(_V\xf6\x1a\xc6@\xccO\xcat\x00I\x96\x9f\xa6\x1a\xc8\xf8/`\x9c\xafK\x7f\x87i\xf2\x89\xba\x95\xae\xebb\x16(\xb1\xc1\x92>\x0ef3\xe5\xacm\xf6g\x03\x15p\xe1gP\x01U\x1d\xb1RU\xba\xaa\xa8x\x8c;\x1b\x16\xff\xe9\xaf 5\xc0\xd1"\x04J\xd1M\xaeaO\xbeT\xc8\xb6\xb1\xcc\x85\xc4\xd8#\xae\x83\xb4\x1e\xe1\x12x)\xeb\x9d\x1f\xd3Do\xb1\x88\x89\x8c\xda\xa0\xb2\x1dR\xfd4h\x92\xac\x94r\xc4z\xfe\xdc*dk\xba\x06\x81\x0f\xed\x11\x97ZBkI\xeb\x00\x9d\xa0\x8f6\x9f\x06\x10\xa24\xb9\xf8\x97q\x1c\\9\x1a\x14\xe0\xa1\xd7\x8ej\x92cv\xc0\xc23\xc84E:\x8f\xd7\xdc[\x8f\xeb\xa0J7\xf1oR~5\xc7\x88\xb3\x90E\xae\x1a\xd2\r\xa7\xf2\xccq\x16\xc4\xed\xe1\xfa\xdb&\x88Ps\xdc\xd5\x031\x02cE\xa3 >\xa5\xb8\xab\xa9?\x01\xfcLH|\x9d8m\x0e=\\;Eu\xacF\x9d\x10\x9e\x035\x80\x00Bo\xf7\xfaDC\xcb\x06\xb9MY\x86\xac\xfd\xaeq\x9a\x08\xf7\x92\xb0\xe3\xedn\xd9\xa2\xac\xee\xb7\xb8\x1a,R\x1b\xaa\xeb=T~n\x90\xf40\x8cS\x9d\x1e\x9e\xbb\x9a\xdajl\x13L\xd7k\xe7\xa5\x18=\xa0\x87\xb1\x96\xb8\xdd\x96\x958x;\x8a\x06\xd7s!\xdeE\xc9\xb2\xae\xff\xccbR\xa9\xa6\xdf"\x07\x1cH5\x16M\x80\x95\x122F\x14\xf2q\x055\xe3\xc1h]e&\xb3\xb6\xf8c\xd1C\x13\xf9\xbe8\xb6[\x8e{\xb2\x89\xe2\x92\x06\x85h\x92\x83\xf4\x7f\x1b@\n\t\x13\xd5\xe5\x0c.O\x15~\xc6\x80\xfbp\x9dM\xd8\x04[\x1a\xf1\xe7n\xf6\xa8\xadd\xf5\xdd\x9e\xbf\xfa|\x82\xd7_\xacG\x18C=\xae\x03Ed\x18\x06*\x16\xb9\xec\x87\xc7\xd1\xab\x02g\xc0.\xcbE\xd3\xa6\x93:=\r\xae+V\x94\x86p\xfa\xa4\xc7-G\xad\\6\xfa\xfa\xfaU\xd7m\xa1A%/\xa1"\x91e\x99\xa08\xc8F\x9d:a\xa7v$\x1d\xdd\x86\xe1\x13\xb0.\x14\x03X\xce\xc7m\xcf\'@\xc2L=\x8b?s\xf1\xaf\x01\xf5i(p\x89\xed\xa6\xfat\xd5\t ^\x9b\xb9L\xe57\x1f\x05\x1a\x16\xbc\xbbz\xd8\x86\xa0X\xa7\x87\x16\x1a\x14\x95\xa8\xe0\x98\xd6 N\xf1\x1d\x83\x15\r\tx\xb3\x1f\xe7B\r\xc47\x98\xa1\x16\x18-NS\x83\x9c\xcd\x90\x03=\xd0S\x7f\x1b\xc0\xfb\x94\x8d\xf5\xa8=\x1ad\x80CUUf\x14\x15>\x0c\xefW\x16\xefb\x15\xf6\xe0\xfaMK\x89\xe7B=t\xe5\xfd\x17\\6\x8f\x8b4\x03\xd9\xed\xdf\xea\xcb\xe29IN\x83\x0cUHS-mo1\x9a\xc4\x18D\xdf@.\x89}\xd3\xe2\xfd\x90U\x7f!\xf5\n\xc5k\xdb\xff\xc6@\x86c^\x97y>uj%6 \rC0\xb9\x1d5\xb4{\x0f\xaft\xfd\x01l?H3\x11\xf9\x0fV\xb1\x1a\x90\xa6\x96.-\x81\x9ax?\xd0\x80J\xd9\x81LX=\xb4\xcc\xd9\xf70\xb9Gyy\xc9\xa1\xcc\x14N7=\xa4,\x10\x9b(\xcbvt\x82^\xa8g\xce,\x9d\xe2E\x92r\xc5\x85\x82\x10\x009\xfa\x02t\xf7\x04\xcd\xe24Q \x9bC\n\x9e)\xc5\xf7\xc2\xf6\x03<\x17J>\xee\x9c\xc2\x8eR\x03\x116C\xb0t5h\xc1Da\xa9\x1b\xda\xdf\x9c\x0b\nZCLL=\x98\xab&\x92\xab\x91Z\\j\xdb\x93@\x8fD\x8c\xd0k88\xda\x93d\xab\xa7H\xf0Jqt\x82\xdf\rC\xd9D\xbffA6*\x877K\x9f(@\x92\xaf\xb3\xd9\xafG/nZ5 \xceJ\xd926\xcc\x0cK\xfd\xb6\x06\xf9\x9bc\xcd\xe3?\x0bU\xb3t@\xa8$\x9dc\xc7\xa5.\xe0?\x92\x12\xe2\xa8\xc7z\xc6\xc2\xbf\x0b\x04\xf2lQ\x8e\xd4\\\xe24i\x00E\x9d\xd2\xb8\xc3\xa0h-|\xe2:\x17r\xed\xa9\xad\xce\xf1\xa6\xd5\'\x86q\x81\x82\xd0N;\xeeIn\x98.\x11@b\xcas\xd4\xff4\xa8V\xbe-\xac\xf8\x0c\xc9\x85\xd3\xa0l!\x0f\xcb\x11l\xbd?(\x1a\x83\x94J\t\x01\xd6\xdf\xeb\xef\x06y\xfc\xcdZ\xd7\'\x95\xf8\t\x1e\x14D\xed*\x85\x1a\xc7\x9et{R\x8fZN\x16\xe2\x08l\xe4\x7fO\x92\xac\x1b\xd5\x98\x8f\xfe\xd8Q\xaa\x10G\x12\x1e\xa9\x8d\xeb\xb7\xa8q\xa9y\x92\x86\xf0\xb4R\xe2p2\xa3\x7f\xcf"\xf1\xb4\xaa\x80v{n\x185\x98\xdcr\xacdw\xaf\xff\xdf\xab\x87\xb3\x07\x8bf\xc9\xcfgQ\xebp\x98\xd9\xb2D\x82\x83\x15d\xe6A\xb3ZZ\xd2V3\x8e\x01\xb2q\xee\x07\x12\xe2\xdc\x93;\x18\xde\xa2+\xafR\xff"\xe2\xddg\xf4\x9ae\x05!\xf2\xb3\xe5_\x04\xf4B\xfdJ\xcf\x88%O\x19\x90\xfeX(\xac \x98\x97\x88\xec\x11v\xdbq\x9a\xd0:\x10\xc0 \x87@\xc4\xe7qWc\xaa\x159\xc5\x98j\xe65\x87Avb\xe6\xc0~\xd8\xb4\x0e\x1e\xf9\xfa3\xf6\x96\x984\xe0Tn\xeb?\x0b\x85\xd3\x9f\x88S\xe2\xa8D\xd3]&k7q\n\xd1y\xf7\xf8k\xd2\xc0 XF\xc2?\xe3Ba6\x93\x1b@\x8c\xa0\xe7O\xc9q\x9a\xa2\xe8Z\xaa\xe0\x80X\xcdW_~\x1b\xe0\x1fe8b\x8f\xb6]\x0e=L"\xd5\x04\xd7U\x01\xfe\x9fA\xeen\x81}%\x9b{<z\xf2\x0e\x86`?\xa0\xb9f4z5\xcdb\x1a\x7f\x8bhR\x8e\x0b\x85#\x86\xd4Z7\xfa4OQu\x9c\xa0\x06Kw?\xf6\xe4\xffz\xa8\x82\xeb`\x05\xadO}\x1c^yI3\x99\xa0\xd2\x99E\x0b=L\x9e\x83\xae\x8a\xf9O.!\x04J\x83\xd2epf\x0e\xf9\x886\xad>Q\xb6H2\x01@\xd4\xc7\x8f%\x87T\xa9dd\x1f\xf6\x8a\xa1?<V\x80dD\x9b\xc9\x98\x97\x14\x97z\x8aV\x91\x1f\x89\xfa\xad\xec\xa8\xc2\xbf^3<\xbf\x10\xd8B\xb5\xd1{\xdc\x0f\xd7\'$\xafW$\xae=W\x8c\x153\x06\xa0\xfa@nP\xaek\xfd\x0e\xfb9\xe1\x05\xa2\xe9\xe8w\x83Q\x181u\xa8\x10\xc75\xfc\xab\x01W\xb5\x89:\x85\x1e\xca\x16\xb4\n\x90\xc2a,t\x83$\x82a<\xbd\x80\xea\xd7\xc3*\xa6\x01L\x84 IH\xe3\x96\x1a\x8c=\x82$\xb3\x0bb\x91Y/\xaf\xf1w\xc2M\rj\x99a\xf9,\xcf\x82\xf5\x8dh]\x8f6IX\xdc\xad\x92\xe3\xd9D$\x15\x84z~A\xbf\xb8R\x8b7-\xd4\xaf\\\xf3\xb0y\x80Ln\xcf\x1et\r^\xb7\x1c\x8f\xffL!\xb9`q\xb9\xadZ{\xd8\x9f\xea\n\xa6\xbb5`\x1a\xc3\xea\xfd=V\xed/pW\xc0p\xe2}\x8f\x1c\xf2Y\xd6 \x83|\xe0\xce\xben\xa0\xea\x17\xea\xc4\x06\xa5nc<Z\xe1\\X\x10\x15-\xc4\xfe\x12\x93]]q\x0cP\x8d\x80\x1a6\xedl\x03/\xdd\xcf\x85\x05rU\x1b&\xae\xcctG&\x7f?!\xc65\xc5\x08\x0fD3\xdf\x07I\x9c\xf6\xba@Qc\xaf\xb0\xec\xd68H\xc5\xab%\xfb\x02*\xd8\x12=\xf7\xfb\xc1\xc2\xd1&\xd2A\xa1\xb8\x1b\xc37\xe2\xdd\x01xl\xc3\xcb\x95\xee\x0f\x8e\x05\xb4Y\xc3m\xf0\x86\xd2\xff3\x86\x81\x04O2\t`G\xd5uR\x03"5\x81\x98\x91\xd9\xe6\xc7\x18*\x16\x18\x1c\x9f\x8a\xf4\x8e\x1d\xb6\x9c"\xffXjU\nu\'\xfc\xd8}\x83\xc5\xb9\x188A5\xea\xf3Z\x03q7][\rq\xc9\xdcv\x9c\x85\xd24B\xf5\x08\xc2\xdc\x1f{\xb2\x1d\x9aM\xae\xa2\xeb&\x9a\xd1d\xb5<N\xfd\xe8W\x1d\x87\x83\xa2\xdf\xc7@\x03\xe3d\x01\xf3\xbazHF\xd3C\xc1\xb9\xd9\x8a\xf8^\xfb\xe1\xb1\x0e]I\xd8c\xf4./\xc8\xf8\x97\x11\xab\x06]&\x0b\x9bcLL9\xb5n\xe2w\xb0\xd3\xe7\x1dW\xb2\xab@C\x16)\xfa\xf5\xb3\xc7\x95\xa4\xc1\xca\'p\xb7?+\xa0z\x94|D\x8fv]\xcf#|\xbf)>\xacY\xec\xba\xe2\xceF\xb7:\x97\x15\xc70(\t\x94rF\x15\x02\xa9\xfc\xa7\x01\xe4\x14\xddn\xfb=B\x06D\xe9K09\xa2\x13\xdc\xa7\xf4\xc9\xad\x83\x92\xb0\xed#`\xdd5\xc8\xd6\xe2\'h\x00\x9e\xb6\xead\x05\x95\xe1\xd3\x03F\x1c\xa2\xd2x|\xae\xaa\xe8\x9b\xc6\x05\x94\xd4\x9b\xb2\xf6k\xe5\xb8\x0e:\xb4\xdb\x08K\xdb\x89\xa2\xb81\x90\xad\x061D\x98e\x1f>s7\x86E\xbe_\xb7=,\xbb;\xef8\x06R\xea\x84i\x81\x9aP\x08\xfb\xd8\xf6@\x0b(\xe3\xafv\x05\xb5\x19\x0f\xeff\x9a\x89\x92\' \x16\xf3y\r\x02\x0c\xe8\xc3\xf2\x17D\x00S\x1c\xc3\xb6\xca\xcf\x9c\r\x93\xb3\xe3~\x10\xfe\xa1%\x13\n\xf9zI\xf7O\x08bQM\xa2\x0b\x19\x8c\xd1\xc3\xb9P\x83t\xa2(\xf0\xf1\xc6M[\x0c\'\xd6\xbfr\x06#<\x8b\xc2\xa2p9\xe5\xc3\xc2\xbdc\xcc\\`\x95\xd2\x0c\x06\xd6\xeaO\xf1\xf9u\x83\xbbH\x8c\x01\xed\xaak\x089\xee(\xb0(\xfbr\x1f\x8a1`\xcf\x08\xc1\x12\xa2\x86\xccF\x92\x18\xe0\xe5g\xed\xb8PE8ZH:*!eW\xfbp@;\xd0|\x03\x8bT\xee zI\xc6\x04>D\xc4g8\x90\x14v\xd4\xb5\xd5\xaa\xc2H\x8b\\\xeb\x11\x19w\xd3\x14\x0f\xe7\x10\x82\x02-D\xa7\x14p\xd0M\xa3B\xe65\xb9\x92\xaf1\xc4\xab\x98\x1e(!KS\xe0FC\xfd\xb9i\x92R\xaf\xa22\xac\xa2\x8f{L\xb3\xbd\x89>\xec\x01y,\xc4c%l\xb9\xab\x01\x02\x85\x84\x99\x1ad\x173\x85m\x7f5\x00\xf5\x04e<Y\x18\xbb\x82\xdc:p\xcb\x91\xef\xa6\xfc\x8a\xf8e\x8d+\t\x90\x8c\xe2\x88)\x04\xa6\xb1\xbb\xb8ivR\x86\n\x9e\x02U\xb5p\x93\x1b\xc3xW\x8a\x85\xe0m\xa6\x16u\xc6K\x0c\x1b\xaetQ\x95\x01\xac\x99\xad\xc6iRN\x00"o[\xe0\xae\xd5\xb8\xab\xa7 &\x14\xe17\x99\xb6-\xeej\x89slE\xdd)\xa6I1\xd9\x04F\xed\x84\xc2E\'\xd8R\\\x07\x1d\xb9O&;9I\x04\x8d8\x0b\xcc\xe6\xadm\x0ff\xbe\xe5\x1d\xac\xc1\xb2\x8cE\xf3\xb2\xa7i\xb7\xf6\x8c+\xb9H|B\x1d\xf1B\xbe6G\x10\x97\xd0\x8f\xe8\x08q\x91\xaa\x82<^A 07\r\x92\x15I\xa4\x1d{\xd8\x12l%\x14\xae\xe4\xfe\x8c\x9e\x1a=\xd4&\xf6H\x8a\xb3\xad\xe2\xcf\xcdB W1\x05`\x91\xf6\x19s(\xc0D\x01\x80\xa4iR\x1b\x9e\x0b\xd4\xa0\xaa\x00\xf1I\xa5\xf3n\x96\x1a\xf3\x17`\xdc\xcb\xd4k7\xc4\x1e\x19\xe0.\xa2\xe9\x86\x93\x80\x82\x9d\t=\xcc\n\xebP\x05ES\x89\x8b\x92Q5\xderU\x88\xbb\xcf\xaa\xe2\xe4\x10\x83c\x18\xa4A\xd81M@\xac\xe5\x1a\x12\x7f\x02\xfd\n\xfc\x8c\xfb@:\xbb\x86u\x00W,\xd9]~,\xb4\x8c\xe2e^\xeb\x1b\x84\xf7\xf54Z\n\xd5g\xa3\x9a\x91\x8d\x03\xce\xd0\x93D\xe0\xce\x05j\x9a\xad\x03\xe9l,s\xf2<^4\xb6\x19#:Y\xa6\xeb\xc0L\xf2\xdd\x9e\x85\xdb\x1a\xd0\x01\x14\x97R"\xf2nT3V\xf6R\x8d\xf0\x1c[\xc8Q\x9e\xaa\x01\xee$\xf9:\xf8\xfe/_\xa8\xe58\x06\x90U(-\xa1\x97t92\xad\xc61\x88\xc8\x18\xcagaz\xd3r\xeff\xd3\xd1\x1b\xcd882"\x16\x1e\x07b\r:b\xd2-)E\xd2\x9c%\xa6Ar/XP`\xe1v\x0e\x97so\xbaa`\xc8\xbe.\x11%\xfe\x8a\'<o\xc6\xf3\xbfM\xb4\x86\xeb\xb2;iK\r\x92\nq\xe2\xf6YvT\xf14\x9b\xa7\x01j-y\n\x9c\x90{\xfc5i a\xce\x06/\xc8u\r\x8e\xf8\x89&T4H}\xcc\xa9\xecM\xb5f\x90]\xd1\x08n\x91\x85\x06\xd7\xbe\x1da\x88\xa6b\x00\xf0\x01}\xb4\xf8\t\xdc\x87\xae\x12Y1\xe4{\xcd\x85f\xef&\xc4t\xd0S\x03\xfe\xf1\xf0i\xeb\x01\xc8\x1e$\x80@\xda\xb7G\x057=\xcd\xa8\xeb\xea\xdd\xa4r!\x97\xf8\x89\xab\x01EfM\\\x98\x97\xabS\xe3\'\x942K\x82y\xc0\xd0\xe2\xea\xd4\xd4\x00NX\xe2+Y\x1ekY+\x8e!S-\xb0Hll\xcc\xa8\xf5\x18\x03\xbc(\xa0\x82\x87\x84!r~\x9c,\xc8\x10\x8b\x8e=\x90~\x83&\xfe\xdd\x0fM\xb6\x9c\x88\xbe\xaf\x17\x077*{\xac\x9a\xf5P\x84\xf2X\xe2%\xed\xed\xf1c%%\x99\x16\xc4\xce@\xb9\xbc\x8c`34\xac|\xdde\xdc\xd1\x1e\xaa\xda\x8eM\x9b\xc4m\xd7E\x82\xe5B\xa0\xedh\xd3P\x14\xd5.\x1bf\x1e\x1c\xe9}\x1d\x90\x9e\xc1\xd8\x03\xdbL\xf5e\xbf\xff\x16\xfa\x04\xcc2\xe0\x8e\x8d\xf2t\xaf\x11?\xb1L\x97\xb7XUQ\xd9\xf1\\\\\rZA\xb2\xc9\x105?\xce\xc3\xbf1 aH\xb92\x11\xad\xeb\xe0\xec\x15\xae\xa0l\x82\xf7\xa6dJ\xb0\xb5\xc4\x85\x9a\xaaJn\xdfZ{\x1f\x97\xfbk\xd0\xab\x05Q\xf3\xcf\xae\xfe\x9b&\r\x86I\xa5\xab\x08\xddar\x9a9b5\x0f\xd3\xc7I\xe9S\x1f\xeb0H\x88\xd7e\xca\x95\xf9\xe33b\xa7\x87^\x8c\xa2JA\xb1\x1cg\x81\xbf\xb9\x8f\x96\x19\xd2,#\xfe\xdcDp\xa0D\x06\xa3\x95NR~\xdc?\xd1%\xf0-\xdd\x07\x12\xa9e\xc6Op\xfduy\x05<\x07y\xb7p\xb2$\xd1\x95\x0c\x89ZIx\x8d\xff4\xe8\x0c\x02;\xe22r\xb2s\x1fN\x83\xadl<\x18\xc6\xfaqi;\r\x92\xd4\x00o.\xfcr\xb0\x16\xcc\xb8\xe5\x9a"\x9c\xd5\xb4\xcc\xd2\xc7\x81\xb84\x86J!\x1b/&$p\x97\x95P\xe3 +\xbf\xa64a;*\x17{\xc5A\xaa\x87\xbc\xbf\xfc\x93\xe91Hz\xe0A\xe8\xa6\xbe\x9dR\x1c$=\xcc\xe3\xeb\x95\xf6\xd3\xdf\xfc\x1b\x83\x89\xf7\x90\x19$\x03b\xd4\xaf\xe5\xde\x03\xa92X\xfe\xae7\x8b\x98rw\xd4\n\xa7\x07\x92I\xe4y\xaf\x8d\xb7\xfa\xe3\xf0\xd2\xe0\xb2\x83\x0c{\x90~\n\xe0\xf71\x98!\xa5\xca\x85\x91\x1f\x17\x08\x83\x94-\xa6\x87\xb5x\xa2\x8cf\xe2wi\x98\xdebC\x17f\xc7Y\x90c\x05`\xdd\x95:4\xeax7\x0br\xacm\x1c!\xe3\x1c\xea\x0eN\x0fv\xe6L\xae=?fA\x03"\xdaU\xc4k\xab\xe78\x0bC/4\x8b&\x8d\x9f\x1c\xf3_\x0f\xd7]\xfd\x15;\xcb\xc6E\x11f!\xb5D\x93|\xe5.\xce.\xa7v\x1a\xb4e\xdaUtT\x1f\x9bV=tUO\xf4\x92\x83F\xf0w\x0ch\r\x0c\t#|\xd6\x8cw\x94\xea\xf5v\xb3\x80U\x0f\xaa\xd3\xcdx0\xb2\xd8i\x8c|>\xb70\x8b\x97j\xab\x91\x85\xa3"\xf62\xd5\x8a\xff-\xd4C\x81\xa9\x0b\x96\xd9\x1c\xab\xf5O\x83$\xfd@\xd5\xca\xed\x1c\r-}B\xfa\x81\x82\xe4e\xb7\xe5\xbec\xc8\r\x04\xd5k\x8a&g\xfau\x10\x05\xee\xa2\x06\x8c *\xeew8\x9b\xca>\xe4\xf9-|\xae^5R\x9fXF\xbb\xaa\xe2k\x84\xaf{\xf8\xb1\xd4`[t\x91Wa\xc5\x1fK\r\x86\xe8\x04\x89\xde\'\xcf\xc2}\x06y\xcdO\x9c\xa8\xe2\xb8Ja\xcb!;\x8b\x04\xcfe\xcb\xd5L\\{\xfb\xe7\xc0\xe0\x91Y\xb9\x83\x8ew]W\x9c\x05\xd5\x02I\xb2\x16\xd4g\x8d\xed\x80\x01\xa7\x07B\xa40\xc3\xe3\xea\xb9\xb2\xa3\xf7\xe9\x01\np,\x91\xf9\xc5\xa2\xb8i\x0e\x0e\x0c\x88!\xd5\xb1\xee\xd2\xe24\x01V\x0e\xc5\xa1T\x8eWG\xfc-\xf0\x12%\xc4\xfaR\xfa/=~\x0b\xd1|\xa8\x8c\x1d\x1c\xa6\x99\xcd\xee\xb7@\xa7x\xaax\n\xba\xce\xda\xc3\xe9\x16\xbblG\xcb,\xcb)n\x8eH\xe7u\x1a\x0c\xa4\x86\x8a~\x8b\xea\x14v4\x06\x1a\x14=\x07\xe8`X@\xdb\x8d\x01\xba4\xfb\x04\xd9\x18\x83X\xd4\xd0\x83\xc0l\x10\xc8\xa0v\xd2\xe3B5\xac\x9fl\x0c\xb7\xbb\x05"\xbeo\x03^\x7f\xd2\x13\x10\xbc>\x06\x89\xe0Z5\x99\xf2,\x86\xeb\xf8sc\xba\x0f\xe4\xbdT\xe0X\x1c\xea\xef}z\x98\xdbp \xe4\xb5|e\xf4\xf7\x13\xf8r\xd9\x10\x14\x9e\t\xbc\xa9a\x15E\x9fD2\xfb\xa7F\x9b\xf6\x85\x9cC\x11\r\xaf\x84\xef\xd7\x8c+I1!|\x1eC\x82\xa5\xa1D\xf4|"c\xf67q\x89\'\xcf qzH\x04\xbb\xa6\xc5\x08\xf3\x88K\xcd y/\x04\xd9\xed\x9f\x9e\xe2-W\xc4\r\x0b\xd0V\x9c\xc3\xa5\xc6\x1e\x8a\xd4\x85\x05\x14!,\x9f\x1e\xbb\xba(\xeb p#\x95\x1ei\xc7A\x12~l""\x94vUy\x9c\xcd\xc2\xb9P\xce\xa0\xff1\xb3\xb9\x1f\x8b\x97\xa6\x886\r\x94C)\xdd\xfb\x17\xeaa\'\x13\x85$\xd4\xd3\xa3\xc1\xf9\xa2dz*\xc1a\x04\xb6\x8f\x8b\x94\x06[|b\x12\xa7wri\xaf\xd3`P\x047\xedIJ-N\x93\xb2\xe5&a\x88\xbcS5\x02\x99\x16>\xd1Dv\xca\x01\xda\x9f\xfd\x98fF\x84\x80\x10\x8d\xe0`\x9e\x98\xf1;\x06\xabc\xb7G\xad\xd58M\x9e\xc5*} \xb8,\x8a\xd7}8\rHl6\xea7\x81G\xe60M\x1a\xa0,\x81[\x99\xdb\x11\x1a\xcb\xbeA\x857.\'\x89\xe0-g\xcb}?\x91\x18\x83\xf4\xc4\x0e\x18>\xf4\x80\xfd\xa0\xb2#1MT\xffv\xab\x01\x04\xf9\x93\x86@\x8fF\xb0\xcc\xd5\xa0\n\xbaMN\xaa\xd6\xe0\xfb\x7f\x7f\x8b)\xf2\x16\xf47\xe3\xe1U\x835\xa6\xe9\x98\xdf\xf4X\xdf\xb7\xdf\xa2U\x13\xd7\xdeVD\x15\x16\x8a\xfd\xa0\xbc\x1d\xc4!)\xe47\xff~M\x83p\x03E\xdb\xf1t\xd3\xa0\x14#=S5\xfa\x0e\xfb\xe1\xadA"\xeb\x82+3\x7f\xfb\xe1}\xdb\x0f\xdd.\xd2\xc2\x15\xe4\x91fv.\x16\xbe\x0b\xe2\x14\xbd\x86R\x97\xef\xc9\xba\x8c<\x12\xc1B\x0f\xf6\x1e\xa7\xc9\xfdPO\xed$\xb2H;N\x93\x1e\x10D\xa2\xee\x9f\xe3\x9f\xe2RC\x04`\xd4u\xb8\xd5e\xec\xb8\xd4\x05\xa21\x91u\x00\xf9/3\x86\x178\xdd\x12{l\xc2\xb2\xd6R\xe3JrO\xe2`%\xf1P~F\x89\xb3\xd0]\r\xcc\xd5\xe8>j\xb4\x06\x01\x92m\xc8|\x0e7K\x8e\xef\x05@\xb2\x85\xabJ\xe5B\x1b\x9f\x11\xcf\xa6.s,\x07\x18\xc9\xae\xcb~\xad`\xe4\xe8*N\xd94\x9b\xa8\xe0z\xecIf1T5\xb0\xaf\xad\xbb<\xc9\xf6y\x92\xc6\x10\xe8\x97\\Ky\x18\xffz7\x87ti\xb7\x10\x06.evz\xd8\xbc\x9b\xda\xb4G\xc8\xb8\x84\x063\xd7\xfd]\x87\xfd\xd8\xd5\x8c\x01"\xa0,V\xb0Uc\xe8\x8f1,^^\t\x9d7Oi\xf8}\xdcW\xb2O\xa0\xcc6W8\xddz\xbb\xa1D\x90t\xdb\xe1\x86\x9da\x0c\x13?\xb2)\x0b\x91\xd3\x88\x0b\xc5\r\x0b\xb3\\\xd1B\xb5Y\xfe\xd3\xa0\x93\xf1\xb3\x88wuW\xd0\xd7\x8e\x1a&\x90\xc1mhi\\\xb7\x92]\x0cur\xeda\xdcq\xb4i\xdf\x1e\xc4\x0c_\x8c.\xcc1H|\x1bLpp\xdb\xb0\x8b)\x06(d\xcb\xc1\xe9X-\x01:\x1e\xb3 FLJ\x0co\xa9\x1c\xa5cw\xbaE\xdf\xaf\x02\xd7%\x9a\xac\xc7\xe9FB \t\xfe$\xd4\\\x8e\xd1\xa4\xcbd]\xa9\xc1\xc1\xa3\xc8^u\xdc,\x7fF/y\xcbk?\x80z)\xfb\xd9\xc3\x865\xb2B\xbb\x9a\x8ey\xd0\xefc\x90\xb8\xb6\xf28pm\x8e\x19\xe30\x98\xee,\xb1\n\xd9\xf2\xc9\xa1\xb8\xdfb\x82zT\xa9\xb0\xe0 ;\xc5i\xd2\xc3\x96&,\xa0\xd9\xfc\x88\xdb\xbfy\xd49\xf6C\x99\xc1Zb\xb4\x197*Q\xebW%\x9e\xdbv\x8ec\xa0\x01\x90\xbc*\xc5\xe3\x8f\xcfw\x7f{\xe8_\x0em\xd5\xf5\x86\x9f[P\x9b\x05\xad"@\xb2<\x1e\xd3\x94C:\x0f\t\xde\xfe\xac\x1a?\xa1\x9d$\x04\xe6\x16\xd3\xce\xfc\xcf\'2\xd0\xe5|\x99K\xf9dio\x17\x88\xbc\xe6\xce\x96\x82\x03\x927k\xfb\x1e\xd4\xa0\xe1\'&\x15\xfc\xfe\xce\xc5\xeb\xe6\xb9\x8b\xb5\x04\x9an\xc1\xfe\xc2,\xb2\x1ew\x83&\xee\xbc\xfc\xc1\xf9\xf6p\xb9\xbcZI0y\x8e\xfb\xf1;\x06\x83\x9a\xbd\xa4G\xe82\x83\x7f\x11\x8c\x9d\x0c>\x9dN!\x9b\x1b\x83*8\xb21\xb3\xe5\xf4\xc9\xd1\xa6U\x1c\x86\x82\xbdt\x14\x97r\xb0\xe5,\x92#}=\xa2\xf3\xdd1?\x7f\x035i\xc2\x14\x04\xe9\xf85\xc6;*\xf8\xdb /\x0b\x81\x02Z\xc9;\xfe\x16Y\xb8 \xd1S\xf3~\xce\x14\x7f\x0b\x89k\xab\x966\xe3\xd1\xed`\x91Z\x83\xa2\x00\x05\x05\x0eu\xc5\xa3\x97\r\xca\x0f\x86s\x8bR \xder\xd6\xc3\xb6u \xdc\x14=\xb5l\xc29C\n\x1a\xf3(\xba\xb6\xd0\x83X\xba\xb7\xee\xa8GF\xec\x0c\xb2\xd8,\xf2\x91\xb6\x9c\xf7\x06X`(\xa9\x1dR\x9f\xf4\xd8\x93U\x08+\x0c\xad!\x06\x89\x1c\xa7I\xf8Q\xd5B\x16\x9f\\#NS=\xd8\x9bE\x9e\xc6\xcb\x08~\xe3\x93\xc9\xd8D\x85\xc3.\xf1\xe7V\x0fS.-\x97T*\xf1\xb7 \x0c\x0b\xf1\xcb\xb2\xac\x9c\x83\x81}\xe3\xb4\x93c\xbdM\xef\xc0\xa1\x9bN\xa4\xb7v\xee\x87l\xb8b\x8f\x02\xfd\xeb\xa1\x98.\xcce$\xec\x19\x07\xd9`\x8e0\x8aK@L\xb9\xc7-G\xb4\x99\x88\x16u\x8b-\x7fZ\xc8\x04)$\xcev&\xf9(\xde\x90\x1d\x07\x89J"\x17LQv\xb2?\x0c\x0c)\xf4\xb1\x90 \x8c\x08\xfc\xf78\xc8.\xa7X\x8c\x01\x8b\xc2\x9e\xc7 \xc9)n\xa1\xe5\'\xb0\xe1\xdd\xe3 !\xa9\xe8vO\x8az\xe41\xc8\xa1\xdc\xa2\xaaH\xb0}\x1d\xa5\xe1\xb7A\x83\x05pI\xad\xa0\x8f\xc7J\x92\xbf\x00(\xa6\xf8\xe4\x08\xc8\xa2\xd3\xa0\xf1v/\x8bK\xa5\x12\x07)z\x8b\x91L\xe2s\x99\xfb\xe0\x06\xa9\x06\x86T\x07\xba\xe7eFO\x83\x01\xc0\xa3\x8a\xc4f\xcd\x14\x07I\x03\x88|E\x9d>\xbcl\xfd7\xd1\xd3\xc8\x1d\xf0\xb0\xa4C\xa1\x7f\xb7\xcc\x95\xae\x1a*\'\x80\xec\xdf\x8bk\x9f\x06\x97#&-y\xca\xfe\x9f/\xaf\x1a,\x89\xa46\x18\xeaZ\x8e\xd7\xe0\x12\xab\xec\x84\xbb\xe8\xba\xa3Z\x7f\xac\xe4\xf5\x1b\xc0IO\x1d+\xeeC\xde\xf1~\xd8T\x88k\x89I1\xa42\xe2,\xb4\xd5\xb6\t:\xa7\x1bh\xe7uK\xfce\xe8\nD\xa7w\xb2rn\x90`\x9b\xbb4\xfe\xc4*8c\xa4\x97\xdc\xa2\x12\xbcK\x90\x9b\xe1%\x15\x94\xbe\xbcV\xbb\nR\xd0$\xa0\x11/\xf3\xab\x01ES\xc0\xa6Q\x84\xef.\xcfk\x19\xd27\xc0L\x802\xe4\xdc-\x85z\xdf0\xc5t\x16{\x15\xd0\xf2z.\xa2\x97t\xf5@\x88\x88L9\x8ey\xdf!\x04J\x9e\xb7\xb1Q\xa0\x8f\xa3\x08\xeb\xf1\xfas&\tm\xc22+\xf6\x86\x1c\x07\x99\xc1UW\x837\x8c\xc3H\xe6\x06\t\x0f\x08.;@\x91\xeb"M9\x0e\x12@\x80\x19\x9c\x98\x19+\x85D\x8f\xd2\xd9p\x0e\xcc\xac0ln\xc1SS\xc6\\I\xd8,\x9a\xac\xd1s8z\nm\x90\t\xe3\x12[\x87\xed\xc7\r\x12"\x80!$*\xf0\xc8\xfc8z\x8ca*\xc4\xab\xa2\x80_5\xcd\xdf\'\xaa\xa4\xa0)H\xa0"\xa6\xa4\xbb\x99t\xf2\xfe].?\xfb\x01\x94\xc3\x8cK]\x85TW\xd6\x9e\xd9\xf6\x80^\xe0\x13z5\x93jI%\xd4\x19V\x122e\xe2\x12\xec\xcd\xff\x85\xa3\x01H\x8c)\xb7\x81\x04\xe8\x9e\xf1\xf5G\xe0\x1b1UzR\xbcj\xc5O\xb4wY\xa0]\xa4\x88~=\xee;\xee\xa8\xf6\xae\xd7\xbb\x8bL;\x98\xde\x15Sfo\xf1\xaa!\xc6^!G<r\xcc\xf7wSL\x9e[t\xab\x1c\xbd\xd5\xe2%\x06\x0e\x042T\xa1\x17\xe6A\xfd\xb9\x9f[\x8cC"#\x18\nC\xd48\xcd\x0e\xcf\x9e(Oy\xb3j\xafq\x16C\xcc2\xa0\xbb\x88)\xa5\x08\x900=\xf7&W\xb6\xab\xe2%\xbe\xdde\x18-5\x10nj\xedc\xb2I$x\x98\x93s\xeb\xe7^\xfb1M\xa2\']Q5\x89k\x97\xc7\xd9\x84\xe6B\x01\x18i\x99\xa5\xb2\xe3\x86\x01\xf6\x94\xa4\xee\xa3\xb8\xfd\xeaq\x9a\xcbd\xf3\xae\xbb\x89\x954L\xaf\xfb\x04\x8fY\x11\x95!\x83l\xab\xc6O\xc0\xe4\xd9\x84\xf5\xa7H\xa4\xf5\x12\x0f\x0e\xb1\x8f\xae\xbanXMz{,\xf5)\'\x80\x10`\xb7\x83\xd0\xbe_\xe6By\x01\xde\x04\x89\xfa\x85\x81\xddW\x12\x94\x17:\xa5\xcc\x820E\x0f\x08\nQ\\6\xc8\x94\x8b\xa0\x89\xbd?z\xc0\xf8\xbf\x06\xc7\xcf\x8d\xbd\xb9\xe2\xd1\x03\xccF|\x85DO\xfb\xc6\'\xfff\xd1\x0f\x0c\x8c\x8ba\x8a=2;\xb6@5X\x02\x88 [\xdf\xff\xa0\x89\x7f\x17H7jG\xa2\xd0\xbd\xeb\xfd\xb4-\x97\xef=@\xfa\x06z|\ta\x95J\x89=L\xe9\x13O\xb4q\xb9\'\x96\xc3\xcb\xf5\xbf]=D\x1a\x8a\xa3\xe6jH\xbb6-\xbaZE\xe4g\xe5\xe8V\xbbOp6\x99\x06,P\xebpy\xb9O\xa0\xe2Q%QF\xa1\xca\xf2\x84c\xdd\xf0\xb4\x18\xe6\x87\x96x\xb6\xc7:4qy\xb1i\xa5\x86\xe4h\xd3\xde\xd6\xa0)\x0em\xa5\xd3c?>a6\xadq\xa2\xd6\x93\xf0r\x9f\xa8F%P\x87A\xd1<\x99\xb0\x1a\xbca\x7f \xa9@\xeap\xb4\x11?Q\t/\xd8E\xca\x92\xe7\x1c?QL\xfd+\x99~\xf7\xe8-\xfe\x9aEr\x8a\xe4\xf5\xc4e\xe1c\xc5\xd6\xc37\x8d\r\xb1s\xe0+\xeeFp\r\x07p\xa1\x10>\xdfTe\xffzP\x11z5-\xd4%\x94t\x98EFx\x8e\xf7P\x84\x00\xcb\x17\x91u30\xf6:\xe5\x15\xe5&t\xfe7\x86\x04#\xba\xc2\xd0\xa3?\xa8\x80\xad\x87\x02\xa3\xf3\xb5\x9b\xa5\x98^[\x9c\xa62\x1fCv\xd4\x06GU\xc3 e\xcbm]\xa4\x92\xc1p\xe2\x14\xaf\xd3\xa0N\x11\xbf\xf7\xfc\xd5\\\x18\xbe\x07\xc9\x88\xed)\x8f5\x978\x0b\x8c=\xa0\xaa-+C\xdaW\xdcr\xf4\xd0T\xa7+i\x89\xf5\xd8\x0f\xe2\x96\xbf\xec\xe9\xcbv\x81\x81ez\xc96kP\xc1\xb0_v\xa48\\Z\x8d\x83\\8 [{\x12\xc3\xbb?\x06\xc9\'pe\x93\x10\x88%\x8d8H\xaa\x0eI\xc7-!\xb4C\x9c\xb6\xcb}P)m\x07\x90?\x8e@\xe7}\xd3f\xaa\xb2\x05(V9\xde\x1a\x8fO\xd0C\x16|\x9a\x12\xf2\xbd]\t\xd8\xf9\xc4\\zX\xe5\xca%\x17\xc0\xec\x87\xb1\xb0V\xf3qxyr\xd804H\xcd\xb0(p3\x95\x1e6\x8c\x1atKF#\xe0\xeb\xa0\xcb\xaf\xfe\xa54T9\x7f&\xae=F\x1c\x038\xd2e\xdc\xf2\x18si\xc71``\xa0\xfb\x00\xd2\x8c\xac\xf6c\x0c]E\xe8\x8a\xd3Jt\xa1\xc41\xd0\x00\xa7w+\xd4\xe1\x15\xb8\xd4\x80;\xaa\x9aU|\xd9ru\xa78H\xd2uC\\=\xf8\xad\xdb\xc1eO\x0f\x1dY\x9b=\x04\x02\x1f\xd9\x05\xac\xac\x87\nL\xb4s\x15\x97\x03\xf3p\xfb\x01 \x99\xb1\xf4\x0fi3\xe4\xb8i\xb9\xe5\x08\x9f\x8a\xa1\xadz\xbd\xc5\xbf\x06\x08\x90Z \xd3\x92\x0bn\x0cUzI\xf5cUE\xc5\x99\x8b/kp]\xa4\x94\xd3X\xc6\xbc=~\x8b\xca\xeb\xdf4\x06(,[\x8d\xbf\x85>1\x0eIE\xfb\xe4\xc7~\xe0~\x04p\xc7-w\xb9|\xd5\xc5\xcc\xbb\t\xbeS{\r\x0e\x84h\xd2t\x19s\xebasp\xaa] \xa6\x9d\xdd\xee\xb3 \x9f\xa5R\x1ee\xab\r\x83\xe1fQ\x94\xe7\xb5\xa2\x00j\xc4\x1e;\n\xc8\xd1\x14\xfb\x95\xc8B\x1d\xd1\xb7\x1adM\x93M\x0b\xb5\xc2t\xf4/\x1a\xa4B\xa0[ O\x8a\xb0\xbd\xd2P?\xf1I\xb0\x15\xc3\xf6\xe4\x8cw\xb5>\xa1\\2\xb6m\xfa\x94\xc7R\xd3\xc3\xb2\x8c9\\\x1c\xf9\xb1\xed5\xc8n8RB\xe2#.5\xcf\x019\x94"\t;\x8b\x89\xb9Y\xe8\xbd\xa8\n\xdc\xe9_+\xce\x82\x06\xd2{!Ut\xe2\x93n\x16<I\xf0\xca*\x9aB1L\x9c\x05=@?]-\x06\xe2\xc5\xb5O\x0f\xab\xa9dX;\xaf\xa5\xb0\xed\t\xcb_\xbf\xf34\xf6\xc8\xf4S\xbf:\x9f8\x8a\xf0\x99P0\x9eL\xddq\x9a\xa7\x07S\t\xec\xdd\xf8Ho\xd3\xfc\xea\xb9+.\x07jvGkP\xaaOY\x92L\n\xf58\x8c\x96\xc6\xc0\x83Z\x8c\x12\x19\xcf}\x84\x07\x85\x06C\xcaSM\xd8$\xe3\xea\xb9\xdf0/\x10\xc9F\x16J\xe1pi\xf7Z\xfb\xd3\xa0/(\xe1\xcd\xc71\x13\xe5\xfe\xa8\xd1\x80\xcc\xc6(B?\x8e\x19\x9fE\xc1\xc0\x16\xa5\x8f*\x96)\xa9\xc6u\x10\xca\xab\t\xc3I\xa1\xd6\xe3\xe7\xa6\x87:\x05n\xcc\x94\xfe\xf8\xf0\xc2\xe9\xe1\xba\xe6\xa0\xe2Y\x12e\x88\xa7[=\\&\xbfT\x9f\xae\xd7 \xe7\xf8k\xea\xc04e\x06\x01j\xb7\xc7\xaf9TM\xa3"t\xee\x91\x91\xe3,\x86hg\xb9\x06!\xecj\x0fk\x90\x1e\xca\xdc\xb6\xa3\xfaa\xb9\xa9\xe1\x13E\xfa\xe3\xd2[\x9c%^\xc5/1_oE\xb4\xb0\xbf\xd7c\x0c\x94]\xc1[\xdd\x14\xf2\xea\x1eg~\x1aP\xa0F\x04\x03bg_|m\x9f\x10\x17 \x06\xe7e\xd3\xa61\xe3\xcfM\x0fU\x84\x00\xb0\xe4\xed\x1dM5\xc4\x107X\x1b=(\xd30\x18\xe3>H\x1a0\xc1\x03\xd9u\xc5S\xdf\x1eV\xd6\xaf)\x97v:\x89\xf0\xef\'H"\x89\xbe}{\xac\xda\xfb|b\xcd#\xb0\x95\xdbg\xe68M\xe2\x92]\xc1ST\x80\xcaz\xecjE.L\xcc\x88H\xa7\x17C\xec\xfaw\x83r\t\x87\x8cr5O\xa2{\x1a\x001ib\x9a\xb9\x8c\xa0\x1a\xa7Y\x89;,\xa1\x1f\x81\x05\xe5\xe9\x1fV\xf5\x90\x0e\x11\x9fH\x8fR\xdcQE\x80\x00\xa2\x8b@n~\x8cd\x7f\x9f\xc0\xb8\x99*\xf1 ,\xbf=wS7\x94\x17\xc4\t\xad\x9a\xf7\xec\xc9\xbeN\x03\x95\xc2Q"\xb9\x0fyl\x0e\x9f\xa0"\xe1z\xf5e\xeb\xb5\x1dgA\x8d\x18U"\x14\x9b\x12\xe9\xa8\xf1\xb7\xb8<\xd5N\x8cGL\xb7\xd7]\xd6\xe2o\x91)cG\x9dCK\xbdfp\xc4\xc4a\x85\xef\xa2,\xc4>\xea\x15n\x9a\xf9\xa4\x92!i\x18\xb71\xdc{0\x8f\xfc%2\x0b\x87$9\x83\xbc\x9e\xa4\x8c-\'\xc6\x8d\x92\xe2\xd1\x13\x13\x97\xf0\x82\xf0\xb3\xedT\xe3\x86\xc9\xc6\x1d\xdd,\x11\xdc\x1c[\xe0\xb7\x07\x0e\xcc\xc0dM\xb7\x93uo\x00\x9a~\x10\xa7\x9c\x81\xb0T\x83L\xef""\x11,S\x8aev\\\xc9\xeb\xc8]C\xbb\xec\x7f\xa9\x15\x98\xec\xcb\xfd\x13/S\x83C\xef\x00\xbb\xbb\xf8b\x19k@@?\xc9\xbe\xa6\xbc"\xc4\x1fh \x0e\x8b\x05\xc5\xc28\xf9\x8b\xd0@\x08\xef\x94,k\xef\x95\x02\xac\x01a\xfb\xeby~\xc1\xceh\x91\xff0Hb\xe6\xec\x83\xdc\xbfl\xc3\xf3\xfe\t\x91\xa5\xaa0\x03.\xdd\x99]\xe2\xef4 CL5\x8d\xd2Z+\xfc\xdc\xda0\x1d-\x05tr"\x8f\xd6w\xd3R\x1b\x05\xdb\rFq\x0e\xbf\xa6\x8dAYI\xc8\xc0f\xcaq%\xb3\xa96t\xd1\xa7\x1d"\xbe\x19\x1b\x18\xce^J\xc1c\x87\xd3\xad\x1d\xd5%Q\xc6\xde-=\xda0o\x1d\x7ft\x90^\xc0\xa8J\x8b\'\xeb\xad:\x1c)\xcb\x10L^1P\xa3\xd3M\xc8KU\xda\xa0\x17\x1e\xfb\x81\x1eH\x98\x13\xc0\x03\x16\x18\x1f5] ]\x91\x7f`3\xd9)p\x9d\x1e\xca)\xc2\x07\x9f\xec\xe1\xd3\xe7\x963\xb9\xfa$&.\x13L)\xa1\x01$\xa0J:\xe1\x97\xee\xf8[p\x05M\xf1\x05\xe1\x7f\x94\x87k\xff&\x1c\xdf\xc5\xa76\xc5\x8f\xb0\xe2,x/\x90\xad(\xda\x0f\xb5\xbah\xb3]\xe6]4?@U\xf7QCs\xbbZb\x88\x15\x80\x88\xe0Q\x8e\x1a\xfa4\xa8+5\xc6 \xd6D_\x98p>\x81\x9b\xd5\x89pB\xd4\xd7\xe2\x86\xa9\xc0\\\x06\xa6*\x88\xd6\xf1\xb0\x1f\x98\x05\x01\xedfH\xb3\xed\xe5\xb9\xbf//`\xd7\xc3o?\xa3C\xfa\xb6\x14r\xb6\x9c;\xf5\x99\xf1\x13\x1c\xfb\x85> \xb3\x89\xa9\xe4\x9fy \xe5\xeb\x82\xe0\xd8c\xa1h\x00\xdc\xa5\x1bGM\xaf\xe1\xf5\x07H\x96\xd22\x88f:\x02\x9d5\xceB\x15\xbd\xaf%\xde\xe6\x12\x17\xca\xb8Y\xc0\x89Q\xf0:r\x0c\xd4\\\xff\xb4m\xc0!\x8a\x8ffy|\x02v\xdd*\xbf\xbbH\x04\xeb\xb1iE\x9bV\xc5\x18\x00(n=\xa6I\x0e)\x8bo\x91\xa5\xde\x9e\xbf\xfa\x8caHORe&\xe5\xf9c\xf5\x97\x8a\xcc*;\nb\x91\xfdl\xd0\xa8\xba\x06YC\t\x84\xc7&}\xadAP\x8f\xfd5a\xc1Z;\xfe\xdc\xb2H\xb3\xfd\x16\xc4)W\x9c\xa6\x94}\x8d\xf4,\xf5\xc3H\xe6\xa6if3Ed\xe8\xa1XD\xab\x85\x06Rb4\xc2\x904\x1fg\xd3\x1a\x98\x1b\x15eg\xffz`\xc3\x0b\xe3|hO\xdc\xaf\x89w\x90\xc70F\x91\xf5\xf1*\x1e_\xef\x00\xba\x9f\x0c\x88\xe9\xb2TR\\I\x1a\x80\xadZ\xaa;\x98\xae$\xf0\xeb\xc2\\\xd7k\x11\xca\xeb20\xf2\xe3~\xa0\x07r\xa8\xd9\xaa\xab\\\xb5\xfe\xf7\x13\r\n>\xe1jOH\xbc\x85OTj7\xaa\xb1\xc3\xb5\x12\x7f\x0b\x0emn\xc6\xaa\x9aO\x96\xf6nh\xe1\x0c\x8a\xa3\x0b\x9a\x87}.sw\x05\x1dw\xf2z\x9au\xfc\xd7\xe3\n\x02\xed\xd7\xa4\x02\x86\xd0F~D\x9b\xdfT\xe1\x02I\xeeB\xe4\xaeG\xa4\xf7-\x95\xe1T\r\x06\xb6-6\xe8\xden|\xde"\xf0R\x96\x0c\xd8\x88\x0b\x05\x92F1P\x1c\xf3\xf2\xa9\xd1\x12\x93\xd21|h\xe4\x16\xa7\xa4\x99\xc2\x8f%\xb7\xba\x0br\xc3%\x15_\xff\x13=\x10\x98\rN\x8e_\xe2\xefu\x8b\x1ell0\xc9\x11o\xdb\xf6\xf7\x9f[\x01\n<V\xd4<\xd2\xcd\x01\xb9\xf70(\xc3\xdf\x16\x03\xe9\xc1\xef\xd6\x18V\x97\xbcE\x1e\xc6\xd6\xef\x8c\x7f5\xd8\x08\x05Q5\x00\xfa9\xf9\xa5>\x91\x1cC\xcbc\xb3\x95\xea\xd7\xc1\xb0jl9\xb6\x1e\x11\xc0\x1a\xf6\x83\xd5-\x9a\xda\x11\x8c!+\xc7if\x05\x0f%K\xcd\x153f\x9c&\x9f\x80\x1eSG/\xfd.\xf3\xf7/h\xb6\x08\x8enHt\x81\r\xc6\x9f\x9b\xdd\\`\x03\x9aF\xfe\xf6\xc7\xc3yk\xb01\x9b\xb7\xf1\x81L\xcf\xb1\xdf\x8f\x982\xe8\x8c*\xf1\x9aY{\\\x87\xeb\x13\x14pTj\xe5\xf2\xd1\xbf\xb8\x9f,\xc3\xaa\x19%Q\xeb\xeb\x13S$\x16\xc0\xac\xf5(\x99N\xaf)\xffk0\x85\xfaC\x9c\xe1\xb9a0\xb8\xc9W\x99;\xd9bp\xc0\x82\xa8K\n\x1a\x19\x82\xb6^\xe3~\x10Vm\xeb\xe7\x967\x18o9\x01\xc9\x00\xebe\x01$,\xfc\xd8}\x83N\xa8\xaboQ"\x97\xb1\xe2\x8f\xd5\x10\xac\x15\xc2\xac(\xc7\x1a\xe30\nGS\x135\xae%\x87\'g\xfa\x14*\xf1\xea\xc6\xc9[\x94\xd2\x7f\x05|\xddo\x81%Z\x87\xee(4@K\xb4\xe5\xb2DB\x8d$\x93\xdd\xefQ\x7f\xdf\x06\x94</\xfc\xcea\x05\x1a%4\xe8\xa4W\xb6H\xd7GMq\xa9\xe9\x01\xad2x\xd5\xc6\xfa\x8c\x1c\x97\x9a\x1e\xda\xb2\xa3g.]Xj\xc0:\xc0\xb7p\xe5\x88\x05\xc7\xe7@\t\x8e\xd9TlKj\xf0a\xd3Z\x83n\x88\\\xc4\xcev\x1c\xa4\x1a$[\x87\xdc?\x9eA\xe2\x9b\x85\x11=&\r\xd6o\x90\xef[\xaa\x88\xc1\r\xc4\xe7\xebQ\x11u\xbbZ\x94#"lU"\xb8\xcd8\x0b\xe2PC\x82)\xe4\xdc\x8b+\xa5?\xc9\xa6\x05\xf6`o#\xda\xaa3\x0e\x12\xce"\x83\xea\x12\xa6,\xb5\xc6\x95\x14\xdb\x8f\xf8i\x874\xf0\x1c}\xdc\xc9\x88\x81\x1b\x04\x18\xc0\x01\x1c\xd1\xdfT\x83)\xa4\xdd@\x16\xc5\x8b\xc6Z\x0f\xb5\x14Il\x90\xcf2\xaf\xd9-\x14\xa1\x8d%\x96\x9b\t\xfe\xb0\xa5\xb8P(\xa9Xe\x17%\xe4\xbb=\x06\t+\xda\xb0\xa3\x07\xdd\x85\xc7\xec\x9d\xe4#\xf1K\x12\xe2xS\xb5\x851\x90B\xa5\xcefM\x9d,\x0b`\xde\x1ew\xe5X\x9b\xd5\n\x921\xff)x~\x07\t\x82\x04LR\x97\xdc\xc7\xb5^w\xd9\xfao\x96\x16\x03\xaa\x98\xf0\\Y!\xf2\xaf\\3E2\xc8\x95C\xd1\x92\xe3{A\xb6\x1a\xeaW~U\xc8\x9d\xda\x8c\x9f\x00\xd54\x8b\xb1\xe4\x01oHq\x9a"]7\x02\x19"\x18}\xc7i\x16\xd1\xf8K\xc0W\x81\xad\xe8wK\xa9\x90(lR\x1aw\xa4\x156\xad\x92\xf2H\xb6Q\xb7H\xe5c\t\xfb\x81\x1e\xb0\xd9\x81\xfd\xf4uT\x02\xdd:\xa8x\xec\x83\x9e;\xeewi\xf1\x8e\x02\xf7\xc0#\x00\xd1\x964B[\x1c\x03,\xdc\x84\x99\xaa`\x81\xc9\x97\x15\x1cpB\x85\x19\xbbH\xcch\xae\x18\x1c\x00\xff\xc0\r\x04\xda\r~\x88\x11o\x18)\xcaP\xbfU\x14To\xce\x02\xf9B,@\xf5\xb4\xa9\xe4\xe3z\xfe\xdcD\x15\xa7RDX\x11k\x87\xf0#8\x90L\xc8\x7fe\x03\'\xccx\r\x8a\xed\x07Tp\x12=u\x9e\x8fu\x10Y\xc7\x14P\x84\x94S\x9a\xf1\xe7\xee,\xb5$\x1d\xe1\x87O\xa9\xc51\x0c\x82D\xfb\xba\x8d%~7jt\x8a\x81`\x81rE\xa3\xa7}\xc9\xbe\xdc\x18\x868z\xd2\x80\xf98\x9fr\x1b7\x06\x11\xa6T\x8b&e!\xef\xc2\xcf-\x9e\xc1ar\'\xe3\xec\x07\xb7\xed\xe7[@\xbam\xa4\x04{<\x96Z\t\x0e\x89c\xf2\xf2\xae\x08V\xe1\x13\x8aC]\xbf&$P\xb6\x92\xee\xd7\x14\xaf\xdauh\xaf1\xa8J\xf3q\xb2\x96\xaa.\xc9\x005\xd1\xd7?N\xd6\xf5\x1c\xe6\xae-\xd7\xe5\x97G\xffB\x9cf \xb0 \x13\x1e\x91\x03s\x1cQi]o\xcao\x9a\xc0V\xbd7\x10];L[\x02/u_\xf0;l\xa9\xa9\xae \x0e\xa3\x98\xb2\xfb\xb9\x87\xfdX\xd8@\xcb`\xc3\xdb\x91l\xab\x01i}\xe8\x1f\x18\xc3\xd7)v\x9f 6z\x19\xf5\x10+\xf5zX\x13\xf3\xbd\x01\'\xeb\x1a\xc2\xf5c\x01n\xec}\xc714#\xf3\x19\xa6u\xd8<\xf4h\xd8\xfd@\xe0\xee2\x8f\xd8\xfd\xc9\x13\n\r\xd3s\xafK\x1a$\xb2\x9as\x8b\xb3(o\x92\x92\xa0\xa2\xc9\xbc\xb7\xd1\x1f\r\xe0\x87\xb9~f\x0b`\x0e_\xd7<\x0e=\x94\xd1\xad\x8e\x94\x8eL\xd8\xdf\xafy\x1a\x14\x13\xf7"$T\xbdD\xd70\xd0\xaf\xc4\x18\xae\x9f\x9d\x84\x97\x03\x9a\x9e\x06\x95\x02W\xaaP\xc1\xab\xfb\x14\xc9\xd0m_\xc9\xa0^\xd6\x8fX\x83<!\xe10\xfe(B\x17\x90\xe1]\xd3L\x1e\xe4y\x1a\xa0\xd8\xd6\x8d\xbf\xf9\xe3\xd4\xb75\x06\x1ah3bx\xa7\x8fW\xb6=\r*7iS\xbd\xbb\x05\xac\xee+\x99q\xc0\x961\xe4c\xf4\xf6\xb8\x92Y\x85\x9dJ\x91\x10\xd9\xeb{\x86\x95\xa4\x01\x94\xf1\x08\x01\x80\x13\xdb;\xacd\x96l\xdc\xe7:\xe1\xe2\xd8o3\x9e\x0b\xc0\xf0xp`\x17\xc5(\xb0\xe2\x18t\xb2\x86\xe0\r\x94N\xfa\x18\xa95\xc8\x90\xe8\x12\x1b\x1c\xd7R\xb7\xc7\x180\x13\x97J\xbf\xd0lJ\x9e\x98q\x1cr\'"=U\xca\x95\xc5\x8b:Y\x83B\x86\xa7$i\xb24O?{\x1a\x90\x11\x83\xba\x8d:\xf0\x1e\x8f\x9ez\x80\xdd\xaaJS\xbe\xfbh\x925\xc8P\x92\xc0\xe4I\x99\x9a\x87O\x0fY\xc5M\xfa?S\xa4g?\x0e\x8a\xbfO\xc0P\x87\xc6\xc0\x16\xb5B\xf5\x15\xc1\xd6\xa0a\xb2\xcfe`\xb6\x94\xe2B\x89\xa5_\xd6 b\x05VL\xe7\x16\n\x12\x9f\xeb\n\xc3\xb5%\x90\x9bf\x1c\x83\xc8Bu`PK\xac\xee\xe8\x9d\x1e\xf0\xa6SUe\xcfuM\xdc%\x994\xc8\xfe\xa6\x80<\x93;\x80\xcd{>\x06y5\xa0\xee\x004\x0b\xf2X\x9e\xc2n\x98\x1bE\x8cg\x19\x9c~\xba\xcb\\c\x90D\x97D|X\x8e\\r\x1c\x03IGx>\x96P\xc1\xd9)&\xbc\xad\x07q\x05s\xba\xb9&\x9c\x14\xf2\xdf\'\x92b\xc4\x10L\xe5\xe4\x84\x08\xc7A\x16%\xc9sK]\xce\xd3\x85\r\xf3y\t\xc3\x02i\xe7\x8er\x04\xb6\xa7\x87\xcbfhD.:`\xd7?V\x93\xbfY\xa8\xc2\xab\x10\x7f\x81\x95x\xfb2\xb4\xef\x18\x86\x90\xa8\xc2\xb2\xce\xc7\xcf\r[b\x9b\xa6\xdfMb\xab\xc6O\x08YTMK\x9d\x9cS\x8d\x87\x97\x00\x05i\xc9\xa1\x02\xf0\x99{\x9c\x05\r\xaaX\x9f\xe0\x7f\xaf^\xa7\xf8;\x06\xf4\xc3\xe6e\xcb\xcd\xa8$r\xc6@n\x04\x9a\xcd6\x8f\xe1}\xbfi\t"\xa3\xbc\x85\xc07Y{\xef\xc2X\x83\xc9\xfd\xb8\x80\x1e5q\x1f\x86AR\xe2\x91\xcds\xa7\xf8\xd2\xab6\x9c\x06`\xd8\'x\x98\xebQk\x8f\x1b\x06\x06\xcffZ\xc9\xd7l\x97c\xb1P\x03\xb4\x16\x9a\nv\xc8g\x05\xbc\xdc8e\xaa\xcb\xa4\xb1\x01\xb3\xed\xc7 \xc9-R2\x98\x85\xf1\x1e\xf5q\xb2\x12iliO4\xc1bf\xbc\xc4\x08\xfdQu=\xc5\xd4gT\xe1\xb7\xa5V\xf0p\xe5\xa6\xf0c\x96\x10\xe9\xdd\x8e\x1a\x16\xc0\xec8\x18\xdd\xaa\x07\xba\x03i\x9c\x1e&\xe9\xb6f\xf0\xc8\xbd\xc2,\xe8a&\xd3[\x04\x8b\xb1\xe3UL\x83\xb1\x8d\xd6\x00{\xb1\x8f8\xc8E\xe0\xcet@\xe0\xda\xf7\xfc0\xc3\xea\x9a\xcb7\xfc8\x8fb\xa3\x1b\xe4R\xf4@\xb5\x93\xc5$h\xfc\xcb\xfbRY\x81\x08d2\x97\xb5G\xc3~\x1bd\x93\x85\xca\xa5~\xaa\xe3\x8f\x1aG\xe6\x83\xe8\xc00X\xe0~\xac$\r\xba\xa1\xdd\x98\xcc~\x0cr\x8a\x18A\xd9\x07\xf6f\x8a\xe6\x81\xe45!\x87\xd6\xe3\x96>.`\xf5\xfd\xc4B\xd6\xc62\x00\x1f\x97\xdfT\x0f\x04.\x87t\x16\x11E\xebN<\xf7e\rP\xa5\x85h\xacJ\xa0/<I\xf4B$h\x83\xbb\'\xea\xee\xa2\x8b\xa7\x87\r1S3&\xf05\xc2\xa65U\x17\x93\xb5\xa8b\x8f\xdcq\xa1D\xe3\xdf\xa8\xcf\xeab#\x7f\x8c\xe1\x90"*\xc2\x07f\xe51\x86\x8eX\x89T\xa7\xf5\xa3\xb7\x1dN\xf7\x0bf\xd7-qP\xe2Uc\xe4\xb8\xe5\xa4\x9c!\x96]\xa8\xfc\x92\xaf\xbf\x18\x96t\xeb\\\xa1Xbe\xfe\x98\x97\xee\r&\xbaQE\xce\xe0\xf6Uf\xe3\xe4\x16\xa5\xed{\xa4\xca\xda\x7f>1\xf6\x12\xf2P\xd5$#n\x185\x90\xd6!\xc5\x03?8\xdc\xdf4\x19$I\xc5\xac"\xec\xcf\xe39xAx^\xcd\x1a\x04\xca\xe9v\xf5\xb7\xc1\xe4\xb7(\xbc\xc0\xd75\xf8\x98\x05v$\x88\xbb&\xb2\xf1\x94K\x9c\x05\x0fjS\x9aj\x8a\xd1t\xc5Y\\\xde\xb2\xd0\xd3U\x81\x9a\xb4\x1e\xb3@AcS\x7f\x05\t\xfde\xa0\xd78\x0b\xb1F\x1a#\x19\x0cM\xbeB|\x1c\xe4\x00n\x12\x01\xedq\x13\nq=@/;\x0e\x98\xedq\xcb\x89\xc13\xb3\x92$\xadV\x1eq\x90RAK\xfa5\xe1g\xec\xf3\xbf\x83<?7X\xd6\xc7\x86\xa1\xdc\x084\x1f\xae\xed?\xb6\xce\xe4\xcaq\x18\x06\xa2\xa98\x01\xf7\xe3\xbe\xe4\x9f\xd8\xe8\x17h[\x80\xe64\x87aS\xdcLb)T\xb5cW\xbbY\x88\xe16Y\xf1\xd48\xaa\x91\xe5>H\x1e5\xb8\x19\x9a\xa8\xd3\x8b\xa3\x86>\x9f\xe8\x1b\xe0dS\xa6\xb88\x95\x9f\xcf\x18\x04\x033\xb4|\xf2IX\xfbD\xa7\xee(\xe9\xd6\xbf\x06\x99\x82\xf1/B!\xd1\xe3\xbdT\xd5\xeb\x0c\xce3\x8bA-\xf1\xd8\xd2\xef\xae\x9e\x85{\x18`\x86\xda\xf3M\xact\x9c\xca\xc7\xfbM\xfb\x92b\xc2\xf5\xa8S\xea\xd1\x0e!\xa1\xdb\x8b$\xfa]\x98e\xaa\x8c\xa1\x16\xf7"\x11\x86\xbd~\x0e\x0b8\xfdu\x159\xce\x81q`?(\x1c\x93\xb6\x9a\x07\x9c\x10\x07\tuK2\xf0R\x19\xf1T\x0b\x17D$+\xdf\x105\xcd\xcfBL\xa7\xc9$\x99\x0ciV|\x0f\xa0\xbbR\xdf\xa2\xe3\xdd%\x1e{VR\x85\x9bC\x9aM\xdbgi\xcf^\xa0\xf8\x8aZ\x01\x9e\x9a\xcfF\x9d\xf3@d\x02\xcd\x85M\xe2<\xf9\xe8\x81\x1a\xe0&\xa2\xc8\xa6\xd8\xd9\x8e\xd3\x94%&\xe29\xd0`}\xc7\x08\x06\x876\xa9\xd0_\xd4+&\xcf\x1df\xd17\xbc\xd4\xfd\xa5\x82\x96\x92\xc3\x91{i\x9a2\x17)\x12I9\xdeQ\x86\x0b\x1avO\xe6\x15\x08\xc7N\x83\xcbEA.\r\xf9\x98\x9dR\\\xa8\xa2\x9c\xa2\x12\xa0\xbc\xf1\x9eA\xe2\xd3@\xf5\x04\x8a\xc3\xd4\xf6X(\xfd\xba\xab!\x07H\xe7\xc4\xbbZ\xd8\xc5,\x16\xcd\x89\x17\xd1\x1f\x0b\xa5\xdc\xc90\xfa\xd9\xd6\xfeV\xf5N\x90\xdd0\x1b\xb1\x01\x05\xd5\xa7\xab\xc7\xf9\xde\xd5\xc4\x82\xcc*^=\xfe6\xb9\xab9\x8c\x13Lo>\x9a,n/\xea\xcb\x0c\xb1\xaa\xf2m#\x0c\xe9\xbe\xc1$8\xd0\x81\r\x7f\xb8\xa3\xf3}%\xab)p\xc1?I\x1a#\xcf\xb8\x92\x92r\x94\xda\x116\xed\xdc\x8f\x95\xacR\xbef\xfe\xc2x\xa7\x19\xee(\xbd\x17\xd8p\x05\xd1\xd4\xbf\xb5\xfe\xb7\x0eT\xa1RSL1]\x8a\x96\xb9\xdeM\\\xb0$\x92\xed\xe6u\xc4>/o\xb3r\x9bBqT\x0c\x0e\xe8\xed\xe6\xf7mx\x10/#\xf8}\xfd\x8b\xe9\xb1"46G\x9c\xa6P=\xdb\xb4/\x11\xa0\xea\xf1\xc0(\xd7n\x14\x97(3\xedh\x91j\x16\x98\x81\x8a\x95"\x0b\x17\xd7A\xe6\x81\x98\xfaH\xff-Op}zX8\x9c\x00\xf2{\xff{\x9ej\xf1wK\x08\xa0B/\xf7x\xd4`\x7f\x82e\x1c\xad\xa2\xab]v\xf8\xc9\xd3\xa0\xf0XM\x02\x99\xd4-\xa5x\xd3R\xd7,\xbc\xb0\x92\xb0\xb5\xd5\xff\x8cAh\xd8&I\x85\xdd\x1f\x17i\xa7\nU\xbcI\xc4\xa5F\x8bv\x14chYD\x84\x92nj#.\xd4\xc02\x97\xbf\xcd%\x90Sta\xdeD. \xb6\xc5\xe7\x05-Z\xe3,H_\x12\x1b\xadz\x0e\xda\xd8\xf1\xd0\x0eD[\x1a,`\n\xc7\xc4\x90\x17\x8d\xaaT\xf1\xa6\xb0\x8b\xf3aG\xc9;\x10+\xa2@;\xbd>.1\xf9\x17Iri:\x16+\xfe\xf4p\x1f("#\x04\x08.\xff1\xc8)\xa0\xa9N\x14A\x10W:\xfdq\xa3\x8a\xb4\\-\xcf\x9bZ\x9c\x85<5\xe5\xfd3\x04\t\xcf1\x88`\x8a*Z\x03\x8a\xd4h\x99\x8b\x81\xaa\x19\xe1\x98\xac\xc2\x10e5o\xb1\x19\xb1\x12<t\xe3q\xc3\xe0\xb1\x8e\x03\xb9\xa9\xf3\xcf\xbd\xbc\x1f\x8fu\xc0/7N~/\x1a\x9cri\x939b\xa2\xba\x0b\xe1G\x81U\xf0\x12U\\I\x1e4\xfbH\xaf\xd1Cu\x11#L\xf2\x9b-\\\xa4\xf2\xdc\x11\x86@\xa4\x82\xab\xd8\x93T\x9c\xe8A\x03{\xd5\x05n\xac\x9e+\xf8|\x82\x907bF`\xc1\x8b+c?\x01\x8a\x02@b(\xe1\xd5r0z-HB%\x1f\xfa\xd5hT\xcc8\x86|\xea/6\x81\xedC@\xd7}\x83!g\xf8p\x05;\x84\xd5\t\xd4tU\xc0S|\x8d\x81\xb1}\x08\xd4\x8a\xc8\xba(_I\xcemG\x1e\xfb\t\x16]N\xaf\x80\xe8\t\x15\x9f\xb8\xddY\x92\x12\x85\x9f\xbf\xf8\x9fW\x8b\x83\xe4\x9d\x98\xc6\x90\x0f\x13\xa6\xaf\xbf8\x11-8_\x9bq\xc4\xfe\xd5\x15w\x13ZE\xb1t\xa8"\xd8\x14<\xbboPe\x05m\xc9!\xad]\xe2fU\x13\x12Z\xa6\xc5\x91{\xf1\x0f\n\x91\xbd\x8f\xac\x03!\xaf\xe2%\x1d?\xc1\xc3-T\x0f\xf6\xc3\xee\xc1"U\xf5%\xa1\xee\t\xa1\xf1]\x04\xf0u\x0f`\x16i\xba\x11\n\xce_\xa8\xc9\xadA\x97\xf8\xe72\xd1\xb7\xd1\xe3,H\xa1\x92\xe8\x1eZ\xc9\x91G\x9c\x85\xe0.\x07Z0\x03^\xee\xc4\x8a\xb1\xcc\'\xf7$P\xf6]\xe2\x18:AT\xc5\x04\xb9\x0e{\xad\xfe\xc7K0\xb9K(A"\xba\x07\x88\xee\x0e\x0c\xd1f\xf2<]V\x90\xd71?\xe1h*7\xca\xecB\x0eXL\xec~\xc3\\\xd3\x12\xfb\xd3\xba\xfcM\x8a\xc8\x9eG\x0eR\x82\xa3\x02F\xda\xce%aO\xdc\xbeq\xf5\\\xff\x01\x12\xb5{\xb2\xd0\xd3\x80\xa3\xc6^\x90\x9d\xac).\x14\x979\xe4\xfaEI\xb7\xec5\xfe,\xb9P\xc1f%\xe3\xf9\xaf\xfd\xb1\x0e\xc4\x82\xc0\x13\x03\xf2\xcc\'\x7f\xe1\xd6\xc1\xa2I\xc4@\x86\x8a\xd5\x1f\xeb@\xc8K\x00s\x14\xa8\x0e\xce\xdc\xad\xc32\xcd\xa6k\xdb\xa9\xb6\xb3\x94\x99\x1b\xa4H\xdfH\xe0\x08\x18\x90\xe7\x8c\xeb\x00\xe3sQ\x91\x08\xa9\xa2\xe4\xf5\xd4N>\x0b\xa7\x1f\xe6\x04\x02W\xfb\xf1\x89}\x98+-^\x9d\xcb\x8e\xeb\xb0M\x08aS\x1b5o\t\xf1\xd7-\xe1u.s\x8a\xf6K\x8b\x979I7\x9c\xfeT\x0e*8\x8e\x81\x06\xa4\x0e\x97`\x81\xdb\x80\x85\xf71\x141\xf4M\t\x01\x90\x9ds\x04\xf8\'u\xb8\xd3u\xacg9\xd1\x83\x1d\xf6B\xacG[\n\xa6K\xa2\x89!\x1e\xa5\xecd3\x91\x92\x95\tl\xf5\xf0\xf3W~\x136#\xc2\xf2\xfc\x86\x1d`\xc6zh\xd4Dv>\xd1\x83\xc4\xe7I\xc2\n\xe9.<L>?\xff\xfbn\n\xacB12\xaem>\xce\xa0[I\xa2H\x90:u\xa9\xc2\xe5\xb5\x83\rs5 \x1cOQ\x04&]J\x8fiJ2^w\x13\xcc\xcf\xa3\xee8M\x9e\xa2\xae$\xb4\x92n\xee\xcdz[\x0fK\xc5\xc8\x8br\xf6\x1b\xe7\xc0\xfb\x96\xce\xa6~U>o9/\xef\xfd\xd8+\xeb\x90\x14f\x82\x8es\xb4\x18\xa8!\xa5\xde3\x89M\x05\xf6\xf3|lw\x93\x8c\xe2\xe2q\xbf^\xff\x9d[\\j%\xe5ey\x90\xb5Z=\xba\x0f I\x80\xf4\x12E!]UJ\x9c&\x96y\x1f&\xa6\x0chg\xc6i\n\xe4\xba\xa8\t\x1a\\\xa4N\x86\xf8@\x0b\xf2>H\xd4\xfcI\xd3\xb81\xe8I\x96zGg\xdf\xfbc\xa9\xc5\xaa*A\x08\x00\x123=N\xf5\xd0;A\x03\x88tZ\xcdq\x0c\x96\xce\xc7n\xc0\xaa\xec^\x1e\xeb`0\x08\xd0\xaab\xbe\x1e>\xb1\xefRO5\x006\x89\x10!:\x1a\xcd\x814\xd4`XTQ\x11N\xea\x13\x1e\r\x08&Oa7\xbb\xdex\x97\x08\x9e\xb6\x9b\x97=z\x8d\xe3e\x15P\xeew1u\x1e\xf0\x81:\xa9\xc3NM\xfe\xa3\x07\x89\xd7\xd8\x83\xa2\x8a\xb8\x15{\xa8\xc6D\x06\xbf\xdc\xb7\x92\xc5\r\xb2\x98F\x11\xdaU\x04I<W\xcf\xb4\xdff\x95\xd0\xa2\xe8>\xba\xabJV\x03\xe0\r\xdcr\tA\xe3\xa3\xb0\xe3\xc6\x00|\xda\x94\x8680\xbd\xe6\xf8\t@}U\xa1?\xd1\x9exf\x95yP\x7f\xaaW\xd6\xaf|\xd48H\xdd\xf6C\xc5\x00<(\xcf\x1eh\x00\x0e\x8e|\x16\xbc\x85\xfb\xd1\x03\x1c\xc1DY\x00b\xef\x13\xfa\xfb\x1e\x18kp9AV\x11\xcc\x9bU]\nu\x1e\x88&\xa6hR@\xbb\xbb\xe2)\xf50)3\xd16\x13]\xf4\xb4\xcc/k pF\xb5O\xfc\xd2\x13\xdfOLY\xe4\xd7\x83\xa0#\xb7=ph\xca<\xc8x\xa4pX\xa1\x19\xdd\\ w\x9a\x0cq3f\x15\x08\xcf[r\xde\x81\xf5\x80 #\x05\xf0M\x02|#N\x13\xd2\x16\xb0\xbe\x06\xda\xa9\xa9\xc61@q9\x8b\x003\x1dr\xc4\x1e\xc7 \xca\xb2,\xe0\x10\xb5$\xeb1\x06\x88\x95\xa6\x88J\xb1\x8a\xbdd\xdb\xfb\xf4\xb0,^\r\n4\xcf\x11\xc7\xd0\xc0G\rq\xf5\x10\x96\xf2\x15=\xd3T\xa7\xa5kO\xe9O9zI\xed\xfe\t\xbcDD\xc0\xb6\xe4V\x9b\x07\x1eO3\xdd\xc1\x03-\xe2\x0f\xb8r.\xd94\xcd2\'\x8bKX\x1e\x8f\xee\xb9\x0e\x04\xac\xc0<\xa7Sl[\xe3\x18\xaa\xd8\xd0.K\xe9\xba@\xb2\xb6=\x8c\x81\xbcE\x16u\xfe\xc2\xb5\xf7\xb2P\xd3\xbc$\xc2\'\x84\xbc\xc0\x07\x8c\xc7:@+Y\r\xcdr]\xc5\xc3\xc3]\xce\'(\xbfX\xd4\xe3Lqz\x851d\tkQ\xf8\rQ\xddr\xd1\xa4\xf7<D\x19\xd0gv\xe3\xea\xe9\x8f\xcd\xa2~5\xa9*\x99\xc2\xe7\xee\xd9eO\x0f\xa9I\xe2\x93\xf0Cm.\xfb0\xe5\xd2Nl\xf7.\x8f-\xe2\x1f\xa6\xbc\xe61\xc1hI\xa77*\x91\x9d\x06$\x17\xb7\x15\xcb\xac\xf1\x18\x03TD[\xcc\xae\xe2\xbaI5NS+\xa82v\xddDk\x84\x85R\xc1\x0e\xfa\xdd(G\x10L\x8e\x0bE\x03\x0cj\x14~Gz\xfe\xb2D\xb5\x81\x0f\x87V\xf2e\x8a\xd4\x11O\xd4k\x9bx\xee\xcaR\t4\xbd\xc5\xdb:\xa8\x87\xa1\x1c\x91\xbc\xa4\x91Rx\xf5(}JE\x11=\xfdx\x1dvQc\x80\x91-/\xbd\x9bT\x06\xb5\x1c\xc7\x802_\x9fB?\x12\x08\xf5\x11\xad\xf3\t\xfe\xe7X \xbfu\xf8\x0e\x12\xe9[\xc1?\x15e]\x8e\x83B\r\x04\xe5\xcf\xdb\xf4\xd4\x8e\x00_\xb9\x7fB\r\xba\xf1\xc3(`\xed\x7f\x17\xd6\x03\x9ey5\t\xbf\xc7\xcb\xfb\x12\xfd\xac\tK\x01\x83\xdc+\xee&\r\xc0\xf2\x1fM\xb7\xe5\xb2r\xd3\xe2r\xf0wS\xc7:Z\x90K;\rZN\x12\xff#t\x96}m\xf5\xb4\xe0\xa1\xd0\x19\x94F\xc2C\xb9\xe2R\xab\xa6Z\xef\xe6Puv\x0e\x17\x08\r`\x1c\x19\xa6\x9e9\xe3\x93\xa4\x94:\x9eI\x12\xfd\xc9I\xe3\xba\xf3\x00\xb6yL\xab\xe0\x80\xab\xebq\xaa\xfb\xc95S\xa5^\x95\xde\xbf\xd9\xb4\xf3Dz\xc5\xb4E\xbcz\xfd\xb5\x117\x8b\x1e0b\xb2\xf8\xbc-$\xee6Kc\xa0\xd4\xddD\xbef\xfcmj\x90\xa4>\x86\xd1"\xad\x1d\x7fY\xd2\x83Q\x98\x85\xda\xe3\xda\xe2e\xfe"6:\xa4\xc9\xa2\xf0\xe4\xeaq\x16X?]\x85\xae\x16\x03\t\x17\x88\x1a\xb0\xcfX \xfc\xb2\xf6c\x90\xf4 \xe5^\xe5\xd4\xd6N\xf1wA\x03\x08\x17M\xd4\xc9~\xddn\x16\xd5~\xfe\x8a`\xe4C\x18\xe2f\x01\x88\x0bFF\xe9\x81\x9c\x1a\x90\xee\x1bPtL,\x08\x9cD\xf3e\xecS\r3\x92M\xb3\xeb\x8e\xfaQm\xdc{\x90\xb2-\x8eX?\xe0gw\xc3T\xabC\x01\x9aH@\xc7+\x1d\xeb\x97\xacGM\x81\x1a\x92\xd1\xf9\xb1YE\xbc\xb4\xa4\xb1q3\xdas\x9a\xb0\x05\x9a\xb0V\x85\xd7x\xcd\xf8\xc3Q\xe5\x82b\x83\x10\xc8\xef>\xe3,8\x8b;\x89\x94\x80{2=f\x81C*\xaaB\xf1\xec\xcd\xf98\xb4\xd9\x8a\xc8\x08P\xacy\x13\xa7\xf8\xce\x02\xbf{*C\x8a\xa6\xfc\xf6b\xa9\xa7AVRQ\x10\xe6:\x1f\xb3\xc8\xb0\x99tB\xa0\xe4Xg}\xccB\xb7\xfc\x92M;\xa0\xf4\xcaq\x16\x04G\xa8\xdbN/\x8b\xeb\xb78\x8b\xa3`JD\x87pSz\xecE\xb2\x10\xc7\xca"oY\xed1\x0b*?M$\x94\x07x\xf9\xd8\xe0i@\x18i\x1a\'I\xc9\xd1"\xbd\x1aL!\xcc\xa6\xc1~<\x04\xeb3\x86$>\xd2\x0e:0\xf50M\xa5\xd4\x8bX\x0b\xb4Y\x8e\x97\xf5\xb3\x92h\x83\xa3|\r\xed`\x8d^\x925\xb0\x10\x07\x02\x97\x9e\xcc\xe7\xacdS\xf5\xb9\x18f\x96\xafd\xb1\xbd\xb8L\x98\xac\xa5\x86b\xdf\x97F~\x0e\x0c\xf6\xa2dWo\xd2\xb7\xb7\x06\xa2\xa7\x9e\xf0\xfc\xcf\x83\xa7ma\x16\xab[e\x93\xd8p\xe2\x83\xf26\x05O\xeeh\x82$\xcb\xcb\x8c~~8]\xd2\\]\xe5I9\xdc\xf6\x96\xef\x06\xd6\xf4\xa2X\xb5\xa7\xf8\xea)\xd7\x0c\x83\x9d\xc1\x1c,z\xe0f\xa11\xa8>\x8b\x1a\xcc\xe5\x1e\xd6\xd3\x00\xd2\xc4\x01\xfd\xec7\x85\xea\xa6\xc9\x15d\xa5\x80\xdc#\xb3\xb68MI\xde\x8a\x8a\x87\xb8\x95a0\xdc\'\x00\xbbnQ;V\x12\xa0\xa5\xfe\xa7\x81J\'\xc9\xf3\xde1\x9c\xef\xfbM\x9bE)\xa0#\xe7x\xfe?\xb7\xfd^\xa2\xe1\x15\xc9C\xdaq\xa9yPTE\x07\xe8\xf5\xa0Y\xdcy\xe0\xbd\x98\xa65 .\xc0h&\xbd\xc5y\x881\xf7b\xd7\xe7\x8c\x86\x96\x9eEN\x8cP\x7f\xe3o>\xc6\xa0\xa7y\xcbDQV\xfeq&\x89\xe4tq\xec\xab\x94\xbe>\xc6 \x9d\xa0fy\xde\x99MW\xce\xad$F\x0e\xa2\r\xdd\x1c\xb1>\xe2J\xe2%b\x92V\x0b\x0e\xac\x1aW\x12 \xbaP;\x06\xfa\xad%n\xf7\x80aFpz\x12^\xddY\xe6\x1fS\xad\xe1\x05-C?\xba8\xed\xd7\x1a\xe4\xb0\t\xc3X\xfe\\z\xe2k\r\x02\xa4\x17\x80\xa8\xfe\xd5\xc7\xa9\xc6\x85\xc3#\xb7\x8a\x1e\x03q\xb9\x1e\x00%`-NQm\x0c\x87M\xfa\xd8\xd5\xc0d/Wvb\xba\xf7h\xd3\x92|\xcc\x82N\x00\x8b;\xcf\xa2\x9b\x85\x1ade\xcc\xbf2\xa3\xf7\xc7\xdd(\x05\x86\x91\xa6\x96\x13\x97\xcb\xbe\x87L&|6\xc5\x82\xc6\n\x16\x08N\xd0$_\xd7\xb2\xe9\xa1<\xb6[~V\x16\xca\x8d\xc4_I%\xdc\xf68A\xe2\xb0*\x02{Z\x91\xe9\xfd<\xc8\x8d\x9ab\xd9\xdd\xd0\x96F\x07\x841t\xf4\xdc\xe5\xb1\xae[9\xde\xb7\x01\x16yE\xd0\xfe%\xf9j\xa7k\x7f\xbcE\x1cs*?U3\x98r\x1cd\xb6,uO\x8a\xcb\xad\x19\x1f\x94,6U\xc5\xccQ\x96\xf9\tK\xbd\xef\x1ekSm9h\x90\xbe\xe2e.\xbf\xdb\xe0\x80\x88t[\xfdf\xf7\r\xe4\x90\xa6*k\xd0\xf0\xb4n/T\xe2\xa2R\x1fDS=:\xfa8\xe6\x9d\xcaid\xeb\xc9\xb1\x8e\x15W\xb2\x10\xa8Y\xf2\xdc3\xd0\xc5\x16\x17\xaa*Pu}F\x9a\xb0y?v\xb3\x8a";a\x89\x91[{\x18\x18\x18\x9aT\x80I\x95~\xdd\x1e\x94\xf7/\x06"6\x10\xd2\xb9\x14g\xb7\xe0g\xd1\x80\xf4L\x1dM5\xa4\xdd\x11\xbf\x9f8L!\xde\x94,Slo\xf7\xfdwA\x03B\xbdRo\xf8\xa8\x0c\xf7\xd8@\xf5\xca\xca\xe3\xcc\xb9\xe2R\x13\xea1~9\x82\x03\xb5\xaf8\xc8F>k\xea\x975\xbb\xc0}\xe1L\x12\x8f\xcaJ\x88Ot|\xc7\x88K\xdd%\x87\xa4\x0c\xe9w\x16\xdd7@\xc9T\xc0\x00\xae\xf4\xd5\xe2 \xed2\x17\xe6\xff\xda\xacUR<\x0fD\xd5\x86\x10V\x08u\x15/;k\x81;\x98\x8e\x15\xd9\x03\xfe\x90\xa3\x8f\xa3\xd8 e\x89U6m\xef\xe5\xd9\x03\x8cC\x962\xa3X\xbd\xc4A\x0e\t\xce\x01j$\xb86\xd7c%\x87\x98\xe1!\x95\xc6;\x98.evb\xa4\xd4\xafb\xfd\x08\xe48f\\\xc9\xa9\x9f\\\xc6~\x00\xfd4\x1f\xdb=MoR)\x92\x11\x06y\x82\xa8\xd7\x8f\xb7\x8a\x1cr\xa5\x03Es\x87v\xbe\x81\x15\x16RE\x88S\x94\xc7,\xc8\x00m\xd1\xcer]\xce\xf2\xd8nn\xfb\xa22\xb4\xcb\x02\xba\xdd\x93\xef_\xb4\xb9+j\xb8_<\x1b\xab\xc7\xf7B\xc1dc\xc1ZR\xfbx\xec\x85\xb1\xaa\n\xfcL\xe4\xab\xd7\xf8\x89m\x00\x11j\xe5\x90\xe8\xf1\x88\xbb\xd3C\xcb2\x93\xa8C\xc9.K\xfb>A\xf5j\xcc2\x92\x85\xf2\x95\xd1\x16\xb7\x17C>>\x8e\xf4\xe7\xa2\xa1E\xdc\x1e\x91d \x9a\x97m\x9fz\x0eGN\xa4\xeb$\xfc\x87\x92o\xcd\xd7\xf3\x9e\xd4\x80\x92\x0bU\x06F\xf5">\x96\\\xc8\xca\xcawY\xc5\xfdq\x05\xd1\x80\xd2\'\xe2Q (\xbc\x0e\xe9i\xb0Mu\x9a\x97w\xecxOZ9\xffV\xf0\x10\x01\xbe\x16\x1f\x14t\x0eT"\x96u`Z\xeba/$\xb9\x92\x95\x8d\x02_=k\x8fc\x109\xa4T~\xf8uo_"\xfaI\xd3H\xb6BE\x85m\xb78\xcd\xaa\x92Hl\xd9\xae\xc2\xa5\xf8\xfa\x93*\x02\xd6@]o\xa7\x07GJprI\xb07P\x02\x86\xd8\xbac<>\xb9$T\xab\xa7\x14\xc0\x1fJ"K\t\xaf\x8e\xc9Nd\x0f\x9fw8\xa8\xea\xb2\xfc&\x9b\xa94.\xd0\xa3\x16\x1b\xd4w%\x92\xc5\x82\t\xa9\xdec\x03\xd4m\xba\xb8\xcc\xf0\xc7\x86\x07\xbb.\xed&T\x7f\x10\xdfK\xc5c\xbbl\xd4:\xd4\n\xfd\xba\xcb\x9b\xe4NV\x9e\xb1\x87tV0k\x16\xc9\xff\xfc\x97\x94\x86\x10\x18"\x88L*\xd9\n\xe1\xef=H/)\x89\xa2\x0b?$y\xc6\x80eL\x1a\xb07\xcc\xc3\xd2\xef\x16J=\x80\xa4!\xd4\x93\x94\xef\rZ\xa8\xcbn\x18\x81\xfd\x97\xe8\x80\xd6\xec\xb1\x07pry[u\xf6u%o\x17\xc9Yv\r"\xad#\xea\xd7%\x11\x9b[\xf0P\r\xde\xaa[XI\x18\xce\xed\x96Z\r\x06\xf4P\xcb\x18\xf2\xf7Q:vc\x00\xfd\xc8~\xa3\x07\xd2obF\xdf1\x80]\x84;\x7f\x1a\xaf{r`\xf8u\x18f\x14o\x93S\xbc\x1dHC=P\xf2\xd3\x8cZ\x81/\x8d\x1ag\xc1\xc3\n\x1cp\xabra{\xf6\xc8%\xf3`6=\xda/B\xa5\xf6n\xba1\x00{jE\x84\xe7T\xc2\xfa\xdc\xa2\xf5\xb0\x94\xae:\xacG\xcfu\x00\xe5\x05\xd0t\x8bj#\xf9H\xce:v\x94r\xc9\xaa\xa6\xc9n\x0c\xefO\x03\xd4\x8c\xae\xed\x06\xa0\xe8%W\x96Y\x83\x04@kV\xb0(\x8f\xc7y(R\xcf4\xd1\x16\x9e\xe8\xc7y \xe4\x95E\x90\x01H\xba\xb9\xf2+5\x90T|\x13\xdb0Q\xd6\xf6X(\x81\x9e\xdb\xb0j;%\x84\xc3Be\x81\x13\x84#-F\x87\x13f\x91\x8c\xe9\xf8zP\x89p\xfe\xe7w\x91\xa4@F\x91m\x93*\xf5\x8a\xb3\x00\x88\x8f\xd82\xea.\xfd\xa4/\xef\xb3x\xe9\xc5E\xe7\xe4E$\xb4\xbb\xc4\x1f\r\xde0p%+S\x05q\xd6J\x98\xc5\x0b\xbe\xa4\xaer\x9b\xcbK\xda\x7f\x0e\x0cO\x83\xb7*y$\xf9J=ov\xb1 \xf5\xb0xq\x90R\x11\xfb\xf4vB!\xaf\xd3\x80H\x0eh\xb7o\xe4\x7f\xf8\x06\x05\xdb~v\xfbDu\x00\xcb\xcf\x18\x86T\n`D_\xa9\x87\x85\xe2\x13\xd2\xbf\xc1\x12A\xa4\xa3\x84#w\xbd\x19[\x0e7=\xb5CY\xe6\x06I\xe6c\x88\x89K\xb2q\xc9U\x91,\xbd\x19\xbbIrJzj\x96[,\xbe\x87\x8d\xee}\xdb\xda\x8b\x9aK\xdc\x8b\t\x03\xb8\xdcIN\xffN\xf1\xd0\xd2\x03V\x1e\x81\xfd*\xaa\x99{\x00sY\x80\x02\x82N,sP^^\xc9\xf44X\x02\xa9Y\x9a\xc6+h,\x8b?\x00\xb5\xa3R\x9e\x98\xf2*q\x0cC\xda\x97\xac\xe4\x90\xa0\xab\xf3\x92N\x0f\xcb\xe8\xd2\x06R\xc1\x8e\xcaO\x83\x14\xd1\x96|\x1c\xd8\xd5\x82X\xc9\xb2\xa2BTg\xb7\xe9\xcay4\xcbk\x1d(;4\x82S"_\xb9<\x8e}7\xa5!\x98v\x1aQwG\r}>\x81l=\xf9Md\xe3\x96\x93\xb6\\\x8aG5\xecepR\x84)=Z^\x17\xf7KU&e\x1b\xad\x81O%[\x83\xcb\xa6\xd7y\x80i\xc7\x9ef7M\x88\x00\n%\xf2Vk\xff\\\xea\x86\x94\xe1\x14-\x92H\xaeZ\x9c&t\xe5S\xbc\xb4<\xc0\xdd\xd3\xb6\xafS$B\xd6\x9e\x0b\xe4\xeaa\xcf8\x86S)\x7f\rN\x8a\xae-\xde0W\xc3\rW\x07\xeax\xe8\xdb\xae\x1a\xb7\xbbZ\x9a*\rQ\xbfV\x8f\xb8[\x16#\x155>\xec\x91\xa0\x87\x1f\x83,&\xd6"\x95\x9fzR\x035\xf4\xb0q\x1f\xa0\x99\xac\'\xc7\x9a\xef\xb3\x80\xd5\xa4\xa6OJ}\xe4\xf8\xe2\xa8\xaa\xa8KQ\x86\x1e\x0c\x15\xecf\x01=\x94\x14)U\xa0\xd1\x9d\x1e\xabz\xc8\x86v\xc3S\xa3\xc64=~zYH\x92\xac\x18@:\xc0\xa1\x1az\x906\xb0\xb1?\rO\x05\xbc\xac\x04\x8c\x12R\xbd\xe1]Va\x98E\x16\x91\xb1J\xe1\xf6\xc7\xf0n\xbe\x07\\\x17\x10$\xc4\x82\x92\xfb]\xbc\xad\x81p\x93\x848\x88\x89\xf5\xc7\xa9Nz\x0e!\x90\x813\xd4\x02\xdan\x9aI\x1c^\x1b\xf6\xe9\x12\x19\xf2O\x0f\xa4yS\xb5\xa2B_\xc1a\r\xde\x03\x02\t\xd1\xc7\xe5CAs\x9f\xc5\xd5\x80g\xb5\xca*\xe62\xdfa\x16\x94%\xa2@t\x9d(\x8a\x8aR\x8d7\xad\x12\x1c\x94~\x91R\x9e\xc7\x19\xbc\xcf\xe2j\xb01z\xa9\xef\xe6\x86\x19\xf1\xb7)\xa2\xef\xae@\x15\xf2\x9a\xbbF\xf3\x80r\xbc\xd6\x8d\xbcER\x02=\x0e2_\xa6\xaa\xc1\xc7\x89\t\xed^\x1f\x83|\x93\xbc\x85\x8aG\x94^\xbev\xf2\x9c\xc9B\x17MY\xda\xed\x19\xf2O\x83z\xbc\xa4\x96\x03\xda\xeds\xec\xab\xc4\xbb\x04\x7f\xaa\xbb\xc7Y\x94#\xff\xd3\x14\xe2\xb0"\xb2|\x9f\x85\x88\xbeU\xe2\xd2\xc5\x1bT\xe2,\xa4\x93\x94\x95\xd7C\xa9\xc7SC[\x03\xe9kU\x0b\x9a\x05]9\xbba\x84\x03!\xcc\x82\xda\xa8cE;W\xd0u\xa2\x92R$\xe3\x833w\xb3 \xd4\x05i\xfc\xf5,\x025qJ\xe8\xdf\x8b\xd4\xd8\x12\xf1y\xabKF\x7f\xeej*\xe0\xaf+\x08\x83\xady\x88\xc5y\x0ep\x8a)T\x81\xa5?\xa5\xf0n\xf2\xe2,\xbba\x10\x13\x9d\xfd\xb1\xd4\x10Km\x19{K\xc1\xd6\xf8\xeb\xe6I"\xc1\xcb\x832\xeb\xe1\x1b\xbc\xbfY|\x02\xfe~\xa5\x06\xe6\xf1\xdc\xddBqX\xe1\xbe-*d\xdb\x1e\x8b\xf2y\x9a\xab(\xaa$\x93\xd1S\xdc\x0b\x0e+\xb6I\xd1:\xcc\xfc8\xb4\x94\x80e\x81U\xa8}h\xa5\xc5A\n \xb2N\xb5\xdd\xf4\x10\xee\x8f\r3E\xe6e\n;\xf3\xb1\x9bS\xdb\xbd\x95\xa6!n\x1d\x9d \x0c\xad\x0c\xc4\xac\x98\xfav~\x1c9\xc9\xa5)\xd7<\x15\xaf\x8d\xef\x05\xd6 H\x92n\xd0\x82\xd9\xa3=I\x03\x04\x06%C\x0cQ\xfe\xe3\nZ\xc6\x03B\xe8/=\x84c\x8e]\xdd:\xd8e\x1a\x06"\xdf\xafeN\x82C\xac\x059hF[\x03\x0c\xeem\\\x1c\xe3\xcfST\x9d\x1e\xc8[\\\x8f\xbbL\xf7\xb5\xc3Ez\x19\x16\x14\x1d\xe2\xe3\r\xf1\xc8\xf40M\x8a\xa7\xb2U\x914\xf9\x00\xe1\xc0\xbc\xe5_\xb4n@\xd3\x07G\xee\xf9\x04\x9c\xaa$\xa3\xd7\'\xe4u\x1f\xa4\xdc\xa8eEd\xa5\x1d\xb6\xe1\xfb4\xd5\xe0\x14\xd3\xc1\xa5\xbb\xcb\x7f{\x00\xd8\x80#v(O\xdd \x85\xa4Y\xa2\x1c\xe1\xb6\xf3\xea\xba\xf2\xf5\xa4\x95\x0c\x01\x9f\x0e\xf7x|\x02\xc0\x10A\xa2\xa5hJ\xf7\xd8$\xeb\x81\xfc.\xf58<\xac\xd9\xd1\x01\x1d\x7fSi\xecf\x144&o\x91\xef\r\xf8\xcb$\xcc\xde\x16\x91\xce\x08\xe7A\x95MS\xb2\xd4\xe4A\ro\xdf}\x83\x82J\xb9\x94~\xf3\x01\xdc\xde\\\x18\x95>\xd9\xdd#\xfa\xfa\xead\xa9?nu\xeab\xdaY\x90\xed\xd6\x1e\xd7\x01\x80)\xbf\x18|\xdet\x14\xb8\xbao0\xbb\x08Y\xf5~\xda\x1d\xe5\xd6\xe1\xf2\x8e\x00\xa1L8\xff\xf69\xb4n/\x1a\xbfIq\x9a\tY\x93\x9b\xf7\x0e\x14\x7f\xa0\x96\xb8r\r\xc0\'\xe8\x8a#N\x88\x03l\xc5\xf5\x1c\x08\xfdX\x1f\xa7\x9a:\xd6\xeb2\x87w\x91Ppt\x8a\x95\\ \xcc\x9c\x0c\xdc\x18tH\xcf\'\xba%\xdd\xa8$\xcd{\xc6A\x8aL\xd8\xd2\xb8`\xf6f\x8b\x83\x84\nX\xb4\x91\xcaNZ\x81F\x0f\rX\xeam\xb2\x92\xd6\x83\x1b\xe4\xc0\xe8M\x12\xc7\xcc\xa8\xfd\x8c8\xc8!6r\xe20\x0b\x9e\xb9\x95\xe3 \x87\xf1h]\rx/j\xef\xf1<\xcc7\xd5e\xc2\xfc\x03\xb8}\xdc\xd5\xd4\n\x12m\xc72\x17C\x93\x13|W\xd8\xed\r\xc8\r\x99U\x08\xe8\xa6\xe7\x86==P[\xba-N;\x1c7\xcb{}\xaa\xab\x04\x90\xe8Bj\x8e8Hh>d\xe5\xa9z =\xcc\x03%>9\xacY\x8al+\xa78\xc8\x05\xf0\x9ah:\xe1\x96eG.\xfb\x1ef\xaa:r\xc8\x84\x99\x1b\xe5\x06I\x0f\x84\x15\xa7\x89[9!\xe3O\x08tH5W\xd3\xed\xf3\xb1\x0e\xe2\x8f"\x16.|\x94\xaf\xbe|[\x0fu\x896R\x8c\x01u\xd4\xb8\x0e \xb3\xa7\xa2\x07RC\xf3 \r\x0b\xe4rEW\x04\x95p@V\x9c&\xe5W\xa9\xc9\xe0\xd6\xa3\xe6\xc0Ko\xf5\xf0\xe6\xa1!@C\x01\xb8\x85@\xefcP\x82\x03J\xb7eB\x00.;y\xbdx0X\xd6C\xaf)D\x8d\xf3y\xd5 _\r\xa6\x88\x84L\xf5\xa9\xc7\x06\x80\x12\x92Q\x01cW\x97\x19\x1a\xa8\x90-\x0b\xf5(\xce\xa2\xe5B\x7f\xdbj\xe56tG\xdd\xb2\x93\xd9\x050\xb7\x95\xe3\x891\xbd\xa8\x0e\xc5\xd2U\xee\x13\x10\x12\x0e\xe1\xe5\x0c\x9aX\xe3\'N\xe5\x02\xcf\xa2\x8aj\x1c\xca\xcbz(C\xb4O\x87g\xcf\xf98\xdb~\xdd\xa2;2\xd9\xf6\xe51{\xdb\xb2\x935\x1dr\'\xd8\x99]5\xeei@\xca,Qfq\xbd\xbc\xaeHD\rd\x91\x16\xd2UF\x1c\xb0\xe3,\xb8\x1fQQ\xddh`^fR\x8bc\xe8F&\xdc\x10\n\xb1LH\x18\x03\x14]\x14EY\xd2-\xaf\x11?a\xfc\x0f\xc6\xab\xd6n\xa9\x81\xef\'\x9a\x08\xcfq@$]\xd7F\\(\xfc\x0b3\xdd\xb5\xdd\xe9\xb1\xd4\xb8\x0f]\x8a\xf0*7\xf1B\x00\xa7\x01*g\xc3\xaa\x8a\xd2\x88GN\xa1\xe0%\n;\xe0.\xa9<NT1\x16M\n\xb8 o\xf7\x82\xad\xa7\x87#\xf1)\t`\x0f\xc0\xde\xa6\xb9\x00\x0f\x88~\x17\xfb\xa0\x17\\\x0f\xf9M~\x03\x96\x9f&\x935\xc7Yd\xe5\xd4\x00\x98\x92\t\xda>\x97\xb4\x8f8\xc50\xf4\xe3\x02\xa9\x99\xe2, \xf3\xe9J\xc2\npV\x1e\xb3\x908f\x96f4\x91\xff\x1e\xb7\xfb%\xda8\x01na\xc9k5\x9c(\x1a\x91\xae\x9b\xf9\xe3\xf3\xee\xf0\x89\xd7\xbe\xec\xa8\x0f\xe5\xe9\xb5\x0e;NS\x91\xde\xa6\x1a\x10x\x8b\xdbZ\xf1\x13K\x15\xf2\xa2\xc8V\xbc:\xae\xa4"\xbd\xdd\xa2I\x14@\xe7\x1d?q\xbdYpyP\xa7\x86\xafWG\xfc\xc4\x14\x8evJ9\xe1\x83\xf1v\x9f\xe0\xe7\x8f\x9a\xcb\x16\xd5\xc6\x0f\xf6\xf3\xfd\xc4\xe5g!\xdf\xbd\x0e\x0e\xc4s\x05o\xd1\\\x14\x02\x13\xc3H\x8d\xb2\xcbV\xbf\xf6q\xc4\x86\x88\x8c\xdb7}\xf9u@\xf6\xd1\xc7\xb9\x16\xeaz\xab\xaa\xb2\xb4-\\\xc5\xafnB\xce<\xeed\x82\xf2c\x9a\xfd\xab\x08_\x95\xef\x8eW\x90\x82\xa8Y\xc5\xc6\xd6\xd0\x19\xbd\xe7\x13\xa4\x9a\xb7\xad\xc3OF\xf0;\xc8.\x19$JC!,\xad\x1e\x0c\xbf\x8dz\x05\xb1e\xc0\xae\x10M\xedx\x05\x99,\x94RExSs\xbaH\x8e5(\x92\x8c7~\xda\xd5\x1d\x86\xf34H\xf5DYK\x84po\x13\x96"x\x08\xb6\x19\xd4\xac\xa7v\xdc\x863\x97\xf4\x96\xa9\x90W\xa7|\xfd\xb6\x06\xd9 E*\xf10\xe8r\xf5=d\x84+%C\x0c\x10\xf3\xb1\xd4\x12\xac\x9d\x96\x9dL\xcaZ\xbb\x0b\xc4\xa2\xac\xd9\x16\x8aPp-q\x16\x95\xaa\xc3$\x12~\xd4\x82<*X\xe1\x0cE\x15{\xa5\xd2-\x9fb\xba\xfb\xb3\xf8*J\x84\xa3\xf5\xd8`\xe3\x9d5\xceBD!\xc6\x17\x048\xd8#rO\x03\xf8\xbbAXq\x1ef\x8f\xb3(\xa2\xa5&\xc2K1\xaa9 n\x16x\x05]8\x10\x12_\xc9sq\xe86y\xab\xbc\x9b\x10(V\xb1\x8f\x89m\x8b\xb2B\xcf\xadJ\xf9\x0fa\x88\x9bE\xc6\xcfR\xe9\xb4~\xe55\xc7A\xf2\x89\xeb\x02Uq\x04\x10\xee\x16\x8f}\xb6\xb4\x04\x80\x19Q\xbc\xcdx\xecUEs\r\x12\x10\xf8\x94\xa4\xe1-\xb9\xb0-F\n|A\xe0\xc6}2\xa4\xee\xc7\x9b,^MA\x9fHl\x1e\'J\xbcj\xaaS\xa3\x04\xaa>\xden\xc1\xc8\xb3\xb4\xcc(:\xb6P\xcf}\x9a\xfa\xc4\x12/\n\x80\xb3\xea\xe30\xd6\x80\xcc\x07\xb7\x1ba\xeb\xe2\xb3rg\x9a\xd4]@\x1fG\x92\xa5;I\xe8\xb3\x17E\x00)E\xbc\x83\x06\xa8\xf5@\xf5i\x13}\xfd]\xf8\xfe\xf5\xdbn\n\x9f\xc4\xf3\xdf?zj\xcd\xf7Pp\xd8\x07p\xfauP\x1c\xaeA\x11z\x0364)79V\xb4s\xec\xe1\x01\x813\x9a\xe7 8Ajp\x19\x00[\x88\x01\x0e\xadOx\x9dO\x90;\xc9\x804PDn\xff\x19\x83\xf8B \xe1WH\xbc\x84\xcd\xd2\xaf\x1b\xaa\xd3\xa9\x90x\xf3\xaa\xd3\xe7~\xc0\xdf\xe4\x96\xe3\x9ap\xbe\xde\xe7\x02\xc1\xa0nY\x81\xdc\xea\xd3\xd9\xf6\t\xbc\x87.\x1d\x10\xf4\x0e\xda\xb3\xc1epZe4\x8e\xfb\x88\'J\x02\xbe\xd9R\x87DY\x9cx\xee\xe7\xaen\xa9}\xf8\xa3\xd6\x18\xf1\x13\x00\x0b/\xbb\x9a:w\xeaP\xfa\x08?\x1c\xe2\xb4E\x103\xa1\xa3\x93\xafs\xdfG\xba\xce\xac@\x003\xd3Gz\xedI\xca(\xfcb6\x03\xf1N)\xdc0<j(\xd2m\xb3\xa7\xf6\xdc\xcfO \xf6\xd4%\xb7\xfa!\x87t{1\xc0\xd3\n\xfd\xd9\x84y]\xb1\x87\xa1#\x87\x91\xd3\xe14K\x8fAb\xba_g2m\xd5%\xe5\xf4\xd8\xac\xf1\x86TU\xa7\x1a\xa2\xaa\x12o\xda\xcbD\xa1V\x90L\xb9\xc8\x8fF\x89\x9f\xb0\x06\xd0\x84Q;i\xb7}\xf7\r$\x9ey=$"\r,\x8f\x85\x9a\xc6\xad\x9f\x8f(d\x7f,\xd4T\xaa\x0c\xda\xb8\x8a.\xcc\xaaq\x90\xc6\xb6Ll\x14\x0c\x86q\xb3\xb8A^]\xff\xad\xcb?X&m\x99\x1f\x83\\J!\x93\xc7\x12yA]q\x90\x0bNT)5J\r\xe8a`\xbc\xd7\x9b\xaa\x83\x04\x08\\\x10\xef\xc7\xa1\xdd&Jq\xfd\xecI>\xee9\xe2\x18\xf6[,\x1e\x80\xe1\xb1\xf9\xca\xe3\n:\xf64L\x1a\x1b4}\x8e\x07f\x8b\xe7\x1f\xe2\x181\xab\xf4\xc75x9`\xa2\x11\x1b*K\x9c\xad\x87\x85\xca\xd2@\x95M;\xd9\x0b\x0fD?\xa6;X\x9c\xde%\x7fcT\xc0\xb7A\xca\xf8_\xa4\x06\x8dn40\xe4\x9fO\xa8\xc1\x12\xb1qq\x1a^\xe6\xa1\xbc 5\x19J>\xd6C7\xea\xc6p\xb90\x18\xdc@\xf2H!\xa6\x12\xc7\x90_[z\x10M\xdcn\xcb\xd1\xa6\x99\x8f\xf3.\x97\x15H\xbd\x01\x9b5K\x0e\xeff\x16n0{A\x047\xc8b\xcc\xd7,u\x1e\xa7\xe0\xb7\x87\x06(.\xcdm\xf4q\xf1\x8e\xc2\xd7+Xy\xe4\x0e\x00\x0e\xe5\xc7^TQ\xe0*\xb2\x871\xb4\xe2\x81\xa1\x01\xe4\xb9\xbd\xe8A\xf1\xf5\xfe_\x97v\xaa\xd4\x85\x1c\xcav\xcc\xf0\xc7c\xc5~\x82\n\xb9\xcd\x8fP\xa9\x9bf3s\x11E\x15\xa2I#\xc71`\xd3\x8a\n\xdd\xc0\xae\xf1\xcd\x92c\xce4\xaf\xc7\x9d\x90qub\x88\xc7\xb5\xe7\xc7\x0bF\xad\x8bt\xb9\xc6\xbd\x00\xfd\xc8\xc7\xb7i\x89\xe7\xc7^@g\x00\xbd\xec\x12\x90,\x95\xc7\xa1\xd5e>U\xfb\xc0R\xcf\x16\x07I\xfc\x01\x98[\xbf\x0e\x0eT\x14\xf1\x96#\x06\x02\x13:8\xf3\xf2\t\xa2\xf6\xd0\x00\xfam\xd1}\xe0\x88D7\xcaz\xc8\xca\xa9\x91{\xf3J\xa6\'\x92\x930$\xab\xb0\xde+\xdf\xccE~U\xf0h\xc9\x8a\x02\xcaM1\x9dc\xfa\xbd\x1a0\x0b<\xfa\xa5\x06\xe3\x14>\xe7{\x0f<\x8bx\x07\xe2-\xbe\xde\xf8\x11{h\']\xb5,`u\'\xe2\xb3\x1e\xea\xcb\xe4/\xac<s\xd5\x15{0\x14\xcb \xe1\x85\xc9z\xa7\x02\xb6\x1e\xca\x9b\xc3L\x14\xe9\x9aIH%\xab\x87"\xea\x19E\x17\xe5-\x8e\xd8C\x96\x02zSF\x0c\xe0\xf1c\x1d\xb2\xa4\x14._S\x98\xbd\xea\xdcj\xeb\xe1\xbd0U\x9b\xb8r=\x1b\xb9}\x02\xae\xe0\xa5\xec,)e+T\xa9\xf7\x1eL\x8a\t\xd8S\xfbRm\xdc\x07)\xce\x01\xd3\x1f\x1dm\x1f\xb2\xf1{\x0f*;\xe2\x82\x04>\x9dN\x00\xb3\xf9\x06y-\xd5\xc24\xb1?\xf50\x0b"\x18\\\xd5\x0c2\xcd\x9b\xa0\xd2w\x0c\xeb\r)\x9a\xccEarj\x1c\xc3\xd5\x00OmZ\x05h\xbd\x13\xe0[\x0fS\xc1"\xa2\xcc,urB\x00\xa7\x01X\x9e\x8ck\x8f\xe6\x82+\xa6\xb3\x06\xca\xd2\x92}\xc0[\xcc\xa5\xc7i\x0e\xc9JJ\xe4\x0bD\xfb\x9dn\xf4\xfdi\x80r\xce\xb6R\xfa\xb2\xe2^\xa8\xc12\xe3\x1f\x8a\x96\xbc\xe2,\xba\xc9J\x12\xa7\xe5\xd7\x9dg\xecA\xf1\x87\xa6\xfc\x05\xdb\xee\xa8\xfcN\x03\xa5\x0c\x87\xb1`y<-\r\xde\xd2\xddT\x86X\xc1\x01w\r\x9a\xfe\x8a\xc2L\x80\x9f\xa9\xc2\xf2\x80\x99\xd3\x00_\x8fZbr\x94?8\xdc\xf7\x13\xed\x94\n\'\x91\xb7\xb4\xf2\x98fS|\xb6`G\xc1h\xdan\x81;kp\xdd,\xd7\x1d\xcf\x8f\x17\xf7\xc1\x1e\xb5\xb3\x0ej\x80k?\x8c\x81\x0bGl\xa6\xbb;yz\x90\xe5\xbe\xa7\x94e\xea\xdeq\xa1\xc8\x0c\x0e\xf9YM\xc2\x8d#.T}\x93!\xae\x00\x8f\xf5\xc3y,\x94\xd5\xb1\x12\xfb\x00\xc5\xb1J\xbc@^E\xd7\x1f\xaf\xbe\xe8_\x1c\xfc\xe94\xc8\xe8Mb\xba\xd7y\xe8\xa1\xdc\x18\xa0\\\xb10\x13 \xa6}/\xbfz\x9f\x06\x8apTIT\x1dZ\xa4ro \xc6\x84S\xe9\xb6O\xa5\xbc[(\n\xd9L\xd6\x02\xbf{\xbb0\xcb\xa7\x07\x8a\xc48\xd5\xd0"\xa5\xc7\xcf_\xe4-U\x8a\t\xdc\xb8N\xccH\r\xd2\x1b\xa2\x80\xdd\xad\x9a&;\xc0\xad5\xa0\xbc\xe2z\xf4\xba\x8c\x7f_3x\x1a\x10\x8e*\xdc\x0f\xc6\x85\xfb\xfb\xc4\xfb|\x02\x18\x08\xb5\x82\xd2\xadn=L\xf3}\xb47\x80\x0f\x93\x8d\xf9\x8aS|{`\x16\x02o\nXX\\Y\xe2\xa7\x01E\xd5\xe2\xfa[\xa7\xc2\xab\xf9O@j\x02>\n\xd7\xbe\xcd\xfel \x006)u\x92\x8f-^Ao\x03\xa9\xd4$\r\xcc\xebL\xde\xc3\x0b\xa7A\xbe\xde\x00#\x8f\xbd\xbc\xa5\xbd\xc2O\xef\x85\\ZW\xae\xbd\x0b\x90\x1aW\xf2]\xde\x94\x80\xb1\xcd\x12\xc1\xba\x8bk\x7f\x0e-\x16JA\xa4\x03\x90ty\xacd}/!\x97\r\xd47W\x8b\x83\xac*\xc3\xab2\xf6\xe0M\xaaq\x90\xf5-Vj\x144J;\xb2\x92\xcd\x7fB\x17\x07\x0fl-\xc7\xe8u\x83\xb4_7\xa5_\x92\x8d\xab\x8fA\xda\r\x83\xc6!\xe6b\x99\x8f14U\xc8\x0b\xde\xa0\xba\x9c\xc7f5Q\x19R\x8eH\xda\xce\x94\xc8\x86o\x00A\'\xf5H\x124\xbd\x97N\x7fn9r\xf2\x00\xc8(uiu\xc5ABp=%5b$\x993~\xa2\x1b\x87U3,\xc6p\xf2\x16\x9f\xe7\x00\x82\xb9kp\x88\xc6\xb6\xf6XI\x88\xf8z\x13\xf3\x92\x08\x1cK\x1c$e\x89\xf0\x91\x1a\t\xde\x18\xf1~ \xa8\x9e ~7\x0f%\xa7\x1c\x079\x94\x95\x9c\xe72\x9fN\xa7\xf8\xbcz\x10\x81\x8fjX\xd6\xee\xb4PO\x03\x88\x9d\xad\xf6!\x9d\xd2i7H\x95%\x8a\x92h\x0877\xc3-\x07=5LdU51\xb7Z\xb9\xef \xe7\x1b\xf882\x82]\x9a\x04w\xac\xda\xa7\x07\x18\xd9\xc4\x96\x87\xfb\xb0\xe3 \xa7\xf0a\x89\xe0!\xd6\xf3\x88\xcf\xc1\xf5\t\x88\x1b\x13U\xc9\xaa\r\x88V\x90D\xe7/\xf3\x087\x82\x9f\xff\xd8q\x0cK\x94\xd0[\xc7>\x1f$I\xf7\r\xcc\x8d\\\n\x05\xaf\xf9X\xa8\xa5(+\xb0\'\xe2\x0f\xe5\xf9\xe3U\xc5\x82\xae\xc1\xd1\xda\xad$\xf0u\xb3\xe5\x12z\xce\xd9\x88:\xf7c\xb3\xa8\x19l*m\xe8\xaa\xf8{\\\x83d\xc4\xd0\xcd\xeb\n\x0e\xa4;d\xf7cp\x16\xf6\xf9z\xdc9\xfdu=~\x17phgS:\x16\x9el\x85\x85\xca<(\x18\x16\xd5\x1e\x14\xa7J\x7f\x1a\x10D]\\\xe6\xf8a\x8e\xd6@\x86\xf7\xf5^\xd4&\xdd,\x8b\xa2\xb40H\xccfQ\xae$\xb1\xc3\x955\xfc \xc5\xe3\x9d\xe1\xe7]f&\xf5\x1e\x07y\xf9\xfe\xc9\x92\x8e\xd4\xc3\xaf\xbc\xe2\x18\x08\xe4&)\x1c\xd3\x83\x95%\xde\x9f$\xca\xd8)\x89\x94\x0b\xd3oBB20\xb2E\xb4$v4e\xdb\x8f\x96\xefv\x94~\xa8/\nau\x15\xd7\x8f\xf0\x9ck\xd0\x85\xe6\x99\xb0h\xae}R\x87_\x13%\x1f{\xb2\x8b\x10\x80\xf3\xd0\xb6{\xb3\xf2\xc9FU\xbd4\x08t\xae\xb9b\x03I\x00o\xe4\xe2\xc49^SlPT\x84\x8fwTu\xf2\x1e\x9f\xc8o\x0e\xd4\x04\x90_>\xb7\x9ck\x90\xdehB\x92;QD\xab\xf6\xfbnfKp\xc0,#!\xe3qC\xbb}z f>\x8d\xe9\xb8J\xdb\xa9\xc6\x1e\xca\x81Xt\x99\xeeF\xf7Q\xee\r\xaaP\xe2\xe0\xab%\x0cq\x97d\xb2\x06\xed\x9dU48e\x1e\xb8;\xea\xec\xc5[\xbc*\x87\xd0\xb8\xdccbg7\xdf\xe45s\xb1\xe2\x88\xe4\x00\x96\x9a\xc5zwQqX(\xb8\x7fE!\xdfM6\x94\xf2\x17\\\xd6@\x8f\xc0\xa2\xfcP\x1c\xb7\x06\x08\xadQ\x11\xcc\xe1\xfdV\xfc\xdd{\x80((!\xf2\xb5\x8f\xc2\xef\xf4\r\x06\xe6b==\xb48\x06p\xe6\x95(\xe96\x89\xcb\xf9\xf8\xc4\xd5@:\xe5\xd9\xf2\x9c{\xc4A\x82j\x9a\x18\xce$|\xc6\xaf.\xe9u\xfbD\xd6\xb9\x06\xc5\x00?T\xf8\x84a\xdd\x87p\xa4\n\x8d\x7f\xcb\xf9\x7f\r\xd6\x02s(\xa3o\x9a*\xdc\xf4=\\c vw\xbd]\x84\x17G\\j\x1a\x00\x00#{O\x10$60\x9c9\xf7\xbd(\x05\xe6O_\xef\xd3\x03\x04\x19\xc2\xd1K\n\xb9\xfd\xd0\x0b\xbf\x06YJ\x08C\xce\xe0O\xb1\xf1u\xfb\x84\xe2n\x86\x97\x9b?\xa9\xd3\xfb\x18\x80--\x13\xd1\xfdQm\xdc{\x10\xb1\xc3\x8b\x02H\x93\xbe\x9d\xa1\x07\xd9\x07U\x81\x9a\xf9\\\x07\r\x92 \xa8\xe8\x04\xeb\xaf\xec\xe8\xd3C\x15\xd1\xf7e\xb5\x92\xad\xcd\x06n|4h\x84\x8bawY\x7f3\x1e9+\xb7\xe1\\\x13\x97*\x7f\xebq`\xf4\tT6 P\x19\x7f\xe3\xb1\xd44\xd8\xd8\xe6\\\xea\xdd\x14U\xdcJ\xaa\x07J\x1a\xaf\x06\xd7f\xe4\xff6h\xe92\xa1\xe0.:\xe7a\xc6O,b5\x94\xb3\xcf\xbf\x9f\x05\xf2\xe9Aj\xcbC\x02|\x90\xe0\xfd\xc2M\xb7\x06\x85\xc0<\x9a\x03\x1fWn\xc6\x06\xd4U\rc\xc0n_O\xed\xd6\xa0RW\xd0\x84\xf1N\xf5\xbf\r\xae\x83/|\xb5\xb1@\x85\x95d\x90\xd0\x160H\r"\xae$=\xe0H\x82\xc5@\xf9y\xc4#G\x83D\x11\xdc\x8b\xba_\x93c\x9e\xa1A\xdbU?\xde"d@<QLsN\x83O\xaf#\x85\xecV\x92t\xbe\x10u\xba\x06o\x98\x9c[\x03\x9e\xdc&\xe2\x90\x83=p\xeb\x80_\x91T;YH\x8c\x7f}\xde\xef:\x88y\n\x0fL\x96\xd8\xad~\xf3\xd7\xa0B\xc8*\xa9\x8dq\x8c\x9c0\x86J)\xad\xa8\x801\x1bk\\\x87n\x0c\x12\x97wd\xa0\xb7\xf4\x9f\x06\xa2<\x9c\xa2\x02nu\xc6\x85b\x90\xb20\x94\x85\xb9\x95\xfc|z\xe0\xdb\xc9\xaaH\xeaGe\xd8\xcd\x02zI\xe2nV\x8co\x10\xacG\x0f\xb2\x13_\x88\x04\x8e\x9fU|k\x80\x8e\x109\x84\xb6\x8e\x7f\xe1V\x92\xe2J\xe1\\\x04\x03[_\x1b\xe6>\x06\xa1v\xb2\xe5\xf5\xea\xe3w\xc1 \x87H2\xc1\xcd\xac\xf5\xb8\xa3\x18$\x01\xcc&D\xae\xd9\xb4\xf7Y\\v\xd4\xc0> 3(~\xc6\xaf\xe1}k@\x81\x0681\xee\xf2^\xe2 \x91\x9bM\xaad\x19"$|\xdc\x0f\x90\x964\xd5\xebI\x8f5?\xb6\x1b\xcc\xe2\x12z\x01r\xa7\xf9]\xea\xdb\'\x06\xa1MA4\xeba$s\r\x16\xa4g\x98\xc3\x82?\xf5\x1cwS\x12<\xb0\x9dm\xd5\xca\xa5\xa7y\xb0\xecv\x03P\x07_\xd0\x8a\x07\x86\x06\x10\xaa\x15\x95\x8a\x9e\x02\xae\xfbBI,\x15L\xce2\xbd\xe6\x1fw\xf4m\x90\x08_\\\x07\xa6\xb2\xa0\xfd1\xc8\xfd\x06A\x81\x96<\x07\xa6\xe7\x12\x07\t\xc8\xd5\xecI\x95\xc2|\xaf\xe2_\x0f\x90\xf9\xa8\xe2O\t\xa1\x1f\xa8\xef\xd7\x03J\xe9P\xd7\xc1\x9a\xd6K<\xd5\x8axg\x858\xb8\x05WyLs+\x064\xa7\xa8\x89\xae\xc9\xf48\xcd\r)\x81\x84\xd6\xb8\xc3\xeaOl\xdd\x1a\x18\xdb0\x81\x05\xb8j0\x8bs\xe8A|\xc5\xaa3\x91\x96\xd7\xdf/\xa7vk\xb0IqdB\x80\xc3tio\xeb\xf06&\xae"#gJ\xd1\xd9\xaf\x83Q"O\x13uBu\xbe\xc4\xa5\xa6A\x81\xa3\x8a\x06\xb3\xff}c \xdfY\x88\xe2\xf2\x8fTr\xd1\x0f\'^\xe6\x80<\x91\xabo\xa6]\xb5~\x08\xed_\x03\xaa&Z\xb739\x1f7\x8c\x98\x9f-@Q\xf0#\xf2\x8e\xeb\x90\x8d\xd3\xed24EqWj\\\x87\xac\x0c\xf1\xecM\xf8\xa8<\xc2\x83\xf2\xb6j\x1a\\\x13\x1d\xda_\xad\xdcw\x90"F\xa8\xed\xa3\x01\xfa\xe5\x02}\xdd\x1b\xf0(S\x9fU\xcb_\xabq\xbb\x89\xf4R\x87\x96.\xe3\xb7\x1c\x14\xc7\xbc\x8f\xa1Ht\x1e[\x8e\xad\x98?bg\xd7\x03uv&3\x9a\x1e\x9b\xa5\x06\x94g\xcb\xe0\xfa+5N\xb3J&\x8d\xa0Y\x11\xf5\xca\x8c\xd3\xac\xc2\xc1t\xd2\xd9@n~\xd5v\xbf\x06b\xe7o\xf0P\xd6\x83\xc9)\xf7iZA\xc2TX\xbe\x9e\x9aAw\xaa\xeb\x1boqn\x11\x87\x90\\\x8b\x9b\x85\xda\x11\x15p[\'\xaa\xac\x15g\x01\xe5+\x95\x8d\xdb\xf2\x18\xbf\xe2\xca\xcf\'8\x8b(\x1d\x8b\xca\xef\xc8)\xba\xcdR\t9\xcc\xb4@\x14\x93ix\xb9\xcd\xe2\x13i\x89N\xb0\x98\xe6@8\xd5\xfa\x049\x10\xa3\xd2\x7fX \xe0\xcc\x930&/c\x04\x8e\xe6\x81\x1aPOP\xaf[\xbfKM4\xcc\x02.\xaf\xa2\xd2\x86.\x86\x89\x1c\x97\xbaC\xd9&\x86><\xf7\xf1-\xb7y\xff\x1a\xd4\xc1\xeb_\x045\xe9\xf1\xd8\xabX\xa6\xa9 \xc9T\xa7\xe3\'\xacA1\xc96\xea\xd8\x7f\x94#\x9fO\x0cJ~L3\x1a8y+q\x0c\xea\x01\xdd\n\x13\x95\xde+.\x14\x1e\x1a`w\xf8\x1f\x00\xe4\x7f+\xfe~\r\xae+\x98\xb2cK\xef\xf7\xc7 \xe9\x01\xb2t\x1a\x10v\x1eq\x90\xf4\x80+\'\x18\xd4\xfcIt\xbd\x7f\r\xae\x87dTQ\x85_W\xcc\x88\xe6\x81\xb4\x8a\x12\xb2V\x97C6N\xba\xca\r\x92\x06\xdc\xf7\xf4\x90\x9b\xb9\x93%\xf40Q\xf9\xc2d\x851<\xc7A\xeaY\\_6\xf2<\xe3\x91\xa3\xb0\x91\xe8i\x91\x16j\xf9\xa2@_\xbf\x06\x13\xc3\xe1\xfa\xe9\xe1*\xddh\r>\x9f\xd8*.EVr\xa1b\x93z\xf8DIo\xca\x8e`\x01\x03\xec\xbaJ\x0b\x9f\x10-\xd2e\x1c\\\xbfI\xde\xee\x9f]\xfdYI\xd8\xc08\xee\x92\xbe\x85s\xfc\x1b]\xfc\xf4\x901\x97\xc5\xff\xc0\x8b4~\n\xbf\x9f\x1e\x84#\xcd*\xdf\xa6\xbe;\xc7\xb7\x9b\x1e@\xe2\x83\x02]\xc0#\xe3\x15$.\xb3\xaa\x82_\x18\x87~\x86\xd6\xb7A\x11q\x8cR\x87\x8a\xe4DK\x0c./\x9e\xeeN\x92a\xdf\x88|\xbf\x83,o\x15\xb2\xac\xae\xd7o|\x83\x87\xdfi\x96\xb7\xa4V\xa04\xa4P\xfc\x11\xe2(\xf5MN~a\xb2\x82L\x1e;~\xa2\xbeE\xe2s\xf8\x17\xf7O\xab\xe8\xd7\x03\x879\xabL\x95\x1fV\xd8n\x88\xb6\xae\x0b\xa4\x99\xc9\x8a2S<rEh\x96\xaa\x95\x84`\xaa\x04\xb3\x99\x06\x15\xba\xd1e\x85\xf07}\xbd\xdf\'\xea0\xa2\x0cE\x19w|\xdc\x0b \x15\xaa\t\xb34\xac\xfeV\x8e\xd3\xec\xa2\xb6DMuQ\xac\xfa\x83\x05\xdez\x10\x8e\x1e\x06\x85\xf9t\xed\xd5\xc3\xf5\x93\xd3\x8f7\x89\xfd,\xbc8\x85\x97\x064K\x17>\xaa\xe5\xc7\xa1e\x0f\xaa\xc4J\xc0\xba\x8f\x1f\xe5\xc8\xaf\x87J\x84C\x86\xf7<\xaa\xf4\xee\xc8\x01\xad@\xd8~\xaa&(\xfd\xb4\xab>\r(\xa2\x13R\xc4\xea\xbb\x1f>/\x1c\xc1\xc0]L\xa9\xb0\xfd})\x05^\xbf\x06\x93\xaa\xcavz\xf8*\xba~\x1b\xa8\x80\xab\x08\xdb\xac\x9f\xde\x8e\x0b\x85\xe9\x0eklS\xd9\xd1z\x04(\xe8A\n\x9f\xdd\xa8\x15Z\x8f\xd3\xdcV\xd7\xac\x00\xe6>\xf9,\xb7\xd4\xfb\x8d\xec\x1c5\x0f@\xff\xed\xc7{\x1f\x03H\x1aT\xe3N\x05G\xaf\xd1\xe8\xadI\\f\x8a\x91R\xfe\xbc\xe3\xd3\xcc\xedFv\x96\xb4\x1d\n\xe0\xdbmwV\x83\x02x3\xa1\x95\xdc\x14\xd8\x0e\r\x92\x91\xd8\\\x8f:t\xc4\xb3\xdeM\x94w\xd6\x18*\xd7\x1b<\xff_]\xfbzkP \xd1\xcd\xa0\xfa,$\xfel\xb0\x84\xb4\x13\x82\xa2\xaf\xc3\xd3\xfb=rY\xbbItr\x0b\x9c\xd0\x0e7l\xb9\xf70\xdfe\x183\x1d\t\x8e\xbaW\xfc\x04\xa1\rX\x9d\xa0\x97\\\x87\x07\xa3\xde\xa6\xc9\xa1E\xc8\xb8\xc3G\x8a\xfe\xec\xb8\x9f\xea\xd3\xc3Z\x92;\x81\xbam~\x83\xc9\xdf\x1e$\xcaP\xed\xd8\xe7\xbb"\xfc\xa7\x07R\x03@\xd1\x9a\x92\xf2\xdd=Iok \x81\x10\xd1\xf8\xf7\xbb\x9a\xc9\xe7\x13 \xcc\x92\xd8\x967%\x81)\xc5O\xb4\xd7\xe65\xbb\x9e\xa4\xdd\xa0\x03\xaa\xb7\x0b\xe4m=,*\x82\xb9\xedI\r|m\xda\xef\x18\x00\xf3a.\'\xb1\r\x8fv\xdf\x8b\xd3\xc3\xa0\x00\xa5e\xcbF\xb5v{\xfd\xd5\x83\xea\xdb\xb31\xf5\x11\x9f/q\x16$\xc2y\xfc?\xc4\xef;\xce\x02\xf07\xb2\xf5\x06,\x1c_\xf6\xa7\xef\x18H:b\xd2\xc2bQ\x8e\x02\x97\x1b\x03G\xed\xfae\xe15\x93"\xf1\x91\xde\xac\'\x89\xf0\xc3T9\x1eu\x9e\x8f\x95,o\x0cn~\xb4\x84z\xea|\xac\xa4\x81T(\xa1G9"\x04r\xb3q`By*\t\x1e\xf0\x85\x8f\xed\xcev\x05S\xf8\x0b\x8f\xad\x0f\xd4d\xa3\xd9$\xaav\xd43\x97\xbbi\xdf\xa7A\x1aJO4EQv\x1c\x83\x9e\x01=\x07\xa4i\x86;\xb4\xef|\xf4\x16\xa7\x80S\xac\xc7\xf2\x01\xccl\xd4\x8e\x84\xa3\xa8\xb6k\x1f\xe5\x087\x06\x85>AF\xc8!5N\x92\xfb\x18\xb2*\xbb\xa6\xf2\x9bh\x80\xee\x16\xc6@\x03\xdc\x86\xab\'\xae\xec9W\x18\x03\r\xc8W\xa1\xbfymV\xdd)\x8c!\x8b\x9b\xa6\x08\x93#%\xf4\xc7\x18\x16\xbc\x07\xa6\x03r\x1d\xfb\xf4K6}z\xb8\x1aL\t.\x9aR\xe1O\xd2\xf13H\xf8@$\x0b\xa7\x80\x95)\xf4\xb9A\xe2\xdb$qXqW\xcf/\xda\xed\xfe\x89\x9d\xa4\x01Z\xc5 \xd1\xff3\x86\x02Q\xf1\xb2\xf30\xe2n\xb2IB\xc3\x0e\xd1\xa6\x99S<\xeec\x98\x90\x9e\xa1\xcd%\xaa\x8d\x9eG\x1c\x83\x8aC\xa4\xa8B\x1a7MgG\xd9\':\xc1\x11\x08K\x89\x89}Y\x0bn=t\xf1\x10\x1bnp\xfc\xaa\x06>\x0bE\xb9r\x15\x8b&B|y\xc5\x0bD\x0e\x18\xf8\x86"\xfc\xa4-\x94\x9b\xe6\x80;\xba*\xa8\x8e&j\x1d\xe1\xa6\x15\xa92\xe4,@\x98!\x87\xddq\x9a\xf4\xd0\x8f\xfcM\x16\x849\xccb\x88:\xfe\xba\xc5\x14^\xc8\xad\xc6Y\x0c4\xd4!\x03\x86p\xebP\xd0\xd4\xd0C\x82_W\xec\x89\xf3/\xe5\xff\xcd\x02CK\xfar\xfb\'\x19\xffm\x80\x18\x01i\xe8dR]3>(\xe2\xaf\x96Em\xdc\xea_\r\x8e\xef\x18\xba\xa0\xech6\x89\xd6 \xef8\xcd.\xd2u\xe5\x92\x90\\\xc9)NSo\x16A\x0e|\xbd\xfd\x97J\x9cf\x97\xb4\x04\xc9\xc7\xbd> \xae8\x8b\x8eR\x12=$\xfd\x88\x7f\r\xd4\x03v5y\\\x03\xe4\xf7\xc7\x1dE\xf4@\xbc\xb3SvTu\x0buz\xa8\xa0\xfa\xd0\xa6\x81\xb7t<.\x10\xf1\xf3\x82\xbd\x92\x15d\x99\xe2\x1az\x18\xdd^^`P\xe3\xf1\xdb4\x8b|UT\x13\x81\xfe\xe7\xf0\xa0|B=\xf88\\\xc5\xee\x13/k0\x8e\x18\xa4\xe0\xa4\xbb\xc7YT\x01\x86\xca5\xfa"*\xed\x11g\x01_s\x16q\x0cAT\xe3\xb7\xef\xbe\x07\xe9\x8f^\xbfI \xadm\xe58\x0b\x18\x8f%h\xaf\xf2\xc42J\x9c\x05a\xb7"\xa3\x17\xd8p\xf3\xa1\xe0\xd3\x80B\xf8\xcb\xf2\xe0\xd5[\xb9\xfd\xa7\x07\x01@X\xa8v\xf8@z\x18\x83\xc0Y\x14\xd5\xd5;\xce\xfc\xd3C\xc6K\xdc\n\x0e \x1c\xb1\x1e=\xd0\x80\xec\xc2e\xc3\xf0l\xacu\xcb\x80\x9c\x1e.\xcb\x9d\xd7\x8a\x88\x96\x04\xcf\xc3v\xd3\xc3\xdc\x8a\xa2@n\x94\x1e\xf7C\x16l8+\x0e#\xfd\xbcx&\xf9\x04jF\xfd\x14\xdd\xd6\xb8\x0e\x90l[0\x19>\x0cs\x1f\xdc,@`rQ.\x85\x17\xc6\x97-\xf0\xde\x83n\x18\xe0?\xb80\xd1\xe8\xd5\'\xf2\xec\x16f9.\xcc\x88\x9f :\xb0\xa4V\x90\xc6\xe3\xb6\x07r\x83$\x84\xae\xc1\xf5W\xe3,\xc0&m]\x80\xb2\x06\xfb\x8fX\xe94x+\x90\x8d\x96\xabI\xa5\xaf\x1afA\xe4?\x01\x8c\x84\xab\x07\xfb \xfb\xbd\xf8\xf4p\x9dk\x18\x7f\xafw3\x0c\xd248 \x1d\x00i\x95\x87\xf9z\xf7\xbd\xd0 \xd1L\xc8\xca\xff?\xf7B<Z\x12|\x10\xfa\xb1\xf4\xc7,D\x13F\x0cG\xbc\xcd\xf9G\xdc\xfa\xebac\xe5\\\xbf\xa8\t\x88\xa9\xcd8\x8b\xab\x01U\xe8#\xeb\xe5]\xa3\xc7A\x8a\xf2\x15\xca\xa1\x17l\x17;\xc7\x9f\xdek\x9a\xb8\x15\xb1 \xcev\xbd\xa7\'>\r>l`,x\xdbq\x0c\x80\x96\xa6\x98\xfa*\x0c\xf29\xdd3\x83\xf9d\xc4\x10"\xdcF\xe4\x9b\xef\x01\xabO\x0f\x10;#\xbf\xab:\xd6\xf8$\xbd\xe4>\xc9\xad\x86\xc7\xfb\x87]\xfc\x0e\x12`!g2\x99\x86W\xe9q\xa9i\xa0X\x8eh\xdb\x7f\x95\xf2\xf7\x1ej\x031(\xee\xe8\xdd\x82\xc1\xa9\x1e*B E\x8eysa\x96\xef\'\xea\xd2\x89\x82Dw\xc6\x1f\xaf>\x01\xfdSSMP~6\x00\xc3\x99\xc4\xcbJ\x95v\xee\xc5\xdbQ\xc2\x91\x02k\xc0)\xccP\xb7\xcd\xf0\xdb\xa4\x07!\xf2\x93\xf4\x92\xc6s\xa9;\xbf\x8b\xac\x1ck\xf9\x10\xe9\xd4\xd8\x80\x08\x86r\x8c\x7f\xb3\xdc\xa1\x05\x9f\x06\x1c(e\'\xd7)\xdf\x8e\x834\xeaJ\xc9t\xcf9\x82c.\xad"b\xa8\x80=\xb7\xc0\xe0a\xa9aV\x91P\x90\xa4\xa1[{\xfcxi\xb0\x84\xeaA\xe8\xfc\x97|\xfc~\x82\x06\xb8\x81I\xe1\xe8\x92\xe2\xb3\xa8\x06X\xffC4\x0f&\x8f5c\x03\xc5W_\x1b\xe0\xcd\xca\xfe\x96\xd3\x18\x86\xf0\xe1\xd7E\n\xbf\xfdc\xb3\xac\x81\x9d\xc9!\xb2\n\x17\xc1P\xed\xc3\xf5g\xc8)B\xd1b\x01\xab\x1a\x1a\xf4\xad\xa8\x1ad\xe3\xbd\xb6\xb8\x9b4\x00P\x0b\x14\x8b\xe4B\x8c`P\x1c1\x92%Y\xbe\x94en\x1d\xf4\t~S/)}\xa6\xf9\xbfO\x08\xe0ADk=\x9f$\xf5@\xf4#\x99@\xe7\xc3\xcfB\x04\x10\x82\x18\xf2\xfep\x0f8\xa4\x99>\x81>\xd0\x14\xfb6p\x97\xe2\\\x98\xb7\xf5\xb0\xc9\xebU\xd3t\x0b\x18\x8c\xd3\x03$\xa0\xd0\\(S\x94\xfe\xd3\x80|\x1e\x99b\x92\xf2y\xc4\xed\xe6\x13\x10\xd3\x9a\\\xfb\xc8;n7Z\x87I\x8c\xf0d\xed\xd3~l\xb7\x18\xd1\xf1\xbcI\x19\x1d\xb2\x0e\xf7\xc3\xc92\x0b\x80\xbb\xa0)\x9f\x1c6\xe9\x9d\x0f\x89\xaeN\x82\x14~\xf7x\x9c\x07q/P\xa6\xaeA\x1a\x97\x97\xdbMI{R\xc3bF_\x0c\x9aY\x0fK\xaf?\xb5Ay\xa7\xb8\x0e\xf4\x00\xb1\xe2P-\xedz\x1e{\xe9%%\xd2\x97*hK\xb1\x01%\x1e\x05\xca\xb5\xad\x10\xe0\x88\xde\x81\xd5\x80p\x9b[\x06\xe4W\xe9\xf6\x19\xa4\xf5`c\xe0\x17:\x1e\x0b\xa5\x1e\x96\xb1\xd3\x97\xf1\xe7\x93\x8f\x9f\x06\x18Zp\xec\x93\xe0hq\x9a|\x02> N\xf5\xb5\xd6s\xffg\x16\x95\xc0B7\x13%\x9a\xcd\xc6\xffP\xf0\x13\x95\xbf\xb8\t\x01\xdc\x1a4\xe1\xe5\xc5\x1b4j<\x93Vn\xc3\x7f\xa9\xce\xbb\xac\x1a\xa6i\x9b\x05\x95\xafd\x88\xc7\x8a\xd3\xa4A\xa3\x88|\x89\x8e\xb7<\xdeM5\x10\xcf0\xca\xcf\'z0\xc3\'\x1a\x95YS\xc0\xc2\xfex/\xecDQ\xfa-1\xe5\xb1\x1e\xeb \x9df$+\x95\x00M9\xc7u(\x102\n@\x06:\xf8&\x14\xe2\xee\x07\xa9\xbaP\xe0\xb8\x9e\xeb@\r-e4\x97\x91\x83\x86\xf6\x1cq\x1d\xf4\xeb\x16\xddG#\x9a\x94K\x9c\xa6D\xb5I"\x19\'j\n\xd1f\x9bE\x95\x18"EC{Gw\x92\x1e\xa4\xcb}\xfd\xfc\xf7\xa7\xf4)\xae\x035\r)[z\xa2Ds\xf1-\x06\xcb.\xe4\x00Ox*q\xa9\xb9\xab7E\x83fp\xb6{\xa8\xe7s\xd3^\xbfM\xb1\x89&\xe1\xe1\x82\x15d\xcf\xc1\xee\xba\x8aI\xb2\x04\x7f\xd3j\xe5\xa0\x9fE?\x8a\x92\xe1\xc7^\xe89\x00\xf0s\x12=#\xee\x85n{\xd8\xe7\xc9\x08\x1dE\x958\x8b\xcb\xf6\xb7,-\x90\xbb\xff\xad\xc3 :\xc2\x934\x14e\x0c\r(\xdf\x966\xd5k\xa7"\xc7\xd4\xdf\xb4<\xcd\xab4\xd3)\xce\xa7\x10\xdeM\x93\x97\x17\xd3"\xeb\xbdh3>\x8bf?\xa03\xfa\x02V\xbc\xf7\xfc_\x03\xf0\xc2Ei\x8a\xb5w\xb8@\xf4\xb8\x83\xbe\x98\x8a\xba?\x1fw\x1b\x83\xee\xea%\xd1\x96\x11\x0f\x8c\x04t\xb0^x\xdc\xae\xdf\xe6\x8a\r:\xdcM\x83\x142\xb9\xfb=\xa2S\xac\x9a @\xe0R\x97=\x05\x1a\xee<\x10\x879\x18o\xf2\x7f;\x1a{287Ht\xeb!\xd7\xb8\xd4\xb0\x89N\xc3.V\xb0\xe0\xf9\xf9\x89R\x0cH\x86\x87\xdfRta\xa4\x19-\x11u\xd4\x1b\xae_\xe0\x88\x0b\xc5_v]\xe2`\x13~\xf0\xe9\xd7\xcd\xae\x06\x08\xc2\x15\xf45\xb4b\x83\n`.\xe9\xf5o\xb5\x04\x07D\xe5\xbaY\x18\xef\xa5\xe8\xc1\x88\xeb\x80\xe9\x9e\x14\xb0\x02\x17\x93\xfa\xff\xc6P9K\xd7]\x8d\xab\x97\x1e\xb30\x07\x84#\xb7\xa4\xf3\xfd\xb8\x8aU\xfa\x84\xd4\x9aR$\xa9\xa7\xb8\xddC*\x1e\xc0~\x98K\x9d=.5\x9e\xda\x16\xe8\x99B\xd7\x9bT\xd9\xafA\xe7U\x1f\xd2^8\xachn\x1d\x88\x91\x16#\xb1a%\x1fN1\r\xc0F\x03v\xa5BrG\xdf\x9f1\x90\xb5\'\xcaJ\x86\xe0yh\t\xe4\x92\x12\xb7\x90\xd7.!\xa0\xadO\x14\xd3\xe7U\xe9\xf4\xf3\xe5]r\xa7y\x9a\xa7\x12\xa01=!\xaf\x99\xfc\xecqH\xbf| \xaf\x9b\xcf\x9b\x94$Q\xf4\xc0\xee\xa8\x1a>\x91I\xd3.\xb1\x91\xa7\xfa\xd8\xee\xeb7\x89?-\xce`\x94>\x1f?\x7f>Q%\x19O\xdd\x7f\xee\xf5\x7f\xb3\xc0\xae\xe6qC\xdf\xfa\xf1n\x12=\xe0\xb5\x12\xca+y\xb4\xfc\'\x82q\xfd\xbc\x87\xa0hP\'\xc4\xe8\xe2\xdb\xd0~XA\x88\xbb4\x17\xc9\xf9\x06(P\xc7$\x90[\xf2\x0f\xccv\xffD\xaa\xb0\x1d\xbe\xc0i\xa7\x91\xe3:\xd0\xa0H\xcf\x1d\xc3\xd5\xea\xd4\xdc:(\x8a2\xcf,\xf2\xdf\x88\xd3$\xd4\xa3\xf0\x01!@\xe5k\xfe\xd7`\x1c\\Pi\x16f\xb9MS\xc1\xa2\xb2\xe4\xc2pc\xcf\x1e\xc3\x0b\n7\x81)\xb0*\x8a\xbf\x15\xa7i\x9f\xd8M\xb6\\o>\xe7\xfe\rX-\x83G\xc2\x87Q\x83wp\xc60\x9a\r\xb2\x1an\xd0\xcd\x82\n/\x9e\x92\xa3\xba\xdcR\x9c\x85"{pe\xbc\xb6$\x1dw\x9c\x05\r\x86p\x83*\x8e\xa8\xf1\x8e\xb2\xe8\xe2\xb0\xa5\xde\x87\x93\xa4\x86O\\\xff\xa3\xe4\x82\xd255\xceB\x01\xcc.\xe4!\xc0\xa0\xfa\x9fY\xa0;\xa9\xa0\x19\x17\xc9\x8c\xb6\xbd\x82\xa8\xe0\x01A\xc5\xd6\x13\xc9\xa9\xa1\x81\xdcM.s\xaa\xcc\x86\xbf\xc4\x14\x86E\x1ekY\x18\xf6G\xf4}\xef\x01\xc6VR\x87H/\xc4\xa0\xba\x05\x93\xb9\x83\x8ba\x94\xd2\nW1\x08u\xccj\xc0\tT\xca\xcf\xf0nZ(\x18N\x05\xd0\xd1\xe9\x90"\xde_=\x02\xda\xe8\xca\xf1\xf2RS3\xe3\x05B\x03Xe\x01\xcep?\x94\xc7 \xab \x16e\xe0\xe2\xd7CQ\xe5\xf6\x02{\x1ap\xc6\x94\x8a\xc7\xcc\xd1\x9d\x14\xb8q(CJ\x0c\xa1\xf5\xe8\xf3\x92\xbf\xe0j\xa1\xae\x19\x16\xeeGt\x91\x06\xe89\xc0\xedF\xa5\xf8\xf3\x97\xa5\x12\x8f.\xf6H\xa4\x17z\x8b\x83$\x7f!|\x87*\x82\xcb\x8ao\x96\xb20\x94\x99%\x93K\xcb\xc9\xa7\x8a,\x0bS-\xc4!\xd1\xa3u\x07\xfd~\x92M\x07\xba\xcc5\xb8{<\xd5\x12KM\xb2i\x01Z>\x02\x14\xcag\t\xbe\x85\xff\x9d\r\x9a\xe8\xc60T\xb8\x95u\x05\xd5\x03\x0bt\xe7AY9$\xfa\xc8\x18\x03\xe2\xf4\xa9\x0150\xa2\x1c\xe0\x917\xd8\x8f\xfb\x04\xe1\x83d\xbcb\xbb\xc5i\x8a\x1f\xe7`r\xd6\x11:\xef\xf71(\x88Z\xe4>@\x94\xb1R0\xfe\x95\xdf\\\x82f\nv?\xe3\xdbM\x83\xbc$D\x08\xd3\xaf1\xf5\xb9\xed\xa6ra\x9b\xfa6Q\x94\xafS\xfc\xba\'\xa3\tL\x1a\xbdd\xfa\x8a\x08\xbf\x7f\xa9\xe4\x02?\x0c\x191\x08\x8dWt\xed\xb3\x18n\x0b\x01\xfd\x06\xe2\xbd\xe6\xb8\x17\x10\xc84\x19{\xd8\x0f}\x8e\xb8\xdd\xa0\x16\x9a\xc5\x82\xe6\xa7\xea\xd0\x9dI\x82\xc8C\x80\x99\xa1;l\xc7\x85\x02\xd2\x9f$\xad!\x91\xd0\xb1\xe2\xef\x82\x06\x961\xa7\x90m\xce\x19\x17JE\x01P\xc3+\xad\xdfK4\xf6h@\xe0_\xe8GX`\xe2U\x0c\xf6\x80\xf8e6N\x12\xc3\xa2\xdcg\x01\xa4`-\xdd\x8f\x98j\xf9\xcb\xf4\xfb\xba\x01$(\x1e%\xa8N\x99I+a\x164XY\xf0\x06`R7\xf5\xed[\x0f\xd2\xc4\xce\n\xaa\x97\x1c\x8f=\x990 \xbd\xc3(&\xf2\x98q\x0c\x00E \xa1\xb0\xca\xe8\xbeR\x1cC6\xa2\xef|\x08\x01z\x8bc\xa0j@\x0c\x19b,\\e\xc6\x85\x12\xcak(\xb90>\\\xe2\xf3\xde\xa0\x18\xaf=,\xbb\xab\x1c\x8a\xaa\xfb\xcf\x9fg\xa0I\x00C\\\xfbe\xc6#G\x0f\xdd\x0eJU\xc1\xfcc\x1d\x8a\xd8\x02Y\xe2\xcbu\xb8\x9e\xcd\x00=\x02\xd53\x01\xbb\xb7\xa98\xcc\xda\xd1<\x10.\xa8\x8b\xf0\x1c\xe0P-!\xaf\'\xe8\xd1\x82[\x01$\tI\xd8\x12\x07I\xc1\x12\nB\xc6\xccf\xcc\x8d\xf7_7r\xabi\x94j7\xcc\xb2*\xd4r\x1f\x83\xb4/\x07\x96\x87B\xe2\xe9\xb1\x9b\xcd\x80\xc7\x82\xde\x90\x9c{\xec\x05V\xe0&bG\x83\xfe\xd7\xe3M\x0bN\x0c\xda\x02J\xc8/K\xac\xce\x12\xc7\xa0\x9c{\x16W07vnq\x0c4\x80\xb6}\x18\x93gJq\x0c\xe4/\xb2QT\xe1F\xcd\x19\x97Z\x19b\xb1\xe4\x11\xb77\xaf\xd9-5,\xc3\xa0\xbcP\xa6\xdbG\xdd\xc6-\xb5D\x00\x9bt\x82@\x81\xd6\xc7\x18\x18\\W\x91\x0c\x12w\xe5qO^\xa7x\x94\xa4\\{\x83h\xab\xd6x\xa2\xae\xfb\x91J\x98l\x00\xec\xd6\x1e\xe7a\xbe\xc9\xf7m\xdcj \xfd?\xb6\x9fO\x0fK\x9c,E\x05\\\xd4%<\xa6\xb9\xbe\xdcU@\xd6\xe6|\xfc\xf4\xd6\x9b\xc7\xa0\x0b 0\x8f\xb7\xe8\xa6\xb9\x14f\x91y\xa0\xd9\xc6\x9b\xf6:\xc5\x05+\x0f\x86\x99\r;s\x8dc\xc0C\x11-\x9c\xf4\x9aWD\x1e\xaa\x81\x04\xcc\xaf\xa5\xc6\xd0z<\xee\x05;r\x14\xc3\xe4\x94\x93\x84\xbd\x1f90\x9c\xab\xa9Vn\xea\xc2\r\x90\x1b5\xc8x\x0f\xc9P=%\x00,\xdf\xeaa\xe9\xd5\x9f\x94\'\xf4\xfbn\xbe\x8bAU\xaf\x0e\xc64\x91\xf12\x1d\xb8\xb1\xd0\x03h\xd8\n\'\t\xc5\x05\x1e%N\x0f\xd7,\xc8\xbe`\r\x13]l\xbe\xa6\xb8\xd8Jb`\t\xe5D(\xa4\xddW\xb2h/:\x95\x9d{(\x9d\xbd}\x9c\xb6h\xbb\x1b\x07b\x90:L\x07a\xe5>!\xc2\x14i\x99)V<f\xfc\xc4$+W\xb9\x1f\xf8\xe9\xa5\x15\xd7\x01\xfd\x8fJ|b\xeb*^\x1e\x1ei= \xae[\xc5o\x9fN\xaa\xc8\xad\xc3\x10B=\x89\t<\x1f\x12\xfez\x1f\xc3P\x94\xb9T\xa3\xd9\xb4\xaa\xc3y\xff\xc4xw\x91\x85.\xe9\x1d\xb4\x92\xe2\'\xfa[\x85\x91D\x93\xc4\xf8\xe9\x8aL\xd5\x80\xf8\xa4\xeaW\xab\x8aj\x1cN\xac\xe8\x86\x91\x84\xc0.B\x1e\xee\x95\xe2\x18\xba\x88:!KE\x0e\xa9\xfb\x02\xae\xa2\x8b\xb4\tQ8T\xce\xbfZ\x8e\x9f\xe0\xb5\x03\x06\xd2\xc5\xcd\xd2\xe6\x8cK-6\xf6$\xc2\xd2\xfd\x99\xa6[j>\x01F\xd5\xe8\xe3\x8cH\xc7\x8dAd\xa9\x02o\xf1\xae\x8c\xe9\x8c\xde\xa2\'i\xf1\xf1\xbe\xec2\x1f\x8f\xcdR\x03n\x08\x1eX@\xdeq\xb3\x14w \xc5\xf3"\x028\\\xaa\xe84X\x94\xb8\xf0\xd3\x03\xb7\xdf\x1d\xea\xaf\xe8a\x1d\xc9\x8am1+\xfd%\xa6Y\x08\xbbY\x84^\xe0\xe0\xa4\x1dW\x12\xe5)\xcc\x1f\xb4\xd4\xe1\x91y\xac$4\xc4\x94~\x81\xe2\xd8\xa7\xda\xae\xfa\x1e:\x82\x8b\xdcr\xfb#~7\xee\r\xa8\x0cg\x90\x9cn\xe8\xd5\xda\xb3\x81\xea;1Y\xdb\x87\xf9y\xdeg\x01\'\t&\xab\x85\x1f\x8d\x9b\xa5\xdc\x07\xa9*;\xa1\xa3\xc1j\xac\xe7\xfd\x90\xf9e-\xe9\xeb\t\xe3\xdd\xe2B%\xaa\'\x96D\x00\x11\x9f.)n7\x91\xcd.\x85\x1d*\x9b|\xa9\xec\xfb4\x00:\x01wS\xbd\x8b\x95|\x07\x89\x9e\x1a}g\xd3\x7fH\x8f\x95$\x19_\xe5\xb9C\x1f7\\\x8d\xd8\xa7\x01\xe8N\xdenL\x19O\x18Rd6/\x9c]xYAP\xec\x16\xb6\x9b\xd2\'\xc0\x17\xd9\xc8|\xac\xc8\xf4>H\x1a\xa8\x1c\xaf)\xe1Ug\x1c$\r\xd0\x8b\xe3\xae\xae\xfbH\xf0\xcc\xd0\xa0\x025Y\xe2\xc0\\\xbd\x85C\x8b\xb07%\xc1EI\xe9\x93\xb6\xbb\xaf$4\x82\x808\xa0\xe2\xc1z\xae\xf1<\xd0\x00\xef\xa7\x8e\xa3 \xe1\xca\x8e\xacA\xa7\x84\xfc\xba\xc4\xa4\xb9\xdeW8r\xd6`a\x81q\xe3\x96\xb9\xe3:\xe8\xf5\xa7\x18\xe8:\xf6d\x8aJ\\\x87\xf5\xc3\xd3B2\xddw\x9c&b-\xa6\x1c\xc1\rS\xd3\x08G\x8e\xd8\x07\xdau\xca\xe3\xe8\xd9\x0bGN\xe5x\x14\xd1*`\x95\xfff\x8d\x0b%\xd2\x96\xa9\xf4\xa5\x84\xbe\x1f\xdb=U\xa5Np@\xb4\'?\x86\xfc\xcf4\xf9\x04!\x1a\xc4\x19\xc6\xa9\x19\xac\xa1\x87D\xcd e7\x10\xd8\xd6\xb8\xdd\x8c\x81`\xd8\xd5\x80#W[<\x93\xf4@B\x9fO\x88\x8e<\xee\x05\x94\x8e]zj\xd2\xa8\xf1\xe5\x99\xc5\x84\xef\xf1\xd4H_R\x9c\xe8\x13=\xd6C%@\x9b\x0e\xd6\xbd\xc7\'\x89\x06\xc9\x94\x86P\x87\xca\x1e6|\x1a\xd4"\x87\x94\xb0\xdcM\x9f\xf7\xb3P0&\x0c\xa3D\xee\xe6\x0c\xf9\x1b\x86Y\xe8\x19\xe0"\xa5F\xec\xb1Y\xa8\xc25\xf9\x9b\x10\xf1-\x8f\xa7-G\x99\x8e0\xf34\xe6\xa5\x1a\xef\xc9,\xfdrIc7\xc9\xe7\xad8\xcdn\x85l\x9d\xa8Z\xfb\xcf\x1d\x95\xc5V\xb0ERA\x15\xc9l\xe1i\xa6\x07R\xe5\t\xf6\xe5z\xd3\xb6\xfb\xaeC\xb7b\x19\xc4k\x90#-\x8fu\x10\xb94T\x84\xd7\x85\x8a?\x16\xcd$5\xa0L\xa6\x8a\xa1m\xed\x12?\x01_1?\xaddI\xd8\xbe\xe3\x99\xa4A\xc1\xd93\xa4\xfa\x88\xef\xa6\x1a Rv\xfd\xfc\xc1\x9b\xf9\x92\xe1\xcf\'H\xb7\r\x1dZ\x13\xaeuK-\xc5\x049\xa4U\x12<3\xf6\x00\xdfA\x16\xdf \xd8\xe6\xed\xa0\xec\xa7\x07\xb1\x05nl\xfcq\xe4\x90\xdc4\xf9D\x95\x0c\x10a\xd8\x9fn\xd4\xbd\x87\xd9\x91\xb4\xbd\x96\x9c\x80\xf7\x88\x9b\x85h\x8b\xe0]\x92\xbfY\xc9\xd5\x90\x16\x0b\xc3\xb6fy^~\xa1\xbb\xc4\xbd\xa0\xc1*`0\x14mM\x8f\xed&\x90\x8b^A\xb3J\xf9\xfc\x18$\xbe\x7f\x15o\x92j\'w|\xb3\xf4\x89"\xdc \xa4\x80\x01?Y>\xeaW\xd7\xdd"R\xe1bf\x92\xbbH!\x1c\xc3\xa2\xa4\x8c=\xcf\xbfQ\xe3 i0\xa6p\xa4BZ\xb48H\xeb\x01\x98\xe8\xe4\x97\xd5z\\\x07E\xfeI\xec\xbd\x88\xb6\xf4\xf2\x98\x85\xe2\xf6k\x089 \x84D\x9cE\x86\xbd"\xd9 \xeb\x08h\x96\xa2\x04G\xd7\x8f\xb2KR\xa1\xfc\xb8\x82o\r\x10\x8d\xad\xc4\xab\xcb\xd1J\xbe[b\xeaA\xc5\xc4\xf2\x92\xcc\xf7\xaf\xa1\x07\xdc\x82i\x84c\xc60\xe3\xce\x03\r\x88p4\xf1\xfc\xaf\xfaX\x07\xb0\x9bI\xb5\x938 i?~8p\xfdA\xb1sm7"\xdb9\x87\x06\xa8\x15,~8U\xf5Yy\x15\xbf\x9b\xe4\xb3&\xea\x99\x88\xbe\x918\x9b\xe1~\xa0\xc1\x1a\x92\x9b\x16k\xe2MU\xf6\xd6\xe0\xda!\x0c\xef\x8a\xeb;\xa3\x9f\x85\xb2-qj$>\x15v[~\xa1\xec\x13\x12{|Y5Z\xf9\xcf\x18\x88p\x92\x1a\xd8\xedV\xa8\xf2\x9d\xc5"\x8a\x02\x03\x06\x18\x8cC1\xe1zX`\xfda\xd2\xd15\xd8\xab\x83O\x17\xe3\x87\xb9\\UQ\xb7\x15\x03\xff\x86AR\x85*\xc99\xa5J\xba+\xc6\x7f\xff\xc6\x00\xb5\x02@\x91]\x1f{\x01\xc3\x0c\xc5r\xfd\x0c\xb2\xc5Y\x88\x10\xc0\xe8\x1d`?\x1a\x8f\xbd\xe0\xed^\x82\xbb m9K\x8b\xb3\x10c@V\x0fy\'O\x17\xf6\xeda&ei\xd7\x7f\x07\xa9O\x98\xfc\xae\x12\x003\xbc\xbcd\xed\xa7\xddQM\x1aW.\xda\\,\xef\xbfPeX\xe2\xa1\\\xbb\xc5Y\xc0F\xde\xc5\x82\xb5\xd2G/\xa9\x85O\xac%,\xab\xd0n\xf91\x0b\x1a@I( \xd5!\x98r\xb3\xb0\x9a\xa0!T\xcf\\\xbf\xc4\xdf\xf7\x138\xc5UTe\xf0\n\xf55\xe3,04;L\xdfR\x84\x9f-\xc6@\xe0\x9f\xac\x04?\x92\x8a+\xad\x06\xe4\xee\x98\xd3\xa0\x0b\x08#\x8e\\\x13\x9d\x1f\xe1\x13\xf067\xc5\xef\xaf[\xae\xc7A\xaa<U\x9e\te&\xf9+\x0c\xf1\xed\x01\xaf\x99\xe8\xa9\xcc%I\xb7y\x9b\x96\x1e`\x97k*\x04?\xaap-|b\xcd#m\xd9o\xac&\xdf3\t#\xba)6\xf2\xac,\x9f[<=\x90\xbe\x94\xcc\xe8\x8cEC\xa7\x87\xc2\x9bl\xb2\xf5{\xd6\xd8@zI\x03\x18\x98\xc4k\xdc\xb1\xd7\'\xaa\xea.\xae\x97\xd52\xa4\x0eo\xff\xfe6P\xe5\x02\xe2\xb9\xff\x99\x05\rD\xcb`\x9a\x8f\xce\x86\xf9|\xa2\x88s\xe9\xc5\xafc\xcf\x12\x8c^}b\x0b0\x03\x8a\xb2\xd6\xfe\x9fYH\xb7\x1aD\r\xec\xec36\xc0\xe0.(!\x81\x0fR\x8a L\xb3\x88\xb0\xf4r\x90\x8c\x8c\xff\xf9\xbbP\x03\x98WI[!\x8b\x16\xa7)\xb7\x01\xc9\xb5\x97T\xba\xfbc\xb34\x86m\x8c\x85\xa8\x9e\xf58M\xa9\xc2aY\xf3\xbb\xa8\x7f\xcf\xdd\xd4\x18\xe0=\x01\x83P\xfe\xc6\xa3\x01\x9aUdaI>\xb6s\xcb\xb9i\xd2\x00\x83\x19\xe2\x94t\x04\xf8\xda}\x16h\xd3\xe0\x99w\xfb\xf1\xfe$\xdbn\x9f\xe8\x8c\x91\x8bt\xab\xe86\xac\x83d-\xb6\x01$\x14\x7f\xbc\xc7H\xcf\x18\n\xc1\xae&\xe6!\x8f\xa0\xf8\x0eR5\xd10\xedH\xc3*,\x14\r\xf8\xd9"X\xba\xb7\xd5\x0c\xc6u\xe8\xb0\x05&\xe3\x98\xef\xc1\xcf2\xc0\xad\x9e=\x01\x8f\xdb\x88\x0e\xa9 \xbb\xd0lvarv\x1da\xa1\x0c\xb2kxZ\x92\xb9s\x86\x85\xa2A3L/\x8c"m\x868\x8c\xf5P\x84\x86\x15\xd8u\xce\xb8P4\xa0.\t/\xa1\x1c\xecb\r\x83\xe4\xd0\xcat\xbf.\x90\x92\xe2B\t\x8b2T#\x86\x16GN\xffY\x87^\xa7\xbd8D2\x1f\x0b\xc5Jb\xab\xc1^\xb0\xf3\xdf\x0e\xee\xa4\xed&\xf9\xfaa\x01\xdd\xd2\xbc\xa1e\x9b%Ym\x1eV\x15\x82\xdf\xb8\xfe>G.\x1b/\xab(\xbb\xa2\x91c\xdb\x9d\xac\xc1J\x81&\xeb3\x86\x83$!\x1e[\xe3J\x9e\xf3\xa0RY~\x9b3\x1e9\x8d\xa1\xd9\xdb\xadk.\x1e9\x9dj\xb060\xee\xe4\xfa7V\xb0\x1f^\xfa\xe1`i\x91J-\x7f\xd1\x8d\xb2A\xaa\x88\x96\xbc\xd6\xf8+;6\xe0\xd7=\xa1\x1b\xc0\x96\x11\xa8-,\xb5\xfd\xfc\xaf\x93\xa0\x82\xb6\xbfV\xe2R\xd3\xe0z\x94\n\x97\xd8H\x16^h\xb1\x87\xb2\xaf\xeb\x0b\xf1\x96\xf2\xb7R\\I]bP\xaf\x11\xea\xa8\xfe\xd7\xfd\xbd\x82\x1a\x85\xcb\xd75\x08\n*\x9e\xc9\xd3`1\x0b\x18\x7f\xf3\n\x16\xa9\x1a\xcc\x92\xb8\xe50\xe6|\xd2\xed{\x91R\xaf\x8f\xa7\xd2\xffz48m\x16Y\xc4\xad\x84!\xc7\xffV\xf2\xbah\x1b\xa4\xa9\x92\x85\x8b\xef\x85TDA`oI\xe0\xae\xb9\xe3RKET@\xb2\xa9\x9cS\x8eKm\xcf"~\xb7\xe45=\x83\xe5\xe7\xd5\x03\x00B\xd8\xad\x9e\xea\xaa\x19>q\r\xa1\xff\r)\x05\xd4\x14/R{\xf5\n\x96\x18U\xb9\xc3\xb1\x9a|^\xbd\xcc\x15\x94\x84L\xceu\xfd\xa7A\x82~:\x0bZ0K\x0c\x1e\xea\xdd\x1c\xf6v\xc3\xd6;\xa3\x87\xa21\x08p/\x89\x89\xf4\xbcH5\xcd.o\x91u\xf0u\xcd\xc7L\xda\xdc\xa3U\xa4\x04\xb5\xae\xd8\x03\t?\xaa\xd8\x81X\xacch\x95\xfb\x18\xb0a\x8c\x06\x87$\xcbO\x86\xf8\xde\x03d\xca+\xcb\x12K9\xc7\x95\xa4A\x12\xf7B\x13\xfb\xd1\x88\x0b\x05\xb3-\xb9\xf4%u\x9b\xed\xa8\xa1?\xc6\x9e\xf2\xb7\x86\x8f\x9a\x9e\xdb\xed\xd3\x80\xeasc,\x9c\xee\xd8\x7fL5\xe2\xb4(\x91!\xcb\x1a\x03w\x1a\xe4R\xb5\x90-T\x8ba7LV\x16\n\xde\x83\xbd\x8eB\x9f;Q\xb0\xb2/\x13\\#\xa6\x94j\\\xc9\x8e"\xddRq\x04\n\x96{\x06\xdb^2\xc4V\xe8\xab\xe0a\xdeq\x1d@\xc9SdF\x04\xa3\xfd\xefQS\x81+\x8c\x08/\xe3x\x8a\x91\xbd\xab\x87\xa1R\xe0"\x96\x97\xda\x1f\xeb@A\xe3>4\xfe\xc4\'\x1f\xeb \x17f\xa8\x1e\x87 I\x8d>\xaf<\x14jy\xe4\x90\xee\xa7\x0b#I\xa6\x99\xad\x96v\xa8T\xd4\xe7P\xd4\x83\xe2Hb\x1b\x1e{\xc7\xd7\x9f\x06\x10\x9eXUQ\x8f\xf9\x0b\xfbD\xa6\x8c\xceTMf\x89\x0b%\xd9z\xd9Q\xf8\x00\xeb\x91\xbf\xb0Y\xd4C)\xf0\xbfK\x8c\x06D\x89a\x7f"\xe2\xfbxq&\xa5\xd3Y\x94\xe9\xb9\xa9\xde=LS\x8al\\\xb18C\x7f\xa3>\xa6\xa9\x06UU\x03\xf0\x9d\xaf\xc7\x81\xe1\x13\xc0\x17T^\xb1\xfeR\xff\xcf\x182\xc8B\xa2\xee\xf4P\xe2\x89\xa2\x011\x8e\xa3p\xeb\x01\xf9\x9fAfUO\x88E3\xef\xf8\xcbR\x83\xad2\x132\xa4\xf3q\xe4\x8c-\xb0Z\x01\x17J\x84q\x90T\x9fr`\x8a\xf1W{~\x98\xf2\xa1\xc0\x85&\xd4\xaaiJ\x8d\x0bE\x04cOc\xb1\xb8\x16t\xc5\x08\x86\x1a`hU\xa5P\xcb|LS!\x8ei4\x17\xe0\x9f\x1e7\x0cc\xa0<\x13X`\x9f\xff\xb1\x1f\x96\xbc\x02\xc5\xe5X\xc9\xfe8\x0f\x9b$S\x13\xd2\x8c\xaa=\x0fv\xb5P\xcf&\xc9\x0c\xdc\x03\xd4_{\x9c\x87\x8d:\x9e\xd4\x12\xa7\x88Sj\x9c&\xd1$\x8b\xaauIC\xe78M\x05\xac\x96\xf1G}j\xcc\xdd4\x19\xc3\x92P\xc8\x02\xc45\xdb\x7ff\xc1]=\x89`|h.n\xf7\x83E\x17\xbb\xe8_\x14\x01\xdc\xd1\n\x02\'\xc7\xa9\x87\xe3N\x14U3\xdc\x93\xf4\xf0\x11\\\x03\xdc3B\xc2\xcb\xd4\xf1\xaaQd_?\x9c6\xc2\xd3\xfc\xb6\x1e2W1!\x80\x94\xb7\x9f\xe6\t?J\x18\x82\x14\x89\tC\xdc\xa7\xa9 \xaa\xc4\xc1_2Lk\xbc\xcc\xd5\x80\xc0\x1c\xb6L\x9f\x01\x05z\x1a\\\xeez5\x8a\xcb\xe6\x91\xa8\xdfOp\xa2\xee\x04\x11n\x16\n\xe46\x01M\xb1Tr\x8a\xb3\x00\x04\x8e\xb5\x88\xa7Fr>\xf8\x9b\'\xda\xac\xf2\xcc\xac$d0\x0fNH\x1c\x8d_\xa3\x7f\x19!\x1b\xa5\x90x\xabCp\xd9D\xe5\xf0c\xb3\x88\x99\x0b\xe8\x82\xb1\x93\x02\xe3\xf1iP1\x90\xf8\xf1\xd6\x1b\xb9\xd3\xfd\x13uKsA\xb4\x83\xd1c\xb5\xc0\xfe\x96\x91\xa3\x17g\x8d\xb8\x0e6\x0bC\xe4\xce\x13^p\xbbI\x06d\xa0}k\x1c\x98{\x87\xe7\x80\x06,\x10\x19\xb1\xebY\xec\xcdAvO\x16\x86\xc0\x7f3\xdd\xa8\xe9x\xd5\xce\'\xd6\xac\n\xe8W\xe0\xd3\xcf\x03\xa3\x1c\nAb\x01,\xe7s\x9a*\xc7\x13\xc7\x1dP\xad\x94\x82\xe9n\xb9\xa4\xad"t\xa8K\xf6\x8aaX5\xc0\xcfRML\xff\xdb\x8f1\xe0\xca.%@E\xb8Qg\xdc\xac\xa6\xf2+\xe5X\xd11\xf7\x0c3\x9f\x94\x19\xf5\x99\xd4\xda\x93\tz\x1c\x98&\'\x88\xda\x07\xb2\xd53"\x8b\x94\xb6\xcbx\xaa\xc6\x82\x15\xc8[N\x03\xee\x9e\x9e\x0ci\x96\xa2#\xa6\xd4a\x97\x8c\x01\xd6`\xf7\xb5\xd5\'\xbfI\t\x0bY\xfb\xebY\xa9;\xbeY\xa2\xe1\xbd\xec\x0b\x19\xbd\xed\x84\xbc\xdc4\xbb\xe5y\xa7i>\x8e\xb4\xe3/k\\\x83\xa4\xfc\xa2\x08\x17\xd4W\x0f\x1e\x8a\xf2\xbc\xb3\x9b\x84\x1f\xdcn-Ns \x04\xb0%\xeaD=oyl\x16y\xde\xeb2\x97\xb4e:b\xcan\x9a\xe4y\xf1\xf1H\x04\x8fc\xb2\xbai\xca<\xa8F`\x0bo\xf1\x8ec\x98*\xe8\x930\x04\xc99\xcf\xbal\r.W\x975T\x84\xcf\xdbr\xafoZ\xbfVK6\x1dH\x7f\xbe\x0f\x92\x06R}4\xe4\x80#\x1b\xff\xc0\x1b\xf8\xe5t\x8a\xe9\xd2M\xb3\xe9\xf5CP\xb4\xcd\x99\x05\xacQ\x0f\x85\x9d\xfbm\x12m\x07\x8cs] ,\xd4#\x06\xa2\x06C\xf5H\x13\xba\xef\xfcx/\x90\x06\'\'\x80\\\xfb\xbc\x01\x8f_74K2\xb6\xe5\x85\xe8\xf2x\xdc\xf64(\x06V!\x0c\xeb\xd9#\x0f\xd4de1_\xf3O_1\xc1\x01\x14o\x9a\x18\x01\x0b>\xd6\xf2\xe6\xc1[\x9fh\xaa\xf8[\xc4\xcck\xc0G\t\x93S\xed\x12\xc3\x93)#\x1e{`?\xaaW^\xe2\x7fX\xb3\x84Y\x08\xa9^\r\xc4uY*+\xc5Y\xd0\x83\x144\x8a09?)\xc3\xf7\x0fY4\xc8J\x1e\xb0\xcal\xc9\xe3a\x80?UJ\xe5P:&\x12\x9c\xa3koH\xf5\xacB\x15\n\xbc\xc6\x9d:\xfe`\xb4*,\xba\x08\xcf\xc1\xe5\x95\x02\x0eD=\x88x\x92\xb1\xf4Sc^\xfc\'j\x13f\xf9\x05\xcf\x94}\xc2MS\\\xa8\xbaa&\xe9\x9e\x16O\x14H3\x8c\xbc\xbaE\xce\xd0v\xfcu\x8b\x8e\x18(n;\xcc\t-\x8e\x018\\\x16C>%\x1e\xc6\xfdx?\x93\x02\xd4\xa9\xea\xfa\x05(\xb6\xa7x&\x8bh\xdbU)/\x0f\x7f\xc5\x8b\x94\x06\xc3 \x16\xd7\xb38\xfeF\x89{\xf1\tPLK\xba\x95\x1d\xa7y\x9d$\xee\xbf\xbe\xc5\x8b\x92\xa2\xd9,X \x8a\xf7\xd7\xe8E]RS\x1c\xa4R$C<\x9c\x98j\xbd\xc4ABe\x98u\xd3\xc2 \x91w\x8a\x0bE]\x12\xd2;\x86\'\r\x8c\x01\x07\x81I*\xec\xba\xfe\x96\xca\xfe\xa3\xb1\xc7\x18\xe0\x01\xea\xfa}\\\xd7e\x80\xc3\x01\x13\xc5\xc6\xa3\xf8\xdc\xf0\xd51X\x04\x94\xbd\x99\xbc\x05\xa0y\x13\x9es\x83\xec\xaaW\xec\xe8-B#3z<Q]\x05\t\xa5w+\xbe\x8e\x10MQ\xbf"*\x8d\xce `\x95\x12\xc3\x0b\x85K|\x08x\xdc\xc8\x07\xb7\xc7n\x8e\xb7tJE\xb39O\xa1\x8a\xdb\xcd\xf1\x86\x93\x9d\xdf$H\xb3\xbeG\x1c$\xe5\xbaYj\rMu\x1a1})TpR\xe2\x93\xcc\x80\xf1\x1e\xb8u\x98\xa7^\x0f\xd2\xf1\xebIJ\xd1\xc8\xa1\x01\xdcT\xd5 \xed\x81\x9b\xe5`\x9b\xc9\xd7\x8db\xb9\xc5\x9a\xe3\x18\xf8v\x03\xc5&\xa0\xe9\x98\x8f1\xd0\xc3\xb5\x00\xd7\x91\xa3(\xa0E\'H\x00\xec\x02\x97\xd9P\xdd\xdeX%\x8ea\xbfp\x12\x07\x84\xc6\x94\xa2G\xb4\x1b\x9c\xc9\xd79\xc1z\xd7\x81Y\xe3q\xc3\xec\xf7\x1a\xf0\x18\x13\x9f\x84\x0b\xf4\xb1\x0e\xd7/J4\xffM\xd0\xa3\xdd\xe3\x18\x80M\x93t\x80o\x10@~\x8ac\xa8\xe9\r\xcc\xbe\x18\xb8O\x9a\x87~\x0c\x15NT\nPL\xca00\xed\xd8\'\xa6\x84{\xbb \x16\xe6\x04\xb91\x9c\x82\x9d\x89\x98r:D\xben\x0c\xd9\x92\xb0\xec\xc5H\x92m\xbf\xbdY\xd5X\x97A\xbb\x08\x1dm\n\xb77k\xb0ZQ\xc0\xf5\x97u\x98\xf4k\xf5T\xc0\xd5\x08\xae\xa7\t"\x0c\xf2\xa4\xed\xd1\xc3\x12)\x03\xf4\xf5\xac\xe4\xcfT\xfb\xf6\x80X\xcbT\x9a\xaa\x8bk\xbb\xc7\x1e&\xc6\xbf\xf6@\x95\xf2\xfd\xd1\x83\xa9\x87VN\xd6\xf8\x1c9\xd7\x03\xd1\xa4b\xfc\xb4\xe4\xc5\xfc\xb3X\xf5\xf3\x87<\x12C\x93Z\xb2\x9f\xe9\xfe\xfd\x04{p\xbdU\x14\xdbbp\x8e\xc7\'\xfae{S\x98\xf1\x91\xdfmq\x90M\x8cK\x18\xdc\x94\x80\xf5\xee\xc2n\xf5 \xd5\x97\xb8q%\xbb\xea\xc9\x19\xea\xa9*B\x04\xd1B\xe2F\xbd\xf25z\xeb)\\\x82\x8d@\xa0\xd7S"Z\xee\x9f \xca\x9c\xc4\x8e\x87\x9d\xb1Z\x8b\xd3\x84Q\x85x<5\xf7)\xf2\xdb[\x0f\r\xdc\xe0\xdc\x06oh3\x8e\x01\xb0NUM\x148\xd2\x9f \xe3\xb7\x07.\x0e.\xcak\xc9\x89\xba{O\xed4\xa0j\xaal%\x17z\xe9q\x90\xbc\xb8\xd7S\xb3\x87e\xc4\xeac\x90\xd7\x8b\x0bz\x1a)d.\xf5\xb1\xe2 \xb3\xa8FV\xb7@n\xf7U\x03\xd6\x03\x80\x1b\x00\x01d\x92\xcd\x19tc8\x12\x86\xdbt@~\xb4\xcc\xdf\x1e,.I5.\x15\xa0\xbd9\x18X\xb5\x92@\x95\xe9w\xc1]\x8c\xb7\xb9\x84\x1eJ2\xd6\x02\xdeMO\x80\x7f\x1a$a\xb0\xb0\x1f\xea\x8f\xfa\xf5;H}\x82+\xd4"\x9c\x8e\xa6\xfb3\x86\xb4DP\x99\x81\xc5xB\x80*\x9b\x96W/M\xf0A\x9f\x9f\xde}\x16@\xb8\t\x91P\xa0\x01|\xba\xb8W\xaf\x1ebgT\xf1\xc0\x91\xe6\x9b\xf4\xccg\x16\xf9P[R\x8d\xcb\xd3\xec\xeb\xb3\xea!v\xa6\xf6\xbaJ\xff\xc2\xea\xbb\xef{\x91\xad\xb6\x9c`:\x90\xb5\xb2\xe3oS\xbc\xcd\xfcl\xc9\xd2^VN\xeea\xa1\xd4\x00\x13,Cd\x9b~L;\xdf1X\x0f\xd2d!\x90\xeb\xb2r\x9f\x06]Tc/`T\xc9\xf3\x15\x7f>QN9\xff:\x8c\x01\xe3>\x86)ZI\xf1\xba#}\xeb\x99\x13\xaaQ"\x83\x85\xa7Z\x1f4\x88\x87\xaaZ\x0f\x82\xc9\r 7]\xfa\xf6a7\xe7\x0b\xd6\xb4\xeb\xc5\x93\xbe}j\xf1~`\x0c\x089\xd7\x0e\xfb\xd1)\xc6w\xd3$\xa8\x8e\xa39u\xdb\xaf\xdd\xc3\xaf;+no&+q\xab\x92\xe3R\xabA\xea\x1fj\x85\x19\x7f8\xfa\x04\xe1S\xccg\xe2\x93\xed?c\x10\x9d\xe0\x10\xab\xeaj#\xae\xc3\x10\x17G\xb5Ho\t\x9c\xa8\xd5\xca\xd8S\x16\xf1\x9a\xc0,N)\xe0e\r6\x11\x8cn\xd5\xa8\xbd\xc4_\x96\x1al\xd1l\xc2 \xd1\x9dh\xcb\xf9\xc4&\xed\xbf\x87\x82\xa8?\x88\xe6\xbd\xc1\xd0\x15#\x92\xcc\xedJ]^\xe7\x13\x92\x17\xee*\x893\xe2\x147\x0bU\xa1*\xe7n\x00\xecx\xd3f\xf0@]BJ\x8b\xc4_*q\x16\x8dO\xc8\xb6\x07&\xf5\x9f#\xd7\x14\xd1S\x9a\xe6\x9a\x85U6M\xdf`\xed\x02$Y\xb4\xcc\xdd\xe5\x0e^\xe7\x13\x89\xd4(\x0c\xb7\xe5\x90\xd8\xb8\x9f\xff58\x95~\xc1\xba\xbcoj\xec\xdfOT\xe1G\xaf\xad\xa6\x00\xfa\x0c\xd2}\xa2*\x06T\xfb\x84"\xfa\xb2\'\x1f\xc7\xbe\x1a\xa4\xe0\xfaeI@\xa7\xf7x\xec\xab\x04\x08\xa9\xc3aSM\xe1\xd7\xdd0UOr\x96k{\xdd\x12NaG=\x14\xc3\xec\xa9\xf8:\xdd$\xban\r\x968\x1f\xa1\xb1\xdf\x124\x0e\x9bu\xf5@\xce\x1e\x7fsr\x89\x95\xf0f\xa9\x07\xc3\xaa\xd1 {\xde\xe6O\x03\xe3} ^S|\x1d\xca\xf9\x84\x12\x83I\x15\xc1\x01\xf5gr\xc8%o\xd1\xe0\x10\xe0\x9b\xcf_7\xf5YT\x0bN\xa3^\xf1\x8c\xe8\xa6\x97\\\x04\xd12\xee\xc3\xbf\xf9\xf8]\x10=`\r-\x8a\x12X4?c\x80=\xbb\x18\x15\xf0\xe3\xddT\x0fXP\xd9\xb2Q\xfbq\x1e \xd7^\xcaw3\xcd\xe9\x00\xf9G\x05\xfc\xba\xe1$\xc1c\x10\xe7\x1e\xacbz\x80\xaa\x90`\t\xa1\x90\xfe\xd8n>\x01\xa8\xa7\x08\xbb\xd8g\x8a\xb3\xd0\x18\x1ai\t\xe62\xfa\xe3\xd8\xa7\xcb\xf6\x06\xb1k\x1c\xfbuu\x7f\xecE\xe6\x03k\x0be\x16\xd45\x8f\x14\xa6\xf9\xd2c\xa6"\x99*\xeb9\xbc\xdd\xa6\xd8X\xe5\x88q\xd1\xe6Y\xc24_[d\xe3s5\t\xa6\xe4\x12\xa6\xa9\x1ex\xb4)K$\xa5>\x9a\xb7@,\x1b\xb5q\xb4\xa0N\xbfIS}\x07)i\xcb\xa4d\x13\xd9\xfd^\xe2 \xd1\xc7\xa9\xaax\x94\x8c\xdeZ\xffi\x00\xd0\xec\xbaz G\xab\xf1\xc0Xf\xf0\xba\xa2\xa8\xbf \xa0\xe3\x02\xfbo\x1bC\x86!\x03\xa1s\x92\x14)\x98\x07\x86\x8e.\x00\xc4.\xbb:\x9d\xaad\xb7\x17\x14\xc9@\xe7!\x9d\xa0\x93:,\xf7\x1e&\xaf\xff\xc8fhMS\xd7u\xeb0\xc1,\xca\xc0X*}rp\xb8\xd3CC\x0czH\xe5\xa6>^\x1cz\xe8\xfc"\xf4\xcb\xba\xf1&\xdd?\xd1\x80\x14mas\xfe\xf2c%\xe9a4\xf1\xec!\x97T\x1f\r\x94)\x07\x16|=\xee\xe3f\x91~\xa79\xa4\x17\x05n\x90"\xd3\xbe\xa2\x03\xf2BQ\xe6\xba\xe5v\x16y\xec\x0f?\xe9>A![\x91\xd6\xe1.\xd1K"k\x9f\xe0$\xca\xcaF\xfdB\xc1\xb7O\x18\xd9W\xd2\x05\xb2{}\xceb\xc3\x19oQ\xe7[\x02\xf4\xdb\x03\x19 B\xe6D\xfe\xf3\xc1\xa2\xb8\x1e8\xac\xe6\x04q\x1e\xac$\xb0\xc4\x1e\x0e\xf3\x12\xe6RNq\x9a\xc4\x80\x80f\x93!\xcc\xb7b\xdb\xef4\x91\x11\x84\xedL2\x17\xb7\x14\xeaw\xa9\x89C!k\xb3$\x14\xb2\xf3\x8cg\x12\xb9\x17\xb2QM<\xde{\xcc8\x8b&#\xa7\xcb\x01\x99\'\x97\xe4v\x93B\x1d\x04\x88\xb7\x08\x01B\xd5a5R\xc4$\x9de\xd1t7O\x0f\xf5\xe9A<\x9br\x8e\xdbHq\x9a(\r%\xb1\xdcP\x140\xbc\x0c\xf1\xf9D\xc6\x16\xadb\xea\xeb\xb3\xfeg\x16\xe2K\xbb\xce$8\x8a\xfc\x98&\x1e\xdaj\xe2\xe2\xc8\xa4\x94k\x9c\xa6\xdc\x06!\xcd\x14em9N\xb3J\x89\x8c,-\xces\xf5\x00\xcb\xd3\xc3n\xd2\xbe$`\xf5\xabt\xbb\xf5p\xf9\xdab\xb8\x95\xb8\xf6\xee\xe1i\xa6\xc1\xde*L\xb8\xae\x87\xf1\xf0Xm\x90\xbcVUa\x96\xb5\x1eW1*\xaa\xe5\xc0D\xf7\xf6B\xa5jPTm\'\xe01\x95^m\xc6CK\x03\xa2\x83\xdb\x18M\xfbc7i`\xecO0\xe5\xee\x11Mwz\xb8.\x18\xb90\x1c\x08/\xf1yz\xc8\xbbS\xa8\x82|\xb5\xd9\xb45\x8c!\xf3b\x90\x84D\xa5b\xfeg\x16\x95\x0cG\xb5\xdd\xf4\x0c\xb7\xf5\xc3\xdb\x0cV\x17\xa0\xc4\xa9\x1ap\xd3\xcc\x06\xf2\x14\x9d\xe08\xd4+-\xf4\xd0T%\xf7\xe2\xe8\x0e\x9f;\xf86\x10nP\xe9K\xc7A\xf1>\x9fhh\x1d\x17\x93\x8d\xeb+N\x931\x00\x08\xacb\x13\x9d\xab\xfdg\x16\r\xf7\xa0\xcb\x85\xf9\xc1\x02\xbf\x9f0|\xb5\x89\xad\x7f\xdcI\xf7\t\x18\x87\x92xi\x1b\xd8\xbe\x1e?\xa1\x06\x90\x85\x02\x0bLG\xb92|\x02\xfdMj\xaby\xb2Fv)\x923\x86l$\xba\xd4\xd2\x19\x8d\x7f\x0ec\xe0wS\xb0e@\xbb\xe5;\x1e\xe64`\x9dp\'[:\n\\-\x0c\x12W\x0f\xf2y\x0e\xcc\nV\xb1\x1aHM\x96#W\x0e9\xe4\x0c\r8\x8b\t\xb2+j\xb0gX(\xdb\xcd\xa9\xea*"Z3\xde\xf6F\xb2\x9d\xc5-\x9f\xb9HW\xb0\x1fl\xb3:\x07\xc6\x84\xce\x1d\x82\xe2\xbb\xdd\x9d\x92\x1f\xd8\xa7woq\x9a\xf4\x90\xc7>\n\x1au\xadp\xe4\xd4\x03\xcc)I\xba\xb4%\xe5p\xe4\xde\xa6\xaa[L\x06\xa8\xda-WC\x0f*z(&\x11>\x83\xbfic@#\x80\x9bv\xdc\x14\xb8\xdc\x18(+\xea\xca\x04-\xcf7\xf8\xf9\xf9\xb7T>\x88\x9a\xf9X(.\x10\xe9R\xc3=pd\x80\xdcB\x89\xb8\x16u\x1ef\x91,8\xd0\x1e\x9fhGU\xb6\x98PH\x0e=\x14r\x03\xc4k\xb13Z\\(\x1a\x88b\xc6\xacc_\x13\xf4\xb9a\x9a\xd1\x95s\xb2\xda\x8a\xeb\xc0\n.\x11\x96\x1a\x85~\xfd\xcf:\xb4%\xd2\xf5k\xc1\x9aW\xb6\xfd>I\xb0%\x8bS<\xff\xad\x10\xe2\xd0\x8bc\x8f\x15wU\xfa%\xfe\xee=H\xf3\xb6*;9\xc7\x8a+\xc9\'(i\xbc\x1eX\xe4\xa5\xea\x88+I\x0fI\xc8d\x85\xfe\x9cT\xd9\xb7\x87\xa4G\r\xd4\xecrP\xd5\xcf\xab7\x8d|^*\xc3\xce\xc7y}\xa6I\xd1\x83N\xf7\xfc\xcfJ\xaaA7\xa0)\xd7\xdc\xe3DU\x841T\x9d-\xec\x81\x8b\r~_\x7f\x98\x08\xabb \xd9q\xd4|\x8d\x1c\xe0n\x80U\xca\xa1\xear\x97\x18=\x88*\xc4d>|\x16\xe6c\xe4`i\tbpR$-6P=\xbf\xd2\x13\xc9\xa7\xcc\xce\x18J\x15}=z\x01=G\xffBcPxUA\xb36c\x90D\xb3 \xd6M\x00\x8f\xc0~\x8a\x0b\xc5\'\xb2\x91\xf0\xb7\x14B\x1c\x1fs\x11\xc4.A\xd4\x9eO\x1a\xd7\xad$\x16)<9\xf5\x85\xb4t\xde=\x9eIq\x0e\xc0\x8bD\x0e\xe1f\x89\xdd{@\xb4\xaag)\xcb\xe4/\xc5\xe5\xebn\x15\xa3\x01\x9a\xe4\x0c\xda]\xdd\xfc\'\xcaN\xaa\x81!;YR\xb4H\xd5C\x95&l\x15{C\x89K\xcd \xe1\x8fS\xb1\xc8\xf1\xf5f\xe8a\x99<9I\xd8=\xa2%&\x07\x04\x03\xaa\xcb\xd0Jm\xc6\x03\x83\x0b\x97\xa0+Q\x14e\xe5\x15\x07\x89\x7f!~\x0bQu\xfdJ\x1b^\xceC)\xaa\x8d\xaa;\xc2\x9f>c@\x18\x8b\x9f\x1e\xe9\x89\xf9\xbf\x06\x13\xa9\x14\x11L\xd9,\xdcOO\x83\x04\xee&\xea\xf8QR\xfc\xe9\r\xa0\xaa\x13G\x0c\x00U\xee1\xda\x8c38\x92U\xbau \xde+\xae\x03\rT<\xc9m_\xff<\xa7\xd9i0\x9bJ<\x16C\x9d%\xae\x03=\xf4\xd4>\xd0\xc4=\xe2\x91\x9b\xe2\x97\x03\xcc\x06N\xbb\x8d\xc7/\x8b\x06[\x91^L\xb6\xbf\xe7Jj\x0cY\x979\xc0\xc1\x91\xe3y`\x0cV\xf9(\xe6\xa5\xf9\xf8\xe1\xc0\xe7n\xeffF^7=V\x92\x00\xc5T\xf0\xb0R\xc6>\x1f/\x0e\xf1\x07\x92\x8b[zj\xa3\xdcO\xd4\'\xbc\xc0\xe0\xc8\xefq\xdf\xe6\x98BU\x88\x03r\xbb$\xd5\xa7\xb9\xa2\xd7\xfc\x12\xa6Yv\x14\xe2\x91\xc51\xbb~\xc6\x90,(\x00\'I\x8fq{\xf5@\xe1c\x12\x0f\xe5\xc1\xa2T?\xc8Le\x144\xbc\x04\xf6v\xb4\xcc_\xdb\xb2\x93P<"\xa7\xe6E!O\xb0H>\x10j&\xed\xe6\xb1\xben\x01+\x01,\xdbK\xa1\xb1\x1e\xedj\x08\xae%\xc4\xdaU$\xb2b\x10U=\xe4&$\t|\x19\xd3W\xfc\x9d1\x1c\xe6\x84\x8a\xbc\x94\xab\x84\xfd\x84\xddd\x98\x1b\x92\xa2{q\xcc\x13\xfa\x134s\xc8\x123|u\x0f\r\xf0\x81\x80\x16P\xc5>B\x84S\r\xa6\x89A\x8a\xf6d\x86$\x8b\x1a`\xeb]=\x141X\x86Y(x\x08\xcd\xe6\xb4\xd4\x80=\xcd\xb7\x03\xa3\x06*|\xae\xe2\n\xde\x1e\x8b\xf2\t\xc3\xf2\xb8O\xd5\x8a\xfd\xb5x\x89)\x88\nek\xb1\xc7\xbdG\x03CaXD\x04\x8a\x91\xe8\xc6\xd4\x80\xf5\x90E\xfc\xce\xc1\xca)\xdc\xd5\x16+NY\xe6A\xcdG\xd5e\xde\xa7i\xa1`I\xd7\xa1\x88\x90\x82c\xae\x06)#\xbc\x0bl\xf6\x99\x9d$\xe2}\xfd\xfa\xd1\xe6\xb2\xbd(\xf1QSP=\x0bHF9\xff\xcc18@\xcc\\/jQ\x89\x87\x89\xad\xf7\xd0\x00\xb6\x02\xf8\xa3\xa0\x7fO3n\x16j&M\xfc\x0f\xe0Mw\x847\xa8\x81\x14\xe1\x8bE\x0fJ\x0c`\xe6*e\xbe,bc\x02\xb95\xaed\x15\xc9W\xd1\xb3\x98\x0ea\xe9\xfd\x96\xe3\x1c\xa0L\xc3O/7ek\xdd\x15\xa4$\x0b\xbc\x8c\x00\xf2\x89\x00\x94\x90d\xd1\x18(l\x9a\xc5\xc4\xb5S\x8f\x0be\xf0iP\x0b2;S\x00i\x08W\x9c\xb2vS\xe9?\x0f$\xfb4\xa8\xa2\x87\xca\xdcU9\xc7O\x00\x9b\xe6\xd8\x0f\xc3j\xe5\x15w\x93\xae\x17Ab\xa9\xeb\xb6\x99\xe3^\x90l\x02\xde0\x05\x9f\xde\xa5\xc4\xbd\xe0\x13\xa0\x1a\tq\xccS]5\xef\rT\xd7\x9d>Rek\x8e\xb8\xd4\xf0\xe3\xc0\xf5w}\xe2\xba&zNq\x9a\xe4\xf5.\x1b\xa6\xd9\x8aZ\tX\xf1=\x10\xd0\x1a\x7f\x96\xa6I\xb5\xc4Y\x00\x8c\xb8\x8e\\\x19\xd2\xbe,\xa5\xc4\xcd\x92\xf3c\x00l\xf8[g\x8c&\x91\x00\x1d$Y\x8a\xe2s\x7f=\xba\xf6J\xa1B\xad\xa2R\xd1\xf1W\x1e\xf7\x03\r\xc8\x98O\x13\xaf))\x0eRI\xd8~~\x9b\xa1\xae\xf9\x93\xa5\x1dpqL\x93\x1bM)\x1e{z\x90\xce\xf2\x8b\xc8\xd8H\xd1\xa5%[-\xd1;+T\xe9\xfd\xb1\xd4S\xc9\xd7\xd5D\xe8{\x00\x12\xe5>H\xcb\x98w\xb8a\xb1\xc4\xf6\x0eO\x92\xe0\xd3\x90}M\xa5\x8a\xf2|\\bS\xae\xec\x04X\x074q\xeex\x1e\x94\xf7\xaf\x12#h\x86\x8a\r\x83T\xde\x9f\xe2I\x8a\xf1\x9b\xa5\x06J\xe8a\xa9\xd0\x86\xa7\xf9\x14\xe3\xbb\xa5\x86\xa6\x1b\xc00+\n.\xe6\xb1\xd4|\x82\x120Dl\xb8\xd3W<\xd5[\xa3G,\x96\x92\x19\xd3sw\xb3\xa0\xc1T\x85\x9b.\x90\xba\xe3\x05\xb2%\x8b\x85q\x83\xd3<rL\x91d\x91\xc7\n\x81Z)\xd7\xad1w\x00\xccC\xe1\x93\xa5\x97\xb7\x96\xe8%\x19\x15r\x16\x1b\x18`\xd8\x19/\x10\xa1Y\xc8w\x8fSL\x17]9\x01f\xb2\x95\xf3S\n\x17S$\x86\xa8A.\xad\xab2\xf8/&\xc4\xadA=\xa2\xd2\x86\xfd\xf7o\x16\xc0!\xec\x86d\xac\xaa\x86\x02\xbd\x9f(8Y\x88\xd2\x921F0\xa0:t\xb4\xf5\x90\xc5.[-\xf1\xf7\x08\xd4\x00="d.\x03\x03\x874\xbeY%\x0b\x0f\xb4a\x86\'4\xd6\xe2{\x01\xb6\x99\x12\xd8\xba\x8c\x9fv\xf68\x0b\xca\x95\x9bH\x8d0e\xc6\x88\xbf\x8b\xa2\xe4k\x03\xca\x8e\xc3\xb6v\x8e{!\xd1;)\xf4!\xbf\x9bb\xa6X\xf8j\xe0\x1b \xd5\x81\x05>\x8c\x1c\x1c\xd1|\x8d\x81B\xb6\xf9Q\xafpc\x80+y)\xc7:\x1b\x90\xbc\x1e\xc7\x00\xd1\xb7]=\xa6\x05\xf8X(\x82\xe9C\x05\xbf\xbc\xbc\xa3\xee\xb8P\xec\xc1uW\x93\x9e\x80\xb1l\xc5\x87\x15O\x15\x19fe\x8c\xd7\xa1\x7f\xb9\xff.@Gc\x1d\x90JF\x9b!\x82\xd9\xae\x1e\xde\xa0\x16x\xdc\xc5!]\xe3M[`\xcfl\xd2\xfeD\x11u\xc7\xd0\x1f\x9f \xe0\x05\xb1\x14\xde\xd6\xee\xf1\xc7\x0b\x89.\xee4\xa9\xa2\xf1\xf1\xdc\xbbo@V\x0f\x8f]\xf2s9\x00\x03h \xd6\xe9D\xb2\x89\xab:{\xff\x02p#Le\x8d\xe0\xc0z\xd4w\x1b~R\xe1lP\xf3\xa3\x9d\x94\xba\xdbM\xc99L\x89\xbe\x11\x84\xf4\xa4\x88\x9f\x06K\xa4\xa9\x00$\xc6\x9e\xf1\x873,^\xbd\x8aQ\x12\xb5\xe8\xe3\x80\x02\x85\x1cJ\xf5Y\xf8!=<\x07B\x81\x0eq\xe4\x8a\xdb\xc8\x19\x9c\x1f$*q\xc9\xba\x0cp\xfb\xdc,=\x87\x98b\x82\xa4\xe5\xf5\xb8a\xc0\xb2B7\x9a\x15fY+\x9a\xee"v\xdeRY\xee2\xd5\xa2U\\\xd6[e\xfc\xdc\x0f\x02\x94\xac\xd8\xc3z\xf3.\xa3\x1d\xae0f\x8e\xc6?\x80[\x88D\x08P`%D\xa8\x89 \xbb\x05\xb9\xa4$a\xca6W\xdc\x0b\xa0\x05\x04Ya\x7f\xaa\xb7:\xf7\xef \xf7\xbbHKz\t\xec:kD/\x94m\xa7\xba\x123\x078\xb3\xe3\x89\xe29\xa8\n\x85\x03\xfbY\x1e\xe3]E\xf4M\xd4\x1d\xb7\x81\xbb\xccJ\x1b\xee\x9f\xb8\x1a\x00\xe2H\x10\xaf\xc1\x01W\xe3v\x83\x8e&\xe8^UR\x7f\x94+]\x0f4X\xc2\x99\x13\x97\x1b}\xc4\x1e\x8a\xb1\x04\x82m&\x195b\x12\xf6jP0\xc1t\x81@K\x9ac\x0f\xd5B\x9fkp%_\xc7\xde\xf9\xfe\xcd6\x0b\x80\xb6t\xed\xd3\xa9\x11\xfb\xeeE3\xf84\x19 \x08"\x904\xf2Z$M\'\n\x92\x9f\xbaT\x8fr^^\xf7\tN5p@\xca\xf1\xa6\xaa\x07\xc2\',`E&h\xe0\xfaz\xfe\xc9\xf6a\xe9\xbf6\xe9\xfa\x17\xa6\t\x8f\xf1n\xa65\xa0\x8b\xb2\x89Wm\xef\x1c{ \xa5\x0e\xb5\xfc8\x86\xc6c\x9a\n\x81\xa6?\xbd\x1b\xf1aU\x0f\xaa[\\\xaa\\\x807`<z\xa8\x97\xc3X\x04\xb4m\x94\x0c\x97\xc7\x18*\xe1\x05\x9df\x01E\xf6c\x16E\xb2\xdc\x8d\xa5\x067\xd3R\xecA\xd8f\xe9\xb0*-\xee\xb9\xa3\x9b\xf1W/E./o1\x9f\xb4\xdd\xf7\xc0\x9c\x06\x93\xa5\x1e\xf2\xd8\xc6r\xf5\xdd\xed\x88tl!\xf6I\xa9\x9b\xc0V\xb9\x8f!\x1b/\x0c4\x17\x14_{\x82\xa9v\xe4N\x90\x82oV\xea\x91\x1eG.I\x16K:A V\xab\x03\xa2\x9f\x1eF\xeeF)P\x9b\xd1d\xb9A\xd2C9\xcc\t\xa5\xfc\x18f>c\xb8\x96x\x8b\'hY\x0f=\x8e\x81\x06\xd0N\xef"U\xf6?\'\t\xfd\xb6\x1e(x\x16\xc83\x7fh\xba\xefc\xa0\x07j\x1az3\xb5e\xcf\x1e\xd9\x8cT9\x13\x1dA\xc5#\xc9\xf8\xbd\x85\x17\x9a\xd5-\xcek\x13@\xcb\x03\xe9u\x0c\x96\xef\xd3C\xd5\xc7_\xa8\\4W\xe1\xf5>=\x88\xf4\xa8K\x10\xa1\xcfx\xa22\x90\xc4\xd4TL7?957\x06 \x89\xe0;\x92x\xfe}j\xe0m=\x14860\x0f\xb4\x90=\x8eaJ\xaaL\x04\xf8\\\xd9i\xc41\x0c\x11\x96\x12\xe2\x81v\xd5#I4\x0650\x9e^\xb2\x18\x9eI\xe3\xf4`\xc9v\xd1\x11\xa7\xf5\x18\xc3\x00\x9b\xc4\xc5\xf0\x82s\xdc\x80\xc75\xf40\xb2pQTr\xd4\xfd\x98&\\\xc1\xc0~\xa6@\xbf^/\xe9\xd5>\x94\xc88\xff\xb8Q\xe3o\xb6x\xa2\xa8\x08\xe6\x8e!\xef\xcdM:\xe3\x18\xe0L\xeeJ\x04#\r\xfd\xe7\x81d\x9f1\xa8\x0e\x0f\xf9\xd9\xbf\xee\xe0\xd3\xaf\xf3\x89Jy)\x9e\x1a\x01\x99\xc7B)M\x03}\xa68\xcd\x86\xaf|\xfc4\xd8\x00\xa7_,\x87\xf1\x1e\xb8i\x8a\xfdj)u(\x9a\x8b\x1d\xa7)B\xe3\x95\xcd1?\xe4N5~\xa2\xa8\xde_\x11N\x0f\x7f\xfa\xf4\x80\x13T\xc4qW\xea\xe3\xd8_\x0b\xb4\xf74\x95\xe1|REn\x90T\xeb\xe7$\x7f\x13>\xd2\x15\xdf\x0b\xf5\xc0R7\xc3\xaayf\xf8\xd3C\xe2\'3\xad\x06\xc41\xb3}\xc7\xa0\xfc\xad\x98\xe1{\xcfq\x16\xf4\xd0\xcc)\x86\xdc$\xa5\xd8\x00\xe9\xba\xd9\xb3\xa5\x92g`\x0blFJ\xb0\r\x0f\xa3\xec\xff|\x1c9I\xd7ua\xfeIZ\xcf\x1a\xa7\x89|^\x978fV\x16\xf3q\xe4\xf8\x04n\x12*\xa2@\x93J\x9c\xa6\xc6P\xc4\x1fE$\xc3K\x196\x85@\xaf;:w\xd1\xe8\xc1%\xbe\xe2 \xf3\xa1\xc8\xce\xf2\x9ak{\x0cR0\xd9fN\xf1\x83v\xf5\xf4\x90\xe1$\xb2*\xf5\xe6%\x15N\x0f\xa2m\x98\xa2\x8e_\x1e_\xfd\x19\x03OM\x95\xe4J\xf7\x84c\xcd\xe2\xd5m\x18`\x06X\xbdc\xday}\x1a4e\x82.\xbf\x1c@L\xbc\xa3\xc8)J\xe8\xe4%\x19\x0c\xc70\xf3>\r\xba8\xfc\x88K\x8dP\xc1\xf1\xf9\x04\xf8p\x91\x1a\xe5\xe7\xa3f\x90\xdd)B!\x0c\x882\xff7\x0br\x03\x80\x1c?\x84\x00\xb7\x06"o\x81ak6%\xdd\xe6J~\x9a\x82\xcbR\x14\xb1\x15T\xbe\x15\x99~\xc6 Jd\x1e\xbd$\xa2\xad\xb6J\x98&\x0c3\xd9x\x06\x91\x96\xc8\xcbY\xe6\xa7\x81\xaa+\xba\x00uu\xf4\xe7 75\xf4h\xba\xd5\xbb\xa0\xf3\xb7\xc1\xa2\x06FQ\x14*\x83\xba\x17\x12\xfa4\x10\xf6\xc8\xc4)z\x89\xb3 \xd9$\xf9`a\xb4\xdac\xb3\x84\xc8\x1dI\xbb\t\x07\xa6\xd7\x10?\r\x06)\xf5e\x80\xdbT\xff3\xc8\xde\xc5\xa2\t\xe4\xa68~\x18\xf5\xc0\xc3JjT\xda\x0bGNq\xdcg1\x81\xf4W\xcb\xa1\\\xebU\x1f{\xa1\x97W">@\xbd[r\xe0\xa5vR\x87Ei\x1aJ\x86\xab\xbb\'\xdf\xd6C\xc5^N\x10e\\\xbf\xcd\x11\x9eE\x8dAa\x16hO\x00\xa4\xf68H\xe0_I\xc7\x1d\xef\xc0"\x18n\x90\x94<)*\xa0\xaad\x03\x0e\xb9A\x8a\x07C1\xc1\xa6\xbdp\xb5\x0f\xe7\x13\x14\xd1m\x19\x9e\xd7//??\xd1\x11DP\xc0\xa6\xde\xaa\x06\xbe\xd3\x84\xd3\x8dt\xdc\x94\x9f\xd5<\x8c\xdc>\xd1\x11\xf8%\xca\x08\xcfVKq7%{C\xf1\xd3k\xb2%-\xc7#G\x034\xc4\xadB\xbc:\xf5+5\x02{a\xa5\xf4\xbc\x17\xa6\x9d\xdd\xe2\'0E\xc9N^\x07o\xc4{\xf2%\xf6+\x11L\xedug\x0b\xf4\x83\xc4?\x10gQwB!\xafO\x0fY\x12\xc0*\xb6\xf5\xfa\xdd\xd6K\x93\xa4\xa5U\x82\xd6\xf6Xj\x92+\xc0\x1b\x8a\xd0\xf2V\x9e\xe9f\xd1(\x84\x9f\xb0\x80Qf2<\xf5\xca\xe7\x13\x08\xdb\x82\xac\x01>9\x9e\x9f\xe8\x00\x03f\xd7\r\xb3\xdac7\xa5\xa2ZD\x1dO\x91\xf5jq\x1d\xc4\xfc,\xee&e\xed\xf3c7\xe1\xc9\xc1\x89\x13\x07\xe4\x01P\xb9\xddDt>W\xbd\x9bb\xc3y\xfc\xf4\x80\x1e\x89\xf8\x85\x15M\x864k\xe1\x13B/,\x0b\xdc\x8d\x15w\xb3\x8a$Tj\xcb\x86\x9f\x8e7L\x15b\xbf\xa9Fl\xb5@\xc2\xff\x99\x05\xb1\x1eq/\xac\xbf\xe7\xa1%\xb7\xb8\xa8\x00\x97\xe1\x9d\xca\x8a\xd3$Fz\xcd\x12LN\xa3^/\xc5iR\xea3\xf4\xeb\xc6\xefNm\xc7i\x16\xeax\xb7~8\xd0y\xf7\xe8\x90\xbe`\xb7\xe9\xa6\xfa\xf4\x05\xa2W\xff\x89\xa1\xfa\xcc\xeb\x97\x05f\xc5\x13\xd8\x9eYT!D,x\xb6\x1f\rT\xf2\xb3\x8c\x1d\x8e\x0c\xe0\x8e\xd3$\x8d\x8b\xf8%\xa5`\xf4\xf0\xf8mfhF\x91\x07\xc5\xc5ov\x1eZh\xd0k\x12\x7fT\xd9\xe2\x81\xf8\xcf\x18\xa8\x9d\xcc\xc7\x8ezlw\x96\xb0\xf5\xd1J\xae\xc6\xa3us\x82\x80\x89^\x9bi?=\xea\xfe<-\x925\x18z\xbb\xaf\xbd\x98xt\x0eWl\r\x1ay*\xd1\x9e\\\x1eJ\x8dg\x92O\xc0@u=$\n\xe4\xbaP\xcfg\x0c\xf0\xb1^\x8f:Vsv\x11\x8c\xcf\x18`#\xb8\xfer\xae\xae\xa8\xf3s\x16e\n\x8a\xa7\x82\x9d\x96\x83\rC\x0fx\x05\xa9*,]F\\I-uVA_.\x92\xc7\x0b\x17\x88V\xd2 y[\x95\xd15\xce\x82\x06\xe4F\xb7\x84\xa5f\xc9a\x16o\xed\x05\x99n\x01N\xffz\x8b\xb3`7\x07+p\x9d\xc9\x1e\x144>\'\xaa\x01\xac^\x06\x1f\xee\xd1DyA+i\x88"48\x9a\xd3\xdf<\r\xe6\xb6\x1c3/o\xf1\xe1\xe8\xd3\x00\xc4\xf1\x94\xca\xcd\x91}q\xb3\xe0!!\xa2mNP}\xce\x02^\x18\x94\x046\xc8\xbb\xeb\x82\x89\x01\x8a\xb7\xf2\x16\xa2!\x9e_8\xdc\xf0=\x8c\x9d\xadX\x060\xd8\xca\xb1\x81n\xb9a\xe25\xeb\x86v{\xdfn\xb9\x89\xe0;\x91\x1cJ\xfeV\xb0@\x84\xe1\xa4^\xaf\x8a\xa3\xa6\xf5{6\xea{\r\xae,\xdb\x9e"\x8b\xd5\xe3:0\x06\xe8\xf7\t\t\xa3$T\xc2\r\xa3\x06M\xaa.Y\t\xe3\xfe\x9fY\\\x8fe\xfa\x10\xd0\x95\xe8V_\xffV\x88\x82\xa6\xd1\xae\xee\x87\x15\xc4\x93\x04\xca\xf5:\xacbVq\xb6\xdc\xe7I\x824\x95L\xc85\x97:C4I\xec\xb2\xdd0Z\xa3|\x04\x11J\xe8\xa1J\xc6DuIs\xae\xb8P\xbc\xbc\xd8\x93\x84B\x93\xe2\xb5\xe1<0\x0b\x12^0\xd5\xe5#]7\xc3\'\x80=2\x06^\xde\xb5c\x03\xd5\x14KRaA\x11\xeb`\x1e7\x1bf\xfc\x19\xb2hM\x97k>\x16HB\x8a\xb1*\xfa\x9eg\xb4\xa3\xd4\xa0\xab\x08]\x85\xc3\x1e\xcc\xf6\xfdDS\xf1\xf5\xac\xe7T\xbb\xed\x06\xff\x80scWq\xde;nV\xe7\xe2XF\xeeD\x
[truncated: 252,215 more chars]
