# Supplementary material for: Amycolachromones A–F, Isolated from a Streptomycin-Resistant Strain of the Deep-Sea Marine Actinomycete Amycolatopsis sp. WP1
Source: Mar Drugs. 2022 Feb 24;20(3):162. doi: 10.3390/md20030162 (PMC8949813; doi:10.3390/md20030162)
Supplement: Supplementary file 1 [file marinedrugs-20-00162-s001.zip › phem_6B-1/struct/olex2_exp_phem_6B1/.olex/temp/exp_phem_6b1.ins]

TITL exp_phem_6B1 in P212121 #19
CELL 0.71073 7.77596 8.69926 26.81956 90 90 90
ZERR 8 0.00031 0.00039 0.00109 0 0 0
LATT -1
SYMM 0.5-X,-Y,0.5+Z
SYMM 0.5+X,0.5-Y,-Z
SYMM -X,0.5+Y,0.5-Z

SFAC C H N O
UNIT 88 80 8 8


cgls 3
PLAN  5
REM reset to P212121 #19
BOND 
FMAP 2
REM <HKL>C:/data/2017_09/exp_phem_6B1/struct/olex2_exp_phem_6B1/exp_phem_6B1.h
REM kl</HKL>
WGHT 0.1
FVAR 7.30954

C6    1     0.36160  0.08292  0.06303  11.00000  0.01550 
O13   4     0.55051  0.23706  0.13377  11.00000  0.03770 
O19   4     0.53177 -0.04934  0.20067  11.00000  0.04813 
O10   4     0.09855  0.30310  0.05196  11.00000  0.04497 
O20   4     0.30998  0.17555  0.23533  11.00000  0.05228 
C9    1     0.43039 -0.06352  0.06891  11.00000  0.03589 
C16   1     0.47737 -0.11587  0.11691  11.00000  0.03260 
O5    4     0.06281  0.04862  0.16087  11.00000  0.05247 
O24   4     0.59915 -0.32379  0.16420  11.00000  0.04837 
C12   1     0.47256 -0.01466  0.16031  11.00000  0.03070 
O1    4     0.05330 -0.02382  0.08246  11.00000  0.05346 
C3    1     0.12182  0.04752  0.11951  11.00000  0.03490 
C8    1     0.40431  0.14764  0.14974  11.00000  0.03313 
C0BA  1     0.25466  0.38798  0.18209  11.00000  0.04958 
C7    1     0.21694  0.30738  0.09131  11.00000  0.03448 
C14   1     0.31721  0.23175  0.19424  11.00000  0.03645 
C4    1     0.27870  0.14400  0.10572  11.00000  0.03003 
C22   1     0.54575 -0.26852  0.12034  11.00000  0.03682 
C15   1     0.45181 -0.14771  0.02726  11.00000  0.04720 

C6BA  4     0.72349  0.36418  0.20771  11.00000  0.06084 

C11   1     0.13490  0.38911  0.13512  11.00000  0.04333 
C21   1     0.52077 -0.29773  0.03224  11.00000  0.05513 
C17   1     0.08692  0.55539  0.12060  11.00000  0.06206 
C23   1     0.56477 -0.35488  0.07904  11.00000  0.04855 
C2    1    -0.11711 -0.09085  0.09215  11.00000  0.07260 

C2CA  1     0.80761  0.28293  0.24740  11.00000  0.08923 

C3CA  1     0.73453  0.27208  0.03915  11.00000  0.04230 
HKLF 4
END
