# Supplementary material for: Amycolachromones A–F, Isolated from a Streptomycin-Resistant Strain of the Deep-Sea Marine Actinomycete Amycolatopsis sp. WP1
Source: Mar Drugs. 2022 Feb 24;20(3):162. doi: 10.3390/md20030162 (PMC8949813; doi:10.3390/md20030162)
Supplement: Supplementary file 1 [file marinedrugs-20-00162-s001.zip › phem_6B-1/struct/olex2_exp_phem_6B1/exp_phem_6B1.ins]

TITL exp_phem_6B1 in P212121 #19
CELL 0.71073 7.77596 8.69926 26.81956 90 90 90
ZERR 8 0.00031 0.00039 0.00109 0 0 0
LATT -1
SYMM 0.5-X,-Y,0.5+Z
SYMM 0.5+X,0.5-Y,-Z
SYMM -X,0.5+Y,0.5-Z

SFAC C H N O
UNIT 88 80 8 8


cgls 3
PLAN  5
REM reset to P212121 #19
BOND 
FMAP 2
REM <HKL>C:/data/2017_09/exp_phem_6B1/struct/olex2_exp_phem_6B1/exp_phem_6B1.h
REM kl</HKL>
WGHT 0.1
FVAR 7.41973

C6    1     0.36154  0.08301  0.06302  11.00000  0.01592 
O13   4     0.55054  0.23698  0.13376  11.00000  0.03869 
O19   4     0.53170 -0.04935  0.20069  11.00000  0.04901 
O10   4     0.09858  0.30299  0.05199  11.00000  0.04592 
O20   4     0.31010  0.17575  0.23532  11.00000  0.05332 
C9    1     0.43045 -0.06346  0.06890  11.00000  0.03650 
C16   1     0.47731 -0.11580  0.11688  11.00000  0.03314 
O5    4     0.06282  0.04877  0.16084  11.00000  0.05337 
O24   4     0.59913 -0.32386  0.16414  11.00000  0.04939 
C12   1     0.47256 -0.01468  0.16034  11.00000  0.03135 
O1    4     0.05329 -0.02388  0.08247  11.00000  0.05466 
C3    1     0.12181  0.04752  0.11950  11.00000  0.03555 
C8    1     0.40428  0.14769  0.14972  11.00000  0.03388 
C0BA  1     0.25463  0.38797  0.18207  11.00000  0.05022 
C7    1     0.21694  0.30732  0.09129  11.00000  0.03519 
C14   1     0.31712  0.23175  0.19422  11.00000  0.03716 
C4    1     0.27877  0.14393  0.10570  11.00000  0.03079 
C22   1     0.54579 -0.26852  0.12031  11.00000  0.03740 
C15   1     0.45178 -0.14760  0.02723  11.00000  0.04788 

C6BA  4     0.72341  0.36417  0.20769  11.00000  0.06190 

C11   1     0.13497  0.38903  0.13515  11.00000  0.04404 
C21   1     0.52087 -0.29775  0.03219  11.00000  0.05574 
C17   1     0.08694  0.55562  0.12053  11.00000  0.06296 
C23   1     0.56475 -0.35484  0.07907  11.00000  0.04939 
C2    1    -0.11708 -0.09085  0.09212  11.00000  0.07450 

C2CA  1     0.80787  0.28323  0.24754  11.00000  0.09106 

C3CA  1     0.73466  0.27206  0.03915  11.00000  0.04291 
HKLF 4
END
