# Supplementary material for: Amycolachromones A–F, Isolated from a Streptomycin-Resistant Strain of the Deep-Sea Marine Actinomycete Amycolatopsis sp. WP1
Source: Mar Drugs. 2022 Feb 24;20(3):162. doi: 10.3390/md20030162 (PMC8949813; doi:10.3390/md20030162)
Supplement: Supplementary file 1 [file marinedrugs-20-00162-s001.zip › phem_6B-1/struct/tmp/.olex/exp_phem_6B1.phil]

snum {
  hkl {
    hkl_stat_file = 'D:\\phem_6B-1\\struct\\tmp\\exp_phem_6B1.hkl'
  }
  solution {
    program = ShelXS ShelXS-1997 ShelXS-1986 XS XT *ShelXT 'olex2.solve' XM \
              ShelXD ShelXD-1997 SIR2002 SIR2004 SIR2008 SIR2011 Superflip \
              Unknown ShelXS-2013 ShelXS86 ShelXD-2013
    method = 'Dual Space' 'Charge Flipping' 'Direct Methods' \
             'Patterson Method' 'Structure Expansion' '*Intrinsic Phasing' \
             Unknown
    current_atomic_volume = '17.4'
  }
  refinement {
    program = ShelXL_ifc XL XH ShelXH-1997 XLMP *ShelXL ShelXL-1997 \
              'olex2.refine' Tonto Unknown ShelXL-2012 ShelXLMP-2012 \
              ShelXL-2013
    method = '*Least Squares' CGLS 'Gauss-Newton' 'Levenberg-Marquardt' \
             'Full Matrix' HAR Unknown
  }
}
