# Supplementary material for: Amycolachromones A–F, Isolated from a Streptomycin-Resistant Strain of the Deep-Sea Marine Actinomycete Amycolatopsis sp. WP1
Source: Mar Drugs. 2022 Feb 24;20(3):162. doi: 10.3390/md20030162 (PMC8949813; doi:10.3390/md20030162)
Supplement: Supplementary file 1 [file marinedrugs-20-00162-s001.zip › phem_6B-1/struct/tmp/.olex/originals/temp_6.ins]

TITL temp_6 in P2(1)2(1)2(1) 
CELL 0.71073   7.7760   8.6993  26.8196  90.000  90.000  90.000
ZERR   53.00   0.0003   0.0004   0.0011   0.000   0.000   0.000
LATT -1
SYMM 0.5-X, -Y, 0.5+Z
SYMM -X, 0.5+Y, 0.5-Z
SYMM 0.5+X, 0.5-Y, -Z
SFAC C H O
UNIT 53 53 53
TREF
HKLF 4
END 
