# Supplementary material for: Amycolachromones A–F, Isolated from a Streptomycin-Resistant Strain of the Deep-Sea Marine Actinomycete Amycolatopsis sp. WP1
Source: Mar Drugs. 2022 Feb 24;20(3):162. doi: 10.3390/md20030162 (PMC8949813; doi:10.3390/md20030162)
Supplement: Supplementary file 1 [file marinedrugs-20-00162-s001.zip › phem_6B-1/struct/tmp/.olex/temp/temp_6.fcf]

#
# h,k,l, Fc-squared, Fo-squared, sigma(Fo-squared), status flag
#
data_temp_6
_shelx_title ' temp_6_a.res in P2(1)2(1)2(1)'
_shelx_refln_list_code          4
_shelx_F_calc_maximum      143.41
_exptl_crystal_F_000       816.00
_reflns_d_resolution_high  0.8001

loop_
 _space_group_symop_operation_xyz
 'x, y, z'
 '-x+1/2, -y, z+1/2'
 '-x, y+1/2, -z+1/2'
 'x+1/2, -y+1/2, -z'

_cell_length_a     7.7760
_cell_length_b     8.6993
_cell_length_c    26.8196
_cell_angle_alpha  90.000
_cell_angle_beta   90.000
_cell_angle_gamma  90.000

_shelx_F_squared_multiplier     1.000

loop_
 _refln_index_h
 _refln_index_k
 _refln_index_l
 _refln_F_squared_calc
 _refln_F_squared_meas
 _refln_F_squared_sigma
 _refln_observed_status
   2   0   0       4658.95       5245.23        24.67 o
   4   0   0        148.57        143.00         4.81 o
   6   0   0       1228.88       1293.85        29.89 o
   8   0   0         31.19         14.12         9.30 o
   1   1   0       4032.68       4196.72        26.71 o
   2   1   0        456.12        495.45         4.50 o
   3   1   0       2932.71       2971.60        16.76 o
   4   1   0        494.32        455.73         6.94 o
   5   1   0        809.03        837.79        11.38 o
   6   1   0          4.60          4.69         2.10 o
   7   1   0        141.08        162.75         8.62 o
   8   1   0          7.30          7.17         3.86 o
   9   1   0          4.02          1.63         6.34 o
   0   2   0       3360.52       2929.60        21.94 o
   1   2   0       1658.75       1607.08         9.13 o
   2   2   0       5068.66       4976.25        26.33 o
   3   2   0       4651.07       4617.53        18.47 o
   4   2   0        403.78        464.68         5.65 o
   5   2   0        422.48        446.00         7.53 o
   6   2   0         15.60         15.42         3.32 o
   7   2   0          1.95          3.78         3.50 o
   8   2   0         29.64         40.77         6.67 o
   9   2   0         48.73         51.75         6.52 o
   1   3   0       1567.04       1764.48        10.92 o
   2   3   0        100.79        106.64         4.27 o
   3   3   0        179.95        159.25         3.47 o
   4   3   0         52.89         32.35         1.53 o
   5   3   0         40.06         38.42         1.95 o
   6   3   0          2.22          3.77         2.58 o
   7   3   0         33.72         41.00         7.91 o
   8   3   0         51.19         46.07         6.24 o
   9   3   0         10.01         10.89         4.64 o
   0   4   0         40.91         60.58         3.82 o
   1   4   0       9209.64       9332.64        42.18 o
   2   4   0       1118.75       1150.99        10.43 o
   3   4   0         78.68         83.68         2.68 o
   4   4   0        109.04        107.66         3.73 o
   5   4   0          2.85          0.19         1.25 o
   6   4   0         30.51         28.51         3.04 o
   7   4   0        313.21        307.46        12.65 o
   8   4   0        145.19        157.62        10.17 o
   9   4   0         10.28          9.02         5.08 o
   1   5   0        261.81        265.11         6.59 o
   2   5   0        215.84        220.29         4.46 o
   3   5   0          1.41          2.74         1.16 o
   4   5   0        113.67        105.24         4.12 o
   5   5   0          2.28         -1.51         2.45 o
   6   5   0         15.62         13.17         3.60 o
   7   5   0         16.32         12.08         7.23 o
   8   5   0        109.70        100.75        10.31 o
   0   6   0         16.16         16.95         4.77 o
   1   6   0          2.76          1.93         1.97 o
   2   6   0          9.54         13.11         1.86 o
   3   6   0          7.45          6.22         1.48 o
   4   6   0         33.98         37.78         3.20 o
   5   6   0        245.13        213.69         8.84 o
   6   6   0         29.04         27.98         4.38 o
   7   6   0          0.02          7.15         4.72 o
   8   6   0          2.14         -0.90         6.17 o
   1   7   0        104.05         75.21         5.25 o
   2   7   0         59.12         53.39         3.92 o
   3   7   0         33.39         28.56         2.96 o
   4   7   0         72.13         60.61         4.47 o
   5   7   0        216.35        205.05         9.92 o
   6   7   0          7.30         10.22         3.90 o
   7   7   0          4.30          6.58         5.06 o
   0   8   0          5.39          5.18         5.01 o
   1   8   0        192.01        163.26         6.14 o
   2   8   0          4.49          6.13         2.51 o
   3   8   0          1.71          1.95         3.01 o
   4   8   0        238.93        220.56         9.38 o
   5   8   0          0.03         -2.70         4.66 o
   6   8   0          8.72         14.12         4.67 o
   1   9   0         76.61         72.59         4.51 o
   2   9   0          5.65          5.18         3.24 o
   3   9   0         28.99         27.85         4.20 o
   4   9   0          7.42          2.26         4.45 o
   5   9   0          3.68         -3.06         3.70 o
   0  10   0         93.33         78.38         7.32 o
   1  10   0          0.01         -1.01         4.24 o
   2  10   0         28.22         37.01         6.10 o
   3  10   0          5.19          0.18         4.52 o
   2   0   1       2871.78       3163.55        12.06 o
   3   0   1        327.92        299.52         3.83 o
   4   0   1       1760.99       1773.90        11.77 o
   5   0   1        939.36        999.45        12.20 o
   6   0   1        243.24        231.05         9.31 o
   7   0   1         51.81         47.31         5.32 o
   8   0   1         27.08         14.59         4.45 o
   9   0   1         13.67         11.13         4.55 o
  -9   1   1         14.43         14.01         5.48 o
  -8   1   1         61.43         68.16         7.43 o
  -7   1   1         44.44         47.28         5.35 o
  -6   1   1        124.98        114.01         5.30 o
  -5   1   1        157.47        168.73         5.27 o
  -4   1   1        301.81        267.01         4.94 o
  -3   1   1        868.31        852.61         6.01 o
  -2   1   1      14036.71      14056.92        32.43 o
  -1   1   1       4882.63       4798.02        27.74 o
   1   1   1       4885.05       4864.28        29.32 o
   2   1   1      14034.79      14002.48        32.05 o
   3   1   1        869.88        846.72         7.93 o
   4   1   1        301.08        279.08         5.15 o
   5   1   1        157.05        172.06         5.31 o
   6   1   1        124.44        115.28         5.37 o
   7   1   1         44.78         47.16         5.07 o
   8   1   1         61.57         56.83         6.15 o
   9   1   1         14.48         15.95         5.38 o
  -9   2   1         24.37         28.39         5.93 o
  -8   2   1         41.90         43.04         6.56 o
  -7   2   1        184.41        172.33         8.77 o
  -6   2   1         56.71         63.50         5.07 o
  -5   2   1        741.82        795.64         9.73 o
  -4   2   1       1020.29       1048.32         8.35 o
  -3   2   1       1092.93       1203.09        10.72 o
  -2   2   1       1208.81       1183.13         8.07 o
  -1   2   1       2964.00       2999.50        13.92 o
   0   2   1         83.16         93.13         2.86 o
   1   2   1       2965.58       3002.61        13.58 o
   2   2   1       1209.48       1195.22         5.91 o
   3   2   1       1093.11       1202.55         9.13 o
   4   2   1       1021.28       1034.53         7.79 o
   5   2   1        741.94        791.44        13.79 o
   6   2   1         56.79         60.99         4.29 o
   7   2   1        183.67        164.61         8.69 o
   8   2   1         42.06         49.69         9.10 o
   9   2   1         24.20         23.83         5.59 o
  -9   3   1         37.66         39.32         6.28 o
  -8   3   1        157.69        160.61        10.04 o
  -7   3   1         72.41         83.36        10.11 o
  -6   3   1        251.84        238.88         4.45 o
  -5   3   1         16.59         18.11         1.69 o
  -4   3   1        252.94        276.82         5.39 o
  -3   3   1        405.87        441.29         5.08 o
  -2   3   1       5546.94       5667.56        18.78 o
  -1   3   1       1103.05       1068.30         7.40 o
   0   3   1       2221.46       2196.87        15.41 o
   1   3   1       1104.42       1065.48         8.49 o
   2   3   1       5545.58       5662.47        24.48 o
   3   3   1        407.31        445.00         4.63 o
   4   3   1        253.06        263.70         5.24 o
   5   3   1         16.76         16.87         1.62 o
   6   3   1        252.03        239.04         6.53 o
   7   3   1         72.74         92.54         7.41 o
   8   3   1        157.71        155.62         9.78 o
   9   3   1         37.46         41.86         6.29 o
  -9   4   1         49.87         36.31         6.16 o
  -8   4   1         15.77         15.47         5.03 o
  -7   4   1         77.97         88.63         9.26 o
  -6   4   1        179.41        156.18         5.77 o
  -5   4   1          7.86          8.46         1.51 o
  -4   4   1        482.39        464.84         8.59 o
  -3   4   1       1492.55       1482.27        13.18 o
  -2   4   1       1142.08       1255.04         9.04 o
  -1   4   1        934.39        848.04         9.43 o
   0   4   1       1544.83       1594.19        13.29 o
   1   4   1        933.73        831.62         7.76 o
   2   4   1       1141.73       1249.86         8.75 o
   3   4   1       1493.04       1465.04        10.72 o
   4   4   1        482.35        477.61         7.54 o
   5   4   1          7.87          8.01         2.03 o
   6   4   1        179.33        162.08         5.95 o
   7   4   1         78.12         93.06         7.68 o
   8   4   1         15.71         17.12         5.25 o
   9   4   1         49.84         48.09         6.85 o
  -8   5   1          5.46          7.53         5.53 o
  -7   5   1         86.88         67.44         8.07 o
  -6   5   1         55.09         55.14         5.19 o
  -5   5   1         53.27         42.05         6.05 o
  -4   5   1         39.44         41.70         2.95 o
  -3   5   1         50.58         46.08         2.37 o
  -2   5   1         29.23         20.68         1.93 o
  -1   5   1        323.97        374.27         8.29 o
   0   5   1          6.48          9.99         1.81 o
   1   5   1        323.87        368.43         7.78 o
   2   5   1         29.15         25.08         1.83 o
   3   5   1         50.76         53.83         2.23 o
   4   5   1         39.39         42.70         2.40 o
   5   5   1         53.12         49.06         5.24 o
   6   5   1         55.07         54.72         7.29 o
   7   5   1         87.04         80.08         9.05 o
   8   5   1          5.48          2.97         5.55 o
  -8   6   1          8.94          7.38         6.38 o
  -7   6   1          5.64          7.45         5.08 o
  -6   6   1         53.49         54.35         5.01 o
  -5   6   1         73.05         53.77         4.17 o
  -4   6   1         23.82         16.90         3.11 o
  -3   6   1        131.98        117.78         4.65 o
  -2   6   1        161.00        149.87         4.73 o
  -1   6   1         44.96         46.55         3.12 o
   0   6   1        305.88        302.56         8.64 o
   1   6   1         45.08         43.03         3.32 o
   2   6   1        160.94        149.54         4.28 o
   3   6   1        131.61        123.01         3.79 o
   4   6   1         23.83         16.90         2.54 o
   5   6   1         72.98         53.86         5.06 o
   6   6   1         53.62         55.77         8.69 o
   7   6   1          5.62         10.11         5.52 o
   8   6   1          8.96          8.94         5.20 o
  -7   7   1          6.52          8.35         5.00 o
  -6   7   1         42.85         46.42         5.84 o
  -5   7   1         58.06         54.88         5.29 o
  -4   7   1         25.10         19.77         4.93 o
  -3   7   1         72.65         81.02         4.51 o
  -2   7   1         36.44         43.66         3.32 o
  -1   7   1         82.73         92.45         4.33 o
   0   7   1        117.78        101.75         5.90 o
   1   7   1         82.94         92.03         5.73 o
   2   7   1         36.41         39.48         3.36 o
   3   7   1         72.84         81.85         4.18 o
   4   7   1         25.05         17.44         3.96 o
   5   7   1         58.22         64.29         5.75 o
   6   7   1         42.87         44.72         5.80 o
   7   7   1          6.55         -1.15         4.76 o
  -6   8   1         33.16         31.80         6.06 o
  -5   8   1         19.87          5.50         4.10 o
  -4   8   1         36.31         30.99         4.39 o
  -3   8   1         13.61         17.16         3.12 o
  -2   8   1         51.14         55.81         3.80 o
  -1   8   1         60.09         60.02         4.18 o
   0   8   1         31.88         21.22         3.66 o
   1   8   1         60.15         64.74         5.45 o
   2   8   1         51.13         53.01         4.22 o
   3   8   1         13.59          9.55         3.39 o
   4   8   1         36.20         35.50         4.75 o
   5   8   1         19.80          9.29         3.80 o
   6   8   1         33.26         37.96         6.06 o
  -5   9   1          1.63          1.40         3.62 o
  -4   9   1          1.76          2.11         3.42 o
  -3   9   1          9.13          1.40         3.26 o
  -2   9   1         17.66          8.13         3.31 o
  -1   9   1         15.07         15.98         2.84 o
   0   9   1         14.80         22.70         3.90 o
   1   9   1         15.07         16.00         2.97 o
   2   9   1         17.56         10.97         3.82 o
   3   9   1          9.13          7.33         4.71 o
   4   9   1          1.80         -2.39         3.19 o
   5   9   1          1.61          1.45         3.38 o
  -3  10   1         24.86         28.15         5.56 o
  -2  10   1          2.48         -3.67         6.33 o
  -1  10   1         20.07         16.50         4.74 o
   0  10   1         52.57         54.36         4.85 o
   1  10   1         20.07         14.27         4.87 o
   2  10   1          2.48         -0.76         4.83 o
   3  10   1         24.97         22.45         4.70 o
   2   0   2       3669.29       3273.74        25.99 o
   3   0   2        714.46        731.21         6.78 o
   4   0   2        225.55        211.20         4.23 o
   5   0   2         10.91         14.28         2.42 o
   6   0   2        199.84        175.98        11.61 o
   7   0   2         20.10         12.29         3.43 o
   8   0   2         26.34         29.16         4.91 o
   9   0   2          0.60          1.75         3.84 o
  -9   1   2         22.70         20.95         5.99 o
  -8   1   2         76.15         76.24         6.89 o
  -7   1   2         40.03         33.91         4.70 o
  -6   1   2         36.97         47.17         4.85 o
  -5   1   2        197.27        212.67         5.32 o
  -4   1   2        176.40        167.45         3.96 o
  -3   1   2       1686.21       1805.72         9.12 o
  -2   1   2       9037.71       8735.31        17.76 o
  -1   1   2       2057.09       1999.19        19.40 o
   1   1   2       2058.34       1981.16        11.43 o
   2   1   2       9035.46       8678.41        25.45 o
   3   1   2       1684.94       1831.82         9.48 o
   4   1   2        176.46        162.82         3.85 o
   5   1   2        196.63        210.84         5.44 o
   6   1   2         36.96         39.91         3.49 o
   7   1   2         39.99         46.96         8.00 o
   8   1   2         75.97         71.53         8.77 o
   9   1   2         22.83          6.83         5.30 o
  -9   2   2         84.88         90.36         9.58 o
  -8   2   2        110.04         95.86         9.16 o
  -7   2   2        110.62        109.31         7.11 o
  -6   2   2         99.22         99.96         7.29 o
  -5   2   2       1148.87       1098.24        10.67 o
  -4   2   2       2579.63       2635.35        15.24 o
  -3   2   2       5151.75       5138.26        28.72 o
  -2   2   2       1007.77        901.47        11.34 o
  -1   2   2       2045.31       1959.39         9.79 o
   0   2   2         54.49        108.84         2.57 o
   1   2   2       2046.08       1975.36         8.25 o
   2   2   2       1006.60        894.35         5.64 o
   3   2   2       5152.51       5120.60        15.89 o
   4   2   2       2579.29       2632.55        12.93 o
   5   2   2       1148.20       1122.81         8.92 o
   6   2   2         99.39        102.63         5.35 o
   7   2   2        110.62        101.80         6.37 o
   8   2   2        109.85        103.71         8.64 o
   9   2   2         84.83         98.56         8.82 o
  -9   3   2         75.95         84.42         8.57 o
  -8   3   2         16.42         18.44         4.72 o
  -7   3   2         11.25         12.73         4.73 o
  -6   3   2         70.66         63.59         3.29 o
  -5   3   2        124.81        145.52         4.59 o
  -4   3   2        624.00        637.44         7.69 o
  -3   3   2        722.79        664.16         7.44 o
  -2   3   2       1593.49       1774.44         9.90 o
  -1   3   2       2612.86       2599.98        20.23 o
   0   3   2       7724.93       7502.13        24.71 o
   1   3   2       2613.18       2593.64        12.22 o
   2   3   2       1593.34       1745.92        12.20 o
   3   3   2        722.08        661.21         6.20 o
   4   3   2        624.39        642.84         7.23 o
   5   3   2        124.29        146.07         4.54 o
   6   3   2         70.56         72.99         3.31 o
   7   3   2         11.36         11.49         4.86 o
   8   3   2         16.46         26.65         5.52 o
   9   3   2         76.06         94.78         8.70 o
  -9   4   2         52.90         50.33         7.06 o
  -8   4   2        173.15        187.13        10.89 o
  -7   4   2          4.63          5.61         4.00 o
  -6   4   2         81.18         79.22         5.09 o
  -5   4   2        104.12        100.56         4.50 o
  -4   4   2        143.08        136.44         4.45 o
  -3   4   2        162.18        196.55         4.98 o
  -2   4   2        963.71        991.30        10.64 o
  -1   4   2        955.84       1036.95         8.69 o
   0   4   2          3.98          6.59         1.50 o
   1   4   2        953.89       1016.06        10.06 o
   2   4   2        961.55       1008.63         8.59 o
   3   4   2        162.18        188.87         4.55 o
   4   4   2        143.11        144.79         4.02 o
   5   4   2        103.84        102.76         3.82 o
   6   4   2         81.25         76.78         4.32 o
   7   4   2          4.67          6.58         4.10 o
   8   4   2        173.31        188.42        11.17 o
   9   4   2         52.95         47.58         7.31 o
  -8   5   2         15.69         15.34         4.65 o
  -7   5   2         17.22          8.16         4.31 o
  -6   5   2         27.58         31.95         4.28 o
  -5   5   2         55.05         54.66         4.68 o
  -4   5   2         98.96        103.49         4.62 o
  -3   5   2         28.48         26.55         2.68 o
  -2   5   2         66.10         66.34         2.72 o
  -1   5   2        771.40        753.66         9.20 o
   0   5   2        143.93        138.34         4.20 o
   1   5   2        771.97        760.31         9.60 o
   2   5   2         66.38         67.77         2.62 o
   3   5   2         28.44         29.80         1.67 o
   4   5   2         99.34        104.04         3.38 o
   5   5   2         55.19         48.47         4.45 o
   6   5   2         27.63         33.17         6.62 o
   7   5   2         17.31         13.25         4.89 o
   8   5   2         15.60         15.60         5.79 o
  -8   6   2         13.93         10.08         5.38 o
  -7   6   2         28.26         27.53         6.37 o
  -6   6   2         33.20         30.42         4.45 o
  -5   6   2        226.73        203.92         7.37 o
  -4   6   2        121.22        136.44         6.55 o
  -3   6   2        282.79        289.11         7.35 o
  -2   6   2        313.19        322.41         6.88 o
  -1   6   2        271.88        257.22         5.75 o
   0   6   2         59.84         53.66         4.08 o
   1   6   2        272.08        249.48         7.18 o
   2   6   2        314.24        318.58         6.37 o
   3   6   2        282.86        284.01         5.52 o
   4   6   2        121.37        127.17         5.29 o
   5   6   2        226.42        216.02        14.09 o
   6   6   2         33.19         30.92         4.14 o
   7   6   2         28.16         22.57         5.64 o
   8   6   2         13.94         13.88         5.93 o
  -7   7   2         12.49          9.54         5.18 o
  -6   7   2          2.72          0.26         3.91 o
  -5   7   2         13.61         10.42         3.75 o
  -4   7   2         73.17         63.23         4.71 o
  -3   7   2         25.31         28.52         3.65 o
  -2   7   2        108.32         98.18         4.70 o
  -1   7   2        179.59        168.18         5.17 o
   0   7   2          0.14         -0.04         2.80 o
   1   7   2        180.00        165.20         7.48 o
   2   7   2        108.52        102.40         4.78 o
   3   7   2         25.46         24.55         3.43 o
   4   7   2         73.10         64.01         5.72 o
   5   7   2         13.64          7.04         3.69 o
   6   7   2          2.73          2.52         3.52 o
   7   7   2         12.49          6.11         6.19 o
  -6   8   2         54.43         54.64         6.54 o
  -5   8   2         31.55         34.93         4.93 o
  -4   8   2         12.86         11.89         3.77 o
  -3   8   2         37.93         43.09         4.46 o
  -2   8   2         46.04         48.06         3.80 o
  -1   8   2         14.94         14.45         2.50 o
   0   8   2         30.82         37.67         4.41 o
   1   8   2         14.91         10.45         3.74 o
   2   8   2         46.05         46.29         3.95 o
   3   8   2         37.76         33.77         4.94 o
   4   8   2         12.80         10.61         3.89 o
   5   8   2         31.58         42.18         5.14 o
   6   8   2         54.45         53.09         6.84 o
  -5   9   2          5.61          9.19         3.83 o
  -4   9   2          5.20         -1.71         3.53 o
  -3   9   2         15.42         13.33         3.53 o
  -2   9   2         34.20         30.85         3.70 o
  -1   9   2          2.70          3.41         2.77 o
   0   9   2         12.80          8.26         2.83 o
   1   9   2          2.67          4.45         3.69 o
   2   9   2         34.13         33.08         4.67 o
   3   9   2         15.48          9.05         3.95 o
   4   9   2          5.20          1.04         3.82 o
   5   9   2          5.60          6.19         3.80 o
  -3  10   2          7.85          9.37         3.90 o
  -2  10   2          3.67         -3.03         4.48 o
  -1  10   2          5.44          0.92         4.23 o
   0  10   2         17.27         20.00         4.17 o
   1  10   2          5.41          3.78         4.38 o
   2  10   2          3.65          7.04         4.69 o
   3  10   2          7.84          5.13         6.28 o
   1   0   3          4.24         54.26         3.17 o
   2   0   3       3822.89       3609.81        23.20 o
   3   0   3       1670.72       1753.33         7.33 o
   4   0   3       2376.00       2075.12        13.15 o
   5   0   3         57.84         50.01         2.75 o
   6   0   3          0.17          1.20         1.52 o
   7   0   3          1.53          4.68         3.13 o
   8   0   3         23.42         33.20         5.37 o
   9   0   3         51.30         54.96         7.79 o
  -9   1   3          3.26          6.77         5.37 o
  -8   1   3         50.74         48.59         5.59 o
  -7   1   3        203.32        202.20         9.50 o
  -6   1   3         23.95         20.45         2.65 o
  -5   1   3        476.73        487.02         8.08 o
  -4   1   3        552.64        511.76         6.92 o
  -3   1   3       1092.06       1114.91         8.98 o
  -2   1   3       3871.99       3570.52        12.61 o
  -1   1   3       3223.28       2561.45         9.94 o
   0   1   3       3156.18       3009.39        20.60 o
   1   1   3       3221.30       2556.37        12.18 o
   2   1   3       3871.59       3579.98        12.98 o
   3   1   3       1091.39       1099.93         7.74 o
   4   1   3        551.60        515.85         6.74 o
   5   1   3        477.41        489.41         8.17 o
   6   1   3         23.83         25.49         3.00 o
   7   1   3        203.32        192.68         9.51 o
   8   1   3         50.58         55.07         5.94 o
   9   1   3          3.27          2.29         4.58 o
  -9   2   3         62.45         66.72         9.24 o
  -8   2   3         74.58         76.25         8.27 o
  -7   2   3         10.07         12.78         3.60 o
  -6   2   3         36.26         38.26         2.83 o
  -5   2   3        213.01        227.53         6.09 o
  -4   2   3        194.97        227.30         4.56 o
  -3   2   3       1855.33       1936.54        16.37 o
  -2   2   3       1031.66        978.97         8.66 o
  -1   2   3       3729.61       3735.43        26.86 o
   0   2   3         91.69        142.31         2.38 o
   1   2   3       3729.50       3710.70        29.43 o
   2   2   3       1031.30        991.50         6.88 o
   3   2   3       1858.27       1956.50        10.79 o
   4   2   3        195.02        227.36         3.96 o
   5   2   3        213.25        222.27         5.75 o
   6   2   3         36.37         36.98         4.64 o
   7   2   3         10.08         12.90         3.67 o
   8   2   3         74.75         60.20         6.58 o
   9   2   3         62.71         68.28         8.63 o
  -9   3   3         31.55         31.90         7.85 o
  -8   3   3         36.84         44.14         6.11 o
  -7   3   3         94.95         91.15         7.23 o
  -6   3   3        432.53        370.26        11.12 o
  -5   3   3        635.47        690.84        11.35 o
  -4   3   3        559.03        577.13         7.24 o
  -3   3   3        335.22        481.33         6.21 o
  -2   3   3       2351.17       2468.04        15.28 o
  -1   3   3        983.56        894.66         7.37 o
   0   3   3        549.33        515.76         5.83 o
   1   3   3        984.18        899.75         9.38 o
   2   3   3       2349.70       2430.74        13.70 o
   3   3   3        335.74        474.58         5.34 o
   4   3   3        559.55        599.78         6.95 o
   5   3   3        636.03        682.07         9.16 o
   6   3   3        431.80        383.10         8.66 o
   7   3   3         94.88         84.03         5.97 o
   8   3   3         36.82         45.82         6.30 o
   9   3   3         31.76         29.11         6.09 o
  -8   4   3         60.07         62.18         6.95 o
  -7   4   3          3.01          5.26         3.81 o
  -6   4   3         33.59         29.09         3.38 o
  -5   4   3        137.98        138.30         5.04 o
  -4   4   3        464.36        507.93         8.02 o
  -3   4   3        578.54        637.87         9.95 o
  -2   4   3        466.68        554.96         8.46 o
  -1   4   3        406.74        398.48         5.43 o
   0   4   3       1006.62       1063.94        14.45 o
   1   4   3        406.26        401.19         5.60 o
   2   4   3        466.56        557.62         6.99 o
   3   4   3        578.60        622.76        10.92 o
   4   4   3        464.54        516.53         7.04 o
   5   4   3        137.75        140.69         5.28 o
   6   4   3         33.65         28.82         3.14 o
   7   4   3          2.99          1.08         4.05 o
   8   4   3         60.36         44.74         6.71 o
  -8   5   3         66.77         74.20         7.94 o
  -7   5   3          4.57          3.46         4.73 o
  -6   5   3         32.86         32.16         3.56 o
  -5   5   3        668.74        633.63        12.99 o
  -4   5   3        210.86        196.55         6.03 o
  -3   5   3         95.12         87.19         3.99 o
  -2   5   3        344.94        330.40         5.81 o
  -1   5   3        241.04        290.18         5.77 o
   0   5   3        325.27        365.40         6.96 o
   1   5   3        241.15        287.61         6.49 o
   2   5   3        345.92        336.71         5.60 o
   3   5   3         95.26         88.76         4.37 o
   4   5   3        210.58        192.87         5.12 o
   5   5   3        668.97        652.21        12.33 o
   6   5   3         32.95         29.56         3.70 o
   7   5   3          4.55          0.10         5.40 o
   8   5   3         66.70         75.62        12.86 o
  -8   6   3         33.48         27.03         7.79 o
  -7   6   3          6.45         17.62         5.47 o
  -6   6   3        123.57        115.78         6.84 o
  -5   6   3         37.42         39.86         5.47 o
  -4   6   3        123.69        115.52         6.18 o
  -3   6   3        124.07        134.88         5.27 o
  -2   6   3        600.18        603.36         8.84 o
  -1   6   3        139.71        160.49         4.85 o
   0   6   3         79.83         80.34         4.43 o
   1   6   3        140.29        155.61         7.25 o
   2   6   3        600.48        592.13         9.33 o
   3   6   3        123.68        132.72         3.74 o
   4   6   3        123.80        117.49         4.19 o
   5   6   3         37.35         37.20         5.20 o
   6   6   3        123.35        102.04         6.57 o
   7   6   3          6.48         10.60         5.60 o
   8   6   3         33.32         37.56         7.36 o
  -7   7   3          6.90          5.12         4.93 o
  -6   7   3          1.46          0.35         3.84 o
  -5   7   3         46.09         40.90         4.63 o
  -4   7   3          0.59          4.18         3.31 o
  -3   7   3         41.88         37.35         3.45 o
  -2   7   3         94.77         89.32         5.38 o
  -1   7   3         37.04         39.16         3.39 o
   0   7   3        208.54        208.60         6.41 o
   1   7   3         37.25         34.56         4.24 o
   2   7   3         94.34         91.61         5.25 o
   3   7   3         41.96         32.07         3.68 o
   4   7   3          0.58          4.57         3.73 o
   5   7   3         46.12         39.67         4.86 o
   6   7   3          1.46          4.41         3.72 o
   7   7   3          6.87          6.20         4.95 o
  -6   8   3         13.26          9.54         5.22 o
  -5   8   3         44.72         47.09         5.34 o
  -4   8   3         21.97         12.09         4.78 o
  -3   8   3         24.39         19.36         3.60 o
  -2   8   3         65.71         61.43         4.14 o
  -1   8   3        229.43        264.16         7.47 o
   0   8   3         30.41         27.50         3.16 o
   1   8   3        229.43        250.71        14.18 o
   2   8   3         65.72         54.69         4.27 o
   3   8   3         24.36         20.68         4.47 o
   4   8   3         22.09         16.39         4.07 o
   5   8   3         44.78         45.77         5.04 o
   6   8   3         13.21         12.62         4.90 o
  -5   9   3          1.48          0.08         3.95 o
  -4   9   3         52.53         47.12         5.09 o
  -3   9   3         21.66         33.62         4.43 o
  -2   9   3         17.22         15.41         3.59 o
  -1   9   3         73.02         67.48         5.14 o
   0   9   3         93.55         91.33         5.92 o
   1   9   3         73.10         72.06         8.13 o
   2   9   3         17.21         21.40         4.86 o
   3   9   3         21.62         22.36         4.58 o
   4   9   3         52.64         54.33         6.00 o
   5   9   3          1.45          0.21         3.75 o
  -3  10   3          2.77          2.08         3.84 o
  -2  10   3         18.19         17.71         4.80 o
  -1  10   3          6.68         10.71         3.37 o
   0  10   3         15.97         21.29         4.44 o
   1  10   3          6.64          4.85         3.87 o
   2  10   3         18.21         18.90         4.34 o
   3  10   3          2.77         -1.95         4.85 o
   0   0   4      20565.10      19575.53        57.95 o
   1   0   4        189.54        310.57         5.06 o
   2   0   4      10925.14      10092.40        27.17 o
   3   0   4       2261.83       2604.24        14.63 o
   4   0   4        651.56        654.01         5.41 o
   5   0   4         24.49         27.96         2.35 o
   6   0   4        407.10        398.10         7.47 o
   7   0   4          6.32         10.70         3.68 o
   8   0   4          1.53         -0.04         3.65 o
   9   0   4          0.04         -1.45         4.78 o
  -9   1   4         11.55         12.76         5.22 o
  -8   1   4        106.63        109.95         7.97 o
  -7   1   4        108.70        104.57         7.44 o
  -6   1   4         69.66         70.48         4.23 o
  -5   1   4        315.54        364.33         8.83 o
  -4   1   4        380.55        336.70         5.77 o
  -3   1   4       1033.06       1033.69         8.46 o
  -2   1   4       2279.95       2355.43        14.23 o
  -1   1   4       1651.69       1800.47        13.16 o
   0   1   4       1500.57        971.73         6.38 o
   1   1   4       1651.35       1837.28        14.24 o
   2   1   4       2279.91       2336.12        15.53 o
   3   1   4       1033.64       1008.34         8.31 o
   4   1   4        381.14        327.67         6.16 o
   5   1   4        315.68        346.92         7.04 o
   6   1   4         69.99         69.11         4.41 o
   7   1   4        108.65         97.17         7.11 o
   8   1   4        106.67        126.15         8.49 o
   9   1   4         11.53         10.91         5.31 o
  -9   2   4         12.11         14.57         5.53 o
  -8   2   4         26.78         23.04         5.66 o
  -7   2   4        189.76        185.55         8.91 o
  -6   2   4        117.60        116.88         3.89 o
  -5   2   4        134.33        144.88         4.40 o
  -4   2   4         96.12         91.59         2.53 o
  -3   2   4        281.04        275.40         4.43 o
  -2   2   4        384.07        325.09         4.05 o
  -1   2   4        360.12        455.09         5.16 o
   0   2   4       5449.75       5144.66        23.52 o
   1   2   4        360.34        447.45         4.14 o
   2   2   4        386.42        314.68         3.94 o
   3   2   4        281.84        265.27         3.97 o
   4   2   4         96.40        100.26         2.86 o
   5   2   4        134.16        145.30         4.84 o
   6   2   4        117.91        122.15         3.91 o
   7   2   4        189.43        180.33         8.34 o
   8   2   4         26.81         35.67         6.33 o
   9   2   4         12.25         20.71         6.50 o
  -9   3   4         12.30          7.73         4.57 o
  -8   3   4         50.66         48.04         6.10 o
  -7   3   4        154.39        175.05         9.34 o
  -6   3   4        164.17        159.62         4.18 o
  -5   3   4         28.52         33.33         2.84 o
  -4   3   4        214.81        214.69         4.86 o
  -3   3   4        100.15        100.02         2.91 o
  -2   3   4         11.27         10.36         2.54 o
  -1   3   4       4122.00       3932.37        18.72 o
   0   3   4         12.22          8.10         1.13 o
   1   3   4       4122.69       3868.49        14.45 o
   2   3   4         11.29         10.37         1.41 o
   3   3   4         99.77         97.07         2.60 o
   4   3   4        214.59        216.81         4.58 o
   5   3   4         28.27         31.78         2.41 o
   6   3   4        164.07        177.08         6.27 o
   7   3   4        154.23        169.80         8.14 o
   8   3   4         50.51         57.24         6.77 o
   9   3   4         12.21          5.40         4.71 o
  -8   4   4        172.05        161.65        10.01 o
  -7   4   4        115.32        134.60         8.45 o
  -6   4   4          5.10          5.89         1.97 o
  -5   4   4        172.87        164.25         5.66 o
  -4   4   4         81.06         84.43         3.42 o
  -3   4   4        557.81        539.29         8.18 o
  -2   4   4        732.14        691.95         8.29 o
  -1   4   4        929.18       1013.73         8.83 o
   0   4   4         20.08         24.12         1.58 o
   1   4   4        930.54       1032.48         9.44 o
   2   4   4        732.16        681.43         7.12 o
   3   4   4        557.65        533.82         6.30 o
   4   4   4         81.23         78.93         2.88 o
   5   4   4        172.91        162.57         5.99 o
   6   4   4          5.09          2.46         2.28 o
   7   4   4        115.91        140.05         9.15 o
   8   4   4        171.99        159.44        10.40 o
  -8   5   4         35.92         42.13         6.80 o
  -7   5   4         52.87         39.88         5.18 o
  -6   5   4         13.87          7.53         2.79 o
  -5   5   4         43.61         51.05         4.28 o
  -4   5   4         93.15        101.00         4.32 o
  -3   5   4        395.22        376.57         9.28 o
  -2   5   4        656.07        617.84         9.24 o
  -1   5   4        786.45        782.49         9.23 o
   0   5   4       2995.72       3229.34        17.45 o
   1   5   4        786.77        799.68        10.57 o
   2   5   4        656.49        643.49         7.47 o
   3   5   4        394.89        363.25         5.55 o
   4   5   4         93.57        101.03         3.83 o
   5   5   4         43.44         52.28         4.95 o
   6   5   4         13.84          7.33         2.77 o
   7   5   4         52.96         53.08         7.65 o
   8   5   4         36.07         42.48         7.74 o
  -8   6   4         28.37         36.16         6.94 o
  -7   6   4          5.97          2.09         4.40 o
  -6   6   4          9.50          3.91         3.62 o
  -5   6   4         69.65         61.44         4.89 o
  -4   6   4         70.75         74.14         5.24 o
  -3   6   4        334.51        331.64         8.03 o
  -2   6   4        289.91        301.32         5.97 o
  -1   6   4        291.05        280.86         6.20 o
   0   6   4        202.04        179.33         5.16 o
   1   6   4        290.76        282.81         9.54 o
   2   6   4        290.56        294.65         6.75 o
   3   6   4        335.01        332.48         5.59 o
   4   6   4         70.53         69.03         5.29 o
   5   6   4         70.05         53.54         6.53 o
   6   6   4          9.50          7.63         3.50 o
   7   6   4          5.95          5.28         4.90 o
   8   6   4         28.33         29.38         8.86 o
  -7   7   4          4.86          5.60         4.96 o
  -6   7   4          3.68          3.15         3.63 o
  -5   7   4         25.15         23.92         4.42 o
  -4   7   4        295.15        286.58         9.81 o
  -3   7   4         95.14        126.39         5.61 o
  -2   7   4         58.30         61.84         3.96 o
  -1   7   4        133.41        124.32         4.88 o
   0   7   4        120.15        116.30         4.62 o
   1   7   4        133.90        126.08         7.12 o
   2   7   4         58.13         57.52         5.14 o
   3   7   4         95.05        129.91         8.24 o
   4   7   4        295.41        287.33        11.19 o
   5   7   4         25.09         18.92         4.09 o
   6   7   4          3.63         -2.24         4.08 o
   7   7   4          4.88          1.59         5.33 o
  -6   8   4         30.74         20.07         5.46 o
  -5   8   4          8.70          9.69         3.71 o
  -4   8   4         55.81         60.31         6.27 o
  -3   8   4         83.91         78.97         5.75 o
  -2   8   4         94.93         73.93         4.50 o
  -1   8   4        111.05         93.52         4.75 o
   0   8   4         80.05         80.66         4.62 o
   1   8   4        111.04         98.91         7.06 o
   2   8   4         95.06         69.32         7.97 o
   3   8   4         83.91         86.28         7.39 o
   4   8   4         55.63         52.70         6.21 o
   5   8   4          8.76          4.19         3.71 o
   6   8   4         30.75         23.44         6.37 o
  -5   9   4         22.07         15.26         6.75 o
  -4   9   4         20.37         13.01         3.91 o
  -3   9   4         35.65         38.17         4.75 o
  -2   9   4         13.40         11.92         3.86 o
  -1   9   4         23.42         24.02         3.52 o
   0   9   4          0.07          3.49         3.57 o
   1   9   4         23.40         21.46         4.74 o
   2   9   4         13.37         21.95         5.39 o
   3   9   4         35.75         42.70         6.09 o
   4   9   4         20.32         15.16         4.54 o
   5   9   4         22.10         15.77         4.48 o
  -3  10   4          8.78         10.28         5.00 o
  -2  10   4         31.68         24.33         4.92 o
  -1  10   4          2.11          6.85         3.55 o
   0  10   4         25.91         26.79         5.25 o
   1  10   4          2.12         -1.64         4.00 o
   2  10   4         31.66         23.24         4.88 o
   3  10   4          8.75         12.00         4.21 o
   1   0   5         94.72         43.69         1.93 o
   2   0   5        340.97        551.20         6.85 o
   3   0   5        734.36        971.60        12.80 o
   4   0   5         78.45         82.50         2.23 o
   5   0   5        100.60         68.53         2.09 o
   6   0   5         59.60         51.35         3.02 o
   7   0   5         40.19         42.79         4.47 o
   8   0   5         21.88         21.33         4.45 o
   9   0   5          4.37          2.75         4.83 o
  -9   1   5         18.41         16.51         6.61 o
  -8   1   5         37.77         24.81         5.76 o
  -7   1   5         95.36         92.04         5.28 o
  -6   1   5         10.07          8.98         2.48 o
  -5   1   5         82.44         80.76         4.13 o
  -4   1   5         36.14         42.83         2.10 o
  -3   1   5        888.63        929.89         9.82 o
  -2   1   5       1508.42       1324.78         9.00 o
  -1   1   5       2173.94       1894.89        12.21 o
   0   1   5       1388.32        936.02         7.05 o
   1   1   5       2176.45       1900.22        12.02 o
   2   1   5       1507.93       1307.11        11.32 o
   3   1   5        888.29        953.27         7.73 o
   4   1   5         36.00         41.09         2.23 o
   5   1   5         82.80         82.19         4.34 o
   6   1   5         10.11          9.91         2.30 o
   7   1   5         95.58         95.43         6.01 o
   8   1   5         37.75         29.28         5.15 o
   9   1   5         18.47         19.55         5.55 o
  -9   2   5          7.18          4.72         8.02 o
  -8   2   5         78.32         64.87         8.65 o
  -7   2   5        225.85        213.11         9.48 o
  -6   2   5        838.69        780.54        10.43 o
  -5   2   5       1333.30       1308.24        13.47 o
  -4   2   5        134.91        158.82         3.84 o
  -3   2   5        456.71        419.52         5.79 o
  -2   2   5        944.33        943.37         7.65 o
  -1   2   5       3805.92       3946.24        15.32 o
   0   2   5       1675.84       1470.59         9.45 o
   1   2   5       3801.56       3902.34        14.13 o
   2   2   5        944.04        922.89         6.55 o
   3   2   5        456.06        416.94         4.84 o
   4   2   5        134.74        155.90         4.80 o
   5   2   5       1334.01       1353.03        14.34 o
   6   2   5        839.52        799.23        12.52 o
   7   2   5        225.98        220.54         9.19 o
   8   2   5         78.23         75.44         6.23 o
   9   2   5          7.20          6.88         4.75 o
  -9   3   5         93.61         85.40         8.07 o
  -8   3   5         28.22         22.77         4.73 o
  -7   3   5          2.94         11.46         5.14 o
  -6   3   5        570.85        552.72         9.23 o
  -5   3   5        384.03        415.67         7.58 o
  -4   3   5         60.28         79.67         3.02 o
  -3   3   5       1068.45       1089.57        11.72 o
  -2   3   5         77.36         80.55         3.62 o
  -1   3   5        784.52        760.38         6.28 o
   0   3   5        491.51        470.38         4.82 o
   1   3   5        784.60        768.16         5.92 o
   2   3   5         77.72         74.51         2.44 o
   3   3   5       1069.07       1117.87         9.65 o
   4   3   5         60.02         74.43         2.91 o
   5   3   5        383.07        411.20         6.06 o
   6   3   5        570.94        550.04        12.01 o
   7   3   5          3.03          5.41         3.05 o
   8   3   5         28.41         31.08         5.63 o
   9   3   5         93.97         86.07         8.62 o
  -8   4   5         49.11         55.12         6.60 o
  -7   4   5         43.22         46.09         5.54 o
  -6   4   5        175.30        155.20         6.34 o
  -5   4   5        238.17        251.76         6.27 o
  -4   4   5        192.87        202.45         4.79 o
  -3   4   5        270.94        310.96         7.82 o
  -2   4   5        605.80        679.59         8.36 o
  -1   4   5       1997.42       2021.19        12.25 o
   0   4   5        381.14        459.61         5.48 o
   1   4   5       1998.07       2003.73        10.77 o
   2   4   5        605.35        679.80         6.81 o
   3   4   5        270.91        301.78         5.99 o
   4   4   5        192.49        197.00         5.40 o
   5   4   5        238.41        242.60         7.00 o
   6   4   5        175.64        154.62         8.06 o
   7   4   5         43.23         45.24         6.05 o
   8   4   5         49.08         48.72         6.61 o
  -8   5   5         73.82         71.61         8.81 o
  -7   5   5         16.66         13.47         4.01 o
  -6   5   5         34.74         22.32         3.17 o
  -5   5   5         46.64         37.60         4.56 o
  -4   5   5         54.96         66.35         4.89 o
  -3   5   5        131.07        116.20         5.51 o
  -2   5   5         14.05         14.63         1.49 o
  -1   5   5        140.01        152.81         4.00 o
   0   5   5         32.59         29.66         2.18 o
   1   5   5        139.96        156.68         4.64 o
   2   5   5         14.07         15.72         1.58 o
   3   5   5        131.19         98.33         3.20 o
   4   5   5         55.07         55.33         3.26 o
   5   5   5         46.59         47.95         4.07 o
   6   5   5         34.90         25.84         4.58 o
   7   5   5         16.68         24.37         6.55 o
   8   5   5         73.59         82.42        10.17 o
  -7   6   5         26.48         25.90         6.92 o
  -6   6   5        112.95        105.02         7.19 o
  -5   6   5        336.03        299.01         9.72 o
  -4   6   5         97.93         99.80         5.83 o
  -3   6   5         53.09         60.16         4.61 o
  -2   6   5         39.82         37.02         3.56 o
  -1   6   5        236.28        250.94         7.08 o
   0   6   5       1150.33       1139.29        12.36 o
   1   6   5        235.92        253.05         7.67 o
   2   6   5         39.85         39.24         3.14 o
   3   6   5         52.61         54.47         2.87 o
   4   6   5         97.71         91.26         5.10 o
   5   6   5        336.14        294.24        11.93 o
   6   6   5        112.95        103.08         6.99 o
   7   6   5         26.51         26.36         6.80 o
  -7   7   5          6.66          6.80         4.80 o
  -6   7   5          0.11          2.46         4.11 o
  -5   7   5         47.71         39.59         4.48 o
  -4   7   5        177.47        155.28         7.55 o
  -3   7   5        310.11        340.23         8.85 o
  -2   7   5        282.87        290.34         7.74 o
  -1   7   5         36.54         36.21         3.39 o
   0   7   5        319.58        305.75         7.12 o
   1   7   5         36.51         40.67         3.63 o
   2   7   5        283.04        280.22         9.93 o
   3   7   5        309.54        317.52        12.65 o
   4   7   5        177.17        162.45        10.08 o
   5   7   5         47.86         43.95         5.40 o
   6   7   5          0.11          5.16         5.23 o
   7   7   5          6.69         -0.41         5.03 o
  -6   8   5          7.58         11.79         6.97 o
  -5   8   5         25.38         29.80         6.08 o
  -4   8   5        132.63        144.99         7.62 o
  -3   8   5         64.69         66.35         5.46 o
  -2   8   5         13.51         10.42         2.70 o
  -1   8   5        194.20        196.48         6.42 o
   0   8   5         59.39         56.89         4.28 o
   1   8   5        194.59        192.46         8.71 o
   2   8   5         13.51          9.74         5.02 o
   3   8   5         64.74         72.69         7.25 o
   4   8   5        132.69        138.76         9.44 o
   5   8   5         25.42         38.49         6.24 o
   6   8   5          7.60          5.86         4.97 o
  -5   9   5          9.81         15.34         4.87 o
  -4   9   5          6.17         15.30         5.07 o
  -3   9   5         12.40         11.04         3.74 o
  -2   9   5         20.45         16.63         4.29 o
  -1   9   5         67.92         68.75         4.90 o
   0   9   5         37.81         26.41         4.19 o
   1   9   5         67.84         46.66         6.13 o
   2   9   5         20.55         17.68         7.03 o
   3   9   5         12.41         11.63         4.39 o
   4   9   5          6.11          2.85         4.43 o
   5   9   5          9.83         16.49         4.62 o
  -3  10   5         44.54         44.47         9.86 o
  -2  10   5         19.72         18.77         5.70 o
  -1  10   5         18.92         20.83         4.87 o
   0  10   5          1.32          2.89         4.49 o
   1  10   5         18.97         17.93         4.86 o
   2  10   5         19.77         18.68         4.39 o
   3  10   5         44.59         49.44         6.03 o
   0   0   6       1840.67       1320.53        13.91 o
   1   0   6       1268.03       1309.75         8.97 o
   2   0   6       2795.10       2847.62        23.51 o
   3   0   6       1488.02       1377.49        11.45 o
   4   0   6        103.29         72.43         2.42 o
   5   0   6        218.23        198.95         3.79 o
   6   0   6          1.75          9.51         3.01 o
   7   0   6         92.53         86.80         5.52 o
   8   0   6         13.28         12.77         3.77 o
   9   0   6         46.55         43.78         7.46 o
  -9   1   6          4.83          8.07         5.45 o
  -8   1   6        103.95         99.99         9.00 o
  -7   1   6         55.46         49.02         4.17 o
  -6   1   6        194.94        186.93         6.72 o
  -5   1   6        539.34        577.13         8.75 o
  -4   1   6        283.34        272.62         5.42 o
  -3   1   6       1639.75       1714.57        11.93 o
  -2   1   6        896.76        911.26         9.23 o
  -1   1   6       2070.73       2101.76        15.26 o
   0   1   6         18.16         10.82         1.36 o
   1   1   6       2070.50       2097.50         9.92 o
   2   1   6        896.66        908.69         7.91 o
   3   1   6       1640.48       1720.37        11.25 o
   4   1   6        283.54        275.54         5.31 o
   5   1   6        539.60        570.30         8.39 o
   6   1   6        194.68        199.07         6.58 o
   7   1   6         55.25         52.02         4.79 o
   8   1   6        103.67         98.27         7.83 o
   9   1   6          4.86          8.83         3.89 o
  -9   2   6          0.60          3.26         5.34 o
  -8   2   6          9.47         12.88         5.34 o
  -7   2   6        181.16        177.94        11.17 o
  -6   2   6          8.36          5.83         1.74 o
  -5   2   6        203.10        225.13         4.98 o
  -4   2   6        399.09        359.87         7.43 o
  -3   2   6       3559.50       3799.44        20.92 o
  -2   2   6       2012.88       1906.64        10.18 o
  -1   2   6       1134.95        993.81         7.81 o
   0   2   6          5.56         13.35         0.85 o
   1   2   6       1135.76        990.21         7.49 o
   2   2   6       2011.08       1911.75        11.30 o
   3   2   6       3559.92       3791.08        14.88 o
   4   2   6        398.98        368.34         5.95 o
   5   2   6        202.83        227.41         6.22 o
   6   2   6          8.42          8.00         2.62 o
   7   2   6        181.45        189.76         7.84 o
   8   2   6          9.50          6.68         4.80 o
   9   2   6          0.62          0.23         4.13 o
  -9   3   6         14.36         13.74         5.00 o
  -8   3   6          7.32         11.70         4.32 o
  -7   3   6        197.55        195.52        11.92 o
  -6   3   6        152.65        158.53         6.97 o
  -5   3   6         91.93        107.02         4.78 o
  -4   3   6        236.33        199.19         4.40 o
  -3   3   6        853.05        890.28         8.94 o
  -2   3   6        273.25        353.19         4.54 o
  -1   3   6        222.49        209.68         3.78 o
   0   3   6       1949.72       2013.04        10.46 o
   1   3   6        222.63        208.89         3.46 o
   2   3   6        273.64        347.09         4.73 o
   3   3   6        852.88        878.94        10.03 o
   4   3   6        236.74        200.77         4.83 o
   5   3   6         92.14         98.49         3.49 o
   6   3   6        152.92        152.50         6.73 o
   7   3   6        197.78        188.79         8.73 o
   8   3   6          7.30          4.99         4.57 o
   9   3   6         14.40         14.99         5.33 o
  -8   4   6         15.76         20.73         4.77 o
  -7   4   6        111.67        120.88         8.04 o
  -6   4   6         45.24         42.52         4.89 o
  -5   4   6        260.25        256.00         5.73 o
  -4   4   6         93.81         85.20         3.53 o
  -3   4   6        195.25        189.72         6.20 o
  -2   4   6        112.07        105.90         3.31 o
  -1   4   6       1042.65        974.74         8.52 o
   0   4   6         74.55         63.85         2.20 o
   1   4   6       1041.27        976.64         9.49 o
   2   4   6        112.09         98.49         2.88 o
   3   4   6        195.13        184.90         4.92 o
   4   4   6         93.90         89.75         3.87 o
   5   4   6        260.11        265.27         7.57 o
   6   4   6         45.18         42.00         4.89 o
   7   4   6        111.91        108.87         9.90 o
   8   4   6         15.70         13.36         5.09 o
  -8   5   6         16.14         16.46         5.56 o
  -7   5   6         24.75         15.04         4.09 o
  -6   5   6          7.20          4.61         2.78 o
  -5   5   6         27.75         20.05         3.15 o
  -4   5   6        462.26        470.64        11.08 o
  -3   5   6        217.17        246.05         7.66 o
  -2   5   6        231.87        245.35         6.07 o
  -1   5   6        342.84        342.46         5.76 o
   0   5   6         96.57         93.98         3.13 o
   1   5   6        343.58        331.38         4.66 o
   2   5   6        231.26        228.89         6.19 o
   3   5   6        216.85        233.63         6.79 o
   4   5   6        462.85        461.77         7.35 o
   5   5   6         28.04         19.20         3.11 o
   6   5   6          7.26          5.73         3.91 o
   7   5   6         24.79         30.42         6.51 o
   8   5   6         16.14         19.17         7.94 o
  -7   6   6         15.53         13.64         5.38 o
  -6   6   6          9.35          8.28         3.31 o
  -5   6   6         35.11         39.21         4.11 o
  -4   6   6        283.12        297.82        11.36 o
  -3   6   6          5.62         12.27         3.28 o
  -2   6   6        898.84        902.62        12.75 o
  -1   6   6        174.65        180.22         4.95 o
   0   6   6          5.57          9.60         1.93 o
   1   6   6        175.04        179.64         4.56 o
   2   6   6        899.65        886.39        19.24 o
   3   6   6          5.67          3.01         1.48 o
   4   6   6        282.87        292.45        11.79 o
   5   6   6         35.08         45.43         5.81 o
   6   6   6          9.28          7.38         3.56 o
   7   6   6         15.44         21.42         6.30 o
  -7   7   6          1.26          6.73         6.77 o
  -6   7   6         29.53         22.27         5.33 o
  -5   7   6          5.93          3.26         3.21 o
  -4   7   6         17.73         20.00         3.74 o
  -3   7   6         82.84         75.10         4.65 o
  -2   7   6         58.53         49.14         3.62 o
  -1   7   6        231.90        215.81         6.66 o
   0   7   6        213.94        204.98         5.99 o
   1   7   6        231.78        202.61         5.73 o
   2   7   6         58.55         67.68         6.08 o
   3   7   6         82.80         81.11         7.27 o
   4   7   6         17.79         16.03         4.74 o
   5   7   6          5.98         -0.02         4.71 o
   6   7   6         29.69         22.83         4.81 o
   7   7   6          1.27         -0.27         5.57 o
  -6   8   6          9.55         14.57         5.10 o
  -5   8   6         52.54         58.87         6.29 o
  -4   8   6         10.69         17.32         3.98 o
  -3   8   6         64.26         73.53         5.64 o
  -2   8   6         83.04         91.33         4.94 o
  -1   8   6         33.61         29.00         3.09 o
   0   8   6        102.24        100.92         5.83 o
   1   8   6         33.47         30.44         4.27 o
   2   8   6         82.93         84.98         8.89 o
   3   8   6         64.38         74.47         7.13 o
   4   8   6         10.68         12.81         4.64 o
   5   8   6         52.67         70.03         7.37 o
   6   8   6          9.58          0.69         4.18 o
  -5   9   6          1.22         -0.08         6.58 o
  -4   9   6        106.13        120.00        14.29 o
  -3   9   6          2.91          2.35         3.84 o
  -2   9   6         60.83         48.09         4.47 o
  -1   9   6          2.63          4.73         2.68 o
   0   9   6         46.46         39.20         4.82 o
   1   9   6          2.60          5.59         4.11 o
   2   9   6         60.84         58.56         6.60 o
   3   9   6          2.86          3.26         4.52 o
   4   9   6        105.91        122.71         9.59 o
   5   9   6          1.22         -0.74         4.18 o
  -3  10   6         21.47         32.95         6.82 o
  -2  10   6          2.67          8.14         4.37 o
  -1  10   6         32.82         44.21         6.04 o
   0  10   6          0.24          1.22         4.37 o
   1  10   6         32.85         32.13         5.82 o
   2  10   6          2.69          3.25         3.83 o
   3  10   6         21.50         23.32         4.95 o
   1   0   7       4847.76       3861.26        15.64 o
   2   0   7       2644.30       2156.81        15.43 o
   3   0   7        404.77        322.78         5.79 o
   4   0   7        113.47        127.98         4.48 o
   5   0   7          0.69          2.04         1.05 o
   6   0   7        271.49        280.63         7.63 o
   7   0   7         27.68         29.58         3.87 o
   8   0   7         39.04         26.81         5.00 o
   9   0   7         24.49         38.58        10.29 o
  -9   1   7          3.88          8.30         4.89 o
  -8   1   7         27.32         29.22         6.38 o
  -7   1   7         15.49         23.66         3.84 o
  -6   1   7        119.74        112.64         3.73 o
  -5   1   7         81.77         88.84         3.64 o
  -4   1   7         92.28         94.10         3.95 o
  -3   1   7       2469.41       2830.28        16.70 o
  -2   1   7       3348.00       3373.27        22.05 o
  -1   1   7        148.69        127.30         2.68 o
   0   1   7       1485.77       1742.77         8.18 o
   1   1   7        147.60        126.43         3.69 o
   2   1   7       3346.42       3428.51        17.06 o
   3   1   7       2470.06       2803.35        15.46 o
   4   1   7         92.45         99.60         3.62 o
   5   1   7         81.97         79.15         3.24 o
   6   1   7        119.40        112.85         6.12 o
   7   1   7         15.62         20.95         3.74 o
   8   1   7         27.13         35.60         5.14 o
   9   1   7          3.86          9.54         5.71 o
  -9   2   7        123.40        125.54        13.62 o
  -8   2   7        197.58        184.16        12.28 o
  -7   2   7         55.56         57.16         6.89 o
  -6   2   7        642.31        635.94        15.01 o
  -5   2   7        364.68        348.47         6.83 o
  -4   2   7        399.22        402.81         8.63 o
  -3   2   7        609.83        626.28         6.61 o
  -2   2   7       1202.46       1254.45         8.73 o
  -1   2   7       1977.41       1794.09        11.96 o
   0   2   7        438.85        611.00         5.00 o
   1   2   7       1979.12       1789.69         8.99 o
   2   2   7       1202.67       1278.50         9.22 o
   3   2   7        609.69        636.75         8.94 o
   4   2   7        398.55        410.33         6.43 o
   5   2   7        364.99        355.71         7.75 o
   6   2   7        643.27        635.85        11.21 o
   7   2   7         55.50         61.09         4.99 o
   8   2   7        197.67        195.91         9.62 o
   9   2   7        123.57        144.31        10.38 o
  -9   3   7         15.98         10.44         5.74 o
  -8   3   7         31.77         30.05         5.39 o
  -7   3   7          5.10          6.47         4.21 o
  -6   3   7        137.07        124.42         5.64 o
  -5   3   7        419.83        416.55         8.45 o
  -4   3   7        540.76        497.86         6.51 o
  -3   3   7         77.20         63.86         2.54 o
  -2   3   7        564.57        497.20         5.35 o
  -1   3   7        107.79        138.11         3.11 o
   0   3   7       1128.74       1182.67         8.46 o
   1   3   7        107.25        138.90         2.86 o
   2   3   7        564.73        516.45         5.67 o
   3   3   7         77.08         65.55         3.69 o
   4   3   7        539.81        511.26         6.47 o
   5   3   7        420.61        408.15         7.92 o
   6   3   7        137.06        117.46         6.16 o
   7   3   7          5.11          7.79         3.13 o
   8   3   7         31.94         34.61         6.05 o
   9   3   7         15.98          9.51         5.68 o
  -8   4   7         26.50         33.77         5.38 o
  -7   4   7         32.17         20.94         4.51 o
  -6   4   7        131.67        112.99         6.99 o
  -5   4   7        641.44        649.60        10.70 o
  -4   4   7         58.04         60.06         3.46 o
  -3   4   7         32.59         38.50         5.18 o
  -2   4   7         41.02         46.85         2.34 o
  -1   4   7         63.86         56.97         2.27 o
   0   4   7          0.89          0.99         1.07 o
   1   4   7         63.64         59.72         2.54 o
   2   4   7         40.82         41.54         2.23 o
   3   4   7         32.55         42.50         2.94 o
   4   4   7         57.94         56.17         3.24 o
   5   4   7        640.77        636.83        11.85 o
   6   4   7        131.59        114.80         8.78 o
   7   4   7         32.18         20.16         5.69 o
   8   4   7         26.51         30.06         7.11 o
  -8   5   7         17.74         10.54         5.34 o
  -7   5   7         78.43         65.58         7.95 o
  -6   5   7         31.60         32.92         3.59 o
  -5   5   7         73.81         81.37         5.15 o
  -4   5   7        337.56        326.13         9.38 o
  -3   5   7        251.20        269.44         7.93 o
  -2   5   7        510.51        519.29         8.69 o
  -1   5   7        320.41        348.22         5.56 o
   0   5   7       1024.81        952.86         9.76 o
   1   5   7        320.03        356.47         6.81 o
   2   5   7        511.33        503.60         6.65 o
   3   5   7        251.80        256.90         6.10 o
   4   5   7        337.65        333.80         8.00 o
   5   5   7         73.77         88.97         4.90 o
   6   5   7         31.54         37.47         5.01 o
   7   5   7         78.35         88.66         9.75 o
   8   5   7         17.57         21.73         6.60 o
  -7   6   7         36.07         30.68         6.25 o
  -6   6   7         22.10         11.61         4.45 o
  -5   6   7          3.78         -2.61         2.93 o
  -4   6   7        319.55        335.93        10.02 o
  -3   6   7        553.13        568.05        12.18 o
  -2   6   7       1171.77       1154.54        14.03 o
  -1   6   7        190.75        182.60         4.97 o
   0   6   7          1.01          2.73         1.74 o
   1   6   7        190.65        177.94         3.41 o
   2   6   7       1170.98       1136.90        25.10 o
   3   6   7        553.34        556.81        14.13 o
   4   6   7        319.98        338.47        13.93 o
   5   6   7          3.77          1.22         3.97 o
   6   6   7         22.11         12.45         4.22 o
   7   6   7         36.13         44.11         7.98 o
  -7   7   7         20.77         21.75         7.32 o
  -6   7   7          2.45          5.36         4.85 o
  -5   7   7          2.95         -1.84         3.17 o
  -4   7   7         94.99        103.86         6.20 o
  -3   7   7        267.73        307.02         9.67 o
  -2   7   7         36.74         39.23         3.43 o
  -1   7   7        739.11        750.56        16.28 o
   0   7   7          1.16          2.19         2.08 o
   1   7   7        739.92        728.27        13.22 o
   2   7   7         36.80         39.41         6.84 o
   3   7   7        267.94        298.29        14.33 o
   4   7   7         95.07         94.74         7.62 o
   5   7   7          2.96         -4.18         4.18 o
   6   7   7          2.46         -4.39         4.39 o
   7   7   7         20.90         20.50         6.56 o
  -6   8   7         39.09         40.39        10.87 o
  -5   8   7          2.47         -2.63         4.63 o
  -4   8   7         24.71         25.61         6.56 o
  -3   8   7        175.12        188.02         7.24 o
  -2   8   7         50.46         45.53         3.80 o
  -1   8   7        139.26        158.46         6.52 o
   0   8   7        106.89        110.36         6.66 o
   1   8   7        139.17        157.63         9.59 o
   2   8   7         50.33         58.37         6.87 o
   3   8   7        175.03        191.64        10.80 o
   4   8   7         24.81         20.58         4.71 o
   5   8   7          2.46          3.19         5.93 o
   6   8   7         39.13         36.02         6.84 o
  -5   9   7          1.10         -7.05         9.01 o
  -4   9   7         69.71         77.18        11.26 o
  -3   9   7         12.73          8.00         5.48 o
  -2   9   7         14.52         12.47         2.96 o
  -1   9   7        101.60        103.61         5.68 o
   0   9   7         82.99         78.21         6.22 o
   1   9   7        101.60         90.50         7.80 o
   2   9   7         14.49         17.55         4.83 o
   3   9   7         12.76         13.70         4.14 o
   4   9   7         69.86         67.63         7.61 o
   5   9   7          1.11         -1.35         4.96 o
  -3  10   7          1.09          2.93         7.38 o
  -2  10   7          1.06         -2.83         5.31 o
  -1  10   7          5.65         10.10         4.04 o
   0  10   7         17.85         19.79         4.76 o
   1  10   7          5.68          4.83         5.40 o
   2  10   7          1.06         -0.33         4.72 o
   3  10   7          1.09          0.65         5.55 o
   0   0   8        745.80        965.35        10.91 o
   1   0   8        508.07        613.62         6.14 o
   2   0   8        177.47        225.51         4.16 o
   3   0   8       2516.06       2352.73        18.29 o
   4   0   8         30.15         40.93         2.81 o
   5   0   8          6.09          6.83         1.40 o
   6   0   8        192.67        220.61         6.38 o
   7   0   8          9.79          4.33         3.18 o
   8   0   8          0.00          3.03         5.19 o
   9   0   8          0.04         -1.14         4.70 o
  -9   1   8          6.84          5.94         5.14 o
  -8   1   8        198.76        201.78        12.68 o
  -7   1   8         15.23         16.99         3.64 o
  -6   1   8         38.67         41.46         2.62 o
  -5   1   8         11.32          9.03         1.33 o
  -4   1   8        241.54        205.24         6.49 o
  -3   1   8        985.99        930.86         8.99 o
  -2   1   8         41.13         32.42         2.25 o
  -1   1   8       1297.37       1274.48         7.45 o
   0   1   8        329.60        240.85         3.60 o
   1   1   8       1298.51       1274.01         8.04 o
   2   1   8         41.35         30.21         1.91 o
   3   1   8        987.17        945.81         8.48 o
   4   1   8        242.04        207.40         5.14 o
   5   1   8         11.25         10.26         2.09 o
   6   1   8         38.58         45.31         4.51 o
   7   1   8         15.17         26.94         5.12 o
   8   1   8        198.49        238.59        11.77 o
   9   1   8          6.86          6.72         4.66 o
  -9   2   8         19.45         19.30         6.80 o
  -8   2   8         92.76         90.40         9.04 o
  -7   2   8        110.05        104.60         8.75 o
  -6   2   8        607.55        584.00        11.57 o
  -5   2   8        451.96        445.99         9.15 o
  -4   2   8        479.50        470.20         8.48 o
  -3   2   8        148.85        186.93         4.16 o
  -2   2   8       1080.61       1259.01        12.12 o
  -1   2   8       2414.89       2351.76        15.41 o
   0   2   8       1959.17       1921.62        10.13 o
   1   2   8       2415.12       2328.65        11.05 o
   2   2   8       1082.61       1253.22        10.34 o
   3   2   8        148.49        190.98         5.34 o
   4   2   8        480.13        462.40         7.81 o
   5   2   8        452.23        456.58        10.52 o
   6   2   8        606.91        592.43        10.94 o
   7   2   8        109.92        104.73         6.23 o
   8   2   8         92.80        110.12         7.30 o
   9   2   8         19.41         22.91         6.60 o
  -9   3   8          5.82         20.04         5.47 o
  -8   3   8         61.26         67.64         6.97 o
  -7   3   8         64.49         68.55         6.24 o
  -6   3   8        109.23        107.38         5.39 o
  -5   3   8         92.92         90.61         4.20 o
  -4   3   8         34.99         38.14         3.11 o
  -3   3   8         67.02         57.97         2.64 o
  -2   3   8        522.59        564.40         7.33 o
  -1   3   8        371.82        312.20         4.90 o
   0   3   8        293.41        285.74         3.72 o
   1   3   8        371.43        323.67         3.69 o
   2   3   8        523.11        569.54         7.71 o
   3   3   8         66.87         57.23         2.31 o
   4   3   8         34.89         35.96         2.35 o
   5   3   8         92.81         88.57         4.18 o
   6   3   8        108.77        102.82         5.91 o
   7   3   8         64.59         59.66         5.04 o
   8   3   8         61.22         63.91         8.09 o
   9   3   8          5.76         10.52         5.98 o
  -8   4   8          6.43          9.41         4.09 o
  -7   4   8         30.88         24.97         4.74 o
  -6   4   8         56.35         66.02         5.65 o
  -5   4   8         74.30         89.45         4.88 o
  -4   4   8        315.61        321.05         7.14 o
  -3   4   8        365.11        385.28         7.65 o
  -2   4   8         90.42         78.53         2.90 o
  -1   4   8        499.27        484.46         6.66 o
   0   4   8          1.87          1.39         0.90 o
   1   4   8        498.72        490.19         7.52 o
   2   4   8         90.41         75.19         3.07 o
   3   4   8        364.04        402.16        12.65 o
   4   4   8        315.29        312.40         7.87 o
   5   4   8         74.35         77.03         6.00 o
   6   4   8         56.54         65.49         5.56 o
   7   4   8         30.76         23.96         7.20 o
   8   4   8          6.45         -8.48        26.04 o
  -8   5   8          6.15         11.16         8.12 o
  -7   5   8         29.30         26.55         7.13 o
  -6   5   8          6.66         10.09         3.10 o
  -5   5   8        302.04        306.62         9.24 o
  -4   5   8        223.29        250.89         8.12 o
  -3   5   8        115.90        112.54         5.37 o
  -2   5   8         98.04         86.67         3.64 o
  -1   5   8        158.50        149.35         3.73 o
   0   5   8         94.39         91.48         3.20 o
   1   5   8        158.36        150.18         4.54 o
   2   5   8         97.87         87.57         2.87 o
   3   5   8        116.06        112.99         5.64 o
   4   5   8        223.29        230.55         7.69 o
   5   5   8        302.09        294.21         9.84 o
   6   5   8          6.71         11.78         4.08 o
   7   5   8         29.34         50.84         9.64 o
   8   5   8          6.22          5.05         6.11 o
  -7   6   8          7.99         23.65         8.00 o
  -6   6   8         52.23         46.32         6.16 o
  -5   6   8         93.11        100.96         6.07 o
  -4   6   8        176.53        181.16         8.92 o
  -3   6   8        423.78        429.88        10.68 o
  -2   6   8        618.99        631.24        10.58 o
  -1   6   8         64.07         60.03         3.05 o
   0   6   8          6.00          9.19         1.72 o
   1   6   8         64.07         53.46         3.09 o
   2   6   8        618.97        622.88         9.67 o
   3   6   8        424.65        418.94        14.02 o
   4   6   8        176.44        189.66         8.82 o
   5   6   8         93.21        109.20         7.87 o
   6   6   8         52.37         48.66         5.74 o
   7   6   8          7.95          6.03         5.39 o
  -7   7   8          4.89          1.37         7.34 o
  -6   7   8          3.50         -1.21        10.38 o
  -5   7   8          6.97          6.40         3.16 o
  -4   7   8         13.12         16.46         3.63 o
  -3   7   8         64.96         83.02         5.49 o
  -2   7   8        170.78        161.00         5.84 o
  -1   7   8        231.87        214.11         6.47 o
   0   7   8        288.44        312.97         8.86 o
   1   7   8        232.13        222.29         7.36 o
   2   7   8        170.16        164.91         9.40 o
   3   7   8         64.88         89.03         8.68 o
   4   7   8         13.06         11.60         4.20 o
   5   7   8          7.03          0.35         3.77 o
   6   7   8          3.48          3.62         4.10 o
   7   7   8          4.91          3.19         5.79 o
  -6   8   8         22.49         18.96         7.27 o
  -5   8   8         14.32         14.25         5.50 o
  -4   8   8          3.96          4.63         4.41 o
  -3   8   8         26.67         30.34         3.64 o
  -2   8   8        286.49        272.47         8.96 o
  -1   8   8         84.89         97.01         5.29 o
   0   8   8         99.44        111.55         6.05 o
   1   8   8         85.04         98.63         7.02 o
   2   8   8        286.16        299.75        14.79 o
   3   8   8         26.51         34.35         6.10 o
   4   8   8          3.92          2.08         4.36 o
   5   8   8         14.42         13.13         6.24 o
   6   8   8         22.45         25.28         5.50 o
  -4   9   8         15.42         19.39        16.15 o
  -3   9   8          4.16         15.40         6.11 o
  -2   9   8          7.93          6.71         3.16 o
  -1   9   8         19.71         25.30         3.54 o
   0   9   8          0.28         -1.04         3.42 o
   1   9   8         19.66         26.24         5.26 o
   2   9   8          7.92         13.07         4.92 o
   3   9   8          4.16          6.59         4.28 o
   4   9   8         15.47         11.14         5.13 o
  -3  10   8          5.89          0.17         5.15 o
  -2  10   8          4.10         17.39         7.19 o
  -1  10   8          7.70          7.04         4.08 o
   0  10   8         14.65         21.73         4.95 o
   1  10   8          7.71         14.52         5.12 o
   2  10   8          4.12         12.06         5.43 o
   3  10   8          5.91         10.64         4.17 o
   1   0   9        259.95        211.60         3.88 o
   2   0   9         12.42          5.61         1.33 o
   3   0   9       1625.93       1756.80        13.83 o
   4   0   9          1.13          3.97         1.73 o
   5   0   9         96.24        100.89         3.79 o
   6   0   9         31.36         37.03         3.59 o
   7   0   9         64.57         61.97         4.98 o
   8   0   9         82.53         74.14         8.01 o
   9   0   9          0.02          2.56         5.77 o
  -9   1   9          3.13          0.46         4.71 o
  -8   1   9         88.82         99.19         9.38 o
  -7   1   9        135.14        122.44         7.41 o
  -6   1   9        147.29        138.06         5.88 o
  -5   1   9        447.79        420.15         7.85 o
  -4   1   9        390.69        394.09         7.03 o
  -3   1   9        414.05        442.01         6.43 o
  -2   1   9       1034.72       1102.84        13.20 o
  -1   1   9       2129.28       1771.80        10.88 o
   0   1   9        207.38        210.97         3.71 o
   1   1   9       2131.25       1773.76        10.02 o
   2   1   9       1035.47       1093.87        10.19 o
   3   1   9        412.98        439.73         6.25 o
   4   1   9        390.65        391.78         7.23 o
   5   1   9        447.25        436.88         8.16 o
   6   1   9        147.29        142.38         7.66 o
   7   1   9        135.00        139.85         7.48 o
   8   1   9         88.63         90.09         6.01 o
   9   1   9          3.15          7.17         4.76 o
  -9   2   9         32.19         45.14        12.07 o
  -8   2   9         11.62         15.82         5.44 o
  -7   2   9        113.09        114.36         7.40 o
  -6   2   9        197.63        221.88         6.41 o
  -5   2   9         38.52         40.91         2.84 o
  -4   2   9        178.20        169.26         4.07 o
  -3   2   9        356.79        394.49         7.19 o
  -2   2   9       1778.39       1875.71        13.46 o
  -1   2   9       3470.61       3345.32        16.53 o
   0   2   9       2087.39       1974.04        11.55 o
   1   2   9       3470.03       3328.36        18.84 o
   2   2   9       1779.51       1861.98        14.83 o
   3   2   9        356.74        395.03         7.82 o
   4   2   9        178.34        177.40         5.14 o
   5   2   9         38.30         39.50         2.96 o
   6   2   9        197.29        213.88         8.63 o
   7   2   9        113.09        113.80         8.60 o
   8   2   9         11.70         16.38         4.06 o
   9   2   9         32.12         29.02         6.92 o
  -8   3   9          4.41         14.11         4.64 o
  -7   3   9          3.92          3.03         3.90 o
  -6   3   9        199.67        223.82         9.45 o
  -5   3   9        306.27        308.98         6.27 o
  -4   3   9         31.93         26.57         2.42 o
  -3   3   9        116.02        110.85         3.80 o
  -2   3   9        267.30        262.60         5.08 o
  -1   3   9        788.88        772.21        12.08 o
   0   3   9        421.68        373.33        10.39 o
   1   3   9        788.21        783.58         7.32 o
   2   3   9        267.63        269.82         6.26 o
   3   3   9        116.19        106.07         5.09 o
   4   3   9         31.68         25.83         3.98 o
   5   3   9        305.03        330.02         7.90 o
   6   3   9        199.53        200.95         8.67 o
   7   3   9          3.92          2.05         3.29 o
   8   3   9          4.45          0.30         4.70 o
  -8   4   9         72.79         53.24         7.45 o
  -7   4   9          5.16         10.52         4.12 o
  -6   4   9        227.80        204.42         9.00 o
  -5   4   9         30.90         33.17         3.74 o
  -4   4   9        155.97        180.55         5.50 o
  -3   4   9        209.14        229.51         6.19 o
  -2   4   9        362.73        422.87         7.15 o
  -1   4   9        619.74        632.24         7.43 o
   0   4   9        372.91        366.77         5.49 o
   1   4   9        620.58        634.99         8.71 o
   2   4   9        363.29        426.48         7.76 o
   3   4   9        210.12        217.41         5.71 o
   4   4   9        156.41        171.24         7.46 o
   5   4   9         30.93         37.80         4.47 o
   6   4   9        227.62        209.07         9.10 o
   7   4   9          5.24         13.56         5.44 o
   8   4   9         72.83         49.77        10.47 o
  -8   5   9         11.91          1.39         5.60 o
  -7   5   9          4.08         -0.02         5.05 o
  -6   5   9         15.76         16.50         5.66 o
  -5   5   9         52.12         49.72         4.43 o
  -4   5   9        164.92        183.72         7.09 o
  -3   5   9        397.36        384.62         9.32 o
  -2   5   9        117.05        117.29         4.08 o
  -1   5   9        355.78        344.72         6.00 o
   0   5   9       1113.49       1028.71         9.71 o
   1   5   9        356.56        347.75         6.47 o
   2   5   9        116.71        116.04         4.62 o
   3   5   9        397.43        376.86        10.84 o
   4   5   9        164.80        174.84         8.16 o
   5   5   9         52.12         51.39         4.57 o
   6   5   9         15.75         22.27         4.99 o
   7   5   9          4.11         -2.11         4.96 o
   8   5   9         11.91         10.63         7.30 o
  -7   6   9          0.23          6.35         5.97 o
  -6   6   9         13.90         16.96         3.60 o
  -5   6   9         39.00         38.71         5.60 o
  -4   6   9          3.01          2.61         2.81 o
  -3   6   9        565.66        529.40        11.74 o
  -2   6   9       1229.67       1188.47        14.15 o
  -1   6   9        163.92        163.03         4.47 o
   0   6   9        611.97        592.53         9.02 o
   1   6   9        163.98        162.18         5.29 o
   2   6   9       1230.50       1160.16        18.19 o
   3   6   9        565.50        514.28        15.44 o
   4   6   9          3.02          0.22         3.63 o
   5   6   9         39.03         53.21         5.42 o
   6   6   9         13.95          7.92         4.29 o
   7   6   9          0.23          1.16         5.39 o
  -6   7   9          4.01         -4.15         5.87 o
  -5   7   9         22.75         13.34         3.72 o
  -4   7   9         15.09         18.71         3.54 o
  -3   7   9         30.92         29.56         3.74 o
  -2   7   9        123.83        130.12         5.31 o
  -1   7   9         81.24         85.43         4.39 o
   0   7   9        444.79        440.36        12.36 o
   1   7   9         81.24         80.21         4.77 o
   2   7   9        123.47        132.43         8.57 o
   3   7   9         30.85         38.69         5.67 o
   4   7   9         14.99          8.74         4.40 o
   5   7   9         22.77         19.53         4.42 o
   6   7   9          4.00          6.08         4.37 o
  -6   8   9          5.06          3.05         6.52 o
  -5   8   9         30.56         41.63         6.61 o
  -4   8   9         52.09         45.65         7.05 o
  -3   8   9        177.54        182.45        11.35 o
  -2   8   9         40.90         48.07         5.05 o
  -1   8   9        176.76        173.38         7.32 o
   0   8   9         43.60         48.59         4.39 o
   1   8   9        176.82        159.07         7.96 o
   2   8   9         41.16         52.56         6.67 o
   3   8   9        177.69        187.72        10.84 o
   4   8   9         52.21         36.77         5.48 o
   5   8   9         30.53         38.30         6.07 o
   6   8   9          5.04         -3.44         4.61 o
  -4   9   9          3.61         -6.30         7.43 o
  -3   9   9          8.18         10.08         8.05 o
  -2   9   9         15.07         23.51         3.90 o
  -1   9   9         20.08         34.79         4.38 o
   0   9   9         13.36         32.29         5.27 o
   1   9   9         20.09         24.44         5.36 o
   2   9   9         14.99         16.51         4.92 o
   3   9   9          8.20         10.33         4.74 o
   4   9   9          3.59         -0.38         4.23 o
  -2  10   9         25.04         11.46         5.23 o
  -1  10   9         10.35         21.90         4.94 o
   0  10   9          9.89         24.26         5.46 o
   1  10   9         10.38         11.55         4.92 o
   2  10   9         25.00         30.29         5.84 o
   0   0  10       1497.31       1792.59        14.63 o
   1   0  10        530.70        419.84         5.67 o
   2   0  10        695.16        854.75         7.95 o
   3   0  10        106.05        113.22         3.58 o
   4   0  10       1154.98       1297.20        17.45 o
   5   0  10        987.23       1039.60        12.16 o
   6   0  10         52.44         56.31         5.15 o
   7   0  10        102.44        108.56         6.18 o
   8   0  10          0.12         -1.23         4.45 o
   9   0  10          3.92          3.88         4.03 o
  -9   1  10          1.46          0.23         4.60 o
  -8   1  10         37.91         23.20         5.87 o
  -7   1  10        345.21        305.34        11.27 o
  -6   1  10         72.83         70.17         4.53 o
  -5   1  10         25.67         31.73         2.49 o
  -4   1  10        397.66        450.33         7.69 o
  -3   1  10        974.61        911.67         9.84 o
  -2   1  10        581.74        651.41         9.84 o
  -1   1  10        321.07        290.31         4.02 o
   0   1  10        779.94        816.82         7.62 o
   1   1  10        322.65        296.86         5.02 o
   2   1  10        582.07        641.50         6.73 o
   3   1  10        974.96        908.36         9.17 o
   4   1  10        397.12        463.51         8.02 o
   5   1  10         25.76         32.83         2.81 o
   6   1  10         72.86         70.63         4.75 o
   7   1  10        345.49        335.89        10.09 o
   8   1  10         38.00         40.02         4.41 o
   9   1  10          1.44         -0.63         4.22 o
  -9   2  10         13.67         13.91         9.41 o
  -8   2  10         83.64         75.16         8.40 o
  -7   2  10         94.60         84.66         6.61 o
  -6   2  10         83.15         83.56         4.19 o
  -5   2  10         74.81         75.87         3.08 o
  -4   2  10         95.13        108.86         3.44 o
  -3   2  10        299.08        313.56         4.99 o
  -2   2  10        311.07        365.78         4.97 o
  -1   2  10       1376.51       1612.91        12.96 o
   0   2  10       2318.64       2364.43        13.85 o
   1   2  10       1375.41       1614.11        12.26 o
   2   2  10        310.81        366.63         7.20 o
   3   2  10        299.05        308.24         6.20 o
   4   2  10         95.47        106.85         4.44 o
   5   2  10         74.62         83.14         3.66 o
   6   2  10         82.87         79.59         7.18 o
   7   2  10         94.55         83.34         5.55 o
   8   2  10         83.49         83.51         6.03 o
   9   2  10         13.61         14.29         6.15 o
  -8   3  10         93.69         93.18         7.69 o
  -7   3  10        119.67        129.88         8.03 o
  -6   3  10        233.33        264.00        12.06 o
  -5   3  10         83.85         92.32         4.56 o
  -4   3  10         66.74         69.94         3.35 o
  -3   3  10        227.86        207.44         4.87 o
  -2   3  10        688.54        726.31        11.47 o
  -1   3  10         66.59         84.53         3.93 o
   0   3  10       4247.31       4678.49        20.66 o
   1   3  10         66.73         90.85         3.97 o
   2   3  10        688.64        746.07        11.39 o
   3   3  10        227.61        211.61         5.33 o
   4   3  10         67.13         63.90         3.35 o
   5   3  10         83.88         89.45         4.34 o
   6   3  10        233.24        244.72         9.63 o
   7   3  10        119.44        108.82         7.07 o
   8   3  10         93.52         91.14         8.24 o
  -8   4  10          9.12         15.36         5.79 o
  -7   4  10        258.02        265.53        11.15 o
  -6   4  10        177.79        170.59         8.23 o
  -5   4  10        764.98        769.63        13.56 o
  -4   4  10        692.99        678.78         9.06 o
  -3   4  10        935.45        873.06        15.32 o
  -2   4  10        346.75        317.43         6.14 o
  -1   4  10        629.38        589.91         7.94 o
   0   4  10        398.20        384.14         7.12 o
   1   4  10        629.10        573.79         6.73 o
   2   4  10        346.47        327.74         7.29 o
   3   4  10        936.21        876.36        10.82 o
   4   4  10        692.42        681.00        12.26 o
   5   4  10        765.02        769.26        16.11 o
   6   4  10        177.43        171.65         8.44 o
   7   4  10        258.72        273.87        13.25 o
   8   4  10          9.11          6.97         7.31 o
  -8   5  10          0.94          2.79         6.95 o
  -7   5  10         24.87         25.03         5.67 o
  -6   5  10        171.54        161.44        11.20 o
  -5   5  10         53.55         53.91         4.45 o
  -4   5  10        889.11        848.96        14.38 o
  -3   5  10        529.40        538.04         9.89 o
  -2   5  10        619.72        617.87         8.83 o
  -1   5  10         49.59         62.75         3.29 o
   0   5  10         21.87         21.78         2.14 o
   1   5  10         49.52         55.39         3.13 o
   2   5  10        620.32        609.31        10.56 o
   3   5  10        530.00        540.32         9.78 o
   4   5  10        889.64        872.74        17.13 o
   5   5  10         53.55         49.79         4.42 o
   6   5  10        171.87        155.53        10.21 o
   7   5  10         24.84         33.98         6.64 o
   8   5  10          0.95         -4.19         5.43 o
  -7   6  10         12.54         12.11         7.05 o
  -6   6  10          4.49          0.58         4.28 o
  -5   6  10         64.87         65.60         5.05 o
  -4   6  10         43.69         43.75         5.26 o
  -3   6  10         63.04         65.34         5.68 o
  -2   6  10        263.39        223.65         6.01 o
  -1   6  10        221.08        197.40         6.04 o
   0   6  10         56.72         56.76         2.75 o
   1   6  10        220.63        195.84         5.36 o
   2   6  10        263.39        221.27         7.87 o
   3   6  10         63.05         71.56         6.04 o
   4   6  10         43.60         52.13         4.93 o
   5   6  10         65.03         65.73         5.97 o
   6   6  10          4.52          4.69         4.29 o
   7   6  10         12.49          2.42         5.42 o
  -6   7  10          6.93          2.38         4.53 o
  -5   7  10          4.84         14.40         4.13 o
  -4   7  10        107.76        103.48         7.18 o
  -3   7  10        131.68        131.33         6.55 o
  -2   7  10         49.02         48.76         3.48 o
  -1   7  10        230.97        236.20         7.35 o
   0   7  10        290.25        281.83         9.85 o
   1   7  10        231.23        226.89         7.04 o
   2   7  10         48.92         45.70         5.39 o
   3   7  10        131.34        132.10         7.94 o
   4   7  10        107.54        114.22         7.61 o
   5   7  10          4.88          7.09         4.35 o
   6   7  10          6.93         10.79         6.30 o
  -5   8  10          4.60         14.69         4.27 o
  -4   8  10          5.64          3.67         4.57 o
  -3   8  10          9.50          9.82         5.32 o
  -2   8  10         60.81         55.81         6.15 o
  -1   8  10         31.53         24.00         4.42 o
   0   8  10         68.74         79.40         5.29 o
   1   8  10         31.48         27.40         5.88 o
   2   8  10         60.85         52.33         6.51 o
   3   8  10          9.51         14.66         5.22 o
   4   8  10          5.71          6.46         4.23 o
   5   8  10          4.66          0.80         4.17 o
  -4   9  10         18.31          0.00         6.51 o
  -3   9  10         58.49         57.82         7.80 o
  -2   9  10         24.14         31.82         4.69 o
  -1   9  10         38.25         41.70         5.14 o
   0   9  10         24.14         22.93         5.29 o
   1   9  10         38.23         34.51         5.51 o
   2   9  10         24.20         21.71         5.25 o
   3   9  10         58.55         65.67         7.41 o
   4   9  10         18.25          9.18         4.32 o
  -2  10  10         10.32          7.64         6.58 o
  -1  10  10         15.50         17.01         6.56 o
   0  10  10         23.09         17.49         7.80 o
   1  10  10         15.43         22.61         5.86 o
   2  10  10         10.31          6.07         5.30 o
   1   0  11        430.57        481.63         5.56 o
   2   0  11        265.50        231.30         4.86 o
   3   0  11       1755.05       2003.65        15.58 o
   4   0  11          9.28         21.05         2.63 o
   5   0  11       1662.56       1550.69        14.89 o
   6   0  11         30.62         30.39         3.72 o
   7   0  11        134.06        141.28         7.04 o
   8   0  11          0.07         -0.37         4.50 o
   9   0  11         12.29          8.68         4.74 o
  -9   1  11          6.73          2.81         4.70 o
  -8   1  11          1.31          0.31         5.80 o
  -7   1  11         77.30         82.94         6.45 o
  -6   1  11        364.64        360.40         9.41 o
  -5   1  11        275.23        272.79         6.19 o
  -4   1  11        566.53        595.05         9.00 o
  -3   1  11        434.97        507.32         7.66 o
  -2   1  11        570.37        666.53         7.71 o
  -1   1  11       2654.26       2776.08        12.66 o
   0   1  11       4604.30       4290.02        27.39 o
   1   1  11       2658.40       2757.41        14.06 o
   2   1  11        569.57        677.69        10.04 o
   3   1  11        434.95        499.38         8.55 o
   4   1  11        565.86        595.77         9.31 o
   5   1  11        275.15        289.17         7.18 o
   6   1  11        364.82        346.06         8.94 o
   7   1  11         77.19         78.09         5.44 o
   8   1  11          1.30          2.92         2.88 o
   9   1  11          6.73          9.49         5.23 o
  -9   2  11         12.61         13.66         5.37 o
  -8   2  11         34.27         32.28         6.68 o
  -7   2  11          4.84          6.28         3.23 o
  -6   2  11        146.34        167.26         6.63 o
  -5   2  11         86.59         85.27         5.43 o
  -4   2  11        558.67        558.96         8.14 o
  -3   2  11        448.64        358.26         5.85 o
  -2   2  11        462.57        476.84         6.37 o
  -1   2  11       1029.70       1075.05        10.25 o
   0   2  11       3493.57       3648.82        15.04 o
   1   2  11       1026.85       1070.63        11.69 o
   2   2  11        464.05        459.86         9.76 o
   3   2  11        449.06        348.09         8.72 o
   4   2  11        558.78        567.42         9.71 o
   5   2  11         86.64         86.54         3.79 o
   6   2  11        146.37        153.38         6.48 o
   7   2  11          4.76          3.07         2.82 o
   8   2  11         34.20         38.01         4.34 o
   9   2  11         12.52          6.64         5.43 o
  -8   3  11         69.58         69.47         6.99 o
  -7   3  11         75.58         80.89         6.60 o
  -6   3  11        298.69        311.23        13.08 o
  -5   3  11        276.02        233.52         9.85 o
  -4   3  11        440.54        436.18         7.82 o
  -3   3  11         79.93         86.02         3.26 o
  -2   3  11        197.47        181.38         6.21 o
  -1   3  11        824.63        778.21        10.03 o
   0   3  11          0.71          9.12         1.32 o
   1   3  11        824.77        777.66         9.74 o
   2   3  11        198.12        200.67         6.40 o
   3   3  11         79.75         85.10         4.26 o
   4   3  11        440.03        432.38         8.35 o
   5   3  11        275.50        262.27         6.96 o
   6   3  11        299.17        317.68        10.07 o
   7   3  11         75.58         72.02         5.64 o
   8   3  11         69.63         69.53         6.12 o
  -8   4  11          9.41         15.07         8.03 o
  -7   4  11         22.06         32.69         6.43 o
  -6   4  11        203.77        188.30         8.64 o
  -5   4  11        148.95        166.68         6.62 o
  -4   4  11        228.29        237.08         5.98 o
  -3   4  11        450.86        423.30         7.96 o
  -2   4  11         87.19         95.45         3.39 o
  -1   4  11        290.41        302.23         5.81 o
   0   4  11          1.63          1.85         1.39 o
   1   4  11        290.51        309.39         6.37 o
   2   4  11         87.48        105.62         4.49 o
   3   4  11        450.13        414.09         8.51 o
   4   4  11        228.12        252.50         9.22 o
   5   4  11        149.03        186.74         7.82 o
   6   4  11        203.71        190.91         8.25 o
   7   4  11         22.13         21.59         6.49 o
   8   4  11          9.44          3.38         4.18 o
  -8   5  11          5.93         20.21         8.01 o
  -7   5  11         48.50         52.22         9.40 o
  -6   5  11          9.49          4.48         3.98 o
  -5   5  11        145.78        147.25         7.81 o
  -4   5  11        159.90        146.99         7.20 o
  -3   5  11        421.96        394.82         8.48 o
  -2   5  11          7.23          9.72         2.41 o
  -1   5  11        426.86        428.47         7.44 o
   0   5  11         59.80         66.03         3.46 o
   1   5  11        428.09        423.12         7.00 o
   2   5  11          7.25          8.45         2.07 o
   3   5  11        422.03        417.53        11.75 o
   4   5  11        159.90        150.48         8.97 o
   5   5  11        145.72        153.45         6.38 o
   6   5  11          9.49         11.41         4.67 o
   7   5  11         48.35         45.78         5.80 o
   8   5  11          6.00          5.83         5.06 o
  -7   6  11          2.01          7.78         8.42 o
  -6   6  11         40.43         46.01         6.88 o
  -5   6  11         56.05         61.58         6.36 o
  -4   6  11         28.05         31.65         3.77 o
  -3   6  11        112.38        123.89         5.90 o
  -2   6  11        411.32        442.64         8.11 o
  -1   6  11        108.76        109.96         4.31 o
   0   6  11        693.66        661.57         9.47 o
   1   6  11        108.81        108.68         4.75 o
   2   6  11        410.22        451.36        11.45 o
   3   6  11        112.53        117.90         7.28 o
   4   6  11         28.05         28.49         4.63 o
   5   6  11         56.03         56.74         4.49 o
   6   6  11         40.45         51.79         6.34 o
   7   6  11          2.04         -1.89         4.61 o
  -6   7  11          2.52          1.64         4.83 o
  -5   7  11         13.48         21.18         4.53 o
  -4   7  11         17.08         14.71         4.06 o
  -3   7  11         23.38         26.07         4.30 o
  -2   7  11         12.89         15.78         2.66 o
  -1   7  11         23.29         31.99         4.29 o
   0   7  11         17.09         13.48         3.24 o
   1   7  11         23.41         31.52         3.74 o
   2   7  11         12.78         11.29         3.59 o
   3   7  11         23.42         23.39         4.54 o
   4   7  11         16.99         13.29         3.71 o
   5   7  11         13.49         17.97         4.57 o
   6   7  11          2.52         12.02         5.76 o
  -5   8  11          0.96          6.01         4.98 o
  -4   8  11         36.36         28.50         5.94 o
  -3   8  11        215.24        239.88        13.00 o
  -2   8  11         32.23         21.20         4.12 o
  -1   8  11         70.76         74.39         6.36 o
   0   8  11        103.28        106.28         6.80 o
   1   8  11         70.89         83.20         7.65 o
   2   8  11         32.19         19.71         5.11 o
   3   8  11        215.61        231.97        12.16 o
   4   8  11         36.26         39.99         6.21 o
   5   8  11          0.95          1.16         4.09 o
  -4   9  11         19.86         25.08         6.60 o
  -3   9  11          1.87          2.23         5.42 o
  -2   9  11        103.37        119.60         7.57 o
  -1   9  11         16.89         19.47         4.29 o
   0   9  11          2.61          9.58         4.59 o
   1   9  11         16.91         14.30         5.03 o
   2   9  11        103.30        125.14         9.44 o
   3   9  11          1.82         -2.22         4.43 o
   4   9  11         19.79         22.99         5.17 o
  -2  10  11          3.15          0.74         5.18 o
  -1  10  11         18.69         16.93         5.03 o
   0  10  11         50.06         57.14         6.92 o
   1  10  11         18.56         14.04         7.63 o
   2  10  11          3.13         -5.02         6.02 o
   0   0  12        380.82        355.61         6.60 o
   1   0  12        177.70        151.16         3.35 o
   2   0  12         17.16         13.98         1.81 o
   3   0  12       1963.85       2062.09        17.38 o
   4   0  12        315.16        358.02         8.22 o
   5   0  12        105.82         94.68         4.12 o
   6   0  12         68.76         78.37         5.28 o
   7   0  12         41.97         42.84         3.73 o
   8   0  12         87.87        103.98         7.25 o
   9   0  12          0.88          5.98         5.11 o
  -9   1  12         17.58         27.51         6.99 o
  -8   1  12         21.33         24.11         5.50 o
  -7   1  12         74.40         84.62         5.75 o
  -6   1  12         19.78         17.91         4.00 o
  -5   1  12        354.97        354.56         7.94 o
  -4   1  12         24.08         31.13         2.86 o
  -3   1  12       3062.32       3055.85        21.62 o
  -2   1  12       1557.74       1621.59        14.32 o
  -1   1  12        582.27        703.04         6.73 o
   0   1  12        304.98        323.75         5.46 o
   1   1  12        581.91        706.26         8.58 o
   2   1  12       1558.01       1620.67        13.21 o
   3   1  12       3059.20       3049.08        26.28 o
   4   1  12         24.13         33.61         2.73 o
   5   1  12        355.43        352.39         7.50 o
   6   1  12         19.66         17.83         2.99 o
   7   1  12         74.38         86.03         5.20 o
   8   1  12         21.45         24.87         3.52 o
   9   1  12         17.66         18.23         5.08 o
  -8   2  12         68.29         71.42         8.41 o
  -7   2  12        110.48        114.24         7.36 o
  -6   2  12        272.76        281.28         8.40 o
  -5   2  12         47.72         41.50         2.86 o
  -4   2  12        302.63        294.33         6.14 o
  -3   2  12        147.60        149.02         4.04 o
  -2   2  12       2093.95       2080.11        13.81 o
  -1   2  12       1098.23       1222.26        10.79 o
   0   2  12       1924.21       2162.87        12.35 o
   1   2  12       1097.86       1201.66        17.80 o
   2   2  12       2092.92       2083.50        22.17 o
   3   2  12        147.65        141.08        10.05 o
   4   2  12        303.50        284.99         7.14 o
   5   2  12         47.57         42.56         4.65 o
   6   2  12        273.56        283.04         8.60 o
   7   2  12        110.41        116.66         6.21 o
   8   2  12         68.13         62.75         5.28 o
  -8   3  12         26.00         32.68         5.41 o
  -7   3  12        246.69        251.57        13.03 o
  -6   3  12          5.95          6.60         4.14 o
  -5   3  12        699.57        692.99        12.82 o
  -4   3  12        136.04        153.81         4.90 o
  -3   3  12        309.38        328.33         6.05 o
  -2   3  12        299.53        283.60         5.68 o
  -1   3  12         62.50         60.31         2.61 o
   0   3  12         63.76         56.83         2.90 o
   1   3  12         62.69         61.73         3.03 o
   2   3  12        298.65        296.98         8.00 o
   3   3  12        309.47        325.11         8.21 o
   4   3  12        135.75        154.39         5.75 o
   5   3  12        698.89        715.92        14.10 o
   6   3  12          5.93          6.06         3.22 o
   7   3  12        246.88        255.41         9.77 o
   8   3  12         25.96         26.12         4.86 o
  -8   4  12         11.26          1.02        13.70 o
  -7   4  12         76.15         83.25         8.36 o
  -6   4  12        156.39        156.85         8.25 o
  -5   4  12        390.41        403.70         9.83 o
  -4   4  12        357.60        384.28         7.47 o
  -3   4  12        251.59        229.51         7.21 o
  -2   4  12         19.68         18.48         2.46 o
  -1   4  12        101.16         90.65         3.43 o
   0   4  12         71.28         54.65         2.32 o
   1   4  12        101.06         95.94         3.83 o
   2   4  12         19.67         16.36         3.50 o
   3   4  12        252.02        231.54         5.17 o
   4   4  12        357.63        399.44        11.54 o
   5   4  12        390.45        406.22        12.43 o
   6   4  12        156.72        160.81         7.86 o
   7   4  12         76.03         74.14         6.68 o
   8   4  12         11.20         11.60         4.36 o
  -7   5  12         22.76         16.52         7.10 o
  -6   5  12         77.70         82.64         8.26 o
  -5   5  12         30.96         36.71         4.75 o
  -4   5  12        300.87        310.47         7.86 o
  -3   5  12        154.02        155.26         7.80 o
  -2   5  12        460.78        463.80         7.66 o
  -1   5  12         70.80         68.55         3.30 o
   0   5  12          5.22          8.50         1.62 o
   1   5  12         71.19         63.48         2.59 o
   2   5  12        460.28        456.49         8.75 o
   3   5  12        154.08        158.31         7.70 o
   4   5  12        301.60        297.29        10.35 o
   5   5  12         30.84         28.59         4.18 o
   6   5  12         77.78         85.64         6.27 o
   7   5  12         22.79         11.38         4.74 o
  -7   6  12         11.09         11.12         7.50 o
  -6   6  12         19.94         13.26         8.73 o
  -5   6  12          1.30         11.94         3.95 o
  -4   6  12         45.93         66.42         6.35 o
  -3   6  12        144.46        161.75         5.98 o
  -2   6  12        181.20        195.07         5.44 o
  -1   6  12         75.52         64.65         3.78 o
   0   6  12        737.18        686.80        13.31 o
   1   6  12         75.51         63.27         3.82 o
   2   6  12        180.96        197.33         6.96 o
   3   6  12        144.60        161.01         8.20 o
   4   6  12         45.91         52.51         5.43 o
   5   6  12          1.26          0.51         2.90 o
   6   6  12         19.97         18.49         4.94 o
   7   6  12         11.09         12.11         5.43 o
  -6   7  12         66.64         72.70         8.19 o
  -5   7  12         16.58         27.58         4.98 o
  -4   7  12         17.60         24.60         4.39 o
  -3   7  12        125.09        127.14         7.60 o
  -2   7  12         16.77          8.56         5.22 o
  -1   7  12         19.52         18.80         3.55 o
   0   7  12         66.73         70.94         5.06 o
   1   7  12         19.42         13.09         4.25 o
   2   7  12         16.71         10.19         3.82 o
   3   7  12        124.90        127.74         8.01 o
   4   7  12         17.70         16.93         4.53 o
   5   7  12         16.65         14.10         4.00 o
   6   7  12         66.53         83.04         9.24 o
  -5   8  12         30.49         38.52         7.08 o
  -4   8  12          5.47          3.21         4.91 o
  -3   8  12          0.89         11.16         5.44 o
  -2   8  12         36.99         30.10         4.51 o
  -1   8  12        249.06        246.48        10.04 o
   0   8  12         41.36         34.93         5.81 o
   1   8  12        248.97        234.09        11.72 o
   2   8  12         37.07         36.84         5.71 o
   3   8  12          0.89          4.67         5.06 o
   4   8  12          5.44          1.55         3.92 o
   5   8  12         30.48         34.31         5.59 o
  -4   9  12         28.08         27.27         6.49 o
  -3   9  12         31.84         33.13         6.54 o
  -2   9  12          6.45          3.45         4.12 o
  -1   9  12         26.37         30.91         4.92 o
   0   9  12          0.93         -0.57         4.07 o
   1   9  12         26.41         24.91         5.43 o
   2   9  12          6.39          4.99         4.73 o
   3   9  12         31.82         29.40         6.08 o
   4   9  12         28.06         34.34         5.65 o
  -1  10  12         22.75         16.87         7.11 o
   0  10  12         26.00         34.61         6.11 o
   1  10  12         22.76         24.69         5.92 o
   1   0  13        369.36        353.03         5.58 o
   2   0  13        553.02        577.28         8.05 o
   3   0  13         25.20         24.13         2.92 o
   4   0  13          7.51          6.99         2.54 o
   5   0  13         88.15        115.07         6.39 o
   6   0  13        104.38        104.37         5.07 o
   7   0  13         43.39         40.81         3.83 o
   8   0  13         11.93         39.64         7.23 o
  -8   1  13          3.41          8.80         4.89 o
  -7   1  13         51.99         50.10         4.76 o
  -6   1  13        211.83        237.22         9.79 o
  -5   1  13        359.31        339.39         7.89 o
  -4   1  13         12.64         12.04         1.99 o
  -3   1  13        737.24        804.59        10.46 o
  -2   1  13       1618.24       1720.40        14.78 o
  -1   1  13       1126.17       1222.39         9.57 o
   0   1  13          0.03          3.03         1.58 o
   1   1  13       1127.00       1215.61         9.72 o
   2   1  13       1619.49       1697.28        22.27 o
   3   1  13        736.29        822.72        14.21 o
   4   1  13         12.66         13.72         3.07 o
   5   1  13        358.80        337.25         8.44 o
   6   1  13        212.03        218.47         7.42 o
   7   1  13         52.25         46.10         4.26 o
   8   1  13          3.42         13.04         3.24 o
  -8   2  13          2.81          2.23         4.29 o
  -7   2  13         25.94         31.77         4.50 o
  -6   2  13         71.47         75.38         4.74 o
  -5   2  13        196.48        203.28         5.94 o
  -4   2  13         40.28         42.49         3.01 o
  -3   2  13          2.51          6.27         1.46 o
  -2   2  13          9.11         21.25         2.42 o
  -1   2  13        285.65        352.18         7.55 o
   0   2  13        265.76        302.80         5.25 o
   1   2  13        286.23        345.16         7.96 o
   2   2  13          9.13         26.72         3.87 o
   3   2  13          2.56          7.52         2.75 o
   4   2  13         40.31         42.86         4.35 o
   5   2  13        196.84        196.78         6.54 o
   6   2  13         71.25         74.51         4.91 o
   7   2  13         25.94         21.38         3.51 o
   8   2  13          2.78          5.59         3.06 o
  -8   3  13         11.06          6.76         6.91 o
  -7   3  13         61.46         76.31         7.93 o
  -6   3  13        110.75        124.06         8.72 o
  -5   3  13         74.29         84.42         7.40 o
  -4   3  13         18.40         16.31         2.75 o
  -3   3  13        174.94        144.69         4.09 o
  -2   3  13         40.17         34.94         2.47 o
  -1   3  13         10.71          7.37         1.41 o
   0   3  13        116.15         93.16         4.48 o
   1   3  13         10.88          6.08         1.57 o
   2   3  13         40.00         34.99         2.97 o
   3   3  13        174.87        152.31         6.22 o
   4   3  13         18.34         16.01         2.79 o
   5   3  13         74.68         77.18         5.41 o
   6   3  13        110.95        109.66         6.32 o
   7   3  13         61.50         70.92         5.85 o
   8   3  13         11.13          7.92         4.07 o
  -8   4  13         78.62         79.49        12.38 o
  -7   4  13         40.80         49.54         9.45 o
  -6   4  13        136.75        116.94         8.76 o
  -5   4  13         30.53         34.76         3.55 o
  -4   4  13        386.15        393.46         7.52 o
  -3   4  13        371.55        355.25         7.70 o
  -2   4  13         48.09         57.65         4.26 o
  -1   4  13        248.31        269.33         5.60 o
   0   4  13        162.41        195.12         4.07 o
   1   4  13        248.47        266.10         5.56 o
   2   4  13         47.91         57.37         3.72 o
   3   4  13        372.57        365.73         7.37 o
   4   4  13        385.12        381.67         6.67 o
   5   4  13         30.48         38.65         5.00 o
   6   4  13        136.60        124.11         7.04 o
   7   4  13         40.92         46.92         5.16 o
   8   4  13         78.85         86.54         7.63 o
  -7   5  13          5.59          9.90         6.22 o
  -6   5  13         17.26          9.98         5.48 o
  -5   5  13        220.18        212.17        12.56 o
  -4   5  13         38.89         46.89         4.26 o
  -3   5  13        371.03        391.87         7.97 o
  -2   5  13        170.18        165.55         6.27 o
  -1   5  13        255.60        225.66         5.61 o
   0   5  13          9.08          5.15         1.61 o
   1   5  13        254.79        236.41         6.05 o
   2   5  13        170.55        157.37         5.46 o
   3   5  13        371.38        379.03        10.32 o
   4   5  13         39.01         45.23         6.10 o
   5   5  13        220.37        217.73         8.99 o
   6   5  13         17.26         17.29         3.95 o
   7   5  13          5.62         -2.50         4.46 o
  -7   6  13          0.38         -2.04         5.74 o
  -6   6  13          6.76         10.24         5.57 o
  -5   6  13         11.96         13.92         4.95 o
  -4   6  13        103.04        120.28         8.00 o
  -3   6  13         54.43         46.06         4.88 o
  -2   6  13        172.39        174.15         6.15 o
  -1   6  13        478.42        478.94         9.31 o
   0   6  13         21.81         35.21         3.96 o
   1   6  13        477.73        472.25        11.15 o
   2   6  13        172.41        173.26         6.70 o
   3   6  13         54.56         58.04         5.79 o
   4   6  13        102.83        110.64         7.60 o
   5   6  13         12.00         15.20         3.80 o
   6   6  13          6.73         11.23         4.22 o
   7   6  13          0.37          3.99         4.68 o
  -6   7  13          2.41          3.59         5.15 o
  -5   7  13         60.91         75.52         7.19 o
  -4   7  13         30.50         33.83         5.04 o
  -3   7  13          6.54         10.26         3.59 o
  -2   7  13        186.06        164.22         7.32 o
  -1   7  13         31.39         36.40         4.55 o
   0   7  13          6.24         -1.27         3.13 o
   1   7  13         31.32         35.89         4.09 o
   2   7  13        186.20        171.40         8.86 o
   3   7  13          6.59         10.02         3.86 o
   4   7  13         30.55         29.31         5.87 o
   5   7  13         61.05         60.93         5.80 o
   6   7  13          2.38          6.07         4.80 o
  -5   8  13         54.88         61.48         7.75 o
  -4   8  13          0.97          6.36         5.04 o
  -3   8  13         60.37         70.98         8.19 o
  -2   8  13        102.60        117.06         7.43 o
  -1   8  13          8.76          5.18         3.58 o
   0   8  13        101.45        108.68         7.01 o
   1   8  13          8.82         12.63         4.31 o
   2   8  13        102.68        124.82         9.08 o
   3   8  13         60.28         64.68         6.73 o
   4   8  13          0.99          2.60         4.12 o
   5   8  13         54.85         83.20         7.98 o
  -3   9  13         26.42         26.82         6.29 o
  -2   9  13         28.93         21.27         4.43 o
  -1   9  13         10.13          0.89         4.45 o
   0   9  13         39.68         26.27         5.16 o
   1   9  13         10.14          4.14         4.50 o
   2   9  13         28.94         20.49         5.52 o
   3   9  13         26.48         19.64         5.41 o
   0  10  13          1.41          5.45         4.94 o
   0   0  14         57.22         62.78         4.07 o
   1   0  14          1.43          4.28         2.60 o
   2   0  14       1263.67       1293.17        14.65 o
   3   0  14        298.45        274.66         8.27 o
   4   0  14        566.06        587.16        12.16 o
   5   0  14       1913.71       1943.23        23.45 o
   6   0  14          3.17          2.65         2.82 o
   7   0  14        378.57        406.23        10.80 o
   8   0  14         54.15         56.27         6.81 o
  -8   1  14         30.90         40.06         6.80 o
  -7   1  14         46.19         50.04         5.57 o
  -6   1  14        209.04        219.45        10.80 o
  -5   1  14         99.35        105.97         5.55 o
  -4   1  14         62.83         69.91         4.15 o
  -3   1  14         83.33         98.81         5.96 o
  -2   1  14         83.90         87.48         3.78 o
  -1   1  14        166.83        206.49         4.71 o
   0   1  14        503.08        491.32         8.14 o
   1   1  14        167.12        188.04         4.99 o
   2   1  14         83.99         87.16         4.56 o
   3   1  14         83.55         96.02         6.07 o
   4   1  14         63.07         61.12         4.50 o
   5   1  14         99.34        106.39         5.16 o
   6   1  14        209.18        212.59         7.37 o
   7   1  14         46.20         45.54         4.20 o
   8   1  14         30.90         27.54         4.30 o
  -8   2  14          8.93         11.10         5.07 o
  -7   2  14         91.43         93.79         6.84 o
  -6   2  14         55.60         56.26         5.41 o
  -5   2  14        236.61        235.39         6.52 o
  -4   2  14        242.30        254.83         5.98 o
  -3   2  14        322.17        294.13         6.55 o
  -2   2  14        431.46        393.02         8.03 o
  -1   2  14        241.52        313.09         6.98 o
   0   2  14       1887.22       1759.55        12.92 o
   1   2  14        241.45        303.98        10.79 o
   2   2  14        431.40        400.80         8.07 o
   3   2  14        321.86        307.03         8.32 o
   4   2  14        241.88        257.09         7.56 o
   5   2  14        237.13        241.05         7.34 o
   6   2  14         55.65         52.74         4.76 o
   7   2  14         91.63         92.66         5.60 o
   8   2  14          9.00          6.40         3.18 o
  -8   3  14         89.63         88.65        13.13 o
  -7   3  14         83.00         83.67         8.18 o
  -6   3  14          4.74          8.55         4.03 o
  -5   3  14        121.89        116.14         5.69 o
  -4   3  14        198.83        189.61         6.12 o
  -3   3  14         27.47         33.46         2.34 o
  -2   3  14        535.05        536.37         8.59 o
  -1   3  14        122.14        130.86         4.77 o
   0   3  14          0.01         11.95         1.92 o
   1   3  14        122.15        124.79         4.52 o
   2   3  14        535.02        545.38         7.97 o
   3   3  14         27.14         41.27         3.78 o
   4   3  14        198.28        189.49         6.63 o
   5   3  14        121.82        120.41         6.39 o
   6   3  14          4.74          1.55         2.99 o
   7   3  14         83.15         78.36         6.12 o
   8   3  14         89.62         76.96         8.34 o
  -8   4  14         19.48         28.91         9.16 o
  -7   4  14         78.45         72.46        10.68 o
  -6   4  14         90.66         91.17        11.14 o
  -5   4  14        204.13        213.49         7.18 o
  -4   4  14        254.71        251.91         6.95 o
  -3   4  14        761.58        719.30        21.17 o
  -2   4  14        107.32        111.01         5.58 o
  -1   4  14         32.58         26.27         2.62 o
   0   4  14         65.43         73.03         3.21 o
   1   4  14         32.58         26.26         2.27 o
   2   4  14        107.15        102.38         5.30 o
   3   4  14        761.81        733.70        10.88 o
   4   4  14        255.09        256.91         7.76 o
   5   4  14        203.59        222.46         8.76 o
   6   4  14         90.73         96.89         6.55 o
   7   4  14         78.35         82.98         6.28 o
   8   4  14         19.45         17.56         4.86 o
  -7   5  14          3.06          0.78         5.68 o
  -6   5  14         43.88         38.43         6.73 o
  -5   5  14         37.91         38.67         8.12 o
  -4   5  14        320.24        283.51        12.02 o
  -3   5  14         75.13         88.88         9.59 o
  -2   5  14        237.84        230.48         7.32 o
  -1   5  14        193.44        197.37         5.30 o
   0   5  14         46.17         54.91         3.92 o
   1   5  14        193.46        196.19         5.07 o
   2   5  14        237.29        229.52         7.31 o
   3   5  14         75.11         71.23         5.39 o
   4   5  14        320.74        297.35        12.90 o
   5   5  14         37.83         39.27         4.55 o
   6   5  14         43.82         35.02         4.52 o
   7   5  14          3.05          3.47         3.93 o
  -7   6  14         11.35         11.32         6.54 o
  -6   6  14          9.64         11.41         5.24 o
  -5   6  14         27.74         28.00         5.74 o
  -4   6  14         15.16         26.16         4.60 o
  -3   6  14         88.27         82.87         5.51 o
  -2   6  14         12.95         12.66         3.01 o
  -1   6  14        376.96        366.27         8.25 o
   0   6  14         28.57         33.57         3.89 o
   1   6  14        377.19        380.27        10.22 o
   2   6  14         13.09         15.11         3.23 o
   3   6  14         87.91         94.14         6.68 o
   4   6  14         15.11         13.77         3.82 o
   5   6  14         27.74         29.25         4.35 o
   6   6  14          9.59          3.58         4.50 o
   7   6  14         11.35          7.00         4.59 o
  -6   7  14         16.51         15.07         5.56 o
  -5   7  14         17.18         21.08         4.72 o
  -4   7  14         19.47         19.07         4.15 o
  -3   7  14         35.18         44.16         6.65 o
  -2   7  14         24.76         26.45         4.03 o
  -1   7  14          2.22          8.18         3.84 o
   0   7  14        173.19        164.69         7.44 o
   1   7  14          2.16          6.88         5.59 o
   2   7  14         24.73         23.61         4.62 o
   3   7  14         35.28         44.13         5.58 o
   4   7  14         19.37         30.06         4.89 o
   5   7  14         17.13         16.70         5.37 o
   6   7  14         16.42         13.19         6.68 o
  -5   8  14         26.51         50.74         7.38 o
  -4   8  14         82.36         89.08         8.96 o
  -3   8  14        120.17        150.61        10.90 o
  -2   8  14         22.14         23.52         4.64 o
  -1   8  14          8.36          2.93         4.21 o
   0   8  14          0.46          3.39         3.11 o
   1   8  14          8.30          3.62         3.72 o
   2   8  14         22.14         17.12         4.56 o
   3   8  14        120.22        147.70         9.21 o
   4   8  14         82.55         87.89         7.69 o
   5   8  14         26.49         39.21         5.97 o
  -3   9  14         37.33         34.60         6.86 o
  -2   9  14          6.13          6.63         4.10 o
  -1   9  14          0.83         -2.41         3.84 o
   0   9  14          1.91          0.40         3.95 o
   1   9  14          0.83         -3.74         4.31 o
   2   9  14          6.18          6.00         4.95 o
   3   9  14         37.31         27.29         6.28 o
   1   0  15         39.68         41.91         3.11 o
   2   0  15         31.98         38.82         4.00 o
   3   0  15         91.99         96.70         5.23 o
   4   0  15         66.05         70.22         5.57 o
   5   0  15        513.60        498.87        10.82 o
   6   0  15        193.45        201.34         6.89 o
   7   0  15          0.47          4.64         2.53 o
   8   0  15         26.13         11.84         5.05 o
  -8   1  15         25.77         26.63         5.36 o
  -7   1  15         11.42         13.02         3.59 o
  -6   1  15         81.37         90.49         6.65 o
  -5   1  15        340.08        398.81        18.94 o
  -4   1  15        349.60        323.71         7.35 o
  -3   1  15         17.57         23.31         3.39 o
  -2   1  15       1021.08       1046.57        12.23 o
  -1   1  15       1346.50       1472.54        14.24 o
   0   1  15        157.93        158.49         4.93 o
   1   1  15       1345.79       1451.40        14.01 o
   2   1  15       1023.00       1028.68        20.23 o
   3   1  15         17.70         20.24         4.05 o
   4   1  15        349.03        322.90        10.25 o
   5   1  15        339.88        385.32         9.84 o
   6   1  15         81.65         76.16         4.83 o
   7   1  15         11.46          8.93         2.90 o
   8   1  15         25.80         30.25         4.54 o
  -8   2  15          1.17          4.76         5.48 o
  -7   2  15          4.35          7.20         3.44 o
  -6   2  15         30.94         37.93         4.70 o
  -5   2  15         76.68         81.02         4.09 o
  -4   2  15         77.36         68.16         3.43 o
  -3   2  15         11.36          6.70         1.77 o
  -2   2  15        256.20        298.80         6.85 o
  -1   2  15         82.01         70.83         5.23 o
   0   2  15          0.88          4.32         1.62 o
   1   2  15         82.33         76.17         4.38 o
   2   2  15        256.70        292.31         7.24 o
   3   2  15         11.40          4.98         2.28 o
   4   2  15         77.52         76.86         4.57 o
   5   2  15         76.78         77.15         5.12 o
   6   2  15         30.91         28.66         3.79 o
   7   2  15          4.41          4.06         3.08 o
   8   2  15          1.18          0.52         3.38 o
  -8   3  15        156.32        181.72        16.72 o
  -7   3  15        149.84        162.78        17.33 o
  -6   3  15         47.33         47.57         6.12 o
  -5   3  15         95.13         85.41         5.03 o
  -4   3  15        192.87        189.76         5.53 o
  -3   3  15        614.92        603.73        13.88 o
  -2   3  15       1073.75       1034.68        12.15 o
  -1   3  15        129.37        132.71         4.26 o
   0   3  15         66.95         58.43         3.42 o
   1   3  15        129.46        133.01         4.59 o
   2   3  15       1074.48       1044.49        11.09 o
   3   3  15        614.93        638.28        15.50 o
   4   3  15        192.91        191.59         6.92 o
   5   3  15         95.07         81.20         5.43 o
   6   3  15         47.43         45.41         4.66 o
   7   3  15        149.84        145.14         7.92 o
   8   3  15        156.78        160.89         8.65 o
  -7   4  15         69.58         76.46        13.02 o
  -6   4  15         40.52         34.57         7.96 o
  -5   4  15         41.74         39.08         4.53 o
  -4   4  15        626.81        648.50         9.33 o
  -3   4  15         62.27         72.77         6.24 o
  -2   4  15        123.73        122.73         5.95 o
  -1   4  15         67.22         60.88         4.69 o
   0   4  15        352.13        343.13         6.66 o
   1   4  15         67.37         66.00         3.21 o
   2   4  15        124.14        116.13         6.07 o
   3   4  15         62.34         77.15         4.86 o
   4   4  15        626.19        639.01        13.34 o
   5   4  15         41.88         50.32         5.01 o
   6   4  15         40.51         36.51         4.49 o
   7   4  15         69.39         72.53         5.91 o
  -7   5  15         14.51         25.01        10.57 o
  -6   5  15         85.61         84.26         8.82 o
  -5   5  15          0.66         -1.59         4.56 o
  -4   5  15         42.76         48.38         4.98 o
  -3   5  15        494.41        481.71        13.26 o
  -2   5  15        227.82        247.28         7.67 o
  -1   5  15         29.51         31.08         4.60 o
   0   5  15         62.48         48.07         3.45 o
   1   5  15         29.38         29.95         2.88 o
   2   5  15        227.47        254.01         7.85 o
   3   5  15        494.70        509.37        11.40 o
   4   5  15         42.93         46.21         6.03 o
   5   5  15          0.67         -3.22         3.30 o
   6   5  15         85.83         95.19         6.72 o
   7   5  15         14.48         17.61         4.53 o
  -6   6  15         23.53         13.34         5.01 o
  -5   6  15         30.28         35.88         6.46 o
  -4   6  15         37.24         44.40         6.36 o
  -3   6  15          1.08          1.26         3.02 o
  -2   6  15        113.64        105.23         5.54 o
  -1   6  15        130.76        136.30         6.62 o
   0   6  15        223.35        227.35         8.34 o
   1   6  15        131.22        136.15         6.65 o
   2   6  15        113.71        111.71         5.75 o
   3   6  15          1.05         -2.08         3.93 o
   4   6  15         37.12         29.43         6.27 o
   5   6  15         30.26         39.85         4.80 o
   6   6  15         23.46         34.21         5.70 o
  -6   7  15          0.65         -1.62         5.22 o
  -5   7  15         15.20         24.94         8.70 o
  -4   7  15         70.99         84.85         8.35 o
  -3   7  15         48.44         55.93         6.17 o
  -2   7  15         86.64         74.90         6.16 o
  -1   7  15        419.89        424.54        12.24 o
   0   7  15        242.53        259.44         9.35 o
   1   7  15        420.21        438.19        11.78 o
   2   7  15         86.40         88.22         7.53 o
   3   7  15         48.47         52.22         5.91 o
   4   7  15         70.80         74.77         6.93 o
   5   7  15         15.24         22.88         5.28 o
   6   7  15          0.65          0.56         4.71 o
  -4   8  15         92.68        114.38        10.09 o
  -3   8  15         45.68         61.63         7.82 o
  -2   8  15         60.04         67.88         6.06 o
  -1   8  15         25.69         21.67         4.10 o
   0   8  15         17.42         21.53         4.33 o
   1   8  15         25.69         22.51         4.68 o
   2   8  15         60.00         65.95         6.69 o
   3   8  15         45.65         53.89         6.34 o
   4   8  15         92.80        115.28         8.59 o
  -3   9  15         77.98         97.21        10.77 o
  -2   9  15         13.52         12.32         4.22 o
  -1   9  15         19.13         14.70        10.12 o
   0   9  15          0.35          4.39         4.94 o
   1   9  15         19.04         25.52         5.52 o
   2   9  15         13.55         14.32         5.26 o
   3   9  15         77.99        108.89         9.42 o
   0   0  16          1.57          0.26         2.28 o
   1   0  16        320.99        295.07         8.55 o
   2   0  16          9.32          7.59         2.08 o
   3   0  16          0.51          2.31         2.68 o
   4   0  16        499.18        482.27        12.75 o
   5   0  16        147.21        144.42         6.33 o
   6   0  16         49.28         58.25         4.22 o
   7   0  16          1.54          3.01         2.57 o
   8   0  16          0.04          2.77         4.27 o
  -8   1  16         17.39         21.78         5.22 o
  -7   1  16         19.54         23.31         4.02 o
  -6   1  16        111.08         98.70         6.32 o
  -5   1  16        617.76        599.39        11.55 o
  -4   1  16        440.61        422.26         8.46 o
  -3   1  16        117.16        117.40         6.76 o
  -2   1  16        553.51        549.77         9.15 o
  -1   1  16        430.87        463.61         8.23 o
   0   1  16         13.27          8.12         2.56 o
   1   1  16        431.05        455.33         8.97 o
   2   1  16        554.44        540.16        10.34 o
   3   1  16        117.06        119.69         6.36 o
   4   1  16        440.50        412.28        10.56 o
   5   1  16        617.04        605.45        12.46 o
   6   1  16        111.06        102.93         5.95 o
   7   1  16         19.43         23.17         3.48 o
   8   1  16         17.41         15.27         4.93 o
  -8   2  16        103.69        110.50        13.55 o
  -7   2  16         29.32         33.51         4.94 o
  -6   2  16         55.93         60.44         5.73 o
  -5   2  16         26.45         27.34         2.84 o
  -4   2  16         80.54         70.38         3.29 o
  -3   2  16         93.46        108.67         4.83 o
  -2   2  16        355.96        385.87        13.10 o
  -1   2  16         64.79         54.61         3.27 o
   0   2  16          5.75          1.88         1.24 o
   1   2  16         64.65         59.77         3.77 o
   2   2  16        356.28        361.89         8.75 o
   3   2  16         93.47        100.85         6.25 o
   4   2  16         80.33         73.01         5.26 o
   5   2  16         26.42         24.54         3.65 o
   6   2  16         55.98         51.76         5.02 o
   7   2  16         29.17         33.46         4.36 o
   8   2  16        103.51         94.17         6.66 o
  -8   3  16         24.45         26.77        11.26 o
  -7   3  16        114.49        115.35        18.20 o
  -6   3  16         42.84         54.04         6.41 o
  -5   3  16          6.17          4.32         2.42 o
  -4   3  16        337.86        357.50         7.40 o
  -3   3  16         39.65         47.89         3.73 o
  -2   3  16        110.78        115.58         6.70 o
  -1   3  16        464.41        495.08        12.01 o
   0   3  16        191.90        173.68         5.05 o
   1   3  16        464.11        497.84         8.90 o
   2   3  16        111.43        106.72         4.39 o
   3   3  16         39.93         46.45         4.04 o
   4   3  16        337.87        338.34         9.27 o
   5   3  16          6.18          7.70         3.07 o
   6   3  16         42.64         54.76         5.06 o
   7   3  16        114.26        103.85         6.86 o
   8   3  16         24.47         18.68         4.38 o
  -7   4  16         32.63         35.18         9.41 o
  -6   4  16         45.54         35.60         7.86 o
  -5   4  16        101.76         94.37         8.66 o
  -4   4  16         56.27         53.27         3.49 o
  -3   4  16        500.70        471.21        13.95 o
  -2   4  16        249.83        255.62         8.40 o
  -1   4  16        262.76        259.36         7.45 o
   0   4  16         24.02         25.54         2.72 o
   1   4  16        263.22        262.77         6.23 o
   2   4  16        249.62        243.76         8.46 o
   3   4  16        501.11        479.76        11.35 o
   4   4  16         56.06         51.06         4.82 o
   5   4  16        101.55         95.88         6.33 o
   6   4  16         45.35         41.57         4.79 o
   7   4  16         32.74         31.79         4.77 o
  -7   5  16         19.32         15.15         7.57 o
  -6   5  16          4.83          0.05         4.50 o
  -5   5  16         11.54          6.07         4.52 o
  -4   5  16         13.92          9.45         3.78 o
  -3   5  16        395.43        408.29        12.44 o
  -2   5  16        222.25        226.69         9.01 o
  -1   5  16         22.46         16.28         4.28 o
   0   5  16        332.26        315.37        10.06 o
   1   5  16         22.21         19.03         4.71 o
   2   5  16        222.40        232.50         8.58 o
   3   5  16        395.53        414.19        10.78 o
   4   5  16         13.96         13.77         4.95 o
   5   5  16         11.55         10.83         3.43 o
   6   5  16          4.82          6.26         3.56 o
   7   5  16         19.21         11.50         4.34 o
  -6   6  16         23.83         18.95         5.52 o
  -5   6  16         13.85         16.79         5.16 o
  -4   6  16          4.75         16.49         5.07 o
  -3   6  16         91.41         96.02         6.64 o
  -2   6  16         39.68         40.09         5.41 o
  -1   6  16         81.34         82.89         5.99 o
   0   6  16       1162.80       1172.04        18.00 o
   1   6  16         81.24         80.51         5.43 o
   2   6  16         39.74         34.61         4.49 o
   3   6  16         91.29         79.91         7.49 o
   4   6  16          4.69          9.98         4.90 o
   5   6  16         13.74         24.75         4.41 o
   6   6  16         23.88         30.37         5.48 o
  -5   7  16         96.57        101.85        12.61 o
  -4   7  16         27.63         30.35        23.10 o
  -3   7  16         19.06         20.98         4.53 o
  -2   7  16         26.75         28.73         5.75 o
  -1   7  16        164.74        174.75         7.93 o
   0   7  16        326.41        320.11        10.29 o
   1   7  16        164.72        175.80         7.80 o
   2   7  16         26.72         35.95         5.24 o
   3   7  16         19.00         23.11         4.61 o
   4   7  16         27.64         21.98         6.06 o
   5   7  16         96.24        110.48         8.82 o
  -4   8  16        126.24        157.64        11.64 o
  -3   8  16         46.06         65.20         8.04 o
  -2   8  16          8.17          9.42         4.77 o
  -1   8  16         23.44         25.02         4.45 o
   0   8  16          5.65         12.24         3.52 o
   1   8  16         23.47         25.37         4.75 o
   2   8  16          8.05         10.87         4.52 o
   3   8  16         46.03         51.09         6.20 o
   4   8  16        126.52        161.46         9.78 o
  -2   9  16         56.93         60.58         8.42 o
  -1   9  16          1.62          8.50         5.20 o
   0   9  16          2.51          7.69         4.64 o
   1   9  16          1.63          2.54         4.03 o
   2   9  16         56.92         77.04         8.30 o
   1   0  17        376.84        426.54        10.51 o
   2   0  17         61.09         75.09         4.81 o
   3   0  17         92.95         65.09         4.84 o
   4   0  17        389.02        384.82        10.06 o
   5   0  17        130.49        114.91         5.76 o
   6   0  17        457.25        437.11        10.14 o
   7   0  17         22.13         28.36         4.61 o
   8   0  17         44.01         40.49         6.18 o
  -8   1  17          1.49          0.14         4.16 o
  -7   1  17          7.54          6.59         3.26 o
  -6   1  17         76.51         78.11         6.64 o
  -5   1  17        110.09        110.98         6.42 o
  -4   1  17         93.96        100.51         5.16 o
  -3   1  17        442.07        431.06         9.28 o
  -2   1  17         32.83         31.82         2.92 o
  -1   1  17        111.76        111.35         5.31 o
   0   1  17         26.55         25.99         3.17 o
   1   1  17        111.68        102.53         4.55 o
   2   1  17         32.91         30.15         3.98 o
   3   1  17        441.63        450.21        11.94 o
   4   1  17         93.67        103.35         5.79 o
   5   1  17        110.03        110.16         7.60 o
   6   1  17         76.44         73.20         5.27 o
   7   1  17          7.57          5.59         2.91 o
   8   1  17          1.48         -4.34         4.34 o
  -8   2  17         23.54         31.79         7.16 o
  -7   2  17         30.78         22.67         4.21 o
  -6   2  17         28.81         34.68         4.75 o
  -5   2  17        134.40        139.93         5.43 o
  -4   2  17        400.10        401.11         7.00 o
  -3   2  17         67.46         69.67         3.50 o
  -2   2  17         74.90         79.43         4.28 o
  -1   2  17         96.42         90.68         3.96 o
   0   2  17        296.51        294.72         6.28 o
   1   2  17         96.45         92.78         4.81 o
   2   2  17         75.15         72.01         4.49 o
   3   2  17         67.55         73.52         5.88 o
   4   2  17        399.96        415.02        11.41 o
   5   2  17        134.17        135.73         6.59 o
   6   2  17         28.73         27.69         3.94 o
   7   2  17         30.84         30.05         4.07 o
   8   2  17         23.47         28.90         4.55 o
  -7   3  17         25.65         26.67         8.00 o
  -6   3  17          1.33          5.82         6.16 o
  -5   3  17         98.54        101.27         6.00 o
  -4   3  17         16.44         13.48         2.26 o
  -3   3  17         84.53         78.45         4.39 o
  -2   3  17        159.22        155.05         6.12 o
  -1   3  17          7.09          8.60         2.04 o
   0   3  17        463.85        469.26         8.84 o
   1   3  17          7.06         12.77         2.10 o
   2   3  17        159.72        160.02         5.79 o
   3   3  17         84.59         76.80         6.23 o
   4   3  17         16.50         20.27         4.07 o
   5   3  17         98.53         95.73         6.11 o
   6   3  17          1.31          3.98         3.27 o
   7   3  17         25.55         29.75         4.36 o
  -7   4  17         99.12        104.98        21.92 o
  -6   4  17         40.22         28.87         6.02 o
  -5   4  17         94.05         96.28         9.05 o
  -4   4  17         52.94         58.55         5.46 o
  -3   4  17        336.06        342.53        11.26 o
  -2   4  17         62.71         69.85         5.92 o
  -1   4  17         48.90         47.47         2.46 o
   0   4  17        156.21        137.62         5.13 o
   1   4  17         48.84         44.92         3.01 o
   2   4  17         62.68         63.86         4.70 o
   3   4  17        336.70        312.68         9.54 o
   4   4  17         53.03         51.84         4.33 o
   5   4  17         94.17        100.29         6.50 o
   6   4  17         40.41         40.08         4.98 o
   7   4  17         99.20        110.88         7.44 o
  -7   5  17          5.37         11.23         7.10 o
  -6   5  17          5.58          8.87         5.06 o
  -5   5  17         32.65         43.83         6.66 o
  -4   5  17        111.76        114.39         8.84 o
  -3   5  17        128.31        132.29         7.63 o
  -2   5  17        297.79        300.41         9.66 o
  -1   5  17         47.77         36.38         5.45 o
   0   5  17         65.52         70.48         5.45 o
   1   5  17         47.68         35.61         4.04 o
   2   5  17        297.54        294.91         9.81 o
   3   5  17        128.35        128.06         6.46 o
   4   5  17        111.53        109.29         8.57 o
   5   5  17         32.71         36.78         4.74 o
   6   5  17          5.60          6.18         3.64 o
   7   5  17          5.32          7.93         4.30 o
  -6   6  17         24.35          2.71         5.79 o
  -5   6  17         12.76          4.97         4.55 o
  -4   6  17         43.76         46.79         7.34 o
  -3   6  17         41.82         42.17         4.54 o
  -2   6  17         94.14         83.48         7.17 o
  -1   6  17        451.27        458.08        11.57 o
   0   6  17         47.43         62.36         5.17 o
   1   6  17        450.86        463.38        11.57 o
   2   6  17         94.27         97.94         6.23 o
   3   6  17         41.74         58.29         6.91 o
   4   6  17         43.73         47.48         7.71 o
   5   6  17         12.77         13.07         4.04 o
   6   6  17         24.39         21.78         5.03 o
  -5   7  17         78.52         85.79        12.28 o
  -4   7  17          6.79         15.38         6.55 o
  -3   7  17          9.05         15.27         5.17 o
  -2   7  17         98.10         99.83         6.99 o
  -1   7  17        120.96        107.69         6.56 o
   0   7  17        146.85        163.62         7.71 o
   1   7  17        121.04        120.15         6.66 o
   2   7  17         98.09        104.65         7.45 o
   3   7  17          9.10         14.96         5.80 o
   4   7  17          6.79          7.98         4.98 o
   5   7  17         78.58         89.29         8.38 o
  -4   8  17         13.64         16.49         7.69 o
  -3   8  17          0.01         13.33         8.76 o
  -2   8  17          1.05          8.02         3.99 o
  -1   8  17         10.30         10.01         4.33 o
   0   8  17         74.15         81.43         8.02 o
   1   8  17         10.27         16.80         5.28 o
   2   8  17          1.08          5.13         4.32 o
   3   8  17          0.01          6.08         4.92 o
   4   8  17         13.63         30.13         7.05 o
  -2   9  17          1.64         -2.79         5.38 o
  -1   9  17         19.15         16.95         5.80 o
   0   9  17         20.82         38.20         6.17 o
   1   9  17         19.14         28.69         5.58 o
   2   9  17          1.67          7.22         4.75 o
   0   0  18        134.25         96.25         6.49 o
   1   0  18       1052.40       1020.25        14.79 o
   2   0  18         12.54         14.62         2.69 o
   3   0  18        103.38        103.79         7.30 o
   4   0  18        283.26        325.59        10.52 o
   5   0  18         54.05         62.99         4.37 o
   6   0  18         10.01         16.52         3.00 o
   7   0  18         37.31         40.66         5.03 o
   8   0  18         74.57         76.55         7.97 o
  -8   1  18          0.29          0.66         4.38 o
  -7   1  18         18.57         11.33         3.93 o
  -6   1  18         13.17         15.60         3.77 o
  -5   1  18         20.20         19.55         3.48 o
  -4   1  18         54.85         51.56         3.78 o
  -3   1  18         41.75         42.55         3.52 o
  -2   1  18        175.57        168.13         5.22 o
  -1   1  18        248.42        254.25         6.49 o
   0   1  18          3.00          3.21         2.63 o
   1   1  18        247.34        244.08         7.33 o
   2   1  18        175.70        158.58         7.94 o
   3   1  18         41.71         49.04         4.35 o
   4   1  18         54.81         53.70         4.47 o
   5   1  18         20.09         19.49         3.10 o
   6   1  18         13.13          6.26         2.77 o
   7   1  18         18.57         18.80         3.49 o
   8   1  18          0.27         -1.58         5.12 o
  -8   2  18         58.27         51.39         7.96 o
  -7   2  18          5.45          4.09         3.11 o
  -6   2  18        132.38        137.77         7.47 o
  -5   2  18          7.53          8.77         3.11 o
  -4   2  18        107.76        109.83         4.47 o
  -3   2  18        544.08        521.88         9.25 o
  -2   2  18         75.87         78.07         5.30 o
  -1   2  18         63.87         67.63         3.78 o
   0   2  18        331.43        321.32         6.81 o
   1   2  18         64.02         67.33         7.63 o
   2   2  18         75.48         69.47         5.26 o
   3   2  18        543.62        519.96        13.84 o
   4   2  18        107.75        115.29         6.54 o
   5   2  18          7.44          6.39         3.03 o
   6   2  18        132.37        125.68         6.83 o
   7   2  18          5.42          5.63         3.66 o
   8   2  18         58.26         47.84         5.79 o
  -7   3  18         15.24         16.15         7.06 o
  -6   3  18        186.98        173.96        15.06 o
  -5   3  18         24.46         23.96         4.20 o
  -4   3  18        564.44        521.76        11.35 o
  -3   3  18        134.74        134.45         5.21 o
  -2   3  18          4.85          4.60         2.44 o
  -1   3  18         10.04         19.44         3.39 o
   0   3  18        357.93        390.07         9.41 o
   1   3  18         10.09         20.16         2.36 o
   2   3  18          4.93          1.82         1.93 o
   3   3  18        134.73        133.60         7.89 o
   4   3  18        564.03        529.48        13.75 o
   5   3  18         24.42         31.89         4.24 o
   6   3  18        186.32        175.54         8.27 o
   7   3  18         15.12         15.05         3.79 o
  -7   4  18         43.18         23.18         8.44 o
  -6   4  18         22.84          2.58         7.05 o
  -5   4  18        168.10        154.53        13.01 o
  -4   4  18         77.80         86.09         6.51 o
  -3   4  18          5.14          8.02         3.90 o
  -2   4  18         21.42         35.85         4.62 o
  -1   4  18        203.79        191.17         4.76 o
   0   4  18        125.43        121.34         6.38 o
   1   4  18        203.78        201.34         6.78 o
   2   4  18         21.59         34.90         3.99 o
   3   4  18          5.13          5.35         2.83 o
   4   4  18         77.60         98.74         7.85 o
   5   4  18        167.84        157.84         7.96 o
   6   4  18         22.95         21.91         4.05 o
   7   4  18         42.96         40.07         5.09 o
  -6   5  18         43.83         40.66         6.95 o
  -5   5  18         24.93         19.88         5.56 o
  -4   5  18          2.74         10.71         5.06 o
  -3   5  18         53.81         55.94         5.12 o
  -2   5  18        206.79        182.65         9.52 o
  -1   5  18        133.19        124.02         7.87 o
   0   5  18         64.82         67.17         5.44 o
   1   5  18        133.39        113.88         6.61 o
   2   5  18        206.54        198.67         8.58 o
   3   5  18         53.88         55.80         6.52 o
   4   5  18          2.82          2.74         4.30 o
   5   5  18         24.94         26.03         4.22 o
   6   5  18         43.81         46.05         5.14 o
  -6   6  18          6.10          9.81         5.32 o
  -5   6  18         28.05         30.07         6.06 o
  -4   6  18         11.88         16.51         5.00 o
  -3   6  18         25.61         29.59         5.13 o
  -2   6  18         38.53         40.16         5.65 o
  -1   6  18         58.14         57.56         5.60 o
   0   6  18         60.75         80.62         6.34 o
   1   6  18         58.12         60.36         5.65 o
   2   6  18         38.62         36.36         5.81 o
   3   6  18         25.69         29.12         5.49 o
   4   6  18         11.87         10.85         4.38 o
   5   6  18         28.22         26.54         4.40 o
   6   6  18          6.16         12.44         5.05 o
  -5   7  18         49.51         36.47        10.57 o
  -4   7  18         78.88         93.49        12.04 o
  -3   7  18         59.62         71.16        10.73 o
  -2   7  18         40.73         47.52         6.26 o
  -1   7  18         75.18         85.60         6.04 o
   0   7  18         68.17         75.09         5.65 o
   1   7  18         75.03         80.25         6.69 o
   2   7  18         40.72         40.21         6.20 o
   3   7  18         59.48         81.46         8.35 o
   4   7  18         78.79         99.95         9.36 o
   5   7  18         49.46         54.17         7.12 o
  -4   8  18         77.79         87.00        12.46 o
  -3   8  18         94.51        108.20        20.35 o
  -2   8  18         14.58         27.13         5.53 o
  -1   8  18          4.03          9.94         4.06 o
   0   8  18         57.38         66.80         6.42 o
   1   8  18          4.04         12.66         4.19 o
   2   8  18         14.54         23.74         5.21 o
   3   8  18         94.33        112.21         8.74 o
   4   8  18         77.85         89.03        10.37 o
  -1   9  18         25.59         26.82         5.62 o
   0   9  18          7.33         11.05         4.37 o
   1   9  18         25.66         40.20         6.02 o
   1   0  19         73.11         64.26         5.03 o
   2   0  19          9.43          7.04         2.74 o
   3   0  19         19.89         24.62         3.79 o
   4   0  19        155.63        176.58        12.23 o
   5   0  19          3.01          0.67         2.44 o
   6   0  19         10.54         10.97         2.86 o
   7   0  19          1.35          2.53         4.14 o
   8   0  19         26.48         31.70         6.09 o
  -7   1  19         10.65         13.48         4.40 o
  -6   1  19        172.85        160.72         8.15 o
  -5   1  19         32.32         32.55         4.62 o
  -4   1  19        103.25         98.43         6.63 o
  -3   1  19         95.33         96.65         5.64 o
  -2   1  19        186.52        204.57         6.39 o
  -1   1  19        141.63        137.63         7.54 o
   0   1  19         26.17         33.01         4.83 o
   1   1  19        142.21        136.52         5.89 o
   2   1  19        185.81        194.43        20.74 o
   3   1  19         95.41        110.91         6.00 o
   4   1  19        103.05        108.00         6.13 o
   5   1  19         32.45         30.86         3.66 o
   6   1  19        172.61        164.78         7.45 o
   7   1  19         10.68          5.65         2.96 o
  -7   2  19          6.08          9.74         4.22 o
  -6   2  19         20.01         26.88         4.79 o
  -5   2  19        228.01        232.15         9.98 o
  -4   2  19        142.10        150.54         5.45 o
  -3   2  19          8.90          9.05         4.15 o
  -2   2  19        180.41        211.48         8.78 o
  -1   2  19        346.43        348.85         8.79 o
   0   2  19        591.65        525.56         8.91 o
   1   2  19        346.12        342.11        18.52 o
   2   2  19        179.99        194.72         7.12 o
   3   2  19          8.83          9.34         6.16 o
   4   2  19        142.33        145.23         8.26 o
   5   2  19        228.11        234.50         8.76 o
   6   2  19         20.04         18.24         3.68 o
   7   2  19          6.03          3.16         3.54 o
  -7   3  19         26.78         16.84         9.59 o
  -6   3  19         49.83         46.84         9.26 o
  -5   3  19        350.12        331.00        15.15 o
  -4   3  19          5.38         10.83         2.70 o
  -3   3  19         70.91         69.74         4.40 o
  -2   3  19         13.06         14.14         3.04 o
  -1   3  19         84.07         75.86         3.74 o
   0   3  19        244.90        239.38         7.74 o
   1   3  19         84.10         70.36         4.20 o
   2   3  19         13.14         11.83         3.12 o
   3   3  19         70.79         66.67         6.16 o
   4   3  19          5.40         12.78         3.88 o
   5   3  19        350.45        335.16        10.89 o
   6   3  19         49.85         51.50         5.14 o
   7   3  19         26.66         36.52         4.77 o
  -7   4  19         16.69         22.88         9.98 o
  -6   4  19        136.57        115.90        10.50 o
  -5   4  19         26.31         19.99         5.63 o
  -4   4  19        203.30        195.05         9.35 o
  -3   4  19         77.71         88.14        11.55 o
  -2   4  19        119.25        118.32         5.93 o
  -1   4  19        190.44        183.29         8.97 o
   0   4  19         80.21         92.95         4.58 o
   1   4  19        190.67        197.11         6.85 o
   2   4  19        119.61        110.06         6.24 o
   3   4  19         77.47         75.99         7.99 o
   4   4  19        203.18        201.03         9.43 o
   5   4  19         26.30         23.61         4.61 o
   6   4  19        136.64        147.54         8.26 o
   7   4  19         16.68         14.46         4.30 o
  -6   5  19          2.38         -0.61         6.13 o
  -5   5  19          5.24          3.80         4.41 o
  -4   5  19         82.15         82.14         8.21 o
  -3   5  19         83.10         81.70         6.56 o
  -2   5  19          6.90          1.75         3.73 o
  -1   5  19         79.91         70.70         6.47 o
   0   5  19         54.69         46.34         4.65 o
   1   5  19         79.98         79.88         5.85 o
   2   5  19          6.90          3.31         3.01 o
   3   5  19         83.02         76.09         7.23 o
   4   5  19         82.13         82.39         9.71 o
   5   5  19          5.25          1.58         3.36 o
   6   5  19          2.39          8.60         3.63 o
  -5   6  19         32.99         32.97         8.30 o
  -4   6  19          3.14         18.49         8.22 o
  -3   6  19         23.90         21.34         4.64 o
  -2   6  19         69.86         70.94         6.90 o
  -1   6  19        190.24        178.31        10.02 o
   0   6  19        283.53        284.21        11.16 o
   1   6  19        189.95        186.53         8.81 o
   2   6  19         69.70         67.32         7.31 o
   3   6  19         24.06         24.72         5.57 o
   4   6  19          3.16          2.78         4.44 o
   5   6  19         32.83         38.90         5.05 o
  -4   7  19         35.68         48.30         9.66 o
  -3   7  19         17.84         34.21         8.51 o
  -2   7  19         23.10         18.19         4.96 o
  -1   7  19         19.23         15.03         4.21 o
   0   7  19         42.35         47.67         5.42 o
   1   7  19         19.20         13.25         4.78 o
   2   7  19         22.95         22.28         5.32 o
   3   7  19         17.74         26.11         6.21 o
   4   7  19         35.68         35.34         6.99 o
  -3   8  19         67.47         73.53        11.40 o
  -2   8  19         82.08         87.34         9.35 o
  -1   8  19         17.19         15.37         5.82 o
   0   8  19          2.06          1.84         5.40 o
   1   8  19         17.20         22.74         5.41 o
   2   8  19         81.94         79.56         8.55 o
   3   8  19         67.48         82.02         9.72 o
   0   0  20          6.59         16.29         3.43 o
   1   0  20          2.29          4.82         2.71 o
   2   0  20        476.32        448.04        22.43 o
   3   0  20        493.19        454.86        15.13 o
   4   0  20          1.63          1.51         3.86 o
   5   0  20         89.92        104.12         6.30 o
   6   0  20          1.24          1.15         2.65 o
   7   0  20          0.02         -2.35         3.85 o
  -7   1  20         33.21         25.97         4.78 o
  -6   1  20         17.38         20.01         4.62 o
  -5   1  20         29.22         35.53         4.89 o
  -4   1  20         22.60         18.54         4.00 o
  -3   1  20        434.50        371.57        10.65 o
  -2   1  20         53.29         51.05         4.61 o
  -1   1  20        283.70        263.92         7.06 o
   0   1  20        631.24        668.36        17.60 o
   1   1  20        283.96        264.42        13.11 o
   2   1  20         53.55         39.05         5.26 o
   3   1  20        434.64        386.89        12.11 o
   4   1  20         22.74         27.57         3.84 o
   5   1  20         29.17         18.60         3.24 o
   6   1  20         17.38         13.71         3.55 o
   7   1  20         33.40         35.56         4.84 o
  -7   2  20         18.76         27.73         5.57 o
  -6   2  20         51.24         57.84         5.29 o
  -5   2  20         73.69         71.62         6.23 o
  -4   2  20        158.61        163.84         5.79 o
  -3   2  20        154.13        149.70         6.88 o
  -2   2  20        346.61        348.72         8.95 o
  -1   2  20        232.94        237.78        12.76 o
   0   2  20         69.70         57.80         4.80 o
   1   2  20        232.51        223.56        11.03 o
   2   2  20        346.57        335.32        10.45 o
   3   2  20        154.05        143.67         7.96 o
   4   2  20        158.51        149.98         7.54 o
   5   2  20         73.53         77.57         6.03 o
   6   2  20         51.11         58.08         5.19 o
   7   2  20         18.69         14.97         3.68 o
  -7   3  20         18.85         31.01         8.65 o
  -6   3  20          3.68          7.47         5.52 o
  -5   3  20          1.95          7.22         5.31 o
  -4   3  20        206.36        219.31         7.20 o
  -3   3  20        259.52        245.27         9.07 o
  -2   3  20         69.59         62.86         5.80 o
  -1   3  20         34.78         33.39         3.33 o
   0   3  20        138.32        155.58         6.60 o
   1   3  20         34.98         28.23         4.28 o
   2   3  20         69.39         64.30         5.65 o
   3   3  20        259.73        234.61        10.55 o
   4   3  20        206.14        228.66         9.60 o
   5   3  20          1.94         -1.70         3.46 o
   6   3  20          3.65          8.04         3.40 o
   7   3  20         18.73         16.92         4.29 o
  -6   4  20         48.08         42.61        11.00 o
  -5   4  20         44.13         42.96         6.85 o
  -4   4  20        321.23        294.74        11.41 o
  -3   4  20          2.68          7.68         3.29 o
  -2   4  20          2.18          5.48         2.65 o
  -1   4  20         88.96         98.28         7.20 o
   0   4  20          0.02         -2.48         3.30 o
   1   4  20         88.69         90.87         5.97 o
   2   4  20          2.14          4.54         2.89 o
   3   4  20          2.72         -2.46         3.04 o
   4   4  20        320.85        293.25        11.33 o
   5   4  20         44.39         41.17         5.42 o
   6   4  20         47.90         53.13         5.65 o
  -6   5  20          0.93          2.63         6.40 o
  -5   5  20         23.09         26.78         5.94 o
  -4   5  20         80.70        104.44         9.21 o
  -3   5  20         41.05         46.37         5.68 o
  -2   5  20          5.87          9.60         3.74 o
  -1   5  20        262.66        205.92        10.33 o
   0   5  20        250.62        201.78         8.84 o
   1   5  20        262.93        209.17         8.97 o
   2   5  20          5.88          7.67         3.06 o
   3   5  20         41.17         38.86         7.80 o
   4   5  20         80.42         85.22         8.00 o
   5   5  20         23.06         20.81         4.96 o
   6   5  20          0.93          4.12         4.55 o
  -5   6  20         34.58         39.73         8.99 o
  -4   6  20          0.97          6.36         6.64 o
  -3   6  20        148.26        162.89        10.02 o
  -2   6  20         84.69         96.38         9.91 o
  -1   6  20        149.12        136.12         9.08 o
   0   6  20         37.78         19.79         4.45 o
   1   6  20        148.89        139.90         8.00 o
   2   6  20         84.62         87.28         8.05 o
   3   6  20        148.06        178.45        11.17 o
   4   6  20          0.98         -1.83         5.85 o
   5   6  20         34.52         24.40         4.92 o
  -4   7  20          7.64         18.41        13.61 o
  -3   7  20         54.40         49.92         9.83 o
  -2   7  20          9.37          9.08         3.91 o
  -1   7  20         45.03         44.35         6.02 o
   0   7  20          5.77          7.57         3.61 o
   1   7  20         45.18         44.59         6.48 o
   2   7  20          9.39         15.66         5.51 o
   3   7  20         54.34         55.77         7.18 o
   4   7  20          7.65         15.29         5.60 o
  -3   8  20          3.66          3.11         6.39 o
  -2   8  20         58.41         55.63         7.20 o
  -1   8  20          2.93          1.72         3.69 o
   0   8  20          1.25          1.57         4.92 o
   1   8  20          2.94          3.26         5.37 o
   2   8  20         58.49         71.01        13.45 o
   3   8  20          3.67          2.71         5.26 o
   1   0  21        103.34        106.76         5.67 o
   2   0  21        188.32        197.57         7.27 o
   3   0  21         74.25         50.78         8.08 o
   4   0  21         86.30        107.95         8.39 o
   5   0  21          0.10          0.51         2.83 o
   6   0  21         16.48          9.51         3.80 o
   7   0  21         21.95         14.44         4.45 o
  -7   1  21         12.08         17.71         4.49 o
  -6   1  21         16.33         19.56         5.26 o
  -5   1  21         32.24         39.69         5.04 o
  -4   1  21         31.92         27.13         4.37 o
  -3   1  21        303.86        278.46        17.55 o
  -2   1  21         70.50         75.29         4.29 o
  -1   1  21         65.63         80.84         4.46 o
   0   1  21       2691.42       2627.56        26.29 o
   1   1  21         65.30         67.81         4.87 o
   2   1  21         70.32         63.37         6.47 o
   3   1  21        303.02        276.53        10.63 o
   4   1  21         31.99         41.46         4.55 o
   5   1  21         32.13         29.82         3.77 o
   6   1  21         16.22         15.75         3.45 o
   7   1  21         12.03         14.13         3.94 o
  -7   2  21         53.32         54.20        13.39 o
  -6   2  21         56.77         65.01         6.56 o
  -5   2  21         79.77         68.80         9.01 o
  -4   2  21         68.26         70.85         5.97 o
  -3   2  21        232.91        236.18         7.60 o
  -2   2  21        181.70        178.77         7.44 o
  -1   2  21        899.35        883.03        14.66 o
   0   2  21        144.81        164.36         5.62 o
   1   2  21        899.42        857.41        20.84 o
   2   2  21        181.65        171.59        10.18 o
   3   2  21        233.26        240.33        10.22 o
   4   2  21         68.09         61.62         5.37 o
   5   2  21         79.87         74.85         5.60 o
   6   2  21         56.80         60.33         5.31 o
   7   2  21         53.19         56.66         5.32 o
  -7   3  21         39.50         44.25         7.89 o
  -6   3  21         21.16         10.05         8.81 o
  -5   3  21         16.26         17.63         4.95 o
  -4   3  21         20.56         19.46         4.00 o
  -3   3  21        161.36        178.40         6.81 o
  -2   3  21         25.61         19.90         4.22 o
  -1   3  21        181.85        164.45         6.41 o
   0   3  21        424.92        459.45        11.14 o
   1   3  21        181.75        159.21         8.31 o
   2   3  21         25.73         21.63         3.73 o
   3   3  21        161.55        183.89         9.68 o
   4   3  21         20.72         16.77         3.98 o
   5   3  21         16.31         10.84         3.81 o
   6   3  21         21.28         19.48         6.22 o
   7   3  21         39.59         49.54         5.44 o
  -6   4  21          1.34         -5.99         7.37 o
  -5   4  21         27.29         24.32         6.11 o
  -4   4  21         43.50         49.93         5.61 o
  -3   4  21        124.90        120.17         9.04 o
  -2   4  21         10.65          8.05         3.76 o
  -1   4  21        134.85        125.65         7.98 o
   0   4  21         35.33         32.87         4.71 o
   1   4  21        134.91        126.48         7.00 o
   2   4  21         10.62          9.70         3.61 o
   3   4  21        124.83        114.27         8.81 o
   4   4  21         43.50         42.97         5.15 o
   5   4  21         27.29         19.99         5.03 o
   6   4  21          1.34          1.40         3.63 o
  -6   5  21          7.70          4.85         5.35 o
  -5   5  21         27.74         32.10         6.83 o
  -4   5  21        103.60        116.28         9.79 o
  -3   5  21         42.86         44.46         6.54 o
  -2   5  21          1.46          0.06         5.39 o
  -1   5  21        282.83        271.41        11.93 o
   0   5  21         78.83         76.15         6.79 o
   1   5  21        283.47        255.43        10.00 o
   2   5  21          1.45         -1.74         2.81 o
   3   5  21         42.80         44.07         6.34 o
   4   5  21        103.54        109.98         8.88 o
   5   5  21         27.84         30.81         5.77 o
   6   5  21          7.64          9.03         3.83 o
  -5   6  21         11.51         27.98         8.72 o
  -4   6  21          2.78          3.37         7.24 o
  -3   6  21         76.96         70.49         8.04 o
  -2   6  21         48.38         49.46         6.31 o
  -1   6  21          0.82          2.89         4.21 o
   0   6  21        131.06        105.28         8.12 o
   1   6  21          0.82          7.49         3.58 o
   2   6  21         48.25         49.52         6.58 o
   3   6  21         76.85         78.94         8.15 o
   4   6  21          2.78          4.60         5.15 o
   5   6  21         11.52         17.18         4.86 o
  -4   7  21         10.73          9.24         9.30 o
  -3   7  21         34.18         53.36        10.38 o
  -2   7  21         12.19         14.58         4.79 o
  -1   7  21         25.36         29.94         5.58 o
   0   7  21          0.48          2.16         3.74 o
   1   7  21         25.37         32.98         5.97 o
   2   7  21         12.13         10.80         4.61 o
   3   7  21         34.12         33.52         6.28 o
   4   7  21         10.74          8.81         4.97 o
  -2   8  21         13.80         17.35         5.12 o
  -1   8  21          1.70         -2.88         6.70 o
   0   8  21          0.16          1.79         4.46 o
   1   8  21          1.67          8.67         4.53 o
   2   8  21         13.79         14.07         5.49 o
   0   0  22        717.70        687.23        20.26 o
   1   0  22        787.43        761.84        15.84 o
   2   0  22        708.60        666.39        14.21 o
   3   0  22         36.26         27.81         4.51 o
   4   0  22          0.46         -2.48         4.61 o
   5   0  22          1.97         -2.07         2.93 o
   6   0  22         13.32         17.76         4.47 o
   7   0  22          8.38         14.62         4.46 o
  -7   1  22          4.99         12.54         6.63 o
  -6   1  22          0.15          5.24         3.78 o
  -5   1  22         41.51         42.35         7.97 o
  -4   1  22          4.63          0.29         3.96 o
  -3   1  22        192.89        194.10        10.81 o
  -2   1  22        367.70        322.77        14.15 o
  -1   1  22        943.34        913.88        17.74 o
   0   1  22        141.83        174.09         7.62 o
   1   1  22        942.39        902.06        15.42 o
   2   1  22        367.65        321.16        18.73 o
   3   1  22        192.54        209.91        15.63 o
   4   1  22          4.53         10.89         4.13 o
   5   1  22         41.62         44.91         4.44 o
   6   1  22          0.15         -1.42         2.86 o
   7   1  22          4.92          1.53         4.79 o
  -7   2  22         11.42         22.12         6.19 o
  -6   2  22         23.33         13.64         6.57 o
  -5   2  22        162.93        174.79        10.44 o
  -4   2  22        100.39        111.46         6.74 o
  -3   2  22        300.30        273.50         8.44 o
  -2   2  22        858.84        802.80        14.78 o
  -1   2  22        972.77        969.98        21.32 o
   0   2  22        797.52        755.97        12.35 o
   1   2  22        973.59        943.81        22.44 o
   2   2  22        859.11        777.97        20.77 o
   3   2  22        300.21        277.65        11.09 o
   4   2  22        100.51        101.26         6.61 o
   5   2  22        162.75        161.32         7.80 o
   6   2  22         23.20         29.12         4.33 o
   7   2  22         11.50         13.90         4.40 o
  -6   3  22        248.47        255.93        16.58 o
  -5   3  22         80.56         67.62        12.21 o
  -4   3  22        163.86        148.88         8.19 o
  -3   3  22         24.28         34.65         5.06 o
  -2   3  22         72.73         73.45         5.09 o
  -1   3  22        192.31        179.41         8.95 o
   0   3  22        619.28        580.90        15.56 o
   1   3  22        192.17        165.32         8.67 o
   2   3  22         72.83         66.25         5.35 o
   3   3  22         24.15         20.25         4.33 o
   4   3  22        163.71        133.82         7.88 o
   5   3  22         80.57         68.60         6.16 o
   6   3  22        248.27        266.16        10.67 o
  -6   4  22         28.39         16.88         6.40 o
  -5   4  22         12.75          6.60         5.14 o
  -4   4  22         14.44         14.54         6.68 o
  -3   4  22         82.86         78.05         7.63 o
  -2   4  22         50.08         42.24         5.35 o
  -1   4  22        273.07        231.56        10.54 o
   0   4  22         14.34         10.29         3.79 o
   1   4  22        273.19        245.28         9.58 o
   2   4  22         50.03         40.06         4.55 o
   3   4  22         82.91         78.23         5.83 o
   4   4  22         14.44         14.45         4.10 o
   5   4  22         12.78         12.12         4.56 o
   6   4  22         28.31         35.27         4.84 o
  -5   5  22          6.42         -3.07         5.30 o
  -4   5  22         29.05         36.52         8.53 o
  -3   5  22         31.86         38.99         6.32 o
  -2   5  22          6.94         10.84         4.17 o
  -1   5  22        111.06        102.47         7.83 o
   0   5  22          0.42          1.63         4.02 o
   1   5  22        111.00        105.68         8.89 o
   2   5  22          6.84          6.05         3.62 o
   3   5  22         31.97         39.14         6.17 o
   4   5  22         29.01         23.74         5.37 o
   5   5  22          6.39          5.00         3.92 o
  -5   6  22         12.85         10.37         7.40 o
  -4   6  22          2.33          3.66         6.41 o
  -3   6  22          2.27          4.20         4.00 o
  -2   6  22         41.04         57.14         6.62 o
  -1   6  22        100.89         88.57         7.83 o
   0   6  22          2.04          5.30         3.51 o
   1   6  22        101.15         94.04         6.95 o
   2   6  22         41.05         48.62         6.89 o
   3   6  22          2.30         10.09         4.94 o
   4   6  22          2.34          2.73         4.77 o
   5   6  22         12.83         13.66         4.77 o
  -3   7  22         25.55         25.03         7.89 o
  -2   7  22         37.57         39.06         6.09 o
  -1   7  22          3.38          7.46         4.39 o
   0   7  22          0.25         -2.31         4.14 o
   1   7  22          3.37          4.32         4.17 o
   2   7  22         37.58         42.23         7.57 o
   3   7  22         25.56         18.22         5.88 o
  -1   8  22         12.73         13.80         8.14 o
   0   8  22          3.21          8.82         5.56 o
   1   8  22         12.83         15.33         5.75 o
   1   0  23        520.39        494.56        12.49 o
   2   0  23       1537.58       1418.68        23.60 o
   3   0  23        303.36        267.37        11.33 o
   4   0  23          1.94         -4.45         4.45 o
   5   0  23         18.07         17.78         5.23 o
   6   0  23        126.42        125.99         8.86 o
   7   0  23          0.27          0.83         4.26 o
  -7   1  23         42.36         33.47         6.68 o
  -6   1  23         73.58         74.03         6.88 o
  -5   1  23          0.37          4.68         5.26 o
  -4   1  23        116.43        102.50         7.27 o
  -3   1  23        181.11        199.64        14.31 o
  -2   1  23        127.34        126.69         6.34 o
  -1   1  23        990.49       1014.28        16.14 o
   0   1  23          8.20         19.88         3.83 o
   1   1  23        990.62       1019.04        23.89 o
   2   1  23        127.12        131.04        13.68 o
   3   1  23        181.37        215.99        14.21 o
   4   1  23        115.82        110.84         8.91 o
   5   1  23          0.37          5.61         3.29 o
   6   1  23         73.92         65.64         5.46 o
   7   1  23         42.22         49.44         6.65 o
  -6   2  23        102.61        107.64        11.72 o
  -5   2  23        101.60         75.42         9.98 o
  -4   2  23        177.82        176.37         9.75 o
  -3   2  23          7.55         15.68         4.23 o
  -2   2  23         86.39         91.40         7.77 o
  -1   2  23        619.43        613.02        11.38 o
   0   2  23          4.11         16.86         4.60 o
   1   2  23        619.23        607.38        18.45 o
   2   2  23         86.75         61.77        11.35 o
   3   2  23          7.47          7.63         4.72 o
   4   2  23        178.29        179.50         8.61 o
   5   2  23        101.56        102.57         6.51 o
   6   2  23        102.68         95.34         6.60 o
  -6   3  23         34.73         53.55         9.83 o
  -5   3  23         48.14         56.05         8.51 o
  -4   3  23        128.67        110.30         8.25 o
  -3   3  23         93.01         93.55         8.09 o
  -2   3  23         19.50         23.62         4.50 o
  -1   3  23         15.88         14.19         4.30 o
   0   3  23         41.36         40.67         5.64 o
   1   3  23         15.94         15.65         6.47 o
   2   3  23         19.51         18.11         4.22 o
   3   3  23         93.33        103.35         8.62 o
   4   3  23        128.78        106.28         7.31 o
   5   3  23         47.89         38.30         5.18 o
   6   3  23         34.64         48.09         5.54 o
  -6   4  23         15.40         20.59         9.30 o
  -5   4  23          9.38          5.81         7.05 o
  -4   4  23          8.43          1.72         5.74 o
  -3   4  23          3.78          4.61         4.03 o
  -2   4  23        157.53        126.59         8.39 o
  -1   4  23         96.39        112.11         7.88 o
   0   4  23         31.78         26.55         5.08 o
   1   4  23         96.62        100.83         7.64 o
   2   4  23        157.38        148.52         7.79 o
   3   4  23          3.73         10.19         3.32 o
   4   4  23          8.30         11.06         3.50 o
   5   4  23          9.34          7.88         3.91 o
   6   4  23         15.37         14.85         4.28 o
  -5   5  23         41.42         44.62         8.97 o
  -4   5  23         24.63         17.22         7.85 o
  -3   5  23          0.41          4.56         6.24 o
  -2   5  23         11.74         10.99         4.05 o
  -1   5  23         46.24         38.05         5.52 o
   0   5  23        101.12         71.53         8.52 o
   1   5  23         46.28         27.26         7.77 o
   2   5  23         11.70         10.45         3.54 o
   3   5  23          0.41          1.89         4.66 o
   4   5  23         24.52         19.39         5.26 o
   5   5  23         41.37         49.38         5.88 o
  -4   6  23          1.70          1.47         9.89 o
  -3   6  23          5.49         14.50        15.17 o
  -2   6  23         17.10         16.12         4.65 o
  -1   6  23         34.05         30.78         5.37 o
   0   6  23         60.37         53.39         7.01 o
   1   6  23         33.96         29.16         4.62 o
   2   6  23         17.03         18.52         5.06 o
   3   6  23          5.50          9.43         4.44 o
   4   6  23          1.72          4.01         4.58 o
  -3   7  23         11.96         21.02        11.35 o
  -2   7  23         12.07         17.01         5.30 o
  -1   7  23         21.80         25.62         7.35 o
   0   7  23          8.96          0.48         4.22 o
   1   7  23         21.82         33.95         6.04 o
   2   7  23         12.04         10.79         5.09 o
   3   7  23         11.99         11.84         4.70 o
   0   0  24        326.49        356.51        15.44 o
   1   0  24          8.01         22.43         4.10 o
   2   0  24        320.16        302.32        11.33 o
   3   0  24        183.64        189.39         9.26 o
   4   0  24         87.30         68.70         6.02 o
   5   0  24          6.71          7.82         4.89 o
   6   0  24         19.58         28.71         5.38 o
  -6   1  24          2.63          7.08         5.23 o
  -5   1  24         67.23         73.73         6.95 o
  -4   1  24        184.52        159.15        11.94 o
  -3   1  24        576.72        537.38        15.00 o
  -2   1  24        152.74        168.25         7.24 o
  -1   1  24        185.07        216.13         8.03 o
   0   1  24       1157.12       1144.48        26.56 o
   1   1  24        185.15        202.60        11.91 o
   2   1  24        152.68        158.25         9.89 o
   3   1  24        576.99        549.91        17.35 o
   4   1  24        184.61        176.42        10.12 o
   5   1  24         67.24         56.91         5.75 o
   6   1  24          2.65          0.49         4.06 o
  -6   2  24         15.31         22.55         6.17 o
  -5   2  24         35.81         28.53         7.21 o
  -4   2  24        100.06         97.55         6.98 o
  -3   2  24        164.15        162.38         8.49 o
  -2   2  24        169.37        172.20        10.05 o
  -1   2  24         43.76         57.38         4.96 o
   0   2  24         11.36         17.06         3.87 o
   1   2  24         43.85         55.25         8.04 o
   2   2  24        168.95        170.60        10.86 o
   3   2  24        163.90        142.16         8.80 o
   4   2  24         99.86         98.28         7.36 o
   5   2  24         36.01         45.23         4.89 o
   6   2  24         15.24         11.07         3.68 o
  -6   3  24         16.77         15.98         6.41 o
  -5   3  24          2.95          0.05         6.41 o
  -4   3  24         10.30         11.54         4.65 o
  -3   3  24          0.86          4.15         4.10 o
  -2   3  24        210.05        228.27        10.50 o
  -1   3  24         94.74         84.75         6.96 o
   0   3  24         20.99         25.87         5.88 o
   1   3  24         94.58         83.52         6.82 o
   2   3  24        209.85        206.71        10.65 o
   3   3  24          0.86         -0.82         4.18 o
   4   3  24         10.29          7.92         3.86 o
   5   3  24          2.96          0.02         3.55 o
   6   3  24         16.84         16.95         4.41 o
  -5   4  24         18.72         20.94         8.37 o
  -4   4  24         13.22         23.69         8.17 o
  -3   4  24          3.75          3.18         4.49 o
  -2   4  24          6.29         12.19         4.37 o
  -1   4  24        122.41        100.56         7.79 o
   0   4  24        316.62        319.11        12.78 o
   1   4  24        122.56         96.14         7.57 o
   2   4  24          6.24          7.87         3.54 o
   3   4  24          3.71          0.86         3.55 o
   4   4  24         13.13         18.84         4.42 o
   5   4  24         18.87         14.59         4.22 o
  -5   5  24          1.86         -0.42         7.10 o
  -4   5  24         12.48         23.26         8.09 o
  -3   5  24         74.36         75.65         8.12 o
  -2   5  24         36.14         33.71         6.02 o
  -1   5  24        169.22        155.47         9.70 o
   0   5  24          0.11         -4.15         4.17 o
   1   5  24        169.34        135.09         8.99 o
   2   5  24         36.27         30.64         5.78 o
   3   5  24         74.19         80.88         8.13 o
   4   5  24         12.52         11.08         4.79 o
   5   5  24          1.88          5.66         4.18 o
  -4   6  24         16.75          9.67         7.15 o
  -3   6  24         13.69         14.79         9.20 o
  -2   6  24         15.88         12.23         4.48 o
  -1   6  24          0.21          2.55         3.88 o
   0   6  24          3.35         -2.14         4.42 o
   1   6  24          0.21         -1.25         4.70 o
   2   6  24         15.86         10.79         4.50 o
   3   6  24         13.72         20.48         5.75 o
   4   6  24         16.84         15.17         5.63 o
  -2   7  24         21.89         16.75        11.76 o
  -1   7  24          4.92         -1.64         4.19 o
   0   7  24          4.88          0.40         5.64 o
   1   7  24          4.96         10.41         6.44 o
   2   7  24         22.04         21.62         5.65 o
   1   0  25        598.81        635.63        14.56 o
   2   0  25        226.99        214.53         9.80 o
   3   0  25        121.82        103.26         7.91 o
   4   0  25        189.82        198.66         9.78 o
   5   0  25          0.39          5.14         3.96 o
   6   0  25          1.79          5.56         4.21 o
  -6   1  25         27.43         29.75         9.32 o
  -5   1  25        104.88        116.27        10.59 o
  -4   1  25         36.00         23.17         5.51 o
  -3   1  25        154.55        148.45         8.18 o
  -2   1  25        350.16        347.19        10.25 o
  -1   1  25         92.62         90.14         5.57 o
   0   1  25        173.89        204.72        10.74 o
   1   1  25         92.41         87.98         7.74 o
   2   1  25        350.42        346.32        14.29 o
   3   1  25        154.71        146.47         9.37 o
   4   1  25         35.72         35.32         5.33 o
   5   1  25        104.70        107.57         7.21 o
   6   1  25         27.44         37.20         5.66 o
  -6   2  25          0.42          4.43         6.89 o
  -5   2  25         64.04         65.68         9.30 o
  -4   2  25          9.41          3.61         3.76 o
  -3   2  25         68.73         87.28        10.69 o
  -2   2  25        360.42        360.70        10.56 o
  -1   2  25         32.17         33.58         4.14 o
   0   2  25        258.93        252.69        10.86 o
   1   2  25         32.03         35.79         6.14 o
   2   2  25        359.87        371.12        16.42 o
   3   2  25         68.69         74.87         6.81 o
   4   2  25          9.24          8.10         4.13 o
   5   2  25         63.66         76.98         6.42 o
   6   2  25          0.43         -1.13         3.32 o
  -5   3  25          5.59         -1.86        11.16 o
  -4   3  25         10.04          9.43         5.02 o
  -3   3  25         70.94         88.80         8.48 o
  -2   3  25         62.92         71.63         6.46 o
  -1   3  25         58.31         57.54         6.02 o
   0   3  25        247.22        257.62        11.40 o
   1   3  25         58.12         48.18         5.70 o
   2   3  25         63.19         72.56         6.70 o
   3   3  25         70.84         77.21         8.46 o
   4   3  25          9.94          8.19         4.07 o
   5   3  25          5.64         -0.32         3.77 o
  -5   4  25         38.33         40.72         9.34 o
  -4   4  25         13.07         16.90         9.79 o
  -3   4  25         55.00         49.46         6.85 o
  -2   4  25         24.28         38.55         5.88 o
  -1   4  25         58.75         55.17         7.67 o
   0   4  25        140.33        142.53         9.24 o
   1   4  25         59.00         48.65         8.22 o
   2   4  25         24.29         23.78         5.54 o
   3   4  25         55.01         59.61         6.94 o
   4   4  25         13.06          1.79         4.07 o
   5   4  25         38.45         29.71         6.31 o
  -4   5  25          9.67         23.57         8.79 o
  -3   5  25         70.38         58.26         8.33 o
  -2   5  25         60.10         67.73         7.19 o
  -1   5  25         11.81         12.68         4.49 o
   0   5  25          4.31         -0.44         4.00 o
   1   5  25         11.84          5.61         4.14 o
   2   5  25         60.25         51.91         6.73 o
   3   5  25         70.59         47.85         6.55 o
   4   5  25          9.67          8.44         4.92 o
  -3   6  25         28.93         46.55        10.02 o
  -2   6  25          6.94          4.59         4.10 o
  -1   6  25         20.76         24.18         5.42 o
   0   6  25          4.61         -1.96         4.10 o
   1   6  25         20.74         13.88         5.79 o
   2   6  25          6.95          8.95         5.13 o
   3   6  25         28.93         31.15         6.41 o
  -1   7  25         13.38         10.34         4.62 o
   0   7  25          3.69         -1.78         5.87 o
   1   7  25         13.37          8.43         5.13 o
   0   0  26        209.01        203.63        12.45 o
   1   0  26         78.99         78.75         7.34 o
   2   0  26         75.37         81.55         6.70 o
   3   0  26          0.18          3.06         4.24 o
   4   0  26         57.65         71.50         8.04 o
   5   0  26         18.64         18.62         4.93 o
   6   0  26          0.49          5.02         4.76 o
  -6   1  26         52.79         55.90         9.39 o
  -5   1  26         52.97         51.13         7.49 o
  -4   1  26         81.17         84.79         8.76 o
  -3   1  26        102.76        116.70         7.57 o
  -2   1  26        294.68        317.96        15.99 o
  -1   1  26        115.65        118.00         8.08 o
   0   1  26         10.43          8.27         4.65 o
   1   1  26        116.08        110.35         8.39 o
   2   1  26        295.23        295.30        13.46 o
   3   1  26        102.81        112.61         7.98 o
   4   1  26         81.13         93.00         7.50 o
   5   1  26         52.79         41.80         5.82 o
   6   1  26         52.61         47.17         6.48 o
  -5   2  26         36.60         10.77        10.18 o
  -4   2  26          0.73          6.49         7.42 o
  -3   2  26         35.19         28.95         5.77 o
  -2   2  26        188.13        193.27         8.15 o
  -1   2  26         45.10         49.38         4.73 o
   0   2  26         10.22         13.79         4.54 o
   1   2  26         45.05         49.59         6.89 o
   2   2  26        188.42        207.66        13.76 o
   3   2  26         35.13         36.39         5.66 o
   4   2  26          0.72          0.25         4.07 o
   5   2  26         36.74         32.71         5.73 o
  -5   3  26         17.53         17.68         7.47 o
  -4   3  26         16.18          7.06         6.57 o
  -3   3  26         10.72         16.67         5.47 o
  -2   3  26        110.74        104.78         7.86 o
  -1   3  26         99.28         84.00         7.26 o
   0   3  26        481.57        467.91        15.88 o
   1   3  26         99.05         88.40         7.57 o
   2   3  26        110.67         93.77         8.53 o
   3   3  26         10.71          5.01         5.43 o
   4   3  26         16.24         24.86         4.79 o
   5   3  26         17.48         16.03         4.43 o
  -4   4  26         19.75         12.18         6.49 o
  -3   4  26         10.20         13.14         5.60 o
  -2   4  26         88.12         95.82         9.35 o
  -1   4  26        244.39        232.00        11.55 o
   0   4  26         23.66         36.28         5.60 o
   1   4  26        244.58        232.10        11.53 o
   2   4  26         88.18         84.25         7.43 o
   3   4  26         10.21         20.68         5.08 o
   4   4  26         19.68         15.04         4.26 o
  -4   5  26          4.44          7.47        10.08 o
  -3   5  26          9.55          8.21         5.40 o
  -2   5  26         44.59         54.90         6.84 o
  -1   5  26         51.22         46.79         6.19 o
   0   5  26          6.93          2.08         3.87 o
   1   5  26         51.29         41.27         5.94 o
   2   5  26         44.72         20.34         5.84 o
   3   5  26          9.49         11.71         5.20 o
   4   5  26          4.43          6.04         4.10 o
  -2   6  26         27.93         31.05         5.83 o
  -1   6  26         14.02         14.78         4.58 o
   0   6  26         29.40         25.54         4.96 o
   1   6  26         14.04          2.51         6.13 o
   2   6  26         27.94         30.23         8.88 o
   1   0  27         47.58         51.86         6.15 o
   2   0  27        164.84        132.42         8.18 o
   3   0  27          0.02         -0.10         4.06 o
   4   0  27        155.69        167.90        11.57 o
   5   0  27         89.41         77.04         7.60 o
  -5   1  27         49.21         62.74        12.99 o
  -4   1  27          7.27          6.99        10.87 o
  -3   1  27         78.76         78.26         7.45 o
  -2   1  27        136.76        139.80        10.81 o
  -1   1  27         71.79         87.00         6.55 o
   0   1  27         61.11         61.22         6.65 o
   1   1  27         71.91         84.32        11.54 o
   2   1  27        136.64        153.04        10.95 o
   3   1  27         78.79         92.72         8.44 o
   4   1  27          7.20          3.45         4.52 o
   5   1  27         49.15         49.84         6.51 o
  -5   2  27         15.70         18.40        12.14 o
  -4   2  27         17.18         28.69         9.48 o
  -3   2  27        113.54        100.38         8.89 o
  -2   2  27         10.32         12.65         3.36 o
  -1   2  27         26.54         22.68         4.15 o
   0   2  27         49.73         51.18         7.43 o
   1   2  27         26.46         20.33         4.63 o
   2   2  27         10.25          8.65         5.85 o
   3   2  27        113.28         97.47         7.97 o
   4   2  27         17.36         18.42         6.10 o
   5   2  27         15.72         21.64         5.20 o
  -5   3  27          7.84          6.51        13.41 o
  -4   3  27         22.63         18.30        14.10 o
  -3   3  27         16.81         23.35         6.23 o
  -2   3  27         87.38         92.47         7.53 o
  -1   3  27        116.27        121.27         8.57 o
   0   3  27         24.41         27.30         5.13 o
   1   3  27        116.31        114.94         8.28 o
   2   3  27         87.01         91.06         7.50 o
   3   3  27         16.95         13.33         4.57 o
   4   3  27         22.70         25.47         5.16 o
   5   3  27          7.89         10.92         4.09 o
  -4   4  27          5.55          7.47         7.75 o
  -3   4  27         85.55        107.70         9.85 o
  -2   4  27          4.30          0.51         3.91 o
  -1   4  27         85.01        106.87         8.52 o
   0   4  27         13.00         15.84         5.57 o
   1   4  27         85.15         95.15         7.88 o
   2   4  27          4.35          4.61         4.58 o
   3   4  27         85.48         97.49        13.42 o
   4   4  27          5.51         10.36         4.54 o
  -3   5  27          3.39          5.16         7.13 o
  -2   5  27         88.75         79.19         8.89 o
  -1   5  27         58.29         50.77         7.01 o
   0   5  27          1.86         -1.06         4.23 o
   1   5  27         58.54         60.02         6.74 o
   2   5  27         88.53         75.44        14.04 o
   3   5  27          3.34         10.85         7.71 o
  -2   6  27         10.04         14.51         5.88 o
  -1   6  27         16.70          9.46         4.73 o
   0   6  27          0.05         -3.28         4.61 o
   1   6  27         16.70          3.16         6.04 o
   2   6  27         10.03          9.89         5.64 o
   0   0  28        245.96        245.68        21.34 o
   1   0  28          0.15          8.92         9.20 o
   2   0  28        152.64        165.66        13.67 o
   3   0  28         46.71         59.07         6.87 o
   4   0  28         33.46         36.67         6.58 o
   5   0  28         47.50         54.87         6.83 o
  -5   1  28          3.01         15.07         7.61 o
  -4   1  28          6.93         10.18         9.01 o
  -3   1  28          5.44         -5.98         6.74 o
  -2   1  28          3.28         17.03         5.34 o
  -1   1  28          4.81         16.36         5.07 o
   0   1  28          7.64          3.28         5.39 o
   1   1  28          4.85          3.63         4.36 o
   2   1  28          3.29          6.89         4.15 o
   3   1  28          5.47          4.27         4.13 o
   4   1  28          6.98         11.25         4.97 o
   5   1  28          3.03         -2.44         4.56 o
  -5   2  28         21.16         26.23        13.12 o
  -4   2  28         87.46         96.08         9.25 o
  -3   2  28         42.11         47.16         9.91 o
  -2   2  28         87.71         69.89         7.99 o
  -1   2  28          1.28          6.49         6.05 o
   0   2  28          9.87         10.37         4.09 o
   1   2  28          1.29          4.32         3.82 o
   2   2  28         87.82         81.66        12.46 o
   3   2  28         42.21         48.50         6.46 o
   4   2  28         87.51         91.66         8.09 o
   5   2  28         21.12         22.70         6.35 o
  -4   3  28         20.53         22.75         9.59 o
  -3   3  28         50.12         61.00         7.93 o
  -2   3  28          1.84          8.18         4.25 o
  -1   3  28         24.11         31.37         6.78 o
   0   3  28          0.70          7.08         4.33 o
   1   3  28         24.25         28.43         5.38 o
   2   3  28          1.84          5.73         4.19 o
   3   3  28         50.07         55.08         9.72 o
   4   3  28         20.56          6.41         6.67 o
  -3   4  28         60.03         80.60         8.81 o
  -2   4  28         77.75         67.46         9.07 o
  -1   4  28         82.56         77.02         7.77 o
   0   4  28        176.28        152.15         9.89 o
   1   4  28         82.71         70.27         7.37 o
   2   4  28         77.59         62.99         6.99 o
   3   4  28         60.16         39.37         7.25 o
  -2   5  28          7.47          3.16         4.54 o
  -1   5  28          9.40         11.49         4.75 o
   0   5  28          1.20         -2.34         4.72 o
   1   5  28          9.42          9.04         5.13 o
   2   5  28          7.46          7.59         8.85 o
   1   0  29        118.40        141.50        12.11 o
   2   0  29         86.96         85.45         8.39 o
   3   0  29          0.38         13.65         5.39 o
   4   0  29          3.12          7.26         9.30 o
  -4   1  29         56.19         29.56        11.55 o
  -3   1  29         36.81         25.93        10.87 o
  -2   1  29         38.72         44.48         6.55 o
  -1   1  29        139.66        141.85         9.92 o
   0   1  29         24.27         33.17         5.81 o
   1   1  29        139.67        155.16        11.23 o
   2   1  29         38.76         56.12         6.21 o
   3   1  29         36.71         36.10         5.38 o
   4   1  29         56.12         52.30         6.43 o
  -4   2  29         12.98         10.81         7.13 o
  -3   2  29         90.63         99.61        10.60 o
  -2   2  29         53.23         66.56         7.94 o
  -1   2  29         36.67         42.14         8.66 o
   0   2  29         10.07         14.53         4.92 o
   1   2  29         36.70         36.76         5.62 o
   2   2  29         53.20         81.13         8.77 o
   3   2  29         90.70         93.06         8.11 o
   4   2  29         12.88          3.58         4.74 o
  -4   3  29         15.43         20.13        14.00 o
  -3   3  29        124.68        135.91        10.99 o
  -2   3  29         31.71         27.27         7.29 o
  -1   3  29         56.08         63.47         6.91 o
   0   3  29          6.04          8.67         4.55 o
   1   3  29         55.81         56.17         6.52 o
   2   3  29         31.84         26.93         5.48 o
   3   3  29        124.67        122.15         8.14 o
   4   3  29         15.59         11.55         6.61 o
  -3   4  29          9.74         23.34         6.65 o
  -2   4  29          2.59          9.00         4.59 o
  -1   4  29        158.12        160.42        11.92 o
   0   4  29          0.22          4.73         4.25 o
   1   4  29        158.07        171.14        10.60 o
   2   4  29          2.60          3.76         4.09 o
   3   4  29          9.75         24.74         8.43 o
  -1   5  29         40.66         52.98         9.01 o
   0   5  29          7.42          5.87         4.32 o
   1   5  29         40.60         43.64         7.79 o
   0   0  30        163.31        145.44        17.62 o
   1   0  30         79.15         78.84         8.39 o
   2   0  30          0.32         12.51         7.54 o
   3   0  30         12.34          8.82         7.93 o
   4   0  30          4.51         12.16         6.96 o
  -4   1  30         65.36         80.28        13.02 o
  -3   1  30         23.61         27.19         8.44 o
  -2   1  30         26.57         20.36         5.14 o
  -1   1  30         42.90         44.53         6.83 o
   0   1  30         66.42         71.45         8.01 o
   1   1  30         42.95         69.58         9.83 o
   2   1  30         26.81         37.21         7.07 o
   3   1  30         23.57         35.72         6.87 o
   4   1  30         65.32         71.63         8.81 o
  -3   2  30         91.86        109.76        13.53 o
  -2   2  30         15.11         18.21         7.29 o
  -1   2  30         17.08         27.36         5.47 o
   0   2  30          4.00         15.71         8.80 o
   1   2  30         17.08         25.35         5.31 o
   2   2  30         15.08         31.24         6.85 o
   3   2  30         92.04         95.52         8.52 o
  -3   3  30         12.64         18.62         6.02 o
  -2   3  30          7.38          9.59         5.07 o
  -1   3  30         58.51         51.99         6.47 o
   0   3  30         17.39         13.00         4.80 o
   1   3  30         58.58         58.83         8.01 o
   2   3  30          7.34         14.15         4.36 o
   3   3  30         12.60         22.71         5.87 o
  -2   4  30         25.58         28.83         5.54 o
  -1   4  30         44.97         63.74         7.47 o
   0   4  30         13.56         33.29         6.95 o
   1   4  30         45.20         56.98         7.06 o
   2   4  30         25.49         26.72         6.74 o
   1   0  31         59.51         65.07        12.03 o
   2   0  31         22.14         20.52         6.08 o
   3   0  31         25.66         44.13        10.08 o
  -3   1  31         10.26          0.77         6.16 o
  -2   1  31          1.46          2.09        10.18 o
  -1   1  31         31.37         32.63         6.03 o
   0   1  31          4.46          3.71         6.26 o
   1   1  31         31.34         35.47         7.51 o
   2   1  31          1.46          9.16         5.00 o
   3   1  31         10.22          8.96         5.06 o
  -3   2  31         46.63         62.00         8.49 o
  -2   2  31         34.70         44.14         7.49 o
  -1   2  31          5.71         10.60         5.32 o
   0   2  31         43.10         58.53         7.97 o
   1   2  31          5.68         14.75         8.71 o
   2   2  31         34.66         54.25        10.28 o
   3   2  31         46.46         63.80         7.28 o
  -2   3  31         21.89         22.54         7.33 o
  -1   3  31         65.26         78.40        12.58 o
   0   3  31          1.59          7.30         4.74 o
   1   3  31         65.31         80.22         8.10 o
   2   3  31         21.98         27.92         5.56 o
   0   4  31        279.94        291.48        14.06 o
   0   0  32         15.77         18.40         9.20 o
   1   0  32         16.35         16.84         5.49 o
   2   0  32         20.74          8.57         6.58 o
  -2   1  32          4.12         -0.83         5.79 o
  -1   1  32         22.64          7.27         5.41 o
   0   1  32         10.16         14.67         6.27 o
   1   1  32         22.69         40.23         8.92 o
   2   1  32          4.14         15.86         5.79 o
  -2   2  32         11.17          7.09         5.27 o
  -1   2  32          6.38         11.44         7.08 o
   0   2  32          2.79          4.72         5.12 o
   1   2  32          6.46         13.41         7.45 o
   2   2  32         11.19         18.20         8.63 o
  -1   3  32        134.23        138.62        11.61 o
   0   3  32         20.43         27.85         6.61 o
   1   3  32        134.34        114.32        10.65 o
   1   0  33         11.60         10.56         4.78 o
  -1   1  33         23.22         14.67         7.33 o
   0   1  33         15.73          8.91         7.29 o
   1   1  33         23.19         45.79         9.11 o
                                                
