# Supplementary material for: Amycolachromones A–F, Isolated from a Streptomycin-Resistant Strain of the Deep-Sea Marine Actinomycete Amycolatopsis sp. WP1
Source: Mar Drugs. 2022 Feb 24;20(3):162. doi: 10.3390/md20030162 (PMC8949813; doi:10.3390/md20030162)
Supplement: Supplementary file 1 [file marinedrugs-20-00162-s001.zip › phem_6B-1/struct/tmp/.olex/temp/temp_6.ins]

TITL temp_6_a.res in P2(1)2(1)2(1)
REM Old TITL temp_6 in P2(1)2(1)2(1)
REM SHELXT solution in P2(1)2(1)2(1)
REM R1 0.128, Rweak 0.032, Alpha 0.004, Orientation as input
REM Flack x = -0.478 ( 0.354 ) from Parsons' quotients
REM Formula found by SHELXT: C18 O9
CELL 0.71073 7.776 8.6993 26.8196 90 90 90
ZERR 4 0.0003 0.0004 0.0011 0 0 0
LATT -1
SYMM 0.5-X,-Y,0.5+Z
SYMM -X,0.5+Y,0.5-Z
SYMM 0.5+X,0.5-Y,-Z
SFAC C H O
UNIT 68 88 40

L.S. 20
PLAN  4
BOND $H
list 4
move 1 1 1 -1
fmap 2
acta 
WGHT 0.079 0.3889
FVAR 0.7147
REM <olex2.extras>
REM <HklSrc "%.\\temp_6.hkl">
REM </olex2.extras>

O001  3     0.63747  0.41734  0.56305  11.00000  0.03226  0.04639  0.02087 =
 -0.00089 -0.00205  0.00290 
O002  3     0.45014  0.26303  0.63396  11.00000  0.03152  0.04474  0.03151 =
 -0.00162  0.00213 -0.00930 
AFIX 147
H002  2     0.39763  0.23088  0.65833  11.00000 -1.50000 
AFIX 0
O003  3     0.90191  0.19739  0.55215  11.00000  0.03692  0.06018  0.03417 =
 -0.00616  0.00380  0.00848 
AFIX 147
H003  2     0.85268  0.21910  0.52604  11.00000 -1.50000 
AFIX 0
O004  3     0.46805  0.54960  0.70084  11.00000  0.07021  0.04411  0.02770 =
 0.00005  0.01160  0.01501 
O005  3     0.40199  0.82502  0.66476  11.00000  0.07184  0.03600  0.04229 =
 -0.00267  0.00344  0.00811 
AFIX 147
H005  2     0.40305  0.75706  0.68595  11.00000 -1.50000 
AFIX 0
O006  3     0.94766  0.52410  0.58259  11.00000  0.03810  0.07428  0.04297 =
 0.01239  0.00147 -0.01769 
O007  3     0.69115  0.32383  0.73537  11.00000  0.06780  0.04956  0.02530 =
 0.00304 -0.00473  0.00255 
O008  3     0.93544  0.44987  0.66136  11.00000  0.05155  0.06999  0.03824 =
 0.00391 -0.01308 -0.02026 

O009  3     0.72542  0.63644  0.79218  11.00000  0.07393  0.04726  0.06441 =
 -0.01103  0.02185 -0.00316 
AFIX 147
H009  2     0.71045  0.54846  0.78210  11.00000 -1.50000 
AFIX 0

AFIX 6
O00A  3     0.76639  0.26944  0.46071  11.00000  0.04630  0.12561  0.04065 =
 -0.00032 -0.00001  0.01216 
H00q  2     0.80456  0.18537  0.47241  11.00000 -1.50000 
H00r  2     0.65895  0.26132  0.45539  11.00000 -1.50000 
AFIX 0

C00B  1     0.57076  0.56176  0.56951  11.00000  0.02392  0.04316  0.02858 =
 0.00400 -0.00139  0.00012 
C00C  1     0.45421  0.76663  0.62061  11.00000  0.03485  0.03833  0.03703 =
 0.00203 -0.00176 -0.00219 
C00D  1     0.72088  0.35551  0.60570  11.00000  0.02788  0.03846  0.01991 =
 0.00084 -0.00269 -0.00010 
C00E  1     0.59486  0.35117  0.65012  11.00000  0.02841  0.03413  0.02432 =
 0.00061 -0.00062 -0.00375 
C00F  1     0.52386  0.61614  0.61722  11.00000  0.02645  0.03479  0.02572 =
 0.00174 -0.00014 -0.00210 
C00G  1     0.52813  0.51394  0.66035  11.00000  0.03305  0.03468  0.02404 =
 -0.00103  0.00006 -0.00212 
C00H  1     0.87885  0.45146  0.61943  11.00000  0.02894  0.04093  0.03670 =
 -0.00362  0.00305 -0.00225 
C00I  1     0.68030  0.26826  0.69441  11.00000  0.03856  0.03695  0.02695 =
 0.00436  0.00220 -0.00329 
C00J  1     0.78114  0.19137  0.59128  11.00000  0.02928  0.04171  0.03561 =
 -0.00746 -0.00108  0.00210 
AFIX 13
H00J  2     0.68132  0.13137  0.58037  11.00000 -1.20000 
AFIX 0
C00K  1     0.43354  0.85605  0.57872  11.00000  0.05039  0.04299  0.04892 =
 0.01246 -0.00233  0.00285 
AFIX 43
H00K  2     0.38937  0.95508  0.58127  11.00000 -1.20000 
AFIX 0
C00L  1     0.54715  0.65077  0.52768  11.00000  0.04659  0.06605  0.02849 =
 0.00816  0.00128  0.00617 
AFIX 43
H00L  2     0.57649  0.61312  0.49636  11.00000 -1.20000 
AFIX 0
C00M  1     0.86520  0.11042  0.63546  11.00000  0.04431  0.03852  0.04376 =
 -0.00005 -0.00254  0.00431 
AFIX 13
H00M  2     0.97078  0.16612  0.64393  11.00000 -1.20000 
AFIX 0
C00N  1     0.47941  0.79660  0.53271  11.00000  0.05275  0.06081  0.04177 =
 0.02511  0.00129  0.00678 
AFIX 43
H00N  2     0.46412  0.85668  0.50438  11.00000 -1.20000 
AFIX 0
C00O  1     0.74616  0.11224  0.68163  11.00000  0.05609  0.03875  0.03926 =
 0.00795 -0.00175  0.00668 
AFIX 23
H00a  2     0.64918  0.04471  0.67550  11.00000 -1.20000 
H00b  2     0.80891  0.07174  0.71000  11.00000 -1.20000 
AFIX 0
C00P  1     0.91449 -0.05578  0.62182  11.00000  0.07237  0.04615  0.06663 =
 -0.00322  0.00650  0.02198 
AFIX 137
H00c  2     0.81243 -0.11311  0.61408  11.00000 -1.50000 
H00d  2     0.97239 -0.10283  0.64950  11.00000 -1.50000 
H00e  2     0.98938 -0.05501  0.59336  11.00000 -1.50000 
AFIX 0
C00Q  1     1.11367  0.59031  0.59287  11.00000  0.04560  0.07624  0.08581 =
 0.00322  0.00138 -0.01573 
AFIX 137
H00f  2     1.19125  0.56633  0.56613  11.00000 -1.50000 
H00g  2     1.15769  0.54889  0.62349  11.00000 -1.50000 
H00h  2     1.10272  0.69985  0.59583  11.00000 -1.50000 
AFIX 0

C00R  1     0.80342  0.72455  0.75450  11.00000  0.07524  0.09215  0.05955 =
 -0.00157  0.00607 -0.01853 
AFIX 137
H00i  2     0.85808  0.81268  0.76910  11.00000 -1.50000 
H00o  2     0.71758  0.75781  0.73115  11.00000 -1.50000 
H00p  2     0.88785  0.66335  0.73754  11.00000 -1.50000 
AFIX 0
HKLF 4

END
