# Supplementary material for: Amycolachromones A–F, Isolated from a Streptomycin-Resistant Strain of the Deep-Sea Marine Actinomycete Amycolatopsis sp. WP1
Source: Mar Drugs. 2022 Feb 24;20(3):162. doi: 10.3390/md20030162 (PMC8949813; doi:10.3390/md20030162)
Supplement: Supplementary file 1 [file marinedrugs-20-00162-s001.zip › phem_6B-1/struct/tmp/.olex/temp/temp_6.lst]

 +++++++++++++++++++++++++++++++++++++++++++++++++++++++++++++++++++
 +  SHELXL -  CRYSTAL STRUCTURE REFINEMENT  -   MULTI-CPU VERSION  +
 +  Copyright(C) George M. Sheldrick 1993-2014     Version 2014/7  +
 +  temp_6                     started at 15:50:42 on 16-Sep-2017  +
 +++++++++++++++++++++++++++++++++++++++++++++++++++++++++++++++++++

 Command line parameters: temp_6 -a50000 -b3000 -c624 -t4

 -a sets the approximate maximum number of atoms including hydrogens.
 -b sets the maximum number of full-matrix parameters (leave unchanged for
 CGLS). For example -b9000 allows refinement of 1000 anisotropic atoms or
 3000 with BLOC 1. For a 32-bit version, -b times the square root of the
 number of threads should not exceed about 65500. -c sets the reflection
 buffer size. This depends on the CPU cache size but will rarely need
 changing. -t sets the number of threads, otherwise the multi-CPU version
 sets this equal to the number of available CPUs. For optimal performance
 on systems with hyperthreading, usually the hyperthreading should be
 switched off or -t used to halve the number of threads; e.g. -t4 rather
 than -t8 for an Intel i7 processor.

 Running  4 threads on  4 processors

 TITL temp_6_a.res in P2(1)2(1)2(1)
 REM Old TITL temp_6 in P2(1)2(1)2(1)
 REM SHELXT solution in P2(1)2(1)2(1)
 REM R1 0.128, Rweak 0.032, Alpha 0.004, Orientation as input
 REM Flack x = -0.478 ( 0.354 ) from Parsons' quotients
 REM Formula found by SHELXT: C18 O9
 CELL 0.71073 7.776 8.6993 26.8196 90 90 90
 ZERR 4 0.0003 0.0004 0.0011 0 0 0
 LATT -1
 SYMM 0.5-X,-Y,0.5+Z
 SYMM -X,0.5+Y,0.5-Z
 SYMM 0.5+X,0.5-Y,-Z
 SFAC C H O
 UNIT 68 88 40

 V =     1814.23     F(000) =     816.0     Mu =   0.12 mm-1      Cell Wt =     1545.38    Rho =  1.414

  
 L.S. 20
 PLAN  4
 BOND $H
 list 4
 move 1 1 1 -1
 fmap 2
 acta
 WGHT 0.079 0.3889
 FVAR 0.7147
 REM <olex2.extras>
 REM <HklSrc "%.\\temp_6.hkl">
 REM </olex2.extras>
  
 O001  3     0.63747  0.41734  0.56305  11.00000  0.03226  0.04639  0.02087 =
  -0.00089 -0.00205  0.00290
 O002  3     0.45014  0.26303  0.63396  11.00000  0.03152  0.04474  0.03151 =
  -0.00162  0.00213 -0.00930
 AFIX 147
 H002  2     0.39763  0.23088  0.65833  11.00000 -1.50000
 AFIX 0
 O003  3     0.90191  0.19739  0.55215  11.00000  0.03692  0.06018  0.03417 =
  -0.00616  0.00380  0.00848
 AFIX 147
 H003  2     0.85268  0.21910  0.52604  11.00000 -1.50000
 AFIX 0
 O004  3     0.46805  0.54960  0.70084  11.00000  0.07021  0.04411  0.02770 =
  0.00005  0.01160  0.01501
 O005  3     0.40199  0.82502  0.66476  11.00000  0.07184  0.03600  0.04229 =
  -0.00267  0.00344  0.00811
 AFIX 147
 H005  2     0.40305  0.75706  0.68595  11.00000 -1.50000
 AFIX 0
 O006  3     0.94766  0.52410  0.58259  11.00000  0.03810  0.07428  0.04297 =
  0.01239  0.00147 -0.01769
 O007  3     0.69115  0.32383  0.73537  11.00000  0.06780  0.04956  0.02530 =
  0.00304 -0.00473  0.00255
 O008  3     0.93544  0.44987  0.66136  11.00000  0.05155  0.06999  0.03824 =
  0.00391 -0.01308 -0.02026
  
 O009  3     0.72542  0.63644  0.79218  11.00000  0.07393  0.04726  0.06441 =
  -0.01103  0.02185 -0.00316
 AFIX 147
 H009  2     0.71045  0.54846  0.78210  11.00000 -1.50000
 AFIX 0
  
 AFIX 6
 O00A  3     0.76639  0.26944  0.46071  11.00000  0.04630  0.12561  0.04065 =
  -0.00032 -0.00001  0.01216
 H00q  2     0.80456  0.18537  0.47241  11.00000 -1.50000
 H00r  2     0.65895  0.26132  0.45539  11.00000 -1.50000
 AFIX 0
  
 C00B  1     0.57076  0.56176  0.56951  11.00000  0.02392  0.04316  0.02858 =
  0.00400 -0.00139  0.00012
 C00C  1     0.45421  0.76663  0.62061  11.00000  0.03485  0.03833  0.03703 =
  0.00203 -0.00176 -0.00219
 C00D  1     0.72088  0.35551  0.60570  11.00000  0.02788  0.03846  0.01991 =
  0.00084 -0.00269 -0.00010
 C00E  1     0.59486  0.35117  0.65012  11.00000  0.02841  0.03413  0.02432 =
  0.00061 -0.00062 -0.00375
 C00F  1     0.52386  0.61614  0.61722  11.00000  0.02645  0.03479  0.02572 =
  0.00174 -0.00014 -0.00210
 C00G  1     0.52813  0.51394  0.66035  11.00000  0.03305  0.03468  0.02404 =
  -0.00103  0.00006 -0.00212
 C00H  1     0.87885  0.45146  0.61943  11.00000  0.02894  0.04093  0.03670 =
  -0.00362  0.00305 -0.00225
 C00I  1     0.68030  0.26826  0.69441  11.00000  0.03856  0.03695  0.02695 =
  0.00436  0.00220 -0.00329
 C00J  1     0.78114  0.19137  0.59128  11.00000  0.02928  0.04171  0.03561 =
  -0.00746 -0.00108  0.00210
 AFIX 13
 H00J  2     0.68132  0.13137  0.58037  11.00000 -1.20000
 AFIX 0
 C00K  1     0.43354  0.85605  0.57872  11.00000  0.05039  0.04299  0.04892 =
  0.01246 -0.00233  0.00285
 AFIX 43
 H00K  2     0.38937  0.95508  0.58127  11.00000 -1.20000
 AFIX 0
 C00L  1     0.54715  0.65077  0.52768  11.00000  0.04659  0.06605  0.02849 =
  0.00816  0.00128  0.00617
 AFIX 43
 H00L  2     0.57649  0.61312  0.49636  11.00000 -1.20000
 AFIX 0
 C00M  1     0.86520  0.11042  0.63546  11.00000  0.04431  0.03852  0.04376 =
  -0.00005 -0.00254  0.00431
 AFIX 13
 H00M  2     0.97078  0.16612  0.64393  11.00000 -1.20000
 AFIX 0
 C00N  1     0.47941  0.79660  0.53271  11.00000  0.05275  0.06081  0.04177 =
  0.02511  0.00129  0.00678
 AFIX 43
 H00N  2     0.46412  0.85668  0.50438  11.00000 -1.20000
 AFIX 0
 C00O  1     0.74616  0.11224  0.68163  11.00000  0.05609  0.03875  0.03926 =
  0.00795 -0.00175  0.00668
 AFIX 23
 H00a  2     0.64918  0.04471  0.67550  11.00000 -1.20000
 H00b  2     0.80891  0.07174  0.71000  11.00000 -1.20000
 AFIX 0
 C00P  1     0.91449 -0.05578  0.62182  11.00000  0.07237  0.04615  0.06663 =
  -0.00322  0.00650  0.02198
 AFIX 137
 H00c  2     0.81243 -0.11311  0.61408  11.00000 -1.50000
 H00d  2     0.97239 -0.10283  0.64950  11.00000 -1.50000
 H00e  2     0.98938 -0.05501  0.59336  11.00000 -1.50000
 AFIX 0
 C00Q  1     1.11367  0.59031  0.59287  11.00000  0.04560  0.07624  0.08581 =
  0.00322  0.00138 -0.01573
 AFIX 137
 H00f  2     1.19125  0.56633  0.56613  11.00000 -1.50000
 H00g  2     1.15769  0.54889  0.62349  11.00000 -1.50000
 H00h  2     1.10272  0.69985  0.59583  11.00000 -1.50000
 AFIX 0
  
 C00R  1     0.80342  0.72455  0.75450  11.00000  0.07524  0.09215  0.05955 =
  -0.00157  0.00607 -0.01853
 AFIX 137
 H00i  2     0.85808  0.81268  0.76910  11.00000 -1.50000
 H00o  2     0.71758  0.75781  0.73115  11.00000 -1.50000
 H00p  2     0.88785  0.66335  0.73754  11.00000 -1.50000
 AFIX 0
 HKLF 4


 Covalent radii and connectivity table for  temp_6_a.res in P2(1)2(1)2(1)                                              
 C    0.770
 H    0.320
 O    0.660

 O001 - C00B C00D
 O002 - C00E
 O003 - C00J
 O004 - C00G
 O005 - C00C
 O006 - C00H C00Q
 O007 - C00I
 O008 - C00H
 O009 - C00R
 O00A - no bonds found
 C00B - O001 C00L C00F
 C00C - O005 C00K C00F
 C00D - O001 C00H C00E C00J
 C00E - O002 C00G C00I C00D
 C00F - C00B C00C C00G
 C00G - O004 C00F C00E
 C00H - O008 O006 C00D
 C00I - O007 C00O C00E
 C00J - O003 C00M C00D
 C00K - C00C C00N
 C00L - C00B C00N
 C00M - C00J C00P C00O
 C00N - C00L C00K
 C00O - C00I C00M
 C00P - C00M
 C00Q - O006
 C00R - O009


   18627  Reflections read, of which    58  rejected

  -9 =< h =<  9,    -10 =< k =< 10,    -33 =< l =< 33,   Max. 2-theta =   52.74

       0  Systematic absence violations

       0  Inconsistent equivalents

    3709  Unique reflections, of which      0  suppressed

 R(int) = 0.0332     R(sigma) = 0.0272      Friedel opposites not merged

 Maximum memory for data reduction =     2467 /    36599


 Number of data for d > 0.800A (CIF: max) and d > 0.833A (CIF: full)
 (ignoring systematic absences):
 Unique reflections found (point group)       3709    3275
 Unique reflections possible (point group)    3714    3280
 Unique reflections found (Laue group)        2149    1911
 Unique reflections possible (Laue group)     2154    1916
 Unique Friedel pairs found                   1560    1364
 Unique Friedel pairs possible                1560    1364


 Default effective X-H and X-D distances for T =   20.0C 
 AFIX m =    1     2     3     4   4[N]  3[N]  15[B]  8[O]   9   9[N]   16
 d(X-H) =  0.98  0.97  0.96  0.93  0.86  0.89  1.10  0.82  0.93  0.86  0.93

 Note that these distances are chosen to give the best fit to the X-ray data
 and so avoid the introduction of systematic error.  The true internuclear
 distances are longer and do not vary with temperature!  The apparent
 variation with temperature is caused by libration.


 Least-squares cycle   1   Maximum vector length =  623   Memory required =     3177 /   376166

 wR2 = 0.1347 before cycle   1 for    3709 data and    254 /    254 parameters

 GooF = S =     1.057;     Restrained GooF =      1.057 for       0 restraints

 Weight = 1 / [ sigma^2(Fo^2) + ( 0.0790 * P )^2 +   0.39 * P ]   where  P = ( Max ( Fo^2, 0 ) + 2 * Fc^2 ) / 3


     N      value        esd    shift/esd  parameter

     1     0.71469     0.00240    -0.003    OSF

 Mean shift/esd =   0.004  Maximum =     0.033 for   z  O006     

 Max. shift = 0.000 A for H00Q      Max. dU = 0.000 for C00R       


 Least-squares cycle   2   Maximum vector length =  623   Memory required =     3177 /   376166

 wR2 = 0.1347 before cycle   2 for    3709 data and    254 /    254 parameters

 GooF = S =     1.056;     Restrained GooF =      1.056 for       0 restraints

 Weight = 1 / [ sigma^2(Fo^2) + ( 0.0790 * P )^2 +   0.39 * P ]   where  P = ( Max ( Fo^2, 0 ) + 2 * Fc^2 ) / 3


     N      value        esd    shift/esd  parameter

     1     0.71470     0.00240     0.001    OSF

 Mean shift/esd =   0.001  Maximum =    -0.012 for   z  O008     

 Max. shift = 0.000 A for H00Q      Max. dU = 0.000 for C00P       


 Least-squares cycle   3   Maximum vector length =  623   Memory required =     3177 /   376166

 wR2 = 0.1347 before cycle   3 for    3709 data and    254 /    254 parameters

 GooF = S =     1.056;     Restrained GooF =      1.056 for       0 restraints

 Weight = 1 / [ sigma^2(Fo^2) + ( 0.0790 * P )^2 +   0.39 * P ]   where  P = ( Max ( Fo^2, 0 ) + 2 * Fc^2 ) / 3


     N      value        esd    shift/esd  parameter

     1     0.71470     0.00240     0.000    OSF

 Mean shift/esd =   0.000  Maximum =     0.001 for   z  C00I     

 Max. shift = 0.000 A for H00R      Max. dU = 0.000 for C00P       


 Least-squares cycle   4   Maximum vector length =  623   Memory required =     3177 /   376166

 wR2 = 0.1347 before cycle   4 for    3709 data and    254 /    254 parameters

 GooF = S =     1.056;     Restrained GooF =      1.056 for       0 restraints

 Weight = 1 / [ sigma^2(Fo^2) + ( 0.0790 * P )^2 +   0.39 * P ]   where  P = ( Max ( Fo^2, 0 ) + 2 * Fc^2 ) / 3


     N      value        esd    shift/esd  parameter

     1     0.71470     0.00240     0.000    OSF

 Mean shift/esd =   0.000  Maximum =     0.001 for rotZ O00A     

 Max. shift = 0.000 A for H00Q      Max. dU = 0.000 for O009       


 Least-squares cycle   5   Maximum vector length =  623   Memory required =     3177 /   376166

 wR2 = 0.1347 before cycle   5 for    3709 data and    254 /    254 parameters

 GooF = S =     1.056;     Restrained GooF =      1.056 for       0 restraints

 Weight = 1 / [ sigma^2(Fo^2) + ( 0.0790 * P )^2 +   0.39 * P ]   where  P = ( Max ( Fo^2, 0 ) + 2 * Fc^2 ) / 3


     N      value        esd    shift/esd  parameter

     1     0.71470     0.00240     0.000    OSF

 Mean shift/esd =   0.000  Maximum =     0.000 for rotZ O00A     

 Max. shift = 0.000 A for H00Q      Max. dU = 0.000 for C00P       


 Least-squares cycle   6   Maximum vector length =  623   Memory required =     3177 /   376166

 wR2 = 0.1347 before cycle   6 for    3709 data and    254 /    254 parameters

 GooF = S =     1.056;     Restrained GooF =      1.056 for       0 restraints

 Weight = 1 / [ sigma^2(Fo^2) + ( 0.0790 * P )^2 +   0.39 * P ]   where  P = ( Max ( Fo^2, 0 ) + 2 * Fc^2 ) / 3


     N      value        esd    shift/esd  parameter

     1     0.71470     0.00240     0.000    OSF

 Mean shift/esd =   0.000  Maximum =     0.000 for  OSF          

 Max. shift = 0.000 A for H00Q      Max. dU = 0.000 for O00A       


 Least-squares cycle   7   Maximum vector length =  623   Memory required =     3177 /   376166

 wR2 = 0.1347 before cycle   7 for    3709 data and    254 /    254 parameters

 GooF = S =     1.056;     Restrained GooF =      1.056 for       0 restraints

 Weight = 1 / [ sigma^2(Fo^2) + ( 0.0790 * P )^2 +   0.39 * P ]   where  P = ( Max ( Fo^2, 0 ) + 2 * Fc^2 ) / 3


     N      value        esd    shift/esd  parameter

     1     0.71470     0.00240     0.000    OSF

 Mean shift/esd =   0.000  Maximum =     0.000 for  OSF          

 Max. shift = 0.000 A for H00Q      Max. dU = 0.000 for C00Q       


 Least-squares cycle   8   Maximum vector length =  623   Memory required =     3177 /   376166

 wR2 = 0.1347 before cycle   8 for    3709 data and    254 /    254 parameters

 GooF = S =     1.056;     Restrained GooF =      1.056 for       0 restraints

 Weight = 1 / [ sigma^2(Fo^2) + ( 0.0790 * P )^2 +   0.39 * P ]   where  P = ( Max ( Fo^2, 0 ) + 2 * Fc^2 ) / 3


     N      value        esd    shift/esd  parameter

     1     0.71470     0.00240     0.000    OSF

 Mean shift/esd =   0.000  Maximum =     0.000 for   z  O002     

 Max. shift = 0.000 A for H00Q      Max. dU = 0.000 for C00R       


 Least-squares cycle   9   Maximum vector length =  623   Memory required =     3177 /   376166

 wR2 = 0.1347 before cycle   9 for    3709 data and    254 /    254 parameters

 GooF = S =     1.056;     Restrained GooF =      1.056 for       0 restraints

 Weight = 1 / [ sigma^2(Fo^2) + ( 0.0790 * P )^2 +   0.39 * P ]   where  P = ( Max ( Fo^2, 0 ) + 2 * Fc^2 ) / 3


     N      value        esd    shift/esd  parameter

     1     0.71470     0.00240     0.000    OSF

 Mean shift/esd =   0.000  Maximum =     0.000 for   z  O002     

 Max. shift = 0.000 A for H00Q      Max. dU = 0.000 for C00N       


 Least-squares cycle  10   Maximum vector length =  623   Memory required =     3177 /   376166

 wR2 = 0.1347 before cycle  10 for    3709 data and    254 /    254 parameters

 GooF = S =     1.056;     Restrained GooF =      1.056 for       0 restraints

 Weight = 1 / [ sigma^2(Fo^2) + ( 0.0790 * P )^2 +   0.39 * P ]   where  P = ( Max ( Fo^2, 0 ) + 2 * Fc^2 ) / 3


     N      value        esd    shift/esd  parameter

     1     0.71470     0.00240     0.000    OSF

 Mean shift/esd =   0.000  Maximum =     0.000 for   z  O004     

 Max. shift = 0.000 A for H00R      Max. dU = 0.000 for C00M       


 Least-squares cycle  11   Maximum vector length =  623   Memory required =     3177 /   376166

 wR2 = 0.1347 before cycle  11 for    3709 data and    254 /    254 parameters

 GooF = S =     1.056;     Restrained GooF =      1.056 for       0 restraints

 Weight = 1 / [ sigma^2(Fo^2) + ( 0.0790 * P )^2 +   0.39 * P ]   where  P = ( Max ( Fo^2, 0 ) + 2 * Fc^2 ) / 3


     N      value        esd    shift/esd  parameter

     1     0.71470     0.00240     0.000    OSF

 Mean shift/esd =   0.000  Maximum =     0.000 for   z  O004     

 Max. shift = 0.000 A for H00G      Max. dU = 0.000 for O001       


 Least-squares cycle  12   Maximum vector length =  623   Memory required =     3177 /   376166

 wR2 = 0.1347 before cycle  12 for    3709 data and    254 /    254 parameters

 GooF = S =     1.056;     Restrained GooF =      1.056 for       0 restraints

 Weight = 1 / [ sigma^2(Fo^2) + ( 0.0790 * P )^2 +   0.39 * P ]   where  P = ( Max ( Fo^2, 0 ) + 2 * Fc^2 ) / 3


     N      value        esd    shift/esd  parameter

     1     0.71470     0.00240     0.000    OSF

 Mean shift/esd =   0.000  Maximum =     0.000 for   z  O002     

 Max. shift = 0.000 A for H00Q      Max. dU = 0.000 for O00A       


 Least-squares cycle  13   Maximum vector length =  623   Memory required =     3177 /   376166

 wR2 = 0.1347 before cycle  13 for    3709 data and    254 /    254 parameters

 GooF = S =     1.056;     Restrained GooF =      1.056 for       0 restraints

 Weight = 1 / [ sigma^2(Fo^2) + ( 0.0790 * P )^2 +   0.39 * P ]   where  P = ( Max ( Fo^2, 0 ) + 2 * Fc^2 ) / 3


     N      value        esd    shift/esd  parameter

     1     0.71470     0.00240     0.000    OSF

 Mean shift/esd =   0.000  Maximum =     0.000 for   z  O002     

 Max. shift = 0.000 A for H00Q      Max. dU = 0.000 for C00Q       


 Least-squares cycle  14   Maximum vector length =  623   Memory required =     3177 /   376166

 wR2 = 0.1347 before cycle  14 for    3709 data and    254 /    254 parameters

 GooF = S =     1.056;     Restrained GooF =      1.056 for       0 restraints

 Weight = 1 / [ sigma^2(Fo^2) + ( 0.0790 * P )^2 +   0.39 * P ]   where  P = ( Max ( Fo^2, 0 ) + 2 * Fc^2 ) / 3


     N      value        esd    shift/esd  parameter

     1     0.71470     0.00240     0.000    OSF

 Mean shift/esd =   0.000  Maximum =     0.000 for   z  O002     

 Max. shift = 0.000 A for H00G      Max. dU = 0.000 for O003       


 Least-squares cycle  15   Maximum vector length =  623   Memory required =     3177 /   376166

 wR2 = 0.1347 before cycle  15 for    3709 data and    254 /    254 parameters

 GooF = S =     1.056;     Restrained GooF =      1.056 for       0 restraints

 Weight = 1 / [ sigma^2(Fo^2) + ( 0.0790 * P )^2 +   0.39 * P ]   where  P = ( Max ( Fo^2, 0 ) + 2 * Fc^2 ) / 3


     N      value        esd    shift/esd  parameter

     1     0.71470     0.00240     0.000    OSF

 Mean shift/esd =   0.000  Maximum =     0.000 for   z  O002     

 Max. shift = 0.000 A for H00O      Max. dU = 0.000 for C00N       


 Least-squares cycle  16   Maximum vector length =  623   Memory required =     3177 /   376166

 wR2 = 0.1347 before cycle  16 for    3709 data and    254 /    254 parameters

 GooF = S =     1.056;     Restrained GooF =      1.056 for       0 restraints

 Weight = 1 / [ sigma^2(Fo^2) + ( 0.0790 * P )^2 +   0.39 * P ]   where  P = ( Max ( Fo^2, 0 ) + 2 * Fc^2 ) / 3


     N      value        esd    shift/esd  parameter

     1     0.71470     0.00240     0.000    OSF

 Mean shift/esd =   0.000  Maximum =     0.000 for   z  O002     

 Max. shift = 0.000 A for H00Q      Max. dU = 0.000 for C00E       


 Least-squares cycle  17   Maximum vector length =  623   Memory required =     3177 /   376166

 wR2 = 0.1347 before cycle  17 for    3709 data and    254 /    254 parameters

 GooF = S =     1.056;     Restrained GooF =      1.056 for       0 restraints

 Weight = 1 / [ sigma^2(Fo^2) + ( 0.0790 * P )^2 +   0.39 * P ]   where  P = ( Max ( Fo^2, 0 ) + 2 * Fc^2 ) / 3


     N      value        esd    shift/esd  parameter

     1     0.71470     0.00240     0.000    OSF

 Mean shift/esd =   0.000  Maximum =     0.000 for   z  O002     

 Max. shift = 0.000 A for H00R      Max. dU = 0.000 for C00R       


 Least-squares cycle  18   Maximum vector length =  623   Memory required =     3177 /   376166

 wR2 = 0.1347 before cycle  18 for    3709 data and    254 /    254 parameters

 GooF = S =     1.056;     Restrained GooF =      1.056 for       0 restraints

 Weight = 1 / [ sigma^2(Fo^2) + ( 0.0790 * P )^2 +   0.39 * P ]   where  P = ( Max ( Fo^2, 0 ) + 2 * Fc^2 ) / 3


     N      value        esd    shift/esd  parameter

     1     0.71470     0.00240     0.000    OSF

 Mean shift/esd =   0.000  Maximum =     0.000 for   z  O002     

 Max. shift = 0.000 A for H00I      Max. dU = 0.000 for O003       


 Least-squares cycle  19   Maximum vector length =  623   Memory required =     3177 /   376166

 wR2 = 0.1347 before cycle  19 for    3709 data and    254 /    254 parameters

 GooF = S =     1.056;     Restrained GooF =      1.056 for       0 restraints

 Weight = 1 / [ sigma^2(Fo^2) + ( 0.0790 * P )^2 +   0.39 * P ]   where  P = ( Max ( Fo^2, 0 ) + 2 * Fc^2 ) / 3


     N      value        esd    shift/esd  parameter

     1     0.71470     0.00240     0.000    OSF

 Mean shift/esd =   0.000  Maximum =     0.000 for   z  O002     

 Max. shift = 0.000 A for H003      Max. dU = 0.000 for C00Q       


 Least-squares cycle  20   Maximum vector length =  623   Memory required =     3177 /   376166

 wR2 = 0.1347 before cycle  20 for    3709 data and    254 /    254 parameters

 GooF = S =     1.056;     Restrained GooF =      1.056 for       0 restraints

 Weight = 1 / [ sigma^2(Fo^2) + ( 0.0790 * P )^2 +   0.39 * P ]   where  P = ( Max ( Fo^2, 0 ) + 2 * Fc^2 ) / 3


     N      value        esd    shift/esd  parameter

     1     0.71470     0.00240     0.000    OSF

 Mean shift/esd =   0.000  Maximum =     0.000 for   z  O002     

 Max. shift = 0.000 A for H00Q      Max. dU = 0.000 for O00A       

 No correlation matrix elements larger than  0.500


 Idealized hydrogen atom generation before cycle  21

 Name     x       y       z    AFIX  d(X-H)  shift  Bonded to  Conformation determined by

 H002  0.6024  0.7691  0.3417  147   0.820   0.000   O002            C00E  H002  
 H003  0.1473  0.7809  0.4740  147   0.820   0.000   O003            C00J  H003  
 H005  0.5969  0.2429  0.3141  147   0.820   0.000   O005            C00C  H005  
 H009  0.2895  0.4515  0.2179  147   0.820   0.000   O009            C00R  H009  
 H00J  0.3187  0.8686  0.4196   13   0.980   0.000   C00J            O003  C00M  C00D  
 H00K  0.6106  0.0449  0.4187   43   0.930   0.000   C00K            C00C  C00N  
 H00L  0.4235  0.3869  0.5036   43   0.930   0.000   C00L            C00B  C00N  
 H00M  0.0292  0.8339  0.3561   13   0.980   0.000   C00M            C00J  C00P  C00O  
 H00N  0.5359  0.1433  0.4956   43   0.930   0.000   C00N            C00L  C00K  
 H00A  0.1911  0.9283  0.2900   23   0.970   0.000   C00O            C00I  C00M  
 H00B  0.3508  0.9553  0.3245   23   0.970   0.000   C00O            C00I  C00M  
 H00C  0.1876  1.1131  0.3859  137   0.960   0.000   C00P            C00M  H00C  
 H00D  0.0106  1.0550  0.4066  137   0.960   0.000   C00P            C00M  H00C  
 H00E  0.0276  1.1028  0.3505  137   0.960   0.000   C00P            C00M  H00C  
 H00F -0.1912  0.4337  0.4339  137   0.960   0.000   C00Q            O006  H00F  
 H00G -0.1027  0.3002  0.4042  137   0.960   0.000   C00Q            O006  H00F  
 H00H -0.1577  0.4511  0.3765  137   0.960   0.000   C00Q            O006  H00F  
 H00I  0.1419  0.1873  0.2309  137   0.960   0.000   C00R            O009  H00I  
 H00O  0.1121  0.3367  0.2625  137   0.960   0.000   C00R            O009  H00I  
 H00P  0.2824  0.2422  0.2689  137   0.960   0.000   C00R            O009  H00I  


  temp_6_a.res in P2(1)2(1)2(1)                                              

 ATOM           x         y         z          sof         U11       U22       U33       U23       U13       U12        Ueq

 O001        0.36253   0.58266   0.43695     1.00000     0.03227   0.04639   0.02088  -0.00089  -0.00205   0.00290    0.03318
   0.00397   0.00030   0.00028   0.00008     0.00000     0.00114   0.00133   0.00108   0.00094   0.00088   0.00105    0.00053

 O002        0.54986   0.73697   0.36604     1.00000     0.03152   0.04475   0.03151  -0.00162   0.00213  -0.00930    0.03592
   0.00386   0.00030   0.00028   0.00008     0.00000     0.00117   0.00129   0.00116   0.00104   0.00096   0.00106    0.00054

 H002        0.60238   0.76912   0.34167     1.00000     0.05388
                                             0.00000     0.00000

 O003        0.09809   0.80261   0.44785     1.00000     0.03692   0.06018   0.03418  -0.00615   0.00381   0.00848    0.04376
   0.00460   0.00031   0.00034   0.00009     0.00000     0.00131   0.00164   0.00128   0.00123   0.00104   0.00124    0.00063

 H003        0.14732   0.78091   0.47396     1.00000     0.06564
                                             0.00000     0.00000

 O004        0.53195   0.45040   0.29916     1.00000     0.07021   0.04411   0.02769   0.00005   0.01160   0.01501    0.04734
   0.00496   0.00040   0.00029   0.00008     0.00000     0.00182   0.00137   0.00126   0.00104   0.00124   0.00139    0.00069

 O005        0.59801   0.17498   0.33524     1.00000     0.07184   0.03599   0.04229  -0.00267   0.00344   0.00811    0.05004
   0.00507   0.00042   0.00030   0.00010     0.00000     0.00193   0.00132   0.00149   0.00113   0.00139   0.00139    0.00072

 H005        0.59694   0.24293   0.31405     1.00000     0.07506
                                             0.00000     0.00000

 O006        0.05234   0.47590   0.41741     1.00000     0.03810   0.07428   0.04297   0.01240   0.00147  -0.01769    0.05179
   0.00491   0.00036   0.00036   0.00010     0.00000     0.00138   0.00190   0.00142   0.00136   0.00118   0.00138    0.00073

 O007        0.30885   0.67617   0.26463     1.00000     0.06780   0.04956   0.02530   0.00305  -0.00472   0.00255    0.04755
   0.00471   0.00039   0.00031   0.00009     0.00000     0.00177   0.00143   0.00126   0.00112   0.00118   0.00137    0.00068

 O008        0.06456   0.55013   0.33864     1.00000     0.05154   0.06999   0.03824   0.00392  -0.01308  -0.02026    0.05326
   0.00454   0.00039   0.00035   0.00010     0.00000     0.00164   0.00190   0.00144   0.00132   0.00127   0.00156    0.00075

 O009        0.27458   0.36356   0.20782     1.00000     0.07393   0.04725   0.06442  -0.01102   0.02185  -0.00316    0.06187
   0.00601   0.00048   0.00033   0.00012     0.00000     0.00205   0.00156   0.00194   0.00144   0.00168   0.00159    0.00085

 H009        0.28953   0.45155   0.21789     1.00000     0.09280
                                             0.00000     0.00000

 O00A        0.23361   0.73056   0.53929     1.00000     0.04631   0.12562   0.04065  -0.00031  -0.00002   0.01216    0.07086
   0.00641   0.00040   0.00050   0.00012     0.00000     0.00164   0.00308   0.00165   0.00188   0.00138   0.00193    0.00100

 H00Q        0.19541   0.81460   0.52758     1.00000     0.10629
                                             0.00000     0.00000

 H00R        0.34105   0.73871   0.54461     1.00000     0.10629
                                             0.00000     0.00000

 C00B        0.42923   0.43824   0.43049     1.00000     0.02393   0.04316   0.02858   0.00400  -0.00139   0.00012    0.03189
   0.00570   0.00040   0.00040   0.00012     0.00000     0.00150   0.00180   0.00161   0.00140   0.00123   0.00139    0.00070

 C00C        0.54579   0.23337   0.37939     1.00000     0.03484   0.03832   0.03703   0.00203  -0.00176  -0.00219    0.03673
   0.00609   0.00045   0.00041   0.00013     0.00000     0.00167   0.00172   0.00178   0.00146   0.00156   0.00152    0.00074

 C00D        0.27912   0.64449   0.39430     1.00000     0.02788   0.03847   0.01990   0.00083  -0.00269  -0.00010    0.02875
   0.00540   0.00041   0.00038   0.00011     0.00000     0.00150   0.00169   0.00141   0.00123   0.00118   0.00135    0.00067

 C00E        0.40515   0.64883   0.34988     1.00000     0.02841   0.03414   0.02433   0.00061  -0.00062  -0.00375    0.02896
   0.00522   0.00040   0.00037   0.00011     0.00000     0.00155   0.00160   0.00152   0.00124   0.00122   0.00134    0.00068

 C00F        0.47614   0.38386   0.38278     1.00000     0.02645   0.03479   0.02572   0.00174  -0.00014  -0.00211    0.02898
   0.00560   0.00041   0.00037   0.00012     0.00000     0.00144   0.00155   0.00149   0.00126   0.00125   0.00124    0.00065

 C00G        0.47187   0.48606   0.33965     1.00000     0.03305   0.03468   0.02404  -0.00103   0.00006  -0.00212    0.03059
   0.00556   0.00044   0.00038   0.00011     0.00000     0.00164   0.00160   0.00146   0.00129   0.00130   0.00140    0.00069

 C00H        0.12115   0.54854   0.38058     1.00000     0.02894   0.04092   0.03669  -0.00362   0.00305  -0.00225    0.03552
   0.00601   0.00043   0.00041   0.00013     0.00000     0.00159   0.00176   0.00185   0.00154   0.00143   0.00142    0.00074

 C00I        0.31970   0.73174   0.30559     1.00000     0.03856   0.03695   0.02695   0.00435   0.00220  -0.00329    0.03416
   0.00591   0.00045   0.00039   0.00012     0.00000     0.00177   0.00171   0.00166   0.00137   0.00135   0.00149    0.00074

 C00J        0.21886   0.80864   0.40872     1.00000     0.02928   0.04171   0.03560  -0.00745  -0.00107   0.00210    0.03553
   0.00597   0.00045   0.00041   0.00013     0.00000     0.00161   0.00183   0.00178   0.00147   0.00138   0.00146    0.00075

 H00J        0.31868   0.86863   0.41963     1.00000     0.04264
                                             0.00000     0.00000

 C00K        0.56646   0.14395   0.42128     1.00000     0.05039   0.04299   0.04892   0.01246  -0.00232   0.00285    0.04743
   0.00725   0.00054   0.00046   0.00015     0.00000     0.00224   0.00199   0.00221   0.00171   0.00181   0.00183    0.00093

 H00K        0.61063   0.04492   0.41873     1.00000     0.05692
                                             0.00000     0.00000

 C00L        0.45285   0.34923   0.47232     1.00000     0.04659   0.06606   0.02849   0.00816   0.00128   0.00617    0.04704
   0.00736   0.00053   0.00050   0.00013     0.00000     0.00204   0.00246   0.00177   0.00169   0.00161   0.00206    0.00092

 H00L        0.42351   0.38688   0.50364     1.00000     0.05645
                                             0.00000     0.00000

 C00M        0.13480   0.88958   0.36454     1.00000     0.04431   0.03851   0.04377  -0.00004  -0.00254   0.00431    0.04220
   0.00695   0.00053   0.00042   0.00015     0.00000     0.00203   0.00180   0.00205   0.00160   0.00163   0.00160    0.00085

 H00M        0.02922   0.83388   0.35607     1.00000     0.05064
                                             0.00000     0.00000

 C00N        0.52059   0.20340   0.46729     1.00000     0.05275   0.06082   0.04176   0.02511   0.00130   0.00679    0.05178
   0.00788   0.00055   0.00049   0.00015     0.00000     0.00229   0.00247   0.00212   0.00191   0.00177   0.00205    0.00104

 H00N        0.53588   0.14332   0.49562     1.00000     0.06213
                                             0.00000     0.00000

 C00O        0.25384   0.88776   0.31837     1.00000     0.05609   0.03874   0.03927   0.00795  -0.00176   0.00668    0.04470
   0.00741   0.00058   0.00043   0.00014     0.00000     0.00234   0.00189   0.00203   0.00157   0.00176   0.00174    0.00091

 H00A        0.19109   0.92826   0.29000     1.00000     0.05364
                                             0.00000     0.00000

 H00B        0.35082   0.95529   0.32450     1.00000     0.05364
                                             0.00000     0.00000

 C00P        0.08551   1.05578   0.37818     1.00000     0.07237   0.04615   0.06664  -0.00323   0.00649   0.02198    0.06172
   0.00892   0.00068   0.00049   0.00019     0.00000     0.00305   0.00221   0.00283   0.00208   0.00248   0.00230    0.00120

 H00C        0.18757   1.11310   0.38592     1.00000     0.09258
                                             0.00000     0.00000

 H00D        0.01061   1.05501   0.40664     1.00000     0.09258
                                             0.00000     0.00000

 H00E        0.02762   1.10283   0.35050     1.00000     0.09258
                                             0.00000     0.00000

 C00Q       -0.11367   0.40969   0.40713     1.00000     0.04561   0.07624   0.08580   0.00323   0.00138  -0.01574    0.06922
   0.00889   0.00063   0.00064   0.00021     0.00000     0.00242   0.00322   0.00360   0.00275   0.00240   0.00236    0.00136

 H00F       -0.19124   0.43366   0.43387     1.00000     0.10382
                                             0.00000     0.00000

 H00G       -0.10271   0.30015   0.40416     1.00000     0.10382
                                             0.00000     0.00000

 H00H       -0.15770   0.45112   0.37651     1.00000     0.10382
                                             0.00000     0.00000

 C00R        0.19658   0.27545   0.24550     1.00000     0.07524   0.09214   0.05954  -0.00157   0.00607  -0.01852    0.07564
   0.00963   0.00074   0.00070   0.00020     0.00000     0.00329   0.00370   0.00291   0.00276   0.00253   0.00309    0.00147

 H00I        0.14191   0.18733   0.23090     1.00000     0.11346
                                             0.00000     0.00000

 H00O        0.11215   0.33665   0.26246     1.00000     0.11346
                                             0.00000     0.00000

 H00P        0.28242   0.24219   0.26885     1.00000     0.11346
                                             0.00000     0.00000


 Final Structure Factor Calculation for  temp_6_a.res in P2(1)2(1)2(1)                                              

 Total number of l.s. parameters =   254  Maximum vector length =  623   Memory required =     2925 /    29288

 wR2 = 0.1347 before cycle  21 for    3709 data and      2 /    254 parameters

 GooF = S =     1.056;     Restrained GooF =      1.056 for       0 restraints

 Weight = 1 / [ sigma^2(Fo^2) + ( 0.0790 * P )^2 +   0.39 * P ]   where  P = ( Max ( Fo^2, 0 ) + 2 * Fc^2 ) / 3

 R1 =  0.0472 for    3144 Fo > 4sig(Fo)  and  0.0584 for all    3709 data
 wR2 =  0.1347,  GooF = S =   1.056,  Restrained GooF =    1.056  for all data

 Flack x =    1.735(999) by classical fit to all intensities
              1.314(380) from 1141 selected quotients (Parsons' method)

 ** Absolute structure probably wrong - invert and repeat refinement **

 Occupancy sum of asymmetric unit =    27.00 for non-hydrogen and    22.00 for H and D atoms


 Principal mean square atomic displacements U

   0.0470   0.0320   0.0205   O001  
   0.0499   0.0315   0.0264   O002  
   0.0637   0.0393   0.0283   O003  
   0.0792   0.0389   0.0239   O004  
   0.0738   0.0433   0.0330   O005  
   0.0844   0.0429   0.0280   O006  
   0.0686   0.0497   0.0244   O007  
   0.0854   0.0459   0.0284   O008  
   0.0935   0.0526   0.0396   O009  
   0.1274   0.0445   0.0407   O00A  
   0.0442   0.0280   0.0235   C00B  
   0.0411   0.0355   0.0336   C00C  
   0.0385   0.0287   0.0191   C00D  
   0.0360   0.0266   0.0242   C00E  
   0.0356   0.0261   0.0253   C00F  
   0.0362   0.0316   0.0239   C00G  
   0.0438   0.0349   0.0278   C00H  
   0.0412   0.0367   0.0246   C00I  
   0.0470   0.0307   0.0289   C00J  
   0.0588   0.0511   0.0324   C00K  
   0.0695   0.0449   0.0268   C00L  
   0.0479   0.0427   0.0360   C00M  
   0.0796   0.0515   0.0242   C00N  
   0.0584   0.0460   0.0296   C00O  
   0.0857   0.0668   0.0326   C00P  
   0.0873   0.0815   0.0388   C00Q  
   0.1045   0.0659   0.0565   C00R  

     0  atoms may be split and     0  atoms NPD


 Analysis of variance for reflections employed in refinement      K = Mean[Fo^2] / Mean[Fc^2]  for group


 Fc/Fc(max)       0.000    0.016    0.025    0.034    0.042    0.054    0.065    0.081    0.109    0.160    1.000

 Number in group       391.     379.     383.     337.     394.     352.     362.     367.     370.     374.

            GooF      1.190    1.068    1.077    1.027    1.031    0.962    1.052    0.994    1.115    1.017

             K        1.520    1.099    1.025    1.034    1.025    1.023    0.998    1.010    1.005    0.993


 Resolution(A)    0.80     0.83     0.86     0.90     0.95     1.01     1.08     1.19     1.37     1.71     inf

 Number in group       380.     362.     376.     373.     373.     366.     365.     372.     370.     372.

            GooF      0.991    0.946    1.029    0.964    0.906    0.946    0.881    0.841    1.124    1.680

             K        1.077    1.056    1.047    1.011    0.990    0.992    0.991    0.992    1.012    0.996

             R1       0.161    0.131    0.132    0.092    0.062    0.054    0.035    0.031    0.039    0.040


 Recommended weighting scheme:  WGHT      0.0788      0.3995
 Note that in most cases convergence will be faster if fixed weights (e.g. the
 default WGHT 0.1) are retained until the refinement is virtually complete, and
 only then should the above recommended values be used.


 Most Disagreeable Reflections (* if suppressed or used for Rfree).
 Error/esd is calculated as sqrt(wD^2/<wD^2>) where w is given by the weight
 formula, D = Fo^2-Fc^2 and <> refers to the average over all reflections.

     h   k   l          Fo^2          Fc^2    Error/esd  Fc/Fc(max)  Resolution(A)

     1   0   3         54.26          4.24      10.72       0.014       5.87
     0   2   2        108.84         54.49       6.48       0.051       4.14
     1   0   5         43.69         94.72       5.91       0.068       4.42
     2   0   5        551.20        340.97       5.81       0.129       3.15
     1   0   4        310.57        189.54       5.63       0.096       5.08
     0   3  14         11.95          0.01       5.07       0.001       1.60
     0   1   4        971.73       1500.57       4.84       0.270       5.31
     0   3  11          9.12          0.71       4.62       0.006       1.87
     0   2   3        142.31         91.69       4.51       0.067       3.91
     0   1   5        936.02       1388.32       4.42       0.260       4.57
    -3   3   3        481.33        335.22       4.31       0.128       1.89
     3   3   3        474.58        335.74       4.13       0.128       1.89
     0   2   7        611.00        438.85       4.03       0.146       2.88
     0   0   6       1320.53       1840.67       3.78       0.299       4.47
     0   2   6         13.35          5.56       3.68       0.016       3.12
     2   2  13         26.72          9.13       3.66       0.021       1.68
     4   3   0         32.35         52.89       3.48       0.051       1.61
    -2   2  13         21.25          9.11       3.43       0.021       1.68
     3   0   5        971.60        734.36       3.43       0.189       2.33
     8   0  13         39.64         11.93       3.42       0.024       0.88
     5   0   5         68.53        100.60       3.32       0.070       1.49
     0   1   8        240.85        329.60       3.31       0.127       3.13
    -6   6  17          2.71         24.35       3.28       0.034       0.82
     4   0  11         21.05          9.28       3.18       0.021       1.52
     2   5  26         20.34         44.72       3.18       0.047       0.87
     0   0   8        965.35        745.80       3.17       0.190       3.35
     4   0   6         72.43        103.29       3.09       0.071       1.78
     0   9   9         32.29         13.36       3.02       0.025       0.92
    -2   3   6        353.19        273.25       2.97       0.115       2.06
     1   0  24         22.43          8.01       2.96       0.020       1.11
    -1   2  14        313.09        241.52       2.89       0.108       1.71
    -5   8   1          5.50         19.87       2.87       0.031       0.89
     1   3  18         20.16         10.09       2.86       0.022       1.31
     0   6  20         19.79         37.78       2.84       0.043       0.98
     0   4   0         60.58         40.91       2.81       0.045       2.17
     0   0  18         96.25        134.25       2.77       0.081       1.49
    -1   2   4        455.09        360.12       2.76       0.132       3.30
     3   0  17         65.09         92.95       2.74       0.067       1.35
    -5   8  14         50.74         26.51       2.74       0.036       0.81
     2   3   6        347.09        273.64       2.74       0.115       2.06
     3   2  11        348.09        449.06       2.73       0.148       1.64
     1   1   3       2556.37       3221.30       2.72       0.396       4.86
    -1   1   3       2561.45       3223.28       2.71       0.396       4.86
     1   0   7       3861.26       4847.76       2.69       0.486       3.44
     3   5   5         98.33        131.19       2.66       0.080       1.39
     1   3  10         90.85         66.73       2.65       0.057       1.91
     2   0   9          5.61         12.42       2.65       0.025       2.37
    -6   4  18          2.58         22.84       2.62       0.033       0.89
     1   3   7        138.90        107.25       2.62       0.072       2.22
     2   0   8        225.51        177.47       2.61       0.093       2.54


 Bond lengths and angles

 O001 -      Distance       Angles
 C00B      1.3702 (0.0041) 
 C00D      1.4207 (0.0036)  114.71 (0.24)
               O001 -        C00B         

 O002 -      Distance       Angles
 C00E      1.4290 (0.0038) 
 H002      0.8200           109.47       
               O002 -        C00E         

 O003 -      Distance       Angles
 C00J      1.4093 (0.0042) 
 H003      0.8200           109.47       
               O003 -        C00J         

 O004 -      Distance       Angles
 C00G      1.2221 (0.0038) 
               O004 -       

 O005 -      Distance       Angles
 C00C      1.3509 (0.0044) 
 H005      0.8200           109.47       
               O005 -        C00C         

 O006 -      Distance       Angles
 C00H      1.2891 (0.0044) 
 C00Q      1.4402 (0.0055)  114.92 (0.33)
               O006 -        C00H         

 O007 -      Distance       Angles
 C00I      1.2032 (0.0041) 
               O007 -       

 O008 -      Distance       Angles
 C00H      1.2079 (0.0041) 
               O008 -       

 O009 -      Distance       Angles
 C00R      1.4058 (0.0061) 
 H009      0.8200           109.47       
               O009 -        C00R         

 O00A -      Distance       Angles
 H00Q      0.8494          
 H00R      0.8505           109.50       
               O00A -        H00Q         

 C00B -      Distance       Angles
 O001      1.3702 (0.0041) 
 C00L      1.3755 (0.0048)  117.62 (0.30)
 C00F      1.4121 (0.0045)  121.30 (0.28) 121.06 (0.32)
               C00B -        O001          C00L         

 C00C -      Distance       Angles
 O005      1.3509 (0.0044) 
 C00K      1.3759 (0.0051)  117.91 (0.33)
 C00F      1.4197 (0.0048)  121.17 (0.30) 120.90 (0.33)
               C00C -        O005          C00K         

 C00D -      Distance       Angles
 O001      1.4207 (0.0036) 
 C00H      1.5301 (0.0047)  110.71 (0.27)
 C00E      1.5430 (0.0044)  109.93 (0.24) 109.72 (0.26)
 C00J      1.5518 (0.0046)  106.59 (0.24) 108.64 (0.26) 111.20 (0.26)
               C00D -        O001          C00H          C00E         

 C00E -      Distance       Angles
 O002      1.4290 (0.0038) 
 C00G      1.5328 (0.0047)  106.46 (0.25)
 C00I      1.5403 (0.0044)  108.81 (0.25) 116.14 (0.26)
 C00D      1.5430 (0.0044)  106.20 (0.24) 109.30 (0.25) 109.44 (0.25)
               C00E -        O002          C00G          C00I         

 C00F -      Distance       Angles
 C00B      1.4121 (0.0045) 
 C00C      1.4197 (0.0048)  117.74 (0.29)
 C00G      1.4593 (0.0045)  120.55 (0.29) 121.31 (0.29)
               C00F -        C00B          C00C         

 C00G -      Distance       Angles
 O004      1.2221 (0.0038) 
 C00F      1.4593 (0.0045)  122.75 (0.31)
 C00E      1.5328 (0.0047)  121.53 (0.29) 115.38 (0.27)
               C00G -        O004          C00F         

 C00H -      Distance       Angles
 O008      1.2079 (0.0041) 
 O006      1.2891 (0.0044)  124.62 (0.33)
 C00D      1.5301 (0.0047)  120.68 (0.32) 114.60 (0.30)
               C00H -        O008          O006         

 C00I -      Distance       Angles
 O007      1.2032 (0.0041) 
 C00O      1.4906 (0.0051)  123.48 (0.32)
 C00E      1.5403 (0.0044)  123.10 (0.31) 113.42 (0.29)
               C00I -        O007          C00O         

 C00J -      Distance       Angles
 O003      1.4093 (0.0042) 
 C00M      1.5254 (0.0052)  108.06 (0.29)
 C00D      1.5518 (0.0046)  110.64 (0.28) 111.14 (0.27)
 H00J      0.9800           108.99        108.99        108.99       
               C00J -        O003          C00M          C00D         

 C00K -      Distance       Angles
 C00C      1.3759 (0.0051) 
 C00N      1.3845 (0.0058)  119.11 (0.35)
 H00K      0.9300           120.45        120.45       
               C00K -        C00C          C00N         

 C00L -      Distance       Angles
 C00B      1.3755 (0.0048) 
 C00N      1.3802 (0.0060)  119.25 (0.35)
 H00L      0.9300           120.38        120.38       
               C00L -        C00B          C00N         

 C00M -      Distance       Angles
 C00J      1.5254 (0.0052) 
 C00P      1.5398 (0.0054)  110.83 (0.34)
 C00O      1.5463 (0.0055)  111.15 (0.31) 110.42 (0.33)
 H00M      0.9800           108.11        108.11        108.11       
               C00M -        C00J          C00P          C00O         

 C00N -      Distance       Angles
 C00L      1.3802 (0.0060) 
 C00K      1.3845 (0.0058)  121.92 (0.34)
 H00N      0.9300           119.04        119.04       
               C00N -        C00L          C00K         

 C00O -      Distance       Angles
 C00I      1.4906 (0.0051) 
 C00M      1.5463 (0.0055)  113.52 (0.29)
 H00A      0.9700           108.86        108.86       
 H00B      0.9700           108.86        108.86        107.71       
               C00O -        C00I          C00M          H00A         

 C00P -      Distance       Angles
 C00M      1.5398 (0.0054) 
 H00C      0.9600           109.47       
 H00D      0.9600           109.47        109.47       
 H00E      0.9600           109.47        109.47        109.47       
               C00P -        C00M          H00C          H00D         

 C00Q -      Distance       Angles
 O006      1.4402 (0.0055) 
 H00F      0.9600           109.47       
 H00G      0.9600           109.47        109.47       
 H00H      0.9600           109.47        109.47        109.47       
               C00Q -        O006          H00F          H00G         

 C00R -      Distance       Angles
 O009      1.4058 (0.0061) 
 H00I      0.9600           109.47       
 H00O      0.9600           109.47        109.47       
 H00P      0.9600           109.47        109.47        109.47       
               C00R -        O009          H00I          H00O         


 FMAP and GRID set by program

 FMAP   2   3  30
 GRID    -0.926  -2  -2     0.926   2   2

 R1 =  0.0548 for   2149 unique reflections after merging for Fourier


 Electron density synthesis with coefficients Fo-Fc

 Highest peak    0.58  at  0.0946  0.9655  0.1670  [  1.27 A from H00H ]
 Deepest hole   -0.27  at  0.1192  0.8426  0.0942  [  0.39 A from H00G ]

 Mean =    0.00,   Rms deviation from mean =    0.05,   Highest memory used =     2701 /    18534


 Fourier peaks appended to .res file

              x       y       z       sof     U      Peak   Distances to nearest atoms (including eq.)

 Q1    1  -0.0947  0.4655  0.3330   1.00000  0.05    0.58   1.27 H00H  1.45 O008  2.05 C00Q  2.23 C00H
 Q2    1   0.1833  0.7515  0.5723   1.00000  0.05    0.32   0.99 O00A  1.32 H00Q  1.44 H00R  1.95 O002
 Q3    1   0.3317  0.6748  0.3317   1.00000  0.05    0.20   0.78 C00E  0.86 C00I  1.75 C00D  1.81 O007
 Q4    1   0.2655  0.8214  0.5377   1.00000  0.05    0.17   0.61 H00Q  0.83 O00A  0.95 H00R  1.97 H003

 Shortest distances between peaks (including symmetry equivalents)

      2   4  1.28


 Time profile in seconds
 -----------------------

      0.00: Read and process instructions
      0.00: Fit rigid groups
      0.00: Interpret restraints etc.
      0.00: Generate connectivity array
      0.00: Analyse DFIX and DANG restraints
      0.00: Analyse SAME and SADI restraints
      0.00: Generate CHIV restraints
      0.00: Check if bonds in residues restrained
      0.00: Generate DELU and RIGU restraints
      0.00: Generate SIMU restraints
      0.00: Generate ISOR restraints
      0.00: Generate NCSY restraints
      0.00: Analyse other restraints etc.
      0.04: Read intensity data, sort/merge etc.
      0.00: Set up constraints
      0.00: OSF, H-atoms from difference map
      0.02: Set up l.s. refinement
      0.00: Generate idealized H-atoms
      0.57: Structure factors and derivatives
      0.18: Sum l.s. matrices
      0.00: Generate and apply antibumping restraints
      0.00: Apply other restraints
      0.27: Solve l.s. equations
      0.00: Generate HTAB table
      0.05: Other dependent quantities, CIF, tables
      0.00: Analysis of variance
      0.01: Merge reflections for Fourier and .fcf
      0.00: Fourier summations
      0.00: Peaksearch
      0.00: Analyse peaklist

 ** WARNING: These times are only approximate for multiple threads.
             To get better estimates run with -t1 **

 +++++++++++++++++++++++++++++++++++++++++++++++++++++++++++++++++++++++++++++
 +  temp_6        finished at 15:50:43   Total elapsed time:      1.19 secs  +
 +++++++++++++++++++++++++++++++++++++++++++++++++++++++++++++++++++++++++++++
