# Supplementary material for: Amycolachromones A–F, Isolated from a Streptomycin-Resistant Strain of the Deep-Sea Marine Actinomycete Amycolatopsis sp. WP1
Source: Mar Drugs. 2022 Feb 24;20(3):162. doi: 10.3390/md20030162 (PMC8949813; doi:10.3390/md20030162)
Supplement: Supplementary file 1 [file marinedrugs-20-00162-s001.zip › phem_6B-1/struct/tmp/.olex/temp/temp_6.res]

    temp_6.res created by SHELXL-2014/7

TITL temp_6_a.res in P2(1)2(1)2(1)
REM Old TITL temp_6 in P2(1)2(1)2(1)
REM SHELXT solution in P2(1)2(1)2(1)
REM R1 0.128, Rweak 0.032, Alpha 0.004, Orientation as input
REM Flack x = -0.478 ( 0.354 ) from Parsons' quotients
REM Formula found by SHELXT: C18 O9
CELL 0.71073 7.776 8.6993 26.8196 90 90 90
ZERR 4 0.0003 0.0004 0.0011 0 0 0
LATT -1
SYMM 0.5-X,-Y,0.5+Z
SYMM -X,0.5+Y,0.5-Z
SYMM 0.5+X,0.5-Y,-Z
SFAC C H O
UNIT 68 88 40
 
L.S. 20
PLAN  4
BOND $H
list 4
fmap 2
acta
REM <olex2.extras>
REM <HklSrc "%.\\temp_6.hkl">
REM </olex2.extras>
 
WGHT    0.079000    0.388900
FVAR       0.71470
O001  3    0.362530    0.582662    0.436952    11.00000    0.03227    0.04639 =
         0.02088   -0.00089   -0.00205    0.00290
O002  3    0.549856    0.736970    0.366044    11.00000    0.03152    0.04475 =
         0.03151   -0.00162    0.00213   -0.00930
AFIX 147
H002  2    0.602377    0.769118    0.341668    11.00000   -1.50000
AFIX   0
O003  3    0.098095    0.802607    0.447851    11.00000    0.03692    0.06018 =
         0.03418   -0.00615    0.00381    0.00848
AFIX 147
H003  2    0.147324    0.780907    0.473958    11.00000   -1.50000
AFIX   0
O004  3    0.531947    0.450399    0.299163    11.00000    0.07021    0.04411 =
         0.02769    0.00005    0.01160    0.01501
O005  3    0.598007    0.174982    0.335242    11.00000    0.07184    0.03599 =
         0.04229   -0.00267    0.00344    0.00811
AFIX 147
H005  2    0.596939    0.242930    0.314053    11.00000   -1.50000
AFIX   0
O006  3    0.052345    0.475899    0.417414    11.00000    0.03810    0.07428 =
         0.04297    0.01240    0.00147   -0.01769
O007  3    0.308851    0.676167    0.264633    11.00000    0.06780    0.04956 =
         0.02530    0.00305   -0.00472    0.00255
O008  3    0.064557    0.550126    0.338636    11.00000    0.05154    0.06999 =
         0.03824    0.00392   -0.01308   -0.02026
 
O009  3    0.274582    0.363556    0.207821    11.00000    0.07393    0.04725 =
         0.06442   -0.01102    0.02185   -0.00316
AFIX 147
H009  2    0.289532    0.451545    0.217894    11.00000   -1.50000
AFIX   6
 
O00A  3    0.233607    0.730556    0.539292    11.00000    0.04631    0.12562 =
         0.04065   -0.00031   -0.00002    0.01216
H00Q  2    0.195405    0.814596    0.527577    11.00000   -1.50000
H00R  2    0.341045    0.738714    0.544608    11.00000   -1.50000
AFIX   0
 
C00B  1    0.429234    0.438239    0.430490    11.00000    0.02393    0.04316 =
         0.02858    0.00400   -0.00139    0.00012
C00C  1    0.545794    0.233370    0.379390    11.00000    0.03484    0.03832 =
         0.03703    0.00203   -0.00176   -0.00219
C00D  1    0.279120    0.644487    0.394300    11.00000    0.02788    0.03847 =
         0.01990    0.00083   -0.00269   -0.00010
C00E  1    0.405145    0.648831    0.349881    11.00000    0.02841    0.03414 =
         0.02433    0.00061   -0.00062   -0.00375
C00F  1    0.476141    0.383862    0.382782    11.00000    0.02645    0.03479 =
         0.02572    0.00174   -0.00014   -0.00211
C00G  1    0.471874    0.486062    0.339652    11.00000    0.03305    0.03468 =
         0.02404   -0.00103    0.00006   -0.00212
C00H  1    0.121148    0.548537    0.380575    11.00000    0.02894    0.04092 =
         0.03669   -0.00362    0.00305   -0.00225
C00I  1    0.319697    0.731742    0.305595    11.00000    0.03856    0.03695 =
         0.02695    0.00435    0.00220   -0.00329
C00J  1    0.218864    0.808635    0.408721    11.00000    0.02928    0.04171 =
         0.03560   -0.00745   -0.00107    0.00210
AFIX  13
H00J  2    0.318679    0.868634    0.419626    11.00000   -1.20000
AFIX   0
C00K  1    0.566456    0.143953    0.421281    11.00000    0.05039    0.04299 =
         0.04892    0.01246   -0.00232    0.00285
AFIX  43
H00K  2    0.610632    0.044920    0.418729    11.00000   -1.20000
AFIX   0
C00L  1    0.452853    0.349228    0.472320    11.00000    0.04659    0.06606 =
         0.02849    0.00816    0.00128    0.00617
AFIX  43
H00L  2    0.423512    0.386876    0.503640    11.00000   -1.20000
AFIX   0
C00M  1    0.134802    0.889580    0.364544    11.00000    0.04431    0.03851 =
         0.04377   -0.00004   -0.00254    0.00431
AFIX  13
H00M  2    0.029222    0.833881    0.356075    11.00000   -1.20000
AFIX   0
C00N  1    0.520594    0.203399    0.467286    11.00000    0.05275    0.06082 =
         0.04176    0.02511    0.00130    0.00679
AFIX  43
H00N  2    0.535878    0.143316    0.495623    11.00000   -1.20000
AFIX   0
C00O  1    0.253838    0.887763    0.318365    11.00000    0.05609    0.03874 =
         0.03927    0.00795   -0.00176    0.00668
AFIX  23
H00A  2    0.191088    0.928258    0.290000    11.00000   -1.20000
H00B  2    0.350821    0.955291    0.324501    11.00000   -1.20000
AFIX   0
C00P  1    0.085512    1.055779    0.378184    11.00000    0.07237    0.04615 =
         0.06664   -0.00323    0.00649    0.02198
AFIX 137
H00C  2    0.187573    1.113104    0.385921    11.00000   -1.50000
H00D  2    0.010612    1.055012    0.406638    11.00000   -1.50000
H00E  2    0.027622    1.102835    0.350497    11.00000   -1.50000
AFIX   0
C00Q  1   -0.113667    0.409688    0.407133    11.00000    0.04561    0.07624 =
         0.08580    0.00323    0.00138   -0.01574
AFIX 137
H00F  2   -0.191242    0.433657    0.433871    11.00000   -1.50000
H00G  2   -0.102713    0.300152    0.404162    11.00000   -1.50000
H00H  2   -0.157701    0.451123    0.376512    11.00000   -1.50000
AFIX   0
 
C00R  1    0.196582    0.275446    0.245496    11.00000    0.07524    0.09214 =
         0.05954   -0.00157    0.00607   -0.01852
AFIX 137
H00I  2    0.141915    0.187326    0.230899    11.00000   -1.50000
H00O  2    0.112150    0.336651    0.262462    11.00000   -1.50000
H00P  2    0.282418    0.242192    0.268853    11.00000   -1.50000
AFIX   0
HKLF 4
 
REM  temp_6_a.res in P2(1)2(1)2(1)
REM R1 =  0.0472 for    3144 Fo > 4sig(Fo)  and  0.0584 for all    3709 data
REM    254 parameters refined using      0 restraints
 
END  
     
WGHT      0.0788      0.3995 

REM Highest difference peak  0.584,  deepest hole -0.270,  1-sigma level  0.049
Q1    1  -0.0947  0.4655  0.3330  11.00000  0.05    0.58
Q2    1   0.1833  0.7515  0.5723  11.00000  0.05    0.32
Q3    1   0.3317  0.6748  0.3317  11.00000  0.05    0.20
Q4    1   0.2655  0.8214  0.5377  11.00000  0.05    0.17
