# Supplementary material for: Amycolachromones A–F, Isolated from a Streptomycin-Resistant Strain of the Deep-Sea Marine Actinomycete Amycolatopsis sp. WP1
Source: Mar Drugs. 2022 Feb 24;20(3):162. doi: 10.3390/md20030162 (PMC8949813; doi:10.3390/md20030162)
Supplement: Supplementary file 1 [file marinedrugs-20-00162-s001.zip › phem_6B-1/struct/tmp/.olex/temp_6.hist]

ccopy_reg
_reconstructor
p1
(cHistory
HistoryTree
p2
c__builtin__
object
p3
NtRp4
(dp5
S'_active_child_node'
p6
I2
sS'name'
p7
Vtemp_6
p8
sS'_full_index'
p9
(dp10
S'8fca9dca014451fd275efa64abbdaba9'
p11
g1
(cHistory
Node
p12
g3
NtRp13
(dp14
S'is_solution'
p15
I00
sg6
I5
sg7
g11
sS'link_table'
p16
(lp17
g4
ag1
(g12
g3
NtRp18
(dp19
g15
I01
sg6
Nsg7
S'57765f0570ed250d07595219676f17f9'
p20
sg16
g17
sS'res'
p21
S'x\xda]\xcf\xbb\n\x830\x14\x06\xe0=\x90w\xf8\xc7\x165$^\x12\x1d\xc5*J\xa3-6\x85\xea\xd2\xa9C\x87\x96\x0e}\x7f\x9ax\xa1 $\x9c?_\xce\x81\xc44F\xe3\xfbx}\xee\x12\xcf7\xce\xe1N\xec\xd7\rJ\x8aRkp\xa6\x04W\x11\x00\xc5\x94\x92\xdc\x86\x94\xc9,\xb3\x12J\x96\x8aL\x02\x19g\x9c\xf3m\xa5d,\xfb\xde\xf6\'\x11s\x8aI\xa35\xc4K\x10b\x95m\xa5D\xe7\xc6 \x10\x94\\\x86\xb6\xb5\x98\x047\x1f\xc1\xe0\xbb\xe8\x8d\x0b;s\xe7\x99\x83\xf1\xdf\xed\xcd7n`\xe2*/P\xa0\xc6\x89\x92k\xd7\x18\xfb\xb0yQb\xfa\xb2\xa2\xa4>\xea\n1%ew\xb0\xdf\xff\x01\xb5"7\xc2'
p22
sS'_children'
p23
(lp24
sS'label'
p25
S'Solution 1'
p26
sS'lst'
p27
NsS'program'
p28
S'Unknown'
p29
sS'wR2'
p30
NsS'hkl'
p31
S'290b469387263b630627c7ed3e3d05a0'
p32
sS'_primary_parent_node'
p33
I0
sS'method'
p34
g29
sS'R1'
p35
Nsbag1
(g12
g3
NtRp36
(dp37
g15
I01
sg6
I3
sg7
S'2d271b29a77a594b5a52aa6340219bdb'
p38
sg16
g17
sg21
S'x\xdau\x95]o[7\x0c\x86\xef\r\xf8?\xf0b\xc0Z4>\x13)\x89\x92\x06\xec\xc2u\x9d%\xab\x13g\x8e\x07\xb4\xb9)\xbc5\xc5\x82&v\x96\xc4\xd8\xfa\xefK\x91:+r\xbc\x011B\xd1z\xf4R\xfc\x90\xd7\xa7\xeb\x05<]\xdf\xdd\x7f\xe0\x0f\x9b\xee\xe1\xfa\x11n\xb6pA/\xf0e\xff\x19\x8fV\xf33X\xde~\x84\xf5\xb7\xbd\xff\xb1\xcb\xf6]\x9e\xcc\x17\xef\xd6\xf0\xb8\xbb\xdd?\xdd\xec\xb6\xffs\xda\n\xc1uH\xf9\x08`\xf5\xf7\xf5\xe6\xb3\xac\x9c\'YMo\xef\xff\xdc\xd4\x95\x0b\xb2Z>\xdc\\o\x9f6z\xd0\xa6Fv\xbf\x7f\xb2\x03\x8eo7\x7f|\x86\x7f\xe0\'\x98\xb8.\xa4\x0c/\x04\xf21\xc0K\xf8\xf4\xb0\xbb\x83\x8b\xcd\xc3\xe3n\xfb\xf8=\xfc\xb5\xdf=\xd5C\x1e\x1b\xb7{\xb8\xdb\xdfn\xe0\xd3n\xbf\xfd\x08\xbf\x7fi\xf1\xfe\x080\xc3\x0c\xcbR\xaf1\x9b/\x16 \xc7%t\xc9\x03@\xeaRb\'F\xee\xb8\x14\xf1\x10w\x19\x0b\x8b\xa7\xd4H\xdd\xa11\x1e]\xcdW+YF\xdf\xfc\xea\xf6\xbd\x11\x9a\x81\x08\xbd\xeb\xd0\x18\x8f\x16\xd3\xf5\x1a&8\x1e]\xbe?;\x03\xfc\x81&\xef\x8e`\xf2\xfe\xa8\x9a\xaf\xae\x9a\xbb\xfa\xea\xda\xdc\x93\xabo\xbb_\xd97\x15P\xf7\xf1t\x0638\x81\xe5x\xf4\xdb\xf9\xe9Z\x82\xb3?\x11\xea.;@Q|\xbd<\x7f\x03\xdf\x9d\x88\xe7\xf4r\r<\x1e\x1d\x9fM/\x80\xc6\xa3\x8b\xc5\xf4\x1cHv,%j\x00_cd/i\xa8F@\x8e\xea\x89\xec\x89\x01\xb1\x86_oR\xcb\x1aK\xd0\xdc\xf9\xac058\x84\xc2j\x10\xfb\x92\xed\xb8p\x003G\x85\x9b\xb2opq\x98\xd5\x902\xd4\x1c\x8ar$\xa2\xe7p\x10\x97\xc2H\n\x87^\x99\xb3\xb7h\xa5q\xa2V\xda9\x1e(\x87\xa4\x05\x96\xda\x07\x85c\x0f\xcbV\x8d6S(\n3\x87\x98\x9e\xc3\xd1aP\x98M\x99\xfb\xb0C\n\xa4\xca\x84dF\xf6\xb2\xf59\x8c\x91\x14\x8eE\xe1\xd4g;\x97\xa4\x86\'\x91\xd6\xb0}te\x10vI\r\xb6l\xe7^\xd9s\xb2R\t\xd2\xc2v\xc1\r\x94\xbd/\n\x07i\xb9\x99\x93\xb3AsK\x89I\x19\xf41\xb2%,\xc7\x01\xec\x8b\xb6.w\x85Uy\xda\x94\x13\'\xef\xec\x14td\xf9\x17\xa5\xe70s\xad\x88\xc0)\xaa\xf2\xeb\xa6\x1c\x13%\xcb\x13#\xb1\x19\xe5@Y[@`\xf2\n\xcf\x1a\x1cb\x8ch!\xe4\x94\xf4\xcetPg\x9fki\x05\xc6\xa2\xf0\x9b\x06\'rI\r/=\xad\x86DM\x83\xb0=r\x83\x93\xc2\xf3>\xec\x12j\xb7U\x98\xbc)Ka\x06M\xe2)\xdb\x9d\x91\x15>\xeea\n\x960FN\xc1\x8c\x9a\xc2\x01\\\xfb\xa2\xc2\xa4\xf0\xcf\xff\xc2\x9c\xb4=#z\x0e\xad\xceq0\x18Tji+lu>ipN\xc5\x92\x1c"\xda)\x8c%\xe6\xe1<\xd7s\x05v\x96\xb0\xd3\x06K\x7f\xa56\xcf\tM\xb9\x84\xc3R\x95\xaa\x1c\xbbb\t\xfb\xa5\xcfv\xc6\x90l\x9e#\'K\xa1\xcbC8i\xb6\xa3v\x98\xc0o\xfb:\xfb\x90U0G\xa1\xacm\x8a\xd4l8\x18\xacp\x9dg\x81\x17}\xc2Bj\x15\x8a\x18\xecU \xe9\xee\x01\xcc\xf5\xd9\x17\x98M\xf9\xacO\x18G{\xba\x10\xd1\xb1\xbda|\xf0\x0cI\x8b)\x1c-a\xe7}\xd8\x19\x932\xd9\xd5\xabVe_\xbb}0\x92\xce\xc2\x8eV\xe7e\x9f0ys\xb8)\x97\xf6<\x10\x0f\xe7\xd91\x19lu\xbehp\xc1\x1a\xe4\xa4\xee\xc8\xd4\x06C\x12?\x1cI\xb2R9\x9b\xaa_\x15F\x11\xe4h\x15\xca\xdaF\xb5T4|\x00\xd9\xd7\xce\x85 C\xa3\xf0\xaa)\xa3<O\n\x13y\xfb\xc5H!\r\xa7*c\xdd#p\x90R\x9d\xbc]\x1c\x83\xfc\x9f\xcb\xef\xd2x\xf4\x15\xdd\xc2\xa6%'
p39
sg23
(lp40
I3
asg25
S'Solution 2'
p41
sg27
Nsg28
VShelXT
p42
sg30
Nsg31
S'f8f31c43f9018490c22e80b4601574ff'
p43
sg33
I0
sg34
VIntrinsic Phasing
p44
sg35
Nsbag1
(g12
g3
NtRp45
(dp46
g15
I00
sg6
I4
sg7
S'3d06f14f624da492bd1cd930105f6edb'
p47
sg16
g17
sg21
S'x\xda\x8dXmO\x1bG\x10\xfe~\xd2\xfd\x87U\xd4\xaa \xb0\xb3\xaf\xb3\xbbU\x89\xe4\x10\x1c\xd3\x18\x8c\x8d\xdb&Q$t\x81s\xb0\xf0\x0b\xb5M\xa1\xff\xbe\xb3ow\x0e9\xa3:D>vw\x9e\x99yf\xf7\xd99\xf2\x8c\xe0gS\xce\xef\xaf\xa0\xbd*\xd7\xe4zU\x16\x9b\xf2\x86|\xfd\x97\\\xf6N\xfa\x1f\xfb-N\x99|\xad\xf3,\xcf\xc6\xa7\xe3~\\{U\xf8\xd5\xd3\x05\xb9\xe0{l?\xfd\xcf\xb3\xd1\xc9\x19\x19\xccn\xc8\xd6\xda\x1d\xab<\xfc\x98\xac\x97\xb3\x87\xcdt\xb9\xd8\xb1j\xc4\x08m3n\x0e\xc9\xe8\xb1,\xee\xf0\x17*\xf8!\xe9\xcc\xeeo\x0b\xf7\x0b\x95\x87d\xb0\x9a\x96\x8bM\xe1Q\n\x17\xd4\xfd\xc3&Xwg\xc5\xf5\x1dy"G\xa4E\xdbR\x1b\xb2\x876BI\xb2O&\xab\xe5\x9c\\\x14\xab\xf5r\xb1\xfe\x85\xfc\xfd\xb0\xdc8\x90u\xb4[\xae\xe6\x0f\xb3\x82L\x96\x0f\x8b\x9a\x8b\xf1\xaf\xe4\x98\x192\xb0yv|\xd2\xef#\x94fT\x0b\xa2\xdbZ\x031m\xb0V\x10\x0em\xc3,\x10K\xc3O\x9e}>\x19\x8d\x88\x12>Z\x1a\xbf\xa4\xffb\x98\x9c\xfb\x97g\xfd\xcexLZ,\xcf.?\x9d\x9d\xe1\x9cj}<l}:\xc4\x87\x83\xcfq\x10G\xdc\xaf~\xb0\xf5\xb9^y\xe0\xc7q\xb1\x1f\xecv\x8e\xc91\xe9\x91A\x9e\xfdq~:v~\xfdO\x9e\x11\xf4\xd2\xbel\x13\x99g\x17\xfd\xce9!\x1c\xfd\xbe\x1d\x9c\xbf#?\xf5\xf2l6]o\xdc\xd4d^\xdc\x13\x9eg\x9d\xe3q\'p\xf1\xdbrV>\xf1v\xf9\xb4Y\x15\xeb7q\xacw7\xbb\\]\x93W?\xb7\xbf|\x89\xbb\xe7\xf6n\xf6*M\xbf~f\x83\xbe\xffz\xdf\x1b\xbb\xbd\x86\xd5\xa4\xee\x93g\xdd?;#\x12>\x9eIk\xf2l\x80\xa4\x10"\xc2\x18\x08\xc3d|\x96\x0c\x98U\xe1Y\x01\xb7\x86\xbbg\xc6\xda\x1e,\x8cS!9x\x0c^aHi\xa5\xe5\xe1\x99\x83\x90\x02\x12\xb6\xe4\x926a(C=\x86\xa80,E\xe7\x11\x03K\x0b`c\x1c\x8as&\x1a0\xa4\x10\xdcc\xc8:\x0e\xb0L\xeah\'\xadb\x11CS\n\x9c5a()<\x86\xaa1\x90\x1c!\xc3\xb3\xe1\xd2\x98\x18\x13\x00fi\x9b0@+\x8f\x01u.\x12\xb821\x0e.\xad\x88\xe3\xcap\x1d\xb8y\x86\xa1\xa8\x94\x1eC\xd7u1\xd6\xf2\x18\x87\xe0\x98k\\\xab\x85\x12\xb6\xa9.\xd2\xd2\xc0\xa9\xa9\xe3\x10\xc0i\xcaKQ\x014\xe5B\xadd\x8dq\xf0\x80a+\x0c\xae\x81\x9a8\xcf\x84R\xc2$N\r\x15MuQ\x06\x02F\xa7\xc2\xd0\xa0T\xaa\'\xd7LS\x9e\xeaE%W\r\x18`5b\x1cS\xfa\x16\xa7"w\x9a\xaa\x8aS\xe0F\xf2\xf4l\x194\xeeSA\x85\xc78\xae0$\x86\x9f\xe65h\xa42\xf2\x81,5\xd6\x16\xf3U\x1e\xe3]\x85\xa19\xb2\x14\xe3\x10\x18\x08\x8fy\x01U\xcd\xfb\xc3\x95\xdcc\x9c\xd4\xb9Xe9K\x18\xb8UR]\x10A\xca\xa68\x18\x0fqtk\x0c.\xc0\xc4\xfd\x01L\xb3*\x0e\xa4W5\xd5\x96\'N\xdfoah]\x9dw\x86\xd5\x10\xd5\xfe\x10\xa21\x17\xc3\x03F\xaf\xc20\x1aO\xaeL\xfc2\xc9\xd3yax\n\xa0\xb1.&`\x9cV\x18`0?\x9a\xf4C+\x1a\xcf0\xe0.\xb5\xcd\x18J{\x8c\xdf\xeb\xba`h:\xedS\x8bEJ\xfaa\x19g\x8d\x1a\x84\xc9x\x8c\x0f\xf5\xfe\x10\x02t\xcaK)\x96\xf2R\xda2\xd6x\xf6\r\x84=\xd6\xaf9\x95\x86B\xd2?\xa9\x95\xe6\x15\xd71\xa6\x1f4HY\x8fqVs\n\n\xb7V\xcc\x85qH\xe7\x05P7u\xa3\x16\xb2X\x97\xf3:\x17\x8d{)\xf2\xa8\xad\xd6&\x9d\x1d\xc1%\xc8\xc6\xb3\x0f\x81\x8fA\xcd)n\tcS\x1c\x0c(T\xf5R\x0c\x1a\xf9\x88q\\T\x18\x96\xa1\xec\xb8\xf9\x96\xd7\x06*S\xcd9R\xda\x18\x87\xa5\xa1\xb6\xc3\x88\xc1\xd07\xc4;\xc0\xd5Sh\x9e4\xder$\xb8I?\xb0;\xf0\x18\xa3*\x0e\xbc\xd8\xa4\x8d\xf1s\xee.\x9b*G\rM\x9c\x1aT\xd2<\xeb}\xe8w\xdd\x95M\xc2\xa5\xfb\x7f:3\xec\xa6\x8e\xc2\x15\xac567+\x87\'\x18\x9e\xeb\xee\x92\xbc!r=\xfd\xb6\xd7]\xee\x13R`\xd7\xe3\xfb.\xecP\xdc\xb2b6\xf3K5\xaa\xefM\xb1)\xa2G\x0c\x0c\x07\xee\x8bU1/7\xe5jMV\xe5d\xba\xc0\xee\xf1a=]|\x8bW;\x0e\xae\xb1\r\x98\xfa\xe6\nc=\xc1\x8e\x03\xbf\xfcd\xdd\x16xw@mx\x96mC\xad&\xae\xe9t\x8ez\xd3o\xb7\x08Bn\xa6\x93I\xb9*\x17\xd7%\xb9w\xcd\xa0\xe7\x1f[CrS\x96\xf7n\xc1-\xf6\x1d\xae\x9a \x18\x8e\xb2\x16&4/\xc8\xac\xfc\xa7\x9c\xc5\xb4\xf3l\x18*\x17\x18V\x82y\xd6\xa9\xab\xa1S}\xec\xef\xb6\xd8v5\x8fu\xc6\r8\xe4[\x96\x9a\xd1p\xff\x01\r\x96\xeeF\xfc\xd1\xd2U\x11-E\xb2d\xbe\xfd\t\xbb]\xaa\xa0hz\x97%n\xd8\xa1\xac}\x82\x00\x11\xcf\x8f\n\xf7\x8b\x8b~\xa7\xa5\xaa-Qh\x8c\xcfS\xa9\xe0\x1b!\x9a-\xc11\x04\xb5\xa5\xa4R\x84h\x9d\xea:\xddSf\x87%\xca\xcdPo\xf9\xd4N\xa3\x1c3* h#vXb\xdf;4[>!0cD\xe0\x18\x19\xd2;,]\x9ev\xcb\'\x84(\xb1\r\xf1>Ai\xf1\x82\xa5\x17\xdf`i\xac\xf1>\xf1\x9a\x83\xe0\xd3uCM\x96N\x12\x87\x8cU\x96\xa8Z,\xe4\x07,p\xbf\xab*\xca\xef>^\xe7i\x9dB\xf8{\xdbD\x1d\xde\x11\xad\xeb\xdf\x87^f\xbe\xdf\xb7\xd8H\xa8\xd0y\xc9]>\x1d\xb7\xfe\xb2\x88>\x95\x10Q\xc7!\xc4\xb0\xab*\xd2G\xabj\x86L`\x86\t\x1d\xa2UB\xbed\t\x95%\xa7R\x87\xfb\xd3\x84|\xa5\xeb\xbc\x1b-\xc1Y\xea\xba\x9e\\\xdb\xd0\x9d\n\x08\xdfj\x97O\xcf\x90\xa9\xcf\nwD#Cx\x99F\x86\xd4K\x96\xb6fH\x0b\xbfo9\x936\x9e:\xfa\x82%\xaf\xf7\x10(\xc6\x82\xc6\x0b\x13\xce\x92}\xc1\xa7\x93@\'n\xe3\xdb\x12\xd5\x1aUv\x1e\xde`\xbf\x96\xb3\xe5#y\xc4\x17\xd9\xe2\xe6&\xbc\x89\x0f\xfc\xdbT4Hv^\xcb\xb7\xa4\xbcA\xc7\x9d\x8c?Sqf\x00\xaf\xa8\xa0\xe1\x01g\xf1\xba\xd8-\xe1n\xf2;\xfd&/\xe9\xb1\x93\xc9\xc3\x061Nvge\xb1 \x97\xb7\xd3\xc9&\xbc\x15\x1c\x92\xb3\xe2\xa9\x1a\xc0\xd0\xda5-\x07\x07\x07d\\|\xc5\xb7\xf0\x15\xe9\xe3\xcb\xa9\x8bf9!#\x1f\xde\x1c_\xd5\xc9\xe9\x16i\xb8\xba\xe6\xe5\xca%z\x143\xdf\x1a\xfe\xb6\xa9\x18K\xa3\x8f\xa3+L\xd8\x0f\x0bjy\x1a~?\x18tq\x90\xb7\xb9\xad\x00|\x98W\xf3\xe2)\x80\x18x6\xe1r;\nyU>\xcb\xc9\xac\xbcv\x01\xaecL\x9e\xfe\xa6i\x1f\x9b+a\x9a\xbc\xa8Kr\xe4\xcaPq\xefX=\xfa\x9e\xd7\x0bG\xfeQ\xbc\xa5\xc2P\xf8\xcbG\xf8\xbb\xc7\x9e\xdc\x0f\xbc\xfe\x07m\xba\x95\x93'
p48
sg23
(lp49
I4
asg25
Nsg27
Nsg28
VShelXL
p50
sg30
Nsg31
S'f8f31c43f9018490c22e80b4601574ff'
p51
sg33
I2
sg34
VLeast Squares
p52
sg35
F0.1077
sbag13
ag1
(g12
g3
NtRp53
(dp54
g15
I00
sg6
I6
sg7
S'a23d628f8200d54e322b0168e6b97959'
p55
sg16
g17
sg21
S'x\xda\x8dX\xfbO\x1bG\x10\xfe\xdd\xd2\xfd\x0f\xab\xa8UA\xd8\xce\xbef\x1fU\x89\xe4\x10\x1c\xd3\x18\x0c\xc6m\x93(\x12\xba\xc0\x19,\xfc\xa0\xb6)\xf4\xbf\xef\xec\xeb\xce!wQ\t\x91\xcf\xbb;\xdf\xce|3\xfb\xed\x1cY\x8b\xe0\xcf\xb6X<\\\xa9\xee\xba\xd8\x90\xebu\x91o\x8b\x1b\xf2\xf5_r98\x1e~\x1cv8e\xf2\xb5\xceZYkr2\x19\xc6\xb5W\xb9_=[\x92s\xbe\xc7\xf6\xd3\xff\xac5>>%\xa3\xf9\r\xd9Y\xdb\xb0\xca\xc3O\xc8f5\x7f\xdc\xceV\xcb\x86UcFh\x97q\xd3&\xe3\xa7"\xbf\xc7/T\xf06\xe9\xcd\x1f\xeer\xf7\x85\xca6\x19\xadg\xc5r\x9b{\x94\xdc9\xf5\xf0\xb8\r\xd6\xfdy~}O\x9e\xc9!\xe9\xd0\xae\xd4\x86\xec\xa1\x8d\x00I\xf6\xc9t\xbdZ\x90\xf3|\xbdY-7\xbf\x90\xbf\x1fW[\x07\xb2\x89v\xab\xf5\xe2q\x9e\x93\xe9\xeaqYq1\xf9\x95\x1c1CF6k\x1d\x1d\x0f\x87\x08\xa5\x19\xd5\x82\xe8\xae\xd6\x8a\x98\xae\xb2V\x10\xae\xba\x86YE,\r\xbfY\xeb\xf3\xf1xL@xoi\xfc\x90\xfe\x83ap\xee_\xd6\x1a\xf6&\x13\xd2aY\xeb\xf2\xd3\xe9)\xceA\xe7c\xbb\xf3\xa9\x8d\x0f\x07\x9f\xe3 \x8e\xb8\xaf~\xb0\xf3\xb9Zy\xe0\xc7q\xb1\x1f\xec\xf7\x8e\xc8\x11\x19\x90Q\xd6\xfa\xe3\xecd\xe2\xf6\xf5\xbfY\x8b\xe0.\xdd\xcb.\x91Y\xeb|\xd8;#\x84\xe3\xbeoGg\xef\xc8O\x83\xac5\x9fm\xb6nj\xba\xc8\x1f\x08\xcfZ\xbd\xa3I/p\xf1\xdbj^<\xf3n\xf1\xbc]\xe7\x9b7qlp?\xbf\\_\x93W?w\xbf|\x89\xd5sw?\x7f\x95\xa6_\xbf\xb0\xc1\xbd\xffz?\x98\xb8Z\xc3lR\xf7\x93\xb5\xfa\x7f\xf6\xc6$\xfc8&\x19\xc3"\x1b!)\x84\x880\xa6\x84a\xa0\xc2\xb3d\x8a\x01\x0f\xcf\xa0\xb85\xd6=3\xd6\xf5`a\x9c\n\xc9\x03\x06/1\xa4\xb4\xd2F;\xae\x04\xc2$l\xc9%\xd4a\x80\x01\x8f!J\x0cK\x99\xe2\x11\x03S\xab\x12\x1e\x00\xe7\\\xd5`H!\x8c\xc7\x90\x95\x1f\xca2\x1d\x9fAZ\xd06\xc6M)\x06V\x87\x01\x92z\x0c\xa80\x90\x9c\xe03\xed\x1a.\x8d\x8a\x18JIp\xb4}\x8f\xa1\xb4\xf2\x18\xaa\x8aE*.\xe2<pi5\x8b\xcf\x86k)k0\x80J\xeb1t\x95\x17c1\x80\xf0,\xb8\x10"\xc5"@\x98Z>,\xe5\x1e\xc3T~\x08\xf4#\xda\xa1\xf7\x98\x98\x14\x0b\xc5\xa9Z?x\x88\xc5\x96\x18\\+j"\x06\x13\x98\r\x9585T\xd6\xf1\x01F\x85\xdc\xf6J\x0c\xad\x00\xb4LxL)H\xf9\xa2\xb26\xb7\xca\x1a\x8c\xe5\x88\xd2\xb78\x15\xb9\xd3\x14SZ\xd6\xa6\x81\xf2\xd92\xa8\xf3Cpk=\xc6Q\x89!\x01\x04\xa7\xc9\'\xadY\xf4Iq*i}\x9d*\xea1\xde\x95\x18\x9a#K\x91\x03\x9c\xe62\xd5:\x05\x08v/08f\xccc\x1cW\xb1X\xb0\xa9\xd6\x05pP\tCZ[[\x1f\x82\xb93\x87\x18\xfd\n\x83\x0b\xa5L\xb4c\x9a\x01-\x9f)\xd4q\xca\xad\x0e\xb1\xbc\xdf\xc1\xd0&\xc5\x02L*Q\xd5G\xac\xb7\x97\x18\x863\x8f1(1\x8c\xc6\xbaK\xfa\x81 \x0c\x92\x1fV\x82\xa9\x8b\x05\x05\xc7c\x9c\x94\x18\xca0.S}(\r%\xa7V2+j1@z\x8c\xdf\xab\xbc\x18N\xb5J\xfa\xc1\xa9HqY\xc6\x03\xd7\xdf\xd5\x87\x0e\xf5\xf1\xa1\xaa\x0f!\xb0Rc\\\x00LC\xaa=\xcbX\x1d\x1fN\x1e<\xc6\xb0\xe2T\x1a\n)/R#\xa9%\xd7\x14j1@\t\x8fqZq\xaa\xf0\x8cG\x0c\xc6\xb8J:\xa0P7k5Y2wn\x11\xe3\xac\x8aE\xe3E\x99\xb8\xb1\x1a#\x88~\x08,Y\xa8=\xfb`<\xc6\xa8\xe2\x14\x0fh\xd2?\xbc:\xf00\x94\xf9\x82z=5<\xd4\xd8y\x89aQ4\xac\xf3\xbf\xe3\xb5\x01\x0fq:s\x8c\x19]\xe7\x87\xa5\xe1\xbc\\D\x0c\x86{+V\x9e}+\x0c$N-\xd7PW\x1f\xca\x88\x90\x97q\xe9\x07\xb3 d\xe4\x913k\x8d*c\xd4Pwn\r*z\xd6\x1a|\x18\xf6\xdd\x95M\xc2\xa5\xfb\x7f:3\xec\xa6\x0e\xc3\x15\x8c\xbd\xd0t\xb5vx\x82a}\xf7W\xe4\r\x91\x9b\xd9\xed^\x7f\xb5OH\x8e]\x8f\xef\xbb\x18\xf7\xcb\xf2\xf9\xdc/\xd5\xa8\xbe7\xf96\x8f;\xa2c8\xf0\x90\xaf\xf3E\xb1-\xd6\x1b\xb2.\xa6\xb3%v\x8f\x8f\x9b\xd9\xf26^\xed8\xb8\xc16`\xe6\x9b+\xf4\xf5\x18;\x0e\xfc\xf0\x93U[\xe0\xb7S\xd4\x84g\x89=\x14f\xd15\x9dn\xa3\xc1\xec\xf6\x0eA\xc8\xcdl:-\xd6\xc5\xf2\xba \x0f\xae\x19\xf4\xfcC\x9b\x90\x9b\xa2xp\x0b\xee\xb0\xefp\xd9TB\xe0(\xeb`@\x8b\x9c\xcc\x8b\x7f\x8ay\x0c;k]\x84\xcc\x05\x86\xc1\xd5!\xb2N\x99\x08\xaa\x8f\xfd\xdd\x0e\xdb.\xe7)\xcfh\xc9w,\x1d\x15\xfe\xfe\x03\x1b,\xb9\xac\xb3t{\xa0\xa5H\x96\xb8\xc0Z\x1b\xaa\xddi\x89S4\xddd\x89\x05{!\xab=\x15\xde\x99\xf1\xfc\xc8p\xbf\xb8\x9b\xbc\xd1\x12*K\x14\x1a\xe3\xe3\x04\xa0A\t\\\xffQg\xa9\xb0\xb0.Te)\xf1\x1a\x0c\xde\n\x13t\x0fL\x83%J\xc5\x85\xde\xd9\xd3\xdfa\x8e\x19\x08\xdej#\x1a,\xf1B\xbd0;{*\xd7\xe5\xa0\xd6\x08\xc6"C\xba\xc1\xd2\xc5iw\xf6T\xc1Ka\xb9\xcf\'\xcaS\xc3\x9e`]%\xd0\xd2\xd2\xf8S\x87{ck\x13\xf6t*\xddl\xc9JKT-\x11\xe2\x0b\xd9\xd1\xd4\xd5T\xad\xa5\xaf>^\xc5i\x95\x8e\xf7\xb6\x8a:\xdc\xe4\xadt\x96b\xb7n\xfd\x9eB\x04K\xed\xfb\xa7ZK\xc7\x90o&\xe2\x9eXvQ\xc7c\xbcMY\x91\xde[\xa8\x182V\x87NK\x87\xfa\xf5>4[\xaa\xd2\x12\xdb\x92p\xcaT\xe0\x18\x1b\xcd\x86\xba\x95\xae\xfa\x98\xae\xf2\xc9M\xa8W#t\xf8\x84\x86\xb3"]\xf5\xb9\xc3\x9b\xce\n\x0f\'Z\xd0p\xc2\x91!\xf8\x91\xa5\xad,\x81\xea\xa0\xd4\xb1\xe2\xb5m\xb2tu\xcb\xab\x1a\x92\xd8N\x05\r\x976\x9eW\xdal\xe9$\xd0\x89\xdb\xe4\xae@\xb5F\x95]\x847\xd8\xaf\xc5|\xf5D\x9e\xf0E6\xbf\xb9\to\xe2#\xff6\x15\r\x92\x9d\xd7\xf2\x1d)\xaf\xd1q\'\xe3/T\x9c\x19\xc5u\xd4\xf0\x80\xb3|\x9d7K\xb8\x9b\xfcF\xbf\xc9\x8f\xf4\xd8\xc9d\xbbF\x8c\x93\xddi\x91/\xc9\xe5\xddl\xba%\xb4MN\xf3\xe7\xf8\xc5\xdd\xbfTt+N\x0e\x0e\x0e\xc8$\xff\x8a\xaf\xe0k2\xc47S\xe7\xcajJ\xc6\xde\xb7\x05\xbe\xa7\x93\x93\x1d\xc6puE\xca\x95\x8b\xf20\x86\xbd3|\xbb-\xe9J\xa3O\xe3+\x8c\xd6\x0f\x0b|\xebH\xc3\xefG\xa3>\x0e\xf2.\xb7,\x8dy?\xaf\x16y\xfcS\x02z\xfbb\xc6Ev\xe8\xde\xe4\xe3\x86\xc5t^\\;\xef6\xd1!O|\xdd\xb4w\xcc%/M\x9eW\xc98t\t(Yw|\x1e~\xcb\xe8\xb9\xa3\xfd0\xdeOa(\xfc\xcd#\xfc\xc5cO\xee\x07R\xff\x03\xa5\xbd\x94\xe6'
p56
sg23
(lp57
I6
asg25
Nsg27
Nsg28
VShelXL
p58
sg30
Nsg31
S'f8f31c43f9018490c22e80b4601574ff'
p59
sg33
I4
sg34
VLeast Squares
p60
sg35
F0.10780000000000001
sbag1
(g12
g3
NtRp61
(dp62
g15
I00
sg6
I7
sg7
S'ba36a610a6cbf36526993947d68c5511'
p63
sg16
g17
sg21
S'x\xda\x8dX\xfbO\x1bG\x10\xfe\xfd\xa4\xfb\x1fVQ\xab\x82\xb0\x9d}\xcd>\xaa\x12\x89\x12\x1c\xd3\x18\x0c\xc6m\x93(\x12\xba\xc0\x19,\xfc\xa0\xb6)\xf4\xbf\xef\xec\xeb\xceI\xef\xa2\x12"\xafww\xbe\x9d\xf9f\xf6\xdb]\xf2\x8c\xe0\xcf\xb6\\<^\xab\xde\xba\xdc\x90\x9buYl\xcb[\xf2\xe5\x1fr58\x19~\x18v9e\xf2\xb5\xce\xb3<\x9b\x9cN\x86q\xeeu\xe1g\xcf\x96\xe4\x82\xef\xb1\xfd\xf4?\xcf\xc6\'gd4\xbf%;s[fy\xf8\t\xd9\xac\xe6O\xdb\xd9j\xd92k\xcc\x08\xed1n:d\xfc\\\x16\x0f\xf8\x85\n\xde!G\xf3\xc7\xfb\xc2}\xa1\xb2CF\xebY\xb9\xdc\x16\x1e\xa5pN=>m\x83u\x7f^\xdc<\x90\x17rH\xba\xb4\'\xb5!{h#@\x92}2]\xaf\x16\xe4\xa2XoV\xcb\xcdO\xe4\xaf\xa7\xd5\xd6\x81l\xa2\xddj\xbdx\x9a\x17d\xbazZ\xd6\\L~&\xc7\xcc\x90\x91\xcd\xb3\xe3\x93\xe1\x10\xa14\xa3Z\x10\xdd\xd3Z\x11\xd3S\xd6\n\xc2U\xcf0\xab\x88\xa5\xe17\xcf>\x9d\x8c\xc7\x04\x84\xf7\x96\xc6\x0f\xe9?\x18\x06\xe7\xfe\xe5\xd9\xf0h2!]\x96gW\x1f\xcf\xcep\x0c\xba\x1f:\xdd\x8f\x1dl\x1c|\x8a\x9d\xd8\xe3\xbe\xfa\xce\xee\xa7z\xe6\x81\xef\xc7\xc9\xbe\xb3\x7ftL\x8e\xc9\x80\x8c\xf2\xec\xf7\xf3\xd3\x89[\xd7\xff\xe6\x19\xc1UzW="\xf3\xecbxtN\x08\xc7u\x7f\x1d\x9d\xbf%?\x0c\xf2l>\xdbl\xdd\xd0tQ<\x12\x9egG\xc7\x93\xa3\xc0\xc5/\xaby\xf9\xc2{\xe5\xcbv]l\xde\xc4\xbe\xc1\xc3\xfcj}C^\xfd\xd8\xfb\xfc9V\xcf\xfd\xc3\xfcU\x1a~\xfd\x8d\r\xae\xfd\xe7\xbb\xc1\xc4\xd5\x1af\x93\xba\x9f<\xeb\xffq4&\xe1\xc71\xc9\x98\xc9\xb3\x11\x92B\x88\x08}J\x18\x06:\xb4%S\x0cXh\x83\xe2\xd6X\xd7f\xac\xe7\xc1B?\x15\x92k\x8f\xc1+\x0c)\xad\xb4<\xb4\xb9\x12\x08\x93\xb0%\x97\xd0\x84\x01\x06<\x86\xa80,e\x8aG\x0cL\xadJx\x00\x9cs\xd5\x80!\x85\x08\xb1\xc8\xda\x0fe\x99\x8em\x90\x16\xb4\x8dqS\x8a\x815a\x80\xa4\x1e\x03j\x0c$GF\xff\r\x97FE\x0c\xa5$P\xd6\x84\xa1\xb4\xf2\x18\xaa\x8eE*.\xe28piuj\x1b\xae\xa5l\xc0\x00*\xad\xc7\xd0u^\x8c\xb5)/\x82\x0b!\xe3\\-@\x98F>,\xe5\x1e\xc3\xd4~\x08\xf4#\xfa\x8f\xdec6R,\xd4\nh\xf4\x83\x87Xl\x85\xc1\xb5\xa2&b0\x81\xd9P\x89SCe\x13\x1f`T\xc8\xedQ\x85\xa1\x15\x80\x96\t\x8f)\xc5S\xbe\xa8l\xcc\xad\xb2\x06c9\xa6\xf4W\x1c\x8a\xdci\x8a)\xadj\xd3@\xd5\xb6\x0chS\x8dqk=\xc6q\x85!\x01\x04O<*\xadY\xe2\x83SI\x9b\xebT1\x8f\xf1\xb6\xc2\xd0\x1cY\x8a\x1c\xe00\x971G\x8a\x02\xd0&?8f\xccc\x9c\xd4\xb1X\xb0\xa9\xd6\x05pPi\xbfHk\x1b\xebC0\xb7\xe7\x10\xa3_cp\xa1\x94\x89vLW\xfb\x16\xdb\x14\x9a8\xe5X\x86\x1e\xe3\xdd\x0e\x866)\x16\xc0\xaa\x17u}\x08\xd1\xb4\xf7\xb9\xe1\x81\x8fA\x85a4\xd6\x9dJ\xfc2\x19\xf6\x99\xf3\xc3J0M\xb1\xa0\xe0x\x8c\xd3\nC\x19\xc6e\xaa\x0f\xa5\xa1\xe2\xd4JfE#\x06H\x8f\xf1[\x9d\x17\xc3\xa9VI?8\x15).\xcbx\xe0\xfa?\xf5\xa1C}\xbc\xaf\xebC\x08\x05\xd1\x0f\x03\xc0\xb4N\xb5g\x19k\xe2\xc3\xc9\x83\xc7\x18\xd6\x9cJC!\xe5Ej\xa9j\xae)4b\x80\x12\x1e\xe3\xac\xe6T\xe1\x1e\x8f\x18\x8cqU\xe1\xa1n6j\xb2dn\xdf"\xc6y\x1d\x8b\xc6\x832qc\xb5\xae\xf4Tp\xa9\x9a\xf7>\x84\x1a\x1b\xd5\x9c\xe2\x06M\xda\x85G\x07T~\xe0\x91\xd1\xac\xa7\x86\x87\x1a\xbb\xa80,\x8a\x86uv]\xaf\r4\xf1\xab8\x9eE\xba\xc9\x0fK\xc3~\xb9\x8c\x18\x0c\xd7VL\x9a\x94Oa\xa0\xca-\xd7\xd0T\x1f\xca\xc8\xe0\xc7\xb8\xf2\x83Y\x10I\xd79\xb3\xd6\xc8*F\xdd\xa8\x1f\x06\x15=\xcf\x06\xef\x87}wd\x93p\xe8\xfe\x9f\x9b\x19\xde\xa6\x0e\xc3\x11\x8cw\xa1\xe9j\xed\xf0\x04\xc3\xfa\xee\xaf\xc8\x1b"7\xb3\xbb\xbd\xfej\x9f\x90\x02o=\xfe\xde\x852\xe4\xa6\x15\xf3\xb9\x9f\xaaQ}o\x8bm\x11WD\xc7\xb0\xe3\xb1X\x17\x8br[\xae7d]NgK\xbc=>mf\xcb\xbbx\xb4c\xe7\x06\xaf\x013\x7f\xb9B_O\xf0\xc6\x81\x1f~\xb0\xbe\x16\xf8\xe5\x145\xa1-\xf1\x0e\xc5$q\x97N\xb7\xd0`vw\x8f \xe4v6\x9d\x96\xebryS\x92Gw\x19\xf4\xfcC\x87\x90\xdb\xb2|t\x13\xee\xf1\xde\xe1\xb2\x89\xa7;\xf6\xb2.\x06\xb4(\xc8\xbc\xfc\xbb\x9c\xc7\xb0\xf3\xec2d.0\x0c\xae\x0e\x91u\xcaDP}\xbc\xdf\xed\xb0\xedr\x9e\xf2\x8c\x96|\xc7\xd2Q\xe1\xcf?\xb0\xc1\x92\xcb&K\xb7\x06Z\x8ad\x89\x13\xac\xb5\xa1\xda]\xce\x9d\xa2\xe96K,\x94KY\xaf\xa9\x84;\x9d\xfc\xfe\x91\xe1|q\'y\xab%\xd4\x96(4\xc6\xc7\t@\x83\x12\xb8\xfbG\x93\xa5\xc2\xc2\xbaT\xb5\xa5\xa4\x92\x07o\x85\t\xba\x07\xa6\xc5\x12\xa5\xe2R\xef\xac\xa9\x99\x0c\xcc@\xf0V\x1b\xd1b\x89\x07\xea\xa5\xd9YS\xb9\x9b\x19j\x8d`,2\xa4[,]\x9cvgM\x15\xbc\x14\x96\xfb|*\xd0-k\x82u\x95@+Kc\x8d\xcf\x06\x1es\x10\xd6t*\xddn\xc9*KT-\x11\xe2\x0b\xd9\xd1\xd4\xd5T\xa3\xa5\xaf>^\xc7i\x95\x8e\xe7\xb6\x8a:\xdc\xe6\xadt\x96b\xb7n\xfd\x9aB\x04K-d\xdb\x9a\x8e!\x97\x88\xb4&\x96]\xd4\xf1\x18o[V\xa4\xf7\x16j\x86\x8c\xd5\xe1\xa6\xa5C\xfdz\x1f\xda-Ue\x89\xd7\x92\xb0\xcbT\xe0\x18/\x9a-u+]\xf51]\xe7\x93\x9bP\xafF\xe8\xf0\t-{E\xba\xeas\x9b7\xed\x15\x1ev\xb4\xa0a\x87#C\xf0=K[[\x02\xd5A\xa9c\xc5k\xdbf\xe9\xea\x96\xd75$\xb5\x80\xa0\xe1\xd2\xc6\xfdJ\xdb-\x9d\x04:q\x9b\xdc\x97\xa8\xd6\xa8\xb2\x8b\xf0\x82\xfdR\xceW\xcf\xe4\x19\x1f\xb2\xc5\xedmx\x89\x8f\xfck*\x1a$;\xaf\xe5;R\xde\xa0\xe3N\xc6\xbfQqf\x14\xd7Q\xc3\x03\xce\xf2u\xd1.\xe1n\xf0+\xfd&\xdf\xd3c\'\x93\x9d\x061Nvge\xb1$W\xf7\xb3\xe9\x96\xd0\x0e9+^\xd2\x17\xf7\x16\xee\xd5\x94\x1c\x1c\x1c\x90I\xf1\x05_\xe0k2\xc4\x87\xa9\xf3d5%c\xef\xda\x02\x9f\xe9\xe4t\x870\x9c]sr\xed\x82<\x8cQ\xeft\xdfm+\xb6R\xef\xf3\xf8\x1a\x83\xf5\xdd\x02\x1f\x1d\xa9\xfb\xddh\xd4\xc7N\xde\xe3\x96\xa5>\xef\xe6\xf5\xa2x\xf1\xb3\xd1\xd9o\x06\\\\\x87\xee\x1d\x1f\xd7+\xa7\xf3\xf2\xc69\xb7\x89\xfex\xda\x9b\x86\xbd_.ui\xf0\xa2N\xc5\xa1\xa3\xbf\xe2\xdc\xb1y\xf85\x9f\x17\x8e\xf4\xc3x:\x85\xae\xf0\x17\x8f\xf0\xf7\x8e=\xb9\x1f8\xfd\x17\xe5o\x94w'
p64
sg23
(lp65
I7
asg25
Nsg27
Nsg28
VShelXL
p66
sg30
Nsg31
S'f8f31c43f9018490c22e80b4601574ff'
p67
sg33
I5
sg34
VLeast Squares
p68
sg35
F0.10780000000000001
sbag1
(g12
g3
NtRp69
(dp70
g15
I00
sg6
I8
sg7
S'7c7e1dc927c960f809280dd39da8d634'
p71
sg16
g17
sg21
S'x\xda\x8dX\xfbO\x1bG\x10\xfe\xfd\xa4\xfb\x1fVQ\xab\x82\xc0\xce\xbef\x1fU\x89\xe4\x12\x1c\xd3\x18\x0c\xc6m\x93(\x12\xba\xc0\x19,\xfc\xa0\xb6)\xf4\xbf\xef\xec\xeb\xceI\xef\xa2\x12"\x9fww\xbe\x9d\xf9f\xf6\xdb9\xf2\x8c\xe0\xcf\xb6\\<^\xab\xee\xba\xdc\x90\x9buYl\xcb[\xf2\xe5\x1fr58\x19~\x18v8e\xf2\xb5\xce\xb3<\x9b\x9cN\x86q\xedu\xe1W\xcf\x96\xe4\x82\xef\xb1\xfd\xf4?\xcf\xc6\'gd4\xbf%;k[Vy\xf8\t\xd9\xac\xe6O\xdb\xd9j\xd9\xb2j\xcc\x08\xed2n\x0e\xc9\xf8\xb9,\x1e\xf0\x0b\x15\xfc\x90\xf4\xe6\x8f\xf7\x85\xfbB\xe5!\x19\xadg\xe5r[x\x94\xc29\xf5\xf8\xb4\r\xd6\xfdyq\xf3@^\xc8\x11\xe9\xd0\xae\xd4\x86\xec\xa1\x8d\x00I\xf6\xc9t\xbdZ\x90\x8bb\xbdY-7?\x91\xbf\x9eV[\x07\xb2\x89v\xab\xf5\xe2i^\x90\xe9\xeaiYs1\xf9\x99\x1c3CF6\xcf\x8eO\x86C\x84\xd2\x8cjAtWkELWY+\x08W]\xc3\xac"\x96\x86\xdf<\xfbt2\x1e\x13\x10\xde[\x1a?\xa4\xff`\x18\x9c\xfb\x97g\xc3\xdedB:,\xcf\xae>\x9e\x9d\xe1\x1ct>\x1cv>\x1e\xe2\xc3\xc1\xa78\x88#\xee\xab\x1f\xec|\xaaW\x1e\xf8q\\\xec\x07\xfb\xbdcrL\x06d\x94g\xbf\x9f\x9fN\xdc\xbe\xfe7\xcf\x08\xee\xd2\xbd\xea\x12\x99g\x17\xc3\xde9!\x1c\xf7\xfdut\xfe\x96\xfc0\xc8\xb3\xf9l\xb3uS\xd3E\xf1Hx\x9e\xf5\x8e\'\xbd\xc0\xc5/\xaby\xf9\xc2\xbb\xe5\xcbv]l\xde\xc4\xb1\xc1\xc3\xfcj}C^\xfd\xd8\xfd\xfc9V\xcf\xfd\xc3\xfcU\x9a~\xfd\x8d\r\xee\xfd\xe7\xbb\xc1\xc4\xd5\x1af\x93\xba\x9f<\xeb\xff\xd1\x1b\x93\xf0\xe3\x98d\xcc\xe4\xd9\x08I!D\x841%\x0c\x03\x1d\x9e%S\x0cXx\x06\xc5\xad\xb1\xee\x99\xb1\xae\x07\x0b\xe3TH\xae=\x06\xaf0\xa4\xb4\xd2\xf2\xf0\xcc\x95@\x98\x84-\xb9\x84&\x0c0\xe01D\x85a)S<b`jU\xc2\x03\xe0\x9c\xab\x06\x0c)D\x88E\xd6~(\xcbt|\x06iA\xdb\x187\xa5\x18X\x13\x06H\xea1\xa0\xc6@rd\xf4\xdfpiT\xc4PJ\x02eM\x18J+\x8f\xa1\xeaX\xa4\xe2"\xce\x03\x97V\xa7g\xc3\xb5\x94\r\x18@\xa5\xf5\x18\xba\xce\x8b\xb16\xe5Ep!d\\\xab\x05\x08\xd3\xc8\x87\xa5\xdcc\x98\xda\x0f\x81~D\xff\xd1{\xccF\x8a\x85Z\x01\x8d~\xf0\x10\x8b\xad0\xb8V\xd4D\x0c&0\x1b*qj\xa8l\xe2\x03\x8c\n\xb9\xedU\x18Z\x01h\x99\xf0\x98R<\xe5\x8b\xca\xc6\xdc*k0\x96cJ\x7f\xc5\xa9\xc8\x9d\xa6\x98\xd2\xaa6\x8dJ\x9cb\xce\x816\xd5\x18\xb7\xd6c\x1cW\x18\x12@\xf0\xc4\xa3\xd2\x9a%>8\x95\xb4\xb9N\x15\xf3\x18o+\x0c\xcd\x91\xa5\xc8\x01Nc\x85D\x0c\n@\x9b\xfc\xe0\x981\x8fqR\xc7b\xc1r\x9608\xa8t^\xa4\xb5\x8d\xf5!\x98;s\x88\xd1\xaf1\xb8P*\xed\xcdtun\xf1\x99B\x13\xa7\x1c\xcb\xd0c\xbc\xdb\xc1\xd0&\xc5\x02X\xf5\xa2\xae\x0f!\x9a\xce>7<\xf01\xa80\x8c\xc6\xbaS\x89_&\xc39s~X\t\xa6)\x16\x14\x1c\x8fqZa(\xc3\xb8L\xf5\xa14\xc8X\xf7\xcaJfE#\x06H\x8f\xf1[\x9d\x17\xc3\xa9VI?8\x15).\xcbx\xd0\x95\xff\xd4\x87\x0e\xf5\xf1\xbe\xae\x0f!\x14D?\x0c\x00\xd3:\xd5\x9ee\xac\x89\x0f\'\x0f\x1ecXs*\r\x85\x94\x17\xa9\xa5\xaa\xb9\xa6\xd0\x88\x01Jx\x8c\xb3\x9aS\x85g<b0\xc6U\x85\x87\xba\xd9\xa8\xc9\x92\xb9s\x8b\x18\xe7u,\x1a/\xca\xc4\x8d\xd5\xba\xd2S\xc1\xa5j>\xfb\x10jlTs\x8a\x074i\x17^\x1dP\xf9\x81WF\xb3\x9e\x1a\x1ej\xec\xa2\xc2\xb0(\x1a\xd6\xd9u\xbc6\xd0\xc4\xaf\xe2x\x175\xd5)X\x1a\xce\xcbe\xc4`\xb8\xb7b\xe9\x9c\x81\x15\x06\xaa\xdcr\rM\xf5\xa1\x8c\x0c~\x8c+?\x98\x05\x91t\x9d3k\x8d\xacb\xd4\x8d\xfaaP\xd1\xf3l\xf0~\xd8wW6\t\x97\xee\xff\xe9\xcc\xb0\x9b:\nW0\xf6B\xd3\xd5\xda\xe1\t\x86\xf5\xdd_\x917Dnfw{\xfd\xd5>!\x05v=\xbe\xefB\x19r\xcb\x8a\xf9\xdc/\xd5\xa8\xbe\xb7\xc5\xb6\x88;\xa2c8\xf0X\xac\x8bE\xb9-\xd7\x1b\xb2.\xa7\xb3%v\x8fO\x9b\xd9\xf2.^\xed8\xb8\xc16`\xe6\x9b+\xf4\xf5\x04;\x0e\xfc\xf0\x93u[\xe0\xb7S\xd4\x84g\x89=\x14\xde\x08\xae\xe9t\x1b\rfw\xf7\x08Bng\xd3i\xb9.\x977%yt\xcd\xa0\xe7\x1f\x1b@r[\x96\x8fn\xc1=\xf6\x1d.\x9bx\xbb\xe3(\xeb`@\x8b\x82\xcc\xcb\xbf\xcby\x0c;\xcf.C\xe6\x02\xc3\xe0\xea\x10Y\xa7L\x04\xd5\xc7\xfen\x87m\x97\xf3\x94g\xb4\xe4;\x96\x8e\n\x7f\xff\x81\r\x96\\6Y\xba=\xd0R$K\\`\xad\r\xd5\xeer\xee\x14M\xb7Yb\xa1\\\xcazO%\xdc\xed\xe4\xcf\x8f\x0c\xf7\x8b\xbb\xc9[-\xa1\xb6D\xa11>N\x00\x1a\x94\xc0\xf5\x1fM\x96\n\x0b\xebR\xd5\x96\x92J\x1e\xbc\x15&\xe8\x1e\x98\x16K\x94\x8aK\xbd\xb3\xa7f20\x03\xc1[mD\x8b%^\xa8\x97fgO\xe5:3\xd4\x1a\xc1XdH\xb7X\xba8\xed\xce\x9e*x),\xf7\xf9T\xa0[\xf6\x04\xeb*\x81V\x96\xc6\x1a\x9f\r\xbc\xe6 \xec\xe9T\xba\xdd\x92U\x96\xa8Z"\xc4\x17\xb2\xa3\xa9\xab\xa9FK_}\xbc\x8e\xd3*\x1d\xefm\x15u\xb8\xcd[\xe9,\xc5n\xdd\xfa=\x85\x08\x96Z\xc8\xb6=\x1dC.\x11iO,\xbb\xa8\xe31\xde\xb6\xacH\xef-\xd4\x0c\x19\xabC\xa7\xa5C\xfdz\x1f\xda-Ue\x89mI8e*p\x8c\x8dfK\xddJW}L\xd7\xf9\xe4&\xd4\xab\x11:|B\xcbY\x91\xae\xfa\xdc\xe1Mg\x85\x87\x13-h8\xe1\xc8\x10|\xcf\xd2\xd6\x96@uP\xeaX\xf1\xda\xb6Y\xba\xba\xe5u\rI- h\xb8\xb4\xf1\xbc\xd2vK\'\x81N\xdc&\xf7%\xaa5\xaa\xec"\xbc\xc1~)\xe7\xabg\xf2\x8c/\xb2\xc5\xedmx\x13\x1f\xf9\xb7\xa9h\x90\xec\xbc\x96\xefHy\x83\x8e;\x19\xffF\xc5\xf1b\xe3:jx\xc0Y\xbe.\xda%\xdcM~\xa5\xdf\xe4{z\xecd\xf2\xb0A\x8c\x93\xddYY,\xc9\xd5\xfdl\xba%\xf4\x90\x9c\x15/\xe9\x8b{\x17\xee\xd6\x94\x1c\x1c\x1c\x90I\xf1\x05\xdf\xc0\xd7d\x88/\xa6\xce\x93\xd5\x94\x8c\xbdk\x0b|M\'\xa7;\x84\xe1\xea\x9a\x93k\x17\xe4Q\x8czg\xf8n[\xb1\x95F\x9f\xc7\xd7\x18\xac\x1f\x16\xf8\xd2\x91\x86\xdf\x8dF}\x1c\xe4]nY\x1a\xf3n^/\x8a\x17\xbf\x1a\x9d\xfdf\xc2\xc5u\xe4\xde\xe3\xe3~\xe5t^\xde8\xe76\xd1\x1fO{\xd3\xb4\xf7\xcb\xa5.M^\xd4\xa98r\xf4W\x9c;6\x8f\xbe\xe6\xf3\xc2\x91~\x14o\xa70\x14\xfe\xe2\x11\xfe\xde\xb1\'\xf7\x03\xa7\xff\x02x\x86\x94n'
p72
sg23
(lp73
I8
asg25
Nsg27
Nsg28
VShelXL
p74
sg30
Nsg31
S'f8f31c43f9018490c22e80b4601574ff'
p75
sg33
I6
sg34
VLeast Squares
p76
sg35
F0.10780000000000001
sbag1
(g12
g3
NtRp77
(dp78
g15
I00
sg6
I9
sg7
S'6d445270893c1c489300704c09b0389a'
p79
sg16
g17
sg21
S'x\xda\x8dX\xfbO\x1bG\x10\xfe\xfd\xa4\xfb\x1fVQ\xab\x82\xc0\xce\xbef\x1fU\x89\xe4\x12\x1c\xd3\x18\x0c\xc6m\x93(\x12\xba\xc0\x19,\xfc\xa0\xb6)\xf4\xbf\xef\xec\xeb\xceI\xef\xa2\x12"\x9fww\xbe\x9d\xf9f\xf6\xdb9\xf2\x8c\xe0\xcf\xb6\\<^\xab\xee\xba\xdc\x90\x9buYl\xcb[\xf2\xe5\x1fr58\x19~\x18v8e\xf2\xb5\xce\xb3<\x9b\x9cN\x86q\xedu\xe1W\xcf\x96\xe4\x82\xef\xb1\xfd\xf4?\xcf\xc6\'gd4\xbf%;k[Vy\xf8\t\xd9\xac\xe6O\xdb\xd9j\xd9\xb2j\xcc\x08\xed2n\x0e\xc9\xf8\xb9,\x1e\xf0\x0b\x15\xfc\x90\xf4\xe6\x8f\xf7\x85\xfbB\xe5!\x19\xadg\xe5r[x\x94\xc29\xf5\xf8\xb4\r\xd6\xfdyq\xf3@^\xc8\x11\xe9\xd0\xae\xd4\x86\xec\xa1\x8d\x00I\xf6\xc9t\xbdZ\x90\x8bb\xbdY-7?\x91\xbf\x9eV[\x07\xb2\x89v\xab\xf5\xe2i^\x90\xe9\xeaiYs1\xf9\x99\x1c3CF6\xcf\x8eO\x86C\x84\xd2\x8cjAtWkELWY+\x08W]\xc3\xac"\x96\x86\xdf<\xfbt2\x1e\x13\x10\xde[\x1a?\xa4\xff`\x18\x9c\xfb\x97g\xc3\xdedB:,\xcf\xae>\x9e\x9d\xe1\x1ct>\x1cv>\x1e\xe2\xc3\xc1\xa78\x88#\xee\xab\x1f\xec|\xaaW\x1e\xf8q\\\xec\x07\xfb\xbdcrL\x06d\x94g\xbf\x9f\x9fN\xdc\xbe\xfe7\xcf\x08\xee\xd2\xbd\xea\x12\x99g\x17\xc3\xde9!\x1c\xf7\xfdut\xfe\x96\xfc0\xc8\xb3\xf9l\xb3uS\xd3E\xf1Hx\x9e\xf5\x8e\'\xbd\xc0\xc5/\xaby\xf9\xc2\xbb\xe5\xcbv]l\xde\xc4\xb1\xc1\xc3\xfcj}C^\xfd\xd8\xfd\xfc9V\xcf\xfd\xc3\xfcU\x9a~\xfd\x8d\r\xee\xfd\xe7\xbb\xc1\xc4\xd5\x1af\x93\xba\x9f<\xeb\xff\xd1\x1b\x93\xf0\xe3\x98d\xcc\xe4\xd9\x08I!D\x841%\x0c\x03\x1d\x9e%S\x0cXx\x06\xc5\xad\xb1\xee\x99\xb1\xae\x07\x0b\xe3TH\xae=\x06\xaf0\xa4\xb4\xd2\xf2\xf0\xcc\x95@\x98\x84-\xb9\x84&\x0c0\xe01D\x85a)S<b`jU\xc2\x03\xe0\x9c\xab\x06\x0c)D\x88E\xd6~(\xcbt|\x06iA\xdb\x187\xa5\x18X\x13\x06H\xea1\xa0\xc6@rd\xf4\xdfpiT\xc4PJ\x02eM\x18J+\x8f\xa1\xeaX\xa4\xe2"\xce\x03\x97V\xa7g\xc3\xb5\x94\r\x18@\xa5\xf5\x18\xba\xce\x8b\xb16\xe5Ep!d\\\xab\x05\x08\xd3\xc8\x87\xa5\xdcc\x98\xda\x0f\x81~D\xff\xd1{\xccF\x8a\x85Z\x01\x8d~\xf0\x10\x8b\xad0\xb8V\xd4D\x0c&0\x1b*qj\xa8l\xe2\x03\x8c\n\xb9\xedU\x18Z\x01h\x99\xf0\x98R<\xe5\x8b\xca\xc6\xdc*k0\x96cJ\x7f\xc5\xa9\xc8\x9d\xa6\x98\xd2\xaa6\x8dJ\x9cb\xce\x816\xd5\x18\xb7\xd6c\x1cW\x18\x12@\xf0\xc4\xa3\xd2\x9a%>8\x95\xb4\xb9N\x15\xf3\x18o+\x0c\xcd\x91\xa5\xc8\x01Nc\x85D\x0c\n@\x9b\xfc\xe0\x981\x8fqR\xc7b\xc1r\x9608\xa8t^\xa4\xb5\x8d\xf5!\x98;s\x88\xd1\xaf1\xb8P*\xed\xcdtun\xf1\x99B\x13\xa7\x1c\xcb\xd0c\xbc\xdb\xc1\xd0&\xc5\x02X\xf5\xa2\xae\x0f!\x9a\xce>7<\xf01\xa80\x8c\xc6\xbaS\x89_&\xc39s~X\t\xa6)\x16\x14\x1c\x8fqZa(\xc3\xb8L\xf5\xa14\xc8X\xf7\xcaJfE#\x06H\x8f\xf1[\x9d\x17\xc3\xa9VI?8\x15).\xcbx\xd0\x95\xff\xd4\x87\x0e\xf5\xf1\xbe\xae\x0f!\x14D?\x0c\x00\xd3:\xd5\x9ee\xac\x89\x0f\'\x0f\x1ecXs*\r\x85\x94\x17\xa9\xa5\xaa\xb9\xa6\xd0\x88\x01Jx\x8c\xb3\x9aS\x85g<b0\xc6U\x85\x87\xba\xd9\xa8\xc9\x92\xb9s\x8b\x18\xe7u,\x1a/\xca\xc4\x8d\xd5\xba\xd2S\xc1\xa5j>\xfb\x10jlTs\x8a\x074i\x17^\x1dP\xf9\x81WF\xb3\x9e\x1a\x1ej\xec\xa2\xc2\xb0(\x1a\xd6\xd9u\xbc6\xd0\xc4\xaf\xe2x\x175\xd5)X\x1a\xce\xcbe\xc4`\xb8\xb7b\xe9\x9c\x81\x15\x06\xaa\xdcr\rM\xf5\xa1\x8c\x0c~\x8c+?\x98\x05\x91t\x9d3k\x8d\xacb\xd4\x8d\xfaaP\xd1\xf3l\xf0~\xd8wW6\t\x97\xee\xff\xe9\xcc\xb0\x9b:\nW0\xf6B\xd3\xd5\xda\xe1\t\x86\xf5\xdd_\x917Dnfw{\xfd\xd5>!\x05v=\xbe\xefB\x19r\xcb\x8a\xf9\xdc/\xd5\xa8\xbe\xb7\xc5\xb6\x88;\xa2c8\xf0X\xac\x8bE\xb9-\xd7\x1b\xb2.\xa7\xb3%v\x8fO\x9b\xd9\xf2.^\xed8\xb8\xc16`\xe6\x9b+\xf4\xf5\x04;\x0e\xfc\xf0\x93u[\xe0\xb7S\xd4\x84g\x89=\x14\x93\xc45\x9dn\xa3\xc1\xec\xee\x1eA\xc8\xedl:-\xd7\xe5\xf2\xa6$\x8f\xae\x19\xf4\xfcc\x03Hn\xcb\xf2\xd1-\xb8\xc7\xbe\xc3e\x13ow\x1ce\x1d\x0chQ\x90y\xf9w9\x8fa\xe7\xd9e\xc8\\`\x18\\\x1d"\xeb\x94\x89\xa0\xfa\xd8\xdf\xed\xb0\xedr\x9e\xf2\x8c\x96|\xc7\xd2Q\xe1\xef?\xb0\xc1\x92\xcb&K\xb7\x07Z\x8ad\x89\x0b\xac\xb5\xa1\xda]\xce\x9d\xa2\xe96K,\x94KY\xef\xa9\x84\xbb\x9d\xfc\xf9\x91\xe1~q7y\xab%\xd4\x96(4\xc6\xc7\t@\x83\x12\xb8\xfe\xa3\xc9Raa]\xaa\xdaRR\xc9\x83\xb7\xc2\x04\xdd\x03\xd3b\x89Rq\xa9w\xf6\xd4L\x06f x\xab\x8dh\xb1\xc4\x0b\xf5\xd2\xec\xec\xa9\\g\x86Z#\x18\x8b\x0c\xe9\x16K\x17\xa7\xdd\xd9S\x05/\x85\xe5>\x9f\nt\xcb\x9e`]%\xd0\xca\xd2X\xe3\xb3\x81\xd7\x1c\x84=\x9dJ\xb7[\xb2\xca\x12UK\x84\xf8Bv4u5\xd5h\xe9\xab\x8f\xd7qZ\xa5\xe3\xbd\xad\xa2\x0e\xb7y+\x9d\xa5\xd8\xad[\xbf\xa7\x10\xc1R\x0b\xd9\xb6\xa7c\xc8%"\xed\x89e\x17u<\xc6\xdb\x96\x15\xe9\xbd\x85\x9a!cu\xe8\xb4t\xa8_\xefC\xbb\xa5\xaa,\xb1-\t\xa7L\x05\x8e\xb1\xd1l\xa9[\xe9\xaa\x8f\xe9:\x9f\xdc\x84z5B\x87Oh9+\xd2U\x9f;\xbc\xe9\xac\xf0p\xa2\x05\r\'\x1c\x19\x82\xefY\xda\xda\x12\xa8\x0eJ\x1d+^\xdb6KW\xb7\xbc\xae!\xa9\x05\x04\r\x976\x9eW\xdan\xe9$\xd0\x89\xdb\xe4\xbeD\xb5F\x95]\x847\xd8/\xe5|\xf5L\x9e\xf1E\xb6\xb8\xbd\ro\xe2#\xff6\x15\r\x92\x9d\xd7\xf2\x1d)o\xd0q\'\xe3\xdf\xa88^l\\G\r\x0f8\xcb\xd7E\xbb\x84\xbb\xc9\xaf\xf4\x9b|O\x8f\x9dL\x1e6\x88q\xb2;+\x8b%\xb9\xba\x9fM\xb7\x84\x1e\x92\xb3\xe2%}q\xef\xc2\xdd\x9a\x92\x83\x83\x032)\xbe\xe0\x1b\xf8\x9a\x0c\xf1\xc5\xd4y\xb2\x9a\x92\xb1wm\x81\xaf\xe9\xe4t\x870\\]sr\xed\x82<\x8aQ\xef\x0c\xdfm+\xb6\xd2\xe8\xf3\xf8\x1a\x83\xf5\xc3\x02_:\xd2\xf0\xbb\xd1\xa8\x8f\x83\xbc\xcb-Kc\xde\xcd\xebE\xf1\xe2W\xa3\xb3\xdfL\xb8\xb8\x8e\xdc{|\xdc\xaf\x9c\xce\xcb\x1b\xe7\xdc&\xfa\xe3io\x9a\xf6~\xb9\xd4\xa5\xc9\x8b:\x15G\x8e\xfe\x8as\xc7\xe6\xd1\xd7|^8\xd2\x8f\xe2\xed\x14\x86\xc2_<\xc2\xdf;\xf6\xe4~\xe0\xf4_q9\x94m'
p80
sg23
(lp81
I9
asg25
Nsg27
Nsg28
VShelXL
p82
sg30
Nsg31
S'f8f31c43f9018490c22e80b4601574ff'
p83
sg33
I7
sg34
VLeast Squares
p84
sg35
F0.10780000000000001
sbag1
(g12
g3
NtRp85
(dp86
g15
I00
sg6
I10
sg7
S'a28a88357691876bc11e5a51a368fa68'
p87
sg16
g17
sg21
S'x\xda\x8dXmo\x1b\xb9\x11\xfe.@\xff\x818\xb4h\x02\xdb\n\x87\xef,\xea\x03|>;NO\x8elYm\xef\x82\x03\x8c\x8d\xbd\x8e\x85\xc8\x92+\xc9\x8d\xfb\xef;|\x1b\xea\xa4UP\'Ah.g\xf9\xf0\x99\x99g\x86\xdb\xef1\xfcY\xb7O\xcf\xb7f\xb0lW\xecn\xd96\xeb\xf6\x9e}\xfe/\xbb\xb98\x1b\xfe:<\x12\x1c\xd4;\xdb\xef\xf5{\x93\x0f\x93a^{\xdb\xc4\xd5\xd39\xbb\x12o\xe0m\xf9\xd7\xef\x8d\xcf.\xd9hv\xcf6\xd6\xeeY\x15_?a\xab\xc5\xece=]\xcc\xf7\xac\x1a\x03\xe3\x03\x10\xee\x90\x8d\xbf\xb5\xcdW\xfc\x85Kq\xc8Nf\xcf\x8fM\xf8\x85\xabC6ZN\xdb\xf9\xba\x89oi\x02\xa8\xe7\x97u\xb2>\x9f5w_\xd9+;fG|\xa0\xacco\xd0Fj\xc5\xde\xb2\x87\xe5\xe2\x89]5\xcb\xd5b\xbe\xfa\x0b\xfb\xf7\xcbb\x1d^\xb2\xcav\x8b\xe5\xd3\xcb\xaca\x0f\x8b\x97y\xe5b\xf2Wv\n\x8e\x8d|\xbfwz6\x1c\xe2\xab,p+\x99\x1dXk\x98\x1b\x18\xef%\x13f\xe0\xc0\x1b\xe6y\xfa\xdb\xef}:\x1b\x8f\x99\x96\x11-\xcf\xff\xa9\xf8\x1f\xe0\xe1\xc2\x9f~ox2\x99\xb0#\xe8\xf7n~\xbb\xbc\xc4g\xfa\xe8\xd7\xc3\xa3\xdf\x0eqp\xf0)O\xe2L\xf85N\x1e}\xaa+\x0f\xe2<.\x8e\x93\xe7\'\xa7\xec\x94]\xb0Q\xbf\xf7\x8f\x8f\x1f&a\xdf\xf8\xb7\xdfc\xb8\xcb\xe0f\xc0T\xbfw5<\xf9\xc8\x98\xc0}\x7f\x1a}\xfc\x99\xfd\xe9\xa2\xdf\x9bMW\xeb\xf0\xe8\xe1\xa9yf\xa2\xdf;9\x9d\x9c$.\xfe\xb6\x98\xb5\xafb\xd0\xbe\xae\x97\xcd\xea\xc7<w\xf1uv\xb3\xbcc?\xfcy\xf0\xfb\xef9z\x1e\xbf\xce~(\x8f\xdfm\xd9\xe0\xde\xffz\x7f1\t\xb1\x86\xde\xe4\xe1\xa7\xdf;\xff\xe7\xc9\x98\xa5\x1fdRp\x89 GH\nc2\xcd\x19i\xa5\xe0i\xac\xc0j\xe4>\x8e\xb5\x91\\\x980\x06\x18\xc4\x97\xa5y.\xc1\x8b<T\xd6pv\xdc\xef1F[p!\x90w\x16B\x81s\xa1\x80\x86\xa0\xf2\x02.\x95\x8a\x18\x04aP\xca9\x93\x9f\x0b#A\xd8\x82\r\x11\xb9N\x0c\\\x16\x0cF\xbam\x0c\x121\x96\x8d\x157ecnx\x99\xb5&a\x90\x84\xc1s\xd0.\x1f\x0c\xbc\xd5&c\xd0\x1as\xd3va\xb0:/\xe1\xda\xc1.\x06g\x89\x07\x03\x84\x01\xe1\x96\xa1\xe5"bP\x95\x07c\x9d\xcb<h\xe5\xbc\xccc\x8b\x8b\xb5\xe8\xc0\x80\x0f\xca\x9b\x15\xd2\xba\xe3\x0bo\x88\x87\xca\x18\x08U|\x01\xb8c\xc4\xa0+\x06<mY\xea\x84\xb2\xaa\xc4\x89Q\x9e\xfb\x0e\x0c\xc6+A\x948\xbf\x8dA\tc\n\x06\xed\x1d\x05\x81\xd7ehl\xe2\xc1T_(\xe3]~\xbf\x16Z\xf2\xbc\x16\x1dd-\xef\xf2\x85\x93\xe5t\xd6\x8a\x1d\x1e\x94\xb2txU\x03\x11D\tO\xc1E\xe2\xc1\xd6\xbc\xf0\xa0=\xa4\xb1\x14\xd2\x14\xa2\xad\xd4\xc2w\xf2`%\xc5\x03`hl\xfb\xc2([3\x80(Q\x95\x12D\x161\xb8\xca\x83\xd4\xce\xe4}\x95\xc6\xb5\xbc\xf8\x02 \xe5\xcb\x16\x06\xad\x88\x07\xe3-\xec\xc6\xa4\x00\xda\xcd\xd9\x8c\x01t\xd82\xf1 t\xc2\xe0\t\x83\xb0Z\x89<\x06\xa9\xa5p%&\x91s\xf5\xfd\x98D\xa6v\xf4\xc1\x08A\x19\xe0\xa5!\xd5\xf04\xcb\xb5\x8e\x18N\x08\x835\xda+\xd2\x07o\x95/\xf9\xc2\xb5\xd1\x1d\x18\x94+\xa9\x03\x98\x03f\x87\x07\xeb\xean\xbc\xc6\xa4\xa0\xbc\x00m\xb0\xfep\xfe\x13\xbe:\xc7\x9e\xe5\xc6\x95\xb1A\xceD\x19{\x1den\x1b\x03\xc6\xad\xa3\xdc\xc43o\xc7\x03\xa6:m\xacI*\x00(4@\x88\x88\xe1\x940(\xad\x947\x95\x13S\xe2\x015Ww\xf9B\xeaJ\t\x18\xb1\xc3\x03\xbd\r1l\xe8\xa4$\x9d\x14\xa1\xa8!\x86\x9f\t\x83\x05\xef\x8b\xf0I\xad\x9d\xce\x9c\x05W@W\xbd\x10\x9e\x1c.\x83\x9al\xf3\x00$\x1f\xb8\xaf\xa0\xc3Sx"\x0f.b8\xab\xbe\xf0\xca\x96}\xa5\xc6z\x94\xe3\xc1\xe8\x90P]\x18\xac3\xf5\xcc\xbb5K\xa9\xba\xb1\xa4\x14\xe1Q5R\x9aj\x1b1\x9cW\x0cBJ]\xf6\x05c\xac)c+\x9d\xee\xc4\xa04\xd5\'\xe3v1\x94\xec\x0e\xc5\x12*\x1cRpnS<\xbc\xdf\xc0\xe0D\tt\x8d<\x96\xfaeLN\xef\x9dxP\x820\xa0\xbbvk\xb7\xdf(\xd8\x1b)B\xf1\x80\xca\x161\\\x10\x06g\xbd\x06Q\xe2\x13\x9c,1\x89E\xb4\xb3^\x08\xaf\xa9f)\xafvcR:\xdaM\xd4\xa6\x81S<HH\xbe\xf8@\x18\x8c\xf5\xae\xf4-\xc28it\xd1p%|\x17\x0f*\xb76\xd1\x17\xae+7\xe9\xf0\x1b\xc2\x84\xeaGn1\x101\xfc\xbd\xe6\x85\xc3|\xd5\xa5\x7f\xc0a\xd1\x07\x0f\x00\xdd}\x14i5\n\xecN\xbd\x90x\x10\xea\x1fDm\xa9\x0c\xd5M\xcc\xa6\x88\xe1\x97\xaa\x0fHM\xa9YNc\x14\x94^\x0e\xb5\xc6u\xd5M\x8dZK\xbd\xdc.\x06e\xa1$\x03\x16\xc3\x8a\x81f1<y\xc40\xac1\x89-\x03/\xfd\x1b\xc6\xb4\xf3%V\xb1\xad\xe8\x8a\x07\x95\xde\x1ck\x03&\xe7\x0e\x0f\x86\xd2\x06\xa4\xad1Y\xab\xa9\x86\xa4Q\x975&\x8d6\xe4\x0b\x00^\xfa[\x83\xf5\xd4u\xe9$\xea \xe5\x85\xf3\xbb\xbe\xb0@\xbeH\x02\x93\x02Q\x11\x0f\xce\xa6\x98\xfcX}a\x9d-Rb\xb1\x16\xdb\xc2\x83\x14Vt\xd5\x0bMa\x8b}\xaa\xd4;\xbe\x00M\xd5\t\x19&\x07\x90=G\x1fG\x0c\xa3\x1a\x93X \x8b\xba"\r\xb68\x1b\x0b\x99\xb5\x9d\xfd\x83\x83Z/`\xa7n*^\xc5Q\x91\xd7pLn1\xdcG\x0cW\x84\x01\xdb\xa8\xd4\x10\x04\xca\xb0\x88\x92N\xa2\xf0wb@d@\xfa\x00;5\x0b\x99$\xadFwR3\xadk\xddu\xa9v_g\x0c\x80g\x97\xa6H\x89\xf6E\x1b\xc3X8\xd5\x19\x0f\x82\x82\xce\x85\xbb\xc4\x16\x06\xecO\xa9XjG\xa1\x01\xd4\xd6\t\xe0)7\xc7\xc4\x03^We\xd1Il\x814\xd5qeT\xa7N:E\xea\x87\xc3]\x1eD\xed\xed\x8d\xf4%4\xaa/\x047\xa8\xd5\x17\xbf\x0c\xcf\xc3\x95\x93\xa5K\xe3\xff\xf3ea\x8cu!\x85!\xc6\xce\xc3b\x19\xde\'\x01y:_\xb0\x1f\x99ZM\xbf\xbc9_\xbce\xac\xc1[{D\xa2!.kf\xb3\xb84\xc8\xfe}\xb3n\xf2\x8ex\x07F\xdb\xe7f\xd9<\xb5\xebv\xb9b\xcb\xf6a:o\xef\xd9\xcbj:\xff\x92\xcf\x83\x93+\xbc\xc6N\xe3\xc7\x01\xc4z\x867f\x96\x0f\\\xaf\xb5\xa9\xa1K\xea\x93\xf2\x1c3;|4\t\x1b]L\xbf<\xe2K\xd8\xfd\xf4\xe1\xa1]\xb6\xf3\xbb\x96=\x87\x8f\x19\xb1\x16\xf1C\xc6\xee\xdb\xf69,x\xc4{s\xe0\r\x05\tg\xe1\x08\x0f\xf4\xd4\xb0Y\xfb\x9fv\x96#\xac\xdf\xbbN\x91\x13\xa3\x87\x87N:fnH\xfdP]\x83\x0cUo\x85\xb8.5\x0f-E\xb1\x0c\xfdi\x88\x93P#u\xb4D\xb9\xe5\xdd\x96\nC\xf6ZVK\x07\x92g7C\xea\xba\xa4\xd8c\x89M\xc1\xb5\xaa\x96&\xde\x96\xa2\xa6\xb9T\x1b\xcd\x9e=%\xa6\xea\xb5\xde\xb0\x8c9\x14\xba|\xa9\xf3mk\xcf\x9e\x12\x85\xe6\xdaTKm\x83\x18\x84\xf3\x87\x08GL\xb1[\xef\xb4D\x99\xbc\xb6\xd5R\x86\xaf9\xf1V\xe5ER\xa6p/\xdck\xe96\x18\x92N\xa5\\\xd2\xc9;1e;-\x03\xb7~\x93\xdbd\x81\x0621h\xedw,\xa3"&Kol\xe4\x14\x8cK\xdc\xaa\x90\x83\x9d\x96*XB=\xa7\xd3\xd1\x02[\xe7\x84\x16A\xec\xb1\x94\xc1RlX\x9ah)b\xb5\x89\xf7\xf0}^\t\x91\x10\xbb6\xc8e\x04\xe2\xf3 \xb4\xe9\xc6`\xbek\xa9*C\xa8#!C\x80{_\xfd\xdai\xc9\x83\xa5&Kl\xf0\xe3^\xd8\x07\xea\x14\xd7\xa1\xd9\xeb\xb2\x0cM\xfdul\x8c\xa0\xf4\n\xc9\x9f\xd2\x99d)\xf6\xc4\x90\x88^\xb1\x1b\x969\x12|\xca\x19\xa5\xc3\x1d\xb5\xd3R\x07KG\x96\xa1&\xa6S\x80KQ\xe8\xf6YF\x7f\xfa\xea\x15\xe0>W\n\x91\xbe\xac\xed\xf3J\xb8\xc4]\x8b\x8d\x18r\xa8\xfcA\xb5\xad\x81\\\x83\xf61\x04A\xda\x18\x0b\xe26ylQ\xadQe\x9f\xd2\x17\xd8\xcf\xedl\xf1\x8d}kV\xac\xb9\xbfO_\x92G\xf1k`6(vQ\xcb7\xa4\xbcC\xc7\x83\x8co\xa98\xa0\xb0\xda\xac\xe1\xe9=\xf3w\xcd~\t\x0f\x0f\xff\xa0\xdf\xec{z\x1c\xc2\xe9\xb0C\x8c\x8b\xdde\xdb\xcc\xd9\xcd\xe3\xf4a\x9d\xda\xb1Cv\xd9\xbc\xd2\x04X=\xa8\xb4\x1c\x1c\x1c\xb0I\xf3\xf9e\xd6,\xd9p\xbaZ\x074\x8b\x076\x8e\xf0\x9e\xda\xf9\x9a}\xd8 \rWW^n\xc3A\x8f\xf3\xc97\xa6\xbf\xac\x89\xb12\xfbm|\x8b\x07\x8e\xd3\xe0\x81\xa6\xdf\x8fF\xe78\t\x03l\x95\xca\\\x84y\xfb\xd4\xbc\xa6\xd5Vo=\x08g;N\xe7\xa2=\xdb\x87Y{\x17\x00\xae2\xa6H\x7f\xd7\xe3\x88-\xb8\xb0<\xbc\xaa.9\x0en \xee\x03\xab\xc7\x7f\xe4\xf5*\x90\x7f\x9c\xabT\x9aJ_\xee\xe3:\xf9F\xbdM\xbc\xfe\x0fqR\xaf\xbd'
p88
sg23
(lp89
I10
asg25
Nsg27
Nsg28
VShelXL
p90
sg30
Nsg31
S'f8f31c43f9018490c22e80b4601574ff'
p91
sg33
I8
sg34
VLeast Squares
p92
sg35
F0.064199999999999993
sbag1
(g12
g3
NtRp93
(dp94
g15
I00
sg6
I11
sg7
S'c2ca18e6e30ccc27faa09d5f4c9b1847'
p95
sg16
g17
sg21
S'x\xda\x8dXko[\xb9\x11\xfd.@\xff\x81Xl\xd1\x04\xb6\x14\x0e\xdf,\xea\x05\xbc^;N\xd7\x8e\xfcP\xdb\xdd`\x01\xe3\xc6\xbe\x8a\x85\xc8\x92+\xc9M\xfa\xefw\x86OE\xba\n\xea$\x08\xcd\xcb\xb9<<3<3s\xfb=\x86?\xeb\xf6\xe9\xf9\xce\x0c\x97\xed\x8a\xdd/\xdbf\xdd>\xb0\x8f\xffc\xb7\xe7\xa7\x17\xbf]\x0c\x04\x07\xf5\xc6\xf6{\xfd\xde\xf8\xdd\xf8"\xad\xbdk\xc2\xea\xe9\x9c]\x89W\xf0:\xff\xeb\xf7nN/\xd9h\xf6\xc06\xd6\xeeY\x15^?f\xab\xc5\xece=]\xcc\xf7\xac\xba\x01\xc6\x87 \xdc!\xbb\xf9\xd26\x9f\xf1\x17.\xc5!;\x9e=?6\xf4\x0bW\x87l\xb4\x9c\xb6\xf3u\x13\xde\xd2\x10\xa8\xe7\x97u\xb4>\x9b5\xf7\x9f\xd9Wv\xc4\x06|\xa8\xacc\xaf\xd0Fj\xc5^\xb3\xc9r\xf1\xc4\xae\x9a\xe5j1_\xfd\x95\xfd\xe7e\xb1\xa6\x97\xac\x92\xddb\xf9\xf42k\xd8d\xf12\xaf\\\x8c\xff\xc6N\xc0\xb1\x91\xef\xf7NN/.\xf0U\x16\xb8\x95\xcc\x0e\xad5\xcc\r\x8d\xf7\x92\t3t\xe0\r\xf3<\xfe\xed\xf7>\x9c\xde\xdc0-\x03Z\x9e\xfeS\xe1?\xc0\xc3\xd1\x9f~\xef\xe2x<f\x03\xe8\xf7n\x7f\xbf\xbc\xc4gz\xf0\xdb\xe1\xe0\xf7C\x1c\x1c|H\x938C\xbf\x86\xc9\xc1\x87\xba\xf2 \xcc\xe3\xe20yv|\xc2N\xd89\x1b\xf5{\xff|\xffnL\xfb\x86\xbf\xfd\x1e\xc3]\x86\xb7C\xa6\xfa\xbd\xab\x8b\xe3\xf7\x8c\t\xdc\xf7\xe7\xd1\xfb_\xd8\x8f\xe7\xfd\xdel\xbaZ\xd3\xa3\xc9S\xf3\xccD\xbfw|2>\x8e\\\xfc}1k\xbf\x8aa\xfbu\xbdlV?\xa5\xb9\xf3\xcf\xb3\xdb\xe5=\xfb\xe1/\xc3?\xfeH\xd1\xf3\xf8y\xf6C~\xfcf\xcb\x06\xf7\xfe\xf7\xdb\xf31\xc5\x1az\x93\xd3O\xbfw\xf6\xaf\xe3\x1b\x16\x7f\x90I\xc1\xa5\xeb\xf7FH\nc2\xce\x19i%\xf88V`5\xd88\xd6Frah\x0c0\x0c/\x8b\xf3\x1cW\x8b4T\xd6pv\xd4\xef1V\xb6\xe0\x02\xf7\xc0\xd1\x80\xa8\x17\x8a\x97\xa1\xc8\xf6\\*\x1b0\x88\x82A)\xe7T\xdaW\x18\t\xe8\xff\x84\r\x11\xb9N\x0c 3\x06#\xc56\x06)\x85\xca\x1b+\xee\xf2\xc6\xdc\x14d\xd6@\xc0 \x0b\x06\xcfA\xebt0\xf0V\x1bH<h\xc1\x05ta\xb0:A\xe6\xda\xe1\x8am\x0c. \x0f\xbb\x19\xc8\x8c!\\\x93\x87\x96\xfc3\xa20-<\x18\xeb\xacJ\xfb*\xe7e\xda\x0bW\xda\xc8\xcf\x16\x06|\x90O\xa7\xa4\xf4;\xbe\xf0\xd6g\x0c\xc03\x06\x10\xaa\x0c\x95\xd1\x01\x83\xae\x188X\xa1\xe3\xd8\tee\xf6\x85Q>\x1ec\x0b\x83\xf1\xd2\x17J\xbc\xde\xc6\xa0\x84)\xbe0\x1cJ\x10\xf8\xc2\x83\xb1\x11\x83\xa9\xbeP\x96g\xb8Zh\xe13\'NX\xd3\x19\x93\xae`\xb0\x18\xce;\x18\x94Q\xe5\xc4P\x02\x11\x82_\t\x19\xba8\xde\x0b[\xef\x85\xc7xH\x18\xa5\x90&\xdf\x11+\x11OW<\x18\xab\xf2\xe94\xa0\xe5\xb6/\x90\xbfz\x03L\xa6D\x17{\x8e\xb1\x1e0\xb8\xca\x83\xd4>\xf3\xa04W\x1e\xb2/\x00\x8c\xef\xc0\xa0Uv\x1d\xba\xc5\xda\xdd\x98\x84\xc2\xbar\xf92@\xc4\x10x\x10Z\x05\x0c\xbe`\x10V+H\xfb\x82\xd42\xeb\x83\xe5\x0e\xafYwLf\xb2\x91\xa9\x1d}0\xa2^H/EQ\r_B\x83\x93\x90"\x86\xe3\x82\xc1\x1a\xed\x95\xcb\xfa\xe0\xad*\xf7\x85\xebp\xa7\xb71(\x97}\x01\xc2\xe3A\xb7y\xb0\xa6\x8aB\x8d\x07)\xf2\x85Fz\x91\x87\x13\xce\x7f\xc6W\xa7\xd8\xb3\xe8a\x93\xb5\x11T\x16Am|\xd2\x8d-\x0cHe\xd1Iz\xf3v<XWDA\xea\x12\x0fQ\xfb\x06)<\x03\x86\x93\x82Ai\xa5\xac\xab\x9c\xd8\x84\x179U\xbaS\xa3\x94\xcfA\xa7\xc0\xec\xea\xa4\xe6\xb6`\xe0%<\xb9\xac\xb2M\xbe@\x0c\xbf\x14\x0c\x16\xbc7\xe9\xfdRkgS\xc0\x05Wt\xf9Bx!\n\xefjG\x1f\x04HW1\x88rx\xbb\xc1\x83\t\x18N\xab/P d\xbe\x9b\x1a\xf3Q\xc6\x80\x91\xdc\xed\x0b\xebt\xa1\xc4\xed\xfaB\xa9\xa2Q \xa1#_(\xed\x03\x86\xb3\x8aAH\x99s\x96\x01c<\xcfc+\xad\xe9\xc4P\x04@J\xb3\xcb\x83\xf2\x85\x87xE6\xe0\x84!\xb71\x1e\xden`p"\x93\xabA\t\x9b1\x18\xd4\n\xde\x19\x0f%\x13I\xba9;\xb9\xbb\xb2.J\x86\xe5\xbc\xbaEC\xf4\xc5y\xc1\xe0\xacW>\xdfG\rNf\xfd\xc4$\xca}g<\xe4\xd4\x8a\xba\xbc\xeb\x0b\xa9d\xf1\x85\x165_\x84H\r\xb3\x12\xe2\xdd|W0\x18\x8b\x97\\g}p\xd2\xfa\xac\xe1JF1\xda\xd6\x07\xd4\xfb\xe2\x0b\xb7\xab\xd56G5\x1e\xbd\n\x93\xd4\xd5-)\x1e\xfeQ\xef\x85\x03\x91\x93\x10F\xa4\xc8wD{\x80\xee\xfa\x01\xa4*9R\xee\xf2 \\\xf1\xbc)\x89\n\xd3Hq\x8bL\xf1\xf0k\xd5\x07Tg\x9708\x8dQ\xa0\xb3v9\xe7\xbbb\x12s\x8a.\xb5\xdc.\x06eJ\x96\x06\xedJ)!\xaaj\x00\xd5\x93\x88\xe1\xa2\xc6\xa4\xb2%\xc5b\xca\xe3Y\xaf4F\xa7\xe8\xd4j\xed\xb2/\x0c^\xe6\x1d\x1e\x8c\xce\'\x06iMM\x12\xc5C\x18t\x01\xc3e\x8dI\xa3\rOK\x01\x00\xc1\xe7zR\xbb\xcezR\xf9\x92\x10\xa4\xf3~7_T\x07 g%\x10eI\x1dX\xb6\x05\x0c\xef\xab/\xb0\x94\xd3\xb9~\xf3\x96\xd47\xf2\x80\xb9\xa0\xb3\x8e\xd2$\n\x89\x07bj\xdb\x17P$\x0c\xab\xf4rx\xee\x8b/\x9c\x8bwsTc\x12\x13dI\x84\xd8E\x15\xadv\x18\']\xbe\xd0\x0ej\xbe\x80\xdd:\x8aW\xad\xde\x90+^\x12\x1dV\xba1_\\\x15\x0c\x1eSe\xc9\'\x1a{\xb9\x1c\x1b\x02T\xc4\xb3]?XY\xf5\x01v\xee&\xe5\x9f\xe2\x00S6\xb6\xa5\x00\x14\x18O\x01\xc3u\xc2\x00xviJ=\xe9QVd\x1e\x0b\x14\x8b\xaex\x10*\xdfM\xd7\x91\xbb\xbd2\xc5\xf3\xda\xca\x9a\xa8\xb2N\n\x00\x1d0\xdc\x14\x1e\xb0]\x15:a\x14XOjU|\x94Z\x94-\x0cNI[\x86\xbb\xfd\x85\x15\xbe\xf6\x17%\xb3@-\xbe\x04\x96\x80\xfd\xde\xf9\xaf\x17g\xd4r\xb2\xd84\xfe?_\x16np\xaf\x18\x86\xe8\xd7\xc9bI\xefC\xcdU\xd8\xb0\xb3\x9f\x98ZM?\xbd:[\xbcf\xac\xc1\xae= \xc1KK\xcb\x9a\xd9,,%\xd9\x7fh\xd6M\xda\x11{`\xb4}n\x96\xcdS\xbbn\x97+\xb6l\'\xd3y\xfb\xc0^V\xd3\xf9\xa7t\x1e\x9c\\a\x1b;\r\x1f\x07\x10\xeb)v\xcc,\x1d\xb8\xb6\xb5\xb1\xa0\x8b\xb79\xf6\'(J\xf4\xd1\x846:\x9f~z\xc4\x97\xb0\x87\xe9d\xd2.\xdb\xf9}\xcb\x9e\xe9cF\xc8E\xfc\x90\xb1\x87\xb6}\xa6\x05\x8f\xd87\x13o(H8\x0b\x03<\xd0S\xc3f\xed\x7f\xdbY\x8a\xb0~\xef:FN\x88\x1e\xbcb\x10o.\xd1L\xd9\x95\\^\xbdEq\x9ds\x1eZ\x8alI\xf5\xa9\xb11G\x9a\xb0\x8eJ\xf8nK\x85W\xf7ZVKL&>\xb9\x99\xc7\xaa\x8bJ\xe5NK\x81\x96\xaaZb\xdb\xae\x93\xa6\xd9\x98\x1bi\xef.K\x89\xe1q\xad7,\xc9\x91\xa1\xca\xa7\xc4\x14\xba\xad={\x92\xe8_\x9bj\xa9\xadW\xf1\xfc\xa4l\x88\xc9+\xf9\x1dK[-%}\xcd\t]\x95\x87\xa8L\x94q:-\xb19\xbav\x1b\x0cI\xa7\xe2]\xd2"\xe6\x17Je\x9d\x96\xc4\xad\xdf\xe4V\x87\xe7h\xa0"\x83TG\xef\xb5\x0c\xc9,ZzC\xd9\x03\x192\xce\xc5\xfcFi\xa3\xd3R\x91%\xd4s:\x1d\xfc\xe9\xb5\xf1\x91[\xd8\x87V\x92\xa5\xd8\xb04a/A\xfd}\xec\xc3\xf7y\x85"!Tm\x90\xd2\x08\xc4s\x82\xb2\xb1c0\xdf\xb5T\x95!jB\x07\xf4\x11\xc9\xfb\xea\xd7NKN\x96\xbaXbkf\x02C.\xc6\x902z\x0f\xb7\xd4p_\x87v\x14r\xad \xe29\x9d\x89\x96\xf4\r\xa7\xd32x\xc5nX\xba\x10C"\xe4\x19\xaaB\xc5\x1e\xaf\x08M\x96\xaeXbNt\xf1\x14B\xc4(t\xfb,\x83?}\xf5J\x8at\xcc\x14\xd1R\xec\x8bxA\xdc\x8a\x8d\x18\xa2\x08\'\xd5\xb6F\xa4\x1c\xb4\'\xe2\xa9\xfd#\t$q\x1b?\xb6\xa8\xd6\xa8\xb2O\xf1\x0b\xec\xc7v\xb6\xf8\xc2\xbe4+\xd6<<\xc4/\xc9\xa3\xf050\x19d\xbb\xa0\xe5\x1bR\xde\xa1\xe3$\xe3[*\x0e\xce`\xd2\x8b\x1a\x1e\xdf3\x7f\xd3\xec\x97pz\xf8\x8d~\xb3\xef\xe91\x85\xd3a\x87\x18g\xbb\xcb\xb6\x99\xb3\xdb\xc7\xe9d\x1d\xab\xdcCv\xd9|M\x13\xe1s\x85\x1aV^\x0e\x0e\x0e\xd8\xb8\xf9\xf82k\x96\xecb\xbaZ\x13\x9c\xc5\x84\xdd\x04|O\xed|\xcd\xdem\xb0\x86\xab+1wt\xd2\xa3t\xf4\x8d\xe9O\xebBY\x9e\xfdrs\x87\'\x0e\xd3\xe0\xa9\xc2\x89\xd3oG\xa33\x9c\x84!vUy.\xe0\xbc{j\xd2\xe7pN\xbd\xca7O\xe8tG\xf1de\xd3v2k\xef\t\xe1*\x81\n\x0e\xe8z\x1c\xc0\x91\x13\xf3\xc3\xab\xea\x94#rDa\x9fx=\xfa\x96\xd9+\xa2\xff(\xe5\xa98\x15\xbf\xdd\x87u\xf2\x95z\x1d\x89\xfd\x13\xe0?\xb0\x03'
p96
sg23
(lp97
I11
asg25
Nsg27
Nsg28
VShelXL
p98
sg30
Nsg31
S'f8f31c43f9018490c22e80b4601574ff'
p99
sg33
I9
sg34
VLeast Squares
p100
sg35
F0.064199999999999993
sbag1
(g12
g3
NtRp101
(dp102
g15
I00
sg6
I12
sg7
S'89fdfa88efd0d7f22a3439428e8e7194'
p103
sg16
g17
sg21
S'x\xda\x8dXmo\x1b\xb9\x11\xfe.@\xff\x818\xb4h\x02\xdb\n\x87\xef,\xea\x03|>;NO\x8elYm\xef\x82\x03\x8cM\xbc\x8a\x85\xc8\x92+\xc9M\xfa\xef;\xc3W\x9d\xb4\n\xea$\x08\xcd\xe5,\x1f>3\xf3\xccp\xfb=\x86?\x9b\xf6\xe9\xf9\xde\x0cV\xed\x9a}Z\xb5\xcd\xa6}`\x1f\xff\xcb\xee\xae.\x86\xbf\x0eO\x04\x07\xf5\xc6\xf6{\xfd\xde\xe4\xddd\x98\xd6\xde7a\xf5l\xc1n\xc4+x\x9d\xff\xf5{\xe3\x8bk6\x9a?\xb0\xad\xb5\x07V\x85\xd7O\xd8z9\x7f\xd9\xcc\x96\x8b\x03\xab\xc6\xc0\xf8\x00\x84;f\xe3\xafm\xf3\x05\x7f\xe1R\x1c\xb3\xb3\xf9\xf3cC\xbfpu\xccF\xabY\xbb\xd84\xe1-\r\x81z~\xd9D\xeb\xcby\xf3\xe9\x0b\xfb\xc6N\xd9\t\x1f(\xeb\xd8+\xb4\x91Z\xb1\xd7l\xbaZ>\xb1\x9bf\xb5^.\xd6\x7fa\xff~Yn\xe8%\xebd\xb7\\=\xbd\xcc\x1b6]\xbe,*\x17\x93\xbf\xb2spl\xe4\xfb\xbd\xf3\x8b\xe1\x10_e\x81[\xc9\xec\xc0Z\xc3\xdc\xc0x/\x990\x03\x07\xde0\xcf\xe3\xdf~\xef\xc3\xc5x\xcc\xb4\x0chy\xfaO\x85\xff\x00\x0fG\x7f\xfa\xbd\xe1\xd9d\xc2N\xa0\xdf\xbb\xfb\xed\xfa\x1a\x9f\xe9\x93_\x8fO~;\xc6\xc1\xd1\x874\x893\xf4k\x98<\xf9PW\x1e\x85y\\\x1c&/\xcf\xce\xd99\xbbb\xa3~\xef\x1f\xef\xdfMh\xdf\xf0\xb7\xdfc\xb8\xcb\xe0n\xc0T\xbfw3<{\xcf\x98\xc0}\x7f\x1a\xbd\xff\x99\xfd\xe9\xaa\xdf\x9b\xcf\xd6\x1bz4}j\x9e\x99\xe8\xf7\xce\xce\'g\x91\x8b\xbf-\xe7\xed71h\xbfmV\xcd\xfa\xc74w\xf5e~\xb7\xfa\xc4~\xf8\xf3\xe0\xf7\xdfS\xf4<~\x99\xff\x90\x1f\xbf\xd9\xb1\xc1\xbd\xff\xf5\xf6jB\xb1\x86\xde\xe4\xf4\xd3\xef]\xfe\xf3l\xcc\xe2\x0f2)\xb8t\xfd\xde\x08IaL\xc69#\xadD\xbe\xc3X\x81\xd5`\xe3X\x1b\xc9\x85\xa11\xc0 \xbc,\xces\t^\xa4\xa1\xb2\x86\xb3\xd3~\x8f\xb1\xb2\x05\x17\xb8\x07\x8eN\x88z\xa1x\x19\nH\x0b\xb8T\x11\x83(\x18\x94rN\xe98\x16F\x02\xf8\x8c\r\x11\xf9N\x0c 3\x06#\xc5.\x06)\x85\xce\x1b+\xee\xf2\xc6\xdc\xa8<k\r\x04\x0c\xb2`\xf0\x1c\xb4JK\xc1[m\x12^\xad\x05\x82\xef\xc2`u\xa2\x8ak\'\xf6x\x90\xce\x95\xc3\x1b\xc8\x8c!\xdc\x02\xc7\x92\x7fF\x14\xa6\x85\x07c\x9d\xcd\xfb*\xe7e\xda\x0bW\xda\xc8\xcf\x0e\x06|\x90_\xa7\xa4t{\xbe\xf0\x0e2\x06\xe0\x19\x03\x08U\x86\xca\x98\x80AW\x0c\x1c\xacL\xcf\x9dPVf_\x18\xe5#\xe9;\x18\x8c\x97\xaeP\xe2\xf5.\x06\x85\x0e-<\xf0\x1a\x04\xde\xe4\xa1\xb1\x11\x83\xa9\xbePt\xe2\xc4\x83\xd0\xc2\xa7y\xe4\xd9\x9a.\x1e\xa4\xcb0\xb9\xb5R\xeeaP\xd9\x9bxb\xc8FHDf\x07]\x1cc\xd2\xd6\xbc\xf0\xa0\xb5\x8ac)\xa4\xc91i%\xe2\xe1]<X\x957\xd1h\xba\xe7\x0b\xa3y\xcd\x00\x93)\xd1\x95\x12\x05\x11\x83\xab<H\xed\xb3\x83\x95\xe6\xca\xf3\xec\x0b\x00\xdb\x85A+!\x8b[\xac\xdb\x8fI\xd0e7\'\x12\x06P\xdeg\x1e\x04\x89\x18b\xf0\x05\x83\xb0Ze_\x80\xd42\xeb\x83\xe5NJ\xe8\x8e\xc9\x8c\x01\x99\x82]\x0cFp\x951\xf8\x1ch\xb8\xb1/\xec\xa0Y\xc0pV0\xa0\xd3}\xceM\x81\x07\xcb\xf1\xab\x0c\xd7\xa6+&\x95\xcbK\x00s@\xed\xf1\x90\xa2(\xecV\xe3A\x8a\x1c\xc8\x00Fc\xfd\xe1\xfc\'|u\x8a=K\x1e\xce\xda\x88\x9c\x89<\xf6)Nv0\x08\xad\x8aFIa\xf7\xe2\xc1\xba\x9a\x0cAIb\x9a\n^\x87\x100\x9c\x17\x0cJ+\x94\xdc\xca\x89Mx\x89S\xd5\xa9\x93\xd1\xb5\x01\x03\x98=_H\xbdux\xee\x0b%\xb2\xca6\xc5\x03b\xf8\xb9`\xb0\xe0\xbdIVRk\x97\xf1\x04Wt\xe5\xa6\xf0B\x14\xde\xd5~^\x80\xb4\x15\x83(\x87\x0fgK<D_\\T_\xa0@H\x991`=\xca\x184\x06OW< \xd9\xbaP\xe2\xf6}\xa1T\xa9\x17 \xa1\xd6\x8b\xa2\x9e\x18i\x01\xc3e\xc5 \xa4\xcc1i\xc0\x98\x92\x9b(\x9f\xb63\x1e\xac\xf2\xa5>\x99\xbd\x98\x14\xba\xacD9\xaa\x87\xaf\xbe\xe06\xc6\xc3\xdb-\x0cN\x88d\xa5\x01\x95\xb6h5j\x05t\xc6C\xa9D\x922g\xafv\xdb"L\x02J\x9a\xf2\xea\x16\r&`\xb8*\x18\x9c\xc5\xd4\xf49>\xc1\xe5\x94F\xc1\xb4\xc0;\xe3\xa1\x881\xd6}\xb3\x17\x93J\x96z\xa1\xb7\x9a\x06^RDB\x8c\xc9w\x05\x83\xb1\xde\xc9\xa2\x0f8\xcc\xbe\xf0J\xf2\xae\x1eFqY(\x91\xfb\x18\x04\x16\x91\xe2\x0b\xbf\x95\xa6\xbe\xb8E\xbb\x80\xe1\xef5/\x1c\x88\\\x840"\x85\xf69V\x01\x84\xec\xeca\xa4*5R\xee\xf3 \\\xe9VL)T<V\xd3\x08\'\xc5\xc3/U\x1fP\x9d3\\\xa71\nt\xd6.\xe7\xbc\xed\xaa\x17<\xb7]\xd8\xcb\xed\xf7\x0f\xca\xe4\xcaK\x07.\x87\x17\xbc\xd4n\x90\x91\x87a\x8dI\x85u0\xd7P\xacXY\x1f\xb4\xb0\x1c\xba4Ji\x97e\x17\x05d_\xa3\x8c\xce\xbb\xa1R\xd8Z$\n\x06\r\x11\xc3u\x8dI\xb4\xc9u\x15\x00x\xaez\xf8~g\xbbxP\xde\x94\xdct(\x99{\xf5\xa2:\x80\xeb\x92\x90\xb5^pgU\xc0\xf0\xbe\xfa\x02[9\x9dc\x03S!\xfbMc-\xe8\xcc\x0b-KQ2\xd4q\xee\xfa\x02J b\x97^\x0e\xcfk\x1f\xe5\\\xcc\xcdQ\x8dI\x94\xadR\x08\xf1\x16\x95\xe93\x0e\xe5\xb5+/\xb0\xc1*\xb9\x89\xc4\xeda\xe0\xaahT\xad,\xbc\xecA\x8a\x19s\xf3\xa6`\xf0T*sFk<z\xceM\x14\x18\xdb\xd9\xd3\xda\x92\x9b\n\x8b\xd6.\x06\xbc\xc3\x145\x925\x19liB\x05\xfa8`\xb8M\x18\x00\xcf\x8e\xa9\xebr>\xa2\xacd_x\xe1d\xa7>\x88\x92\x17\x8e\xbc\xbc\x83\xc1\xab\xd2\xfa\xe3\x91j\xcd\x82,\xdb\x02\x92N\x8e\x0b\x0fx]\x159\x1e\x04\xe6{\xee-\xd1G\xa9\xbf\xda\xc1\xe0T9\x92C\xe7\xef\xf1 y\xa9Y\xa6T\x16\xd8\xd2Yl\x01\xfb\xbd\xab_\x86\x97t\xe5d\xf1\xd2\xf8\xff|Y\x18\xa3\xdfc\x18\xa2_\xa7\xcb\x15\xbdO\x82Rxag?2\xb5\x9e}~u\xb9|\xcdX\x83\xb7\xf6\x80\x04\x8fE\xcb\x9a\xf9<,\xb5\xd8I<4\x9b&\xed\x88w`\xb4}nV\xcdS\xbbiWk\xb6j\xa7\xb3E\xfb\xc0^\xd6\xb3\xc5\xe7t\x1e\x9c\\\xe35v\x16>\x0e \xd6\x0b\xbc1\xb3t\xe0z\xad\x8d\r]\xcc\xe6x?\xc1\xb2N\x1fMh\xa3\xab\xd9\xe7G|\t{\x98M\xa7\xed\xaa]|j\xd93}\xcc\x08\xb5\x88\x1f3\xf6\xd0\xb6\xcf\xb4\xe0\x11\xef\xcd\xc4\x1b\n\x12\xce\xc2\t\x1e\xe8\xa9a\xf3\xf6?\xed<\x9e\x07e\xf56FN\x88\x1e\xee\xe9NF\x99K\xa9O\xd5\x95\xaaC\xf5\x16\xc5u\xaeyh)\xb2%\xf5\xa7\xc6\xc6\x1ai\xc2:j\xe1\xbb-\x15\x86\xcb\xad\xac\x96XL|\x0e\xf7\xd8u\xc9\x03{*l\x96oU\xb54!.\x82\xa6\xd9X\x1bi\xef.K\x89\xe1q\xab\xb7,\x83^Q\x97O\x85)\xdc\xb6\xc4\x01K\x14\xdc[S-5\xf6\x00\xf1\xfc\xd4^ &\xaf\xe4w,m\xb5\x94\xf45\'\xdc\xaa<De"=\xeb\xb4\xc4\xa4\xbeu[\x0c\xe1\x9d/\xe6\x92\x96\xb1\xbe`\x94u[\x12\xb7~\x9b[\x15\xb8\xc5\x1cW\x91A\xd2\xc5\x83\x96A\xac\xa3\xa57\xd4\x95"C\xc6\xb9X\xdf\xe86\xdfi\xa9\xc8\x12\xea9\x9d\x0e{zm|\xe4\x96\xa2\xb8\xd3R\x92\xa5\xd8\xb24a/l7}\xba\x87\x1f\xf2\nEB(\xbd\x90\xca\x08\x84\xe7$\xb4\xf1\xc6`\xbek\xa9*Ct\t=\xa1\x8fH\xdeW\xbfvZr\xb2\xd4\xc5\xd2*\x19\xa2\x0f\xfb\xc0\xc8\xad\xd1\x07\xb8\xa5\x0b\xf7-\x98\x1a}*F\x80\xa0~,X\x8a\x03\xfe\x14\xc1+v\xcb\xd2\x85\xa8\x13\xe1{\tu\xa1\xe2\x80W\xe8"q\x1bD\x1arMt\xf1\x14B\xc4(t\x87,\x83?}\xf5J\xf8\x00\x15*E\xb4\x14\x87"^\x10\xb7b+\x86(\xc2I\xb5\xad\x11\xa9\x06\x1d\x88x\xba\xfe\x91\x04\x92\xb8M\x1e[TkT\xd9\xa7\xf8\x05\xf6c;_~e_\x9b5k\x1e\x1e\xe2\x97\xe4Q\xf8\x1a\x98\x0c\xb2]\xd0\xf2-)\xef\xd0q\x92\xf1\x1d\x15\x07g\xf0\xc2\x1a5<\xbeg\xf1\xa69,\xe1\xf4\xf0\x0f\xfa\xcd\xbe\xa7\xc7\x14N\xc7\x1db\x9c\xed\xae\xdbf\xc1\xee\x1eg\xd3M\xec0\x8f\xd9u\xf3-M\xc4[\xc1\xa0\xf2rtt\xc4&\xcd\xc7\x97y\xb3b\xc3\xd9zCp\x96S6\x0e\xf8\x9e\xda\xc5\x86\xbd\xdbb\rWWb\xee\xe9\xa4\xa7\xe9\xe8[\xd3\x9f7\x85\xb2<\xfbu|\x8f\'\x0e\xd3\xd8\x85\xc9<\xfdv4\xba\xc4I\x18\xe0\xad*\xcf\x05\x9c\xf7OM\xfa\x1c\x8ehw\x9e\xd0\xe9N\xe3\xc9\xca\xa6\xedt\xde~"\x84\xeb\x04*8\xa0\xebq\x00GN\xcc\x0fo\xaaSN\xc9\x11\x85}\xe2\xf5\xf4\x8f\xcc\xde\x10\xfd\xa7\xa9N\xc5\xa9\xf8\xed>\xac\x93\xaf\xd4\xebH\xec\xff\x00Tn\xaf\xbf'
p104
sg23
(lp105
I12
asg25
Nsg27
Nsg28
VShelXL
p106
sg30
Nsg31
S'f8f31c43f9018490c22e80b4601574ff'
p107
sg33
I10
sg34
VLeast Squares
p108
sg35
F0.064199999999999993
sbag1
(g12
g3
NtRp109
(dp110
g15
I00
sg6
I13
sg7
S'0ef64a1cd415be5a4fcd450dfde8b01b'
p111
sg16
g17
sg21
S'x\xda\x8dY\xfbo\x13I\x12\xfe\xdd\x92\xff\x87\xd6\xeaN\x07"1\xfd~\x9c.+\x85\x90\x90,N\x1cB\xee\x8eE+\xa1\x81L\x88\x85c\xe7l\xe7\xe0\xfe\xfb\xab~T\xb5\xb1\xc7\xde\x04\x10\x9d\x9e\xa9\xeez~\xf5uO\xbf\xc7\xe0g\xd9\xde?|\xb2\x83y\xbb`_\xe6m\xb3lo\xd8\xe7\xff\xb1\xf7\xa7\xc7\xc3\x0f\xc3}\xc9\x85~\xe9\xfa\xbd~\xef\xfa\xeczX\xde\xfd\xd4\xa4\xb7\xc7Sv)\x9f\x89\xe7\xf8\xaf\xdf\xbb:>g\xa3\xc9\r[yw\xcb[i\xf9k\xb6\x98M\x1e\x97\xe3\xd9t\xcb[W\x82\xf1\x81\x90~\x8f]}o\x9bo\xf0\x0bWr\x8f\x1dN\x1e\xee\x9a\xf8\x0b\xd7{l4\x1f\xb7\xd3e\x93Vi\xa2R\x0f\x8f\xcb,}2i\xbe|c?\xd8\x01\xdb\xe7\x03\xed<{\x062\xcah\xf6\x9c\xdd\xceg\xf7\xec\xb2\x99/f\xd3\xc5\xdf\xd8\x7f\x1eg\xcb\xb8\xc8\xa2\xc8\xcd\xe6\xf7\x8f\x93\x86\xdd\xce\x1e\xa7\xd5\x17\xd7\x7fgG\xc2\xb3Q\xe8\xf7\x8e\x8e\x87CX\xca\t\xee\x14s\x03\xe7,\xf3\x03\x1b\x82b\xd2\x0e\xbc\x08\x96\x05\x9e\xff\xf6{\x1f\x8f\xaf\xae\x98QI[^\xfe\xd3\xe9?\x01\xc6\xc5?\xfd\xde\xf0\xf0\xfa\x9a\xed\x8b~\xef\xfd\xef\xe7\xe7\xf0\xcc\xec\x7f\xd8\xdb\xff}\x0f\x06/>\x96I\x98\x89\xbf\xa6\xc9\xfd\x8f\xf5\xcd\x17i\x1e^N\x93\'\x87G\xec\x88\x9d\xb2Q\xbf\xf7\xcf\x8b\xb3\xeb\xb8o\xfa\xdb\xef1\xd8e\xf0~\xc0t\xbfw9<\xbc`L\xc2\xbe\xafF\x17\xaf\xd9_N\xfb\xbd\xc9x\xb1\x8c\x8fn\xef\x9b\x07&\xfb\xbd\xc3\xa3\xeb\xc3\xec\x8b\x7f\xcc&\xed\x0f9h\x7f,\xe7\xcd\xe2\xd72w\xfam\xf2~\xfe\x85\xfd\xf2\xd7\xc1\x1f\x7f\x94\xec\xb9\xfb6\xf9\x05\x1f\xbf\\\x93\x81\xbd\xff\xfd\xe6\xf4:\xe6\x1aD\x93\xc7\x9f~\xef\xe4_\x87W,\xffDO*i\xfa\xbd\x118\x851\x95\xe7\xacr:\xb8<\xd6\xc2i%\xf3\xd8X\x19\xbc\x89c!\x06i\xb1<\xcf\x950\xe5\x15\xae\xad\x97\xec\xa0\xdfc\x8c\xb6\xe0\x92\xfb\x00\xa3\xfd\x1c\x01\x85Cimy\x81K\xe9\x93\x0e\x92t\xd0:\xd8`\xf2XZ\xc5\x8dE\xddT0\xa2S\x07E:\x18\xd8dM\x07%,\xc7\x8d\x853\xb4\xb1\xd08\xeb\x1d\xe4\xd7\xe1\xc9\xd9\x07&4\x94\xddi\xd2\xa6,\xa9\xe1\xc5\xf4f\xd4Fj\xe3\xca\xbc5^\n\xb5\xa6\xcd\xbe\x18\x98\xec\xe9\xb4\x1a\x8by6\x8a\x19\x88\xb6\x05\xce\xad+\xf6@\xca*]\xd41F8\x19\xbal3\x02\x87\xc6A\xf2\xae\xd9\xa6\xc1"\xb2\x82\xbc\xc0\x8d\x144Tf\xcd6E\xb6\x05\xaf\xb8\xf6\xc56\x88;z\xda\x98\xe0\xb4{\x9am\xba\xc6\xcd\xba\x80\xab\x19\x1d\xc0\xa9%\xcf8\x0f\xbc\xcb6\x1b\x84G;\x14\x0c\xd7s\xc7\xa5\xc79n\x1c\xe3\x06\xa3\x80C\xad\xb2\x0e\xa6\xea\xc0E\xcc\xc24\xf6\xd2(\xccek\xb5U\xbeC\x07\x07\xbb\xa0\xab\xad\xdb\xf4\xaf\xe0\x96t\x90\xa8-\xd7\x12\xe5\xb9\x8f\xf9\xfb\x93\x7f\xcdJ\xee@\xbe\x957\x9dq\x06\xcd\xb5\xde\xf8\\6\x7f\xee_[sG\xbb\x12\x15\xf0\xaf\xd4B\xe0\xd8K\xebdW\xeex\xcav\xa7av\xc36\x8f\xa6\x0bE^\xe0\xc2`\xc5\xc2\xf3\x8c\x0f\xae\xe2C\x10B\x95jPR\x85P\xc6N\x19(\xb3\xae\x18;\xd2\xc1p\x116c\xcc1\x9aP\xa7T\x90P\xc6T\xa6\\$\x1d|\xf5\x832\xd6y\xc2\n-\x10\x1f\xac\x10\xb6+\xcf\x8c\xa4M\xa0{l\xe2\x83\xf3\x04\nFc\xca\x89\x8cQ\xfb\x19\xc4d\xd2!\x90\x0e\xd2i\x00\xc4R\xc7P\xa3\x8ar\x1d\xf2!t\xe6\x99Z\xf1\xc3F,\x00w-%\xb8P\xe8\x1d\xe3xEO\xbe\x96g\x81\xf2L\x81\xf7M\t\xa0\xf0\xc1\x1a\xcc\xfa\xc0s\r\xed\xcc3\x9b\x9a\x05\x98wH\xe69\xa8\x17\xc5\x11\x82\x83@`\xd0\x16\x0c\xe9J5m\xa4Ao\x80\xd6\x1b.\xb6\xa2\xb6\x81@\xa9\x06f\xe30p\x9d\x8czGFyn9\xc6M\x1a\xe3\x05\x16\x95\x0faG\xf1\xc0\x1aW\xb4\x865\x01\x90\x08\x01\xceC2\x92\x1d\xda\x84\'\x14 8\xe6\x88\xf3W\xf0^\xa95\x07\x80\x1a\xb0\'\n\x81\xf8b\xa0cy\xd7\xe1\x18\xa9\xb9#\x8c\xdb\xcc=\xe9\x1c!\x89\xe6\x94\xff\x82r\x0fR\x92\'\x1d\x8eH\x07(\x0en%\x05\xca(\xacM\t\xfe\xec\xec!\xda\xe9\x9a\xeb\x1d\xc1\xe1\x04l\xb9?\xe6\x8d%u\x16)B\xd2\xe15\xe9\xe0bc/\xfb*c\x94.{Y\xe8Ry\xbc\xee\x07OY\xadb\xcd\xaf\xe9 B\xcd\nYa_J\xaaL@\x80\xa4\xc3q\x8dE0\xb4>\xa4?\xe4\x08\x06\x1d\xcc\xd0]:\xb8\x10\xc8%\x006\xeb\xb10\xb2V[p5\x00\xe4\x12\xadm\xd2\xe1\xa4\xea \x95\xc7\xb6`\x85\x95X4\x16\xda\xb9T]:XWu\x00go\xe8\xa0U\xf5\x83\xa8\xc5_ca\xb2\x0eoVt\x00&R\xd67\x02r\x03u\xb0\xbc\xc0\xfaz>\xa8\x15?\xb8MLV\xdc\xad\xa0N\r@\xed\x846\xe7\xe4)\xe9\xe0!\xaf\x10E5P\x16\x85\x98,\x82\x11\xbe3\x16\x04x\xd0LmGNR,4i\x0b\x1d\xa9\xfa\xc1\x89\xa4\xc3\x19\xe9\x00\x9eu\x0e\xf1\xd9\xfa\x80\xac\xcd\x06\xd8\xc1u\xf6Gb\x15\n\x18\xcffmj\xaa\x0bU\xb9\x95\x92\x04eJ\xa9\xa4\xc3o\xb5.\xbc\xd0H\x88E\x10\x96zt\x10Rw\xf2g\xaeh\x18\xcf2\xeb~\x90\x9a\xbcn-\xf1g^i\xac\xb0\x0e\x01K\xa8\x04\x7f\xbfU\xf8\x03\xd0\x94\x01q\x19@\x85\x18\x03 \x05\xdf\x84?\xb9\x0e\x7f`\xdb\xdb\x8a;\xd0f\xd0a\xdeXn\x91\xbb:\xefyW\x9eA\xe0h\x18+c\x9d\x7f\x04z\x138\x05\xe5\xba\xe2\x84\x04*6\x85\xac\x8d\xce\xb6\xbd\xad=\xcf\x07\xf2t\x00\xfa\x8cvB\xa3\xd0\xdc<\xcd\xb6a\xad!\r\xf5JM\x83{djF\x02o\xeb\xe25P\xbb\x92(\x0e\xdf\xcc\x9d\x80,\tN\x9c$\x04L\x82\xaa\xdbm\xd86$\xdb`K\x8f\x90m\x85R\x1e\xdbo\xb0\xd2\xe8\xa7\xd9v^k\x13\xf8\x00\xd6\x02(C\xc5o\x815\xd8\xce\xb8i"\x86\n\x98\xea&oTT\x85B\xd5\xa3U\xa0\x9c\xd4\x86\xaf\xe5\xe4y=s\x80.\xc8\xe0\x05\x1c\xa2\x081\xb5\xf2Z>\xcd\xb6\x8b\x9a\x93.H\xacy\x17\x80\x16b\x16(`\x96]\xf5f\xa8]\xc29b\xf3\xcc\xa1H\x1f\xe8=\xd45!Z4t\xc4\xf71n\x17\x95\xef\xc3\x19C\xd4\n\t\x1eQ\x19\\\xca\x9fXo\xa3\x8a%\xb0\x9cT\x187\xe1(#\xbc(\xe7\xe3\r\xdb\xb4%,\xd9\xccI\x9d;z\xb2\xc2V\xae-\xa81G\xfa\x80\xda\xc8l\xdba\xc5\x12\x1d\x0c\xf5h\xad\x02R3\x0b\xa7\xc6.\x8e)\x89\x8e\xbdZ\xa1tAR]\x003\x95xz\x00\xce+\xc4\xd3\xfcsI\xfe\x01\x80\x97\x12a\xc3\x18\x8b\x9c\xc8\xc2\xc9\xdew\xe5\xb5\x13\xae\xde\x13\xa8\r\xac\x05\xce\xbbrO@=\xc7iA\x19\xa1\x10k\x85\xca\x1c\xfc\xa8\xda\x06d\xd0\x16\xe2"\x84T\x88GP\xbfz7]}\xbdZ\x1bR\x97\xc0@\xa1Vf\xa7\x83p;\xd78^9\xd3\xc3*\xd8("\xac!J\x87r\x0f\xf2g\x94\xf7(\x91\xf0\xec?\xb0\x04\x0e\xe6x+\xe0\x03\x11v\x13d\xe8\xc6|\x8d\x87\x0f\xee\x94\xdb\xf0\xb1\xb7\xf5f\x82\x0enQ\x1c9\x96p\xf1\xbc\xf7\x93\x8fO\x8am\xa0\x8d3\x06\xb1\xc3B\xca\x90fVJ\xbb\xd3?oV\xd7\xf0\x8a\xd0]\xd2a\x0b*\xc29\xb1k\x8dSZ\x83\x03[\xc5.\x05Hm0C\x80H\x1b\xf5D\x1f_Q\x1e\xc3!\x82P\x03\x08/W\x0e\xeb\xdfX\xddu\xd8\x02\x86\x8d\xc4\xc4\xc7(\xac\xe7\xb1\xa9\xc9+=\xf5\x1eC\xcd8^J\xac\xf9\xf8\x8c\xf2G\x009@\xd2\xa7\x80\x96\xa3m\x0e\x8e\xe7\x1b\x9d\xf0\'\xff\x8ch\r\xd8\xd5\xe1\r\x1f\x10\x18\x85\xad\x12\x1c\\\x8e\xc1\xdb\xd6\xb8\xacz\x00\x0f\x15\xe8!\x07D\xc8\xe2=Jp\xf6)G\xb7\xd3\xb7\xc3\x93x\xbd\xca\xf2\x05\xe9Sn\xd1\xaf\xc0\x97\x19I!\x1e\xb7\xb3y\xdc\x05\xcc\xd6\xecd\xc6~ez1\xfe\xfa\xecd\xf6\x9c\xb1fz\x93=\r\x80\x1a_k&\x93\xf4j<\xd8\xdc4\xcb\xa6\xec\x08\xb6@\xb7~h\xe6\xcd}\xbbl\xe7\x0b6oo\xc7\xd3\xf6\x86=.\xc6\xd3\xaf%^0\xb9X\xce\x9bq\xba\x08\x07]\x8f/\x00\x0fJ@\xeb\x15n\xda.d6\x89\\\x8c\xc5\x0f\x04q\xa3\xd3\xf1\xd7;X\x84\xdd\x8coo\xdby;\xfd\xd2\xb2\x87xq\x9f\xb1p\x8f\xb1\x9b\xb6}\x88/\xdc\xcd&m\xac2\xa8i\x98\x15\xfb`\xd0}\xc3&\xed\x7f\xdbI6\x1b\x8e\x16\xefr\r\x94<\x8f\xf5\x1e\xbbid\x1d\xf1D\x11\x7f\xaf~\x8f"\x88\xb9 )Q2\xa2a\xe4\x9a1\xfa:\xbd\xa7e\xd8"\xa9\xe2\x9ejER\xe7\xe7\x00\xed\xa6\x9c\xb0x\xb7\xa4\x84f\xf5NWI\x95.\xe8\xd2\x01\xd3\xe43\xaa\x12;$M\x95t\xda\xa9\x9cg\x11]R\x1f\xdf\xb6g\xd4\xd6VI\x80#\x99\xed\xb3\xba\\8l\x93\x04X{\xe7V$]\x84\xbfx\x8b\xe6]\xc6x\xb1\xc5C\x02\x08\xc7;_%\xf3\x95Z\x94\xb4\xb6D\xc5\xef\x90\x0c5\x9e"\xf922?\x99\xb5M\x97\x13[%\xd3\xa1\xb2x\xc8d\xfb\x00\x02t\xbew\x88\xdao\x97\x14$\xa9\xad\xccq\xe4\xc5C~\xab\xa4\x8b\x92\xb2\xda\x99NO1\xae9\xfb\xb4vn\x97\xa4\xaa{\x9a\x10\xca\xcd\xb3*\'\xe4\xb0KRWI\x17t9\xb0\xb8\x9cC\xd1\xd7\x9d\x92\xa9VL\xd5Vi\x97\xbf\x9aD\xee\x11sJ\xf9]\x92\xb6J\x06\xa3R\xefK_[\xa2\xa4W\xbb$]\xcd!\xa5u\xce\xc2\xbc\xb7\x8d\x1dw\x87\xa4\xaf\x95\xed\xbdN{\xa6.\x1esJo\xf3\xad\x89\x92\xa1\xd6\xa7\xca\x19o\x84s\xe5;\x88\xd8!)\xf9\x8a\x9d:I\xaa\x901!~@\xd9.\x19!0\x82\xdb\xf5]\x0bh\r({\x9f\xbf6~n\'\xb3\xef\xec{\xb3`\xcd\xcdM\xfej:J_\xbe\x8a\x00\xca%,_\x81\xf2\x0e\x1c\x8f0\xbe\x86\xe2@)\xe0\xb7\x8c\xe1y\x9d\xe9\xcbf;\x84\xc7\x87?\xe17\xdb\x85\xc7\x11&\xf76\xc1X\xa2\xdcy\xdbL\xd9\xfb\xbb\xf1\xed2\xd3\xd1=v\xde\xfc(\x13\xd0\xe1\x94w\x83\xea\x97\x17/^\xb0\xeb\xe6\xf3\xe3\xa4\x99\xb3\xe1x\xb1\x8c\xea\xccn\xd9U\xd2\xef\xbe\x9d.\xd9\xd9\x8a\xd7\xe0\xed\xea\x98O\xd1\xd2\x83b\xfa\xca\xf4\xd7%\xb9\x0cg\xbf_}\x02\x8b\xd34\xb0G\x8e\xd3oF\xa3\x13\x98\x8cl\x8a\x16Hz~\xbao\xd2\xa7\xdf\xa4\xed\xda\x93h]\xde\xd5\xd2\xa6\xed\xed\xa4\xfd\x125\\\x14\xa5R\x00\xba\x1e\'\xe5b\x10\xf1\xe1e\r\xcaA\x0c\x04y?\xfa\xf5\xe0g\xcf^F\xf7\x1f\x94>\x95\xa7\xf2w\xea\xfc\x95\xfa\x99~\x9e\x1d\xfb\x7f\xa6`\xe2\xe6'
p112
sg23
(lp113
I13
asg25
Nsg27
Nsg28
VShelXL
p114
sg30
Nsg31
S'f8f31c43f9018490c22e80b4601574ff'
p115
sg33
I11
sg34
VLeast Squares
p116
sg35
F0.051499999999999997
sbag1
(g12
g3
NtRp117
(dp118
g15
I00
sg6
I14
sg7
S'da883d43c3d67a0a5adf79529f447b04'
p119
sg16
g17
sg21
S'x\xda\x8dYmo\x1b\xb9\x11\xfe.@\xff\x818\xb4h\x82\xd8\n\x87\xef,\xea\x03|\x8e\x1d\xfbb[\xb6\xa2\xb6\xb9\xe0\x80`/^\xc7Bd\xc9\'\xc9M\xfa\xef;\\rHE\xbbR\xe5\xcb\xc1kj\x87\x9cyf\xe6\x99\x19\xaa\xdfc\xf8\xb3\xaa\x1f\x9f>\x99\xc1\xa2^\xb2\xcf\x8b\xbaZ\xd5w\xec\x8f\xff\xb2\xf7\xe7\xa7\x97\x1f.\x0f\x05\x07\xf5\xda\xf6{\xfd\xde\xf8b|\x99\xde\xfdT5oOf\xecF\xbc\x80\x97\xf4\x7f\xbf7:\xbdb\xc3\xe9\x1d[{w\xcb[\xcd\xf6c\xb6\x9cO\x9fW\x93\xf9l\xcb[#`|\x00\xc2\x1d\xb0\xd1\xb7\xba\xfa\x8a\x7fp)\x0e\xd8\xf1\xf4\xe9\xa1\n\x7fpu\xc0\x86\x8bI=[U\xcd.UP\xea\xe9y\x15\xa5\xcf\xa6\xd5\xe7\xaf\xec;;b\x87|\xa0\xacc/PFj\xc5^\xb2\xfb\xc5\xfc\x91\xddT\x8b\xe5|\xb6\xfc\x1b\xfb\xf3y\xbe\n\x9b,\x93\xdc|\xf1\xf8<\xad\xd8\xfd\xfcyV\xb0\x18\xff\x9d\x9d\x80cC\xdf\xef\x9d\x9c^^\xe2V\x16\xb8\x95\xcc\x0e\xac5\xcc\r\x8c\xf7\x92\t3p\xe0\r\xf3<\xfe\xeb\xf7>\x9e\x8eFL\xcbF[\x9e~\xa9\xe6\x17\xa0q\xe1\xbf~\xef\xf2x<f\x87\xd0\xef\xbd\xff\xed\xea\n?\xd3\x87\x1f\x0e\x0e\x7f;\xc0\x87W\x1f\xd3"\xae\x84?\x9b\xc5\xc3\x8f\xe5\xcdW\xcd:\xbe\xdc,\x9e\x1d\x9f\xb0\x13v\xce\x86\xfd\xde?\xaf/\xc6\xe1\xdc\xe6_\xbf\xc7\xf0\x94\xc1\xfb\x01S\xfd\xde\xcd\xe5\xf15c\x02\xcf\xfdex\xfd\x86\xfd\xe5\xbc\xdf\x9bN\x96\xab\xf0\xd1\xfdc\xf5\xc4D\xbfw|2>\x8eX\xfcc>\xad\xbf\x8bA\xfd}\xb5\xa8\x96?\xa7\xb5\xf3\xaf\xd3\xf7\x8b\xcf\xec\xa7\xbf\x0e~\xff=E\xcf\xc3\xd7\xe9O\xf4\xf1\xeb\r\x19<\xfb\xdfo\xcf\xc7!\xd6\xd0\x9b<\xfc\xf4{g\xff:\x1e\xb1\xf8\x13\x90\x94\n\x8f\x1f"(\x8c\xc9\xb8f\xa4U\x8e\xc7g\x05Vy\x1f\x9f\xb5\x11\xde\x89\xf0\x0c0h6\x8b\xeb\\\x82Q\xe9Q\x19\xe9\xd9Q\xbf\xc7X>\x82\x0b\xee,>\x1d6\x1e0\x82\x1e\x85&y.\x044:\x88\xac\x83R\xdeB:W\x18\xc9I\x07#\xa5\x8f\x87\xb5t\x90\x92t\xd0\xa2\xa5\x83\x04\xa7\xe9`p\xbe\x1c\xech\xd5\x19\xc4\xe6\xf8\xec\xe2\x03\x03\x85iw\xdeh#\xe2\x8b\xd2{\xef\xd2\xf6BX)l\xd2F;\x195X\xd3\xe6\x10\x06:"\xdd\xec\xc6B\x9c\rC\x04\x92m>\xa0\xa0\x93S\xbc\x91"\x81\xa75Xc\xbbl3<\x1d\xc8\xb5\xc6\x90\xdf\xb0Mq\x05d\x85\xb5\x19T\xedT~\x84M\xdbd\xb6\xcd\x1b\xcb\x1b\x14\x1a\xa4\x1d\xfa\x9e\xb41(\xb8\x9fm\xaa\xf8\xcd8\xd0\xc96\x8d\x91C6X\x04\xd8\xb9\x0e\xdb\x8c\xb7d\x9b\x92\xdc\xb5b\xc7x\x99\xfd&H\x088fzz\x94\xce5:\xe8\xa2\x03\x07\x0b\xe9s\'\xb4\xd0\xe4-\xa3\x8c\xed\xd2\xc1\ne2\xd4\xa8}\x0b_Wt\xd0@\xa0J\x9b\xc3\x08Q\xdf\xc0Wg|U\x08\xad\xf4l\xb5\x05\x95\xf05N;\x80\xfd\xf05%v\x90MyRV\x0b\x052\xa9\xa3\x9d0\xc6w\xc5\x8e\xb3d\x9b\x95H\x9a\x9b\xb6\x81\x91\x19I\xef\xc8 \xb0\x94-`}\xc4\xd7\x16~\xf0\xc0E:W\x06\x1d\x92\x98\x95Z\xda.~@\xd4\t5\xe5]\x87\x8f\x9d\xc9\xa0\x8a\x0c\xb5\xcaN\xe1\x90tp\x05\x07\x19\xe23s\x85$+\x8c\x01\x88\xb1\xb1\xa1\x83\x06\n\x03n\xd1\xe1-~\xb0\xc5x-=\x19/4\xf1\x83\xe0^4:\xf8\xac\x03\x12\x81%\x9e\x04\xa93\xadX\xee0\x00\xbbppJfu\\+\x8f1\xf4\xb2\x0e\x8e\x08\x8f\x0b4\xaf\xb0\xa7\xd9\x883_8\xcab\xa0&\x98\x01\x117\x9a\xb4\x11\x88\xea\xff\x8b3\xd3\xd8v\x9cm\xb3\x06\xab\x00\xcf\xac\xe0\xc9\x17\n\xa9\x88w\xd9\x86\xa4\x9b\xa1\x90\xa2\x95C\xe8 \x95sHf3\xb9\xcf\xe9\xe45o,\xba\xcd\x169\x1e\xd8\x84t\x00E\xf5@y$,\xbf\xd5"\xdcc\x94\xf70\x1as.=\x0b\xed\xb5\xcc<\xc5\xbd\xb3{d\xdf\t\xe7\xbf\xe0K)\xcb,\xcffj\x03\x02h\xddxme\x07*Bq\x9f\xd9M\xb4\xa2N\xd8\x12\xf9\x08`\x06\xc8\xe4$@\x08\x1a\x1dN\xb2\x0eJ\xa3\x9bU\xf6\x92&\x1d\x8c\xc0\xf8\xea\xac\x1e*Wg\xe9\x90/Z\x9e\x01Q\xf2\x8c\xe7\x83E\xf1\x97S\x8d\x0eo\xb2\x0eV\x00\x06[\x8a;\xadQ\xa5\xa4\x03G\x18\xba\xa2C8!\xf2y\xbe\xcd\x00\xe5\xcd\xd0-\xe4\x0eA\x16\x1c84:\x9c\x16_`\xc0(M:\xa0/8y\x1c\x15\xee\xd6\x01\\\x86D\xb6\xb2\x0f\xdb\x91\xdc\xa5@S>\xe2\xc12\xbbE\x81kt8+:\x08\xe9)\x1e\x0c\x18\xa1\xa8K\xc1\xfcw\x9d\xf1`\x85\xcf:h\xd9\xd6A\x15\x1c\xa0\x18o\xb3:"\xe4=\xea\xf0vM\x07\'(34r\xb8!\x1dLpwW<\xc8\\q%\x96\x90\x96\x0e\xb1\xbb\x89\x07C\xa1\x9e\x02\t(\xdf\xe8p\x9eup\xd6yN\x99\xa5\xb9\x97\x14\x0f\x80\xf5\xaa\xdb\x17R\xe4\n\xe4[\xbe\x90\xda\xe5\x8eFK\xd3\xaeJ\x88T\xc4\xe1"\xeb`\x90\xc1Ef\x0b\xe7\x08I\xe3\xd1o\x9d]\xab\xcb\x94/\xb5i\xe3\x90z\x85X\xeaK\xd5W9E\xb0\xedmt\xf8\xb5\xe4\x85\x03irg\x07\x9a0\xd1\x1e\x84\xec\xecZ\xb9\xa0\x8a Co\xbd\x89\x83\x84\x1c}\xb6\x84\'\xd7\xaa@\x02\xc4V \x1b\xee\xfb\xb5p\x1f\xf6\x17\\\x11)#\xa9P\xdf\x80\x1dDW\xd7*:\xb8\xef]\xe1\x1d)\xa5J\x81\xe3\xb0\xf6Rw\xa9\xad\xb3^wU\x04OM.W\x18\xd8\xad\xce\xc3\x8b\x8d\xce#:\x96\xf0\x0bPg\xdbT\xb4\xed]\xa9v\xce\x03\xd5^\x8f\x8d31"\x06\x8e\xb4z?\xdb.K\x0ea\x94R%B\xfep@~\x13\x16[\x9a.\xdb\xac\xa3\xe0\xc0B\xd9\xe63\xaf \xb7\xaa\xc6fg\x95\xc1\xc3\n\xb7a\xdbe\xb6\r[|\'2\x93HI\x93\x87\xf2&\x92\xc2\x1e\xb6]\x95\xdc\x0cm\x05E\x016n\xd9N\xec\xd6\xa0\xd36Ux2dQ\xabc,\xb9\xc9\xd7\x9a\xf3b\x1bF\xcaFL^\x95i\xc3\x82 \x86\x02\x1c\x9fh\xf20\n{)\xbf\x9fm\xd7%&\xad\x17\x84\x8e\xf5\xa1\x18&\x04%2@WLb\xa4P\xeah\x8f<\xb7\x99o\xce\x90\xdf\x04\xf6\xd3\xb9K)\xacl\xc3\xb4\xfc\x83\xdf\xaeK\xa7\x8f\x91@Hc\x868I\xac\x8c\x88X\xbb\x9fm\xc3\xc2%a;\xe2\x12\x00\x9d\'`l.yg\x87\xabt\xee5B\x87\xd0\x9abJ \x1a\x91]\x08\xa5\xf2\x9a<\x013\x11m;.\\\x82\xc1g\\ne\x8c\xd5\xc4\xba\xba=S\x15\xdb\xce\x9b\xee)\xf7s^\xe5\x99\xdf"\x99S\x17\x03a\xa0\xdb\x0f\x9f\x9b\x8c\x8f\x07%=\x95\'\x1d\x9a\x10\xea\x83@\x8b\xae\xbagK\x88b\xc3\xd2\xcaYcK\xa5\x17\xb9[A\xda\xcd5\x0b\x1b\x08\xea\xbee\xec\xbeO\x8am\x10\xba\xcb(\x8f\xde2\xc4b\xd8\\\x19-w\xf5\xaao\xd6&q\x9c\xd5R\x95\r\xfd\x95\xd7\x19\xfb6\x0b\xfd\xb0\xc7i\xd9\x03YUP\xa5\xd6*\x87\x84\xf6\xd2\x1a\xb1_\xbf{\x9b0\x06\xb4Dx\x9a\xac4\x96x"t\x1d\xd2\xcewN\x01P\xa6\xcd\xf6\x14\xe0Tn=P\xb9\\S\xb1\x0c\xd2\xc0e\xb4\xdc\xc0\xf8,\xd9\x86\xda :T\xcf4VK^\xee\xa5b\x9d\xdc\x8a\xcf\xdb\xb5=\x90\x9dJ\xf7\x96\x99\xd1\x00R\xc3N?\x9d\xe7=prpt\xff\x80\x8d\x86\xcb\xb9\xc0\xad\x16z?\x8cG9\x8e!\xb4-4ia\x9d\xa4\xc6\xc8*lJ:\xe3X\xe5\xa1)\x1c\xde\x9e"\xbd(\xbdt\xc6\xd8d\xe2C\x18\xc5\x06\xc6\x179~B\xe4R\x17\x8b\xb3x\x9e\xb1\xd1\x9b\xdc\xed\xc4x\x98\xf7\xc0\xa9&\x8f\xaf\xd8 {\x9aP\xac\x15\xe9\xaek\xdb\x1e7y\x0f\xee-N\xecI\'\x84\x82z\x05\x8b\x05^\xed\x13\xc7\xe7\xef.\xcf\xc2\xc5*\x8bW\xa3\xfb\xdc\x9f\x8fp6J\xc3\xb9`\xf7\xf3E8E\x86\xfb\x9a\xb39\xfb\x99\xa9\xe5\xe4\xcb\x8b\xb3\xf9K\xc6\xaa\xd9]D\x1a\x9d\x1d^\xab\xa6\xd3\xe6U\x8b\x01yW\xad\xaat"\xda\x82\x0c\xf7T-\xaa\xc7zU/\x96lQ\xdfOf\xf5\x1d{^Nf_\x92\xbfpq\xb9ZT\x93\xe6\n\x1cu=\xbdF>H\x0e-\x97\xb7\x11\x91\xc8\xfa\xf1>\x12\xb5\n_\r\x84\x83\xce\'_\x1ep\x13v7\xb9\xbf\xaf\x17\xf5\xecs\xcd\x9e\xc2\x95}\xc3\x85\xf2\x80\xb1\xbb\xba~\n/<\xcc\xa7u\xc82l\x05q\x15\x0e\xd1\xa0\xc7\x8aM\xeb\xff\xd4\xd3h6\xb6\xb3\xb71\xf3S\x9c\x87j\x18\xaai`\x8e0Q\x84\xdf\x05\xf7 B\x9c\x8b\x92\x82$\x03\x1b\x06nG\xef\xab\xb8\x83\xc2\x86\xa8[R\x863\xe5\x9a\xa4\xf4<fBhBB\x8e\x06\xcfwI\x86\x06\xeaV\x15I\xf4\x94\xa3\xe1.\xce\xa8\xe1\x9aa\xab\xa4.\x92XiM\x8c\xb3\xc0\x96M\x1d\xdf\xa2\xad\xd0(i\x8ad\xec\xac\x82}Z\xa6\xfb\xe0m\x92X:n\xed\x9ad\x98\x82c\x8e\xd9\xc8\xf1\x819\xba$\xc3\xd0y\xeb\x8a\xa4i\xee\x88\x83d\xa81\xc1+v\x97\xa4/\xfe\x04\xf0QK)\\<\x93\xbb\x1d\x92\r)A\x9a\xe9\xbc\x89\x9dLD\n{\x10\xbfK\x12\xd6$\x8dO\xf7\xbf2M\xab\xdb$m\x90\x14\xc5+M\x81\x08=\x9e\x14\xf1\xae\x03vJ\xca\xb5\x18\xb2>N\xc3\xd6\xa6;\xa0m\x92M\xc4\xab\xa2\xadu\x96\xae|c\x0cY\xb7KR\x17\xaf\xa4\xb8U\tc,3z\x97\xa4)\x91 e\xd4V+\x95\xbe}\x81]\x92vM[+\xe3\x1d\xb7\x8b\xb9\xe2\x83\x97\xb6K\xba\xa2\xad\x89\x9f#\x13D\x8c\x95\xdd\x92\xd9\x10"\xbe\xb9\x05 ;\x85\x8e7.\x8e\xa7)\x82\xef\x90\x14%\x86$\xd7.F\x84U\xd1\xbf \xb7K\x06\n\x0c\xe46~\xa8\x91\xad\x91e\x1f\xe3\xf7\x8c\x7f\xd4\xd3\xf97\xf6\xadZ\xb2\xea\xee.~_:l\xbe\xf3J\x02$\xd7p\xf9\x1a\x95w\xf0x\xa0\xf1\r\x16\x07gp(\x88\x1c\x1e\xf7\x99\xbd\xae\xb6Sx\xf8\xf0\x07\xfef\xbb\xf88\xd0\xe4A\x9b\x8c\x05\xc9]\xd5\xd5\x8c\xbd\x7f\x98\xdc\xafb\xabt\xc0\xae\xaa\xefiA\x0c\x84\xf7\x83\x02\xcb\xabW\xaf\xd8\xb8\xfa\xe3yZ-\xd8\xe5d\xb9\n\xda\xcc\xef\xd9\xa8Q\xef\xb1\x9e\xad\xd8\xc5\x1ah\xf8v\xc1\xe5S0\xf4(Y\xbe\xb6\xfce\x95\x11\xa3\xd5o\xa3Ohp\xb3\x0c:\\\x02\xc6\xe5\xb7\xc3\xe1\x19.B\x18\xe0h\xadQ\xf3\xd3c\x15\xbe\xf3m\x94\xdd\xf8 \xd8v\x14\xed\xcag\xd6\xf7\xd3\xfasPp\x99tj\xe0\xef\xfa\xb8\xd1-\xb8\x90>\xbc).9\nn\xc8\xd8\x07T\x8f~\xc4\xf5&\x80\x7f\x94\xaaT\\\x8a\xdfO\xc7o\xa7_\xa8\x97\x11\xd7\xff\x01\xd4\xde\xe3)'
p120
sg23
(lp121
I14
asg25
Nsg27
Nsg28
VShelXL
p122
sg30
Nsg31
S'f8f31c43f9018490c22e80b4601574ff'
p123
sg33
I12
sg34
VLeast Squares
p124
sg35
F0.051200000000000002
sbag1
(g12
g3
NtRp125
(dp126
g15
I00
sg6
I15
sg7
S'3c06493357dc887fa7a03bda7141dd73'
p127
sg16
g17
sg21
S'x\xda\x8dYkO[I\x12\xfdn\xc9\xff\xa15\xda\xd5&\n8\xfd\xa8~\xad\x96\x91\x18\x021\x13\xc0@\xd8\xddL4Rt\'\\\x82\x15c\xb3\xb6\xd9d\xff\xfdV?\xaa\xdb\xb1\xaf=\x10"\xae\xfb\xf6\xe3\xd4\xebTU\xbb\xdfc\xf8\xb3l\x1f\x1e?\x99\xc1\xbc]\xb0\xcf\xf3\xb6Y\xb6\xb7\xec\x8f\xff\xb1\xf7\xc3\xe3\xb3\x0fg\xfb\x92\x0bxm\xfb\xbd~\xef\xe6\xf4\xe6,\xcf\xfd\xd4\xc4\xd9\xe3)\xbb\x94/\xc4K\xfa\xdf\xef]\x1f\x9f\xb3\xd1\xe4\x96\xad\xcc\xdd2+n\x7f\xc3\x16\xb3\xc9\xd3r<\x9bn\x99u-\x18\x1f\x08\xe9\xf6\xd8\xf5\xb7\xb6\xf9\x8a\x1f\xb8\x92{\xecp\xf2x\xdf\x84\x0f\x1c\xf6\xd8h>n\xa7\xcb&\xee\xd2\x04P\x8fO\xcb\xb4\xfad\xd2|\xfe\xca\xbe\xb3\x03\xb6\xcf\x07`\x1d{\x81k\x94\x06\xf6\x92\xdd\xcdg\x0f\xec\xb2\x99/f\xd3\xc5\xdf\xd8\x7f\x9ef\xcb\xb0\xc9"\xaf\x9b\xcd\x1f\x9e&\r\xbb\x9b=M\xab.n\xfe\xce\x8e\x84c#\xdf\xef\x1d\x1d\x9f\x9d\xe1VVp\xab\x98\x1dXk\x98\x1b\x18\xef\x15\x93f\xe0\x847\xcc\xf3\xf4\xdb\xef}<\xbe\xbefZE\xb4<\xff\x81\xf8G\xa0p\xe1_\xbfwvxs\xc3\xf6E\xbf\xf7\xfe\xb7\xf3s|\xa7\xf7?\xec\xed\xff\xb6\x87\x0f\xaf>\xe6A\x1c\t\x1f\xe3\xe0\xfe\xc7:\xf3U\x1c\xc7\xc9q\xf0\xe4\xf0\x88\x1d\xb1!\x1b\xf5{\xff\xbc8\xbd\t\xe7\xc6\xdf~\x8f\xe1)\x83\xf7\x03\x06\xfd\xde\xe5\xd9\xe1\x05c\x12\xcf\xfdet\xf1\x86\xfde\xd8\xefM\xc6\x8bexu\xf7\xd0<2\xd9\xef\x1d\x1e\xdd\x1c&]\xfcc6i\xbf\xcbA\xfb}9o\x16?\xe7\xb1\xe1\xd7\xc9\xfb\xf9g\xf6\xd3_\x07\xbf\xff\x9e\xbd\xe7\xfe\xeb\xe4\'z\xfdzm\r\x9e\xfd\xef\xb7\xc3\x9b\xe0khM\x1e~\xfa\xbd\x93\x7f\x1d^\xb3\xf4\x134)\x15:\xd9\x08\x95\xc2\x98JcFY\xe5 =\x83\xb0\xca\xda\xf4\xac\x8d\xf4\x8a\x87g!\x06q\xb34\xce\x95\x00\x9f\x1fA[`\x07\xfd\x1ec\xe5\x08.\xd1Z\xf8\xb4\x9f,\xe0\xe9Q\x82\xc9\x13\xb8\x94\t\x83,\x18\x00\xbc\xe7\xf9Y\x1a\x85(\x08\x9b\xf2\t\xdb\x06\x06\xe9\n\x06\xa1\xd61(\xa1\xea\xc1|\xe5`N\xa3\xce\xa3\x19\x0eON?0\x01\x88f\x18\xd1\xc84Q\xf9\x154\xd2z\x97\x8f2\xda)\xb3\x8ef_\x0ct\xd2t\xdc\x8d\x05?\x1b\x05\x0f$\xd9<\xe7\xc6d\xfd\xa2\xcb*\xab\xb3~\xb5pZt\xc9fe\x9e\xc25\xa0\xf3\xae\xc9\x06\\H\x92\xc2\x18I\xb2\x19\r\xf4\xa8\xa5Z\x93M\x15\xd9<8\xe3H6\xc7\xd1\xc4\x05\x8d\x11\xfay\xb2A\xb5\x9bq\xdc\xd0\x0e\xe0\xd1\x91\xb2\x9f\xa1\x82\x93\x93\xac\xc9f9\x99\x96\x83\xd4v\xc3w\x8c\xd6$\x9b\x00\x91G\x85P$\x9bPNF\x0c\xbab\xe0\xc2B~\xef\xa4\x16\x90%E\xa5\x9bd\xb9u\x0c\xc2\xd1\xceJ\xfb\r\xdf\x81tp\xc2\xe0\x8a\xef\x14\xbbqn\xbd_\xd3\xaf.\xfaE4\xa0\xf2"\xab\x8d\xa7\r\x8c\xd3\x8e\xbb\xe7\xe9\xd7T\xdf\x01kU\x0e6-A\xf2|\x8aFA\xd3\xce\xeb\xbe\xe3\xab\x98`:d\xe3\xbeh\xd2[\x12(\xe9,H,\xa2l\x88\xc1V~\xf0\xdc\xeblW%\x81\xd32\x8b\x0c\xcf\xbb\xf8\xc1XE6\xd6\x1cu\xd1m\xe3\xa4\xd4\x1a\x90P\x16q\xa9u\xc4\xe0\xaa\x1e\x94\x0e\xe4O\\\x01\xb6\xd8XH\xa9:0hAS\xd0\xe5\xf4\x06\x06\x95#/F\x8b\x05\x12^q\xf2>\xc9}"s\x84\xe1\x0b\x0ci\x15@\x16_(Sh\x13\xbd\xdas\xe8TE\x89J\x8d\xac\xb6\x0e\xc3\x80\xa4\x99\xa2\xc4\x11\x9e]\xc1\x01\xe85W\xf3\x95\xa6\x8c\x10DSh"\xad$\x91\xbc\xd3\x1b\xc1\xb7\xe1j\x86\xc4;,\xe2Y\x83\xa6q\xc4\xc2\xce\x92\xef\x82\xc1\x98\xe9\x12\x0f\xb4,\xda\xc0\xcc\xb2\xa1e\xa3\xf8\x8f\x99 \xa5e\xe2S\x14Z\xbb(\xd4U\x11\n\xf9\xa4\x10\xb6\xd4\xb8\x01e&\xe7\xbd\xdd\x1e?\xb8\xc7u\xd9\xc3h$"Or\x00HOr\x88\x0c\xf8Ob\x10\x15s\xc4\xf9/8/\x87\x9b\xe5\x86\xd3\xb3AK\x94\x14\xe95t\x85\xa1T\x9eL\x08\n\xd9|=\x04\x1c\xf0\xca+\x95mTas$\x81\x88\xe1\xa8`\x00\xad\xbc\xe1\xc5PV\x12\xb1\xa0\xba\x8c\xee\xa2\x82"7\xba;j\x7f\xc38\xc2\xd6\xbcXX7\xb9a\x82\xe3e\xc4\xf0\xa6`\xb0\x18\x16\x94q\x94\xd6 \xf3\xb8\xc1 R]t/-\xacd\xb5M\xba\x8f<\x931\x08S2v\xc9\x11\xa8\x1e\x88\x18\x8e\xab-\xbc\x16\x145\n\x1fI\n\x83Vt]\xe9T:m\xaaJ\xf8\x06\x06]\x85G2)z\xa8\xa3H\x94\x11\xc3I\xc5\x80\xf6\xe5\x99\xc4\x8c@\'\xe5\xf4l\x85\xef\xc4`\x85\xde\x85\x01|%?\xa81cWl\xa1"\x86\xb7+\x18\x1c\'\'\xc3\n\xc8\x19O\x94\x18*\xa2N\x7fX\xc1\xb0\x99\x1a\xa4R\xc5\x11\xf9J\x05\'\n\x06\xb4P\xc40,\x18\x90"\x9c\xa7\xc4\xa7\xb9\xa7\xe4b\x84\xc7\x82\xae\xd3\x165.\xc4&\x1fbF)\x07k\xaa%~(\xdb\xb08\x8c\x18N\x0b\x06c\xbd%\x0cHZ\xd8\x15P\xdaB\xf7\xec,\x1d]\xc94\xca\xe8\x8e\xf4\xa4jl\x9a\x8a!>&\x7f0\xc9\x1f~\xadq\xe1\x84\xd4\x9cJ<\x01\x94\x17\xb4G\xff\xecJ\x91\xd2\x13qb9\x87\x82\xae\xebA\x99\xe2\x88\xb6\xaa\x84\xfb\x02GX\xca\x0bL\xa8H\x7f\xbfV\xfas\x82\x93\xf2\x90\x97\x8b<X\x80h\xd9\x91\x17\xe4:\xfd\xa1l\xef*\xef(\x855W\xb67\x12\xb21\xc4\x89\xce\xd9.\xde\x01g\x8bl\xc8\xbe\x1b%\x88\xd3\xf4ZH_\r\x0b5\x02\x1c\x95W\x0c\x92l\xefj\xceC\x7f\xa3\x82(\xa4<O\xc5\x91CV\x86\xe7\xc9vVc\x08\xacX\xe1\x0fE\xb9\x1d\xb3\x84I\xa5\xd6\xbalV\x97\xd4\x8e\x0e\xb6\xe1;\xbe\xa4{Lm\xc5\x8d$\xaf\xa5\xa3\xd6k\xb2\x9d\x15\xd9\xb45\xd2\x16V\xc1~)o\x00\xc8\xb9\xde=O\xb6\xf3\x1a\x9b\xd8\x10PY\x8cuBI\xaaF\xe9\x94r6d+\x07"W\xbb\x8e\xd2\xd1\x96\x96\x8a\xafT\xe9\xb2\xb4\x1d\xca\xb95\x9f<\xafm\x07\xf6\xf0\xd4v\x08\xec\xa3$\x15\x97\x80\xe1h\x9e\'\xdbE\xf5I\xebu)C\xbd\xb1dC,\x81\x0c\xef\xca\xc7\xba\x16\xbb\xdaw\xe4B_\xea0)\x8b{\xa2\xb5J\x1df<_\xb3\xdbE-\xf9\xb1\xd1\xb0\xbeD\x88\xa7\x9c\xa6\xd1\xff\xed3e\x1bU.An\x16\x92\xec&|\xb1\x9b\xc3\xe4\xd2\xe5\x93Z\x97\x06\x17\x02Cl\xc8f\xaa\x14\xaa\xdaM\x97x3\x96Za&\x93l\x87\x95K\xc0k\xa3\x8b\x87p\xaa7M\xe8m\xb6s\xc90VO\xa5\xa4\xf3\xaa\xf4rXBP\x8c\xa0K\xe4L\xfe\xe7\xfa\xb9,\xfaAz5\x82*vd\x00*\xf4\x0c\xb2\xbd\xef\xe2Z[\xa9\x05U+7jp\xe3\n\xd7\xaa\xd2x\xa3\xc1E\xf1\x88\xc2\xb5B\xa5\x1a\xfc\xa8\xca&djL\xf6\x83\xb5$\'\xcba\xfcz\xbf\xb3\\}\xb3\x12\x1b\xc1py\x0f\xcc\x81\xc4\xb0\xa8{\xa5\xf4\xae=\x8e\xeb\x1e>\x94\x00\xa4\x15(\x9e\x8b\xfd-\x18\xf1\x8c\x92\xf7(\x16\xe1if\x90\xc4\x17.\xc4\x94\rte\xe1\xa9\x90\xd9h\x04\xa8\xe7\xc5\x9a\xc5o\xe4T\x07%\xdd\xe1\xd4B\x18\xa9{\x89\x9d\x176\xebk:>\xc9\xb2!\x1al\xaeL\x91G\x1a\xca\xf0\xdaH\xcd\xcd.\xfd\xbc]\xd9\x03\x8fp\x85\xdd\xf9J\xf5\xb6\xd9\xb9\xfd\xb0\xc7\xb0\xec\xc1=\xe2\xa0u\xa8\x94R\x81\x0774\xcfn+\xae\x8b+\x0b\x8f$M\xa5\x0b6\xf4\xa4$\x0b\xda\xb8.5c7I\x0e\xea,\xb8MW\xae\xdc%D\x89o[\xf8AX\xf0kj>-.\x84\n\xe2\xa5\xb8\xc7$K%\xa9\xc5\x0f\xc0w\xa9hT\xf6\xc0\x9aTPS\x80\x85\xac"\xba\xb0\x16\x8bG\xbbk\x8f\xcb\xb2\x07r\x98\xa1=\x10\xb0*t\xa1\x9dr\xcf\xb9A\x19\xbe;;\t\x97\xac,]\x93>\xe7.\xfdZ\xb0\x83|a\xc1\xd9\xddl\x1eNQ\x02\xd3\xe7\xc9\x8c\xfd\xcc`1\xfe\xf2\xe2d\xf6\x92\xb1fz\x9b4\x8d\xda\r\xd3\x9a\xc9$N\xb5\x18\xbf\xb7\xcd\xb2\xc9\'\xa2,\x88\xfa\xb1\x997\x0f\xed\xb2\x9d/\xd8\xbc\xbd\x1bO\xdb[\xf6\xb4\x18O\xbfd{\xe1\xe0b9o\xc6\xf1:\x1c\xb1\x1e_ %d\x83\xd6\x8b\xdcd\xec\xe4%\xa9\xcc\x06\xc9\xc2\xd7\x04\xe1\xa0\xe1\xf8\xcb=n\xc2n\xc7ww\xed\xbc\x9d~n\xd9c\xb8\xbeOt\xb8\xc7\xd8m\xdb>\x86\t\xf7\xb3I\x1b\x02\r\xfb1\x1c\x15\xfb(\xd0C\xc3&\xed\x7f\xdbI\xce\x8f\xfd\xdeU\n\xfe\xec\xea\xa1\x9d\x08\t5\xb4\x83\xa1\xa9\x08\x9eQ\xf5\x1e\x96\x10\xed\xe2JI+\x03!\xa6\x15\x12\x02-"^\x19l\xd6\xb5R!\xab^\xa9\x95\x95*xH\x88\x84\xd0\x85\x850\x95[V\x86\xeb\xe3+\xa8+1eB\xf2\x96t6~\xd4[V\x06\xb4\xba\xae\xd4\xda\xca\x84RA\xbe9\xf0;V\x9a\xbaRZ\x07\x94\x1erk\xcc\xb7\xacD\x97\xbc\xb2uej\xddC\x8ci\x9ft\x1b\xea\xe5\xae\x95\x02\x83\xf5\xcaU\xab\x88\xd8#\x87\x12.4\xba!A\x88-\x1a\x12X\x89]\xf9\x15\xddB:S\x0b\xc3\xf3M\xf6\x16{\x8a\xa0\xdb\xd8\xb3\x88\xecoRQ1\x93\xca\x90\x10\x9b\xdbW\x8a\xaa\xdb\x98\xf4\x83\x8e\xf3J\x8c\x92]+\xe5\xca\x99\xc1g\xc2\xb5\x9a\xe0\xc9\x13\xfc\xb63MX\xa9\xaanU\xa8L\xc3\xf7\x18.Y\x05\x94\xdd\xb5\x12\xeaJ\xe7\x93U\xbc\x90\xf9\x86\xd5\xecZ\xa9\xab\'\x00\xb6\n\xf1\xce\xd0\xf3\xc4\x97v\x1b\xda\xe0\xf1\xf1\x9a\x83\xec\x89-wH\xfa\xf1\xde<x\x82\xf2\xbbV\xda\x8a66u\x886~\xcf\x11\xeeD\x8d\xdd\xb5\xd2\xad\xc4\'\xb8$E\xf6%\xb1\xfbL_\xad\xe2R\\\xba,\xa7\xf6~\xdb\x99\x108\x81W6q\xc9*\x12\xb4M\x11`\xc4\xf6\x95\x81\x02\x03\xb9\xdd\xdc\xb7\xc8\xd6\xc8\xb2\x0f\xe9;\xc7?\xda\xc9\xec\x1b\xfb\xd6,Xs{\x9b\xbe;\x1d\xc5\xef\xbf\xf2\x02Z\x17\xb9|\x85\xca;x<\xd0\xf8\x1a\x8b\x0bL:6sx\xdag\xfa\xba\xd9N\xe1\xe1\xe5\x0f\xfc\xcdv\xf1q\xa0\xc9\xbd\x0e2\xa6u\xe7m3e\xef\xef\xc7w\xcb\xd8\xb2\xbb=v\xde|\xcf\x03j\xe0\xac\x1fT\xb5\xbcz\xf5\x8a\xdd4\x7f<M\x9a9;\x1b/\x96\x01\xcd\xec\x8e]Gx\x0f\xedt\xc9NW\x94\x86\xb3\xab^>\x05A\x0f\xb2\xe4+\xc3_\x96Ec4\xfa\xed\xfa\x13\n\x1c\x87\x85\x06A\xc3oG\xa3\x13\x1cD\xd7Ue\x83\x08\xf3\xd3C\x13\xbe\xff\x8d`\xd7^\x04\xd9\x0e\x92\\\xe5\xcc\xf6n\xd2~\x0e\x00\x17\x19ST\x7f\xd7\xeb\x88-\x98\x90^^V\x93\x1c\x043\x14\xdd\x07\xad\x1e\xfc\xa8\xd7\xcb\xa0\xfc\x83\x9c\xa5\xd2P\xfa\xae:}S\xfd\x02^&\xbd\xfe\x1fd\xa9\xe3U'
p128
sg23
(lp129
I15
asg25
Nsg27
Nsg28
VShelXL
p130
sg30
Nsg31
S'f8f31c43f9018490c22e80b4601574ff'
p131
sg33
I13
sg34
VLeast Squares
p132
sg35
F0.050000000000000003
sbag1
(g12
g3
NtRp133
(dp134
g15
I00
sg6
I16
sg7
S'566a91ffaeb56d5526abb29f0469db91'
p135
sg16
g17
sg21
S'x\xda\x8dYmO\x1bI\x12\xfen\xc9\xff\xa1\xb5\xba\xd3%\n8]\xfd\xde\xa7c%\x96@`\x03\x18\x08w\x97\x8dV\x8a&a\x08V\x8c\xcd\xda\xe6\x92\xfb\xf7W\xfdV\xed\xf5\x0c>\xd8\xac\x18\xdaS\xddO\xbd=U\xd5\x1e\x0e\x18\xfe\xac\xda\xfb\x87Of\xb4h\x97\xec\xcb\xa2mV\xed\r\xfb\xfc_\xf6\xfe\xf8\xf0\xf4\xc3\xe9\xae\xe0\xa0^\xdb\xe1`8\xb8>\xb9>\xcd\xef~j\xe2\xdb\x93\x19\xbb\x10/\xe0e\xf9\x7f8\xb8:<c\xe3\xe9\r[{\xf7\x89\xb7\xe2\xf6\xd7l9\x9f>\xae&\xf3\xd9\x13o]\x01\xe3#\x10n\x87]}o\x9bo\xf8\x07\x97b\x87\xedO\x1f\xee\x9a\xf0\x07W;l\xbc\x98\xb4\xb3U\x13wi\x02\xa8\x87\xc7U\x92>\x9a6_\xbe\xb1\x1fl\x8f\xed\xf2\x91\xb2\x8e\xbd@\x19\xa9\x15{\xc9n\x17\xf3{v\xd1,\x96\xf3\xd9\xf2o\xec\x8f\xc7\xf9*l\xb2\xccr\xf3\xc5\xfd\xe3\xb4a\xb7\xf3\xc7Y\xb5\xc5\xf5\xdf\xd9\x0186\xf6\xc3\xc1\xc1\xe1\xe9)ne\x81[\xc9\xec\xc8Z\xc3\xdc\xc8x/\x990#\x07\xde0\xcf\xd3\xbf\xe1\xe0\xe3\xe1\xd5\x15\xd32\xa2\xe5\xf9\x97\x8a\xbf\x00\x95\x0b\xff\r\x07\xa7\xfb\xd7\xd7l\x17\x86\x83\xf7\xbf\x9d\x9d\xe1gz\xf7\xc3\xce\xeeo;\xf8\xf0\xeac^\xc4\x95\xf0g\\\xdc\xfdX\xdf|\x15\xd7\xf1\xe5\xb8x\xb4\x7f\xc0\x0e\xd81\x1b\x0f\x07\xff<?\xb9\x0e\xe7\xc6\x7f\xc3\x01\xc3SF\xefGL\r\x07\x17\xa7\xfb\xe7\x8c\t<\xf7\x97\xf1\xf9\x1b\xf6\x97\xe3\xe1`:Y\xae\xc2G\xb7\xf7\xcd\x03\x13\xc3\xc1\xfe\xc1\xf5~\xb2\xc5?\xe6\xd3\xf6\x87\x18\xb5?V\x8bf\xf9s^;\xfe6}\xbf\xf8\xc2~\xfa\xeb\xe8\xf7\xdfs\xf4\xdc}\x9b\xfeT>~\xbd!\x83g\xff\xfb\xed\xf1u\x885\xf4&\x0f?\xc3\xc1\xd1\xbf\xf6\xafX\xfa\t\x96\x14\x12\x83l\x8cFaL\xa65#\xad\x92&=+\xc0\xe7\xbc\xae\x8d\xf0i\x1d`\x147K\xeb\\\x82-\x8f\xca(\xcd\xf6\x86\x03\xc6\xe8\x08.x\xfcx7z@Cy\x14\xca\xe7\x17\xb8\x90:b\x10\x84A)\xef\x8cH\xcf\xc2H\x90\xba`\x93\xde@/\x06\xe5\n\x06\x85\x87l`\xc0\x8f\x15\x1d\x0c\x92\x0e\xe6\xbe\xaczph\xfe\xa3\x93\x0f\x0c\x14Z\xe48\xa2\xc9\x08\x14\xe7\xd6d\xb4B\x184ZF\xa3\x9d\xe4z\x03\xcd.\x8ct\xb2t\xdc\x8d\x858\x1b\x87\x08,\xbay\xceQ,;\xc5\xa3Q\xb3\xad\xb5\x06\x0f\xb6O7+!?j\xa5\xba\xbayGZh\'\x8an\xe8\xc6\xf2\xa85\xdf\xd0M\x92n^\x05\xdd\xb3nN\xaa\xe2\x15\xad\xbc\xd2\xf0<\xddT\xf5\x9b\xb1\xde\xf3\xa2\x0f\x9e\x9c\xd7m\xd0\xb9/v,\xe8\x02SI\xd1\x8d\x1dc\\\xd1\r\xa0x\x18\xb8\xd7\xe5Q\xd9\x14;\xbab\xe0`u\xd6\xce\t\r<\xdb\xd7\x18e|\x9f}\xad\xb0%\x14\xa5\xb6\x1d\x0c\n4\xc5/x\x8a\x1di(~\x1d\x97\x1b\xf6\xd5k\xb1c\xf0\xf3l\x05\xedx\tS\xe3\x0c\xbe\xfc<\xfb\x9a\x1a;\xc8\xa6\xa0\xb2}\x05"\xcb\xa7\xa0\xdf\x8d\x10}\xb1\xe3K\xfa"e*\xde\xd5\xad`\xe3 \x9d)\n!\xf3g\x8d!\xea\x86\x18l\xe5\x07\x0f\xdce\xdd\xa5P\xdc\xe5\xe8\xb1RK\xd7g_\xe3x\x89_Lk\xdb\xf5\xb1\xa4\xa0\x15q\x83hj\xe2\x9d\xb0\x9a0\xb8j\x07\xa9u\xc9\x1b\x0cYU\xce2\x06\x84\xd6=\x180\x0cJ\x9c\xd9\xa0\xccf\x0e9[ "\xc6\x82\x01\x84\x95\xf9Q\xf0\x90C,\xc2\xf0\x04C ;\xaa\x0c\x1e\xa4\xd1\xde\x96p\xb7>E\xcaf\xa8\xd5\xa8Q\x16Ca\x03\x86Qe7\x8cqr\x87\x10\x92<#\xb9\xd9\x085O\xa1&\xbc\xafjh\xb0N\x15\x92\xf7\xbc\x83\xa6\x13j\xa6\xa8\xb7O\xeaY\x83*\xb9\xc2\xc2\x9e\xa2M\x19T\xa4O=\xa5\x85-\xd6\x00\xa9:V\xb6\x9c\xb2\x19\xdd^t\xe2\x04\x1ak\x94\x8aJ]\x92R\x0eMi\xb2"\x18\xf0\xd6\xe5\x03\x94s6\xb2w\xbfR\xb8\xc7\x15\xed\x11\x1c#\n\xc7)gKeQ\xda{\xfb\x1c\xfeF\xc3\x1cp\xfe\x0b\xbe\x97\xd3\r\x1d\xcc])\x8b\xa0\x0b?k\xe3u\xafa\xb0\xc2\x91\x8d\xa42\x9d\x14p\xbc\xf2\xca\x1a\xdb\xd4J\x85\xcf\x11\xc3\x01aPZ\xfaRw\x83\xa3\\)\x91\x82\x1b\xdb[F\x94q5\xdc;4\x87\x19E\x1eACW?I\x82\xe3l\xc4\xf0\x860\xa0U\x01\xf2\xfe(O\xd1k\xb8\xb6\x89\xe86\xed`\x8b/1\x18l\xc7\x0e\xe0\x89\xd8\xb9\xd0T\xd5\x04\t\x91\x1d\x0e\xab/\xbc\x06Q\xe8\x08\x1fM\xa1\x02\x8d\xe1\xa4z1\x10\x89c\xf2\x8a\x8e/4W\xd5\x01\x9a\xec\x00\xa6<J\xed"\x86\xa3\x8aA\xc8\\\xba\xf1\\\xc0\x1e\x88\x9em&\xd8\x0e\x86\xd2C\x04\x0c\xbe\x07\x83\\k\x8e\x08\x83\x83Z\x88\x12\x86\xb7k\x18\x1c\x94M5 -\x17\xba6\x18r\xbd-\x93\x94\x15\x83\xef\x94\x06!\xac\xabV\'\x86\xe6T\x1a\x90\x13e\xc4pL\x18\x9cE\xa6\xa1\xe4\x02lW\x8a\x1d\xbc\xe6}\xb4\x8c\xccN\xa5\x01\x0c\xef\xc6dU^\x0b^M"+\x86\x14\x93\'\x84\x01;\x10\xa7\x88\xb4\x90\x10\xcb\xbaW\x02|\x9f\x1dj\xf2\xc9@\x13\xdd\xf2DyAu&\x10\xb1\xa0xp*b\xf8\xb5\xe6\x85\xc3\xd2aJ\x8b\x07\x86Zh\x0f\x02\xfa\xda \xe15\xd5\x05\xde\x8dI\xb9F\n\xc6W\x0e\xb55c\xa1\xd4\x05\x062\xd2\xdf\xaf\x95\xfe\x1cz\xa2\xf2\xb2-\x94\x8e\xdd\x88\x96\xbcK\x7fb\x93\xfeP\xb7w\x95w\xa4T2\xef\xe04\xf2Ni\x18\xads\xa6\xcf\xbe\xcayj\xcd\xb1`vZ\x10\x0f\xb5\x05Q\xbco<\xf0\xb6\xa0QI\xb7w\xa4\x9bt\xde\xf0\xd2\xcajm\x85.\xba\x81\xf2\xfay\xba\x9d\xd6\x1c\n\x1d\xa2!\xfe\x90\xa4\x1bz\xd3\xf4\xb5W\xd8}R\x97\x83\x02\x9d\xd8\xf1\xba\xd6s\xed\xaa\xb3(\xbb1;7t;%\xdd\xb45\xbc\xc4^\xe8kLix\xbc\xc9]\xc7\xff\xd7\xed\xac\xe6\xa6\xd1Zd\x08H\xdayp\t#\x95V\xb2W7\xacT\x94\x17\xbe\xa7u\xac\xce\xe2\x8a\xda6\xa0"\x83\xde\xde\x8c\xc9\xb3:v`^\xda\xbc=`\x10\x15K\x1b\x85L\n\xcf\xd3\xed\xbc\xc6\xa4\xf5\xa9U\x0b\xb9\xe7\x8d+\x04\xaf\xa5\xb0\xbcO7\xecT\x0bL\xecp\xba\xf9\xe6\x94%\x1a\xe4\xb5\xf8\xd8:]9\xb7\xe1\xb7\xf3\xda\xf2\x1b\xc5\xcbD\x81\x19\xe2)\x8a\x90\x88\x8dz\x9en\xe3\xca%\n\xd9\xb3d/\xe0\xc4\xca)\xab\xad\xe8\xe3\x12\x9c#\rq\x89\xea\xe8\x86\xfcB\x83\xa1QTc\xa1\x8e\x8b\xc6P\xbe\x89\xa4\xdb~\xe5\x12l\xb6E\x8d\x10Q\x82\xdaXm\xec\xd3\\r\x1c\xbb\'j\xe9<\xa7(A\xc6\xd5\xd4\xa7r\xd0\xcf\xf4\xfd\x05\xd9\xc7\x83B\xc0Y\r\x1d(\xa0\xf4A\xd8!\xf3\xde\x1e\x9c\x0c\x80\x92\x1d\xbe\xc7<\xa6\x9a#\xb9\xaf\x0e\x07\xea\xe5B\x0f\x92zp\x99z\xf0\x83\xaa\x1b\xe6\xa9\xcfFEoiG\xf9\x8b\x14\x0e\xdb\xda\xd57k\xb9!\xa0$\x14&\xaa,\x93\x8b\tTi\xb6\xedqX\xf7p8\x87\x17=4\xb6\x18eh\xf4\xf2\x19\xb3@\xb2\xf1e\xb61\x04M\x1c]\x0c \xe3\x96j\xa21\xedz\xfb<\xa5(\x81\xac\xec\xf6yN)\xea\xf3\x14M\xa08\xcc\x97\xfe\x06\xd0\x91\x1b6>\xca\xba!\x1a\x87S\'\r\xbeZ\x96.X\xe3 \xc9\xdd6\xfb\xbc\xad{\x18K\x970\x81%\x1cul\xcek\xbbm\x8fc\xda\x83\xfb2W\xc5\xee\xc2:\xea~q\x8c\xf5\xcf\x1e+\xae(\x941\xcf}i\xdb\x04\x0e*\xa5xXl(A\xf4\xde\\\x94!\x18\'r#\xbb\xe3\xa4\xa3\xa4\x06"\xbcp\x1dT\x8a\x12N\xe6\x1bf>\xa1\x10\x02\xecd\xcb\xfd\x8d\x14`\xcbx\x80\xf9#\xb6O^\xe3:\x92\x06\x85\xca\xcd\x19\xf6_t\x13\x823)\x88m{\\T\x1ckE\x05\xfbij*-V\r\xf5\x9c\xe9\xed\xf8\xdd\xe9Q\xb8de\xe9\x9a\xf49w\xe9WH\x0b\xb9;\x91\xecv\xbe\x08\xa7\xc4;\xc4\xa39\xfb\x99\xa9\xe5\xe4\xeb\x8b\xa3\xf9K\xc6\x9a\xd9M\xb24\xe6ex\xad\x99N\xe3\xaba4\xbdiVM>\x11uA\xd4\x0f\xcd\xa2\xb9oW\xedb\xc9\x16\xed\xedd\xd6\xde\xb0\xc7\xe5d\xf65\xfb\x0b\x17\x97\xabE3\x89\xd7\xe1\x88\xf5\xf0\x1c)!;\xb4^\xe4\xe6\xfcq\xe5Yb\xe4\xb1\xf05A8\xe8x\xf2\xf5\x0e7a7\x93\xdb\xdbv\xd1\xce\xbe\xb4\xec!\\\xdf\xa7Qd\x87\xb1\x9b\xb6}\x08/\xdc\xcd\xa7mH4\xac\x9a\xb8\n\xbb\xa8\xd0}\xc3\xa6\xed\x7f\xdai\xaa!b8\xb8L\xc9\x9fC\x1d\xa3+\xa6JhB\xc2P\x11\xfe\xaev\x0f"\x85vQR\x14\xc9@\x88\xda\xe4\xb9[\xc5\xe2(\xc2\xa0\xda\'\x19.\x81/\xe5\x9adlrb&@\x1e\xb2T\xbfd\xe83.U\x95\xc4|\xf1)ZBy\n\x059\x14\xb7^I\x0c\xffK]%\xd3\xadR@\xa9|\xb9\xe1\xdd"i\xaa\xa4\x89\x97\xb4!Sd\x924a|\xea\x93\x04\x8f\x92\xb6\xda\x16k:$zW2\xfd\x0e\x99\xd1+\x89=\xc7\xa5[CkD>3\xd846On\x8b\xa4_Ckx<KB\xa8\x85\xe1\x0e-\x94\xb7\'%c\x87\x0ey\xac\xd3*53:\xa1ua\xf8\xee\x95\xb4A\x12\xaa?U\xf2\x86\x8eE>\xde\xca\xc8m\x92\xa2\xa2\x952\xa1\x0c#b\xf4\xef\x93z\x86H\x88\xddu\xb6P\x9c(\x82_M:S\x1a\xbdMR\xd53=\x8f~\x94>\x9d\xad\x9f\xd63\xc4m\xbc((\x11\x9f\xce\x82x\x1d\x182O\xc16ISmk\x00\xf2m\xb9\xcc#\xbd\xda&i\xd7b\x08]\xb4\x1b#^$\xff\xca\xa7\xd0\xaa \xe9\xe8Ll\xdd}\xca2\xeb\xd2U\xd2S\xf9\x99$=I\x86\xcb\xcf\xdc\xbe\xeb<x\x9b-\x92b-\x86l\xca2\'\x92?\xc35\xdc\xd3\x92\x81\x02\x03\xb9]\xdf\xb5\xc8\xd6\xc8\xb2\xf7\xe9;\xc7\xcf\xedt\xfe\x9d}o\x96\xac\xb9\xb9I\xdf\x9d\x8e\xe3\xf7_Y\xa0\xc8E._\xa3\xf2\x1e\x1e\x0f4\xbe\xc1\xe2\xe0\x0c\xa6F\xe2\xf0\xb4\xcf\xecu\xf34\x85\x87\x0f\xff\xc4\xdfl\x1b\x1f\x07\x9a\xdc\xe9!\xe3"w\xd663\xf6\xfenr\xbbJ]\xea\x0e;k~\xe4\x85\xdd\xc0\xf9zT\xed\xf2\xea\xd5+v\xdd|~\x9c6\x0bv:Y\xae\x02\x9c\xf9-\xbb\x8a\xf8\xee\xdb\xd9\x8a\x9d\xacY\r\xdf\xae\x86\xf9\x144\xdd\xcb\xaa\xaf-\x7f]\x91\xc9\xca\xea\xf7\xabO\xa8q\\\xc6\xfc\xa5\xe5\xb7\xe3\xf1\x11.\xc6\x16\xb1\xacE\x9c\x9f\xee\x9b\xfc\x050\xa2\xdd\xf8$h\x97\xf6\xaf\x87\xb6\xb7\xd3\xf6K@\xb8\xcc\xa0\xa2\x03\xfa>\x8e\xe0\x82\x13\xcb\x87\x17\xd5){\xc1\x11d\xfd`\xd7\xbd?[\xf6"\x98\x7f/\xd7\xa9\xb4\x94\xbe\xadN\xdfU\xbfP/\x93a\xff\x07v,\xe3\xb6'
p136
sg23
(lp137
I16
asg25
Nsg27
Nsg28
VShelXL
p138
sg30
Nsg31
S'f8f31c43f9018490c22e80b4601574ff'
p139
sg33
I14
sg34
VLeast Squares
p140
sg35
F0.049299999999999997
sbag1
(g12
g3
NtRp141
(dp142
g15
I00
sg6
I17
sg7
S'9b0c7c61df47f57ece3030bd256d2498'
p143
sg16
g17
sg21
S'x\xda\x8dYkO[I\x12\xfdn\xc9\xff\xa15\x9a\xd5&\n8]\xfd\xee\xd52\x12C f\x03\x18\x08\xbb\x9b\x89F\x8an\xc2%X16k\x9bM\xf6\xdfO\xf5\xab\xdac_\xb3&3\xe2\xd2\xbe\xd5]\xcfS\xa7\xda\xfd\x1e\xc3\x9fe\xfb\xf0\xf8\xc9\x0c\xe6\xed\x82}\x99\xb7\xcd\xb2\xbde\x9f\xff\xc7\xde\x0f\x8f\xcf>\x9c\xed\x0b\x0e\xea\xb5\xed\xf7\xfa\xbd\x9b\xd3\x9b\xb3\xfc\xee\xa7&\xbe=\x9e\xb2K\xf1\x02^\x96\xff\xfb\xbd\xeb\xe3s6\x9a\xdc\xb2\x95w\xb7\xbc\x15\xb7\xbfa\x8b\xd9\xe4i9\x9eM\xb7\xbcu\r\x8c\x0f@\xb8=v\xfd\xbdm\xbe\xe1\x1f\\\x8a=v8y\xbco\xc2\x1f\\\xed\xb1\xd1|\xdcN\x97M\xdc\xa5\tJ=>-\x93\xf4\xc9\xa4\xf9\xf2\x8d\xfd`\x07l\x9f\x0f\x94u\xec\x05\xcaH\xad\xd8Kv7\x9f=\xb0\xcbf\xbe\x98M\x17\x7fe\xffy\x9a-\xc3&\x8b,7\x9b?<M\x1av7{\x9aV_\xdc\xfc\x8d\x1d\x81c#\xdf\xef\x1d\x1d\x9f\x9d\xe1V\x16\xb8\x95\xcc\x0e\xac5\xcc\r\x8c\xf7\x92\t3p\xe0\r\xf3<\xfd\xd7\xef}<\xbe\xbefZFmy\xfe\xa5\xe2/@\xe3\xc2\xbf~\xef\xec\xf0\xe6\x86\xedC\xbf\xf7\xfe\xb7\xf3s\xfcL\xef\x7f\xd8\xdb\xffm\x0f\x1f^}\xcc\x8b\xb8\x12\xfe\x8c\x8b\xfb\x1f\xeb\x9b\xaf\xe2:\xbe\x1c\x17O\x0e\x8f\xd8\x11\x1b\xb2Q\xbf\xf7\xcf\x8b\xd3\x1bf\x1cs\x8e)<\x82\xe1)\x83\xf7\x03\xa6\xfa\xbd\xcb\xb3\xc3\x0b\xc6\x04.\xfe:\xbax\xc3~\x1e\xf6{\x93\xf1b\x19>\xba{h\x1e\x99\xe8\xf7\x0e\x8fn\x0e\x93/\xfe>\x9b\xb4?\xc4\xa0\xfd\xb1\x9c7\x8b_\xf2\xda\xf0\xdb\xe4\xfd\xfc\x0b\xfb\xe9/\x83\xdf\x7f\xcf\xd9s\xffm\xf2S\xf9\xf8\xf5\x9a\x0c\x9e\xfd\xef\xb7\xc3\x9b\x90k\x18M\x1e~\xfa\xbd\x93\x7f\x1d^\xb3\xf4\x13<)\x94\xec\xf7F\xe8\x14\xc6dZ3\xd2*!\xd2\xb3\x02|\xd6\xe9Y\x1b\xe1\x15\x0f\xcf\x00\x83\xb8YZ\xe7\x12_\xca\x8f\xca(\xc7\x0e\xfa=\xc6\xe8\x08.\xb8\xb1\xf8\xb4\x1f#\xa0Ey\x14\xf8fz\x01\x1fE\xd4A\x90\x0eJy\xa7\xf2\xfe\xc2H\x90\xb6\xe8&\xbd\x96\x9d:(St\xc0\x9fu\x1d\xf0cN\x07c\xfc\xcb\xc1\xdc\x94U/\x1c\xba\xff\xe4\xf4\x03\x03\x85e7\x8c\xda\x14/\x04\xbd\xb3\xb6B\x18\xef\xf2\x06F;\xc9\xc5\x9a6\xfb0\xd0\xc9\xd3q7\x16\xf2l\x142\xb0\xd8\xe69w6\xef\x80)+L\xdeYk\xf0\xc9\xceu\xdb\xac\xce\xa2\\+\xc97l\xf3\xd1\xfd\xd1\n\xadu\xb1\xcd\xa8\x12\x14\xae\r\xac\xd9&\xc96/\xb5\xe0\xd9\xbb\xc2)\xa3\xf3\xbaVN\x08\xbe\x9bm\xaa\xc6\xcdXo}\xb1\'\x87;\xe4\x19\xda,\xbal\xb3`(n\x12\xdfX\xcf\x1dc)a@\x14/\x00\xf7\xc56P\xceF\x1dt\xd5\x81\x03*\x91\x9e\x9d\xd0\x00%\xaf\x8d\xb2\xbc+\x7f\xad\xb0\xb6\xf8R#\xb0\xac\xe9\xa0\xc0\x00\xe9@\x07si(\x7f\x1dWk\xfe\xd5+\xb9\xa3=\xe4\xa0Xm\xbd\xcf\xeb\xc6\x19\x90r7\xff\x9a\x9a;\x88\xa62;L\x0b\x05.\xab\xa3\x9d\xc0D\xea\xca\x1d_\x12\x17!S\xaaM\xdb\\\xf9\x18\xa4+B\xe8\xea\xe2ut%D\x1dl\xc5\x07\x0fhfz\x96Bq\x97\xd7\xad\xd4\xd2u\xe9`\x1c\x17\xe5<,\xeb\xcd\x18KI\x05\xe9\xc8\xd5\xaa\xd4|X\xf5Q\x07W\xfd \xb5\xf6\x86\xb0B\x96x\x1b\x03\xc2t\xe5\x99\x06^"g\x03\xd8\xad\xd7\x90+Y\x8b\x07\xfbRN l\xc1\x07\x81\xd0\x16\x01\x15\xd5\xf0\xa4\x86\xb0J\x16\x18\x03i\x0c\xa7t\xb7\xbe\xd3\x15V\x9a\xf2\xa8\xac\xda(e\xa34P\x8e\xdb\x12\x19!V\x1c\xe4\xc5Z\xaayJ5\xe1\x0b\x1cE\x83E\x01P\x0b\xceK\xf7\xffR\x8d\xcc;$\xf3\xac19\xab\x02\n{QRI\x19n;;\x81\xc2\x9c,\xde\xe0~\xa3\x92\xa4\x15\x14^\xcc\xacb\x13\'\x08\xe0\xde\xabh\xd4\x15\x19\xe50\xbflq\xb7\x02nr\x9c\x94s\xdam7\n\xf7\xb8\xa6=00T)BY\xca^\xa5\x11\xca\xd5\x0e5\x88\x8e9\xe2\xfcW|/\x97\x1b\x06\xb8t\x11\x04Wmdy\xc6\xee\x04\x1d\x8e\x11Ri\x829\xbd\xe1\x18\xe18EX*Ih\x03\xe4\x18tM\xd4\xe1\x88tPZ\x12\x98\x84@A6\xd0\x84~\xeb\xbb\xa0\x00\xe1\x8f\xd2}\xb3\x0c\xe5J\xef\x10\xb2vlp\xa4\x8e\xd3Q\x877\xa4\x03\xc6\x93\x17\xd4@yUj\xc1pm\x95\xeb\xf2\x83\xa5XK\xeb7\xf2\x1f\xbc\'\x0c\x12\xa6vlC\x1d\x1ba*\xeap\\c\xe15H]t\xc0\xf27\xa59c\r\xc9N\x1d\x9c&\x97 \xb9Y\x8f\x05bT\r\x00u\x1f.H\x1d\x19\xda)\xeapRu\x10\xd2\xf3b;\x18E:\x80\x05k;u\x80\x1a\x16\xb1I\x994_%G\xa4\x83\xad\xa9\xe1\x93\x1f\xde\xae\xe8\xe0\xa8Cj\xa4;\xa5Sa\xf2+\xa1\xba\xf2ARk\x90\n\xc1t]\x07Q!\x91\x03\xa5\x06\xce\x01\x14\x16\x9et\x18\x92\x0e\x88\xa2\xbc\xb4E\x842\x820\x03^w\xc7\xc2IG\xadH\xd9\xcd\x9c\x8c\xe43Q\x1b\xa8 (M\xd5AD\x1dNI\x07L~g\x89::C\xad\xc1+\x01\x9d\xd4\x11\x9br\x05(\xd7\xd1\x9e\xc8x\xea3\xf8\xc8I3\x99c\xf1\x8fZ\x17!\x14\xbaP< *\x86T@\x88N?x]tP|\x93\x06I\xa9\xe94S\xd3\xb3\xb6\x08\x8cV\xa1x,T\xc80jCT\x03x\x81q\x90\xe08\x91\x06\xaee\x07}\x15\xeb\xf0\x87\xb6\xbd\xab\xb8\x834\xa2\x00\xa8\xd3\x88;\x84\x89\xce\x19\xdd\xd5\x14|}\xc4\xbc\xdf\xa0 \x9e\x1b\xa2 \x8apG\x14\xea\x18\xda\xbf-\xda\xa8d\xdb;\xb2M:\xf4\\\xf6\x82\xd7\x88:\xa5\x02\x10\xd8\x9d\xde\xcd\xb6\xb3ZC\xca\xf8\x15\xfc\x90e\xae\xd1\x01\xb7\xba\xe2\x86M\xbc\xd0\n|a\xb3\x86\xbc&\xdb\xb8\xaec\x07P\xdc\x90\xfb\xac\xd9vF\xb6i\xab}i[\xc8k\x10\xefs\x04\xbc\x91\nv\xb3\xed\xbc\xd6\xa6AB\x9e\xe3\x06\x88\x8cP\xb2\x03\x07s%\xbal#8GG8\xb7I\x1dk\xa3\xe25=\xeb,\x88\xd16k9y^\xc7\x0e\xec\x9fe\xaa\x01\x9c\xa3\x08\xad\x142V\xb9\x9bm\x175\'-\xd2\xdc\xbc\x83\xf5\xc6\xf32\x82\xe0H\x01]<L\x13\xa7@z\xee6\xeb\xcdQ\xc7\xc1\xc2\xaaM\xd8R\x08\xb1\xd1\xaf\xc5\xed\xa2R~\xa3\xa0\x00\xa6C\xaaP\x98\x8e\xc6\xde\xef\xf8n\xb6\x8d*\x96(\xec(\xa2\xc4\r\x1b.\xa7\xaa\xb6\x9d\xb8\x8es$a*\xd7\x1b=V%\x04OV\x18\x9a\x1c\x91\xb0\xd1\xaa%mD\xb2\xed\xb0b\t\x92mCP\xa5\x04\x8d36@\xc1V\xdb\x86\x91=\x11\xa5\xf3\x9c\xf8\x0eR\x08U,\x05\xec3;\xe2\xd1%\xf9\xc7\xe3\xe4/K&"\x87)]\xcb\xe0\xc6Vvrp\x02tl\xd4~\x83\x83\x9b\x08\xc5\t\xd9k\xec1\xe0\xc4\xe5D\xd1\x06d\xe2\xe0G\xd56\xacS\x93;$FK[b\x02\xd8c\xf5st\xf5\xcdJm\x08\xeer\x87\xc3B\x95e\xe0C\xdf\x03\xf0\xe7\xf68\xae{8\xfcW\xc8\xb6\xc68\x95\xa1\xd1K\xe0\xb0\x03\xe5=\x8a$<\xbd\x19,\xf1\xc5iX\xab\xc6\xd1n\x08\x8c\xbe\x13;\xdc\xca\xc8\xb3\xe1c\xa7\x04U\x92r\x04\x18@0\x02Z\xd95\x1f\x9fd\xdbP\x1bW0"\x0e\xbe\xbc^PIT\xee9\xff\xbc\xad{`\xb6\x92EH\x1b\xc9\xc7\xe0\xad\x17\xcf\xed1\xa4=pZ\xd1\xa2d\x9b\xd7\xae\x00<N\x1bV\xc2\xcec\xc55\xa52\x9e\xed\xc0\x97{&ta\x19\xe0\x94\xb6Bt\xde\\\xd0%\x04F\xa5c\x9c\xac\x93\x15h\xa2.\x9a\x9c\x0f\x88\xebkn>\xa5\x14\x02\xcc\x95\x02<\x98\xf28n\x959_p\xfb\xac\x9bGu$u\x99(\xc5\xc9\x0b\x9bu\x99,\x11\x96\x85zn\x8f\xcb\xaa\x07G6[\x1aW\x18\xde}\xb9M\xf1\xc2\xef\xe2\xe6\xe1\xbb\xb3\x93p\xc9\xca\xd25\xe9.w\xe9\xd7HS2;\x91\xecn6\x0f\xa7H\xc0^\x7f2c\xbf0\xb5\x18\x7f}q2{\xc9X3\xbdM\x9eF\x0e\x13^k&\x93\xf8\xaa\xc5\x0et\xdb,\x9b|"\xda\xa2\x15{l\xe6\xcdC\xbbl\xe7\x0b6o\xef\xc6\xd3\xf6\x96=-\xc6\xd3\xaf9^\xb8\xb8X\xce\x9bq\xbc\x0eG]\x8f/\x10\x12r@\xebEn<\xce\xa7\x12\x8e\x91\t,>|M\x10\x0e\x1a\x8e\xbf\xde\xe3&\xecv|w\xd7\xce\xdb\xe9\x97\x96=\x86\xeb\xfb\x98\xd8z\x8f\xb1\xdb\xb6}\x0c/\xdc\xcf&m(4a%\xae\xc2>\x1a\xf4\xd0\xb0I\xfb\xdfv\x92z\x08\xb2\xea\xab\xe4\xdb\x9c\xea\x01\xdcC\xa9\x84\xdb\x950T\x04:T\xfd\x1eD\n\xec\xa2\xa4(\x92\x01\x10C\xde\x84\xe8\x87{"l\x8e\xb1QwIJ\xec\xa8WrE2\x92\x9cP\tR\xe5!KwK\x06\x9eq\xa5\xaadh\x99)[\x02\x94\x87\x86\x1c\xe6\xd9NId\xcdW\xbaJj\xedm\xd2R\xf9|\xc3\xbbE\xdb\xd0\x03\xaeL\x954V\xf8T)2I\x9a@\xce\xbb$\x01\'\xf9+\xbb"\x19o\xb2P2\x8eo\xe1>\xcbm\xf1-`\xb1^\xb9\x15m\r\xd8t\xa6\x83L\x9e\xdc3\x92\xbe\xc6\x13\xc0g\t#\xd3\xef@\xe3\xb7J\xc6\xae\x93\xa3\x92%p\xc4\xcc\x1e\xf2[<\x046H\x02I*\xad!\xd3\xa0$\x19o\x84;%C<#?\x85r\xeb\xef\xd2\xb7\x11\xda\xa4\xf8n\xb53J\xca\xea!\xa9R\xee\xe8l\xa74\xea9IU\xcf\x8cc\t\xfa66\xbe\xd8h\xb6\x9d\x19\xf26\xf2=(C\x81Ny\x9b\xa2b\xcd\xb6\x1cJ\x92f\xa5Vr\xde\xe6,4\x91\x1am\x97\xb4\xd5\xb7\x06t\xb9g\xcf\x97\x01\xf29IW3\x01\x91=\x12\r\xabu\xca\xdb\x90\xbf\xdb%=\x9d)\xe2\x15O\xa4\xef&\x0f\xde\xdb\xecT\x01\x13j\x0e\xa9x!\x1co\xe7}\xa2\x11\xden\x97\x0c\x10\x18\xc0\xed\xe6\xbeE\xb4F\x94}H\xdf9~n\'\xb3\xef\xec{\xb3`\xcd\xedm\xfa\xeet\x14\xbf\xff\xca\x02E.b\xf9\n\x94w\xe0x\x80\xf15\x14\x07g0=\x13\x86\xa7}\xa6\xaf\x9b\xed\x10\x1e>\xfc\x13~\xb3\xe7\xf08\xc0\xe4^\x07\x18\x17\xb9\xf3\xb6\x99\xb2\xf7\xf7\xe3\xbbe\xba\x15\xddc\xe7\xcd\x8f\xbc\x10b\xe5\xdd\xa0\xfa\xe5\xd5\xabW\xec\xa6\xf9\xfc4i\xe6\xecl\xbcX\x06ufw\xec:\xea\xf7\xd0N\x97\xect\xc5k\xf8vu\xcc\xa7`\xe9A6}e\xf9\xeb\x92\\VV\xbf_\x7fB\x8b\xe32h\xa0\xe5\xb7\xa3\xd1\t.F\x8aX\xd6\xa2\x9e\x9f\x1e\x9a\xfc\x050j\xbb\xf6I\xb0\xee YF\x87\xb6w\x93\xf6K\xd0p\x91\x95\x8a\x01\xe8\xfa8*\x17\x82X>\xbc\xacA9\x08\x81 \xef\x07\xbf\x1e\xfc\xd9\xb3\x97\xc1\xfd\x07\xb9O\xa5\xa5\xf4mu\xfa\xae\xfa\x85z\x99\x1c\xfb\x07-s\xe3\xbf'
p144
sg23
(lp145
I17
asg25
Nsg27
Nsg28
VShelXL
p146
sg30
Nsg31
S'f8f31c43f9018490c22e80b4601574ff'
p147
sg33
I15
sg34
VLeast Squares
p148
sg35
F0.049299999999999997
sbag1
(g12
g3
NtRp149
(dp150
g15
I00
sg6
I18
sg7
S'038c939af26524328c5baf846038fbf2'
p151
sg16
g17
sg21
S'x\xda\x8dYio\x1b\xc9\x11\xfdN\x80\xff\xa1\xb1H\x10\x1b\x96\xe8\xae\xbe;\x88\x16\xd0j%Sk\xddV\x12\xaf\xb1\x801k\x8d,\xc2\x14\xa9\x90T\xec\xfc\xfbT\x1f\xd5Ms\x86\xb2\xb4kh\xd4\xd3\xc7\xab\xebUU\xcfp\xc0\xf0g\xd5\xde?|4\xa3E\xbbd\x9f\x16m\xb3jo\xd8\x9f\xffc\xef\xc6\x87\'\xefOv\x05\x07\xf5\xda\x0e\x07\xc3\xc1\xf5\xf1\xf5I\x9e\xfb\xb1\x89\xb3\'3v!^\xc0K\xfa7\x1c\\\x1d\x9e\xb2\xf3\xe9\r[\x9b\xbbeV\xdc\xfe\x9a-\xe7\xd3\xc7\xd5d>\xdb2\xeb\n\x18\x1f\x81p;\xec\xeak\xdb|\xc1?\xb8\x14;l\x7f\xfap\xd7\x84?\xb8\xdaa\xe7\x8bI;[5q\x97&\x80zx\\\xa5\xd5G\xd3\xe6\xd3\x17\xf6\x8d\xed\xb1]>R\xd6\xb1\x17\xb8Fj\xc5^\xb2\xdb\xc5\xfc\x9e]4\x8b\xe5|\xb6\xfc\x1b\xfb\xcf\xe3|\x156Y\xe6u\xf3\xc5\xfd\xe3\xb4a\xb7\xf3\xc7Y\xd5\xc5\xf5\xdf\xd9\x018v\xee\x87\x83\x83\xc3\x93\x13\xdc\xca\x02\xb7\x92\xd9\x91\xb5\x86\xb9\x91\xf1^2aF\x0e\xbca\x9e\xa7\xff\x87\x83\x0f\x87WWL\xcb\x88\x96\xe7_*\xfe\x02\x14.\xfc7\x1c\x9c\xec__\xb3]\x18\x0e\xde\xfd~z\x8a\xef\xf4\xee\xfb\x9d\xdd\xdfw\xf0\xe1\xd5\x87<\x88#\xe1\xcf8\xb8\xfb\xa1\xce|\x15\xc7qr\x1c<\xda?`\x07l\xcc\xce\x87\x83\x7f\x9e\x1d_3\xe3\x98sL\xe1\x11\x0cO\x19\xbd\x1b15\x1c\\\x9c\xec\x9f1&p\xf0\x97\xf3\xb3_\xd9_\xc6\xc3\xc1t\xb2\\\x85W\xb7\xf7\xcd\x03\x13\xc3\xc1\xfe\xc1\xf5~\xd2\xc5?\xe6\xd3\xf6\x9b\x18\xb5\xdfV\x8bf\xf9s\x1e\x1b\x7f\x99\xbe[|b?\xfdu\xf4\xc7\x1f\xd9{\xee\xbeL\x7f\xa2\xd7\xaf7\xd6\xe0\xd9\xff~3\xbe\x0e\xbe\x86\xd6\xe4\xe1g88\xfa\xd7\xfe\x15K?A\x93B\xa1\x93\x9d\xa3R\x18\x93i\xccH\xab\x04O\xcf\n\xac\x02\x9d\x9e\xb5\x11^\xc5q\x80Q\xdc,\x8ds\t\xd6\xe6Ge\x94c{\xc3\x01c\xe5\x08.\xb8\t\xafw\xa3\x05\xb4\xa0G\x813\xd3\x04|\xd4\x11\x83(\x18\x94\xf2N\xe6\xfd\x85\x91 \x1da\x93^C/\x06e\x08\x83R\xb0\x89!\xef\x90\x0e\x06(\x07\xa3G\xe4Q/%\xaa\xff\xe8\xf8=\x83\xa0\x91qD#2\x1at \x9fE\x14\xc2\x02!3\x1aA\x8a\r4\xbb0\xd2I\xd3q7\x16\xfc\xec<x \xc9\xe69w\xdeg\xa3x#L\xdeMk\xf0\xca\xf7\xc9f\x8d\xca\x8fZ\x89\x8e~\xa57E\n-\xc9\x12\xdc\x14\x85pmaC6Yd\xf3RH\x91\xb7\x17N\x83\xcb(\xb5\xb2\xca?S6U\xedf\xacw\x82\xe4\xc17\x19\x83E\x99\x85\xe9\x91\xcd\x82)\xbe#\x85\xef\xf8\x8e\xb1\x9ad\x03\x82\xc9\x81{A\x8f\xca\'\x0c\xbab\xe0\xe0 OuB\x03\x90\xef\x18e;\xd6\x8a\x18\x84\xf5\xa4KT\xd5&\x06\x05\xc6\x14\x0c\x9e0pi\x8a\xff:n6\xf4\xab\xd7|G\x07~JZ\xd0\x0e\xed\x92\xd18\x03\xc9X?\xd6\xaf\xa9\xbe\x83l\xaa\xc9_\x84\x02\x9f1h\xd4\xaep}\xbe\xe3\x85$1\xa5\xec\x91\x8d\xb0qDS\x1c\x06b\xfc\x07\x89\xc1:\x151\xd8\xca\x0f\x1e\x80|\x16]\x87\xbb\xac\x12+\xb5t}66\x8e\xd3!\x18\xd6\xaakc)K@\xda\x12\xa6J\xf12\xea\x13\x06W\xf5 \xb5v\xbep\x85\xe2@6\x06ae\x0f\x06\r\x05\x03\xe6\x8bn\x0c9W0\xa8\xa8\x92(|\x85\x83La#\xa1"\x0c_`\x08\xab\xd0cr(Kc\xb8&w\xa70\xd8t\xb5\x90\x05\xb3*\xac4\x9b0\x8c\xa2\xdd\xd0\xc7\xad&\x05\tY\x19\xcb\xf3\rW\xf3\xc5\xd5\x84w\xdc\x99"0\x18A$\xef<w?r5C\xe2\xed\x17\xf1\xac1F\x127\x18\x8f\xa9\x82\xa2\x9c\xdb\xdeL\xa0\xb4\x10\xa4\r\x8e\x1a\xdd\xd4\xb2\x15\xb2d\x02(\x91\xc4\rI\xca\xbd\x87(\xd4e\x11\nE\x12:\x0b\x85\xce\xe6\x05Y\xdd9\xed\xb6\x0b\x85{\\\x95=\xd00`\x1d\xeda\x05\xa7=\xb4\xb7\xe9\xec\x1f\xc4 *\xe6\x80\xf3_p^\x0e740\xe1\xd7\x064\xf1\x876^\xf7\x86\xa1\x90J\x14\x9a\xd3\xdd\x10p\xbc\xa8@*^\xd8\x06JD\xa2j"\x86\x83\x82Ai\xe9\xbd\xa9\x86"\xc5\x18\x11\x02\xae\x8f\nP\xf2\xea\xee\x1d\xdf\xc3\x88*\xb9CH]\xedT\xc9\xcf\xc9\x88\xe1\xd7\x82\xc1\x8aX\x89%*\xd0Z\x115a X\xa5\xfb\xf4`\x0b\xddK\xeb;\x18\x90\xcfjQ`\x8a\x1eJ\x8a\x8cn\x131\x1cV[`A =a\x00A\xb4l4\xc6\x90\xea\xc5\xe0\xa0\xa8D\xe8\x8e-\x94\xaf\x12\xc7R!\xe9A\x94\xcaE\x9a\xa4\x87\xa3\x8aA\xc8\x1cax.`\xe6\xb5\xf4lsm\xd4\xc1\x00k\x18l\x07\x83^\xabQT\xb5\x85\x955\x11A\xc4\xf0f\r\x83\x03A\xa5\x1a`\xa4\xf8\xe2\xfcJ\xf4\xe9AJ\x9a\x8e\x18\xba\xb6\x10\xc2\xadi\xbd:\xa2,\xc5\x06rb\xc40.\x18\x9c\xf5\x9cj\x15\x85\x94\xeb\x89\x96\xc1k\xdeG\xcb\xc2)(\xa9\x08C\xa4\xe3\x93%\x11qMQ\x1b\xdc\xd3T\x0c<b8.\x18B\x05B\xf1\x88\xce`\x9c\xa6\xb4\xa5\x04\x98\xde\xf2\xcaW\x9f\x94\xb2\'=\xd5\x9c_fr\xc9\x8bY\xb0\x00\x8b\x18~\xabq\x81\xa6\x10\x8eJ<t\x08\xe2\x07\x8f\xe3}\x18\x84\xd7\xe4\xf8\n\xb7\xee\xe8A\xea\x92\x17\x8d/\x8f\xdcU/\x11\x9a\x08\x0bd\xa4\xbf\xdf*\xfd9\xe0dj\x90\xe0\xa8\x04\xc1jDK\xe8\xd2\x9f\xd8\xa4?\x94\xedm\xe5\x1d)\x95\xca\xbb9\x8d\t\x97v\xb3H*}9\x0f+\xb4bca;6\xc6\xd7\xa5\x98\x93\xba\xc6\xbc\xaeE\x81\xa3\xd2\x9c\xa9$\xdb\xdb"\x9bt\xa89*\n\x90\xc1\x14\xb12\x96\x80\x1d\x16\xdc"\xdbI\x8d!e\xbc)\xc5}\x08t\x8a-\xcc\x13}\xa5\xb9\xb2\xa5J\xc1T\xd9\xb1\xdb\x9aY\x91\x8b*\xbdBqe#\xc4\x86l\'E6m\x91\xdb\x08\r\xc66\xad\xc2`\x95\xd2<O\xb6\xd3\x1a\x9b\x06\x0b\xf2\xac\x1d\x80\xd0\x11QK\xa5\x95\xea\xe3\x07\xb4\xb2*q\xe1\\\xb7tT\xa2\xb6u\xbe\x10S\xad"\x950\x1b>yZ\xdb\x0e$@j\x00\x01\xfb(OQ\xaa\xb0b}\xa6lg\xd5\'-\xd6\x05\x14{\x1e\x0b\xd4\xacj-\xd1\xe1\xfar\xa1\x96\xa5\xe6\xc0\xf2\xbc\xdb.\xba\x92*\x85(\x054\xf2\xaf(v\xf3v\xc3ng\xb5\xe47\xa8\x1bI\x11b\xb9\xa4\x08\xc1\xdc\xef\xd4\xf3d;\xaf\\\xa2\x0c\x90\x93\x01`\xc2\xd5%\xaa\xb1q\xe9\x93M\x8bbB\xde\xad5\x90_\x8a@f-\xa1\x08WG\x8bO\x8a$\xdb~\xe5\x12\xac\x8e)\xdb\xa2\x87H \xff\xb4\x81\n\xb6\xca6\x8e\xd5S-\xe9\xd0F\xa5\xf9\x02\xe2W\x0b\x1c\xb4~\x9e~.\x8a~<v\xfe\x82(Q#\x05P\x1e\x16\x90\x0b\x9eN\r^\x08]\x85\xf6r\xb3\x067\xb5\xf0\x90\xa2\x18\xdc\xae\xd5r\xa2\xb4\xd32\xd5\xe0\x07U6\x8cS\x9d\xb3\x13ZK\x93\xc7`\xb3\xf7T;=\x8eUU\x89\r\xc1]\xc6\x80\x81*\xc9\xfa\xa8{\xe0O\x96\xbc\x87u\x0f\x87\xa5\x14]\xbbhU\xa2C{4\x19\x7fF\xc9{\x10\x8b\xf0d\xd1 Ia2\x8cU[8\xdf\x0bk]/wP@\xa3\xbaM\xa7\xadw\xaa&s\xe5\x8a\x8eS\xc7\x12;/\xad\xf4\x86\x8e\x8f\xb2l\x88\xc6)C\xd9\x01s\x98\xa4\nT\x1bL\xe5\xfa)\xfd\xbc\xa9{\x18]/^\x90\xe7\xa9\xd9\xc2\xea\x19\xbc\x7fj\x8fq\xd9\x03K,K\xf7-\x987J\'\x88\xddF\xe6\xb6g\xb5\x15W\xc5\x95\xc1\xa36\xa9\xd7\xc1F\xc5Y\xa2\x00\xf4#\xd7{s\xa1I\xcd\x18R\xd0m\'k\xe1\x0c5\xfd\xe8\xd2zaW\xc47\xd4|\\\\\x08\xb4+\x85\x8b\x14\xe1\x12\x89\xfa|,\xfc\x9eT\xf3ymI]H\x91\xd4y\xa9\xd2\xd3[\x0b\xc8\xcdO\xedqQq\x84\xc6\x83\x9eQ\xcfT\xd8bvT\xd2?C\xcd\xe3\xb7\'G\xe1\x92\x95\xa5k\xd2\xe7\xdc\xa5_\xa1.su"\xd9\xed|\x11N\x91\x80i\xf2h\xce~fj9\xf9\xfc\xe2h\xfe\x92\xb1fv\x934\x8d5U\x98\xd6L\xa7q\xaaE\xff\xbeiVM>\x11eA"~h\x16\xcd}\xbbj\x17K\xb6ho\'\xb3\xf6\x86=.\'\xb3\xcf\xd9^8\xb8\\-\x9aI\xbc\x0eG\xac\x87gH\t\xd9\xa0\xf5"7\x1b\xdb\xd1\xb3\x0c\x9de\xf8L\x10\x0e\x1aO>\xdf\xe1&\xecfr{\xdb.\xda\xd9\xa7\x96=\x84\xeb\xfbH@z\x87\xb1\x9b\xb6}\x08\x13\xee\xe6\xd36\x04\x9a\xb0\nGa\x17\x05\xbao\xd8\xb4\xfdo;M9\x043\xc0e\n\xfe\xec\xea\x81\xdcc\xa8\xd8\xd4T\x84\xd2\xa8\xea=,!\xa2\xc3\x95\x82V\x06B\x0c\xb5A\xb0~\x88sL\x8e"\xa4\xc0\xbe\x95\x12#\xfeR\xae\xad\x94\nR$\x04\xdf\x8fM\x96\xee_\x19\xea\x8cKUW\x86\x94\x19\xbd\xc5\xa6\xb3\x95\t)\xb8we@\xab\xebJ\xad\xbdM(5\xa7\x1b\xde-+\xd1\xb1.M]\x89I\xd3\xa4H\x91>i(\x10c\xdfJ\xc0N\xfe\xd2\xae\xad\xd4\xe1R\x11WbrO\xf7Y\xdb4\x04\x0eW\xba5\xb4&\xdc\xcd\x873\x1d\xcf\xc5\x93{b\xa5\xaf\xf6\x04p.\xad\xb0*\xfd\x0e\r\xe7\xd6\x951\xcbg\xab(cr\x8b\xe92\xfa-V\x81`\x95\xd8\xc7\x02\xdd\xdd\xbb\xf4MA\xebd\xa5\xadh\xe3JQVb!jr\x01\x95\xcet\xa1\xf0\xd9\xbeRV\r\xc9\xbcR\x9b$\xa74\xea\xa9\x95\xaa\xa2\xf5<Y\xc5K\x95oX\xb7\xa1\r~\x1b?\x92@\xb9\xd9K~\xeb ]\xcel\xf3\xa1\xb4\xd2\xac\xc5J\xf6[\xedM\x8a%\x05O\xad\xb4UC\x06l\xbax\x04\x9e/\x03\x9e<\xd3UO\xc0Z#\x16\x1aV\xe7\xc8\x0e\xfe\xbb}\xa5/g\n\xabE.\xdfmn\xbc\xb7\x9d\xa9\x02\'T\x1fR\xf1B8\xde\xce\xfbTFx\xbb}e\xa0\xc0@n\xd7w-\xb25\xb2\xec}\xfa\xe6\xf8g;\x9d\x7fe_\x9b%knn\xd2\xb7\xd3\xf3\xf8\xfd+/\xa0u\x91\xcb\xd7\xa8\xbc\x87\xc7\x03\x8do\xb08`3k3\x87\xa7}f\xaf\x9b\xed\x14\x1e^~\xc7\xdf\xec)>\x0e\xa6\xdd\xe9!cZw\xda63\xf6\xeenr\xbbJ\t{\x87\x9d6\xdf\xf2@\xb0\x95\xe0\xa3\xaa\x97W\xaf^\xb1\xeb\xe6\xcf\xc7i\xb3`\'\x93\xe5*\xc0\x99\xdf\xb2\xab\x88\xef\xbe\x9d\xad\xd8\xf1\x9a\xd6pvU\xcc\xc7 \xe9^\x16}m\xf8\xf3\xaa\xa8\x8cF\xbf^}D\x89\xe30h(\xc3o\xce\xcf\x8fp0\x96\x884\x16q~\xbco\xf2\x07`\x08T\xf9\xdd\x9b \xdd^\x92\xac\x1c\xda\xdeN\xdbO\x01\xe12\x83\x8a\x06\xe8{\x1d\xc1\x05#\xd2\xcb\x8bj\x94\xbd`\x88\xa2\xfd\xa0\xd7\xbd\xef5{\x11\xd4\xbf\x97\xf3T\x1aJ_\xab\xd3\xb7\xea\x17\xeaeR\xec\xff\x01c\xa8\xe3\xb0'
p152
sg23
(lp153
I18
asg25
Nsg27
Nsg28
VShelXL
p154
sg30
Nsg31
S'f8f31c43f9018490c22e80b4601574ff'
p155
sg33
I16
sg34
VLeast Squares
p156
sg35
F0.049299999999999997
sbag1
(g12
g3
NtRp157
(dp158
g15
I00
sg6
I19
sg7
S'6030ade888c6c7e30ae517b2554c5ba8'
p159
sg16
g17
sg21
S'x\xda\x8dYkO[I\x12\xfdn\xc9\xff\xa15\xda\xd5&\n8]\xfd\xee\xd52\x12C fb0\x10v7\x13\x8d\x14\xdd\t\x97`\xc5\xd8\x8cm6\xd9\x7f\xbf\xd5\x8f\xeav\xeck\x16\x92(M\xfbV\xdfS\xafSU\xed~\x8f\xe1\xcf\xaa\xbd\x7f\xf8d\x06\x8bv\xc9>/\xdaf\xd5\xde\xb0?\xfe\xcb\xde\x0f\x8fG\x1fF\xfb\x82\x83zm\xfb\xbd~\xef\xfa\xf4z\x94\x9f\xfd\xd4\xc4\xa7\'3v!^\xc0K\xfa\xd7\xef]\x1d\x9f\xb1\xf1\xf4\x86\xad=\xbb\xe3\xa9x\xfc5[\xce\xa7\x8f\xab\xc9|\xb6\xe3\xa9+`|\x00\xc2\xed\xb1\xabom\xf3\x15\x7f\xe1R\xec\xb1\xc3\xe9\xc3]\x13~\xe1j\x8f\x8d\x17\x93v\xb6j\xe2)M\x00\xf5\xf0\xb8J\xd2\'\xd3\xe6\xf3W\xf6\x9d\x1d\xb0}>P\xd6\xb1\x17(#\xb5b/\xd9\xedb~\xcf.\x9a\xc5r>[\xfe\x8d\xfd\xf98_\x85C\x96Yn\xbe\xb8\x7f\x9c6\xecv\xfe8\xab\xb6\xb8\xfe;;\x02\xc7\xc6\xbe\xdf;:\x1e\x8d\xf0(\x0b\xdcJf\x07\xd6\x1a\xe6\x06\xc6{\xc9\x84\x198\xf0\x86y\x9e\xfe\xf6{\x1f\x8f\xaf\xae\x98\x96\x11-\xcf\xff\xa9\xf8\x1f\xa0r\xe1O\xbf7:\xbc\xbef\xfb\xd0\xef\xbd\xff\xed\xec\x0c?\xd3\xfb\x1f\xf6\xf6\x7f\xdb\xc3\xc5\xab\x8fy\x13w\xc2\xafqs\xffc}\xf2U\xdc\xc7\x87\xe3\xe6\xc9\xe1\x11;bC6\xee\xf7\xfey~z\xcd\x8cc\xce1\x85\xaf`\xf8\x96\xc1\xfb\x01S\xfd\xde\xc5\xe8\xf0\x9c1\x81\x9b\xbf\x8c\xcf\xdf\xb0\xbf\x0c\xfb\xbd\xe9d\xb9\n\x1f\xdd\xde7\x0fL\xf4{\x87G\xd7\x87\xc9\x16\xff\x98O\xdb\xefb\xd0~_-\x9a\xe5\xcfyo\xf8u\xfa~\xf1\x99\xfd\xf4\xd7\xc1\xef\xbf\xe7\xe8\xb9\xfb:\xfd\x89>~\xbd!\x83\xef\xfe\xf7\xdb\xe1u\x885\xf4&\x0f?\xfd\xde\xc9\xbf\x0e\xafX\xfa\t\x96\x14\n\xed:F\xa30&\xd3\x9e\x91V\t\x9e\xd6\n\xac\xe2>\xad\xb5\x11^\xc5}\x80A<,\xeds\t6?\xc2\x95Q\x9e\x1d\xf4{\x8c\x95Wp\xc1\x8d\xc5\xd5~\xf4\x80\x96\xb4\x14\xca\xe5\x07\xc22b\x10\x05\x83R\xde\x89\xbc\x16F\x82t\x84Mz\xdd\x8dA\x19\xc2\xa0\x10\xe5\x06\x06<\xa1`\x10\xe8\x7fz1/p\xbc4h\xfe\x93\xd3\x0f\x0c\x14\xa6\xdd0\xa2\x11\x19\r\x06\x10YA\x08+d>\xc0h\'\xe3\t\xebh\xf6a\xa0\x93\xa5\xe3i,\xc4\xd98D \xe9\xe6\xf1e\x90O\xc3\x90\x15:\x03\xd7\x1a|Zo\xeafm\x06\xc2\xb5\x12vK\xb7$\x15\xb5\xd0\x82\xac\xc0\x8d\xb2\xb4\xd4\xd6m\xe8&\x8bn^r\xa5\xc9\xd2N+\xcc\xd2\x84FY\x0e\xf6y\xba\xa9\xea7c\xbd\xd3\xa4\x0f~\x92\xdfb9wBw\xe8f\xc1\x10L%\xc5v\xec\x18[\xfc\x06"\x1f\xcc\x81{\x92\x07\xe5!b\xd0\x15\x03\x07\'\xb2\x16\xf8R\x10\xe4-\xb4\xc8\x96\xb7"\x06\xe1("\xa4\xb6\xb0\x89A\x81q\x05\x83WdTY\x80s\xc77\xed\xab\xd7b\xc7p\x9d\xbdm\xb5\xe3\x94Y\xc6\x19P\xf0<\xfb\x9a\x1a;\xc8\xa6t\x9a\x16\x98\xa6dk\'0;\xbbb\xc7\x8b\xa2f\x87}U\xe0\xcclIL{R\x08\xa2P\xd0\x18\xacK\x18l\xe5\x07\x0f\xc5iR(\xee\xb2\x98\x95Z\xba\xae\xf85\x8eKz\x9fwr\xdb\xc7R\x96\x84\xb4%\x94\x95\xaai\xeaM\xc4\xe0\xaa\x1d\xa4\xd6\xf4^\xe4\nEv0\x06\x84\xb5\x1d\x184p\xca!\xac\x17\xdb9\xe4\\I\x1c\xe5\x89\x14\xf0,\x9f\x97\x82\x07\xcf\xb2\x08\xc3\x17\x18\xc2*i\xf2\x1a\xa41\xdcP\xb8c\x1at\xd1\x14\xda\x88\xb4RV\xaaM\x18F\x19(1^\x92^\x08\xc9\x8b)\x9c\xdf\x085_BMx\xeb=\x14\x85\x81\xb8\xc0\x82s\xfe\xff\xd2\x94!\xf5\x0e\x8bz\xd6\x18#\x89\xf7\x8c\x17\x14y\xcap\xbb\x15\xbbQ\'M\xc9\x06\x92\xdbm+\xdb\x98\x97\xa9\x12\x00\xa9\x17\xa8\x8a\x96>\xa8\x87J]\x16\xa50\xb7\xc0d\xef\x86`\x03\xf2\xba\xc3D\xe0;\x95\xc23\xae\xca\x19\xe8\x18\xa4\x04:\xc3b\xaa\xe43\xb4\xb7B<#\x07\xd10G\x9c\xff\x82\xcf\xe5tC\x07\x03\xa5\x9e\x01\xed,\xad}f\xe0\r\xc3\x08\xa9\x8a\x8d0M\xb6R\xc0\xf1B&R\xfa\xc26P\x82\x12M\x131\x1c\x15\x0c\xc8\xda\x9e\x927:*\x9f`\xb0\xde\xba.\xe7H\x8c\xb8\x1a\xee\xdb\xce\xc1\x8c*Q&u\xf5SY\xa2\r#\x867\x05\x83\x15\x80\xe9\x94\xa9@c\xf1 \xaa\xc5\x92\xa3\xba\xa8\x16\xf3\xdb\x95`\xf0[t\x04\xde\x15;\x08\xc3K\xc5\xa6\xc0\x0bpT\xc4p\\}\xe15\x10U`v\tK\x04\xab1\x87T\'\x06[0(\xf4\xd6\xa6/\x947\xd5\x01\x05\x03\xaf\xa1\x8b)\x1f1\x9cT\x0cBzj\x10\x0c`\x16\x1bZ[\xb0\x9d\xf1`K\xf8wb\xd0P)Q\x158\xdc\xcaZ\x88x\xc4\xf0v\r\x83C\xe5\xf3\x1a-\xc2k\xf0+\xd1e\x07)\xa9J"\x06\xbf\x8d\xa1VE\x9e;\x81\xd4J\x17; \'F\x0c\xc3\x82\xc1Y\xcf\r\xb5\x8eH\xb9\x9e\xda6\xecl:K\xafp\xaa\x94\x06\xe8h\xdb4\xd4\xd6\xa6\xa6\x88\x90\xd5C\xdeE\x0c\xa7\x05C\xe8@\xa84\x08\xac\xb2\xe4l\xe3\x95\x00\xdb\xd9^\x95\x1a(\x91\x9f\x9f*O\xd2\xd74\xe5%/d\xc6\xf0k\xcd\x0bt\x05\x19\x17<\xf2\x97\xa4X\xc5}\xd7e\x07_\x92O\xe1\xa4\xb5e\x07Y\x93\x01\xcbW\x89\x07W8\x14\x8f%\xc2\x02\x19\xe9\xef\xd7J\x7f\x0e\x83\xc1\x10/\x83+\r\xbd\xc3v\xbc\xa3\x05\x11\x9b\xf4\x87\xba\xbd\xab\xbc#\xa5\xa2^\xdbi,\xb8\x8e8\x11khW\xcdS\x9e\x97\x9a\x87\xcd\xf3V\x0b\xe2\xbc/-\x88\x165\xe7u\xady@hT\xd2\xed]\xd1M:\xafmv\x8a\xd7\xc8:\xd4\xbeb\xa1\xd8\xca\xbc\x1d\xba\x8dj\x0e)\xe3\xa9\x1dG\xfe\xc0n\x90r\xcb\x9a\xce\xd6\x1c)\x95"\xc2\x98\x8e<\xaenE.\xaa\n\x95\x9e\x8c#[l\xe86*\xbai\xab}\x195\xb0\xfb\xe5\xf9,LV)\xe5\xf3t;\xab\xb9i\xb0!\xa7\xea\x0ca`\xa2\x91J+\xd5\xd5\x9a\xe3\xae-y\xe1:Z\xc7\xc8\xba)\x10M\xf1\x1b\xd8\x92"J\xe8\x8d\x98<\xabc\x87\x05 _a~8JA\xa3\xb0c\xf5\xcf\xd3\xed\xbc\xc6\xa4E!\xaa\x85\x1e;\x15\xb2\xa0\x14\xdb\x05>vG\xd2\x94\xa5\xf7\xaa\xa3\x1d,\x99\x99\x136\xf1o\xc97\xe3\xdd\x86\xdf\xcek\xcbopd\xa0\xf6\x05[\x05E\xf9\x86\xb5\xdf\xb9\xe7\xe96\xae\\\xa2L\xe1u\xec\xe9\x80h\x10\xb3\xdav\xb6\xfcZ\x93\xfa\xc8%z+&\x91_\n\x9f%r\xcc\xd3\x95\xad\xbb\x92\xd0\x88\xa4\xdba\xe5\x12\xec\x8eE\x8d\x10I\x83\xac\xb1H\x05|\xa7n\xc3\xd8=\xd5\x96\xce\x97\xe1\x1f[\x082\xb0\x05l6\xec\xf3\xecsQ\xec\xe3q\xf2\x17\xc4\xc5\x1a)\x80\xf8^ \x03\x88\xce\x1e\xbc\x18@\x05\x03l\xf6\xe0\xa6r\xad,#\'\xb7e\x86\x11R\x08\xea\xc1e\xea\xc1\x8f\xaan\x98\xa7Db\xe8-M-\x97\x01\xac\xb1\xea\xa9v\xf5\xcdZn\x884T\x853\xd0[\xd4:\xa2\xed\xb3\xf7w\x9dq\\\xcfp\xd8J\xd1\xe8\xac\x15\x8e\rT\x81$\xf7\xfe\x19-\xefQl\xc2Su\x08\x9ax\xd2\x04s\xd5\xcaR\xcf\x84u\xa2s\x10\xe0\xaa\x98\xdblq\x87Se\x1aC\xfe/d\x98\x1a\xfd8ya/\xb9a\xe3\x93\xac\x1b\xa2q!\x93\x88#\xbd\xa2\x99G\xe3\xb0\x02O\x8e\x04o\xeb\x19\x069\x83\xe4\xa4\xe5T\xa1\xb1{V\xf0\xa4\x9f\x86\xe5\x0c4\xa4\xd3\xa5\xbb\xa8\x95\xd0`a\x96\xf2\xd9c\xc5U\te\xf0\xd6\x96Y\x07\x07\x952Y#\x13\xcb\xee\x9b\x8b\x92G\xc8\xa0\xb0=N\x16\x06\xe7P\xc7i\r\xe5\xf6\xc4Z\xbba\xe6\xd3\x12B8\xd6H[\xe6|^\x9aZ\x8b\xbfH\xf3\x94\x89\xc6u$u\xf5JJ\xa8@\x8c\xf9\x0c\x1c\x9f\xb8x\xea\x8c\x8b\x8a#4y\xb4\xc6\xfaL\xf1\x82\xd5Qy\xfd\x0c3\x0f\xdf\x8dN\xc2%+K\xd7\xa4\xcf\xb9K\xbfB[\xe6\xe6E\xb0\xdb\xf9"\xbcE\x86\x82u2g?3\xb5\x9c|yq2\x7f\xc9X3\xbbI\x96\xc6\xc9?<\xd6L\xa7\xf1Q\x8b=\xd6M\xb3j\xf2\x1bQ\x17\xad\xd8C\xb3h\xee\xdbU\xbbX\xb2E{;\x99\xb57\xecq9\x99}\xc9\xfe\xc2\xcd\xe5j\xd1L\xe2u8b=>GJ\xc8\x0e\xad\x17\xb9\xe4lZ#=\x00\x0b_\x13\x84\x17\r\'_\xee\xf0\x10v3\xb9\xbdm\x17\xed\xecs\xcb\x1e\xc2\xf5}$ \xb5\xc7\xd8M\xdb>\x84\x07\xee\xe6\xd36$\x9a\xb0a\x17\xf6Q\xa1\xfb\x86M\xdb\xff\xb4\xd3TC\x90\xe1.S\xf2\xe7P\x0f\x17\x13!U\xc2\xcdO\x18*\xc2\xb5G\xb5{\x10!\xa2CIA\x92\x81\x10\rO\xdew\xf1\x04\xa4\xa2\x1d\x92\x123\xfeR\xaeI\x06\xcdb&\x84V:\x0eY\xa6[R`\x0fu\xa9\xaa\xa4U\t-\xd808\x86\x82\xbcS2\xa0\xd5URko\x13J\rt\xc3\xbbC\x12\x03\xeb\xd2TIcC\xad\x08\x99"}\xb2P(D]\x92\x80\x93\xfc\xa5]\x93\xd4\xe1r\x06%\xe3Me\xb8\xcf\ny\xdf)\x89=\xc7\xa5[Ck@\xa5w:\x9e\x9b\'\xf7\x84\xa4\xaf\xfe\x04\x08\xf7]A\x82$\xc3\xa5\xf8N\xc9H\x18\xd9+*L\xf0q\xc4t\x19\xbd\xde!\x19\xbc\x12\xef\xda\x81\xee\xee]\xfaNA\xab\xe4\xa5\x9dh\xa3\xa4(\x92J\x87{\xe4\xd8@\xa5\xe8s\xa1Y\xd9-)\xab\x85d\x92\xd0\xda\xa8\x84aW\xdc&IU\xd1z\x9e\xbc\xe2\xa5\xcc7\xac\xbb\xd0\x86\xb8\x8d\xb7$P\x86\x82\x14\xb7)\xe2\xad\xd9\x15CI\xd2\xac\xe7\x8aH\xfb^\xe7\x9c\xe5OI\xdaj!\x036]<\x02\xe4\xcb\x80\'\xdf\xe9j$`\xaf\x11\x1b\r\xab\x93?\xe3\x8d\xdfnI_\xde)l\xf2#Vm\x9b\x07o\xb1CR\x05N\xe0\x95M\x9c\xf3\xb9"dI\xa3vK\x06\n\x0c\xe4v}\xd7"[#\xcb\xde\xa7\xef\x1c\xffh\xa7\xf3o\xec[\xb3d\xcd\xcdM\xfa\xeet\x1c\xbf\xff\xca\x02$\x17\xb9|\x8d\xca;x<\xd0\xf8\x06\x8bc\x82`\x90%\x0eO\xe7\xcc^7\xbb)<|\xf8\x03\x7f\xb3\xa7\xf88\xb8v\xaf\x83\x8cI\xee\xacmf\xec\xfd\xdd\xe4v\x95\xee\x1a\xf6\xd8Y\xf3=o\x84\xf6\xc8\xc1\xa0\xda\xe5\xd5\xabW\xec\xba\xf9\xe3q\xda,\xd8h\xb2\\\x058\xf3[v\x15\xf1\xdd\xb7\xb3\x15;]\xb3\x1a>]\r\xf3)hz\x90U_\xdb\xfe\xb2*&\xa3\xddoW\x9fP\xe3\xb8\r:\x8csi\xfb\xedx|\x82\x9b\xb1E\xa4\xbd\x88\xf3\xd3}\x93\xbf\x00\xe6a|\xff\xe1\x93\xa0\xddA\xd2\xac\xbc\xb4\xbd\x9d\xb6\x9f\x03\xc2e\x06\x15\x1d\xd0\xf5q\x04\x17\x9cH\x1f^T\xa7\x1c\x04G\x14\xeb\x07\xbb\x1e\xfch\xd9\x8b`\xfe\x83\\\xa7\xd2V\xfa\xb6:}W\xfdB\xbdL\x86\xfd\x1f\x8a1\xe3\xc4'
p160
sg23
(lp161
I19
asg25
Nsg27
Nsg28
VShelXL
p162
sg30
Nsg31
S'f8f31c43f9018490c22e80b4601574ff'
p163
sg33
I17
sg34
VLeast Squares
p164
sg35
F0.049200000000000001
sbag1
(g12
g3
NtRp165
(dp166
g15
I00
sg6
I20
sg7
S'5e9c028c96db502c4241445333bfae45'
p167
sg16
g17
sg21
S'x\xda\x8dYko[7\x12\xfd.@\xff\x81(v\xb1\tb)\x1c\xbe\xb9X\x17p\x1d;vc[\x8e\xe3\xddM\x83\x02\xc1M|\x1d\x0b\x91%\xaf$o\xd2\x7f\xdf\xe1cHE\xbaR\xed6\x10\xc5{\x87\x9c\xc7\x993C\xaa\xdfc\xf8\xb7l\xef\x1f>\x9a\xe1\xbc]\xb0\xcf\xf3\xb6Y\xb67\xec\xd3\x1f\xec\xdd\xc9\xd1\xd9\xfb\xb3\x81\xe0\xa0^\xda~\xaf\xdf\xbb>\xbd>\xcb\xef~l\xe2\xdb\xe3)\xbb\x14\xcf\xe09\xfd\xeb\xf7\xae\x8e\xce\xd9hr\xc3V\xde\xdd\xf2V\\\xfe\x9a-f\x93\xc7\xe5x6\xdd\xf2\xd6\x150>\x04\xe1\xf6\xd8\xd5\xb7\xb6\xf9\x8a_\xb8\x14{\xec`\xf2p\xd7\x84/\\\xed\xb1\xd1|\xdcN\x97M\\\xa5\tJ=<.\x93\xf4\xf1\xa4\xf9\xfc\x95}g\xfbl\xc0\x87\xca:\xf6\x0ce\xa4V\xec9\xbb\x9d\xcf\xee\xd9e3_\xcc\xa6\x8b\x7f\xb0\xff=\xce\x96a\x91E\x96\x9b\xcd\xef\x1f\'\r\xbb\x9d=N\xab/\xae\xff\xc9\x0e\xc1\xb1\x91\xef\xf7\x0e\x8f\xce\xcep)\x0b\xdcJf\x87\xd6\x1a\xe6\x86\xc6{\xc9\x84\x19:\xf0\x86y\x9e\xfe\xef\xf7>\x1c]]1-\xa3\xb6<\x7f\xa8\xf8\x01h\\\xf8\xaf\xdf;;\xb8\xbef\x03\xe8\xf7\xde\xfdv~\x8e\xcf\xf4\xe0\xfd\xde\xe0\xb7=\x1c\xbc\xf8\x90\'q&|\x8d\x93\x83\x0f\xf5\xcd\x17q\x1e_\x8e\x93\xc7\x07\x87\xec\x90\x9d\xb0Q\xbf\xf7\xef\x8b\xd3kf\x1cs\x8e)\xdc\x82\xe1.\xc3wC\xa6\xfa\xbd\xcb\xb3\x83\x0b\xc6\x04N\xfe2\xbax\xc5\xfev\xd2\xefM\xc6\x8bext{\xdf<0\xd1\xef\x1d\x1c^\x1f$_\xfck6i\xbf\x8ba\xfb}9o\x16?\xe7\xb9\x93\xaf\x93w\xf3\xcf\xec\xa7\xbf\x0f\x7f\xff=\xa3\xe7\xee\xeb\xe4\'z\xfcrM\x06\xf7\xfe\xef\xeb\x93\xeb\x805\x8c&\x0f\x7f\xfd\xde\xf1\x7f\x0e\xaeX\xfa\x0b\x9e\x14\x1a\xcd\x1f\xa1S\x18\x93i\xceH\xab\x04\xa4\xb1\x02\xab\xb8Ncm\x84W<\x8c\x01\x86q\xb14\xcf%8\x1a*\xa39\xdb\xef\xf7\x18+[p\xc1\x8d\xc1\xd1 F@K\x1a\n\xe5\xf2\x0b8\xf4Q\x07QtP\xca;\x91\x17\x15F\x82\xb4\xa4\x9b\xf4InC\x07\xa5I\x07\xa56t\xc0\x15\x8a\x0e\x02\xa0l\x1c\xb6L\xb3^:t\xff\xf1\xe9{\x06\n\xd3\xee$j#\xb26A\xc5\xac\x81\x10Vr\xf2\x94vy\xbc\xa2\xcd\x00\x86:y:\xae\xc6\x02\xceF\x01\x81d\x9b\x0f\x9b\xe51BV`^$\xffj\xfc\x06]\xb6Y\x9b7\xe7Z\t\xb3a\x9b\xd7@Vh\xa07\xb9Qe\x88j\xae\xd9&\x8bm^x\x00\x9fms\xda@\x9e\xd7\xca\x98\xb4\xed_\xdb\xa6j\xdc\x8c\xf5\xce\x91=\xb8O^\xd9r\xee\x84\xee\xb0\xcdB\x04G\x8c\x9b\x94\x9b\xd81\xd6\x91m (\xc2\xc0\x9d\xa7\xa1\xf2"\xea\xa0\xab\x0e\x1c0,i\x8c\x9b\x82\xa0h\xa1G\xb8\xea\xd2A8A\xbe\xd4vC\x07\x05\xc6\x17\x1d\xbc"\xa7JS\xfc\xeb\xf8:v\xf4\nv\x0c\xb2U\xf6\x82v\x88\xc4\xac\x8d3\xa0\xd4\xd3\xfck*v\x90M\r\xe1E`\x9af\x1b\xb4\x13\x98\x9d]\xd8\xf1@if\xa5p\x9b\xb6yz\x8c9&\xc9\xa0\x84\x88`1 \xf6\xa2\x0e\xb6\xf2\x03\x02\xc6f+\xa4P\xdc\xe5y+\xb5t\xa6C\x07\xe38y\r\xd3Zn\xc6X\x96\x8d\x85U\xe4j\xa5D\x99\xf5.\xea\xe0\xaa\x1f\xa4\xd6D:\xc8\x15\x8a<l\x10\xbf\xae\x8b\xa34pZ\x0e\xeb\xc5f\x0e9W\xa2\x89\x88"\xe3\xd3Z\x83Hb\xcaEBE5|Q\x03\xd5\x95\x84_d\x18\xc3\x1d\xc1\xdd\xfa\x8d\xe4I1P\x84\\e\xe5\x86+\x8c\xa2\xe0"\xc6\xc9\xc7\\\x08\xe1\x8b+\xdc:\xd4|\x81\x9a\xf0\xb6F\x1b\r\xf6\x94|\xe0\\B\xf8.\xa8\x192\xef\xa0\x98g\r\xe6\x0c\x99j\xbc0\x9e\xb2\x9c\xdb\xceJ\xa04\x916HL\xab\r/\xdb\x98\xc2\xa9\x12\x10tqhJ\xfc\xbdKF\xbd-Fanq\x9f]\x8c`\xb3\x82\xf2\xca9\xed\xf9V\xa3p\x8d\xab\xb2\x06\x06\x06<\xd0\x1a\xa8D&\x12\xa5\xbdq\xfa\t9\x88\x8e9\xe4\xfc\x17|/\xa7\x9b\r\xc4Ee\x11\xb4\'\xd24^w\xd2\x9c\x90\xb2\xc4\x1d\xd3d#\x05\x1c/\xc5P\xca\xcax\xa0\x8b\x8f\xb8\x8f:\x1c\x16\x1d\x94\x96\xde\xeb\x95@\x91\xb1Xo]g\x19QVU\xb8oP\x01fTE\x99T5Ne\x08\x0e\xa2\x0e\xaf\x8a\x0e\x16\t\x88\xf0\x8f\xf2J\x13\xb9qm\x95\xe8\xf2\x83%\x0c\xa1\x0e\xd8s\xac\xe9\x80lT\xd2P\x18^*v\xd5\x8c\x83\x8e:\x1c\xd5X`\xf9SDG\xc8\xf6\x96\xfc\xa0\x11b\xaaS\x07k\x8aK6\xcb)6#\x05\xa4\xc0\x0b\xf3\xf3\n]iT\xd4\xe1\xb8\xea \x90g\xf3\xfa\x060\x8b\r\x8d-t\xf2\x80\xb0 \xaa\x0ezC\x07]#\x9f:\x8f\xa4\x83\x955\x16\t\x0f\xafWtp\xc8Wy\x8c\x1e!\xceE\xf0+!\xbb\xf0 \xa92\xa2\x0e\x9b\x94(\x84\x83\xea\xf5\x12\x16^\xa1\x81\x9c\x18u8):8\xeb\xb96\x84O\x00Nx\x00\xafy\x97\x0e\xc2\xd5\xb6\rd\x07&\xa1x]\xf3\xea\x92\xda\xcc\x81\xb7Q\x87\xd3\xa2C\xec@\xa8Y\xc3*K\xa07\x1e\xcbeg\xebh)\x8dp\x88\x8d\xe6fy*\x85H\xfa\xe2\x07\xc9+\x1e|\x8a\xc5\xaf5/0\x14DT\xc8<\x86|\xa2=\x88\xce2-\xbc&\x02P\xc1\xc3\xeb~\x90\xa64\xaa\xc6WL\xbaZ8e!,\x90\x91\xfe~\xad\xf4\xe7\xb0\xf89\xe2e\xccbB\x8c\xc3v\xbc\x83B\xc5:\xfd\xa1mo*\xefH\xa9\xa8u\xc7~\xd1P\xf3\xa8m`\xe4\xae\xa2\xe0K\xe9U\xd8<o\xb4 \xae8\x15\xe4\xca\xf1\x80|\x16j^\xd1F%\xdb\xde\x14\xdb\xa4\xf3\x9a\xd2\xd9kd\x1dj\x8e\x1cd\xba\xfbk\xdb\xcej\x0e)$pU\xf8C\x96\xd6\x1cyKwq\t\x16q\xc2\x8e1\x1dy\\\xc3\x8a\xf9X\x83%J\xed3 \xd7l;+\xb6i\xabK=\xc7\xbeF\xd3\xb1\x03\x93U>5n\xe757\xd1\x02j\xf603%1\x8cA+UW\xdb\x86\xb3+)\xd2\xd1\x16\xabr\xec\xe0\xa6\x16\t[*\x19\x12\xdb\x1a&\xcf\xeb\xb1\xc3Bam\xcc\x0fG%\x1e\xfb\r/\xe1i\xb6]TLZ/\x89k\xac\x0f\x9dJ\xf6\xa0\xc4r\xd0\x157-\x0b\xbct\xa8\xa2\x9b\xed\xa0.4(+\r\xda\xc2\x04&\xe4\xfc\x0fq\xbb\xa8-\xbf\xc1c\xb3\xa6\x0c\xb1\x9c0\xa0\x11\x02\xfe\x89\xb6\x8d*\x97(\x03D\xbf\x00Xp]\xc9j+;[]-J\xbb\x8dux#n\x89\xc1\x93\x15N\xd4\xd3U\xc97\xa4L\xd2F$\xdb\x0e*\x97(\xf4\xb4-\x08\x91t&3\x16\xa9`;&Ob\xf7T[\xbar\x00F\x97\x021\xa5\xc5z\xa1\xdd\xd3\xfcsY\xfc\xe3A\x19Afh\xa4\x00O}\x102\x80\xec\xec\xc1\x0b\xa1+<\x9al\xf4\xe0\xc6\x14\\\xcb\xea\x14\xcbM\xe9\xe5\x84\xa0\x1e\\\xa6v\xf5\xb0\xda\x86y\xaar\x03\x87\xd1\xd2\xb6\xe4/\xd6X\xbf\xab]}\xb5\x92\x1b\x82\xfb\x9cP\x98\xa8\xb2\\~(l2\xcc\xae5\x8e\xea\x1a\xce;Cd\xaa\x95\xf0\xa5[\x92\xdc?\xe5X\x7f\x18\x9b\xf0\x84\xd6`\x89\xa7\x8c\xc0\\\xad,\xeb\x85u\x9d\xbc\xa8\xcb%\x0b\x96\xd4\r\x1f\xbb\x95B\xaa*a\x80\xa1V\x07\xb0\x97\\\xf3\xf1q\xb6\r\xb5q\xba^\x9a 3\x89\xd2}\xe3\xb2b\x97\x7f^\xd75\x8c\xd2\xc5\ni\x15e\x18v\xcfZ\xb8]k\x9c\x945\xf0\x80\xe5\xa9\xae\x1a\x8f\x19@\xb9\x80)d\x9e~\xac\xb8*P\xc6f\xc6\xd2\xf9P`\xdfWN\xd6J[\xd9y\x9c\x14\xa5\xa8 \x83\x8a\xcd\xe3d-\xa2 \x8b\x9b5/\xb7\'\xd6\xae\xbb\xf9\xb4@\x08s\xb1\x14a\x89\xbd\x1e\xb1\x8a\xc5/R\xefr\xd1\xa8\x1eIC\x8bA\xcd\x98\xc2\xa3\x17YdAuQa]\xe3\xb2\xea\x81\x8d&\xad\x01\xe1\x80E\x87\xec\xd0\xf9\xfb\'\xb8\xf9\xe4\xcd\xd9q\xb8de\xe9\x9a\xf4)w\xe9Wx4\xc9\xcd\x8b`\xb7\xb3y\xd8E\x86\xfb\x9a\xe3\x19\xfb\x99\xa9\xc5\xf8\xcb\xb3\xe3\xd9s\xc6\x9a\xe9M\xf24\xe6ex\xad\x99L\xe2\xab\x16]|\xd3,\x9b\xbc#\xda\x82\x80}h\xe6\xcd}\xbbl\xe7\x0b6oo\xc7\xd3\xf6\x86=.\xc6\xd3/9^8\xb9X\xce\x9bq\xbc\x0eG]\x8f.\x90\x12r@\xebEn\x0e\xb6\xa41vc\x8e\x85\x9f\t\xc2F\'\xe3/w\xb8\x08\xbb\x19\xdf\xde\xb6\xf3v\xfa\xb9e\x0f\xe1\xfa>\x12\x90\xdac\xec\xa6m\x1f\xc2\x0bw\xb3I\x1b\x12M\xd80\x0b\x034\xe8\xbea\x93\xf6\xff\xed$\xd5\x10d\xb8\xb7)>\x19\xea\x81\x14C\xaa\x84\x14\r\x87\x8a@.\xd5\xefA\x84\x88\x0e%\x05I\x06B4<E\xdf\xc5O%\xdc\x16I\x89P|+W$\xa5\x82\x94\t\x82\xe7C\x96\xe9\x96\x14\x06%U\x95\x0c%3\xa2\xc5\x86\x864\x14\xe4\xad\x92A[]%\xf1\x0cl\x93\x96\x1a\xe8\x86w\x8b$\x02\xeb\xad\xa9\x92&6\x1a!S\xa4O\x1e\n\xbc\xd6%\t\xd89\xbc\xb5+\x92\xf1\xfa\x00%A@\xba\xcf\n\x94\xda)\xe9P\xd2\xadh\x8bU%\xedi=5O;$}\x8d\'@\xa0\xf3 \xe1d\xfa\x0c|\xbdU2\x9em\x81n\xe0]\xfae@\xcb\xe4k\xb9\xcd\xce\x10\x95X\x06r<\x95\xf1\xf9pj\xb3\xddz\x97\xa4\xa8v\x06\x8c\xc7\xe8\x18\x95t\xd8\x86\xbe$)\x8b$\x92<\xcf\xad\x97IM\x93\xb0\xbb$U\xb53\x9eZ\xd0\xb7^\x8a|\xc3\xba\xcd\xce\x80\xdb\xd8M\x03\x1d\nD\xc2\xad\x83t9\xb3\rCI\xd2\xac\xe6J\xc2m\xf4L\xccY\xbeK\xd2V;\r\xb8t\xf1\x08\x90/\x03v\xee\xe9*\x12\x046\x94\x83\x98+.\xe1v+\x86\xa2\xa4/{\x8aX\xf0R\xfb\x9e\x0f\xde\xdb0\xa4\x02\'\xf0\xca&\xce\xf9\\\x11RT\xacQ\xdb%\x03\x05\x06r\xbb\xbek\x91\xad\x91e\xef\xd3o\x8e\x9f\xda\xc9\xec\x1b\xfb\xd6,Xss\x93~;\x1d\xc5\xdf\xbf\xb2\x00\xc9E._\xa1\xf2\x0e\x1e\x0f4\xbe\xc6\xe2\xe0\x0cB%qxZg\xfa\xb2\xd9N\xe1\xe1\xe1\x0f\xfc\xcdv\xf1q\x08\xed^\x07\x19\x93\xdcy\xdbL\xd9\xbb\xbb\xf1\xed2\x9d\x17\xf7\xd8y\xf3=O\x0c\xa2\xa2\xc3\xea\x97\x17/^\xb0\xeb\xe6\xd3\xe3\xa4\x99\xb3\xb3\xf1b\x19\xd4\x99\xdd\xb2\xab\xa8\xdf};]\xb2\xd3\x15\xaf\xe1\xdb\xd51\x1f\x83\xa5\xfb\xd9\xf4\x95\xe9/\xcb\xe22\x9a\xfdv\xf5\x11-\x8e\xd3\xa0\xc3q.M\xbf\x1e\x8d\x8eq2\xb6\x884\x17\xf5\xfcx\xdf\xe4\x1f\x80q\xed\xb5\'\xc1\xba\xfddY\xd9\xb4\xbd\x9d\xb4\x9f\x83\x86\x8b\xacT\x0c@\xd7\xe3\xa8\\\x08"=\xbc\xacA\xd9\x0f\x81(\xde\x0f~\xdd\xff\xd1\xb3\x97\xc1\xfd\xfb\xb9N\xa5\xa9\xf4ku\xfa\xad\xfa\x99z\x9e\x1c\xfb\'"\x1f\xe3\xb4'
p168
sg23
(lp169
I20
asg25
Nsg27
Nsg28
VShelXL
p170
sg30
Nsg31
S'f8f31c43f9018490c22e80b4601574ff'
p171
sg33
I18
sg34
VLeast Squares
p172
sg35
F0.049200000000000001
sbag1
(g12
g3
NtRp173
(dp174
g15
I00
sg6
I21
sg7
S'b91438a0bd034cc5afcf46e8550ff1ed'
p175
sg16
g17
sg21
S'x\xda\x8dYmO\x1bI\x12\xfen\xc9\xff\xa1\xb5\xba\xd3%\n8\xfdR\xfdv:Vb\t\x046\x80\x81pw\xd9h\xa5h6\x0c\xc1\x8a\xb19\xdb\\r\xff\xfe\xaa_\xaa\xdb\xf1\x8cY\xd8\x8d\x18\xda]\xddUOU=U5\x1e\x0e\x18\xfe\xac\xda\xfb\x87Of\xb4h\x97\xec\xf3\xa2mV\xed\r\xfb\xe3\x7f\xec\xfd\xf1\xe1\xe9\x87\xd3]\xc9\x05\xbc\xb6\xc3\xc1pp}r}\x9a\xf7~j\xe2\xee\xc9\x8c]\xc8\x17\xe2%\xfd\x1b\x0e\xae\x0e\xcf\xd8xz\xc3\xd6\xf6n\xd9\x15\x8f\xbff\xcb\xf9\xf4q5\x99\xcf\xb6\xec\xba\x12\x8c\x8f\x84t;\xec\xea[\xdb|\xc5?\xb8\x92;l\x7f\xfap\xd7\x84?8\xec\xb0\xf1b\xd2\xceVM<\xa5\tJ=<\xae\x92\xf4\xd1\xb4\xf9\xfc\x95}g{l\x97\x8f\xc0:\xf6\x02e\x94\x06\xf6\x92\xdd.\xe6\xf7\xec\xa2Y,\xe7\xb3\xe5\xdf\xd8\x7f\x1e\xe7\xabp\xc82\xcb\xcd\x17\xf7\x8f\xd3\x86\xdd\xce\x1fg\x15\x8b\xeb\xbf\xb3\x03\xe1\xd8\xd8\x0f\x07\x07\x87\xa7\xa7x\x94\x15\xdc*fG\xd6\x1a\xe6F\xc6{\xc5\xa4\x199\xe1\r\xf3<\xfd?\x1c|<\xbc\xbabZEmy\xfe\x05\xf1\x97@\xe3\xc2\x7f\xc3\xc1\xe9\xfe\xf55\xdb\x15\xc3\xc1\xfb\xdf\xce\xce\xf03\xbd\xfbag\xf7\xb7\x1d|x\xf51/\xe2J\xf83.\xee~\xac;_\xc5u\xdc\x1c\x17\x8f\xf6\x0f\xd8\x01;f\xe3\xe1\xe0\x9f\xe7\'\xd7\xcc8\xe6\x1c\x03\xbc\x82\xe1-\xa3\xf7#\x06\xc3\xc1\xc5\xe9\xfe9c\x12\x17\x7f\x19\x9f\xbfa\x7f9\x1e\x0e\xa6\x93\xe5*|t{\xdf<09\x1c\xec\x1f\\\xef\',\xfe1\x9f\xb6\xdf\xe5\xa8\xfd\xbeZ4\xcb\x9f\xf3\xda\xf1\xd7\xe9\xfb\xc5g\xf6\xd3_G\xbf\xff\x9e\xa3\xe7\xee\xeb\xf4\'\xfa\xf8\xf5\x86\x0c\xde\xfd\xef\xb7\xc7\xd7!\xd6\xd0\x9b<\xfc\x0c\x07G\xff\xda\xbfb\xe9\' )5^;FP\x18Si\xcd(\x0bR\xa6g\x10\x16x^\xd7Fz\xe0\xe1Y\x88Q<,\xads%\x9c\xc8\x8f`4g{\xc3\x01c\xe5\n.\xb91\xf8\xb4\x1b=\x80A\x90\x1f%\xb8\xbc\x81K-\xa2\x0e\xb2\xe8\x00\xe0\x9d\xb0\xe9Y\x1a%\x94!\xdd\x94Or\x1d\x1d@\x93\x0e\x00\x1d\x1d\xf0\x04].\x16\xa2\\\x1c\xccN\xab>8k\xff\xe8\xe4\x03\x13\x80iw\x1c\xb5!\x14\x10\x1e\xef\xb36\xd2*\x9d53\xda\xa9\x84\xce\x9a6\xbbb\xa4\x13\xd2\xf14\x16\xe2l\x1c"\x90l\xf3\xe12\xc8N\xf1\x06\x1d\x90\xf1\xd5\xf8\x17\xf4\xd9f\x1d=j\x90\xa6c\x9b\x07KV\xe8j\x9b\x01K\x8f\xda\xd9\r\xdbT\xb1\xcdK\'x~\x96N[A\xde\x06\x03\xc2=\xcf6\xa8~3\xd6{A\xf6\xe0=\xd9o\x96s\'\xfbl\xb3\xc2\x18\xf2\x9bR\xdd\xd8\xc1\xf3\xc86\x0c\xd5\xbc*\xb8\xf3\xf4\x08^E\x1dt\xd5\x81\x0b\xa72\xbe\x0eC\x8b\xc4\x0c"\xc2u\x9f\x0e\xd2)\xc2R\xdb\x8e\x0e\x98\x03\xbc\xe8\xe0\x81@U\xa6\xe0\xeb\xb8\xdf\xc0W\xaf\xc5\x8e\x11@(h\xc7!\xdfj\x1c\xad\xff9\xbe\xa6\xc6\x0e\xb2\xa9\xc9y\xa3%HA\xb1\xe3$fg_\xecxJ#\xa4Li\xbb\xb6\xf9\x82\xa4\xb2\x92\x0c\x12\x82P\x17\xd6\xea\xa8\x83\xad\xfc\xe0\x85\xb0\xf9YI@\xc7f\xeb\x94V\xce\xf6\xe8`\x1c\'\xd40\xadU\xd7\xc7J\x95\x84\x8c\x07G\xa8\x01\xea\xaa\xf7Q\x07WqPZ[S\xb8\x02\xb8\'\x1fc\xd1\x92=:h\xc1)3\xb0^ts\xc8\xb9\xc2F\xe0%\x19/\x1d\xf1\x83\xe4\xe0"\xa1\xa2\x1a\xbe\xa8!-(r\x07r\x94!5,\xb7\xde\x9a\xbePS%+\x01\xfd\xb1\xa9\x86\x81\x92\rX\xe2HHJ\xe9\x0b\x14\x9dT\xf6%\xd4\xa4\xc7\xe00\xd5`be+\x9c\xb3\xf0g\xa1f\xc8\xbc\xfdb\x9e5\xa6\xb0\x884^ZGY\xcemo%\x00-<\xa1\x81n\xef\xa0le\xad\x04\xbc\x00\xceM\xf1\xb4w&\x1auY\x8cr\x98]*o\xc5`3\x94?\xe0\x9cv~\xabQx\xc6U9\x03\x1d#\x89\xd7$XY\xaa\x9b\xf6F\xc33r\x10\x819\xe0\xfc\x17\xdc\x97\xd3\xcd\x06\xe2\xa2\xb2(4\xb1\x826^\xf7\xd2\x9cTd\x03\xd2\x9c\xee\xf8]\xba\x8aF\xda\x99\xd8F\xe8\x82\x11wQ\x87\x83\xa2\x03h\xe5\xe9\xde\xe8(\xa29\xac\xb7\xc9\xf3\x9bT\x00V\xaf\x87\xfb\xa6s\xb4\xaeQ\xa6J\x99\xe6\xa2d$\x96\xf9\xa8\xc3\x9b\xa2\x83\x95\x82\x9b\xac\x03\xca\xa3\xfb\xb3\x0e\\[\xe8\xd3AZ\xe3\x8b\x0e\xbc\x83\x83@\xff\x17\x1dL\xa9\xcd\xb2j\xc6\x85\x89:\x1cV_x-@\x90\x0eBZ\xa0\xe2\x8c9\xd4\xeb\x0b[q\xe8)\xa7\x12|i\x15\x04/\xd5\x87\xcb\xb2\xaa\x0cD\x1d\x8e\xaa\x0e\x12y\x96l\x17\x98\xc5\xe4\x0ba\x91@{u\x10\xaa\xea\x00\x1d\x1d\xb4\xa88\xd4\xea\xce\xed\x9a/|\xd4\xe1\xed\x9a\x0eN\x10O\x04Dx){\x1c\xa4\xea\x8b\x07%\xab\x0e]J\x94\xb2tux]\xa9u\xbc\x86\x86\xe4:\xeap\\tp\xd6\xa7\x0e/\xc6\xa7\x10\xd4:\x1a\xe15\xef\xd3A:(\xe5\x1f\x0bP7&k\xf4\xe9RD0<M-\xc8)\x1eN\x8a\x0e\xd81\x142\x97Xe-\xad{,\x97\xbd%\xd2\x96\xa2\xaelW\x07,O\xa5.*_pP\xbc\xe8\xa0|\xf2\xc5\xaf5/\xd0\x15RP\x8b\'\x0c\xc5\xaf\xf6B\xaa>\xe2\x94^\x97\xba\x80VwpP\xa6\xe0`|\x8dI\xb7\x06\x89 \xc2\x12*\xd2\xdf\xaf\x95\xfeB\x87Wx\x19\xb3\x98Z<\xc7\xb5\xec\xa1P\xb9I\x7fh\xdb\xbb\xca;J\x81\xcez;\x8d\x05\x97l\xb3\x81\x91\xfb\x8a\x82\xa7\xfe\x12\x03\xd1v\xca?8_j\x9eZ\x1b\x0f\n \x98,\xd4^1H\xb6\xbd+\xb6)\x87\xc8\xe5\x9d\x1e{\x02bA\xed\xb0>\xca\xe7\xd9vZs\x08\x90\xc0U\xe1\x0fUZs\xe4-\xdd\x17\xbfX\xc4\xc9\x05\xc6\xf4\xe4\xb1\xd7\xae\xd4s(a$%/]\xba\xe0\x1b\xb6\x9d\x16\xdb\xb4\xc5x\xa1v\x11\xdbX\xba\x15\x93U=\xd7og57\xb1\xd4\xf9\x8cN\xc8L\xaa-\x06A\x87>\x8e\x020\xb2\xa6HO[\x0c\xa5-\xe6\xa6R\xa6-\\\rRo\xc4\xe4Y\x1d;\xac\x10T\x121?J\x0c\x18P^=\xd3o\xe75&\xadW\xc4w\xd6c\xa7B1\x89-\xaf\xec\xeb\xc3\xb4"\x9a\xe2\xda{\xdd\xd3\x0e\xfaB\x83\xb5;\xe5\xb5C6~3&\xcfk\xcb\x1f&\'M\x19b9\xf5d\xc8`h\xdc\xf3l\x1bW.\x01#(\n\x84\xc0\x82\xebJV\xdb^.\xd1\xba\x0cJ\x80\xa3_\xc7o\\\x95\xae\xc28\xe8NW\xdc\xd8\xe27\x99l\xdb\xaf\\\x82\xddq!Al\xd1\ti\x94\xc9,\xd7k\xdbq\xec\x9ejK\xe7\xa9\x05CH\x85p\xd4\xa7r\xa1\x9f\x19\xd7\x17\x05\x1f\x8fc\x94\xa4H\xd4Z\xd3\xacl$2\x80\xea\xed\xc1\x0b\xa1C\xe8\x946{pS\x1b\x8f01ePl\xe9\xd0\xa4\n\xa8\xa4\x1e\\\xa5\x1e\xfc\xa0\xda\x868B\x06\x15\xbd\xa5\x89\xa1\rr[g\xf8\xfc\xa1]}\xb3\x96\x1b\xd9\xcb\xe1\x0c\xe4~\n@\xc4^<}\xc6a=\xc3yW\x1a\x07\r\xd2\x13\xe7c\xa2x\xfd\x8c\x96\xf7 6\xe1\xa9\x87\x0b\x96\x94^\x13s\xd5\xea\xd2{\xe1L\xa0\xfb\x07\x01]\xe0\xee\x8e\xd4N\xd59\x1al\xc1X\x982v"\x13o`|\x94mCm\x9cV\xb6V\x1dK/\x924\x0e\x07\xfc\xc9\x91\xe0m=\xc3\x00\xd0D\x88\xa7\x95\x11\x14C)w\xf3\xdb\xce8.gp\xef=1\x82\xf1\xc6Q^\x19lV\x8cy\xf6XqUBYx\x1b\x1a\x90\xfc\x9e\tG}\x9a\xc3@\xf7\xcf[V\xd28\x84)eTw\x9c\xd4\xa5\x8d\x145\xebu\t\xe54\xdd\xff\x00\xf3I\t!\xa1\x9d\xe4\x86\xe6|\xe4{"$\xfcC\xd9\xa7 \x1a\xd7\x91\x14[\x0c%h\xf2\x82\x128\xd6\nl\x0b\x9e:\xe3\xa2\xea\x11\x87o*\x15\xbeh\x8f\xd5QK\xfb\x0c\x98\x8f\xdf\x9d\x1e\x85\x97\xac,\xbd&}\xce\xbb\xf4+\xa4\x85\xdc\xbcHv;_\x84[\x94\xc0\xc4>\x9a\xb3\x9f\x19,\'_^\x1c\xcd_2\xd6\xccn\x12\xd2\x08T\xd8\xd6L\xa7q\xab\xc58\xbciVM\xbe\x11m\xc1z\xf3\xd0,\x9a\xfbv\xd5.\x96l\xd1\xdeNf\xed\r{\\Nf_\xb2\xbfpq\xb9Z4\x93\xf8:\x1cu=<GJ\xc8\x0e\xad/r\xb3\xb3\x81\x9e\xb1\x1b3,|M\x10.:\x9e|\xb9\xc3C\xd8\xcd\xe4\xf6\xb6]\xb4\xb3\xcf-{\x08\xaf\xef#\x01\xc1\x0ec7m\xfb\x106\xdc\xcd\xa7mH4\x9c\x96pU\xec\xa2A\xf7\r\x9b\xb6\xffm\xa7\xa9\x86\xc8\xe1\xe02%\x7f\x0e\xf5@\x8a!U\xc2[\xaf0T\x84\x86\xb4\xe2\x1eD\x88\xe8PR\x92d \xc4$)\xc1\xc5}\x10_\xb6\xf5I*\x0c\xc5K\xb5&\xa9 I\xcaP \xe2\x90e\xfa%%r\xc5%T\xc9P2c\xb4\xd8PNBA\xde*\x19\xb4\xd5U\x12g`\x9b\xb4\xd4\x82\xde\xf0n\x91\xc4\xc0\xba4U\xd2\xd80M\x85LQ>!\x14\xde\x96\xf4I\n\xec\x1c.\xed\x9a\xa4\x0e/\x9cPR\xc8\x84\x10\x84\xa2\xd1+\xe9P\xd2\xadikD\xbe\xd3zj\x9e\x9e\x90\xf4\xd5\x9f"6(A\x82~\x87\xec\xde*\x19\xfb\x0fAo\xe0\x13BB\xab\x84\xb5\xdafg\xf0J$\x8d\xecO0>\x0f\xa76\xdb\xad\x9f\x92\x94\xd5N\x05)\x02\xb4I\xda\xaam\xd1\x97$U\x91\x04\xad\\n\xbdLj\x9a\x02cl\x97\x84jg\x9cZ\x10\xdb\xd8\x8e\xc67\xac\xdb\xec\x0cq\x1b\xcb\x9d\xa0\xa1@\xa6\xb8u"\xbd\x9c\xd9\x16CI\xd2trEDdb\xce\xf2\xa7$m\xb5\xd3\xa4\x1c\xb1\\\xc8\xfc2\xe0\xc9;]\x8d\x04\x89|\xba[s\x05\x13\xdb?%\xe9\xcb\x9d\xd2jC\xed{\x1e\xbc\xb7\xc5\x10\x04N\xe0\x95M\xe2\x80\x1e+B\xb2\xd3\x1a\xbd]2P` \xb7\xeb\xbb\x16\xd9\x1aY\xf6>}\xe7\xf8G;\x9d\x7fc\xdf\x9a%knn\xd2w\xa7\xe3\xf8\xfdW\x16 \xb9\xc8\xe5kT\xde\xc3\xe3\x81\xc67X\\8\x83\xa1\x928<\x9d3{\xddl\xa7\xf0\xf0\xe1\x0f\xfc\xcd\x9e\xe2\xe3\xe0\xda\x9d\x1e2&\xb9\xb3\xb6\x99\xb1\xf7w\x93\xdbU\x9a\x17w\xd8Y\xf3=/\xec\xc6\x08\x1bU\\^\xbdz\xc5\xae\x9b?\x1e\xa7\xcd\x82\x9dN\x96\xab\xa0\xce\xfc\x96]E\xfd\xee\xdb\xd9\x8a\x9d\xac\xa1\x86\xbb+0\x9f\x82\xa5{\xd9\xf4\xb5\xe5/\xab\x02\x19\xad~\xbb\xfa\x84\x16\xc7e\xa1\xc38\x97\x96\xdf\x8e\xc7G\xb8\x18[DZ\x8bz~\xbao\xf2\x17\xc0\x1c\xec\xc6\'\xc1\xba\xbddY\xb9\xb4\xbd\x9d\xb6\x9f\x83\x86\xcb\xacTt@\xdf\xc7Q\xb9\xe0D\xfa\xf0\xa2:e/8\xa2\xa0\x1fp\xdd\xfb\x11\xd9\x8b\x00\xff^\xaeSi)}[\x9d\xbe\xab~\x01/\x13\xb0\xff\x07R\xb9\xe3\xcd'
p176
sg23
(lp177
I21
asg25
Nsg27
Nsg28
VShelXL
p178
sg30
Nsg31
S'f8f31c43f9018490c22e80b4601574ff'
p179
sg33
I19
sg34
VLeast Squares
p180
sg35
F0.049200000000000001
sbag1
(g12
g3
NtRp181
(dp182
g15
I00
sg6
I22
sg7
S'de4aa1a2c7071250483a40cdbd06d838'
p183
sg16
g17
sg21
S'x\xda\x8dY\xfbo\x1b\xb9\x11\xfe]\x80\xfe\x07\xe2\xd0\xa2\tb+\x1c\xbeY\xd4\x07\xf8\x1c;\xf6\xc5\xef\xb8m.8 \xd8\x8b\xd7\xb1\x10Y\xf2Ir\x93\xfe\xf7\x1d\xbe\x86\x8av\xa5\xda\x89a\x8a\xbbC~\xf3\xfafH\r\x07\x0c\x7f\x96\xed\xc3\xe3\'3\x9a\xb7\x0b\xf6y\xde6\xcb\xf6\x96\xfd\xf1_\xf6\xfe\xf8\xf0\xf4\xc3\xe9\xae\xe0\xa0^\xdb\xe1`8\xb89\xb99\xcd\xef~j\xe2\xdb\xe3)\xbb\x14/\xe0e\xf9\x1d\x0e\xae\x0f\xcf\xd8\xc5\xe4\x96\xad\xbc\xbb\xe1\xad\xb8\xfc\r[\xcc&O\xcb\xf1l\xba\xe1\xadk`|\x04\xc2\xed\xb0\xebom\xf3\x15?p)v\xd8\xfe\xe4\xf1\xbe\t\x1f\xb8\xdaa\x17\xf3q;]6q\x95&\x80z|Z&\xe9\xa3I\xf3\xf9+\xfb\xce\xf6\xd8.\x1f)\xeb\xd8\x0b\x94\x91Z\xb1\x97\xecn>{`\x97\xcd|1\x9b.\xfe\xc6\xfe|\x9a-\xc3"\x8b,7\x9b?<M\x1av7{\x9aV[\xdc\xfc\x9d\x1d\x80c\x17~888<=\xc5\xa5,p+\x99\x1dYk\x98\x1b\x19\xef%\x13f\xe4\xc0\x1b\xe6y\xfa?\x1c|<\xbc\xbefZF\xb4<\xffQ\xf1\x0f\xa0r\xe1\xdfpp\xba\x7fs\xc3va8x\xff\xdb\xd9\x19>\xd3\xbb\x1fvv\x7f\xdb\xc1\xc1\xab\x8fy\x12g\xc2\xc78\xb9\xfb\xb1\xbe\xf9*\xce\xe3\xcbq\xf2h\xff\x80\x1d\xb0cv1\x1c\xfc\xf3\xfc\xe4\x86\x19\xc7\x9cc\n\xb7`\xb8\xcb\xe8\xfd\x88\xa9\xe1\xe0\xf2t\xff\x9c1\x81\x93\xbf\\\x9c\xbfa\x7f9\x1e\x0e&\xe3\xc52<\xba{h\x1e\x99\x18\x0e\xf6\x0fn\xf6\x93-\xfe1\x9b\xb4\xdf\xc5\xa8\xfd\xbe\x9c7\x8b\x9f\xf3\xdc\xf1\xd7\xc9\xfb\xf9g\xf6\xd3_G\xbf\xff\x9e\xa3\xe7\xfe\xeb\xe4\xa7\xf2\xf8\xf5\x9a\x0c\xee\xfd\xef\xb7\xc77!\xd6\xd0\x9b<\xfc\x0c\x07G\xff\xda\xbff\xe9\'XRh\xdc\xfe\x02\x8d\xc2\x98LsFZ%\xf2X\x81U\xe1Q\x18k#\xbc\xe2a\x0c0\x8a\x8b\xa5y.\xc1\x89<TF\x03\xdb\x1b\x0e\x18\xa3-\xb8\xe0\xc6\xe0h7z\x00\x83 \x0f\x85r\xf9\x05.4D\x0c\x820(\xe5\x1d\xe84\x16F\x82\xd4\x05\x9b\xf4\xca\xf6bP\xba`P\x88r\rC^!m\x0c@\x1bG\xdd\xe2\xacW\x88a\xff\xe8\xe4\x03\x03\x85iw\x1c\xd1d\xb5\x14\x9a\xc7d!!\xd0"y\xdeh\'\xb9\\C\xb3\x0b#\x9d,\x1dWc!\xce.B\x04\x16\xdd<n\xa6\xf3\x18C\x16\x95\xcf\xf6\xd5\xf8\xa9W7\xeb\xf2\xebh>a:\xbayEF\xd5\xdc\x14\xdd\x8c\xa2\xa1\xf6\xeb\xbaI\xd2\xcd\x0b+L\xdeI8m\x9d\xcah\x94\x11\xcf\xd5MU\xbf\x19\x1b\xb21\xeb\x83\xfb\xe4\xd5,\xe7N\xa8\x1e\xdd,\x18\xf2\x9b\x94\x1d\xbf\t\\\xaf\xe8\x86\xa1\x9ag\x81\xbb\x12;\xa0\xbc\x8c\x18t\xc5\xc0\xc1I\x9b\xc6\x0e\xad+\xf2\xd8\x18e\xb9\xee\xc3 \xc8\xbeR\xdb\x0e\x06\xcc\x01\x8a\x12\xf0\xaa\x18U\x1a[\x86\x0e\xf8\x9a}\xf5J\xec\x18\xb0\x19\xad\xd5\x8e\x97\xa87\xce@\x1a\xff\x7f\xfb\x9a\x1a;\xc8\xa6\xb6\xc4\x8bP\x02\x8a\xb7\x9c\xc0\xec\xec\x8b\x1d\x0f%\x0c\xac\xec\xc6\x8e\x12\xf4&HKy\x01\xe0\xb2\xc6`m\xe2\x07[\xf9\xc1\x03\xd8\xbc\xa8\x14\n\xb5\xcf\xdaI-]_\xfc\x1a\xc7\xc9\xc7\x1eM\xdd\xf1\xb1\x94\x94\x90V\x14S+E\xb3\x92\';\xb8j\x07\xa9\xb5\xad\\\xa1JJ\x1b\x83E\xab/\xce4T8\xde\xebN\x0e9\xe7\xcbn\xca\x17\x0c\xb8V\x19\nt\\$T\x84\xe1\t\x06r\x81\xb4y]\x90\xc6p_\xc2\xddz\xdb\x1b\xee\x92\xb2RY\xd9\xa1J\xccY\nl\xc4Y\x0c$\x04\x81\x13\xce\xae\x85\x9a\xa7P\x13\xdeb\r\xac\n\x9b\x92|\xe0\\\x87X:\xa1f\x8az\xfb\xa4\x9e5\xc6\xe8\xc2\r\xc6#=\x94,\xe7\xb6\xb7\x12(]\xf6\x07\xc9M\xd7\xca6\xe6b\xaa\x04\x9c\xd2\x87\x9bR>\xb8w**uEJ94eI:\x0c6]"O9\xa7\xdd\xe6\xfc\xc15\xaei\rt\x8c(\xe4!\x14\x9a\xa3D\x8eF\xfa}\x0e\xc7\xa1a\x0e8\xff\x05\xdf\xcb\xe9f\x03q\x95\xb2\x08\xda\xeb2\xf6\xba\x97\xe6\x84,\x8c\x844\xa7E\'\x05\x1c\'\x0fK\xe9\x88mJ\t\x0c+\xb9\x88\xe1\x800(-\x89j\x83\xa3T\xa19\xac\xb7)%\xd7\xa9@\x15\xdb\x85pw\x1d\xe7\xe8R\x06x\x80K~\x02\xcaHp<bxC\x18\xac\x00r\x1ef\xa4*\xc1b\xd0O\xbd\x01"\xac%8\x8ew\xa8\x00\xbc\xa3\xa2%\x0c\xb1\xae\xd0\xd4*`!\x8e\x18\x0e\xab/\xbc\x06\x05\x05\x03\xb2}i\x154\xe6\x90\xea\xc7\xa0\xc8$]J\x14\xcaS\xab\x00\x9c|\x81x\xcaP\x1a\x1d1\x1cU\x0c\x02y\xb6\x04\x1b`\x16\xab2\xb6H\xa0\xbd\x18@V\x0c\xaa\x83A\x03eG\xea\x93\x12\x06+\xab/|\xc4\xf0v\x05\x83\x83\xc2\x13\xc1"\x9c\xca\x1eW\x9d \x8f\x1bKQ1\xf8\xae\x1d\x84\x83j\xf5\x9a\xac54\x04Ov8&\x0c\xcez\xae)>!\xdb?\xd8\xc1\xeb~_8Ey\x81\x05\xa8\x1b\x935\xfa4\xafUB\x9aZ\x90\x13\x86\x13\xc2\x80\x1d\x83\xf3DZH|%&\xbd\x12\xa2\xb7}\xb5T\xd4\xa5\x95\xae\xa7<\x11=IokM"\x0c\x8a\xa7\xbc\xf8\xb5\xe6\x05\xbaB\x94\xba\x80\x15\xd8P\xac\x82\x90}\xb9)\xbc&;`|u\xec \rY\x1d\xcb\x17\xc5\x83\xd3+\x19[\x08\x0bd\xa4\xbf_+\xfda\x7f"\xa9J\x81\xabM\x03\xc7\xa0\xe9\xd2\x9fX\xa7?\xd4\xed]\xe5\x1d)\x95.\xe4\xacQ\xb5\x12s60r_Q\xf0\xe49\x85\x05\xb3\xd3\x828O}\x1drHO\xce\x0b\xeb\n\x1a\x95t{G\xbaI\x94vy\'\x8f=A9\x05h\xd4\xd2\xc2\xf3t;\xad9\xa4\x02\x81\x13\x7fHj\xcd\x855i~]7K\xbd\x8b\t\xa5d=v\xaa[1\x17(\x8c(6\xd0\x9b\xdc\xaf\xe9vJ\xbai\xab}\xcd \xe4\xa5l\x11LV)\xec\xf3t;\xab\xb9i\xb4*\xf5\x023S\x02\x1d\xa9\xb4R\xbd~SF\xd6\x14\xe9i\x8b#\xc3\xa7@4v\xa5HP#%\xd4ZL\x9e\xd5c\x87\x05:\xd4\xe1\x11\xc0\xf9\xcc\xfbFI/\xd5\xf3t;\xaf1i\xbd\xe4\xa5\xc9\xf6\xc6\x97\x8c\xd5h\'\xd1\xc7\xbfZ\x167\xe3\xe1\xa8\xaf\x1d\xf4\x82hP\xd6"l\xc9\x85\x98\x85k~;\xaf-\xbfQP,\xedB\xabP\xd0`\xed\xf7\xfay\xba]T.Q\x06J\xff\x0c *\xaf;\xb0\xbd\\\xa2\xb5\xa0\x1e\x93\xeb\x0e\x9f!\xbf\x90B\xc6\x99\xee\xe9\n\x9di\n\x1a\x91t\xdb\xaf\\\x82\xdd\xb1\xaf\x11"\x8b\xa5\x8d\xd5Fo\xe6\x92\xe3\xd8=QK\xe7<\x95?l!\xca\xd8\x02\xc7V\xeay\xf6\xb9$\xfbx@\x03\x95\x12\xa9\xb5.w\x11\x06\x0fG\xb6\xf7\xb8G\xa09\xb6\xdb\x9d\x9c5\xa66\x1eR\x10\t!8\xea\xe5D\xe1Z,YQ\xb7\x83\xaa[\xb8P\xc9\xf2\xe8-]le0\xda\x01\xb6\xb5\xaboVrC`\xf9\xc8k\x842\xed\xc9\xf6\xc0\xf5\xb65\x0e\xeb\x1a\x0eOZ%?\xb5\x12\xa5piL\x14/\x9e\xd1\xf2\x1e\xc4&<!FM$/\x97\x1e\x98\xabV\x17\x96\xf5\xc8\xcdf\xebA\x00\xcdm;\xe7\x1c\x87\xed\x12\xb1\x04u\xa5\xd8e\x14\xc4\xa0\x95]\xb3\xf1Q\xd6\r\xd18\xec4\x15U\x1d\xb2\xb16\x18\xdb[m\xfc\xb6\xae\x81D#\n\xbbKkK\xef\x1b\xbag)\xb6\xadq\\\xd7\x08s\xa5\xeb\xf0\xc6Q\xe4\x85f\xc5=\xfbXqM\xa1\x0c\xdeZ:\xa7\xe0A\xa5\xdc\xc5`U\xb3J\xf4\xde\\\xc8\x12\xa0\xc8\xa0\xaa{\x9c\xd4\xd5\xb6\xf5\x90\xad\xe9\xe8\x95N\xf7?\x98\xf9\x84B\x08\xb0\x86\x167I<\xff\x02\x9d\xf3\xf1\x03\xdff\xa2\x8bz$\xc5\x16\xa3\xf4\x8eBa>\xe6yk!\x17\xa3Mk\\V\x1c\xd8h\xcar\xac\xc4\xfa\\\xba\t\xac\x8e\xbd\xedK\xc7\xcc\xc7\xefN\x8f\xc2%+K\xd7\xa4\xcf\xb9K\xbf\xc6\x90\xcd\xcd\x8b`w\xb3y\xd8E\x82R\xech\xc6~fj1\xfe\xf2\xe2h\xf6\x92\xb1fz\x9b,\x8d\xdd`x\xad\x99L\xe2\xab\x16\xcfs\xb7\xcd\xb2\xc9;\xa2.\x18\xb0\x8f\xcd\xbcyh\x97\xed|\xc1\xe6\xed\xddx\xda\xde\xb2\xa7\xc5x\xfa%\xfb\x0b\'\x17\xcby3\x8e\xd7\xe1\x88\xf5\xf0\x1c)!;\xb4^\xe4&g\xa7\xdb\x8a\xe8\x99p\xd8\x08_\x13\x84\x8d\x8e\xc7_\xeeq\x11v;\xbe\xbbk\xe7\xed\xf4s\xcb\x1e\xc3\xf5}$ \xb5\xc3\xd8m\xdb>\x86\x17\xeeg\x936$\x1a\xf6c8\x0b\xbb\xa8\xd0C\xc3&\xed\x7f\xdaI\xaa!b8\xb8J\xa9\x14C\x9d\xfb@\x8a!UB\xa5\x0f\x87\x8a\xd0\x1bT\xbb\x07\x91Bt()\x8ad \xc4$\x89\xe1\xeccq\x8c\x97m}\x92\x12;\xf9+\xb9")U\x92\x14\xa1U\x89\x87,\xd3/)\xb0^]\xa9*\x19Jf\x8c\x16\xab\xd3\x9ef\xa3d@\xab\xab\xa4\xd6\xde&\x94!R\xd3\r\xef\x06I\x0c\xac+S%\x8d\x15"e\x8a\xf4\xc9B\xe1\xd6\xafO\x12\xb0s\xb8\xb2+\x92\xdaG\xb4\x12\x04\xa4\xfb\xac\x90\xf7\xbd\x92\xd8\x07_\xb9\x15\xb4\x06\xf2\x9e\xc9\xb6\xa1y\xda"\xe9\xab?\x01\x9cN\x12.\xf93f\xf7F\xc9X\xfb\xa0\xdc\xc0\'\x0bA\xb8\xc3\x0e\xb6\x96\x9b\xf4\x0c^\x89\xa4\x91\xfd\xa9,\xcf\x87S\x9b\xf5\xd6\xdb$E\xd5\x13\xcf\xa7\xc9;&\xa1\x96\x9b\xa2/IJ\x92T:\xa1\xc5\xd6\xcb\xa4\xa6)\xb4\x83\x9b%\x15Ib]\x12)\xfa\x1c\xa4+\x96M\x91\x00!nc7\x9d-\xe4y\xf2JlC\xe3\xdd\xac\xdb&i:\xb9\x92.\x94b\xce\xf2m\x92\xb6\xea\x19[\xa0p\xf1\x98"B\x8b\xedh]\x8d\x04\x81\xa5j\xb7\xe6\n&\xb6\xdf&\xe9iOa\xb5\xcd\xed\xbb\xcf\x07\xefM1\xa4\x02\'\xf0\xca&\xe1\xfa)U\x84\xa4\xa75z\xb3d\xa0\xc0@n7\xf7-\xb25\xb2\xecC\xfa\xce\xf1\x8fv2\xfb\xc6\xbe5\x0b\xd6\xdc\xde\xa6\xefN/\xe2\xf7_Y\xa0\xc8E._\xa1\xf2\x1e\x1e\x0f4\xbe\xc6\xe2\xe0\x0c\x86J\xe2\xf0\xb4\xce\xf4u\xb3\x99\xc2\xc3\xc3\x1f\xf8\x9bm\xe3\xe3\xe0\xda\x9d\x1e2.rgm3e\xef\xef\xc7w\xcbT\xbbw\xd8Y\xf3=O\xec\xc6[\xfdQ\xb5\xcb\xabW\xaf\xd8M\xf3\xc7\xd3\xa4\x99\xb3\xd3\xf1b\x19\xe0\xcc\xee\xd8u\xc4\xf7\xd0N\x97\xecd\xc5j\xf8v5\xcc\xa7\xa0\xe9^V}e\xfa\xcb\x92LVf\xbf]\x7fB\x8d\xe34\xe8p\x9cK\xd3o/.\x8ep20\n\xbd\x1aq~zh\xf2\x17\xc0\x88v\xedI\xd0n/iF\x9b\xb6w\x93\xf6s@\xb8\xc8\xa0\xa2\x03\xfa\x1eGp\xc1\x89\xe5\xe1eu\xca^p\x04Y?\xd8u\xefG\xcb^\x06\xf3\xef\xe5:\x95\xa6\xd2\xb7\xd5\xe9\xbb\xea\x17\xeae2\xec\xff\x00m\xc2\xe3\t'
p184
sg23
(lp185
I22
asg25
Nsg27
Nsg28
VShelXL
p186
sg30
Nsg31
S'f8f31c43f9018490c22e80b4601574ff'
p187
sg33
I20
sg34
VLeast Squares
p188
sg35
F0.049200000000000001
sbag1
(g12
g3
NtRp189
(dp190
g15
I00
sg6
I23
sg7
S'6d1522bcbcb4933bd9d770d1c1382f69'
p191
sg16
g17
sg21
S'x\xda\x8dYmO[9\x16\xfe\x1e)\xff\xc1\x1a\xedj[\x01\xa9}\xfc\xbeZFb(4L\x03\x81\x90\xdd\xedT#\xa1[\xb8\x94\xa8!a\x93\xb0\xed\xfe\xfb=~Oso\xa2\xd0V5\x8e\x8f\xfd\x9c\xb7\xe7\x1c;\xdd\x0e\xc1\x9fU\xfd\xfcr\xa7z\x8bzI\xee\x17u\xb5\xaa\x1f\xc8\x97\xff\x91\xdb\xfe\xd9\xe0\xd3\xe0\x08(\x13\xeft\xb7\xd3\xed\x8c/\xc6\x83\xb8\xf6\xae\xf2\xab\'3r\ro\xd8\xdb\xf4\xaf\xdb\x19\x9d]\x92\xe1\xf4\x81\xac\xad\xdd\xb2\xcao?&\xcb\xf9\xf4u5\x99\xcf\xb6\xac\x1a1B{\x0c\xcc!\x19}\xaf\xabo\xf8\x0b\xe5pHN\xa6/O\x95\xfb\x85\x8aC2\\L\xea\xd9\xaa\xf2\xbbT\x0e\xd4\xcb\xeb*H\x9fO\xab\xfbo\xe4\x079&G\xb4\'\xb4!oP\x86KA\xde\x92\xc7\xc5\xfc\x99\\W\x8b\xe5|\xb6\xfc\x1b\xf9\xcf\xeb|\xe56YF\xb9\xf9\xe2\xf9uZ\x91\xc7\xf9\xeb\xac\xd8b\xfcwr\xca\x0c\x19\xdan\xe7\xf4l0\xc0\xad4\xa3\x9a\x13\xdd\xd3Z\x11\xd3S\xd6r\x02\xaag\x98U\xc4\xd2\xf0\xb7\xdb\xf9|6\x1a\x11\xc9=Z\x1a\xff\x13\xfe?\x86\xca\xb9?\xdd\xce\xe0d<&G\xac\xdb\xb9\xfd\xe3\xf2\x12?\x93G\x9f\x0e\x8f\xfe8\xc4\xc1\xc1\xe78\x893\xeeW?y\xf4\xb9\xac<\xf0\xf3\xb8\xd8O\x9e\x9f\x9c\x92S\xd2\'\xc3n\xe7\x9fW\x17c\xa2\x0c1\x86\x08<\x82\xe0)\xbd\xdb\x1e\x11\xdd\xce\xf5\xe0\xe4\x8a\x10\xc0\xc9\xdf\x86W\xef\xc9_\xfa\xdd\xcet\xb2\\\xb9\x8f\x1e\x9f\xab\x17\x02\xdd\xce\xc9\xe9\xf8$\xd8\xe2\x1f\xf3i\xfd\x03z\xf5\x8f\xd5\xa2Z\xfe\x1a\xe7\xfa\xdf\xa6\xb7\x8b{\xf2\xcb_{\x7f\xfe\x19\xa3\xe7\xe9\xdb\xf4\x97\xf4\xf1\xbb\r\x19<\xfb\xdf\x1f\xfac\x17k\xe8M\xea~\xba\x9d\xf3\x7f\x9d\x8cH\xf8q\x96\x04)\xbb\x9d!\x1a\x85\x10\x1e\xe6\x14\xd7\x02\xe2X0-(\rc\xa9\xc0r\xeb\xc6\x8c\xf5\xfcfa\x9erf \x0e\x85\x92@\x8e\xbb\x1dB\xf2\x11\x14\xa8\x928:\xf2\x1e\x90y\x08\xc2\xc4\x05\x14$x\x0c\x901\x08a\r\x13a\x0c\x8a3.\x126n\x85j\xc5 D\xc2 \x04\xdd\xc4\x80;\x94\x83\xd1\xff\xe9`/\xefg\xadp\xe6?\xbf\xf8D\x98\xc0\xb4\xeb{4Q-4\x01\xe6BD\x03Z\x88\xb8\x81\x92\x86S\xbe\x81\xe6\x88\xf5d\xb0\xb4\xdf\x8d\xb88\x1b\xba\x08L\xbaY<L\xc5\x1d0dA&\xfbJf5m\xd3M\x1b\x15\x87R\x80j\xe8\x86\xd0\x93\x16\x92&OP%\x92\x10\x95Vl\xe8\xc6\xb3n\x16\xd0e\x11\x19\x18THG4BQ&\xf7\xd3M\x14\xbf)m\xadL\xfa\xe09q^Sj@\xb4\xe8\xa6\x99\xca~\xe3\xbc\xe17P&{\x08C5\xce2jt\x1a\n\xcb=\x06Y0PfD\xdc\xdf\x80\xcc\x9eSJh*\xdb0\x80I\x18\xb8\xd4\r\x0c\x98\x03\xd9\xbe\xcc\xa6\x95\x94\xabl_\xc3\xe8\x86}\xe5Z\xec(\xa0\x11\xad\x96&$\x80Cc\x14\x93t?\xfb\xaa\x12;\xc8\xa6:B\x90 \x80%[\x1b\xc0\xecl\x8b\x1d\x9b\x96 e\xa2\x017u\x03\x9a\x92\x81q\x9d\xf3\x821\x135fZ\x87\xdc\xd4\x85\x1f,c:\xda\x94\x83\xa0&\x9e\xa5\xb9\xe4\xc1/\x1b\x18\xd0\x87\t\x03\xa65o\xfa8E\t\xe6\x9c\xc7\xe0M-D15\rv0\xc5\x0e\\\xca\x04\x17\xb9B0H>Fw\xb7\xf9X\xb2\x02\xc7E\xe8f\x0e\x19c\xd3i\xc2&w\xe3^i\x08T\x18O\xa8\x08\xc3f\x18\xc8\x05\\\xc7\xa3\x19\x06\x04K\xa6\xa0\xdaj\xde\x16j\\dSh\xce6a\xb8\x08\xcd1\xae\x12?\x02@\x06\x07Fo\x84\x9a\xcd\xa1\x06Vkm\x8b\xc2\x89X43&\x10\xce\xaePSI\xbd\x93\xac\x9eVJ\xc9\xa4\xaa\xb2`SL+T\xa4-\xda\x04RX\xb2\x06U\r\xf5\xd0V:W\x82\x1c\x13\x18\xdf\x99\xb40<\xbcR7Y)\x83\xa6\x94\xa9\x12\x08T+e\xb9A\xb2\xd2[\x95\xc2=Fy\x0f\xa5\xb0\xda\xd0\xb4\x87f)\xde\x84\xb4\xd2\x8a=r\x10\rsJ\xe9o\xb8.\xa6\x9bv\xc4\x95\xca"\x936\x8fm$\xd3\r\xc3\x00O\xbc\x8a4\'\x1b\x86\x01C\xb3\x8797\x99mX\xb1\x115\x1e\xc3i\xc6 $\xb7\x96\x15G\x89\xb8\x03\xd2\x8d2\xac\x8d\n\x84V%\xdcM\xc39R\xd1\x1ce\xdeB\xc1O,g$3\xd4cx\x9f1h`4\x952\xccH\x91"NQ\xd9\x1e \xa03\xc9pC\x1bT\xc0l\xaetH\x0b\xf9`\x90\xb9U@B\xf2\x18\xce\x8a/\xacd\xc9\xb9hZ<!\x15g\xcc!\xd1\x8e\x81g\x934\xcb)\x08\x9b[\x05F\xb3/\x10O\x1ar%=\x86\xf3\x82\x01\x90gS\xb0aES\x89*\x99fZ\xb7b`k\x18\x9a\x94\x98\xf3(\xf5I\x01\x83\xe6\xc5\x17\xd6c\xf8\xb0\x86\xc1`\xd2\xc51\x13\x01z\x08~\xd1\x1a\x93\x9cC\xc1`\x9bv\x00\xc3\xd6\xac\x9e\x87%4\x80\x06;\xf43\x06\xa3-Mq\x88\\\x10\xed\xef\xec`e\xbb/\x8c\xc8y\x81\x04\xda\x8cI\xd6\xd6\xda\x00Wk\x05\xd9c\xb8\xc8\x18\xb0\x031)/\xb0}P\x89F\x15\xb6I\xd0\xde^\xe5\xa2\xce57-\xe5)\xdb\x81[]jR\xc6 h\xc8\x8b\xdfK^\x18\x06\x99\t-S)\x1e$F\to\xcbM\xb02\xdb\x01Q4\xec\xc0}\x97\xe4O\xd3\xa5g\xa5F\x16\x93\xa4\x16\x8f\xb0@\xa1\xbf\x17\xfa\xc3\xfe$\xe9\xc0\xb0Y\xcf\xcc\x85u\x19Z(\x146\xe9\x0fu\xfbXx\x87c\r\x8b\xe7\x1a\x895\xcf&NDFn\x8bua)\xcf\xed\x066/\x9b-\x88\xc9\xe6\xc7&]\xb6\xe4<h\x93\xd0\x88\xa0\xdb\xc7\xac\x1b7\x16{\xd6\xd8\x14`O rC\xc4\x84\xa6\xfb\xe96(9$\x1c\x81g\xfe\xe0)\x96\xd1LJ\xb6\xf9\r\x8bx\x8aJ\xa5Z\xf2\xb8\xb8\x15s\xa1\\; 3-V\xd2\r\xdd\x06Y7\x89\xfd\xa2M\xac\xce@\xa4*\x83\x03\x0ej?\xdd.Kn*\x89\x9e\x88Q\xe0\x02B\xa5+\x95\x14\xa2\xb5\x98\x0bU\xf2\xc2\xb2f[,J *\xb3V$r#\x05\x9b1yY\xae\x1d\x9a\xe52\xcc\xf0\x1e\x95tS\x82[.\xf7\xd3\xed\xaa\xc4\xa4\xb6<\xdd\xea\xb4U6]\x17%\x07\xdd\xda\x16K.\xf3\xd06\xb9\x8f\x97\x98\x84@6\x81\xfbt\xb9]Y\xbb\xe1\xb7\xab\xd2\xf2\xab\xd2V\x1b\xd7*\xa4+\x15\xd6~\xbbg\xbe\r\x0b\x97\x08\x95{W\xc6\\\xc1\xcdY\xad[\xb9D\xc6\xa4\xf6\\"\x1b|\x86\xfc\x92\x15R\xc64oWTi\x95\xd0@\xd0\xed\xa4p\tv\xc7&\xa7\xb3\xe3\x82\xc4\xbaR\x85\x8cm\xd5\xad\xef\xbb\xa7\xdc\xd2\x19\x9b\xbb?\xd7B\xd8\xd4\xa7\xe2\x8d\xd3\xeeg\x9f\xebl\x1f\xcb\xd0@\x89\x8b\xa5\x94\xe9.\xa7\x00\x19\xa0\xf5\xba\xc7yy\xae0\r>\xc2V*7\x1e\x1c2\t\xe9\xfcj\x00<\xc75\xde\x99\xbcn\xa7E7\xb4#\x8fM.z+w\x86\n\xb9\x8d\xedlW\xdf\xaf\xe5\x06\xb0\xbc\x87+\xd32\xdb\xbe\xd9\xd1\xfc\xb4\xc7Y\xd9\xc3X\xc3R\xa5\x96\x82\xe7G\x1c\xcb\xa9\xdd\xe7\xday\xea\x9b\xf0\x10_\xa8\t\xa7\xe9n\x83\xb9\xaae\xe2E\x0b\xf1m\xa2q\x11\x00\xc8\xe6\xd6\r\xee0|\xed\xba\x95\xbbR\xec2\x92\xe5\x99\x14f\xc3\xc6\xe7Q7Dc\xa4\xcch4v\x10)\xbf\x94\xa0B\xed\xb2\xcf\x87\xb2\x07\xe6\xa8J\xb5\x82k#Y\xe9\x9e\x15\xdd\xb5G\xbf\xec\xe1\xba\xc2\x14m\xc8:\x99QQ)\xa5\xf7\xbeV\x8cr(3\xbc\xc0\xa5\x96\x1f\xf0\xa2\x92\xca;V5-Z_O\n9!\x83\xca\xe6uR\x16\xdb\x96.F\xd2\\\x94\xb4\xde\x0c\xe5\x8b\x1cB\x0ckhzg\xe1x\xffM\xeai\xf7\x0b\xdfe\xa2a\xb9\x92\x9a\xd2\xb7\x81\x10\xb9<\xa3\x9e\xc2\xeeL\x87\xeb\x82\x03\x1b\xcddf\x86\xf59u\x13\x18\x85\xad\xedK\xc3\xcc\xfd\x8f\x83s\xf7\xc8J\xc23\xe9>o\xe9#\x0c\xd9\xd8\xbc\x00y\x9c/\xdc)\xfe\x89\xf1|N~%b9\xf9\xfa\xe6|\xfe\x96\x90j\xf6\x10,\x8d\xac\xec\x96U\xd3\xa9_\xaa\x91\xd3\x1e\xaaU\x15OD]\xf0\x0e\xfbR-\xaa\xe7zU/\x96dQ?Nf\xf5\x03y]Nf_\xa3\xbfpr\xb9ZT\x13\xff\x1c\x8eX\xcf\xae\x90\x12\xa2C\xcbCnp\xb6\xe7\xed\xe0\x19L5\xe2\xbe&p\x07\xf5\'_\x9fp\x13\xf20y|\xac\x17\xf5\xec\xbe&/\xee\xf9\xde\x13\x908$\xe4\xa1\xae_\xdc\x82\xa7\xf9\xb4v\x89\x86\xfd\x18\xce\xb2#T\xe8\xb9"\xd3\xfa\xbf\xf54\xd4\x10\xe8vnB\xf2\xfbP\xa7\xd6%\x85K\x15\x17\xd8\xeeR\xe1Z\xdabw\'\x92\x88\x0e%!I:Bt\xb7{\x7f\xef\xb6\xbe8\xfa\xf2\xd1&\xc9\xf16q\xc3\xd7$\xb9\xeb\x98\\&8"\xf3\x97,\xd5.\tX\xafnD\x91t%\xd3G\x8b\'*W\x90\xb7J:\xb4\xb2HJO\xd8\x0e\xa5\x84\xf4\xc2\xbbE\x12\x03\xebF\x15I\xa5\x01B\xa6p\x1b,\xe4\xde\xc8\xda$\x19v\x0e7zMRZ\x8f\x96cq\x0f\xefY\xae\x84\xb5J"\'\xde\x985\xb4\x8a\xc53\xddY\xa1y\xda!i\x8b?\x19sg8\t\x13%]yk\x95\xd4.\x12hA\xeb_2\xdc7\x03\x92\x07[\xf3mz:\xaf\xf8\xaa\x19\xfd\xe9\x1br\x7f9\xd5Qo\xb9K\x12\x8a\x9e\xbe\x11w\xdeq\x94\xed0l\x8b\xbe \xc9\xb3\xa4\x90\\\xc5\xd6K\x85\xa6\xc91\xc6vI\x91%\xb1.\x85\xb8\xf5\xd7`\xf7\xc4\xb2\xd5+.n=mG\x0bY\x1a\xfci9\xc4\xb7Y\xb3KR\xad\xe7\n\r\xf3V\xc6\x9c\xa5\xbb$u\xd1S1\x13\x1e\x1eCD\xc8\xadY\x16$M\x89\x04\xa0\xc67\x1a1W0\xb1\xed.I\x9b\xcf\x04-Ml\xdfm\xbcxoC+\x1c\'\xd0\xc2&&D\x1d\xf87^\'\xa9\xe4vIG\x81\x8e\xdc\xc6O5\xb25\xb2\xecs\xf8\xce\xf1K=\x9d\x7f\'\xdf\xab%\xa9\x1e\x1e\xc2w\xa7C\xff\xfdW\x14Hr\x9e\xcb\xd7\xa8\xbc\x85\xc7\x1d\x8do\xb083\nC%px\xd8g\xf6\xae\xdaN\xe1\xee\xc3\x9f\xf8\x9b\xec\xe2c\xe7\xda\xc3\x162Nr\x97u5#\xb7O\x93\xc7U\xa8\xdd\x87\xe4\xb2\xfa\x11\'\x8e\xfc{M\xaf\xd8\xe5\xe0\xe0\x80\x8c\xab/\xaf\xd3jA\x06\x93\xe5\xca\xc1\x99?\x92\x91\xc7\xf7\\\xcfV\xe4b\xcdj\xb8\xba\x18\xe6\xceiz\x1cU_\x9b\xfe\xba\xca&K\xb3\xdfGw\xa8\xb1\x9ff\xd2]\xe7\xc2\xf4\x87\xe1\xf0\x1c\'\x1d\xa3\xe4\xa5\x1e\xe7\xdds\x15\xbf\x00\xa6\xeei\xe2\xa7O\x9cv\xc7A\xb3|h\xfd8\xad\xef\x1d\xc2e\x04\xe5\x1d\xd0\xf6\xb1\x07\xe7\x9c\x98>\xbc.N9v\x8e\xc8\xd6wv=\xfe\xd9\xb2\xd7\xce\xfc\xc7\xb1N\x85\xa9\xf0mu\xf8\xae\xfa\x8dx\x1b\x0c\xfb\x7f)6\xe2\xfb'
p192
sg23
(lp193
I23
asg25
Nsg27
Nsg28
VShelXL
p194
sg30
Nsg31
S'f8f31c43f9018490c22e80b4601574ff'
p195
sg33
I21
sg34
VLeast Squares
p196
sg35
F0.049200000000000001
sbag1
(g12
g3
NtRp197
(dp198
g15
I00
sg6
I24
sg7
S'e808a3fa93f24b36364e144f76499906'
p199
sg16
g17
sg21
S'x\xda\x8dY\xfbO\x1bI\x12\xfe\xdd\x92\xff\x87\xd6\xeaN\x97(\xe0\xf4\xfbq:Vb\t\x046\x80\x81pw\xd9h\xa5h6\x0c\xc1\x8a\xb1Y\xdb\\r\xff\xfdU?\xaa\xda\xf1\x8c9\x9cD\x19\xb7\xa7z\xbez}U\xd53\x1c0\xf8\xac\xda\xfb\x87Ov\xb4h\x97\xec\xf3\xa2mV\xed\r\xfb\xe3\xbf\xec\xfd\xf1\xe1\xe9\x87\xd3]\xc9\x85~\xed\x86\x83\xe1\xe0\xfa\xe4\xfa\xb4\xdc\xfb\xa9IwOf\xecB\xbe\x10/\xf1\xdfppux\xc6\xc6\xd3\x1b\xb6v\xef\x96\xbb\xd2\xf6\xd7l9\x9f>\xae&\xf3\xd9\x96\xbb\xae\x04\xe3#!\xfd\x0e\xbb\xfa\xd66_\xe1\x0bWr\x87\xedO\x1f\xee\x9a\xf8\x85\xeb\x1d6^L\xda\xd9\xaaI\xbb4\x11\xd4\xc3\xe3*K\x1fM\x9b\xcf_\xd9w\xb6\xc7v\xf9H;\xcf^\x80\x8c2\x9a\xbdd\xb7\x8b\xf9=\xbbh\x16\xcb\xf9l\xf97\xf6\xe7\xe3|\x157Y\x16\xb9\xf9\xe2\xfeq\xda\xb0\xdb\xf9\xe3\xac\xda\xe2\xfa\xef\xec@x6\x0e\xc3\xc1\xc1\xe1\xe9)l\xe5\x04w\x8a\xb9\x91s\x96\xf9\x91\rA1iG^\x04\xcb\x02\xcf\x7f\x87\x83\x8f\x87WW\xcc\xa8\x84\x96\x97\xfft\xfaO\x80r\xf1\xcfpp\xba\x7f}\xcdv\xc5p\xf0\xfe\xb7\xb33\xf8\xcd\xec~\xd8\xd9\xfdm\x07.^},\x8b\xb0\x12\xbf\xa6\xc5\xdd\x8f\xf5\xceWi\x1dnN\x8bG\xfb\x07\xec\x80\x1d\xb3\xf1p\xf0\xcf\xf3\x93kf=\xf3\x9eix\x04\x83\xa7\x8c\xde\x8f\x98\x1e\x0e.N\xf7\xcf\x19\x93\xb0\xf8\xcb\xf8\xfc\r\xfb\xcb\xf1p0\x9d,W\xf1\xa7\xdb\xfb\xe6\x81\xc9\xe1`\xff\xe0z?\xdb\xe2\x1f\xf3i\xfb]\x8e\xda\xef\xabE\xb3\xfc\xb9\xac\x1d\x7f\x9d\xbe_|f?\xfdu\xf4\xfb\xef%z\xee\xbeN\x7f\xc2\x9f_o\xc8\xc0\xb3\xff\xfd\xf6\xf8:\xc6\x1ax\x93\xc7\xcfpp\xf4\xaf\xfd+\x96?\xd1\x92\xd2\xd8\xe1`\x0cFaL\xe55\xab\x9c\x96:_k\xe1T\x08\xf9\xdaX\x19T\xba\x16b\x946\xcb\xeb\\\t_D\xb9\xb6F\xb2\xbd\xe1\x801z\x04\x97\xdc\x1a\xb8\xdaM\x1e0t)\xb5/7piT\xc2 \t\x83\xd6\xc1\x8br-\xad\x12\x8a\xb0\xa9\xa0m/\x06\xad\x11\x83\xd6|\x13\x03\xec\xa0\xe9\xc1\xe0\x7f|p\x92O\xabA\x03\x86\xfd\xa3\x93\x0fLhH\xbb\xe3\x84F\x164\xf0\x9cP\xd0J\xe9\xb4\xb3\x05\x8d\xf1\x8a\xab\r4\xbbbd\xb2\xa5\xd3n,\xc6\xd98F \xea\x16`3[v\x83\x90\x95\x1a\xedkDp\xb2O7\xe7\xd1TFK\xd7\xd1-{%i\xa1\x03\x19\xd5j\x8b\x97&\xb8\r\xdd\x14\xe9\x16\xa4\xf1\xb6 \x90\xdex\xd4\xcdh\xe3\xb5{\x9en\xba\xfa\xcd\xba\x10\x1c\xea\x03\xcf)\xa6v\x9c\xfb\x1cS\x1b\xba9a)v\x14\xdc\xbd\x19;\xd6\x93\x87 T\xcb\xaa\xe0\x1eu\x13:\xe8\x84\xc1T\x0c\\x]\xb4\xf3\xd2\x08Y\xb4\xb3V;n\xfa0\x80\xdehK\xe3:\xb1\x039 \tC\xc0(\xe3\xca\x92}\xbd\x10\x1b\xf65k\xb1c\xa5*\xd7\xcex\xf8V\xd0x+\x8c|\x9e}m\x8d\x1d`S\xf2\x90\xd4R\xe0\xb5\x97V\xfa\xbe\xd8\t\x02us\n<\xb0\xa9\x9b\xe4\x12-\xa9\x1c\xe5\x85\x10\xbeh,\x9c\x13\t\x83\xab\xfc\x10\x84p\xc5\xa6\xb0%\xc7k\xa7\x8c\xf2}\x18\xc0\x87\x88\x01\xe2Su}\x8c\xd9\r9\x970\xe4P\xd6\xd5\xd4<c\xf0\xd5\x0e\xca\x18\xcc!\xe0\n\x8d\\a-\x14\xad>~0\x1ci\x8cC\xbd0\x9d\x1c\xf2\x01\xef\x04\x8c\xe8n\xd8K\x95K\t\xcb\x89P\x01F \x18\xc0\x05\xca\x95k\x01\x01!(\xdc]\x7f*;Ui\xca\xa9N\xa8A\x84\n\x8aq\xd4\x8fK\x89!\x0c\x06\xf2v#\xd4\x02\x85\x9a\x0c\x0e\xf0\xa0\xc2\x02x\x03I\xde{c\xff_\xa8YTo\x9f\xd4s\xd6Zc\x91\x85\x83Dr\xd1\x16\x14\xe9\xab\x04\xda\x08$6\xc5\x8d\xefX\xd9IO\x95\x80\x93{\xb9\xa5\xc0\x0b^&\xa5.I)\x0f\xa6\xc4\xc4\x87`\x03V*\x18|$\xab\xadJ\xc1\x1eW\xb4\x87\xb5\x10dh$ \x01\xa4Sm\x82\xb1\xf6\x199\x08\x869\xe0\xfc\x17\xb8\xaf\xa4\x9b\x8b\xc4\x85eQ\x18\xa2<\x1b\x8cT=\x86\x91JY\xa29\xd3\xa59\xcf\xc9\xc3J\x91\x8d\x04\xe5.||\xc2p@\x18\xb4\x81\xca\xcc\xd7\x1cU\xae-\xd4[/\xfa\xa8@;G\xe1\xee\xbb\xce1\xd5\r\x99\xb1\xb2\x9f\x04e\xa4\xf0<axC\x18\x9c\x14P\\\n\x15\x18(\x19\x88\x81\x1b\xa7\xfa\xa8@:\np\xe5y\x87\x8eD b\x07\x8f\xd1\x83\xa5\xa1\xaa\x06\x84\x940\x1cV_\x04#4G\x0cB:\x8f\xc5\x19rH\xf7c\x90d\x12i;\xbe\xd0\x81z\x14\xc1k\xbcJ\x87\x97\x90\xe8\t\xc3Q\xc5 \x81g\x91\x82\x04T^\xbav\xc2\xf5\xdbA\xe8\x8a\xa1K\x89\xd0\n\x90\x1dt\xc5\xe0T\xf5EH\x18\xde\xaea\x80\x8e\t\xaf\x85\xce\xd0s\xf0\xeb\xde\x98TJ*\xc2\x10\xbav\x90^\xaeY\x9d.\x15a\x90\xdc$\x0c\xc7\x84\xc1\xbb\xc0\xb5\xc3\xf8\x14\x02s\xdc\x8a`\xfa}\xe1\xa9\x0b\x04\x0e\xb7\xdd\x98\xac\xd1g\xf8Zx\xba\xb5\x82\x9c0\x9c\x10\x06\xe8@|\xc0d\x87*k\x1d\x96--eo^\xb8@v\x88\xb4\xd6-O\xf4`\x15\\\xadI\x96*\x15\xcfy\xf1k\xcd\x0b/$1a\x10\xd6\x1a\x8cU!U\x1f\x06\x19\x0c\xee\xac!3:vP\x96\xdaWW{V\xbe\x96-\xca a\t\x95\xe8\xef\xd7J\x7f\x1ej\x81D^\x16\x1e\x9d\t\xdd\x88\x91=\xf4\'7\xe9\x0ft{WyG)\x8d`\xa1\xacX\x8cT\x03]\xaaq}E!pj\xf1\xa4\xeb\x94^\xed\xc9\xfcB\x19[s\xbef\x80\xc3\xf6\x95\xe9\xac\xdb;\xd2\r\n\xb7A+\x04c\x9cFK{\xa8\x8f\xfcy\xba\x9d\xd6\x1c\xd2\x91\xc0\x89?\x14\xb5\xe6\xd2\x15~\xdd\xd4\xcdQpX\xdb\x93\xc7\xc1P\xa3\n\x01N\nIj6,\xb7\x1b\xba\x9d\x92n\x06\xfa\xc5`0\x83d\xcc\xd1\xec\x81`\x954\xcf\xd3\xed\xac\xe6\xa65\x1a\x0b\x1fd\xa6\xc2\xfae\x15\xf2\xf6\xa6n\xda\x9a\x9a"\xa2\xdb\x16\xeb\x1a\x88\xb6\xd6,Oj\xc2\x14\xb9\x11\x93gu\xecp\x02Z\x84\x82\x06\xe6(\xd4\xcdj\x18g\xdc\xf3t;\xaf1\t)\x8c\x84\xea\x82\rXl\x8d\x92N\xf5\xe9f\xc8\xb5P\xbf\xba\xdc\xa7\x08\x0f\xf8JU\xee\xa3\xc2\x01M\xa4\xdf\xf0\xdbym\xf9-\xb4\xd5\x94!\xd0n`tA\xed\x0f\xe1y\xba\x8d+\x97@\xb7\x85h\x04\xd0\n\xb7\x94\xd5\xae\x97K\x8c\x91\xc4\xa9=M\x18\xf0\x0b\xb1\x86\xf5\xa1;]q\xeb(&e\xd6m\xbfr\tt\xc7\xd4Fh\xe0\x02dWg\xac\xd9\xee\xb7\xe3\xd4=QK\xe7=\xcd\xa9\xa9\x85\xc0>\x95\x0b\xfb\xcc\x9c\xbd \xfb\x04\xa1\xad@v4\x86\xd8\xc0JQ\x06\xf5N\x0fN9\xab\xad\xef\xf4 \xd0JQ\xcdQ\xb5\xf1vX\xdfcs\x84q\r3S\xd2\xed\xa0\xea\x06v\xc4\xa3\x06\xf0\x96\xc5\xf1\xca\x02\xb7I\xf5T\xbb\xfaf-7\x00zq\x8c\x88e\xba\xda^\xf0\'\xf78\xac{\xf8\xe0\x02:\xd7h\x85\x14l\x82\xe2\x9d!\xad\xaf\xe5=HMx\x8e\xafQ\xcc\xd5:j\x06\x87\xcd\xb4\x81`\xf0\xbd\x9cod\x1d;]\x87;\xbc\xf2\x94T\xdaQ\xe0\xd5A[\x988n\xfd`\xe3\xa3\xa2\x1b\xa0\xf1\xe0fNUg\xed\x80\n\xe2\xfd\xc9\x91\xe0m\xdd\x03r\x14\xd3\xc4Dz3\xb5{v\xe1\xa9=\x8e\xeb\x1eq\x88\xc1\xae\x03XGS\xf7\x0b\x89\xee\x9f=V\\Q(\x0b\x18\xe00\xbd%\x0c*\x18\xcaP\xd5\\\xef\xa9\x97\x83\xb2\x8f&\r\xd6v\xc7I*?\x9c\xd86vRT\x94``\xdc0\xf3\t\x85\x90\x80\x1a\x8a\x05C\xc1\xfc\x8ba\xe8\xe2\x17\xfb\x94\x89\xc6u$\x85&\x1f\xb5\x90\x1a\xaa%j\xe4D\xe9\xe7\xb6\xedqQq\xc4c:\x87\xa5"\x10z\x07\x9d\x7f_\x19\xec\x98\xf9\xf8\xdd\xe9Q<de\xf9\x98\xf49g\xe9W\x10\xb2\xa5y\x91\xecv\xbe\x88OIG\x8cGs\xf63\xd3\xcb\xc9\x97\x17G\xf3\x97\x8c5\xb3\x9bli\x00\x15ok\xa6\xd3t\xab\x83y\xee\xa6Y5\xe5\x89\xa0\x8b\xd1\xec\xa1Y4\xf7\xed\xaa],\xd9\xa2\xbd\x9d\xcc\xda\x1b\xf6\xb8\x9c\xcc\xbe\x14\x7f\xc1\xe2r\xb5h&\xe98\x1c\xb0\x1e\x9e\x03%\x14\x87\xd6\x83\xdc\xec\xec\x9c>\xc93\xf1\xc8 \xbe&\x88\x0f:\x9e|\xb9\x83M\xd8\xcd\xe4\xf6\xb6]\xb4\xb3\xcf-{\x88\xc7\xf7\x89\x80\xf4\x0ec7m\xfb\x10o\xb8\x9bO\xdb\x98h\xd2\xc5U\xb1\x0b\n\xdd7l\xda\xfe\xa7\x9d\xe6\x1a\x02c\xf8e\xf6O\nu\xa8@<\xa7Jl\xa7\xe3P\x11G\x9cj\xf7(\x82D\x07\x92\x12%#!F\xb2Hs\xb7O\xc51\x9d\xa9\xf4I\xc6\x0e\xf6R\xadI\xaa\x98\\1\x13\x84,C\x96\xed\x97\x94P\xaf.u\x95\x84dI\x12\xc2e\xd40\x8fm\x93\x8chM\x954&\x96\xda\x88\xd2H<\xe1\xdd"\t\x81ui\xab\xa4uR\xe4L\x89\'#\xd1BQ\xdf>I\x01\xccv\xe9\xd6$MH\xbf+\x91w\xd0\x1a\x8aR\xbf$\xf4\x1c\x97~\r\xad\xcd\x96Q2\xdb66OOH\x86\xeaO!\xe23\xa2\x84\xcfhu\x1c\xb4z%]\x8c\x04^\xd1\xa6\x92\x1f\xdf\x0c\x18\x95m\xad\xb6\xe9\x19\xbd\x92\xe6\xb7\xe2\xcf\xd4\x90\xa7\xe1\xd4\x16\xbd\xedS\x92\xb2\xea\xa9L\x964\xb1#\x8d\x18\xb6E_\x96T$\xa9\x8d2\xa5\xf5\xca\x92>\x8e\xf1\xdb%5IB]\xcaq+\xbd\xc8G,[\xbd\x12\xe36\xd5\x8fb\xa1\xc0s$\x04%\xcb\xd9\xac\x7fJ\xd2\xae\xe7\n\xcf\xeb\xc1\x94\x9c\xe5OI\xba\xaa\xa7\x15>\x1f<b\xael\x8b\xdb,\xe9k$H\xeeS\xa3Qr\x05\x12;<%\x19\xe8\x990\xcb\xf9\xd2\xbe\x872xoC\xab#\'\xf0\xca&\x89\xbfRE\xc8Q\xe8\xa2_\xb7IF\n\x8c\xe4v}\xd7\x02[\x03\xcb\xde\xe7w\x8e\x7f\xb4\xd3\xf97\xf6\xadY\xb2\xe6\xe6&\xbf;\x1d\xa7\xf7_E\x00\xe5\x12\x97\xafQy\x0f\x8fG\x1a\xdf`q\xe1-\x84J\xe6\xf0\xbc\xcf\xecu\xb3\x9d\xc2\xe3\x8f?\xf07{\x8a\x8f\xa3kwz\xc8\x18\xe5\xce\xdaf\xc6\xde\xdfMnW\xb9v\xef\xb0\xb3\xe6{Y\xd8M\xaf\xb3F\xd5.\xaf^\xbdb\xd7\xcd\x1f\x8f\xd3f\xc1N\'\xcbU\x843\xbfeW\t\xdf};[\xb1\x935\xab\xc1\xdd\xd50\x9f\xa2\xa6{E\xf5\xb5\xe5/+2\x19\xae~\xbb\xfa\x04\x1a\xa7ea\xe28\x97\x97\xdf\x8e\xc7G\xb0\x18\x19\x85nM8?\xdd7\xe5\x050\xa0\xdd\xf8%j\xb7\x975\xa3\x87\xb6\xb7\xd3\xf6sD\xb8,\xa0\x92\x03\xfa~N\xe0\xa2\x13\xf1\xc7\x8b\xea\x94\xbd\xe8\x08\xb2~\xb4\xeb\xde\x8f\x96\xbd\x88\xe6\xdf+u*/\xe5\xb7\xd5\xf9]\xf5\x0b\xfd2\x1b\xf6\x7f\xaet\xe3\xbb'
p200
sg23
(lp201
I24
asg25
Nsg27
Nsg28
VShelXL
p202
sg30
Nsg31
S'f8f31c43f9018490c22e80b4601574ff'
p203
sg33
I22
sg34
VLeast Squares
p204
sg35
F0.049200000000000001
sbag1
(g12
g3
NtRp205
(dp206
g15
I00
sg6
I25
sg7
S'be27a79805d1661a46e9a9cd60dd9470'
p207
sg16
g17
sg21
S'x\xda\x8dYkO[I\x12\xfdn\xc9\xff\xa15\xda\xd5&\n8]\xfd\xee\xd52\x12C f\x02\x18\x08\xbb\x9b\x89F\x8a\xee\x84K\xb0bl\xc66\x9b\xec\xbf\xdf\xeaW\xb5c_{a&\xe2\xd2\xbe\xdd}\xeaT\xd5\xa9\xeav\xbf\xc7\xf0g\xd9><~2\x83y\xbb`\x9f\xe7m\xb3lo\xd9\x1f\xffe\xef\x87\xc7g\x1f\xce\xf6\x05\x07\xf5\xda\xf6{\xfd\xde\xcd\xe9\xcdY~\xf7S\x13\xdf\x1eO\xd9\xa5x\x01/\xcb\xbf~\xef\xfa\xf8\x9c\x8d&\xb7l\xe5\xdd-o\xc5\xe5o\xd8b6yZ\x8eg\xd3-o]\x03\xe3\x03\x10n\x8f]\x7fk\x9b\xaf\xf8\x07\x97b\x8f\x1dN\x1e\xef\x9b\xf0\x07W{l4\x1f\xb7\xd3e\x13Wi\x02\xa8\xc7\xa7e\x9a}2i>\x7fe\xdf\xd9\x01\xdb\xe7\x03e\x1d{\x81s\xa4V\xec%\xbb\x9b\xcf\x1e\xd8e3_\xcc\xa6\x8b\xbf\xb1?\x9ff\xcb\xb0\xc8"\xcf\x9b\xcd\x1f\x9e&\r\xbb\x9b=M+\x177\x7fgG\xe0\xd8\xc8\xf7{G\xc7gg\xb8\x94\x05n%\xb3\x03k\rs\x03\xe3\xbdd\xc2\x0c\x1cx\xc3<O\xff\xf7{\x1f\x8f\xaf\xaf\x99\x96\x11-\xcf\xbfT\xfc\x05h\\\xf8\xaf\xdf;;\xbc\xb9a\xfb\xd0\xef\xbd\xff\xed\xfc\x1c?\xd3\xfb\x1f\xf6\xf6\x7f\xdb\xc3\x87W\x1f\xf3 \x8e\x84?\xe3\xe0\xfe\xc7\xfa\xe6\xab8\x8e/\xc7\xc1\x93\xc3#v\xc4\x86l\xd4\xef\xfd\xf3\xe2\xf4\x86\x19\xc7\x9cc\n\xb7`\xb8\xcb\xe0\xfd\x80\xa9~\xef\xf2\xec\xf0\x821\x81\x83\xbf\x8c.\xde\xb0\xbf\x0c\xfb\xbd\xc9x\xb1\x0c\x1f\xdd=4\x8fL\xf4{\x87G7\x87\x89\x8b\x7f\xcc&\xedw1h\xbf/\xe7\xcd\xe2\xe7<6\xfc:y?\xff\xcc~\xfa\xeb\xe0\xf7\xdfs\xf4\xdc\x7f\x9d\xfcT>~\xbd6\x07\xf7\xfe\xf7\xdb\xe1M\x885\xf4&\x0f?\xfd\xde\xc9\xbf\x0e\xafY\xfa\tL\n\x8dA6BR\x18\x93i\xccH\xab\x84N\xcf\n\xac\xf4.=k#\xbc\xf4\xe1\x19`\x10\x17K\xe3\\\x82\xcbS\xb92\xc8\xf8A\xbf\xc7\x18m\xc1\x057a\xb5\xfd\xe8\x01M\x8fB\xf9\xfc\x02\x17ZF\x0c\x820(\xe5\x1d\x88\xf4,\x8c\x04)\n6\xe9\x95\xee\xc4\xa0\x08\x83R|\x1d\x03\xae\xa0hc\xf4\x7f\xde\x18\xbc/\xa3^\xa1\x1b\x0eON?0P\xc8\xc80\xa2\xc9\xbb*\xdc\xc7d\xb4BX\ryW\xa3\x9d\xe4r\r\xcd>\x0ctb:\xae\xc6B\x9c\x8dB\x04\x16\xdb<nf3\xbf\x18\xb2B\x15~5x\xab\xbal\xb3\xbe<j%\xec\x86m^\xdab\x85\xf2\xaa\xd8f\x94\xa6GBSl\x93d\x9b\x17Z\xe8L\x88p\xdas\x9b\xd1(m\x9c\x7f\x9em\xaa\xfa\xcdX\xef}\xb1\x07\xf7\xc9\xc0-\xe7Nt\xd9f\xc1\x90\xdf\xa4\x84\x8d\xd81\x0e\x8amP\x82\x92\x03w\xa6<\xa2\xc5\x11\x83\xae\x1888\x95iph[\xc1`\x8c\xb2\xdcta@\xbb\x0b\x97\xdan\xc4N\xc8\x01\xc2P\xf9\x95\xa6`\xe0\x0e`\x8d_\xbd\x12;\x06S,\xb3\xa0\x1d7\xd9\xdb\xc6\x19\xd0\xcf\x8c\x1dSc\x07\xd5\xd4\x96x\x11J@\xf1\x96\x13F\xb8\xae\xd8\xf1P\x10[)6rS\t^\xe8\x07ik^\x80\xcb\x16\x83\xb5\t\x83\xad\xfa\xe0\xf1\xe3\xfc\xaa\x14\x8a\x17<Vj\xe9\xba0\x18\xc7\x0bU\x98\xd6\x9b\xfa\x80IMJ`9\x85r\x8d_\xc9!bp\x95\x07\xa9u\xe1\x1f\xb5B\x15#\x8d\xc1\xa2e;0h^\xc2\x123\xd9\xeb\x8d\x1cr\x94b\x88Q\x14\xe3\x85+\xaa!p8\n*\xc2\xf0\x04CX%m\xde\x1a0 \x8a\xb2Xn}bs=\xd4d\x95)+7B\r#\x94\xdc\xc1\x8d-\x04\tI\xe0\x843k\xa1\xe6)\xd4\x84\xb7\x16\xc8`@b\x8b\xc8;\xa7\xe1\xff\x85\x9a)\xe6\x1d\x92y\xd6\x18\xa3\x8b\xee\x19/y\xa9\n\x06\r\xe9\xaa\x04J\x83+l\x04\xa9_g\xd9\n\xd2[N\x81\x87\xf1M\x81\xe7\x1d\x8fF]\x91Q\x0e\xe3\xab\xf8\x06\x83M\x167*\xb4\xc9\x99\xadF\xe1\x1a\xd7\xb4\x861\x18X\xae\xaca1\xcb\xf3\x1a\xda\xa3\xa0>#\x07\x91\x98#\xce\x7f\xc1\xf7r\xba\xd9 \\\xa5,\x82\xf6%\r\x8d\xd7Bv\x10#\xa4\xa4\x14\x90z\xc3\xef\xc2q*\x86R:R\x1b\xa0\x14\xc0\xe0\x8f\x18\x8e\x08\x83\xd2X\x99\xfd\x8a\xa3\xf2\xb8\xc1z\xeb\xbabO*k)\xdc1Q\xd7\x9d\xa3\xab\x1b\x84\x14\xe4\'\xa0\x8c\x84\xe0\x1c\xc4\xf0\x860X\x01\\gb1#U)\xe9\x86k+\xbb\xd2PX+\x08\x03\xd6\x8d5\x0c\xe0I\xd81zI\xf9E\xd9#\xc0I<\x1cW_x\x94x_0\x80\xb0\x05\x83F\xe8\xaa\x1b\x03\x10%\x98#\xeb\xbeP\x9ez\x14\xe0\xe4\x0b\x9cV\x1e1\xd1#\x86\x93\x8aAT\x9d5`\x94)\x81\x07\x16\xac\xeb\xc4@\xb2\x8c\x186%Q\x8b\x9a\xf1\xaab\xb0\xaa\xfa\xc2G\x0coW08\x90\xe5\x19\x14\x94\x88\xc2\xe0W\x9d1)\xa5\x90\x84\xc1o\xf2 \x9c\xa8\xac[z\x94T\x0c\x05\xd7\x11\xc3\x9008\xecT\x14%\x17d\xfe\x03\x0f^\xf3\xae\xb6\r\x05\xd6S\x99\x95\x9b\x82\xa1\x81\x82@\xf3JImx\xc0\xcb\x88\xe1\x940`\x07\xe2|\xd1g\xac\xb2\xa5L\x18\xaf\x84\x80\xee\xf6\x8ax\x08\xb2\xb6Y\x9e(/\xa4\xb7\xb5&\x19\xaaT\xa1<!\x86_k^`\xf3JJ\xe8\xc1\x14)\xd7\x1e\x84\xec\xc2 |\xe9\x11p5\xb9\x99\x9b\xb2\xb6\xd0\x96SB\xf2\x95l\x91\xba\x08\x16\xc8(\x7f\xbfV\xf9s\xc0%U)\xac\xdd\xa5\x81p\\\x0b\xbd)\x7fb]\xfe\xd0\xb6wUw\xa4D\xfd\xcf\xfe\xc6"L\xabYT\xe4\xae\xf6J\xf9\x12\x06\x18\x88v\xc3\xc7\x8a\xbc\x85-\x88&R\x85\xa9\xee\xb6\xb6\xa0Q\xc9\xb6wd\x1b\x16n]T\xd0kmK\xf4i\x07\xca\xf8\xe7\xd9vVs\x08\xe7\x90\x8ej$\x8dZ-\x8b\x7fv\xd9f\xa94\x1b\xd3\x91\xc7^S\xa3\x8a\x01N\x06\xd5\xec6\\\xaf\xd9vF\xb6i\xec\x17}A\x03Y\x97\x82\x07\xbc\x91\xcf\xf5\xdby\xcdM\xa3\x95\xcbA\x86\x99)K\xfd2x0\xd7]1\xa9\x14u\xb8\x98"\xb0\xd9\x16\xab\x1a\x88\xc6Wa"3\x95Pk1y^\x8f\x1d\x16@\x94\x0c\xc1sT\xb1\xcd(<\xce\xb8\xe7\xd9vQc\x12S\xb8H\x94\xf5&\xaf\x80\x0cJa;\xf3M\x93k\xb9\xeen\x07]m\xbe\xa84\xf3\xda!\x1b\xef\xd6\xfcvQ[~\x83\x8d\xb9,\x19b)K5R\xca\xf9\xf3l\x1bU-\xc1l\xf3\xa2\xf8-\x14\\\xca\xea-\xb6iA\x9a\x1a\xaa\xf3\xba\xdf\xb8\xb4\xd5\n\xbey\xba\xc2\xc6\x93\xf2M$\xdb\x0e\xab\x96`wL,(%\x0b\xd3\xc6j\xa3\xcdV\xdb\x86\xb1{\xa2\x96\xceQ\\\xf3\xd0B\x14K\xf1\xc9<\x93\x9fK\xe2\x07\x0b\xaf\x81R\x93\xb4\xd6%\xc6\x8d\x80\xdc\xf0l\xf4\xe0$\xe8\xca\xb8\r\xdfc\xc1\xa0\x9a#\x89I^\x0b66GtU S\x0f~TmC\x1ee\x9e\x8f\xde2\xbc\xf0\x83\xda&\xdc\xaev\xf5\xcdJn\x080\xb9\x01\xc3D\x95\xe0\x89{\xd8q\xdd0\x8c]QY\xc3y\xebJ\xcd\xd0J\x96\x13\x98\xc6.~G\xdb\xfc\x03\xc7W\x99c@K$&BQVoMQY\x0c\x86\xce\xe3\x96\xd2%\xb9\x91nl\xf9\xd68v\xb2V.e\xe9H]\x0f\xda\xa05_\xe3\xf8$\xdb\x86h\x1cz\x994\xd2Q\x0cj\xa3\xd2U\xd3V~\xde\xd65\x8c\x02\xba\xa8@y+\x16\x85\xee\xd9\xab]k\x0c\xeb\x1a\xe5>+v\x17X9\x8a\xaf\xd1(0\xcf>V\\S(\x032[:\x0c!\x94-\xa1\x8cU\xcd\xaa\xceP\x16ttv\xde\xd8\xcd\xe3$u\x15\x9c\xd46tRT\x94\xac]\x0f\xe5S\n!@\x92K\xe5\x96"\x9c[\xca9\x1f\x1b?\xbe\x8b\xa2Q=\x92b\x93_\xaa\x88P\x8a\x92\x08[p\xcd\xed\xae5.+\x8ep,(\x0c\x85\xfa\\p`\xe7/\xf83h\x1e\xbe;;\t\x97\xac,]\x93>\xe7.\xfd\x1a\xcb]n^\x04\xbb\x9b\xcd\xc3.\x12\x94b\'3\xf63S\x8b\xf1\x97\x17\'\xb3\x97\x8c5\xd3\xdb\xc44R\x1a^k&\x93\xf8\xaa\xc5\xee\xfb\xb6Y6yG\xb4E+\xf6\xd8\xcc\x9b\x87v\xd9\xce\x17l\xde\xde\x8d\xa7\xed-{Z\x8c\xa7_\xb2\xbfpp\xb1\x9c7\xe3x\x1d\x8eX\x8f/P\x12\xb2C\xebEnrv\xbag\x89\x9eA\xf5c\xe1k\x82\xb0\xd1p\xfc\xe5\x1e\x17a\xb7\xe3\xbb\xbbv\xdeN?\xb7\xec1\\\xdfG\x01R{\x8c\xdd\xb6\xedcx\xe1~6iC\xa2\t\x1bFa\x1f\rzh\xd8\xa4\xfdO;I5D\xf4{W)\xf9c\xa8s\x1f\x849\xa4Jhe\xc3\xa1"\\\xdbU\xde\xc3\x94"t8S\x94\x99A\x10\x83\x94\xc5s\xb7\x8b\xc5Q\xb8-3C\x07{%Wf\xca\xd01\x85L\x00\x9e\x0fY\xa6{\xa6\x083U\x9diU\xda\x13lB\xad\xcc\xd6\x99\x01\xad\xae3\xb5\xc6\x83PD\xa9E\xb9\xe1\xdd2\x13\x03\xeb\xca\xd4\x99\xc6\nH\x99\x12\xfa\x85\xc0P\xb0\xb7k&\xe0\xc9\xed\xca\xae\xcc\xd4>~.!\xad\xa0T\xb8u\xea\x9c\x89=\xc7\x95[Ak@\xa4=\x13\xb7\xa1y\xda1\xd3W\x7f\x02\x84=bI\xe1\xe9wX\xa9s\xa6\r\x91\xc0+Z)m\xfaf \xdc^\x06\xae\xe56;M\x98\t\xd5\x9f\xca\xf2|85\xd9n\xb3k\xa6\xa8v\x86+\x93\xe8\x9d \xd3\x01\xc3\xb6\xe8K3%\xcdTZ\xaa\xdcz\xa5\x99.\x1c\xe3\xb7\xcfT4\x13\xebR\x8a[\xe1 ]\xb1l\xf5J\x88\xbe(J\x99!\xcfS$x\t\xf9n\xd6\xed\x9aiVs\x85\xa7q\xafs\xce\xf2]3m\xb53\x1e\xc3\xc2\xc5c\x8a\x08\xbd5\xcb\xd2LW#A`\x8b\xb2_s\x05\x13\xdb\xef\x9a\xe9iO<\xcb\xf9\xdc\xbe\xfb|\xf0\xde\x86V\x05M\xe0UM\x9c\xb3\xb9"\xc843\xf8u\xdb\xcc \x81A\xdcn\xee[TkT\xd9\x87\xf4\x9d\xe3\x1f\xedd\xf6\x8d}k\x16\xac\xb9\xbdM\xdf\x9d\x8e\xe2\xf7_yB\x99\x17\xb5|E\xca;t<\xc8\xf8\x9a\x8a\x833\x18*I\xc3\xd3:\xd3\xd7\xcdv\t\x0f\x1f\xfe\xa0\xdfl\x97\x1e\x07\xd7\xeeu\x88q\x99w\xde6S\xf6\xfe~|\xb7L\xb5{\x8f\x9d7\xdf\xf3@h\x8f$\x1fT^^\xbdz\xc5n\x9a?\x9e&\xcd\x9c\x9d\x8d\x17\xcb\x00gv\xc7\xae#\xbe\x87v\xbad\xa7+\xac\xe1\xdb\x95\x98O\xc1\xd2\x83l\xfa\xca\xf0\x97%QVF\xbf]\x7fB\x8b\xe30\xe8p\x9cK\xc3oG\xa3\x13\x1c\x0c\x8aB\xafF\x9c\x9f\x1e\x9a\xfc\x050\xa2]\xfb$Xw\x90,\xa3M\xdb\xbbI\xfb9 \\dP\xd1\x01]\x1fGp\xc1\x89\xe5\xc3\xcb\xea\x94\x83\xe0\x08b?\xf0z\xf0#\xb3\x97\x81\xfe\x83\\\xa7\xd2P\xfa\xb6:}W\xfdB\xbdL\xc4\xfe\x0f\x18\x8a\xe3p'
p208
sg23
(lp209
I25
asg25
Nsg27
Nsg28
VShelXL
p210
sg30
Nsg31
S'f8f31c43f9018490c22e80b4601574ff'
p211
sg33
I23
sg34
VLeast Squares
p212
sg35
F0.049200000000000001
sbag1
(g12
g3
NtRp213
(dp214
g15
I00
sg6
I26
sg7
S'3f6d924dd52d2d53ba80348492812ecf'
p215
sg16
g17
sg21
S'x\xda\x8dY\xfbo\x1b\xb9\x11\xfe]\x80\xfe\x07\xe2\xd0\xa2\tb)$\x87\xcf\xa2>\xc0\xe7\xd8\xb1/~\xc7ms\xc1\x01\xc1&^\xc7Bd\xcb\x95\xe4&\xfd\xef;|\x0c\xa9hW\x82}\x17xM\xed\x90\xf3\xf8\xe6\x9b\x19j8`\xf8\xb3l\xef\x1f?\x99\xf1\xbc]\xb0/\xf3\xb6Y\xb67\xec\xf3\xff\xd8\xfb\xa3\x83\x93\x0f\'#\xc9\x85zm\x87\x83\xe1\xe0\xfa\xf8\xfa$\xbf\xfb\xa9\x89oO\x1e\xd8\x85|!^\xd2\xbf\xe1\xe0\xea\xe0\x94\x9dOo\xd8\xca\xbb\x1b\xde\x8a\xdb_\xb3\xc5l\xfa\xb4\x9c\xcc\x1e6\xbcu%\x18\x1f\x0b\xe9v\xd8\xd5\xf7\xb6\xf9\x86\x7fp\x90;lo\xfax\xd7\x84?\xb8\xdaa\xe7\xf3I\xfb\xb0l\xe2.MP\xea\xf1i\x99\xa4\x0f\xa7\xcd\x97o\xec\x07\xdbe#>V\xd6\xb1\x17(\x03Z\xb1\x97\xecv>\xbbg\x17\xcd|1{X\xfc\x8d\xfd\xe7i\xb6\x0c\x9b,\xb2\xdcl~\xff4m\xd8\xed\xec\xe9\xa1\xfa\xe2\xfa\xefl_8v\xee\x87\x83\xfd\x83\x93\x13\xdc\xca\nn\x81\xd9\xb1\xb5\x86\xb9\xb1\xf1\x1e\x984c\'\xbca\x9e\xa7\xff\x87\x83\x8f\x07WWLC\xd4\x96\xe7_*\xfe\x12h\\\xf8o88\xd9\xbb\xbef#1\x1c\xbc\xff\xe3\xf4\x14?\xd3\xa3\x0f;\xa3?v\xf0\xe1\xd5\xc7\xbc\x88+\xe1\xcf\xb88\xfaX\xdf|\x15\xd7\xf1\xe5\xb8x\xb8\xb7\xcf\xf6\xd9\x11;\x1f\x0e\xfeyv|\xcd\x8cc\xce1\x85G0<e\xfc~\xcc\xd4ppq\xb2w\xc6\x98\xc4\xc5\xdf\xce\xcf\xde\xb0\xbf\x1c\r\x07\xd3\xc9b\x19>\xba\xbdo\x1e\x99\x1c\x0e\xf6\xf6\xaf\xf7\x92/\xfe1\x9b\xb6?\xe4\xb8\xfd\xb1\x9c7\x8b_\xf3\xda\xd1\xb7\xe9\xfb\xf9\x17\xf6\xcb_\xc7\x7f\xfe\x99\xd1s\xf7m\xfa\x0b}\xfczM\x06\xcf\xfe\xf7\xdb\xa3\xeb\x805\x8c&\x0f?\xc3\xc1\xe1\xbf\xf6\xaeX\xfa\t\x9e\x94\xda\r\x07\xe7\xe8\x14\xc6 \xad\x19\xb0J\x9a\xf4\xac\x84\x05\xef\xd2\xb36\xd2\x83\x0f\xcfB\x8c\xe3fi\x9d\x83p*?*\x83Q\xde\x1d\x0e\x18+Gp\xc9\x8d\xc6\xa7Q\x8c\x806\xf4(\x95\xcf/p\xa9U\xd4A\x16\x1d\x94\xf2\x0e\xc3\x14\x9f\xa5\x01\x01\x92t\x03\xaft\xaf\x0e\nH\x07\xa5\xf8\xba\x0e\xb8\x83*\x07\xd3\xc6h\xb4\xf7\xb4\x8a\xdb\xa2\xfb\x0f\x8f?0\xa10\xed\x8e\xa26\xf9T\x15\xa0C\xdaH\xab\xe9(\xa3\x1dpX\xd3f$\xc6:y:\xee\xc6\x02\xce\xce\x03\x02\xc96\x8f\x87\xb9\xbc3BV*\x9b\xfd\xab\x85\xb7\xa6\xcf6\xeb\xc96\xad\xa4\xed\xd8\xe6\xabm\xca\x17\xdbL\xf2S|\xe4r\xcd6(\xb6y\xa9\x8c\xca\xcf\xd2i\x0fy\x03\xad\xb4\x86g\xda\xa6j\xdc\x8c\x8bPJ\xf6\xa0\x0f3v,\xe7N\xaa\x1e\xdb\xac0\x92\xe2\x06x\xf6:v\x8c\x13d\x9b\x90\x842\xc1\x1d\xd9&\x94O\xd8\xd1U\x07\x8ex\xcc\xf8uR\x0b\xb2\xc8\x18ey\x9f\x7f\xad,\xdb\x81\xb6\x1d\xec\x84\x1c(:x\xd2\x81\x831\xf4\xe8\xc4\xba\x7f\xf5\nv\x8ctY3\xab\x1d\xb7\xf9(\xe3\x8c\xd0\xfay\xfe5\x15;\xc8\xa6.\xeb\xad\xa5\x92\x82r\xd3I\x93|\xbd\x8e\x1d/\x08;\x16$tl\x93\x9c>\x16`k^\x08\x9b-\x16\xd6\xf8\xa8\x83\xad\xfc\xe0\x85 \xfc\x82T\xdcf\xfcZ\xd0\xe0\xfat@L\x90\xab0\xad\xa1\x1bc\x80\xc2\x04\x96\x17(W\xfc\x02\x17Q\x07W\xfd\x00Z\x1bU\xb8B\t\xf2\xaa\xc1\xa2\xd5\xa7\x83\xe6Dc\x1c\xebE\x87\xa3\xc0yz\x13u\x94d|\x02\xc6(\x92\x98\xf2\x91PQ\r_\xd4\x90V\x01\x05T@8\x9c\xe0n}\xb4\xa4\x035P\x05\xeeV\xfau5\x10\xa1\x15\xe3\x05_RBQ\x0e5Z\x83\x9a/P\x93H\x1f\x8eb\xa8\x05\x17\x86H\xde\xe5\x84\xd8\x065C\xe6\xed\x15\xf3\xac\xc1\x9f\xc2\xc2H\r\x82\xb2\x1c\r\xe9\xf3\xb2\xd2\x04H\x01\\\xcb\x8e\x97\x83\xc9T\t89"\xf0\x13=z\xeb\xa3Q\x97\xc5(\xcc\x18G\x14\x81`\x03\xe2^\xe5\x9cv\x9b\x8d\xc2=\xae\xca\x1e\xc6\x04\x08\xd1\x1e\xc6\xdb\xac\xa4\xd2^\x8b\xe7\xe4 :f\x9f\xf3\xdf\xf0\xbd\x9cn\x18`\x82\x9c\xc6<\xae%\xd2k\t=\x8e\x91\x00\xba\xd0\x9c\xeeP\x8ct\xa2\xb8\x00\xa2g\x13\xdb\x88\x92\x02\x08\xfe\xa8\xc3~\xd1Ai\xac\xcc\xb6\x06J\x93\xb1Xo\x13\n\xd6\xa9@\x91\xdd\x08wL\x92\xf5\xe0\xe8\xc2\xc4\xa8\xae,q\x12%#\x85\xe3Q\x877E\x07+E\xaa\xe8\xb1\xbf\xd3\x8aJ\xba\xe1\xdaB\x1f\xd5Jke\xd1\x81w\xd2PxWHU\x9a\xc2\xfc\xd8\xa3\x14?\x08\x1fu8\xa8\xb1\xc0\x18\x82\'\x1d0e9\x15gT]\xf5\xeb \x8aK\xb0\xd1Y\x8f\x85\xf2\xa5]\x11\xbc\xc4"\x95\xb2Qf\xfe\xa8\xc3a\xd5A"\xcf\x12\x05\t\xa3(i\x8c\xb0\xc2\xfa^\x1d\x84\xaa:t\x12EjY\xb88\xf5II\x07\xabj,\x92\x1f\xde\xae\xe8\xe0J\x9b\xa4\x85\x12\x84(\x04\xbf\xea\xc5$\x80\x84\xa2\x83\xef\xfaA\xba\x9a\xa1\xc2\x96\xc7\n\r\xc9u\xd4\xe1\xa8\xe8\xe0\xac\xe7%A\xb5\xc8\xfe\x0f~\xf0\x9a\xf7\xb5m\xd2\x95.P\tL\x91\x0e&+\xfa\x94\xaf\xfd"\xd8Z\x90!\xeap\\t0\xd6;\xaa\xd2\xd8>\x18Cq\xf1\xe8h\xb9\xbd\xbd\x02\xecv{\xcaS\x89\x05x[kR\xe9dU(O\xa8\xc3\xef5/\xb0#(L\xe8\x851\xc4\x0f^\xa4\xd4\xea\xf8\xc1k\xda\x199\xae\xa3\x03@m\xa1-/.\xe1\xceV\x97\x18",\x01\x91\xfe~\xaf\xf4\x87\xec\x02\xa5Ja\xed\xa6\x06\xc2!G\xab.\xfd\xc9u\xfaC\xdb\xdeU\xde\x01P\xc4\x14Nc} \xdb\xb03\xd1}9\xaf</\xe3\x016\xcf\x9d\x16\xc4yYZ\x90\x95\xf1\xc0\xd4\x0c\xb0\x96\xb4Q\xc9\xb6w\xc56,\xdc\x9a\xe4\xbd\xd6\x96\x9a\x06\xed\x842\xeey\xb6\x9d\xd4\x1c\xc2\xe2\xa0E\xe1\x0fPd\x9b\xb4F\xf5\xe5\xb1\xb2\xa54\x1b\xd3\x93\xc7^\x97F\x15\x03[\x0c\x92\xbc\xb6\xe6j\xcd\xb6\x93b\x9b\xc6~\xd19\xca \xe4\x01jx\xbc\x81\xe7\xc6\xed\xb4\xe6&\x8ef\xd4\xe7bf\x02u\x07\x06\x07s\xdd\x87I\xa5\x8c\xad)"\xbbm\xb1\xaa@\xb4+E\xa2\xb0\x86\x92j\r\x93\xa7u\xec\xb0B\xd0\x90)p\x8e\xf2\x94\xa5\n\x07<\xfe<\xdb\xce*&1\x85E\xa6\x07\xeb\x8d\xa7z\xa0A\xda\xde|\xd3@S\x17\xd7\xdewy\xc7\xd7\xcc\x945n\xbcv\xc8\xc6\xbb\xb5\xb8\x9d\xd5\x96\x1f\x07*\xd2\xc6a\xab@\xad\xa5F\x97r\xf9<\xdb\xce+\x97`\xb7E(@\x9fUNu8\x97\xf4\xd5y\xade\xe1T\xb4\xae\x137\x0e\xb6Z!\xebtU\xc7\xc5\x9ao2\xd9\xb6W\xb9\x04\xbb\xe3\xd2\x98*\x05\xe4\x1cc\xb5\xe9\x1bgdi\xc7~[i\xe9\x10\xd6\xba\x0c_\x9cH\xd5\x86\x96\xf5\x99\xb1\xbf(\xfe\xf1\x98\xe8\x82\xcc\xd0\x1a\xa1D}\x90\xc8\rO\xa7\x07/\x84\x8e\x14\xd1\xa9{\xb9\xe5M\x95\xbex\xb2\xf6{\xa19"\\\xe3\xcc\x14m\xdb\xaf\xb6\xa1\x1f\xa9S\x08\x08\x17\xa5\x02\xe2t\xa4\xb7\xb5\xaboVrC\n\x9b\x89\x10\x13\x15Jg\x81\xd3}\x1f~\xea\x1e\x07u\x0f\x87\xc3\x005\x0eZ\x01\xa7\x8c\xf0\xc0\x9dzF\xcb\xbb\x1f\x9b\xf0\x84/\xb4\x048\xb9B\x87\x9dK=\x936\xd5\xa0\xce \x00\xd5\xdd\xb6\xc3\x1d\x0e\xca\x8d\x11\xaf#\x0fv\x19\xd4\xdf\xe0h,\xd6||\x98mCm\xb0\xce\x88\xd2\x89;I=#N\x84\xdc\xc26\xff\xbc\xad{\x18\x95|\x1cY\xc2q^P\xc3\xbb\x97\x04?\xedqT\xf7\x08\xa3\x0b\xc9!\xeb\x94\xd1>4\n\xe6\xd9c\xc5U\x81r\xb8\xff\xa1TG\xde\xb1\xf4\x8cU\xcd\xf6\x96\x1f+\xa9\xe3\xe3\xce\x1b\xd7\x1d\'KW\x81\xf9]\x1eu\x19\xc7\x85\xb5\xebP>.\x10\x12\xdaIjC\x01\xe7_*\x86\xc8\xa8\x88\xa8m.:\xaf#)6\xf9\xc4\xb4\x12\x0b\n\x95jl\xc1\xb5\xd8\xba\xc7E\xd5\x03\x9b<\xad\xa8T\xe0\x80\xa5\xe96\xc5o\xdb\xa3\xba\xf9\xe8\xdd\xc9a\xb8de\xe9\x9a\xf49w\xe9W\x82\xed\xe6\xe6E\xb2\xdb\xd9<\x9c\x02B)v8c\xbf2\xb5\x98|}q8{\xc9X\xf3p\x93<\x8d.\r\xaf5\xd3i|\x15I\x9f\xdd4\xcb&\x9f\x88\xb6\xa0\x05\x8f\xcd\xbc\xb9o\x97\xed|\xc1\xe6\xed\xed\xe4\xa1\xbdaO\x8b\xc9\xc3\xd7\x1c/\\\\,\xe7\xcd$^\x87\xa3\xae\x07gH\t9\xa0\xf5"7\x05;%]\x8c\x8c\xc2\x81\'|M\x10\x0e:\x9a|\xbd\xc3M\xd8\xcd\xe4\xf6\xb6\x9d\xb7\x0f_Z\xf6\x18\xae\xef#\x01\xa9\x1d\xc6n\xda\xf61\xbcp7\x9b\xb6!\xd1\xb0<\xe2\xaa\x18\xa1A\xf7\r\x9b\xb6\xffm\xa7\xa9\x86\xc8\xe1\xe02%\x7f\x84:\xf7\x81\x98C\xaa\x84\x9e \x0c\x15\xe1\xf6\xa5\xfa=\x88\x10\xd1\xa1\xa4$\xc9@\x88\x06R\xf4m\x94T\xf16\xacO\x12p\x9a\xb8\x84\x15I\x08w\xae!\x13\xc2\x14\x16\x87,\xd3/)\x83\xa4\xaa\x9266\xa8\x88\x16\x9b\xb4Vf\xa3d\xd0VWI\xadC\xe2\x06-\xb5\xa4\x1b\xde\r\x92\x08\xacKS%\x8d\x95<eJh>\x82\x87B\xf1\xe9\x93\x0c\x13\xec\xa5]\x91\x8c%\x0b%\x85\x14\xe9>+\x14\xc7^I\xec9.\xdd\x8a\xb6\x91\x06\xc3\x99\xd6Q\xf3\xb4E\xd2\xd7x\x8axe\x1fK\nO\xbfC\t\xed\x95\xb4\x01\t\xbcj\x0b\x90<$4$_\xc3&;M\x90\x145\x9e\xca\x8a<\x9c\x9ad\xb77\xdb$e\xb53\\\x99\xc4\xe8\x841(\xe8``\x9b$\x14I\xacC2\xb7^I\xd2\x05\x1a\xdc,\xa9\x8ad\xb8\x9fK\xe8s"]\xb1\xb8\r\x88\x17\x01}\xb1Fg\x0f\xf9\xf49\xc4\xbb\xf4x7\xeb\xb6I\x9a\x95\\\xd1>\xad{\x9ds\x96o\x93\xb4\xd5\xce8\x86\x85\x8bG!\xf3e\x00l\x93t\x15\t!\xbbF5W\x8c\xd9\x88\xa1(\xe9\xcb\x992K\xe0x\xcb\xf3\xe0\xbdI[\x158\x81W6\x89\xfc\x15+\x02$I\xa37K\x06\n\x0c\xe4v}\xd7"[#\xcb\xde\xa7\xef\x1c?\xb7\xd3\xd9w\xf6\xbdY\xb0\xe6\xe6&}wz\x1e\xbf\xff\xca\x02$\x17\xb9|\x85\xca{x<\xd0\xf8\x1a\x8b\x0bg\x10*\x89\xc3\xd3>\x0f\xaf\x9b\xcd\x14\x1e>\xfc\x89\xbf\xd96>\x0e\xa1\xdd\xe9!c\x92;m\x9b\x07\xf6\xfenr\xbbL\xb5{\x87\x9d6?\xf2B\xbc\x8d\xf6\xe3\xea\x97W\xaf^\xb1\xeb\xe6\xf3\xd3\xb4\x99\xb3\x93\xc9b\x19\xd4\x99\xdd\xb2\xab\xa8\xdf}\xfb\xb0d\xc7+^\xc3\xb7\xabc>\x05Kw\xb3\xe9+\xcb_\x97\xc5e\xb4\xfa\xfd\xea\x13Z\x1c\x97\xb1t\x03-\xbf=??\xc4\xc5\xc0(\xe5\xd5\xa8\xe7\xa7\xfb&\x7f\x01\x8c\xda\xae}\x12\xac\xdbM\x96\x95C\xdb\xdbi\xfb%h\xb8\xc8J\xc5\x00\xf4}\x1c\x95\x0bA\xa4\x0f/jPvC \x8a\xf7\x83_w\x7f\xf6\xecEp\xffn\xaeSi)}[\x9d\xbe\xab~\xa1^&\xc7\xfe\x1f\xe7\x03\xe3Y'
p216
sg23
(lp217
I26
asg25
Nsg27
Nsg28
VShelXL
p218
sg30
Nsg31
S'f8f31c43f9018490c22e80b4601574ff'
p219
sg33
I24
sg34
VLeast Squares
p220
sg35
F0.049200000000000001
sbag1
(g12
g3
NtRp221
(dp222
g15
I00
sg6
I27
sg7
S'ee06a5305a9a90f69db6847551a0f6d8'
p223
sg16
g17
sg21
S'x\xda\x8dYmO\x1bI\x12\xfen\xc9\xff\xa1\xb5\xba\xd3%\n8]\xfd\xde\xa7c%\x96@`\x03\x98\x10\xee.\x1b\xad\x14\xcd\x86!X16g\x9bK\xee\xdf_\xf5[\xb5\xd73\xb6`7bhOu\xd7\xebSO\xb5\x87\x03\x86?\xab\xf6\xe1\xf1\xb3\x19-\xda%\xfb\xb2h\x9bU{\xcb\xfe\xf8\x1f\xfbpz|\xfe\xf1|_pP\xaf\xedp0\x1c\xdc\x9c\xdd\x9c\xe7w?7\xf1\xed\xc9\x8c]\x89\x17\xf0\xb2\xfc\x1b\x0e\xae\x8f/\xd8xz\xcb\xd6\xde\xdd\xf2V\xdc\xfe\x86-\xe7\xd3\xa7\xd5d>\xdb\xf2\xd650>\x02\xe1\xf6\xd8\xf5\xf7\xb6\xf9\x86\x7fp)\xf6\xd8\xe1\xf4\xf1\xbe\t\x7fp\xb5\xc7\xc6\x8bI;[5q\x97&(\xf5\xf8\xb4J\xd2\'\xd3\xe6\xcb7\xf6\x83\x1d\xb0}>R\xd6\xb1\x17(#\xb5b/\xd9\xddb\xfe\xc0\xae\x9a\xc5r>[\xfe\x8d\xfd\xe7i\xbe\n\x9b,\xb3\xdc|\xf1\xf04m\xd8\xdd\xfciV}q\xf3wv\x04\x8e\x8d\xfdppt|~\x8e[Y\xe0V2;\xb2\xd6072\xdeK&\xcc\xc8\x817\xcc\xf3\xf4\xffp\xf0\xe9\xf8\xfa\x9ai\x19\xb5\xe5\xf9\x97\x8a\xbf\x00\x8d\x0b\xff\r\x07\xe7\x8777l\x1f\x86\x83\x0f\xbf]\\\xe0gz\xff\xe3\xde\xfeo{\xf8\xf0\xeaS^\xc4\x95\xf0g\\\xdc\xffT\xdf|\x15\xd7\xf1\xe5\xb8xrx\xc4\x8e\xd8)\x1b\x0f\x07\xff\xbc<\xbba\xc61\xe7\x98\xc2#\x18\x9e2\xfa0bj8\xb8:?\xbcdL\xe0\xe2/\xe3\xcb7\xec/\xa7\xc3\xc1t\xb2\\\x85\x8f\xee\x1e\x9aG&\x86\x83\xc3\xa3\x9b\xc3\xe4\x8b\x7f\xcc\xa7\xed\x0f1j\x7f\xac\x16\xcd\xf2\xe7\xbcv\xfam\xfaa\xf1\x85\xfd\xf4\xd7\xd1\xef\xbf\xe7\xec\xb9\xff6\xfd\xa9|\xfczC\x06\xcf\xfe\xf7\xdb\xd3\x9b\x90k\x18M\x1e~\x86\x83\x93\x7f\x1d^\xb3\xf4\x13<)4\xfau\x8cNaL\xa65#\xad\x126=+\xb0\xd2\xe7gm\x84\x97><\x03\x8c\xe2fi\x9dKp*?*\x83Q>\x18\x0e\x18\xa3#\xb8\xe0F\xe3\xd3~\x8c\x806\xe5Q(\x9f_\xe0B\xeb\xa8\x83 \x1d\x94\xf2\x0e\xf2\xfe\xc2H\x90Pt\x93^\xa9^\x1d\x94,:(\x05\x9b:\xe0\x0e\x8a\x0e.\x1b\xa3\xd1\xde\x97U\xaf\x0c\xba\xff\xe4\xec#\x03\x85ew\x1a\xb5\x11Y\x1b<\x07\xf2\xb3\x10V\xdb\xec\x11\xa3\x9d\xe4rC\x9b}\x18\xe9\xe4\xe9\xb8\x1b\x0by6\x0e\x19Xl\xf3x\x18&G\n\x8a7B\x99\xec_\r\xde\xba>\xdb\xac/\xfe\xd5J\xb8\x8em^\x8ab\x85r\xb6\xd8f\x94\xa2G\xae7l\x93d\x9b\x17\x8a\x17\xd7\t\xa7\xbd\xca\x9ai\xa5\xf1\xdc\xe7\xd9\xa6j\xdc\x8c\xe3\\\x16{\xd0\x87\xd96\xcb\xb9\x13}q\xb3`\xa0\xc4M\xcaN\xdc\x84qd\x1b\x88b\x10pJ8P>\xe5\x8e\xae:p\xcc\xc7l\x85\x13\x1ad\xb6\xd4\x18e\xb9\xe9\xd3A8S|\xa9-\xdf\xd4!\xd4\x00\xe9@\x91\xe0\xd2\x14!\xee@l\xf8W\xaf\xe5\x8e\x91<kc\xb5\xc3w\xb36\xce\x80\xb6\xcf\xf3\xaf\xa9\xb9\x83h\xea\xf2\xceZ(\x01\xb9\x86\xb4\x13F\xd8\xbe\xdc\xf1P\xea\xc2J!:\xb6\tN\x9e\x94\xb6\xd6\x05\xd8l1X\xe3\xa2\x0e\xb6\xe2\x83\x07p\xf9Yb\xf6\xd8\x12c\xa9\xa5\xeb\xcb_\xcc\x89\xe2*,k\xd9\x8d\xb1\x94\x84\x04\x86\nR)M\xae\xe6"\xea\xe0\xaa\x1f\xa4F8"\xacP`J\x8cAx\xde\xa3\x83\xc6\x9a+\xeax\xdf\xc1(\xe9|IC\xd4\xb1\xa4\x1c6\xc0\x82\\\xe8\'\x1f\x01\x15\xd5\xf0\xa4\x86\xb0J\x16\xf3A\x86\xc3K\xba[o\xfa\xa0\xd2J%\x8a+\xac\xf0\x9bj`\x86j\xcaq\xca/!$E\x065\xdaH5O\xa9&\xbc5\x9a\x0c\x86\x98\x85\t\xe4\x9dK\xc7\xeeJ5S\xcc;$\xf3\xac\xc1\x1fUP\xd8#\xce\x97*GC\xfa"\xad4\xd8\xe2\rty\xc7\xcb6\x1a\x92:\x01\'\x87#>\x95G\x04\xc0h\xd4{2\xcaq\xebJ7\xc2d\x13\xa5~\x94s:F\xa7\xdf(\xdc\xe3\x9a\xf60\x06\xd9\x0b\xed\x81\xf9\x9b\x1d\xa3\x10\xee:\xd9\xd2W\x83\xe8\x98#\xce\x7f\xc1\xf7r\xb9a\x80\xcb&\x1a\xeb\xb8\xe4\x966^\x0b\xd9\xe3\x18!\xa5&\x98S\x9d\xb8\x0bW{\x92\x8c\x9eMh\x03\x846\x98\xfcQ\x87#\xd2\x01\xf1\xd9\x17\xdc\n\x81\xd2\xa5<\xb1\xdf&\'mB\x81\xb2\x8e\xd2\xddu\xdb\x08\x15\x14fY\xec\xb79NT\x91\xe0x\xd4\xe1\r\xe9`\xb1\x97\xeal\x18V\xa4*\xb0\x8b\r\xc7\xca>\xa8\x15\xd6J\xd2\x81w\xca\x10\xc8\xa2\x00\x05\x84\xfcB;\xf2\x03\xf8\xa8\xc3q\x8d\x85G\x88wE\x07,\xd9\x12t\x8d5\xa4\xfau\xa8.\xc1\x06\xb5\x19\x0b\xec(d1\xb7\xe4\x07Aa\x91\xc6F\x1dN\xaa\x0eBRR\x190\xaa$\xb4\x01\x0b\xd6\xf7\xea@\xa1E\x1d:\xb0,\xb4\xa8\xb1P\x14\x00nU\x8dE\xf2\xc3\xdb5\x1d\x1c\xb5:\r\n\x00(\xf9UoNJ)(\x16\xcaw\xfd@\x9e\x0c^\'Z\xc1+\xd9\xc0D\x8b:\x9c\x92\x0e\xcezl\x97%?\x01Js1\xe05\xd7}~p\x04X\n\xb0D:9\t\x04\x18\xcaW\xbe(mm\xc8"\xeapF:\x18\xeb\x9d\xd7\x05\xb4\x1c\x01\x98\xf1\xe8h\xd1O\xafD\x05(\xdf\xd3\x9e\x08\xa9\x88\x0b\x87\x9eDL\x16\tG\xd4\xe1\xd7Z\x17\xc8\x08\x08\t=\x98\x92p\xda\x83\x90}:\x08\xaf\xcb\xceH\xc7\xba\xc0)+\x85\xb6\xbcbhe{\xe8\x92\x02X #\xfc\xfdZ\xe1\x0f\xd1ER\x97\x02\'J\xc68\xdeE+\x84?\xb1\t\x7fh\xdb\xbb\x8a;R*\x93\xfd\xeb4\xf6\xbc\x82}\xc8Lt_\xcd#\xc4\x12\xf6\t\xdb\xc93\xe5\xc8\xfd\x98\x01\x14XA\xbc\x10\x8b\xa5Ps\xa6\x92m\xef\xc86l\xdc\xdag\xdb\xbc\xd6\xb6\x90\x06\xed@\x19\xfb<\xdb\xcek\ras\xd0@\xf8\x81\x88Yj\xcb\x1a\xd5W\xc7\xb1\x89\xe7\xdemz\xea\xd8\xeb\xda\xcfUm\xe2\xe0+5\x97\x1b\xb6\x9d\x93m\x1a\xf9\xa2#TA\x1c\xc8\x99\x8c\xc5*\x9f\x1b\xb7\x8bZ\x9b8\x9a\x15\xda\x86\x95)\x892\xc9@\xf5\xfblC2\xbf^"\x1dZ\xacj"Z\xa8\xc0D\xa8\x81\xb0\xb3\x91\x93\x17u\xec\xb0@|\x1ep\x8e*\x15k\x14\x0ex\xf0<\xdb.kNZ/\x0bb\x06\xe6U0Hc\xdb\x97}\xb6iY\xa6.\xae\xbd\xef\xe2\x8e\xe7\x82`PU\xa2b\xe9\xd1x\xb7\x11\xb7\xcbJ\xf9\r"\x8d*\x15by\x89\x9bF\x97v:\xd2\x16\xdb\xc6\x15K\xb0\x9b\x94q\x07}\x06e\xbc\xc2\xaa\xb6\xb2\xaf\xcfkMtQ\xa1u\x9d\xb8qYgD/\xbb\xd3\x157\x96l\x13\xc9\xb6\xc3\x8a%\xc8\x8e\xeb\xc4\xa6\x88\xce\x1a\xab\xc3\xe8\xbf\xcd\xb6\xd3\xc8\x9e\x88\xd29GT\xc4\n\xee\x0b\xdd\x04\x0e\x86?\xcf?W\xe4\x1f\x8f\x85N]Bk]\x88\xbc\x11\xc8\x90\xfb9x\xf5\x8fA\x04\xdd\xe4\xe0\xc6P2\xd771\xf4\x96\xb8\x9cP\x85\x83\xcb\xc4\xc1\x8f\xaam\x80\xbd;c5F\xcb\x14\xac5\x88m}y]\xe9\xea\x9b\xb5\xda@\x80\xc8:`\xb8%ur\xe5\x81\xef\xdc\xe3\xb8\xee\xe1\xbc\xd5%\xb8Z\xc92\x99h\x8f\xd3\xa8x\x06\xe5=\x8a$<\x9d\x86\x96H.\tY\xbd\xb5\xc4\xbd\x84u\xb6w\x10\x90u\xec\xb4\x9d\x91\xcf\xc95\x94 F\x88,\xa3\xf0\x1b\xd0\x1a6||\x92mCm\xb0\xcf\x94~\x86]G\x94\xeb\x0bmp\x18\xf5\xbb\xfc\xf3\xb6\xeea\x14\x94\x96\xab\x03\x155\xc4\x9es\xa4\xb7\xedqZ\xf7\x08\x1d\xb8\xc4\x06Q\xc7\xf9\xc2~\x03\xb9}\xf6XqM\xa9\x0c8\xc0Y_\xee\x99\x90\xae\xfb\x02\x01\xd8\n\xa0\xf7\xe6\x82\xb8\x89\x0b\x03gg\x9c$V\x81\xf5M\xe3\xb4\xa6q\x1c\xac\xddL\xe53J!\xd0N\x14\xa8\x908\xff\x96\xb2\xb7\xf8\x87v\xbb\\4\xae#\xa9\xe3\xaaN^\xd8\x91\xcb\x1e8>\t\xbek\x8f\xab\xaaG y\x85La\x7f\x96\xaa\xdc\xa6 \xa9|\xce\r\xd5\xe9\xbb\xf3\x93p\xc9\xca\xd25\xe9s\xee\xd2\xaf\x81\x1dd\xf2"\xd8\xdd|\x11N\x91\xa0\x14;\x99\xb3\x9f\x99ZN\xbe\xbe8\x99\xbfd\xac\x99\xdd&O\xa3K\xc3k\xcdt\x1a_E\xd0g\xb7\xcd\xaa\xc9\'\xa2-\x08\x8e\x8f\xcd\xa2yhW\xedb\xc9\x16\xed\xddd\xd6\xde\xb2\xa7\xe5d\xf65\xc7\x0b\x17\x97\xabE3\x89\xd7\xe1\xa8\xeb\xf1%BB\x0eh\xbd\xc8M\xc1N\xf7,12\n)B\xf8\x9a \x1ct:\xf9z\x8f\x9b\xb0\xdb\xc9\xdd]\xbbhg_Z\xf6\x18\xae\xef#\x00\xa9=\xc6n\xdb\xf61\xbcp?\x9f\xb6\xa1\xd0\xb0=\xe2*\xec\xa3A\x0f\r\x9b\xb6\xffm\xa7\xa9\x87 \xab~\x9f2.\xa6:\xf7\x01\x98C\xa9\x04R\x15\x86\n#\xd7\xfd\x1eD\n\xd0\xa1\xa4(\x92\x01\x10\xc3\x9b!\xfa6J*\xe1\xb6HJ\x8d\x92rMR\x06\xc0\x0c\x95\x10\xf25\x0eY\xa6_R\x04IU%\xb1e\x8a\x98-6i\xad\xccV\xc9\xa0\xad\xae\x92:\x92\xc9\xa0\xa5\x16\xe5\x86w\x8b$&\xd6{S%\x8d\x15<UJ\xb8#\x0f\x1e\n-\xaeO2L\xb0\xef\xed\x9a\xa4vQ\x021\x1a\xd2}V }\xbd\x92\xd8\x97\xdf\xbb5m\r@:3\x9c\x95\xc8\xd3\x0eI_\xe3\t\xf1\xca>\xb5\x94\xf4;4\x88^I\x1b2\x81Wm\xa5L\x1e\x02-\x93\xaf\xe56;M\x90\x84\x1aOe!\x0f\xa7&\xd9\xed\xcd.IQ\xed\x94:e\x9f\x0e\x83G\xd0a[\xf6%II\x92\xd8\x87 S\xaf$\x19\xef\x92\xb6K*\x92\x0c\xd4>e\x9f\x83t\xc5\x12<\xd6+\x19\xb2/N\xff\xd9C>}.}>\xdb\t\xb7K\xd2\xac\xd5\x8a\xf6i\xdd\xeb\\\xb3|\x97\xa4\xadv\xc61,\\<\x82\xcc\x97\x01r\x97\xa4\xab\x99\x80\r/\x12\x8d\\+X\xd8~\x97\xa4\xa73E\x96\x00\x93%c\xbf\xea\x95T\x01\x13xE\x13\xe7l\xee\x082I\x1a\xbd]2@`\x00\xb7\x9b\xfb\x16\xd1\x1aQ\xf6!}\xe7\xf8G;\x9d\x7fg\xdf\x9b%kno\xd3w\xa7\xe3\xf8\xfdW\x16(r\x11\xcb\xd7\xa0\xbc\x07\xc7\x03\x8co\xa08\xb8p\xa1\x9e0<\xed3{\xddl\x87\xf0\xf0\xe1\x9f\xf0\x9b\xed\xc2\xe3\x10\xda\xbd\x1e0.r\x17m3c\x1f\xee\'w\xab\xd4\xbb\xf7\xd8E\xf3#/\x04z$\xf9\xa8\xfa\xe5\xd5\xabW\xec\xa6\xf9\xe3i\xda,\xd8\xf9d\xb9\n\xea\xcc\xef\xd8u\xd4\xef\xa1\x9d\xad\xd8\xd9\x9a\xd7\xf0\xed\xea\x98\xcf\xc1\xd2\x83l\xfa\xda\xf2\xd7\x15\xb9\xac\xac~\xbf\xfe\x8c\x16\xc7e\xd0a\x9cK\xcbo\xc7\xe3\x13\\\x0c\x88B\xafF=??4\xf9\x0b`\xd4v\xe3\x93`\xddA\xb2\x8c\x0em\xef\xa6\xed\x97\xa0\xe12+\x15\x03\xd0\xf7qT.\x04\xb1|xU\x83r\x10\x02A\xde\x0f~=\xf8\xb3g\xaf\x82\xfb\x0fr\x9fJK\xe9\xdb\xea\xf4]\xf5\x0b\xf529\xf6\xff\x0f]\xe3&'
p224
sg23
(lp225
I27
asg25
Nsg27
Nsg28
VShelXL
p226
sg30
Nsg31
S'f8f31c43f9018490c22e80b4601574ff'
p227
sg33
I25
sg34
VLeast Squares
p228
sg35
F0.049200000000000001
sbag1
(g12
g3
NtRp229
(dp230
g15
I00
sg6
I28
sg7
S'4ad558f137b9416986426d257c930ef5'
p231
sg16
g17
sg21
S'x\xda\x8dY\xfbo\x1b7\x12\xfe]\x80\xfe\x07\xa2\xb8\xc3%\x88\xa5p\xf8\xe6\xe1\\\xc0u\xec\xc8\x17\xf9\x11\xc7w\x97\x06\x05\x82M\xbc\x8e\x85\xc8\x92+\xc9\x97\xf4\xbf\xef\xf05T\xa5\xb5b\xa7\x85\xd7\\\x0e\xf9\xcd\xeb\x9b!\xb7\xdfc\xf8\xb3j\xef\xee?\x9a\xe1\xa2]\xb2\xcf\x8b\xb6Y\xb5\xd7\xec\xd3\x1f\xec\xdd\xe8h\xfc~<\x10\x1c\xd4K\xdb\xef\xf5{W\'W\xe3<\xf7c\x13gOf\xecB<\x83\xe7\xe5\xff~\xef\xf2\xe8\x94\x9dO\xaf\xd9\xda\xdcGf\xc5\xe5\xaf\xd8r>}XM\xe6\xb3Gf]\x02\xe3C\x10n\x8f]~k\x9b\xaf\xf8\x07\x97b\x8f\x1dL\xefo\x9b\xf0\x07W{\xec|1ig\xab&\xae\xd2\x04P\xf7\x0f\xab$}<m>\x7fe\xdf\xd9>\x1b\xf0\xa1\xb2\x8e=C\x19\xa9\x15{\xcen\x16\xf3;v\xd1,\x96\xf3\xd9\xf2\x1f\xec\xf7\x87\xf9*,\xb2\xccr\xf3\xc5\xdd\xc3\xb4a7\xf3\x87Y\xb5\xc5\xd5?\xd9!8v\xee\xfb\xbd\xc3\xa3\xf1\x18\x97\xb2\xc0\xaddvh\xadanh\xbc\x97L\x98\xa1\x03o\x98\xe7\xe9\xbf~\xef\xc3\xd1\xe5%\xd32\xa2\xe5\xf9\x97\x8a\xbf\x00\x95\x0b\xff\xfa\xbd\xf1\xc1\xd5\x15\x1b@\xbf\xf7\xee\xd7\xd3S|\xa7\x07\xef\xf7\x06\xbf\xee\xe1\xc3\x8b\x0fy\x10G\xc2\x9fqp\xf0\xa1\xce|\x11\xc7qr\x1c<>8d\x87l\xc4\xce\xfb\xbd\xff\x9c\x9d\\1\xe3\x98sL\xe1\x16\x0cw\x19\xbe\x1b2\xd5\xef]\x8c\x0f\xce\x18\x138\xf8\xcb\xf9\xd9+\xf6\xb7Q\xbf7\x9d,W\xe1\xd5\xcd]s\xcfD\xbfwpxu\x90l\xf1\xaf\xf9\xb4\xfd.\x86\xed\xf7\xd5\xa2Y\xfe\x9c\xc7F_\xa7\xef\x16\x9f\xd9O\x7f\x1f\xfe\xf6[\x8e\x9e\xdb\xaf\xd3\x9f\xca\xeb\x97\x1b2\xb8\xf7\xff^\x8f\xaeB\xac\xa17y\xf8\xe9\xf7\x8e\xff{p\xc9\xd2O\xb0\xa408v\x8eFaL\xa61#\xad\x12.=+\xb0\x12\xad\x1a\x9f\xb5\x11^\xc6q\x80a\\,\x8ds\tN\xe7Ge\xb4f\xfb\xfd\x1ec\xb4\x05\x17\xdc(|\x1aD\x0fhS\x1e\x85\xf2y\x02\x17ZG\x0c\x820(\xe5\x1d\xcf\xef\x85\x91 y\xc1&\xbdR\x9d\x18\x94(\x18\x94\x82M\x0c\xb8\x02a\x10P\x848xWF\xbd2h\xfe\xe3\x93\xf7\x0c\x14\xa6\xdd(\xa2\xc9KJ\xef\xbd\xcb\xc8\x84\xb0\x06\xf2\xb8\xd1Nr\xb9\x81f\x00C\x9d,\x1dWc,\xd9W\x92n\x1e7\xf3\xd9`\x18\xb2B\x15\xfbj\x84\xc3\xbbt\xb3\xc5\x05\\\x07\xcfl\xea\xe6\xa3u\xa2\x16\xca\xa9\xa2\x9bQ\x92\x1e\xb9\xdb\xd0M\x92n^H%\xf2\xf2\xc2io \xa3QZ\x08x\x9an\xaa\xfa\xcd8\xdc\xae\xe8\x13<\x9b\xe3\x8cs\'\xba\xfcf\xc1\x94G%\xa5\xd8\x8a\x1d\xe3D\xd1\rD\xd1\r8\xa9\t\xca\xa7\xd8\xd1\x15\x03\xc7x\xcc\x8b:\xa1A\x96\xb86\xca&l\x9b\x18\x84+\xf6\x95\xda\xf2M\x0c\x98\x03\x14;\xe0\xc9\xbe\xd2\x14!\xee@n\xd8W\x93}\x15\xc7\x98\xcd\x08\xacv\xdc\xe5\xcc2\xce\x80vO\xb3\xaf\xa9\xb1\x83lZt\xd7B\t\x91u\xd0N\x18a\xbbb\xc7\x97`E\xca\x14[y\xa1\x04/\xa9\x0b\xd2\xd6\xbc\x00\x9b5\x06kl\xc4`+?x\x80\x82A\n\xc5m\xb6\x83\x95Z:\xdf\x81\x01c\xc2\x96\xfd<Jn\xf9XR\xa4\n\xe3)\x94\x15\xd9Wr\x111\xb8j\x07\xa9\xb5\xf6\xc4\x15\nl\xf11\x08\x0f\x1d\x184\xf7\x05\x03\xd6\x8b-\x0c\x08\x1c\xcan\xca\x97\x90\x83\x14\x18\x83Hb\xcaGBE\x18\x9e`\x08\xab\xa4\xcd\xeb\x02\x06\x04\x14GsL\xd9.\xaa\xb4R\x95}\x94\xddNe\x8cPK1n\x8ag\x84\x90\xe4\x19L\xd1\x8dP\xf3\x14j\xc2[#\xa0*\\H\xc6\x82s\xd2\xfe(\xd4LQ\xef\x80\xd4\xb3&\xfc\x14\x16\xf6\xb2$\xa02\xa8H\x97zJ\x03Y\x03\x15\xdc\xb2\xb2\x95d\xe5Xq\xf2\xa3\xa6J\x80\x1aD\xa5\xde\x92R\x18;\xb6(\x82\xc1&d\xc6\xa3\x9c\xd3\xf6q\xa5p\x8dKZ\xc3\x98\x90\xd8e\r\xcc\xbc\x8cWid\xfd\xa7p\x1c\x1a\xe6\x90\xf3_p^N7t0\xe8R\x16A{W\x9e=\xb2f\x87a\x84\x94\x8ah\x0e\x0b\xdff\n\xb8Z\x93\xa4\xa4\x9a\x04\xa0\xaa\xb9\\\xc4pH\x18\x94\x96\xbe\xd4\xdd\xe0(\x9d\xe7\x1a\x11\x12\xae\x8b\n\x94\xf5\x14\xeen\xbb\x8c`}\xa7(\x8b~J\x15\x9bSF\x82\xf5\x11\xc3+\xc2`\xb1\x96\xea\x1c,\x98\x91J\x15r\xe3\x1a\xd9\xa0\xcb\x0e\xd6J\xc2\xc0\xb7\xd2\x10\x0b\xa0\xa9T@\xcc/\xb4#;\x84\xf6\t1\x1cU_x\xa4xW0`\xca\x16\x9a\xd2\x98C\xaa\x13\x83!;\x84\xd2\xb7\xe9\x0b\xe5\xa9G\x01n\xc9\x0e\x82\xdc"\x03%"\x86\xe3\x8aA \xcff\xe4\x06\x8c*\x01f\xc0\x82\xf5\x9d\x18\xc8\xb5\x88a\x8b\x96\x05.HvP\xe4\x00\xbeV\x88\\\xf2\xc5\xeb5\x0c\x8eJ\x9d\x06\x05\x00\x14\xfcJ\xc8\xaex\x90\xb4\x89\x0c:ob\x10\x8e\xe2\x81\x03\xb9\x05\xcf\x01\xe4\x16n"\x86\x11ap\xd6c\xc5)\xf1\t\xd9\xfe\xc1\x0e^w\x96^A\x95\x1a\xcb\xac\xdc\xa6e]\xa3OyW\xc3\xb3\xa6\x88\x87\x88\xe1\x840\x18\xeb\x9d\'\xd2r\xc6P\xd9\xc2r)\xbb\xdb+Q\t\xcaw\x94\'b*IE\x04k\x12E\t6\x1c\x11\xc3\xbfk^8\x10\xc4\x84\x18\x19V\x94X\x05!;\xf9\xc1k*\x91\xf8o\xcb\x0e\xa9\xd9\x88\xbbYN\xdd\x1e5\x13\xd1$\x85\xb0B32\x8ah\n\xfd!\xbb\x94\x0c\x01l\xd6EA\xe3\xf86[!\xfd\x89M\xfaC\xdd\xdeT\xdeA*3\x19\xac\xd3X\xf3l\xe1Dd\xe4\xae\x9cW\x9ez\x0c\x85\xb9\xb7\xd5\x82\xd4\xd2\x0b\x89\xa5\x075\xfd\x93n\xb6\xb4\xe6L%\xdd\xde\xd4\xd6\xdcy\xeds\xc4y\xad\xad*\xac\xec \xa3\xfc\xb1n\xe3\x9aC\n\t\x1c\x88?\x901KnY\xa3:\x0b\x9e-\'%n\x8c\xd8n_\xbd\xae=\xab\xaaE\x1c|m\xcd\xe5\x86nc\xd2Mc\xbfXr\x10\xfb\x1aUzOLV\xf9T\xbf\x9d\xd6\xdc\xc4\n\xe1\xf23f\xa6\xa4\x96\t\x0f\xe6\xba+/\xb0\x01\xf3\xeb)\xb2\xd5\x16\xab\x1a\x88\xb6v\xe9\x8e\x98\x0big#&O\xeb\xb1\xc3\x02\x948\x04<G\x95\x12\x8f\xa7\x16\xaf\x9e\xa8\xdbY\x8dI\x8b\xcdI\xa9\x85\x1e3\xbd\xf0\xa0\x14\xdduHKU\x1c\xa3C\x9f\xb4u\xa4*\xcc\x854\xa8*\rZb\x02\xe3\xdd\x86\xdf\xcej\xcbo\x14ul\xd8\xa4p\xea\x0e\xd0\xa4\\?M\xb7\xf3\xca%XM\xaa\xdf\xb0\xe0J\xca\xea\xdcNm\xea\xa6\x89\xb0p\xbb\xad:\xaf\x88\x0b\x82\x16j\xfbt\xc5\x8d%\xddD\xd2\xed\xa0r\tv\xc7\xdaP\x84\x90\x19\x8d\xd5F\xcbGu\x1b\xc5\xee\x89Z:\xe7,\x9dJ\x04w\xbe\xf4\xa9<\x9f\x06\x7fl\x9f\x0b\xb2\x8f\xc7D\xa7*\x11N\x05\xc5>\x02Tg\x1fd%\xb5\xd3\xd8\x0bn5\xa9\xd8JQ\xf3Sg\xa2\xeb\x1d\xf5rB\x95\x1e\\\xa6\x1e\xfc\xb0\xea\x06"q\xea z+\x1f\xcaB\xfeb\x9a\xedlW_\xad\xe5\x86H\xc7\xb2\xb0F\xc0`\xc9\xf6\xc0\xf9\xae5\x8e\xea\x1a\xce[\xaa\x92ZI\xeaV\xbd\xe4\x8e?\xa1\xe5=\x8cMx\x8a/\xd4\x04\xdby\xaa\x1a\x9e\x9a8\xed\x85u\xb6\xf3  5\x99\x1bgo\xd8\xd8IW\x8f[\x14\n\xd8`\xear\xf2\xc2 \xde\xb0\xf1q\xd6\r\xd1\x84\xb2\xc3\xa9\xea\x88\x92\x11\xda\xa8|1\xf0\x98}^\xd75L\xe6\xaf\xc8\x12.\xdb$v\xcfV\xec\xf4\xd3\xa8\xae\x11\x9ac\xea.,\xa7\xcc\x0c-\xa2~\xf2\xb1\xe2\x92B\x19\xf0\xf8S(\x06y\xc7z\xa2\x00,\x05\xa2\xf3\xe6B\x14\x8aF\xaf\xf0\xed\xe3$u\x15\xeb\xf9\xad\xcb\r\r\x1a\xdcn\x86\xf2\t\x85\x10h\'\x8a\xbc\xc4\xf3\xaf-\x04\x8b\x7f\x18\xb1\xcbD\xe7\xf5H\x8aM~\xd9M`A)gz\x8b\xc7\xa7\xddf\xbe\xa88B\xb3[\xda\x17\xac\xcf\xa5\xc4[\xec\xfc\x9ft\xfb6z3>\x0e\x97\xac,]\x93>\xe5.\xfd\x12[\xf2\xdc\xbc\x08v3_\x84]$ \xd9\x1d\xcf\xd9\xcfL-\'_\x9e\x1d\xcf\x9f3\xd6\xcc\xae\x93\xa5Q\xc90\xad\x99N\xe3T$}v\xdd\xac\x9a\xbc#\xea\x82\x8d\xc0}\xb3h\xee\xdaU\xbbX\xb2E{3\x99\xb5\xd7\xeca9\x99}\xc9\xfe\xc2\xc1\xe5j\xd1L\xe2u8b=:CJ\xc8\x0e\xad\x17\xb9\xc9\xd9)\xe9\xd2\x91\x07m\x10>\x13\x84\x8dF\x93/\xb7\xb8\x08\xbb\x9e\xdc\xdc\xb4\x8bv\xf6\xb9e\xf7\xe1\xfa>\x12\x90\xdac\xec\xbam\xef\xc3\x84\xdb\xf9\xb4\r\x89&\xac\xc6Q\x18\xa0Bw\r\x9b\xb6\xffo\xa7\xa9\x86\x88~\xefmJ\xfe\x18\xea\xdc\x87\x84\x0b\xa9\x12\x9a\xaap\xa8\x08w\xba\xd5\xeeA\xa4\x10\x1dJ\x8a"\x19\x0814\xe0\xc1\xfb\xe1\x9e\x08\x8bc<\xa0uIJ\x8d\x92rM2\xde\x95\x84L\x08\xc58\x1e\xb2l\xb7\xa4\x08\x92\xaaJb\xc9\x141ZlB\xadL\xb85\xe8\x94\x0chu\x95\xc4\xf2\x91QjYnx\x1f\x91\xc4\xc0zk\xaa$&\xaeO\x99"}\xb2\x90u\xdd\x92\x80\'\xb7\xb7vMR\x876\x1e%A@\xba\xcf\n\xc7\xfaNI\xac\xcbo\xdd\x1aZ\x03\x90\xf6\xb4\xae4O;$}\xf5g\xba\xc1K\xe5<\xfd\x0e\xd7\x84\x9d\x926D\x02\xafh\xa5L\x16\x02-\x92\xad\xe5cz\x9a \t\xd5\x9f\xcaB>\x9c\x9a\xa4\xb77\xbb$E\xd5S\xea$\xa9\x03\xad\x06\x0cF\xee\x92\x94$\xa9b/\x14[\xaf$\xe9\x84\xdd%\xa9\xaa\x9e>\xbd\x97\xf1\xf4\x92nX\x1f\x91\x0c\xd1\x17\xeb+\xd0\xa1 \xc5\xad\x83t9\xe3\xd4.I\xb3\x96+\xda\xa7q\xafs\xd3\xe0wI\xda\xaa\xa7\x01\x97.\x1eA\xe6\xcb\x00\xb9K\xd2\xd5H\xc0\x82\x17\x1b\x8d\x9c+x^~lO\x15$=\xed\x19>\x84$\xcbeI\xebvI\n^\xd9\xc49\x93+B\x8a>k\xf4\xe3\x92\x81\x02\x03\xb9]\xdd\xb6\xc8\xd6\xc8\xb2w\xe9\x9b\xe3\xa7v:\xff\xc6\xbe5K\xd6\\_\xa7o\xa7\xe7\xf1\xfbW\x16(r\x91\xcb\xd7\xa8\xbc\x83\xc7\x03\x8do\xb08\xb8\xd0\xbb%\x0eO\xeb\xcc^6\x8fSxx\xf9\x17\xfef\xbb\xf88\xb8vo\x9b\x8c]\x91;m\x9b\x19{w;\xb9Y\xa5\xda\xbd\xc7N\x9b\xefy`\x10\xbf\xc5\x0e\xab]^\xbcx\xc1\xae\x9aO\x0f\xd3f\xc1\xc6\x93\xe5*\xc0\x99\xdf\xb0\xcb\x88\xef\xae\x9d\xad\xd8\xc9\x9a\xd5pv5\xcc\xc7\xa0\xe9~V}m\xf8\xcb\x8aLVF\xbf]~D\x8d\xe30\xe8p\x9cK\xc3\xaf\xcf\xcf\x8fq00\nM\x8d8?\xde5\xf9\x030\xa2\xddx\x13\xb4\xdbO\x9a\xd1\xa6\xed\xcd\xb4\xfd\x1c\x10.3\xa8\xe8\x80\xae\xd7\x11\\pbyyQ\x9d\xb2\x1f\x1cA\xd6\x0fv\xdd\xff\xabe/\x82\xf9\xf7s\x9dJC\xe9ku\xfaV\xfdL=O\x86\xfd\x13k\xdc\xe3]'
p232
sg23
(lp233
I28
asg25
Nsg27
Nsg28
VShelXL
p234
sg30
Nsg31
S'f8f31c43f9018490c22e80b4601574ff'
p235
sg33
I26
sg34
VLeast Squares
p236
sg35
F0.049200000000000001
sbag1
(g12
g3
NtRp237
(dp238
g15
I00
sg6
I29
sg7
S'120b3f282fae2f8b409993ad7f4fc905'
p239
sg16
g17
sg21
S'x\xda\x8dYkO[I\x12\xfdn\xc9\xff\xa15\xda\xd5&\n8]\xfd\xee\xd52\x12C fc0\x10v7\x13\x8d\x14\xdd\t\x97`\xc5\xd8\x8cm6\xd9\x7f\xbf\xd5\xafj\xc7\xbex`&\xe2\xd2\xbe\xd5]\x8fS\xa7\xaa\xda\xfd\x1e\xc3\x9fU{\xff\xf0\xc9\x0c\x16\xed\x92}^\xb4\xcd\xaa\xbda\xbf\xff\x8f\xbd\x1f\x1e\x8f>\x8c\xf6\x05\x07\xf5\xda\xf6{\xfd\xde\xf5\xe9\xf5(\xbf\xfb\xa9\x89oOf\xecB\xbc\x80\x97\xe5_\xbfwu|\xc6\xc6\xd3\x1b\xb6\xf6\xee\x13o\xc5\xed\xaf\xd9r>}\\M\xe6\xb3\'\xde\xba\x02\xc6\x07 \xdc\x1e\xbb\xfa\xd66_\xf1\x0f.\xc5\x1e;\x9c>\xdc5\xe1\x0f\xae\xf6\xd8x1ig\xab&\xee\xd2\x04\xa5\x1e\x1eWI\xfad\xda|\xfe\xca\xbe\xb3\x03\xb6\xcf\x07\xca:\xf6\x02e\xa4V\xec%\xbb]\xcc\xef\xd9E\xb3X\xceg\xcb\xbf\xb1?\x1e\xe7\xab\xb0\xc92\xcb\xcd\x17\xf7\x8f\xd3\x86\xdd\xce\x1fg\xd5\x17\xd7\x7fgG\xe0\xd8\xd8\xf7{G\xc7\xa3\x11ne\x81[\xc9\xec\xc0Z\xc3\xdc\xc0x/\x990\x03\x07\xde0\xcf\xd3\xff\xfd\xde\xc7\xe3\xab+\xa6e\xd4\x96\xe7_*\xfe\x024.\xfc\xd7\xef\x8d\x0e\xaf\xaf\xd9>\xf4{\xef\x7f=;\xc3\xcf\xf4\xfe\x87\xbd\xfd_\xf7\xf0\xe1\xd5\xc7\xbc\x88+\xe1\xcf\xb8\xb8\xff\xb1\xbe\xf9*\xae\xe3\xcbq\xf1\xe4\xf0\x88\x1d\xb1!\x1b\xf7{\xff:?\xbdf\xc61\xe7\x98\xc2#\x18\x9e2x?`\xaa\xdf\xbb\x18\x1d\x9e3&p\xf1\x97\xf1\xf9\x1b\xf6\x97a\xbf7\x9d,W\xe1\xa3\xdb\xfb\xe6\x81\x89~\xef\xf0\xe8\xfa0\xf9\xe2\x1f\xf3i\xfb]\x0c\xda\xef\xabE\xb3\xfc9\xaf\r\xbfN\xdf/>\xb3\x9f\xfe:\xf8\xed\xb7\x8c\x9e\xbb\xaf\xd3\x9f\xca\xc7\xaf7d\xf0\xec\xff\xbc\x1d^\x07\xaca4y\xf8\xe9\xf7N\xfe}x\xc5\xd2O\xf0\xa40h\xfe\x18\x9d\xc2\x98LkFZ%|zV`\xa5\xd7\xe9Y\x1b\xe1\xa5\x0b\xcf\x00\x83\xb8YZ\xe7\x12\\~\x85+\xa3\r;\xe8\xf7\x18\xa3#\xb8\xe0F\xe1\xd3~\x8c\x80\xb6\xe5Q\xa8|\x06>j\x13u\x10\xa4\x83R\xde\xf1\xfc\xb90\x12\x8a>FJ\xafd\xa7\x0eJ\x14\x1d\x94\x82M\x1d$HI\x07C\x11\xe2\xe0]Y\xf5\n\x93\xed\xf0\xe4\xf4\x03\x83\xf04\x8c\xda\xe4-\xa5\xf7\xbeh+\x845:\xaf\x1b\xed$\xdf\xd4f\x1f\x06:y:\xee\xc6\x02\xce\xc6\x01\x81\xc56\xcf\x81\xf3\xfc\x8c\x90\x15\xaa\xf8W\xa3:\x9d\xb6Y_\\\xa5Cd6m\xf3\x82\x9c\xaa\x1c\xd9f\x94\xa4G\x80\r\xdb$\xd9\xe6\xd1 e\xb3mN{\x93\x9f\xb5\xd2\x18\xcd\xe7\xd9\xa6j\xdc\x8c\xe3\xdc\x15{\xd0\x87y\xdd\xe2\xaa\xe8\xb2\xcd\x82.\xb6))\xc5\x16v\x8c\xa3\xb8\x81Py\x15\xb8+\xb6\x81\xf2:\xea\xa0\xab\x0e\x1c\xf1\x98\xadsB\x83\xccb\xc6(\xcbm\x97\x0e\xc2\xd9\xe2Km\xf9\xa6\x0e\x98\x03\x84_\xf0E\x07.\x8d)\x8f\x0e\xe4\x86\x7f5\xf9Wq#\rd/h\x04u\x8e\xb6q\x06\x0c\x7f\x9e\x7fM\xc5\x0e\xb2\xa9\xcb\xe7j\xa1\x84\xc86h\'\x8c0]\xd8\xf1P\xf2\xc2J\xb1m\x9b\xe0\xc5\n\x90\xb6\xe6\x05\x98l1X\x93r\xd3V~\xf0\x00E\x07)\x14\xb7\xd9"+\xb5t\xbeC\x07\xc4D\xf1/\xa6\xb5\xda\x8e\xb1$\xa4b\xbc\t\xca\x8a\xfc+\xb9\x88:\xb8\xea\x07\xa9\xb5\xb6\xc4\x15\n\\\x891R\x85\xe8\xd0As_t\xc0z\xb1\xa5\x03*\x0e\xe54\x157\x88\xc6\'`\xecG\x12S>\x12*\xaa\xe1I\rL\x1di\xf3\xd1\x80\x80\x00\x82\xbb\xcd\x89\xb4\t5\xa9\xca\xa3B\xd8m\xaaaT\xd9\r1n\n\xd4\x84\x90\x14\x19\xe1\xd4\x06\xd4<AMx\xab\xfd\x9a\xc1N\x15\x92wN\x8a?\x83\x9a)\xe6\x1d\x92y\x18{c\x88\x85\xbd\x94P\xb2\x1c\r\xe92Oi\xb0\xc5\x1b\x18\xc0-/[Y\xc0\xc8#\xbf\xe6G\xa2\x00\x0c\x92\x8eF]\x92Q\x88\x1d$\xdc\xac\x03\xa6vA\x9brN\xdb\xa7\xb9\x17\xf7\xb8\xa2=\x8c\xc1\x00\xd3\x1e\xc6\x16\')\xed\x95\xb0\xcf\xc8At\xcc\x11\xe7\xbf\xe0{9\xddl \xaeR\x16\x91\xc2\n\xe5\x19\xafE\x17\xfc\x84,,\x844\xa7\xb6\xe2.\x1c\x10\xfc\xb0\xc2\x11\xdb\x80\xaa\xeerQ\x87#\xd2Ai\xe9\xddZ\xa0t!\x16\x11\x12\xae\x8b\n\x94\xf5\x04w\xb7\xa5\x83\xd4\xa6\xa6a\x8c\xf4~>\x98\xd4\xb1>\xea\xf0\x86t\xb0XKu~\xc6\x8cT\xa5\x90\x18\xac\xf3\xc9\xe0M?X\xabH\x07\xbe\x05\x10,\x80\xa6R\x81\xa0\x8a]R=\xa0\x06\xa2\x0e\xc75\x16\x1e)\xde\x16\x1d0e\x0b\xddk\xcc\xa1n\x1d\x0c\xf9A\x89\xedvEyC\x16s\xaa\xac\\PX\xa4\xb1Q\x87\x93\xaa\x83@\x9e-\xb6\x83Q\x05\xd0\x060\xf7x\xa7\x0e\x05>A\x87\xadvEh\xaau\xb9OJ:\xac\x17"\x1eux\xbb\xa6\x83\x83B\xa4\x1a\x14@\x05\xbf\xea,\xbdXn%\xe9\xe0\xb7\xfd \\\xcdP\xa0\xb0\xf0\n\r\x04Z\xd4aH:8L-i\n>\x01J\x9bc\xc0k\xdeU\x9e\xb0\xe3\x00*\xb3r\x9b04\'\xe3\x15\x118\xc2\xb3b\xd2\'<\x9c\x92\x0e\x98\xde\xae\xbc\x8a\xe5\xc4\x98\xe2\x07\xccu\xf1D{%\xe8Q\xf1\x8e\xf2Ts\xb3\xea 9\xa1\x04Y)\xea\xf0\xcf\x9a\x17\x0e\x041\xa1\x07S@\xaf\xb1\x1a\xcbN~\xf0\x04q\xc5;\xda\xd7\xd4l\xc4\xd3lb\xa9\x18\x0b\xe7\xaaK|!\xac\xd0\x8c\x0c\xa36\xc5r\x87\x89\xc0\x0b/\x83+\xd8\xc2nD\x0b\xd8\xa6?\xb1I\x7fh\xdb\xbb\xca;He\xa5Sp\x1ak^i\x18\xb13I\x1c\xb4Y\x14<\xf5\x18\xc8\xb6[8S\xb5\xf4\x82\xd4\x14X\xb1\xc6F\xd6\x14mT\xb2\xed]m\xcd\x9d7<\xdb\xe3\xb1%\xa0f\xda\x812\xe6y\xb6\x8dj\x0e\xa9@\xe0\xc4\x1fRQ\xabe\x8d\xea\x1a}\xb0\x88S[a\xc4v\xfb\xea55\xaa\\\xd6y\x07\xe8\xd1\x84\xd6\xe6\x07\xdbFd\x9b\xc6~\xd1\x12\x93 \x0fd;1Y\xe5s\xe3vVs\xd3h\xea.Bf\x12_\xe1`\xae\xbbxRQ\x98C\x8a\xc8\xed\xb6XU Z\xe2jp\xc4\\H;\x1b\x98<\xabc\x87\x05(^\x00\x9c\xa3\xa8-V8\xe0\xa9\xe7\xd9v^1\x89\xfa\x89l\x1bv^\x9eP \x85\x95]\xbc\xa3%MG\xda\xe3\xd9[#\x15AV\x88:Ga\xd1\xa7\xb8y\xb7\x11\xb7\xf3\xda\xf2\x1b\xb4\xdc\x94\x0c\xb1P:\x1d\x1c\xa8\x14\xb7\xcf\xb3m\\\xb9$t[\x85K\x90Vx\xcdj+\xa1\xcb6M]\x96\xe2z\xab\xce+.]\xb5BoOW\xdcX\xe2\x12\x91l;\xac\\\x82\xdd\xb1\xae\x08\xa1\x0c1V\xe7\xb1\xb8\xd3\xb6a\xec\x9e\xa8\xa5\xc3\x19F\xd3\xf0\xc5Kk\x86\x9e\xea\x1c\x89\xba\xfcsA\xfe\xf1\x10\x1c\x94\xcd\xc0\xa9\x80\x90$@9\xe8\xec\xc1\xa9\x9d\xc6qu\xbb\x077\x86*\\}\x13C\xef\xa9\x97\x13\xba\xf4\xe02\xf5\xe0G\xd56\xc0\x893\xd7,\x8c\x96\xa1\xe1\x13\xb9M\xeflW\xdf\xac\xe5\x86\x10"\xeb\x00A\x07I\xbe\xe7\xde\xef\xda\xe3\xb8\xee\x815P\x94\xfc\xd4J\x16\xed\xb5\x97\x19M\x7f\xd2\xf2\x1e\xc5&<\xf9\x0f-\xc1v\xbe\xec\x80;\xdb\xc2\x8b^X\xd7=\x08\x10\xc8pR\xd8\xaa\xebNR+\x1a(\x94\xc6N[\xe0\x08\xd8Ln\xf8\xf8$\xdb\x86\xda`\xd9q\xc4\x91\x98\x06\x85\xbd\x8d\xca\x15\xf1)\xff\xbc\xad{\x18E\x97J\xa8+\x94\xcb&\xec\x9e\xb7;\xd7\x1f\xf6\x18\xd6=B\x83X\xd0\xe6-/\xdd\xbaA\xe0h\xf9\xec\xb1\xe2\x8a\xa0\x0c\x1e\x1by^\xee\x99\x14\xf5%X\xd5l\'E#P\x8a\x9b1*\xb0=NjJu\xa0f\x8f\xeb:\xf3c;\xbe\xe1\xe6S\x82\x10h\'Jj\xca0\xff\x96q\x12\xff0v\x97\x8b\xc6u$u\xc86P&/e\x8a\x8b,\xf6\xbf\xd2\xec\xda\xe3\xa2\xea\x815\xa5\xdc\xa0\x002V\xbdM\xf1\xca\xebg\xb8y\xf8nt\x12.YY\xba&}\xce]\xfa\x15\xfa27/\x82\xdd\xce\x17\xe1\x14\tX\x98N\xe6\xecg\xa6\x96\x93//N\xe6/\x19kf7\xc9\xd3\xe8\xd2\xf0Z3\x9d\xc6W-\xe2\xe9\xa6Y5\xf9D\xb4\x05\xe3\xf7\xd0,\x9a\xfbv\xd5.\x96l\xd1\xdeNf\xed\r{\\Nf_r\xbcpq\xb9Z4\x93x\x1d\x8e\xba\x1e\x9f#%\xe4\x80\xd6\x8b\xdc\x14\xec4&\xa5\x91\x07\xa9"|M\x10\x0e\x1aN\xbe\xdc\xe1&\xecfr{\xdb.\xda\xd9\xe7\x96=\x84\xeb\xfbH@j\x8f\xb1\x9b\xb6}\x08/\xdc\xcd\xa7mH4a5\xae\xc2>\x1at\xdf\xb0i\xfb\xdfv\x9aj\x08v%\x97)\xf9#\xd4\xb9\x0f\xb8\x0c\xa9\x12"\x1f\x86\x8ap;Q\xfd\x1eD\n\xd1\xa1\xa4(\x92\x81\x10\xc3\x9b!\xfa!\xb9\xb18\x8a0\xb4vIJd\xd5K\xb9&)\xb1\x11\x8e\x99\x10J^\x1c\xb2l\xb7d\xe0\xe3KU%\xb1dF\t\xb0Ike\x02\xd6:%\x83\xb6\xbaJb\xf90I\xcb\x90\xc0\xe9\x86\xf7\tI\x04\xd6\xa5\xa9\x92&\x16\x88\x90)\xd2\'\x0f\x85f\xabK\x12\xb0\xba^\xda5I\x1dH\x0b%A@\xba\xcf\nY\xd7)\x89=\xc7\xa5[\xd3\xd6\x00\xa43\xad-\xcd\xd3\x0eI_\xe3\t\xb1MK\xe5<\xfd\x0e\xe3b\xa7\xa4\rH\xe0U[)\x93\x87@\x8b\xe4\xeb\xa7\xa2\x02&HB\x8d\xa7\xb2\x90\x87S\x9d\xec\xf6f\x97\xa4\xa8vJ\x9d$\xb51I\x07#wIJ\x92TZ\xf8\xdcz\xa53\x9d\xd8\xa9\xad"\xc9T\x97\x02\xfa\x1c\xa4+\x16\xf7\x04\xe2!\xa0/\x8e\xf3\xd9C\xce\'$x\xae\xcb\xdd\xec.I\xb3\x96+\xda\xa5u\xafs\xd3\xe0wI\xdaj\xa7\x01\x97.\x1eA\xe6\xcb\x00\xb9K\xd2U$`\xc1\x8b\x8d\x865\x90p\xfb\xe4\x99*Hz:Sd\t0)\xcb\x10\xf0\xbb$\x05\xafl\x12\xf9+V\x84\x84\xbex\xc3\xf7\x94d\xa0\xc0@n\xd7w-\xb25\xb2\xec}\xfa\xce\xf1\xf7v:\xff\xc6\xbe5K\xd6\xdc\xdc\xa4\xefN\xc7\xf1\xfb\xaf,P\xe4"\x97\xafQy\x07\x8f\x07\x1a\xdf`q\xac9\x08\x95\xc4\xe1i\x9f\xd9\xeb\xe6i\n\x0f\x1f\xfe\xc0\xdfl\x17\x1f\x87\xd0\xeeu\x90q\x91;k\x9b\x19{\x7f7\xb9]\xa5\xda\xbd\xc7\xce\x9a\xefy!\xb4G\xd2\x0c\xaa_^\xbdz\xc5\xae\x9b\xdf\x1f\xa7\xcd\x82\x8d&\xcbUPg~\xcb\xae\xa2~\xf7\xedl\xc5N\xd7\xbc\x86oW\xc7|\n\x96\x1ed\xd3\xd7\x96\xbf\xac\xc8ee\xf5\xdb\xd5\'\xb48.\x83\x0e\xe3\\Z~;\x1e\x9f\xe0b`\x14z5\xea\xf9\xe9\xbe\xc9_\x00\xa3\xb6\x1b\x9f\x04\xeb\x0e\x92eth{;m?\x07\r\x97Y\xa9\x18\x80\xae\x8f\xa3r!\x88\xe5\xc3\x8b\x1a\x94\x83\x10\x08\xf2~\xf0\xeb\xc1\x8f\x9e\xbd\x08\xee?\xc8u*-\xa5o\xab\xd3w\xd5/\xd4\xcb\xe4\xd8\xff\x03Bd\xe3\xa9'
p240
sg23
(lp241
I29
asg25
Nsg27
Nsg28
VShelXL
p242
sg30
Nsg31
S'f8f31c43f9018490c22e80b4601574ff'
p243
sg33
I27
sg34
VLeast Squares
p244
sg35
F0.049200000000000001
sbag1
(g12
g3
NtRp245
(dp246
g15
I00
sg6
I30
sg7
S'27f3500481aa1e1cea3e712139ec0005'
p247
sg16
g17
sg21
S'x\xda\x8dY\xfboS\xcb\x11\xfe\xdd\x92\xff\x87\xd5U\xab\x82\x92\x98}?\xaa\xe6J\xb9!\xc1\xb9\xe4M\xdar\xd1\x95\xd0\x81\x9c\x10\x0b\xc7Nm\xa7\xd0\xff\xbe\xb3\x8f\x995\xf6\xb1I\x00q\xb2>\xb3;\xcfo\xbeY\xf7{\x0c~\x16\xed\xc3\xe3G;\x98\xb5s\xf6y\xd66\x8b\xf6\x96}\xfa\x1f{7<:}\x7f\xba\'\xb9\xd0\xaf\\\xbf\xd7\xef\xdd\x9c\xdc\x9c\x96w?6\xe9\xed\xd1\x84]\xca\x17\xe2%\xfe\xeb\xf7\xae\x8f\xce\xd8\xc5\xf8\x96-\xbd\xbb\xe1\xad\xb4\xfd\r\x9bO\xc7O\x8b\xd1t\xb2\xe1\xadk\xc1\xf8@H\xbf\xcb\xae\xbf\xb5\xcdW\xf8\x85+\xb9\xcb\x0e\xc6\x8f\xf7M\xfc\x85\xeb]v1\x1b\xb5\x93E\x93vi\xa2R\x8fO\x8b,}<n>\x7fe\xdf\xd9>\xdb\xe3\x03\xed<{\x012\xcah\xf6\x92\xdd\xcd\xa6\x0f\xec\xb2\x99\xcd\xa7\x93\xf9\xdf\xd8\x7f\x9e\xa6\x8b\xb8\xc9\xbc\xc8Mg\x0fO\xe3\x86\xddM\x9f&\xd5\x177\x7fg\x87\xc2\xb3\x8b\xd0\xef\x1d\x1e\x9d\x9e\xc2VNp\xa7\x98\x1b8g\x99\x1f\xd8\x10\x14\x93v\xe0E\xb0,\xf0\xfc\xb7\xdf\xfbpt}\xcd\x8cJ\xda\xf2\xf2\x9fN\xff\t0.\xfe\xe9\xf7N\x0fnn\xd8\x9e\xe8\xf7\xde\xfdqv\x06\x9f\x99\xbd\xf7\xbb{\x7f\xec\xc2\xc3\xce\x87\xb2\x08+\xf1\xd7\xb4\xb8\xf7\xa1\xbe\xb9\x93\xd6\xe1\xe5\xb4x|p\xc8\x0e\xd9\x90]\xf4{\xff<?\xb9a\xd63\xef\x99\x86#\x18\x9c2x7`\xba\xdf\xbb<=8gL\xc2\xe2o\x17\xe7\xaf\xd9_\x86\xfd\xdex4_\xc4\x8f\xee\x1e\x9aG&\xfb\xbd\x83\xc3\x9b\x83\xec\x8b\x7fL\xc7\xedw9h\xbf/f\xcd\xfc\xd7\xb26\xfc:~7\xfb\xcc~\xf9\xeb\xe0\xcf?K\xf6\xdc\x7f\x1d\xff\x82\x1f\xbfZ\x91\x81\xb3\xff\xfdfx\x13s\r\xa2\xc9\xe3O\xbfw\xfc\xaf\x83k\x96\x7f\xa2\'\xa5\x85c/\xc0)\x8c\xa9\xbcf\x95\xd3J\xe4g-\x9c\n&?\x1b+\x83\xf2\xf1Y\x88A\xda,\xafs%|y\x85kk\x1c\xdb\xef\xf7\x18\xa3#\xb8\xe4V\xc3\xd3^\x8a\x00|\\\x1e\xa5\x0e\xe5\x05.\x8dK:H\xd2A\xeb\xe0\xb9\xcf\xcf\xd2*!\x1d\xea\xa6\x82V\x9d:h\x81:h-WuPB):X\xa0\x10\x17\x81\xd4\t\xda\x83\xfb\x8fO\xde3\xa1A\x9ba\xd2F\xe6\x17U\x08\x81\x17m\xa5t\x8e\x97\xa3\xac\xf1\x8a\xafj\xb3\'\x06&{:\xed\xc6b\x9e]\xc4\x0cD\xdb\x02\x17\\\x94\x9d!e\xa5\xd6\xc5\xbfF\x84\xec\xc8U\xdb<\x1e\xc8\x8d\x96a\xcd\xb6 \xc9\xbf\xdaa$\xc0\xe9\x92\x1e\x85Y\xb1M\x91mA\x82\x0ee{\xe9M\xb0\xa8\x8d\xd6>k\xf6s\xdbt\x8d\x9b\xf5\xb1\xbc\x8a=\xd1\xd7%\xcf8\xf7\xb2+nN\x18\x8fqSj-n\xd2z\x8a\x9b\x90\xe5\x10\xf0\x9fG\xdb\x84\x0e&\xe9`\xaa\x0e\x1c\xf2\xb1X\xe1\xa5\x11\xaa\xb8\xc4Z\xed\xb8\xeb\xd2Az\x87\xbe4\x8e\xaf\xea\x005`H\x87\xa0\xd1\xa9\xca\x92\xab\xbd\xd0+\xfe5\xe4_\xcd\xadB!g\xbc\xe0Xe\xde\n+\x9f\xe7_[s\x07\xd0\xd4\x17\x87\x19\xa9%\xfa\xd7x\xa8c\xdb\x95;\x01\xc3\x01\x90)\xd6rGKn\xd1\x93\xca\xd5\xba\x10\xb6X,\x9c\xcd\xfeu\x15\x1f`Kt\x98\x92:Bq\xb6N\x19\x15x\x87\x0e\x90\x13\xe8_(k\xbd\x1ec\xa5\x08\t,\x15\xa4\xd6\x8e\\\xcdU\xd2\xc1W?(c0\xc6\x80\x15Z\x04\x8c\xb1\x00\x90\xea\xd0\xc1\xf0\x80\x86B\xbfX\xd3A\xf9@\xd5\xa2\xd3c2^&_\xef%\x10\xd3!\x01*\xa8\x11H\r\tH\xe9\xca\xd1B\xc1\xe1\x18h\xee\x82\xed*e\x07\xf8\x85\xaepr\r*\xad\xf6\x9cr\x1c+\x91K\x89p\x0c\x0e\xf2\xab\xa9\x16(\xd5dp\xc6\xb8j\xb0\x93\x08\xf2\xdeK\xf7\xb3T\xb3h\xde\x01\x99\xe7\xac\xb5\xb8\x89\xb4Ai\x8eU\x0e\x86tU\x926\xc2\xa17\xb8^\xab$\xe5j\xa49\xaf\x8f\x04\x01\xa0\xb3JF]\x91Q\x90;\x0e\xa3\x0b\xc9F\xf5\xa3\xbd7[\xea\x07\xf6\xb8\xa6=\xac\x85D7\xb8\x87\x85\x04({\x98\xb0\x9e\xb1]5\x08\x8e9\xe4\xfc7x\xaf\x94\x1b\x04\x18cm\x00]\x03\x96\xa4\rF\xca\x0e\xc7HE\x96k\xa5\xfdZ\tx\xaaR\x9e3$\xa3\x8d\xd0\xd5]>\xe9pH:h\xa86\x84\xc1\x18(S\xf2\xdb\xcaXp]PP\x93KE\x10Y\r\x8e\xb1\xb5\x0c\x15\xa7\x8e\xcd\xa9"\x85\x0bI\x87\xd7\xa4\x83\x83^\x8am\x1c*\x92J\xd6B\x9fW]e\x08\xcd\xd3\xd4\xaefVu\x80\x06h+\x14H\xea\xd8\x94\xd5\xb1\xa3$\x1d\x8ej,\x02@\xbcE\x1d\xa0d\xd1\x0f\x06\x92Ew\xea`=\xb9\x04@s5\x16:X\xb2\xb8\x1a\xcf%\x85E\xd9\x1c\x8b\xe3\xaa\x83\x04\x9c-\x9b\x02\xack\xd4\xd7\n\xa8=\xde\xa9\x830U\x87\xb5B\x91FRs\xc9<)\xeb\xb0\xdc\x88x\xd2\xe1\xcd\x92\x0e^(\xccI`CB-%\x7f\'eR\xd4PU\xb4yU\x07IM\x16\x8e\xa3\xb0\xf0\x84E9,\xdc&\x1d\x86\xa4\x83w\x81c\xa2\x03\x16\xd4f\'\x82\xe1]\xed\t\x18\x87\xa46\xab\xd6a\xd9pO\xfd \xd4\xd4P~\xd5\x0f\'\xa4\x83u\xc1\x07\xa2\x8e\x1e\xcc\xc7\xb6\x05\xed\xb2+\x1f\x00\xc1%=\xae\x83V\xa4\x9fT\x9ba\xa9\'\xd5N\xc5sN\xfe^\xeb\xc2\x0bIH\x18\x84u\x16s\x15HL\'>\x04Jq\xcd;\xe8\xab\xaa}\xd1\xf1Z\x9b\xbeRhM\x80%2\x84\xfe^\xe1\x0fX\x07\x92A\x01d]\xa26P\x81\xb2\x03\xfe\xe4*\xfc\x81mo+\xee(\xa5\x1d\xd2+\x03=\x0fw\x03fb\xba\xfc\xab\x03q\x0c\r\xf5\xbfFA|\xa0\x9e\xa7\x0c\x05VR\xfb\x83bA\xfa\xcat\xb6\xedm\xa5\xe6>X\xa4\xe6\x01\xba\x9f\xc6a\x058\xd9Z\x07\xde`\xdbi\xad!\x1d\x01\x9c\xf0Ci\xb4\r0Cw6<\'\x89VX\xb9N_i\xb7\xd8\xb8j\xb0\x04=\xda\x98;?\xd8vJ\xb6\x19\xe0\x8b\x989\xc0k4\xd2H\xa8\x04\xf5\xdc\xb8\x9d\xd5\xda\xb4F\xe3n\xb12\x05\x8dTF\x9b.\xae\x02h.j\x89\xa8uZ\xac\x96\x80\xa9\xb2tOq\x03\xd8Y\xc9\xc9\xb3:v8!0s\x04\xccQ8dZ\rl\xd9>\xcf\xb6\xf3\x9a\x93\xa0\x1fV)0\xaf\x80}\xc8(\xe9:GV\xa3h:2]t0\xe0\xf0\t0\xa8k\x13&\x87\x00\x89t+q;\xaf\x94\x1fF/\xad\xb0B\x9c\xc0\xbd\x0c\xb84\xe7\xea\xcfm\xbb\xa8X\x12\xd9\x16V/\xc0\n\r\x9f\x1efs\xd1e\x9b\xa9\\#R\xab\xd5\xb8-%\xa2\xad\xf3\xaf\x90d\xa6\x8d}>k#\xb3m\x07\x15K\x80\x1d\x93Ct\xe22\x05u\x8d5b\xa3m\xc3\xc4\x9e\x88\xd2\x01Rx\x1a\xbe8\xd2\x12\xf0\x94\xb0\xcf\xcc\xebK\xf2O\x80B\xe7\xd8\x17a*@\xec\xb7Rh\xdf9r*I\x1c\xdc\xfa\xb5\x91\x08\xa8\x14u8\xa5h$r8jA\xf7\x914N\xab\xcc\xc1\x0f\xabm\x02&\xce2\x8eC\xb4\xac\xa6\x0e\xa8~BW_/\xd5\x06$]\x01y(TI\x16\x01\x92\x06\xbfm\x8f\xa3\xba\x07\xe0b\xc0\xfa4\x9aZ=0^\xee\x9e3\xd6\x1f&\x12\x9e#\n\x96(\x8e\r\nj\xd5\xe1\xccc\x82t\xbe{\x10\xd0u\xectk\xf5\xe5\x95\xa3FZQ&\x0e\x9b8yA W||\\l\x03m\xa0\xa8x\xed:4\xe0\x1b\x0b\xe5\xa5\xb6\xf9\xe7M\xdd\xc3j\xc2\x1f\xa3\xa0YHb\xcfNo\xddcX\xf7\x88\x0c\x1d\x07\xcf\xe0\x80\xcc \xfb\x85\xc4\xf1\xcf\x1e+\xae)\x95E\x806C\xf7L\x00j\x06!\x00Z\x81\xed\xbc\xb9\xc0\x8b1\xa0\x02N\xae\x8f\x93u\xb2\x12\x94\xbf0\x1a\xa2\x90pn\xd5\xcd\'\x94B\xc2xJ\x1b\xe87\x06\t.\xd4\xcf\xb6\x14\x1a&\xf0\xc2\xa9\xd1G\x0e\x87\x93\x17\x98\x81\x93%\xf0_\xed\xb6\xedqY\xf5\x80\x9e\x82lY@\x7f\xf6\x08\x8c&h\xff\x9cT\x1e\xbe==\x8e\x97\xac,_\x93>\xe7.\xfdZ\xb0\xfdB^\x14\xbb\x9b\xce\xe2)J\x00\xf0\x1dO\xd9\xafL\xcfG_^\x1cO_2\xd6Ln\xb3\xa7!\x1f\xe3k\xcdx\x9c^u\x80\xf3\xb7\xcd\xa2)\'\x82-@\x8d\x1e\x9bY\xf3\xd0.\xda\xd9\x9c\xcd\xda\xbb\xd1\xa4\xbdeO\xf3\xd1\xe4K\x89\x17,\xce\x17\xb3f\x94\xae\xc3A\xd7\xa3s\x80\x84\x12\xd0z\x91\x9b\x83\x9d\x8b.\x8f<\x10\xa3\xf85A<h8\xfar\x0f\x9b\xb0\xdb\xd1\xdd];k\'\x9f[\xf6\x18\xaf\xef\x13\x00\xe9]\xc6n\xdb\xf61\xbep?\x1d\xb7\xb1\xd0\x80Z\xc1\xaa\xd8\x03\x83\x1e\x1a6n\xff\xdb\x8es\x0f\x91\xfd\xdeU.\xfe\x94\xea<D`\x8e\xa5\x12\x89h\x1c*"=\xab~\x8f"\x08t )Q2\x02b|3F?\x0e/\xd0\x1c\xd3X\xd1%\xa9 \x15\xaf\xd4\x92\xa4\x8a\x18\x02\x92"\x02Y\x1a\xb2\\\xb7d\xc4\xe3+]%\xa1e\xaa\x94-\xce\x8a\xdc\x90\xe3\x80\xd8)\x19\xb55U\x12\xda\x87\xcdZ\x1a\x857\xbc\x1b$!\xb1\xael\x95\xb4.\xd6G\xac\x14\x15\xb2\x87\x9c\xef\x96\x14\xd0]\xaf\xdc\x92\xa4\xf1\xc9\xa7J\xc4\xab\x83x\x9f\x15o\x81;%a\xee\xbc\xf2K\xdaZ\xc1\xf3\x99\xce!y\xda"\x19j<E\xa2i\xa9\xa5d;\xb5\xd8\x10\x15\xe1b&\xf0\xaa\xadR9\x8e\xc2\xc8\xec\xebMQ\x116J\x8a\x1a\xcf\x84\xf4i85\xd9\xee`\xb7I\xcaj\xa7\xcag\x19\x187\xb2\x0eVm\x93T$\xa9\x8d\xf4\x85z\xe53\xd3E\xd8fIM\x92\x91\xdag\x1c\xf6"_\xb1\xf8\r\x19\x1f/\xd7\xaf\x12@\x15\x0f\xf9\x9c\xaf@"5\xde\xcdn\x93\xb4K\xb5b|^\x0f\xba\x90\x86\xb0M\xd2U;m\xce>\xc7\x85*\x97\x01j\x9b\xa4\xaf\x99\x00`\x9e\x88F\xa9\x15k7\x9e\xa9\xa3d\xa03a&\x92\xd9sE\xd2\xf9m\x92\x92W4\xf1\xde\x96\x8eP$\xad\xd9,\x19!0\x82\xdb\xcd}\x0bh\r(\xfb\x90\xbfs\xfc\xd4\x8e\xa7\xdf\xd8\xb7f\xce\x9a\xdb\xdb\xfc\xdd\xe9E\xfa\xfe\xab\x08\xa0\\\xc2\xf2%(\xef\xc0\xf1\x08\xe3+(.\xbc\x85T\xc9\x18\x9e\xf7\x99\xbcj6Cx\xfc\xf0\x07\xfcf\xdb\xf08\x86v\xb7\x03\x8cQ\xee\xacm&\xec\xdd\xfd\xe8n\x91{\xf7.;k\xbe\x97\x85\xbd4G\x0f\xaa_vvv\xd8M\xf3\xe9i\xdc\xcc\xd8\xe9h\xbe\x88\xeaL\xef\xd8u\xd2\xef\xa1\x9d,\xd8\xc9\x92\xd7\xe0\xed\xea\x98\x8f\xd1\xd2\xfdb\xfa\xd2\xf2\x97\x05\xb9\x0cW\xbf]\x7f\x04\x8b\xd3\xb20\x82\x96\xdf\\\\\x1c\xc3bD\x14\x89kI\xcf\x8f\x0fM\xf9\x02\x18\xb4]\xf9$Z\xb7\x9f-\xa3C\xdb\xbbq\xfb9j8/J\xa5\x00t}\x9c\x94\x8bA\xc4\x0f/kP\xf6c \xc8\xfb\xd1\xaf\xfb?z\xf62\xba\x7f\xbf\xf4\xa9\xbc\x94\xbf\xad\xce\xdfU\xbf\xd0/\xb3c\xff\x0f8\n\xe3\x95'
p248
sg23
(lp249
I30
asg25
Nsg27
Nsg28
VShelXL
p250
sg30
Nsg31
S'f8f31c43f9018490c22e80b4601574ff'
p251
sg33
I28
sg34
VLeast Squares
p252
sg35
F0.049299999999999997
sbag1
(g12
g3
NtRp253
(dp254
g15
I00
sg6
I31
sg7
S'3d19d63476e52f5ad3f9541661b98524'
p255
sg16
g17
sg21
S'x\xda\x8dYmo\x1b\xb9\x11\xfe.@\xff\x818\xb4h\x82\xd8\n\x87\xef,\xea\x03|\x8e\x1d\xf9b[\xb6\xe3\xb6\xb9\xe0\x80`/^\xc7Bd\xc9\'\xc9M\xfa\xef;|\x19R\x91V\xaa}\x17x\xcd\xe5\x90\xcf\xbc=3\xe4\xf6{\x0c\x7f\x96\xed\xc3\xe3\'3\x98\xb7\x0b\xf6y\xde6\xcb\xf6\x96\xfd\xf1_\xf6~x|\xf6\xe1l_pP\xafm\xbf\xd7\xef\xdd\x9c\xde\x9c\xe5\xb9\x9f\x9a8{<e\x97\xe2\x05\xbc\xa4\x7f\xfd\xde\xf5\xf19\x1bMn\xd9\xca\xdc-\xb3\xe2\xf27l1\x9b<-\xc7\xb3\xe9\x96Y\xd7\xc0\xf8\x00\x84\xdbc\xd7\xdf\xda\xe6+\xfe\xc1\xa5\xd8c\x87\x93\xc7\xfb&\xfc\xc1\xd5\x1e\x1b\xcd\xc7\xedt\xd9\xc4U\x9a\x00\xea\xf1i\x99\xa4O&\xcd\xe7\xaf\xec;;`\xfb|\xa0\xacc/PFj\xc5^\xb2\xbb\xf9\xec\x81]6\xf3\xc5l\xba\xf8\x1b\xfb\xf3i\xb6\x0c\x8b,\xb2\xdcl\xfe\xf04i\xd8\xdd\xeciZmq\xf3wv\x04\x8e\x8d|\xbfwt|v\x86KY\xe0V2;\xb0\xd6070\xdeK&\xcc\xc0\x817\xcc\xf3\xf4\x7f\xbf\xf7\xf1\xf8\xfa\x9ai\x19\xd1\xf2\xfcK\xc5_\x80\xca\x85\xff\xfa\xbd\xb3\xc3\x9b\x1b\xb6\x0f\xfd\xde\xfb\xdf\xce\xcf\xf1\x9d\xde\xff\xb0\xb7\xff\xdb\x1e>\xbc\xfa\x98\x07q$\xfc\x19\x07\xf7?\xd6\x99\xaf\xe28N\x8e\x83\'\x87G\xec\x88\r\xd9\xa8\xdf\xfb\xe7\xc5\xe9\r3\x8e9\xc7\x14n\xc1p\x97\xc1\xfb\x01S\xfd\xde\xe5\xd9\xe1\x05c\x02\x07\x7f\x19]\xbca\x7f\x19\xf6{\x93\xf1b\x19^\xdd=4\x8fL\xf4{\x87G7\x87\xc9\x16\xff\x98M\xda\xefb\xd0~_\xce\x9b\xc5\xcfyl\xf8u\xf2~\xfe\x99\xfd\xf4\xd7\xc1\xef\xbf\xe7\xe8\xb9\xff:\xf9\x89^\xbf^\x93\xc1\xbd\xff\xfdvx\x13b\r\xbd\xc9\xc3O\xbfw\xf2\xaf\xc3k\x96~\x82%\x85\xc1\xedGh\x14\xc6d\x1a3\xd2*\x99\x9f\x15X\xe9Uz\xd6Fxi\xc33\xc0 .\x96\xc6\xb9\x04g\xf2\xa32\xda\xb1\x83~\x8f\xb1\xb2\x05\x17\xdc\x84\x15\xf6\xa3\x07\xf0u~\x14\xca\xe7\t\\h\x1b1\x88\x82A)\xef\xb8M\xcf\xc2H\x10\x9a\xb0!\x1c\xd1\x89A\xd1\xa3R8c\r\x83\x84\xa8Q\xda\x18h&\x07oi\xd4+\x8c\xaf\xc3\x93\xd3\x0f\x0c\x14\xa2\x19F4"M\x94\xde;\x9d\x11\x08\x81QGh\xb4\x93\\\xad\xa1\xd9\x87\x81N\x96\x8e\xab\xb1\x10g\xa3\x10\x81\xa4\x9b\xe7\x80\xcag\xa7x#T\x1e\xd7\x1a\xbc\xf3]\xba9\x9e\xa7s\xad$l\xe8\xe6\xc1\x93\x16\xca\x14\xa3\x9ab\x10n`]7Yt\xf3\x82{\x03Y7\xa7\xbd\xca\xae\xd4Jig\x9f\xa7\x9b\xaa~3\x8e\x83&}\xd0\xc0.\xc7\x19\xe7N\xc8\x0e\xdd,hK~\x93r\xc3o\xc2\xb8\x12; \xf2&h?\x07\xf4\xa8\xbc\x89\x18t\xc5\x80\xbb\xd2\xa2Nh\x90\xf9\xd9\x18e\xb9\xeb\xc2 \x9c#[j\xbba_\xcc\x01]0P2\xa0\t)\nP5Pk\xf6\xd5\xc5\xbe\n\x1d!\xc9\n\xda\x01Y\xc78\x03i\x85\xffo_Sc\x07\xd9\xd4g\xdd\xb5PB\xe4]\xb4\x13F\xe8\xae\xd8\xf1%\xda-\xe6\xe9\x86n\x82\x93\xeah\xa7\x9a\x17`\xb2\xc6`\x8d\x8c\x18l\xe5\x07\x0f\xe0r\x98I\xa1\xd0|Y;\xa9\xa5\xe7\x1d\x180&h\x13Lk\xb5\xe9cb\x1b\xcc9cJ(+[L\xcd\x13\x06W\xed 5\xa6K\xe1\n%\x80|\x0c\xc2w\xd9AsO\xee\xc2z\xb1\x81A:/h7\x15\x1f\xa3\xf2\xc2Qf\t\\!\x12*\xc2\xf0\x05\x86@\xa6\xa4P\x04\x89\x9bk\nw\xeb\x8d\xea\n5)\x8b)\xac0\xeb0\x8cr\xa2\xc4\xb8\xa1G!$\x14\x039\xb9\x16j\xbe\x84\x9a\xf0V\x83_Q\xd8\x13\xc9;\x97\x0c\xb4+\xd4\x0c\xa9wX\xd4\xb3\xc6\x18k\x88\x85\xd1\xe6\x14\xd3\x06\x151\x1d\xea)\r\x86\xac\x81\xb9\xb4ae\x0c\x11R$\xe6H~,\x14\xc0\xbd\x85\xa8\xd4UQ\n\xcb\x80\xb1\xc4O*\xd6\xf0\x84\xc1\xb9\x1c\x01\x9dJ\xe1\x1a\xd7e\rcx\xe8B\xf2\x1a\xc8\xda\xa4\x87\xf6XO\x9e\x91\x83h\x98#\xce\x7f\xc1y9\xdd\xd0\xc1P\xca"h\xef\xe8\xd9k\xd1U\x9e\x84,1\xae$\x06\xf6z\n /\x94`\x97\x85\xcd\x01T5\x97\x8b\x18\x8e\n\x06\x85\xd9\xe6xu\x14\x19\xd1\x88\x90p]T\xa0\nkJ\xe76\xa8@jSv\x13\x92\x97\x8a\xcdK\x89\x04\xeb#\x867\x05\x83\xc5ZJ\x05\x033R\xd1\xb3A\x97J\xe8\xb2\x83\xa5x\nUm#@\xb0\x00\xeaJ\x05\xa2T\xec\x1a \x08-b8\xae\xbe\xf0H\xf1\x8a0@\xe1r\xa31\x87T\'\x06c\x8bI6s\x10\xfb\x92\xc2AP\x95\xe7\xd5$\xd2$_\x9cT\x0c"\x17\xe1\xb0/\x18\xa5\xc9\x0e\x80\xb9\xd7m\x07\xa2\x8a\x80\x81o`\xd0\xc2\xd6\xe6\xa8\xfab\xb5\x10\xf1\x88\xe1\xed\n\x06\x07\x94^\x1aT\x89\x9d\x10\xfc\x9d\xa5\x17\xcb\xad,\x18\xfc\xa6\x1dD\xe1"\xdc\xce\x94\xc7j\x07\x0c\xb4\x88aX08\xeb\xb9\xf0\x14\x9f\x00\x9cJ\x06x\xcd\xbbZG\xec8J^\x04/n\xc4$/\xfd\xa2\xf254VR\xc4\xa5\x98<-\x18\x8c\xc5.\xca\x13i9C,h\xb0Jt\x97H\xebK^X\xc5;\xcaS\xa9\x8b\xd2\xaf\xd4\xa4\x12\x1a\x8a\x8b\x88\xe1\xd7\x9a\x17\x0e\x04Xj\xf1\x00!Q\xacb\x13\xd3\xc9\x0f\xbe\xb6A\xc8\x10\x1bv\x90\xa6\xecfC\xab\x9e\xe3\xc1\x17dB\x01\x11\x16\xc8H\x7f\xbfV\xfas\x98\x08\x9ax\x19\x9c \xb6\xc2\x0c\x04\xb7I\x7fb\x9d\xfeP\xb7w\x95w\xa4,d\xeat\xady\xda\xba\xec\xcc\xf5\xa2\xe0y\xd1\r\xf3\x7f\xa3\x05q\xd4L`\x0b\xa2\x8bcS\'\x90t\xb3\x9a\xd0\xa8\xa4\xdb\xbb\xda\x9a;_\x10x\xad-\xe9\x89\x9d\x962\xeay\xba\x9d\xd5\x1c\xc2\xfe\x99\x02\x12\xf9C\x96\xd5\x903Tg\xc1\xb3\xa2\xb4\x15Fl\xb6\xaf^\x97F\x95\x97\xca\x8f\'\x90\xda\xa5W4Y\xb7\xb3\xa2\x9b\xc6~\xd1\x96\x0cB^\xa2\xd2\xe7\xf1D\xe4\x9f\xa7\xdby\xcdM\xa3\x15\xb5j!3\xa957x0\xd7]\xb9\x89\r\x98\xac)\xa26\xdb\xe2\x9a\x85\xab\xc4T\x19\x1c\xf3m-&\xcf\xeb\xb1\xc3\x02\x00\xa1\xc1\x8aL\xbaa\xb3\xec\xd53c\xf2\xa2\xc6\xa4\xc5B\x9e\xe3\x05;/OGK-\x85U]\xb5P\xcbr:\xd2]\xed\xa0\x87\xda|\xa9\xca}\xb6Ti\xe3\xed\x9a\xdf.j\xcbo\x94\xa0V\tO"\x85\x895\x9a\x14\xc4\xf3t\x1bU.\xc1n\x8b\n\x16\x9a\x0cH\x07\xcc\xea\xee\x1a\xabu\xe9\xb2\x14\xdf<\x8e#\xbf\xd4\x83\xa1\xafD*J\xf5\xc7\xf6\x81\xd0\x88\xa4\xdba\xe5\x12\xec\x8ee9\xed+\xa9\x0b\xebj\xa3\xf9V\xdd\x86\xb1{*-\x9ds\xe5\xf0o\x05\xb7\x8a\xfaT\xac3\xfcy\xf6\xb9,\xf6\xf1\x98\xe8\x9c\x0e\xf7Z\x1bN\x88\x04(\xd7\xdd\x83\x8b\xd2\x83\x1b\xbf\xc1\xf7\xd8J\x95\xc6CV\xea\xb7\xa5X"\x83\x13\x1f\xe1\x99)\xeavTu\x03<q\xe6\n\x89\xde\xc2\x9c\xa3\xfc\x8dG\xcb\x1d\xed\xea\x9b\x95\xdc\x10\x82\xaeL0Q\x85\xaf\xb6\xe7\xde\xeeZ\xe3\xb8\xae\x81\xbch\x8bU\x94\x14\xa5\x02a\xe1\xe2\xcfhy\x8fb\x13\x9e\x10\xa3&\x12\xa3\x82\x98\xd5[G\x11\xed\x85u\x9d\xdc\xa1\x89:\xd1\xdcv\xa3\xcfs\xd2\x96h[\xb9\xb2\x00KU\x0e\xb4\xb6k6>\xc9\xba!\x1aL*\xe9K\xd5\xc1\xd5\xa8\xfbV9;\xb6\xd9\xe7m]\xc3(\xee\xe9\xaa\x03\xcfpT\x83\xb0{\xb6\xda\xecZcX\xd7\xe0\xbc^.x\xcb\xe9\xc0\x8a\x9c.\xbb\xea\xea\x96c\xc5u\te\xf0x\xdaVt\xcf\x84\xa4F\xf7\x06*\x94\x82\xce\x9b\x8bR~\xd0+j\xf38\xa9]=\xd2\x173\xebR\x8f\xd1\xe0\xeb\xa1|ZB\x084\xba\x89\xca,\x9e\x7f)e1\x7f\xb8\xdb\x19\xca\xa3z$uh\nN\'/U\x8e\xa7\x16\xfb_\xb3\xd3U\x97\x15\x07\xc2\xa4\x86\x1a\x8c7\x84\xdej\xaf\x9e\x15\xca\xc3wg\'\xe1\x92\x95\xa5k\xd2\xe7\xdc\xa5_\x03;\xc8\xcd\x8bdw\xb3y\xd8E\x82R\xecd\xc6~fj1\xfe\xf2\xe2d\xf6\x92\xb1fz\x9b,\xcdM\x9c\xd6L&q\xaa\xc5c\xf9m\xb3l\xf2\x8e\xa8\x0b\x12\xc1c3o\x1e\xdae;_\xb0y{7\x9e\xb6\xb7\xeci1\x9e~\xc9\xfe\xc2\xc1\xc5r\xde\x8c\xe3u8b=\xbe@J\xc8\x0e\xad\x17\xb9\xc9\xd9\xa9\xc8\xa6#\x0f\x1e\xed\xc3g\x82\xb0\xd1p\xfc\xe5\x1e\x17a\xb7\xe3\xbb\xbbv\xdeN?\xb7\xec1\\\xdfG\x02R{\x8c\xdd\xb6\xedc\x98p?\x9b\xb4!\xd1\xb0\xb5\xc2Q\xd8G\x85\x1e\x1a6i\xff\xd3NR\r\xc1\xca}\x95|\x1cC\x1ds\x85\xa7T\t\xa5(\x1c*\x02AU\xbb\x07\x11":\x94\x14$\x19\x081\xdcr\x05\xef\x87\x94\xc7\xe2\x18\x8f\x15]\x92\x12C\xf1J\xaeHJ\x05Q2\xdc\xeb\xa7C\x96\xed\x96\x0c||\xa5\xaa$\x96L\x19\xa3\xc5\x1aH\x059\x94\xacN\xc9\x80VWI\xad\xd3^X\xc0%\xdd\xf0n\x91\xc4\xc0\xba2U\xd2X\xb0)S\x025\x05\x0b\x85&\xb9K2\\\xc6^\xd9\x15\xc9x\xcf\x8a\x92\x10\xae\x0e\xc2}V\xf0n\xa7$\x9e;\xaf\xdc\nZ\x03<\xedi-5O;$}\xf5\'\x80S\xb9\xa4\xe4\xdf\xb0\xc5+`C$\xf0\x8aVJ\x9d\xbe\x0ch\x91l\xbd\xcd+`\x82$T\x7f\xc6\xf63\x1eNu\xd2\xdb\x9b]\x92\xa2\xea)\xd3^X\xddM\xc2`\xe4.IY$\x95\x16&\xb7^iO\'\xb6\xa1\r1\x14;5\xa0\xd6^&\x1ev\x90\xaeX\x9c\xda%\xa9\xab\x85\\\xe0\xed\xf0\xd5\x80+\xba\x9b\xdd%iVrE\xdb4\x9e\xbd\x02[\xfd\x19%m\xd5\xd3\x80K\x17\x8f \xf3e\x80\xdc%\xe9j$`\xc1\x8b\x8dF\xce\x15c\xb6\xee\xa9\x82\xa4\xaf\x9c\x10Y(\xf2:O\x19`\xf4\x0eIQc\x08OS)?M\xde\xd3:\xb7]2P` \xb7\x9b\xfb\x16\xd9\x1aY\xf6!}s\xfc\xa3\x9d\xcc\xbe\xb1o\xcd\x825\xb7\xb7\xe9\xdb\xe9(~\xff\xca\x02$\x17\xb9|\x85\xca;x<\xd0\xf8\x1a\x8b\x833\x18*\x89\xc3\xd3:\xd3\xd7\xcdv\n\x0f/\x7f\xe0o\xb6\x8b\x8f\x83k\xf7:\xc8\x98\xe4\xce\xdbf\xca\xde\xdf\x8f\xef\x96\xe9\xbc\xb8\xc7\xce\x9b\xefy 6tAI\x9a\xfc\xea\xd5+v\xd3\xfc\xf14i\xe6\xecl\xbcX\x068\xb3;v\x1d\xf1=\xb4\xd3%;]\xb1\x1a\xce\xae\x86\xf9\x144=\xc8\xaa\xaf\x0c\x7fY\x16\x93\xd1\xe8\xb7\xebO\xa8q\x1c\x06\re\xf8\xedht\x82\x83\x81Q\x04\x8dE\x9c\x9f\x1e\x9a\xfc\x018\x16\x93\x1f\xde\x04\xed\x0e\x92fe\xd3\xf6n\xd2~\x0e\x08\x17\x19Tt@\xd7\xeb\x08.8\x91^^V\xa7\x1c\x04G\x14\xeb\x07\xbb\x1e\xfch\xd9\xcb`\xfe\x83\\\xa7\xd2P\xfaZ\x9d\xbeU\xbfP/\x93a\xff\x07\x82\x80\xe3\xa1'
p256
sg23
(lp257
I31
asg25
Nsg27
Nsg28
VShelXL
p258
sg30
Nsg31
S'f8f31c43f9018490c22e80b4601574ff'
p259
sg33
I29
sg34
VLeast Squares
p260
sg35
F0.049299999999999997
sbag1
(g12
g3
NtRp261
(dp262
g15
I00
sg6
I32
sg7
S'6c0be6f061b0705e4988f4c7873a6134'
p263
sg16
g17
sg21
S'x\xda\x8dYmO\x1bI\x12\xfen\xc9\xff\xa1\xb5\xda\xd3%\n8\xdd\xd5\xef\xa7c%\x96@\xcc\x050\x10\xee.\x1b\xad\x14M\xc2\x10\xac\x18\x9b\xb3\xcd%\xf7\xef\xb7\xfa\xa5\xba\xbd\xf6\xe03$\xf2\xd03\xd5]/O=U5\xee\xf7\x18\xfe,\xdb\x87\xc7Of0o\x17\xec\xcb\xbcm\x96\xed-\xfb\xfc?\xf6~x|\xf6\xe1l\x1f\xb8P\xafm\xbf\xd7\xef\xdd\x9c\xde\x9c\xe5g?5\xf1\xe9\xf1\x94]\xc2\x0b\xf1\x92\xfe\xf7{\xd7\xc7\xe7l4\xb9e+\xcf>\xf3T\xdc\xfe\x86-f\x93\xa7\xe5x6}\xe6\xa9k\xc1\xf8@\x80\xdbc\xd7\xdf\xdb\xe6\x1b\xfe\xc1%\xec\xb1\xc3\xc9\xe3}\x13\xfe\xe0j\x8f\x8d\xe6\xe3v\xbal\xe2.MP\xea\xf1i\x99\xa4O&\xcd\x97o\xec\x07;`\xfb|\xa0\xacc/PFj\xc5^\xb2\xbb\xf9\xec\x81]6\xf3\xc5l\xba\xf8+\xfb\xcf\xd3l\x196Yd\xb9\xd9\xfc\xe1i\xd2\xb0\xbb\xd9\xd3\xb4\xfa\xe2\xe6o\xecH86\xf2\xfd\xde\xd1\xf1\xd9\x19ne\x05\xb7\x92\xd9\x81\xb5\x86\xb9\x81\xf1^20\x03\'\xbca\x9e\xa7\x7f\xfd\xde\xc7\xe3\xebk\xa6e\xd4\x96\xe7\x0f\x15?\x04\x1a\x17~\xfb\xbd\xb3\xc3\x9b\x1b\xb6/\xfa\xbd\xf7\xbf\x9d\x9f\xe3=\xbd\xffao\xff\xb7=\xbcx\xf51/\xe2J\xf83.\xee\x7f\xacO\xbe\x8a\xeb\xf8p\\<9<bGl\xc8F\xfd\xde?/No\x98q\xcc9\xa6\xf0\x08\x86\xa7\x0c\xde\x0f\x98\xea\xf7.\xcf\x0e/\x18\x03\\\xfcut\xf1\x86\xfd<\xec\xf7&\xe3\xc52\xdc\xba{h\x1e\x19\xf4{\x87G7\x87\xc9\x17\x7f\x9fM\xda\x1f0h\x7f,\xe7\xcd\xe2\x97\xbc6\xfc6y?\xff\xc2~\xfa\xcb\xe0\xf7\xdf3z\xee\xbfM~\xa2\xdb\xaf\xd7d\xf0\xec\x7f\xbf\x1d\xde\x04\xac\xa1\xdd\xcei\xce\xd3\xb5\xd4 8\xeaq\xf2\xaf\xc3k\x96~\x82W\xc1\xa3+F\xe8 \xc6dZ3\xd2\xe2o\xbaV\xc2J\xe9\xd2\xb56\xe0\xad\n\xd7B\x04\xc7\xd2\xc6\x88\x12\x9e\x1f\xe7\n\x85\xd9A\xbf\xc7X9\x82\x03\x8fR\xfb1\x1a\xd6\xd1%H\x93\x1f\xe0\xa0u\xd4\x01\x8a\x0eJ\xf9|\x16\x1f\x80\x91\xdc\x18\xd2Mz%\xbbt\x10Z\x90\x0eJm\xe8 \x05\xeaE\x07s[\x0e\x16\x92V\xbd6\x18\x8a\x93\xd3\x0fL(L\xc1a\xd4\x06\xb2\xeb\xbc\xe7Fgm\xc0y\xe9\xb36\xdaIX\xd7f_\x0ct\xb8\xcc\xbb\xb1\x80\xb9Q@#\xd9\xe6\xf10\x9fwC\xf8J\xc8\xa7h-\xbc\xef\xf4\xafu\xf9@\xae\x15\x88\r\xdb<\xd7d\x05\xc6\x98l3J\x97KX\xb7M\x16\xdb<p\x07\xd9!\xe0\x0c\xee\x90\xb5Q\xcap\xb1\x9bm\xaa\xc6\xcd8\xce\t/!\x86yg\x8b\x91\xb7\xba\xc36\x04\xa0\xa2\xb8I\xe37\xb0cC\x18\x92mBP\xdc\x84(\xf2By\x15u\xd0U\x07.\x9c\xc9:8\xd0B\x11\xae\x8d\xb2\xcav\xe9\x00\n\xc8\x97\xda\xa9u\x1d0\x07D\xc5N\xf1\xaf\xd4\x05FN\xda5\xff\xea\xe2_\xc55\xf7\x19\xbdV[k\xf3\xbaq\x06\xcd\xd8\xcd\xbf\xa6bGY+\xb3\xde\x1a\xd56y];\xbc\x14]\xd8q\xd6\x143\x11u\xeb\xb6\x01\'h!\x13\x90\x10:\x98\xd2TX\x97r\xd3V~\xf0\xa8x\xc6\x96\x04\xc5)\x8f\xad\xd4xZ\x87\x0e\xc6\xfa\xc2\x0f\x1e\x99e=\xc6\xba\xdc\xe6\xe0\x0bU(S]\xcd}\xd4\xc1U?\xe0Y\xc4\x0f\xc8\x15\x86\xa0a\x8c\x90\xb2\x8b\x1f4\x9aG\xeaxg6r\xc8\x99\xc2F\xca\x10)\x08\t\x14y\xe0\xcaErE5|Q\x03\xacRt\xb4\x90\x88/Np\xb7\xe8\xa4.\xa8IIY\xa9\xac\xd8\x80\x1a\xe6l\t\x07\'\xfb8\x00T\xaa\xb4\xb0\x065_\xa0\x86\xce3\xa6z\xda\x1b \x92wZ\xfd_\xa8\x192\xef\xb0\x98g\x8d\xb1\xe4\x170^\x12V\x90\x19\x10\xbe\x1d\xe6)M\xc5BH\xee6\x99\xca\x16\x92\x0e\xa4_/U1:\x94O4\xea\xaa\x18\xe5\x02\xa7\xe5\xfdA*\x0e\x94\xe5\xce\xf1\x94K\x9dF\xe1\x1e\xd7e\x0f\xa3\xbd&p#!\x14\xf4*\xed\x8c\xf2;\xe4 :\xe6\x88\xf3_\xf1\xb9\x9cn\x16QDDi\x84\x11\x9e\xae\xbd\x86.\n\x87\xca\x16JJ\xd8H\x01\xa7M\xe5\x15S\x18O\xae\xb8KE\x1d\x8e\x8a\x0e\xe8kOFa\x94\xb2!h,`px\x17\x15(\xab+\xdc7K\xa4\xe1%"\xc2\x97j\xc9u).\xc8\x05Q\x877E\x07\x0bB\x08C\xfd\x85V\x14^\xdc\xca8\xe8\xf2\x83\xb5\xa2\xe8\x80D\xb6\xa6\x83\xf0N\x15\xa4\xcb\xc2\xfc@\xb6\xf1\xa0Z\xd4\xe1\xb8\xc6\xc2kN\xf7%\xa69U@\x83Qt\xba[\x07W\\\xc27@\nX\xf8\xaa\xf1\xa5?Hx\x8d\x97\xd2\xc8\xa8\xc3I\xd5\x01\xa4\'\xbaB8H\xca<\xe4%\xf1\x8c\x1f\x8a\xb3\xa5Rn\x93\x12k\xe4\x01j\xf7\x14\xb38\xc5\xc2\xeb\xa8\xc3\xdb\x15\x1d\x1c\xb6{\xf9Z`\xa2P\xcbdP\xac\xb3e\x92+:\xb8\xcd\xd2+E\xf5zi\xf0bCMa\x11\xc9\x0f\xc3\xa2\x83\xc3NE\x17|\n\xa0\xa6\t\x13D9\xdf\xe5\x07\xa7])\xb3\xb0\x91\x17\x98\x0b\xc5bek\xdbf\n<\x85KyqZt\x08\x1d\x08P\xb2\x1b\xa75\xe9\xe0\x15\xa4\xc0o\xb6W\xb6\\\xc2F\x89\x04S\xd1\xa7\x84\xabD\\\x9a\x02\x19Zh\xd4\xe1\x1f5/\x1c6+\x9eZ<a\xa8\xe3\xd4\x1e\xdb\x9d.\xe2\xc4\xd2\\\xea\x02\x16\xa0\r?H_0i\xb9\xa8\xddt\xc9X\xe0T\x17X\x88\xca0jSZ\r\xc1\x89B\x91R,\x1d\xa5\x91[eG]\x80u\xfaC\xdb\xdeU\xde\x91\xb2T)\xa4-E\x05B[d\xe4\xae\x18#S\x97\xa2\x84\xf1\xdehA<\'\xee\x13\xa9\x17N\xe0Z\xa9y\xa1\x05I\xda\xa8d\xdb\xbb\xda\x9a;l\x89\xf2\x93\xe8CM4\xab\x1d\xa6\x80\xde\xcd\xb6\xb3\x9aC\xd8\xbfzW\xf8C\x92\x7f5X\xd3m\x9b\xad]\x8e\xe1\x1b|\x06\xbe\xf6\xe3\xde\xd6\xf6\xaaBY[\xb5f\xdbY\xb1Mc\xbf\xa89e\x10r\x02\xb5\x94X\xd9\xad\xd9\xcd\xb6\xf3\x9a\x9b\x06[\xfa|\x8d%P\x02\xd9\x89Czg^(%e\xe1jp\x9b\xad\xa3\xe6\x95\'UMH\xbe\x92-k\x98<\xafc\x07\xce\xf3\xd4\xa4\x0b\xac\xcf\xc4wF!\xd4\xd5n\xb6]TLb\x87)r\xe5\xb0\x1e\x1b<B\x81\x04\xab\xbb\xea\xb1\xae\xf5\xd8\x84\x06vc\xa4*9\x0f\x92\x97\x92T[\xb20\xb7\xac\xc5\xed\xa2\xb6\xfcF\xa5>6f\x08N\x17\xf9Z\x87\xd1tG\xdbF\x95K\xb0\x116\xc4%\x02GD_\xb2\xda\xca\xae\xfa\x86sd\x19\xa9Bk\xb5a\x9b\xafV\xf0J\xa4\xb2\xac\xe2\x90M\xda@\xb2\xed\xb0r\x89\xf2\xb2tn\n\x19\x95\xd6\xad\xce\x03g\xa7m\xc3\xd8=\x95\x96\x0e\x93L\x94\x01\xb0d\x1cBB\xa8\x1dq}Y\xfc\xe3\x85\xd2\xd1?\xfb\xd1v\xa3\x08\xd7 t\xe78b%\x94^\xcc\xd8\x8d\xfa\x8f\x9dT\xe1ZY\xd3\xd7\x16\xea\x07pe\xdc\x93\xa9\x07?\xaa\xb6a\x9e\xd2\xc8*\xb0\x00\x1aE\xf9+\x8dp\xdb\xda\xd57\xab\xb9\x91r \xec\x81:\x14FR\x1e\xb4\xda\xb6\xc7q\xdd\x03\xbdj\x8bWpD"\x0cb\xf8\xc0\xec\xd0\xf2\x1e\xc5&<\xcd0h\x89\x04Sv@g\x10\xe7{\xf4E7w\x94\x99\xceb}]\xf71\xcd#\x91%\xf4J\x11\xa3\xd2&\xb0\x01Z\xf3\xf1I\xb6\r\xb5q\xb6\xd43\x8d\xc4,K\xf7\x8d=\xb1\xde\xe6\x9f\xb7u\x0f\x03\x9e\xd2\x04\x95)\xa3\r\xa2Fz\xbfm\x8fa\xdd\x03y\x8f\xfaU\xe3\xb1\xf5!=\xbc\xcf]\xc7Nc\xc5u\x812\xb6\xdd\xd8\x05\xd1{&e\x89\xf0-"\xbcs\xac\xb0\xb2\xbc\xe4q\xdel\x94VL\xe4Zs\xea\x80\xab\xa9M\xc4B\xa4\xe5\x9a\x9bO\x0b\x84\x84VR\xe4(J\xf49Q4^\x18%\xb7\xb9hTGRl=\xc8Eh\x90#\x10Y\x8b\x18\xd8:\xbd]V=B!1T*\xac\xd7e\xe8A\xa3vq\xf3\xf0\xdd\xd9Ix\xe1\xca\xd2+\xd3]\xde\xab_#-\xe4\xe6\xc5\xb0\xbb\xd9<\x9c\x82\x15F\xb1\x93\x19\xfb\x85\xa9\xc5\xf8\xeb\x8b\x93\xd9K\xc6\x9a\xe9m\xe2\\\x8c}x\xac\x99L\xe2\xa3\x16\xf1t\xdb,\x9b|"\xda\x82\x89\xfb\xd8\xcc\x9b\x87v\xd9\xce\x17l\xde\xde\x8d\xa7\xed-{Z\x8c\xa7_s\xbcpq\xb1\x9c7\xe3\xf8j\x1cu=\xbe@J\xc8\x01\xad/uS\xb0\x132\xd2\x1bZ\xb4;|e\x10\x0e\x1a\x8e\xbf\xde\xe3&\xecv|w\xd7\xce\xdb\xe9\x97\x96=\x86W\xf9q$3{\x8c\xdd\xb6\xedcx\xe0~6iC\xa2!A\xe1\xaa\xd8G\x83\x1e\x1a6i\xff\xdbN\xf2\xeb\x92~\xef*%\x7f\x84:\xf7\xa1\x11\x0f\x055\xc0(\x0c\x15\xc1\xf3\xd5\xefA\x84\x88\x0e%\x81$\x03!\x86a(E?\xea\x0b\x81\xfa\xbb$%\x86\xe8J\xaeH\xc6w%!\x138\xe4!KvK\x02\xf6\x87W\xaaJZ\x15\xca7\xa2\xc5\xeatfx+\xdd-\x19\xb4\xd5U\xd2\x18\xef\xf3{-\x99\xfev\xcfI"\xb0\xaeL\x95\xd4:I*P.\xbf\x1b\x86n\xc90\xc1^\xd9\xd53\x85L9\x06I\xdb\x80\xb9nIL\xd1+W\xa3\x82CF:K\x05-\xc3\xa7\x90[$\xfd\xca\x99R\xeb\x84\x9e\xe4)\xf4\x18\x7fF\xd2\x04$\xf0\x15;\x9dI\x1e\xd2\xf9\xcc\xed\x92\xa2H\x867^)\x9e\xe9\xd3\x9a\xe7\x90\x90$\xa1"!\xc7S\x0b#\xf2\xfb\x9c\xe7<\x14\x90\x10I+\xdb\xa9E\xf4\x90\xb4\x82\'\xbb\x03\x8fvJ\x06\xf4\xc5\x8a\x90\xed\x94:!^g\xc4K\xb3UR\xd7\xa8\x00v\x8c\xfb\x15}\xc6\x84\x02\xf5\xbc\xa4)gb\xa7\x07\xe9\xf5aP$\x8e\xf4r\x9b\xa4-\x92`-O\x9e\xcb\xe8\xb3\xcfb(J\xba\x9a\xd9\xce\xf3\x94\x9f\x90%\rl\x93\xf4+\x99\x9d\xb3L;\x9f2_\x89-\x92\xc0\xcb\x99\x10\x07\xc5\x90+`3\xa6\xf8\xf3\x92\x81\x02\x03\xb9\xdd\xdc\xb7\xc8\xd6\xc8\xb2\x0f\xe9\xfb\xc7\xcf\xedd\xf6\x9d}o\x16\xac\xb9\xbdM\xdf\xa3\x8e\xe2waY\x80\xe4"\x97\xafPy\x07\x8f\x07\x1a_cq,9\xa8\\\xe2\xf0\xb4\xcf\xf4u\xf3<\x85\x87\x9b\x7f\xe2o\xb6\x8d\x8f\x83\xb3\xf66\xc9\xd8\x92\xdcy\xdbL\xd9\xfb\xfb\xf1\xdd2}\xbf\xb0\xc7\xce\x9b\x1fe\x01\x1b\xdeAu\xcb\xabW\xaf\xd8M\xf3\xf9i\xd2\xcc\xd9\xd9x\xb1\x0c\xda\xcc\xee\xd8uT\xef\xa1\x9d.\xd9\xe9\x8a\xd3\xf0\xe9\xea\x97O\xc1\xd0\x83l\xf9\xca\xf2\xd7e\xf1\x18\xad~\xbf\xfe\x84\x06\xc7e\xa1\xa0,\xbf\x1d\x8dNpQ\x841\x9e\xd6\xa2\x9a\x9f\x1e\x9a\x1f\xf9i\xbdv#\xd8v\x90\xec*g\xb6w\x93\xf6KPp\x91u\x8a\xee\xef\xba\x1du\x0b!\xa4\x9b\x975$\x07!\x0c\xc5\xf7\xc1\xab\x07\x7f\xf6\xebep\xfeA\xaeRi)}o\x9d\xbe\xb5~\xa1^&\xbf\xfe\x01W\x13\xe5\x91'
p264
sg23
(lp265
I32
asg25
Nsg27
Nsg28
VShelXL
p266
sg30
Nsg31
S'f8f31c43f9018490c22e80b4601574ff'
p267
sg33
I30
sg34
VLeast Squares
p268
sg35
F0.048599999999999997
sbag1
(g12
g3
NtRp269
(dp270
g15
I00
sg6
I33
sg7
S'c32f55b4f6d6ae9a3fccac940527c6ae'
p271
sg16
g17
sg21
S'x\xda\x8dY\xfbO[\xc9\x15\xfe\xdd\x92\xff\x87\xd1\xaaU\x13\x05\x9cy?\xaa\xb2\x12K \xa6\x01\x0c\x84\xb6\xd9h\xa5\xe8&\\\x82\x15c\xb3\xb6i\xd2\xff\xbeg\x1e\xe7\x8c\xd7\xbe\xf6\x92\x87\xb8\x8c\xef\x99\xf9\xce\xfb;\xe3~\x8f\xc1\x9fe\xfb\xf0\xf8\xc9\x0e\xe6\xed\x82}\x99\xb7\xcd\xb2\xbde\x9f\xff\xc7\xde\x0f\x8f\xcf>\x9c\xedK.\xf4k\xd7\xef\xf5{7\xa77g\xe5\xddOMz{<e\x97\xf2\x85x\x89\xff\xfb\xbd\xeb\xe3s6\x9a\xdc\xb2\x95w\xb7\xbc\x95\xb6\xbfa\x8b\xd9\xe4i9\x9eM\xb7\xbcu-\x18\x1f\x08\xe9\xf7\xd8\xf5\xf7\xb6\xf9\x06\xbfp%\xf7\xd8\xe1\xe4\xf1\xbe\x89\xbfp\xbd\xc7F\xf3q;]6i\x97&\x82z|Zf\xe9\x93I\xf3\xe5\x1b\xfb\xc1\x0e\xd8>\x1fh\xe7\xd9\x0b\x90QF\xb3\x97\xecn>{`\x97\xcd|1\x9b.\xfe\xc6~\x7f\x9a-\xe3&\x8b"7\x9b?<M\x1av7{\x9aV[\xdc\xfc\x9d\x1d\t\xcfF\xa1\xdf;:>;\x83\xad\x9c\xe0N17p\xce2?\xb0!(&\xed\xc0\x8b`Y\xe0\xf9_\xbf\xf7\xf1\xf8\xfa\x9a\x19\x95\xd0\xf2\xf2C\xa7\x1f\x02\x94\x8b\x7f\xfb\xbd\xb3\xc3\x9b\x1b\xb6/\xfa\xbd\xf7\xbf\x9e\x9f\xc3gf\xff\xc3\xde\xfe\xaf{\xf0\xf0\xeacY\x84\x95\xf8kZ\xdc\xffX\xdf|\x95\xd6\xe1\xe5\xb4xrx\xc4\x8e\xd8\x90\x8d\xfa\xbd\x7f]\x9c\xde0\xeb\x99\xf7L\xc3\x11\x0cN\x19\xbc\x1f0\xdd\xef]\x9e\x1d^0&a\xf1\x97\xd1\xc5\x1b\xf6\x97a\xbf7\x19/\x96\xf1\xa3\xbb\x87\xe6\x91\xc9~\xef\xf0\xe8\xe60\xdb\xe2\x1f\xb3I\xfbC\x0e\xda\x1f\xcby\xb3\xf8\xb9\xac\r\xbfM\xde\xcf\xbf\xb0\x9f\xfe:\xf8\xed\xb7\x12=\xf7\xdf&?\xe1\xc7\xaf\xd7d\xe0\xec\xff\xbc\x1d\xde\xc4X\x03\xbd\xbd\x92\x9c\xe7g-\xc0\x18\x80\xe3\xe4\xdf\x87\xd7,\xff\x89VU\xdc\xf7{#0\x10c*\xafY\xe5\x94s(\xe4\x94*\xeb\xc6\xca\xe0E|\x16"\x1a\x167\x86(\xe1\xbe<j\x0bo\x1f\xf4{\x8c\xd1\x11\\rp\x19\x8ba\x01"^\xe2\xa3\xc4}\xe1\xd1\xb8\x84A\x12\x06m\x00\x91\xc9\xcf\xd2*n\x08\x9b\n\xba\x13\x830\x0e1h\xed\xd71(\xa14\x1d\xcc\r\x1d,\x1c\xae\x06\x0b!qxr\xfa\x81\t\rh\x86\t\x8d\xcc/\xaa\xe0\x9d)\xcfR\x06e\x8b\xba\xd6\x80}\xd5\x1a\x9a}10\xd9\xd2i7\x16cn\x14\xa3\x11u\x0bpX(\xb8!|UB\x16\xedkD\x08\xa6K7\x17Dy4\xe0\x90\r\xdd|\x08\xa8\x85Q\xf8&\xb7\x86\xd3\xa3tk\xba)\xd2-\xc0\xa1x\x92\xf4\x96\xeb\xf2l\xb4\x868x\x9en\xba\xfa\xcdz\x8e\xc1`t\x08\xb68\xc5q\x08\x02\xd7\xa1\x9b\x13R\xa2\xdfb\xd4\xad\xc7\x8e\xe3\xa4\x9b\x10\xb6\xac\n\xc15>\xea\xa0\x12\x06S1p\xe1}\xd9\xdfK#d\xc1`\xadv\xa6\xcb\xbeN*\xc4\xa0\x8c\x0f\xeb\x18\xc0\xe4+\xb1\x83Q\xc6cm+\x8f^\x9b5\xfb\x1a\xb2\xaf\xe6\xda\xbb\x82\xcc\x19g}Y\xb7`\xeb`\x9fg_[cG;\x1b\n\x04#\xb5\xc4H4\x1e\xb2\xa43v\xbcU\xa4f\xd8\xc8M-\x05\xa6.\xd8\t\xad\x00\x06\xf6Ec\xe1\xbcI\x18\\\xad\x0fA@])\x99!5\xc7\x90s\xca(\xaf;0X\x87\xe1\xceupb\xc3\xc7\xd1\xe6\x98\x90\x81\x12R[\xb2/do\xc2\xe0\xab\x1d\xe0,<W\xeb`)#-$\xba\xea\xc0`\x84\xc2\xac\xb7\x01Pn\xe4\x10\x99\x89k\x83\xe5J(\x89p\xa0h\x88T\\\x01F \x18\xd2A\x96\x14\x98BY\xad<\x86\xbb\xf3Y\xa9\xf5PS\x14j\x1aj\xef:\x0c\xab\r\x9a\x02\xda\x1dzFJ\xe9\xc9@N\xae\x85Z\xa0P\x03\xff\xc2\xdf\x15K\xa3c\x84\xd7\xda\xfdY\xa8YT\xef\x90\xd4s\xd6:\x8c]i\x83D7j\xcbmg6k\xc8y\xb4\x06\xef\xb0\xb23\x98\xc2\x9c\n\r<\n\xcafn\xb2RW\xa4\x94\x87zN\x18\x94\x08\x0e1x\xe7u\xd8\xaa\x14\xecqM{X\x13\x14\x9aP\x1a\xe86\x06\xbb\x8c\xd76<#\x07\xc10G\x9c\xff\x02\xef\x95ts\xdcz|\xb6\xc2\xa2\xd6\xc6\x06\x93\x13j\xcd0RY\xb2\x91\x92\x1b%\x06\n\xefJ]\xa9\x15O\xd1*dI\xc2pD\x18\xc0\xd6\xc9\xf9\xc5Q\x16\x0f\xb0\x12\x12\xcev\x95\x82\xa2k\x0e\xf7M\xe7\x80 \xe5\xbf\'\x0c\xe0i\x82\xe3t\xc2\xf0\x8608)\x84,.U\xc6ht\xaf\xe5\xc6\xba\xae4\x94\x14O\x80Am\xb4i\x11<%\xbd\x94\xb5\xea\xeaPc\xc5%\x0c\xc7\xd5\x17\xc1pC\x18\x84\xc0^\t\xfd\x8f{\xdb\x89\x01]\xc7#\x9b\xd8\xf0E\xce\xe2\xac|\xe2\x1a\xf9Qq|\x84DO\x18N*\x06\xa9\x02\x96+\x08\x07\xa5\x11\x83\x80\xdc\xe3\x9d\x188\xd9ACS\xda(\x89j\x85\xa3\xf8\x0e\x0c@\x1c\x12\x86\xb7+\x18<\xf7E\n\xaa]\x08\x01K"W\xa13\x1e$v\x12\xc0\x00\xa9\xbd\x8e!\x97\xaa|0\x17\x1d\x8fRd;\x0c\t\x03\xe4d\xc0x\xd0\x00B`\x02\nh\\]\xf5\x10\x02_P\x9b\x85\xfe\xbe\x1e\x93&\x85K\xee\x07\x8e\xd7"Xc\xd2\xcb\x84\xe1\x940D\x06\xe2\x04\x16-\x0f\xa4\n\xdb\x96\x96\xdew\xd2+O\xed\xdf\xc9\r\x0c\xd2\xd6\xa2\xa5\x89\xac\xc4e\x8a\x87\x90\xed\xf0\xcf\x9a\x17\x1e\x94\xf1H\xf1\x84\xc1vi\x82\x90\xa6\xabp\xca`\xa8/p\xb3\xe1\x0b\xa59\x9d\xe68\xe5\x05w\x94-" \x05a\xb1Y\x0e\x13\x1a\xa2\x1a\x9c\xa2\x01|\xe2\x90\x10\x19\x0f|\xb2\x83\xe2\xc9\xf5\xf2\x07\xba\xbd\xabu\x07\x08\xab.;xc5\xfa\xd88\xefBW\xfb\xd7\x9e\xec\x0b\x1e\xd8\xa4 \x81\x13\xafS\xdc\xad\x04\x17\x99\xda{D\xa3\xb3n\xef*5\xf7\xd1\xad\x85\x14@\x05\xc2\xec7^l\x92\x91-\xba\x9d\xd5\x1c\x02\xfe\x8a\x15\x08\xea\x07\x15m\x03\x11\xc7\xbb\xf2\x18J*\xb1\x1cp\xeeF\xec\x84ZS\x83\xa60\x12\x8eX\xba\xb1jM\xb73\xd2\r\xfa\x94\xc3!\xc9B\xe0 \xf7\x04\xbeS\x88\xdf\x9f\xebv^s\xd3\x82\xb3\xcb\x0e@\xa0i\xac\x03\xde\xa8]\x17u\xd4Z\x9aZ\xab\xdd&ut\xe4,nja"\xda\x02\x19\xbd\x1e\x93\xe7u\xec\x80y\x1e\xad+\xc0tX\xe1\x81C\x05\xf3L\xdd.jL\xbaPr\x1br/\xd8`\x8b\xa9\r\x108\xdd\x95\xf3P_\xb1\xfeB\xaf\xda\xa8\xbfP0\x03\x95\xc1J\xbe\xb8\xa3~\x0c\x9do\xcdo\x17\x95\xf2[\xb0\\\xc0\x0cq01\x164q4\xe5\xcf\xd3mTk\x89\xb6\xc2[\xf4\x1bLk\x18\x9f\x1ef\xf3N\xdd\xa0\xf0R-\x91\x9b}>x\nD\'T\xe5\x1avs\\d2\xebvXk\t\xcc[4\xb8\xeb\x12\x03q\x1d\xa8]\x17\x1d\x93D\xc7~Y\xa1t\x81\x86D\x80\xe0q\x0f\x08\t\xa1\xed\xf3\xecsI\xf6\t\x02h\x1c\x86\x9f1\x16\x0b\xa9\x95\xc2r\xd5\xc9\xc1\xa5\xa6\xf4\x85\x99g\x9d\x83[E\xe4GQ\x06\x00NMt\xdcY\xe4\xe0*\xd3\xd5\xa3\xaa\x1b\xe4)6\xec\xc8\x8d0*m\x1c\x0f\xec.\xba\xfaf57B(\x1d\x0e\x12U\xe2h\x02\x06\x96;F\xf2abE\xb8\x87\x0f\x9e\xba$\x103l\\\x91\t\xab\xe7P\xde\xa3D\xc2\xf3U\x0bh\x02\xd3\x16\xf1-Nw-\x06\xd2.\x84\xce\xda\x81a\n\xe6\xde\x1c;a\xf6\xadUB\xd7\xe1\x86\xba\x9c\x006\xb3f\xe3\x93\xa2\x1b\xa0\x81FCh\x1c\x8c\xfb\x88\xc6jo\xe5.\xfb\xbc\xad{\xd88\xd9b\xd5\x07\xca\\\xa3\xc6{\xbfk\x8fa\xdd\x03\x8a:V\xd48T\xd2EN\xf0\x9e\xdbg\x8f\x15\xd7\x14\xca0\xdd(M\xf7L\x10\x9cX\xd2\x80"\x06\xd9\x19\xca\xc4\x00\xc0\xdf\x1b\xb4\xc1*^{N\x1dp-]\x80\x01\xa3\xd7kf>\xa5\x10\x12F\x10S\x06\xd6`pru\n\xb2tg\x18\x8e\xeaH\xea\x85E*\x0b,>\xa8\x82\xdc\x01\x8b\x91;\xa7\xb7\xcb\x8a\x83\x1b\x8fLU\xd8x\xfb\x80C\x0f\xe4\xaay\x86\x99\x87\xef\xceN\xe2\x85+\xcbW\xa6\xcf\xb9W\xbf\x86V^\xc8\x8baw\xb3y<\x05\xd4\xd6\xecd\xc6~fz1\xfe\xfa\xe2d\xf6\x92\xb1fz\x9bkn\xf0\xe9\xb5f2I\xaf\xc6k\xab\xdbf\xd9\x94\x13A\x17\xa3\xd9c3o\x1e\xdae;_\xb0y{7\x9e\xb6\xb7\xeci1\x9e~-\xfe\x82\xc5\xc5r\xde\x8c\xd3\xd58`=\xbe\x80\x92P\x1cZ/u\xb3\xb3s\x85/\xb7\x1f\x8a\xc5\xaf\x0c\xe2A\xc3\xf1\xd7{\xd8\x84\xdd\x8e\xef\xee\xday;\xfd\xd2\xb2\xc7x\x95\x9fF2\xb5\xc7\xd8m\xdb>\xc6\x17\xeeg\x936&\x9a\xb4\x1aV\xc5>(\xf4\xd0\xb0I\xfb\xdfvR\xaeK\xfa\xbd\xab\x9c\xfc)\xd4y\x88\r-6\xd4\xd8Z\xe3P\x11-_\xed\x1eEp\xf4\x03I\x89\x92\xb1 \xc6\xd4\x8a\xde\xf7\xe9=`k\xbc[R\x81\x8b\xae\xd4\x8a\xa4R<gB,\xe3i\xc8\x92\xdd\x92q6\xbe\xd2U\x12\xa2:\xa1\x84\xa0u\xb9!\xc7F\xd9)\x19\xf54U\x12\xc2\xcb\x97{-\x95\x7f\xf7n\x8bd\xd4\xd3VIc\xe3`\x14\xf5\xd3\xa6\xdc\r\x8bnI\x11@\xd2U\xdb\n\xe1\x14\xb6\xd6\xfc3\xb6\x9aNIH\xd1+\xbf\x8aV\xaa\x9c\x9d\xd2\xe7X\x88\xad}\xabdX\x91T\xd9+p\x94/\x16\xdb\x86\xd6\xc6H\xe0$\xc9\xd3-B\xf4J\x1cxc\x16\xc6\xc1n\xbb\xa4\xa8\x162\xae\xd8\xd6\x14=\xf5\x96H\x88\xbc\xf1*\xcd\x15%\x12\x8a?\x8d(\xd1g\x82\xdd%\xa9\xaa\x9eF\xa4\x08PN\xc8\xacw\xb4\xd8vI]\xbd"a\xce\xda\xaf1\x94iA\xa7d\x8c\xdb\xf4eE\xd1S\x19\x99\xf5\xb5\xae\xd8Z\xef\x92\xb4$\tL/\xdb\x94g\xb4&\x8eK;$\x1dI\x02\x0f\xd3\xd9\xe6:\x9f\xe9\xfc\xce3}\xcdl\x1fJ~J\x9e%\xad\xdc%\x19H\x12j\xbb\xc9\x11/]\xd6w[fG\xf6\x7f%\xf9JM\xc8\x16\x82\xc1\xd8gr\xa4\xe5v\xc9X\x02cq\xbb\xb9o\xa1ZC\x95}\xc8\xdf?~n\'\xb3\xef\xec{\xb3`\xcd\xedm\xfe\x1eu\x94\xbe\x0b+\x02(\x97j\xf9J)\xef\xa8\xe3\xb1\x8c\xafUq\xe0\xdc\xa0V\xae\xe1y\x9f\xe9\xebf{\t\x8f\x1f\xfe\xa1~\xb3]\xf58\x96\xc9\xbd\x8eb\x8cr\xe7m3e\xef\xef\xc7w\xcb\xdc\xb0\xf7\xd8y\xf3\xa3,$b\xe9\x07\xd5.\xaf^\xbdb7\xcd\xe7\xa7I3gg\xe3\xc52\xc2\x99\xdd\xb1\xeb\x84\xef\xa1\x9d.\xd9\xe9\x8a\xd5\xe0\xedj\x98OQ\xd3\x83\xa2\xfa\xca\xf2\xd7%\x99\x0cW\xbf_\x7f\x02\x8d\xd3\xb2P\xf5\xe5\xb7\xa3\xd1\t,\x82\xeb\xe2\xcdm^K8?=4\xe5\xcb`@\xbb\xf6I\xd4\xee kF\x87\xb6w\x93\xf6KD\xb8(\xa0\x92\x03\xba>N\xe0\xa2\x13\xf1\xc3\xcb\xea\x94\x83\xe8\x08\xb2~\xb4\xeb\xc1\x1f-{\x19\xcd\x7fP\xfaT^\xca\xdf\\\xe7\xef\xad_\xe8\x97\xd9\xb0\xff\x07x\xde\xe6n'
p272
sg23
(lp273
I33
asg25
Nsg27
Nsg28
VShelXL
p274
sg30
Nsg31
S'f8f31c43f9018490c22e80b4601574ff'
p275
sg33
I31
sg34
VLeast Squares
p276
sg35
F0.048500000000000001
sbag1
(g12
g3
NtRp277
(dp278
g15
I00
sg6
I34
sg7
S'ad68751ff86363898552824c0820edda'
p279
sg16
g17
sg21
S'x\xda\x8dYko[\xb9\x11\xfd.@\xff\x81X\xb4h\x82\xd8\x0e\x9fC\xb2\xa8\x17\xf0:v\xe4\x8dl\xd9\x8e\xdbf\x83\x05\x82\xbb\xf1u,D\x96\\In\xd2\x7f\xdf\xe1cHE\xba\xd2:\x0f\xf8\x9a\xbaC\xce\xf3\xcc\x19\xaa\xdfc\xf8g\xd9><~\x82\x83y\xbb`\x9f\xe7m\xb3lo\xd9\x1f\xffc\xef\x07\'\xc3\x0f\xc3}\xc9\x85~m\xfb\xbd~\xef\xe6\xecf\x98\xdf\xfd\xd4\xc4\xb7\xc7Sv)_\x88\x97\xf4\xbf\xdf\xbb>9g\xa3\xc9-[yw\xcb[q\xfb\x1b\xb6\x98M\x9e\x96\xe3\xd9t\xcb[\xd7\x82\xf1\x03!\xdd\x1e\xbb\xfe\xd66_\xf1\x17\xae\xe4\x1e;\x9a<\xde7\xe1\x17\xae\xf7\xd8h>n\xa7\xcb&\xee\xd2\x04\xa5\x1e\x9f\x96I\xfat\xd2|\xfe\xca\xbe\xb3C\xb6\xcf\x0f\xb4u\xec\x05\xca(\xa3\xd9Kv7\x9f=\xb0\xcbf\xbe\x98M\x17\x7fc\xffy\x9a-\xc3&\x8b,7\x9b?<M\x1av7{\x9aV_\xdc\xfc\x9d\x1d\x0b\xc7F\xbe\xdf;>\x19\x0eq++\xb8U\xcc\x1eX\x0b\xcc\x1d\x80\xf7\x8aI8p\xc2\x03\xf3<\xfd\xeb\xf7>\x9e\\_3\xa3\xa2\xb6<\xff\xd0\xf1\x87@\xe3\xc2\xdf~oxts\xc3\xf6E\xbf\xf7\xfe\xb7\xf3s\xfc\xcc\xec\x7f\xd8\xdb\xffm\x0f\x1f^}\xcc\x8b\xb8\x12~\x8d\x8b\xfb\x1f\xeb\x9b\xaf\xe2:\xbe\x1c\x17O\x8f\x8e\xd91\x1b\xb0Q\xbf\xf7\xcf\x8b\xb3\x1b\x06\x8e9\xc74\x1e\xc1\xf0\x94\x83\xf7\x07L\xf7{\x97\xc3\xa3\x0b\xc6$.\xfe2\xbax\xc3\xfe2\xe8\xf7&\xe3\xc52|t\xf7\xd0<2\xd9\xef\x1d\x1d\xdf\x1c%_\xfcc6i\xbf\xcb\x83\xf6\xfbr\xde,~\xcek\x83\xaf\x93\xf7\xf3\xcf\xec\xa7\xbf\x1e\xfc\xfe{\xce\x9e\xfb\xaf\x93\x9f\xe8\xe3\xd7k2x\xf6\xbf\xdf\x0enB\xae\xa1\xddN(\xce\xd3\xb3\xd6\x1e\x9f\xfb\xbd\xd3\x7f\x1d]\xb3\xf4\'xU\tTe\x84\x0ebL\xa55PV9\x91\x85\x84U\xd2\xa7g\x03\xd2;\x08\xcfB\x04\xc7\xd2\xc6\x98%"\xbf\xce5(\xc9\x0e\xfb=\xc6\xca\x11\\r\xcc\x06\x16\xd2\x02E\x9c\xa1G\xa9H\x88K\xe0Q\x07Yt\xd0\x06\xe3\'\xd3\xb3\x04\xc5\xb5!\xdd\x94\xd7\xbcK\x07a<\xe9\xa0\xb5]\xd7A\x89xZ:\x18S\x82\x0e\x16\x96V=(\x0c\xc5\xe9\xd9\x07&4\x96\xe0 j\x935P\xde\x19\x9b\x85\xa4\xf4@\x1b\x80qJ\xaa5m\xf6\xc5\x81\t\x8fy7\xc6\x92m\xaa\xd8\xe6\xb9\xe0\x1c\xd23\xa6\xaf\xd2\xd9\x06c\x84\xf7\xbe\xcb6\xeb\xb3(7Z\x98\r\xdb\x9c\xe7d\x85\xa9N\x05\xc3\xcb\xa3Z\xb7M\x15\xdb\xbcp\xda\xe5\xed\xa53\xde\x916Zsa\x9eg\x9b\xaeq\x03\xc7\x85\xa4\x1d<\xba*\xe7\x19\xe7\x16t\x87mV\x08GqSx\xf6z\xeeX\xa1\xc96!(nBpC\x8f\xda\xcb\xa8\x83\xa9:p\xe1|\xd6\xc1I#\x04\xe5\x0eh\x0b]\xb9c%\xa58W\xc6o\xe8\x805P\x93\x96\x8cC\x17\x1a\n\nw\xda\xaf\xf9\xd7\x14\xffj\xae\xad%/\x18\x0b\x94\xd5\xe0\x80{\xf1<\xffB\xcd\x1d4\xc1\x91\x7f\xa5\x96`\xf3\xb3\xc3*\xe9\xacMg\xa0\x98\xe97jSKIV\x08\t\xc5\xb6\x14\x94`\xb1\xb0.\xe1\x83\xad\xf8\xe0\x11\x8as(\x94\xd4\\\xe6\x00Z\xf4H\xd2mM\x07\xb0\xae\xc4\xd8\xdb\xcd\x18\x1b\x07\xa5 })H\re\x15\x8b;\xea\xe0\xaa\x1f\xf0,\n\x05\x02\x1bP\x81\x00\x08eD\x87\x0eF(\xda\x0e<\xe6\xfbF\rA\xa9\x16m\x08*\x84RTY\x92\x1b\x19\xc1\x15\xd5\xf0E\ri\x11l\xb2mx\x00\xc6\x83\xd2\xdd:k\xbbRM\xc9\xe2\n\xc4\xdeu5@\x97\x18\x08N\x18\xcce\xcdO,\x08\xb9\x96j\xbe\xa4\x9aD\xafh]<m\xac\'\x90w\x88\x9a\x7f\x96j@\xe6\x1d\x15\xf3,\x80\xb5\x86P\xd8K\xef\xa9\xca\x11]\\\x87y\xda\x18M\xde\xc0\x82\xdf\xf0\xb2- \x8d%R\xb2-\xda\x90\x8d\x06\x1d\x8d\xba*F9\xae9\xd5\x8f\xc4F\xa0\xb2>\xdaY0v\xabQ\xb8\xc7u\xd9\x03\x8c\x97\xe4\x18iB\xceR\x97qJ\xf8g\xd4 :\xe6\x98\xf3_\xf0\xbd\\n\x16\x93\x9aJ\x0f\x04\x80\xa6goD\x17\xccIU\x02\xab\x95\xdchO\xd2\xd9\x02&\n\n\x9a\x0b]\x92\x12\xab$\xeap\\t\xd0\x06KO\x94@\x01\x10\xccI\xd4\xadK\x07U+\n\xd3}\xb3\x04\xa0\xa4&\x02hA]D\xe8\xa2N\xc8=\xd4\xe1M\xd1\xc1b\xe7\xa7\x9cW\x18{\xc8\xeb\xc0\r\xd8.\xa8\x95%\x9fP\x07\xbd\xa1\x83\xf0n\xa57\xfb\x82\xba\xbah\x86JD\x1dNj,\xbc\xe1\xc6\x90\x0eB\xd0\x01\xd8\xffx\']\x91\x96\x10\x94+\xec\x9d\x1b\xb1\xd0\x11)\x92\xf1Jw<\xaa\x90\xa4\xa8\xc3i\xd5A*\x0fYGL\x87B\x99@`\xed\x89N\x1d\xb8(a1\x9b:\x18U!Q\x94\xee\x83\xeb%\x16>\xf9\xe1\xed\x8a\x0e\xae@\x06\xa2\x9d\'P\x05\xe0\xca\xcbN\xdaVh\x85\xd2\x1d~P\xaa`qlh\xf4\xa8j3L~\x18\x14\x1d\x9cE.\x02\x94\x9f\x08\x9f\xc5\'\xd8\xb8T\x97\x1f\x1c\x14\xc0\x12\x9bx\xa8\x12\x86\xe5~PS\xc3\xd5\x12q<\xeapVt@\x06\xc2\xbd#\xd0\xc2\xd6L:x-\xbd\xe9\xa4W\x05i\x95\xed\xa8M\xa8\xa0\xa5\xa5\xa9\x9c\xb5\xd4\x85\xf2\xa96\x7f\xadu\xe1\x04f\x01Q<a\xe8\xd9x,\x97N?\xf8\xc2\xd64\x92\xb8\r?\xe8\xd8\xec\xe2i\x96\xaf\xd4fq\x89\xf0D\xf1\x98P\x11\xfe~\xad\xf0\xe7\xb8\'\xe8F\x1el9i\xe3\x90O\xbaM\xf8\x93\xeb\xf0\x87\xb6\xbd\xab\xb8\xa3\x94&0Er\xa1\x1c\xe1 \xb6\xbc\xcez\xd3\xce\x99B7\xb0\xbe\xd7)\x88/|\\\xa4\x0e\x93\x93\x8b\xd7p[\xd2F\'\xdb\xdeUj\xeep\x1e\xc8\xf2> \x10\xd1W\x9c|\xac~\x9em\xc3ZC\xc8_W\xf0C\x99B\xb5\xb0sua*\xbe_h\x85q\x1b\xd4\\\xfa\xc2n\xb9\xaf\xd4\\@Y5\xc6\xac\xd96,\xb6\x19\xe4\x8b\x82\xaaXHM\xa4\x16\xf9N\xe6j\x7fn\xdby\xadM0\x9a\x10\x1e\t\xb4"\x84\x01$\r\xb6\xab.4\x92\xc3\x1dX\x8d\xd5T\xaa\x10\x83X\x9bD\xad\x96\x80\x0f?\xe4\xe4y\x1d;p\x9e\xd74\x04a\x85\x95\xce\xa1\xb1\x9a\xe0y\xb6]\xd4\x9c\xb4^Z\xa2\xa1\xc8\x06i7\xec\xf5Vw\xc5\xcd\xa8Ro\xc8e6\xeb\xad\xf6!\xa9t%*\xd56+\xf5Z\xdc.*\xe5G"h\xc8\xeb\xa6N\x17\x06]\xaa\xec\xf3l\x1bU,\xc1\xaeJI&\x04vH\xea-\x0eg\xf3\xaeq\xd1\x982(!C\xe8\xb2\xadT\x96-<\x1f\xb9n\xc9I\x90%\'e\xb2\xed\xa8b\x89\xf6\xaa\x80 f\x08\x8d\x8e`\rh\xbf\xd5\xb6AdO\x85\xd2\x85\x11\xb8\x0c\x80eB\xc1\x94\x10\xfa\x995{Y\xfc\xe3\x85N\x03\xc4~\xb4\x1d\xc8\xf3 \x05tr1\xe4\xe0\xf5\xba\x02\xd9\xcd:\x07\x87\x95N/\xa1\xba\xaad\x04Ra\xe2\xe0*q\xf0\xe3j\x9b\x90F\xe6\xba@ndi\xbc\xc2\xb9\x04\xdcN\xba\xfaf\xa56d\x1a\r\xc3\x1e\xe1vE\x15\xdfK\xbbs\x8f\x93\xba\x87\xc30S\xd36\xdaPt\r\x86O\xc9gP\xde\xe3H\xc2\x13wAK\x10\xf4\x0b\xdf\xaa7(\xc8\xab=\xef\x1c\x04\x10\xa3\xc8\xdd\x9ao\x8c|\x0e*\xbf\xd1\xb5\xbe$\'\x18\x11F\xc2\x9a\x8fO\xb3m\xa8\r6\x14\x8a\x06\x96\x17\xd4\x0b*\xc3\xbd\xdc\xe5\x9f\xb7u\x0f\x10\xbc\xf4\xc1@\xc9-e\x8d\xcc\x9dg\xdb\x1e\x83\xba\x07\xce\xc9e\xf0\xf4\xce\x96)\xc0;\xe9\xe0\xd9c\xc5uIe$ui\x00\x8e\xf7L\x1aJa\xe0\\e\xa13\x95\x0bN9\xbfI\xe1@\xfa:\xd2\xd7\xeb\n(\xc5\x87\x08b\xd7\xdc|VRH\x18\xe4\xc2\xd4f\x05XO\xb7\x18\nsY\xedr\xd1\xa8\x8e\xa4\x0e=\xe4i\xf2Bwe\xeb,\xf2_+v\xedqY\xf5\xc0\x89\x9d(\x18\x8eZ\x8a\x08\xa6\x05\xee\xedsnP\x06\xef\x86\xa7\xe1\xc2\x95\xa5+\xd3\xe7\xdc\xab_#,d\xf2\xa2\xd9\xddl\x1eNQ\x01\x9cNg\xecg\xa6\x17\xe3//Ng/\x19k\xa6\xb7\ts\xd1\xb0\xf0Z3\x99\xc4W-f\xf2m\xb3l\xf2\x89h\x0b\x0e\xc6\x8f\xcd\xbcyh\x97\xed|\xc1\xe6\xed\xddx\xda\xde\xb2\xa7\xc5x\xfa%\xc7\x0b\x17\x17\xcby3\x8eW\xe3\xa8\xeb\xc9\x05BB\x0eh\xbd\xd4MqO\xd5\x95\xe6`\x9c\x0f\xc2W\x06\xe1\xa0\xc1\xf8\xcb=n\xc2n\xc7ww\xed\xbc\x9d~n\xd9c\xb8\xca\x8f#\x99\xd8c\xec\xb6m\x1f\xc3\x0b\xf7\xb3I\x1b\n\r\xd9(\xae\x8a}4\xe8\xa1a\x93\xf6\xbf\xed$\xd9\x83n\xbbJ\xbe\x8d\xa9\xcec\x04BC\r3d\x18*\xc2\xb8Y\xfd\x1eDh\xf4CII\x92\x01\x10\x03U\xc1\x93\xb4\x8b\xef\xe9H\xde\xbb$\x15\x86\xe8J\xadH\xc6\xbb\x12\x94\x14\xde\xe7!KvK\x86~u\xa5\xab$\xf6|\x15\xb3\xc5\x1aH\r9\xc0_\xa7\xa4@IS%\x01<\xe4{-\x95~\x0f\xa0\xdd)\x19\xec\x84*i\x80\xcbd_ha\xf1nXtK\n\xec\x1eW\xb6\xfa\x16G\x05\x9f\xe1=\xff\x0c\x80\xdf)\x89%z\xe5V\xb5M\x1eRB\xfat\x13\xb6M\xdb(\xe9\xabd\xe8|\te\x80\xa7Z\xb2[<$ d\x02\xafg*\xd0\xe9\x9b\x01m\xb3\xaf\xe5.IQ=\x14\xef\xd0\x83oC\x8b\x0ev\xea-\x99\x10\xae\xfb\xae\xe2\xc4\x933AkHcm\xd2:\xf0\xc5]\x92\xaajkD\x8ag\xb8l\x8b\xdaK\xb9KR\xd7\xa8Hl\x0f\xfb1\x87\xd2\x99[s(\xb0\xdc\xab8\xa4\x8b|)hm\xb2?y\x08]\xabvIB\x91D\xa6g\xd2\xf5\xa1\x90y\xa4\xdf)i\xabo\xc37m\xd1\xc7\xd9C1J\xdb%]\xadl\xe7U\xaa\xcft6X\x90\xbb$}\x91Dl\xb7)\xe3\xa5Mgo\xab\xec\xc0\xfe\xaf$_\xc1\x04\x93\xea\xd3\xb8\xa4\xad\xd8\x9aC*@\x1bc\x01\xdcn\xee[DkD\xd9\x87\xf4\xfd\xe3\x1f\xedd\xf6\x8d}k\x16\xac\xb9\xbdM\xdf\xa3\x8e\xe2waY\x80\xe4"\x96\xaf@y\x07\x8e\x07\x18_Cq\xe4\xdchV\xc2\xf0\xb4\xcf\xf4u\xb3\x1d\xc2\xc3\x87?\xe07\xdb\x85\xc7\x01&\xf7:\xc0\x98\xe4\xce\xdbf\xca\xde\xdf\x8f\xef\x96iH\xdcc\xe7\xcd\xf7\xbc\x10\xe8\x91\x0bF\xd2\xcb\xaf^\xbdb7\xcd\x1fO\x93f\xce\x86\xe3\xc52\xa83\xbbc\xd7Q\xbf\x87v\xbadg+^\xc3\xb7\xabc>\x05K\x0f\xb3\xe9+\xcb_\x96\xc5e\xb4\xfa\xed\xfa\x13Z\x1c\x97qT(/\xbf\x1d\x8dNqQ\x04\x92IkQ\xcfO\x0fM\xfe2\x18\xb5]\xfb$Xw\x98,+\x87\xb6w\x93\xf6s\xd0p\x91\x95\x8a\x01\xe8\xfa8*\x17\x82H\x1f^\xd6\xa0\x1c\x86@\x14\xef\x07\xbf\x1e\xfe\xe8\xd9\xcb\xe0\xfe\xc3\xdc\xa7\xd2R\xfa\xe6:}o\xfdB\xbfL\x8e\xfd?\x1fi\xe5\xe1'
p280
sg23
(lp281
I34
asg25
Nsg27
Nsg28
VShelXL
p282
sg30
Nsg31
S'f8f31c43f9018490c22e80b4601574ff'
p283
sg33
I32
sg34
VLeast Squares
p284
sg35
F0.048399999999999999
sbag1
(g12
g3
NtRp285
(dp286
g15
I00
sg6
I35
sg7
S'53381839ffebed8c69fc710998357633'
p287
sg16
g17
sg21
S'x\xda\x8dYkO[I\x12\xfdn\xc9\xff\xa15\x9a\xd5&\n8]\xfd\xee\xd52\x12\xc3@\xcc\x040\x10v7\x13\x8d\x14\xdd\x84K\xb0bl\xc66\x9b\xec\xbf\x9f\xeaGu{\xeck/y\x88K\xfbV\xf7\xa9\xd7\xa9\xaav\xbf\xc7\xf0\xcf\xb2}x\xfch\x06\xf3v\xc1>\xcf\xdbf\xd9\xde\xb2O\xffc\xef\x86\xc7g\xef\xcf\xf6\x05\x07\xf5\xda\xf6{\xfd\xde\xcd\xe9\xcdY~\xf7c\x13\xdf\x1eO\xd9\xa5x\x01/\xe9\x7f\xbfw}|\xceF\x93[\xb6\xf2\xee\x96\xb7\xe2\xf67l1\x9b<-\xc7\xb3\xe9\x96\xb7\xae\x81\xf1\x01\x08\xb7\xc7\xae\xbf\xb5\xcdW\xfc\x85K\xb1\xc7\x0e\'\x8f\xf7M\xf8\x85\xab=6\x9a\x8f\xdb\xe9\xb2\x89\xbb4\x01\xd4\xe3\xd32I\x9fL\x9a\xcf_\xd9wv\xc0\xf6\xf9@Y\xc7^\xa0\x8c\xd4\x8a\xbddw\xf3\xd9\x03\xbbl\xe6\x8b\xd9t\xf1w\xf6\xc7\xd3l\x196Yd\xb9\xd9\xfc\xe1i\xd2\xb0\xbb\xd9\xd3\xb4\xda\xe2\xe6\x1f\xec\x08\x1c\x1b\xf9~\xef\xe8\xf8\xec\x0c\xb7\xb2\xc0\xaddv`\xadan`\xbc\x97L\x98\x81\x03o\x98\xe7\xe9_\xbf\xf7\xe1\xf8\xfa\x9ai\x19\xd1\xf2\xfcC\xc5\x1f\x80\xca\x85\xbf\xfd\xde\xd9\xe1\xcd\r\xdb\x87~\xef\xddo\xe7\xe7\xf8\x99\xde\x7f\xbf\xb7\xff\xdb\x1e>\xbc\xfa\x90\x17q%\xfc\x1a\x17\xf7?\xd47_\xc5u|9.\x9e\x1c\x1e\xb1#6d\xa3~\xef_\x17\xa77\xcc8\xe6\x1cSx\x04\xc3S\x06\xef\x06L\xf5{\x97g\x87\x17\x8c\t\\\xfcyt\xf1\x0b\xfbq\xd8\xefM\xc6\x8be\xf8\xe8\xee\xa1yd\xa2\xdf;<\xba9L\xb6\xf8\xe7l\xd2~\x17\x83\xf6\xfbr\xde,~\xcak\xc3\xaf\x93w\xf3\xcf\xec\x87\xbf\r~\xff=G\xcf\xfd\xd7\xc9\x0f\xf4\xf1\xeb5\x19<\xfb?o\x867!\xd6Po\xeb\r\xe7\xe9Y9\xd0\x1cq\x9c\xfc\xfb\xf0\x9a\xa5?\xc1\xaaR \x84\x11\x1a\x881\x99\xd6\x8c\xb4\xd2\xd9,\x04V\x8a\xfc\xac\x8d\xf0>n\x06\x10\x0cK\x1bc\x94@\x16\xe5\xcaH\xc9\x0e\xfa=\xc6\xca\x11\\p\x8c\x06\x16\xc2\x02E\\y\x14\x92\xe4\xb90\t\x83(\x18\x14BU\xf9\\a$\x97\x86\xb0I/}\x17\x06\xd0\x9e0(\x94\\\xc3 A\xf8r0\x97\xe5`(p\xbc1\xe8\x8a\x93\xd3\xf7\x0c\x14\xa6\xe00\xa2\x11\xe9E\xe9\x9d4\x19\x81\x10\xdeE}\x02\x1a\xed\xa4\x90kh\xf6a\xa0\xc3c\xde\x8d\x85\x98\x1b\x85h$\xdd<\x074Yz\xc6\xf0\x95*\xef\xac\xb5\xe0\\w\xe9f}>\x90k\x05fC7g\x8bnZ\x18\xd2\xcd(W\x1f\xe5\x9an\xb2\xe8\xe6\x01m\x9aO\x12N; 4\n\x81\xe9\xe7\xe9\xa6\xaa\xdf\x8cC\xa3\xd2\x0e\xde\xeb\xbc\xb3\xe5\xdc\x1a\xd9\xa1\x9b\x05P\xe47\xe96c\xc7B\xd1\r C\xc6\xa7d\xa7\xf0\xa8|\x8a\x1d]1p\xf0<o\xea\x84\x06z6FY\xd3e_+(\xc4\xb9\xd4^\xacc\xc0\x1c\xd0%v\x80\xde\xc4W\x81\x1e\x9dVk\xf6\xd5\xc5\xbe\n\xe3Xf!\xab\xad\xe1Y\xca8\xc37\xb2i\x8b}M\x8d\x1dT\xc1\x92}\x85\x12&\xeb\xa6\x1dfIg\xec8\xe5\x8b\x9a\x1e6t\x13\x82\xa2\x04\x84.y\x01%/\xc0:\x191\xd8\xca\x0f\x1e\xb8\xc9\x1aI\xa1\xb8\xc8\xebVj\xe9\xa0\x03\x83\xb1\x8e\x0eQ\xde\xf2\r\x1fc\x16\x95\x84\xf4\x96L\x8d\xa1TL\r6bp\xd5\x0eR\x0bO\xfe\xc6MA\x93\x8fA\xea.~\xd0@N\xe0\xc6o\xc6\x99\xc4\xc8\xa7\xd3\x94"\x0c \xa5\xcc\x8f\x82k\x19\xc9\x15a\xf8\x02CX\xa5L~\x06i\x14%\x8fE\xca\xeb\x0e54\x18\x99\xc2b\xe4\xaf\xc10\x8ah\x069\xc2\xd1\x9bb\x95*\xedz*\xfb\x12jh\x11A\xc9\x87\x96V\x14(\x16\x9cLd\xba+\xd4\x0c\xa9wX\xd4\xb3\xc6X\xe2:a\xbc$++\xc3\x8d\xee\xaa\x04J\x13\x0b\x83\xe4f#\x93\xa4\xa5xE\x91\xa2i\xac\xd1\xa4\xb4\xf1Q\xa9\xab\xa2\x94C\xee\xaf\xdc\xeb\x1c=+g\x95\x16[\x95\xc2=\xae\xcb\x1e\x06\xb3\x9aH\x1f\xa3\xdcRJ(\xa4;i\x9f\x91\x83h\x98#\xce\x7f\xc6\xf7r\xbaY\x0cjIe\x11\x8c\xa544^CW\n\x08i*\xcd\x89M\x9a+%\x05\x83\xdd@a<U\x12\x83\x0b\x151\x1c\x15\x0cJ+Nq\x81\x8e2\x94\x92F 6\xd1E\x05\xaa`\x90\xcelP\x814\xb2x\x04\x1c/\x15\xbb\x92\x1fX\x88\x18~)\x18\xac@R\xce\x18\xa5\xd6\xb9` \x06\xae\xb3\xd3\xd6\xedP\xe2)0\xd3F)\x03\xbfB\x05PYW\x15\xd6\xe5\x81\n\x10\xc3q\xf5\x05\x16\x19M\x85\x1a\xado\x88`\xd1\x8b\xcevb(\x87H\xcc\xfb\r_`\xe1+\xca\x8b\xda\xb9\xc8\xc2L\xe8\xcb\x88\xe1\xa4b\x10\xd2S<`8H\xa0\x06\x01M\xe6D\'\x86U\xb7\xc0&%JW\xed *\x9c\xe2\x16\xb4T\xc4\xf0f\x05\x83\xe36\x076\xb2\x9d\xb7\xa5\xec\xa1\xa9;[\xa6P\x0f\x08\x032\xf4:\x06\xa9\xea\xc1\xdc\xd7\xc7\x95b\xa8#\x86a\xc1\x80a\xec\x88\xb6\x14\x82\xd0\xc5\x0e^\x99.\x0c\xc2Q\xd8b\x99\x85\xcd\x98\xd4\xae\xf8B\x95\x06\x0f\xa5T\x8d\xc9d\x87\xd3\x82\x01;\x10 \x16\x14\xc6)\xc7\xa9l)\xc9;\xf3\xc2\xba\xfa(6ZGa\x8c(\xa5\xa14\n\xe8\xa2b\x12\xe9\x93\x1d~\xady\xe1\xa0\xf4\xa3\xe0AS\xfcj\x0f\xa2\xdb\x0e\xbetk\x8a\xeb\xcd\xf6U\xd5F\xd5\xf2\x1a\x9e\xb6f\xac\xa7\xba\xc0@F\xfa\xfb\xb5\xd2\x9f\x03\xceK\x95\x02C\xe1\xaf\x1d\xd7\xba\xa3\x05\x11\xeb\xf4\x87\xba\xbd\xad\xbc#\xa5\xa2\x96\xd5i$\rM\x9c\xe8\xb2!\xd7\x8b\x82\xab\xe5?xn\xbd\x05\xf1\xbc\xf4u\xa9\xa6\xe7.\xbd\x9a\xdaQk\xceT\xd2\xedmm\xcd\x1d\xce\x03\x19\x81\xd7:\xe5n\xd4\r\xe4\x06\x03m\xd1\xed\xac\xe6\x106\x1d\xa64\xf7\\\x16\xbf\t\xab;s\x08\xdf\'\xf08\x0cl\x14<\xcc0jT\xb9\x87\xea,SV\xb1I^\xd3\xed\xac\xe8\xa6\xb1_$\xdb\x18\x10\x8a\x8eR\xde\x08m\x9f\xa7\xdby\xcdM\xa3\x15\xf1\x126\xd0\x92\x18\x06\xfbFe\xbbz\x15\xa5J3\x11\xbb\xc8u\xbf\xa5lJ\x81\xa8JxBI&\xcc\xe8\xf5\x98<\xafc\x07\xce\xf3T\xbd\xd0\x1c\x9ez\x15\x1cU\xbc~\xa6\xdf.jLZ/\x88\xefp\xe4\xcd;\xa0\x05qxU]\xf5X\x97\xa9\x8b\x1b\xbe\xd9\x92J_&.\x81u\xad\x14\x9f\xaa\x9b\x15\xeb1yQ[~\xa3J\xc5r\xda\nI\xd1\x85&\x95\xcf\xd4mT\xb9\x04\xeb\x83\x03\xf2[\xad\x90\x98\xd5\xb6s\x14\xd6\x1a*\x97\x88MN\xf5\x955\xac\xa8D\xaa\xca8c\x04\x8d3L$\xdd\x0e+\x97(/y\x9d\xb4K\t1V\x1b\xb5]\xb7a\xec\x9eJK\xe7W\x07@\'<\xf5\xa9\x88B<\xcf>\x97\xc5>\x1e\xb0\x8d\xa3\xf0\xd3\xda\x90\xbb\x8c\x00\x93\x9a\xed\x8d\x1e\x1c\x8a\x02\xa1SZ\xef\xc1\x8d,\r\x98\xac|o\xa1\xb6\xe3\xe1\xba"\xf5\xe02\xf5\xe0GU7\x1c\xa3\xa8`coT\xda\x1d\x9cK\xec\x8e\x1e|\x18\xbb\xaa\x92\x1bB\xa8L\x84\x98%@\xed*\xda>G\xf9\xb6=\x8e\xeb\x1e\xce\x9b\xd2\xb9i\xa5\xa9\x86iO\xb75\xff\xa7\xe5=\x8aMx\xca\x1d\xd4D\xca2v"_+bY\x8f\x01\xa0:\x07\x01\x9as\xb9U|\xa3\xb7\xc0.\xbe\xf4yJV\xa2\x07\xa2\x7f@\xc6]\xb3\xf1I\xd6\r\xd18T\x8e\x13G\xa2\x97\xe9\xd9h\xb1\xe3\xcab\x18\xbb%\xda\xc3\xd4\x83\xb5Bb$\x1b\xa3\xe9\xd5\xce\xb1bX\xf7\xc0\x01\x91j\x0f\x0e\x95\xde\x13\xebx\xeb9<{\xac\xb8.\xa1\x0c\xe8y\xea\x03\x10\x87Q\x85\x020\xae\xbbC\xd9ST\xe2\xf1\x1b\x14mD\xa9N\x94Y1\xbfK%\n\xb7{kf>-!\x84q\x07*\x9f\x84]C.9a\xce\xc7:\xbd\xd3\xcc\xa3:\x92:\x9c\x104M^\x82\x93\x89\xacA\x86u\xbb\xf6\xb8\xac8\xb8-\xdd2\x96\n\x1c\x01i\x0f\x00\xa7\x9ea\xe6\xe1\xdb\xb3\x93p\xe1\xca\xd2\x95\xe9s\xee\xd5\xaf\x916s\xf3\xa2\xd8\xddl\x1eN\xc1DT\xecd\xc6~bj1\xfe\xf2\xe2d\xf6\x92\xb1fz\x9b8\xd7\xdb\xf8Z3\x99\xc4W-r\xe4m\xb3l\xf2\x89\xa8\x8bV\xec\xb1\x997\x0f\xed\xb2\x9d/\xd8\xbc\xbd\x1bO\xdb[\xf6\xb4\x18O\xbfd\x7f\xe1\xe2b9o\xc6\xf1j\x1c\xb1\x1e_ %d\x87\xd6K\xdd|\xad\xab\xe8YYD\x15\xbe2\x08\x07\r\xc7_\xeeq\x13v;\xbe\xbbk\xe7\xed\xf4s\xcb\x1e\xc3U~\x0cJ\xbf\xc7\xd8m\xdb>\x86\x17\xeeg\x936$\x1aR\x19\xae\xc2>*\xf4\xd0\xb0I\xfb\xdfv\x92\xf4A\xb3]\xa5\x10\x8e\xa1\xce}h\xe5CA\rMU\x18*\xc2\xcfj\xf7 B\xa3\x1fJ\n\x92\x0c\x84\x18R\x1dO\x8a\x8d8\xe2\x15aH\xe9\x92\x94\xe8\xa2+\xb9")\xc3X\x172!\xf0u\x1c\xb2\xa0[R`\xff}\xa5\xaa$\x9a\x04b\xb4XmRA\x0e\xcdN\xa7$N\xb4W\xbaJ\x1a\x13,\x1b\xef\xb5D\xfa\xddm\xd13\\\xe9_\x99*\xa9\r\x17I?\xa5\xf2\xdd\xf0\x16\xb4\x80\x1d\xdf\x95\xad\xb6\xc5fLP\xc3\x99h^l\x93\xc4\x14\xbdr\xabh\xa5H\xd9)\x93mU\x18x\xb7J\xfa*\xc9U\xf2\xa3\x10\xc9B\xd6\xd8m\x92&D\x02\xafg\xc6\x86?|3\xa0L\xb6\xb5\xd8%\t\xd5B\xdaB\xb6\xadOz\x06v\xe9\x94\x0c\xfe\x8cU4GB\xbc\x92\x0bc\xad\xf1\xf9>\xc7\xec\x92\x94\x15\xad\x86\x88R\xc6\x1b\xc2\x80^\x88]\x92\xaaz%\xdc\x18\xed\xc7\x18\xb2\xd9\xd6[b\x08B\xdcF\x92\x83|)\x98"\x1d\xe2\r|h\x8d\xb6FB\x944ER\x99\x84\xd6r\x10y\xa4W\xbb$m\xb5\xadL~\xc4:\xe1\xb2\x97vJ\xba\x9a\xd9\xce\xe7\xfc\x04Hh\xcd6\x0b\xc9 \xe9\x8b\xa4p\xe0R\xc4\x0b\x9b\xfd\xebwH\n^%\xe3\x8d_\xfcV@T\xbfn\x93\x0c\x14\x18\xc8\xed\xe6\xbeE\xb6F\x96}H\xdf?~j\'\xb3o\xec[\xb3`\xcd\xedm\xfa\x1eu\x14\xbf\x0b\xcb\x02$\x17\xb9|\x85\xca;x<\xd0\xf8\x1a\x8b\x833\xa8V\xe2\xf0\xb4\xcf\xf4u\xb3\x9d\xc2\xc3\x87\x7f\xe1o\xb6\x8b\x8f\x03M\xeeu\x901\xc9\x9d\xb7\xcd\x94\xbd\xbb\x1f\xdf-S\xc1\xdec\xe7\xcd\xf7\xbc\x10bR\xf8A\xb5\xcb\xabW\xaf\xd8M\xf3\xe9i\xd2\xcc\xd9\xd9x\xb1\x0cpfw\xec:\xe2{h\xa7Kv\xbab5|\xbb\x1a\xe6c\xd0\xf4 \xab\xbe\xb2\xfceYLF\xab\xdf\xae?\xa2\xc6q\x19[\x85\xf2\xf2\x9b\xd1\xe8\x04\x17a\x90\xee\xc7\xe3Z\xc4\xf9\xf1\xa1\xc9_\x06#\xda\xb5O\x82v\x07I\xb3rh{7i?\x07\x84\x8b\x0c*:\xa0\xeb\xe3\x08.8\x91>\xbc\xacN9\x08\x8e(\xd6\x0fv=\xf8\xabe/\x83\xf9\x0fr\x9dJK\xe9\x9b\xeb\xf4\xbd\xf5\x0b\xf52\x19\xf6O3M\xe5\xf0'
p288
sg23
(lp289
I35
asg25
Nsg27
Nsg28
VShelXL
p290
sg30
Nsg31
S'f8f31c43f9018490c22e80b4601574ff'
p291
sg33
I33
sg34
VLeast Squares
p292
sg35
F0.048399999999999999
sbag1
(g12
g3
NtRp293
(dp294
g15
I00
sg6
I36
sg7
S'b7aa40e65b9ab1866c4d8ff2efcd627c'
p295
sg16
g17
sg21
S'x\xda\x8dYko[\xc9\r\xfd.@\xffa\xb0h\xd1\x04\xb1\x9c\xe1\x0c\xe7U\xd4\x0bx\x1d;\xf2F\xb6l\xc7m\xb3\xc1\x02\xc1\xdd\xf8:\x16"K\xae$7\xe9\xbf/\xe7\xadHW^\xe7\x01\x8fG\x973\xe4!yH^\xf5{\x8c\xfe\xac\xda\xfb\x87Oz\x7f\xd1.\xd9\xe7E\xdb\xac\xda\x1b\xf6\xc7\xff\xd8\xfb\xe1\xf1\xe8\xc3h 8\xe0k\xd3\xef\xf5{\xd7\xa7\xd7\xa3\xf4\xec\xa7&<=\x99\xb1\x0b\xf1\x02^\xe6\xff\xfd\xde\xd5\xf1\x19\x1bOo\xd8\xda\xb3;\x9e\n\xc7_\xb3\xe5|\xfa\xb8\x9a\xccg;\x9e\xba\x02\xc6\xf7A\xd8=v\xf5\xadm\xbe\xd2/\\\x8a=v8}\xb8k\xfc/\x1c\xf7\xd8x1ig\xab&\x9c\xd2x\xa5\x1e\x1eWQ\xfad\xda|\xfe\xca\xbe\xb3\x036\xe0\xfbh,{A2R!{\xc9n\x17\xf3{v\xd1,\x96\xf3\xd9\xf2o\xec?\x8f\xf3\x95?d\x99\xe4\xe6\x8b\xfb\xc7i\xc3n\xe7\x8f\xb3\x8a\xc5\xf5\xdf\xd9\x11X6v\xfd\xde\xd1\xf1hDG\x19\xe0F2\xb3o\x8cfv_;\'\x99\xd0\xfb\x16\x9cf\x8e\xc7\x7f\xfd\xde\xc7\xe3\xab+\xa6d\xd0\x96\xa7\x1f\x18~\x00\x19\xe7\xff\xf6{\xa3\xc3\xebk6\x80~\xef\xfdogg\xf4\x99\x1a|\xd8\x1b\xfc\xb6G\x8bW\x1f\xd3&\xed\xf8_\xc3\xe6\xe0c}\xf2U\xd8\xa7\x87\xc3\xe6\xc9\xe1\x11;bC6\xee\xf7\xfey~z\xcd\xb4e\xd62\xa4+\x18\xdd\xb2\xff~\x9fa\xbfw1:<gL\xd0\xe6/\xe3\xf37\xec/\xc3~o:Y\xae\xfcG\xb7\xf7\xcd\x03\x13\xfd\xde\xe1\xd1\xf5a\xc4\xe2\x1f\xf3i\xfb]\xec\xb7\xdfW\x8bf\xf9s\xda\x1b~\x9d\xbe_|f?\xfdu\xff\xf7\xdfS\xf4\xdc}\x9d\xfe\x94?~\xbd!Cw\xff\xfb\xed\xf0\xda\xc7\x1a\xd9m\x1cr\x1e\xd7h\x90\xd6\xfd\xde\xc9\xbf\x0e\xafX\xfc\xe3Q\x95\x92\xf6\xc6\x04\x10c2\xeeii\xaa\x10\x18)t\\+-\x9c\x0b\xfb\x00\x1e\xd8\xfc\x0cE\t\xa8\xb4D--;\xe8\xf7\x18+Wp\xc1\x8d\xa1\xd5 x#\x1c\x10\x96Bfy.\xb4\x0e:\x88\xa2\x03*\xce\x15\xc4\xb5\xd0\x92K\xc8\xbaI\'M\x97\x0e\xa0L\xd6\x81\x847u\x90 \x8a\x0e\x82C\xb9\x18t\xdeu\x9ab\xed\xf0\xe4\xf4\x03\x03\xa4\x14\x1c\x06mD|P:\x0bh\x936\x92\x83J\xb7je\xa5\x10\x1b\xda\x0c`_\xf9e:\x8d\xb1\x88\xaf,\xb69\x0e\xdc\xa6\x93)|%&\xc5\x95"\xcdl\x97m\x96g\xdb\x14\n\xb9e\x9bU.[\xa1\xca\x93\\c\xc1Wk\xb1a\x9b,\xb69\x10\xca&\xf7\t\xab\xa4Hv\xd2M\xe8\xcc\xf3l\xc3\xea7m\xb9\xcc\xf6 %i:\xcdpn\xb4\xee\xb0\x8d\xd2\xdaf\xbfI\x8b[\xb1c\x84\xca\xb6\xd5\'\x01\xb8\xccKt\x18tPU\x07\x0e\x0e\xd2\xda\n\xc5\x9dK\xde\xd2h\xb4\xeb\xd2Ad\xa3\xb9TNl\xea@9P\xa2D\x80\xcb\xa0JU\xc2\xc8*\xbd\x81\xaf*\xf8"Gk\xd2MF\x19-r\xecX\x9d4\xfbs|u\x8d\x1d2\xc1\xa6{\x95@\xa1\xf3\xdaR\x96@g\xec\xa0.fZ\xb7e\x9b\x90"#)\xaaA\x10\xe2\xd0[\x0c\xc6\x98\xa0\x83\xa9\xfc\xe0\x88\x8a1e\x86 \xb4\xd3\x05F*i\xbbt\xd0\xc6\xe5%\x85\xd4VnR\xfc\xc9\x92\x90\xae\xb8\x1bMQG\x82\r:\xd8\x8a\x83T\xde\x9a\x880\x1d\x9a\tHk\x90Zu\xe8\xa0\x88\xe8\xb2:\xce\xee\xca\xa1X\xe60\xbb\x9bd0-\x05\xa5^ WR\xc3\x155\x04qjV\x93.F(\xe1n(&\xbaB\x8d\xb82Ca`+\xd4(B\x8b;\xb8\xc5\x0c\xd0:U\x1a\xdc\x085WBM8\tX\x91F\x94\x99\xe4m"\xf1\xa7BMg\xf3\x0e\x8by\x94\xb2\xc6\x98\xcc\xc2\x84\xb9\xcdYN\x9av1\x15*\xcd3\x1a\x1c\xb7Y\xd8T\x9fr[l\nT\x9b\x8c\xd6\x18\x8c\xba,F\x11\x9f\xa8,%\x84QE\x07k\x04\xf2\x9dF\xd1\x19W\xe5\x0cMY\xed\x12\x9aBI\x95\x03\x1d\x95q\xea9\xfcM\xc0\x1cq\xfe\x0b=\x97\xd2\xcdPP\xcb\\\x16Ag:W\xda)\xde\x05\x8c\xa0\xe0(4\x07[i(\xac\xa9\xbc\xa2Ea<\xc4\x82\x91\x90A\x87\xa3\xa2\x03*,e\x91\x1cE\xaeJ\xc6\n\xe2\xfb\xce2\x82E\x07i\x8986\x9dC\xe1[\xf2\xdf\x94\x8a\xc2+\xf9\x81\x11A\x877E\x07#\x88\x8aS\xfa\x13\xac\xa8\xd3Zs\xa5\xe3e\x9b8\x98\x0c\x95g&\xb3\xa9\x03\xb85*\x00,\xac\x8b\xa6\xe2\xc0\x83\x0e\xc7\xd5\x17\x04y.\xce\xc4\xc9\xa0KqN\xddF\x87\x0e\xd9PIy\xbf\xe5\x0b\x94\xc5b.\xea2\xa03\x88\x1eRA\x87\x93\xaa\x83\x90.S"\x85\x03u\x1byM\xb9\xd7\xc5\x03\x94M\xb6\xba\x05\xb6)\x11E\xc5\xa1\\\xcc\xc1\xd5&&\xe2\xf0vM\x07[\xda\nb;g\n%\x12\xd4\x9d-\x93p\x05\x07\xb4\xdbm\x9b\x0c\xfc\x91.\xaeK\xaej1\x8c8\x0c\x8b\x0e\xd6X\x9bc\x00I\t]pp\xd8\x19\x93\x14\xf8\x85\x0f)\x94\xb6b2\x96\x86X\x0fT\r\r\xbb\x16\x93:\xe8pZt\xa0\x0e\x04rQ\x13\xda\xa6{}\xd9B\xd9\x99\x9b\xc4J\xae,\xc5vnj]|\x81\xa2\x04\xa2P\xb6\xc4\x83\x8b8\xfcZ\xf3\xc2\x02\xe4\x82B\xcd\x88B\x95c\x95\xfaP\xd9\x85\x83\xc3\xd2Bs\xbdU\x17$5c\xf96\xc3kL\xda\x9a\xb1\xcef\xc2\x02\x19\xe8\xef\xd7J\x7f\x16J\x91\x06\t:G\x86\xb2T\xd4:Z<\xb1I\x7fd\xdb\xbb\xca;T\x14\xb3mT\xe4\xfc\x88\x978\xd1\x1a\xd3\x15\xebh\x9d,\xed\xc6v\xbe\xd1\xc7\xae\xb4 N\xd4\xe0\xaa\x19`U\xd6\x06\xa3m\xefjkni\xc2I\xf2N\xa9\x88S\xb0-G\xdf\x9f\xdb6\xaa9D\xd1R\xf2Xy\xd8sn\x19\xd5\x99\xc7\xa8K\xec\xd00\xb0\x9d\xc7\x0e\x8a\x87\\m\xcdAgg\x93\x036m\x1b\x15\xdb\x14\xf5\x8b\xb9\xd1\xd5@$\x983\xcbi\xa1\xf0y\xb6\x9d\xd5\xdc\xd4T0\xd2\xbd\xbe\x81\xce\x9d\x82\xf7\xa0\xe9j\x99\x10\xf3\xe4\xe7\xdb\xa3\xed\xb6XV&\xe0\xaa\xd6\xac\xca\xe0\x08b#&\xcf\xea\xd8A\x8d\x7fn\xda\x08\x8e\xcaVH\xd9\xf4\xcc\x98<\xaf1i\x9c\xc8\xdcgh\x92\xcb\xf1I\xe3\x8cA\xd1\xd5\x0e\xcaR\xec4\xdfnI\x91\xe7\x01\xc2Wn]{\x96\x12\x93F\x98\r\xbf\x9d\xd7\x96_\x13r<g\x08\xb5)9\xba\x08Ri\x9fg\xdb\xb8r\t\xd5\x87\xd2U\x018W\x06\x08\x9a\xcd\xbb\xf8\x8c\xe6HS\xed\xd8\xe2\xb3Z\x19\xc8\n\xc9k\xafQ"\x95\xe6\xfc\xac\x8d\x88\xb6\x1dV.A\'L\x9d\xb4%\xe4l1J\xe3\xee|\x1b\x86\xee\xa9\xb4t\xd6eV\xa6\x01\xd0\xe63|Ht\xb5t]\xf8\\\x14|\x1c`\x1c`\x07\xc1\xf6\xb5>\x08\xc8\x90\xce\x1e\x1c\xb0\xa6\xef\xd6\xc8\xa9\xe3 \x15\x99]\x94\xb6\xcc\xe4\xde\x9e\xdaqU^\x15\xc8\xd8\x83\x1fU\xdb(O3\x89\x01\x08\x9b;\x17\x9aK\x92\x9d\xbb\xda\xd57k\xb9A=H>\x83S\xd1\xb2\x15{e\x9f:\xe3\xb8\x9ea\xa9-\xca\xce%\x92\xc9Q\xa3hF\xb0\xfc\x19-\xefQh\xc2\xe38G\x96\xc8\xf2J\x88\x8e\x12\xd9{\xbe\xaf\x06\xd99\x08\x14\x8c\r\xcd\xcf\x9b\x18\xdb\x1fj\xaa\xdd~\x1d\x03J\xc2\x06\xc6\'\xc96\xd2\xc6:\xea\xb72GB\x19\x1f\x94VR?\x89\xcf\xdbz\x86\xa6a#\xcb\xd1\x10\xa7r|\x93w\x8dy\xea\x8ca=\xc3\xabY\x86b\x02\xa2t\xa4\xd4\x8f\xc3\xb3\xc7\x8a\xab\x12\xca@\x9e\xcfUB\x08,\r\xb9A\x1f\xd7\x9d\xa1\x9cc\x83\xca\x0bl\x95\x1f-\xeaX\x01\x15f]B\x99\x18\x84o\xc0|ZB\x08\x90JF.\xb3\xe0\xbb\xc8<\xe7\x83x\x1a\xa2q\x1dI-\xf9\xb4L^\xb5\x84\x19\x8f\xd7\x93\xae\xba\xa8zp\xe3r\xb7L\xa5\xc2\xe4\xd7@\x86j\xa2\xb1\xcf\x80y\xf8nt\xc2\xe2\xf4\xee_\x99>\xe7\xbd\xfa\x15a\x99\xba\x13d\xb7\xf3\x85\xbfE\xfaq\xecd\xce~f\xb8\x9c|yq2\x7f\xc9X3\xbb\x89\x9c\xebLx\xac\x99N\xc3\xa3\x86z\x92\x9bf\xd5\xa4\x1b\xc9\x16*\xd8\x0f\xcd\xa2\xb9oW\xedb\xc9\x16\xed\xedd\xd6\xde\xb0\xc7\xe5d\xf6%\xf9\x8b6\x97\xabE3\t\xaf\xc6I\xd7\xe3s\xa2\x84\xe4\xd0\xfaR7\xbd\xd6\x95y\x8d\xc6\x08\xe6\xbf2\xf0\x17\r\'_\xee\xe8\x10v3\xb9\xbdm\x17\xed\xecs\xcb\x1e\xfc\xab\xfc\x10\x94n\x8f\xb1\x9b\xb6}\xf0\x0f\xdc\xcd\xa7\xadO4\xa1\x05\xed\xc2\x80\x0c\xbao\xd8\xb4\xfdo;\x8d\xf6\x10l\x971\x84C\xa8s\xe7\x89\xc7\x17T\x1f\x87~\xa8\xf0?+\xee^$\x8f~$)\xb2\xa4\'D\xdf\xec\xd0M\xe8c\x86\xf4\r1\xd9%)\xc9E\x97rMR\xa2\x8d\x99\xe0[\xc10dA\xb7\xa4\xa0\x1e\xea\x12\xab\xa4A\x9f9\x14-F\xc5;\xb5\x7f\'\xd9)I,s\xa9\xaa\xa4\xd6N\xa4\xf7Z"\xfenw\xd8\xe9\xe7\xd0K]%\x95\xf6\xad\x9a\xb7\x0fUz7\xcc\xbb%\x81\xaa\xc7\xa5\xa9\xd8B \xa2\xd0p\x9aH\xf3b\x87\x9d@)zi\xd7\xb5\x95\x10\xb3S\xc6\xbb\xfd\x18\xb7[\xd2UI\x8e\xd1\x8f\xc4v2\xe6\x92\xd9\x81\x10h\x1f\t\xbc\xde\x19\xded\xf8o\x06P\'\xac\xc5S\x92P\x11R\xfe\xedk\xc0\xd6E;q\x17B\xde\x9f\xa1\xffOw\x86jB\x92\x06"B\xe1\xad\xfbnIYc\xc8\x7f\x17\x10\x06bm\xd3\x9b \xfd\x94$V\xaf\x08\xf2\xca \xc4\x90MX\xef\xc2\xd6\xc7m\xe8e!\xbd\x14\xb4\x18\xedOv\x9a\x9d\x91\x10$u\x91\xc4\xc0\xcc\xfe\xf5!@\x1a\xe9\xf1)IS\xb1\x95\xca%\x8cm\xf5\xd2nI[3;Lg>?S\xf4\x19\xbd\x0b[\xe9%]\x91\x14\x16RF\x0b\x13\xef\xde\x95\xd9AR\xd4\x18B\xa7\xa2}<\xe5\x8c\x06\xb3[\xd2S\xa0\'\xb7\xeb\xbb\x96\xd8\x9aX\xf6>~\xff\xf8G;\x9d\x7fc\xdf\x9a%knn\xe2\xf7\xa8\xe3\xf0]X\x12\xc8r\x81\xcb\xd7\xa8\xbc\x83\xc7=\x8do\xb08X\xaa\x9e\x89\xc3\xe39\xb3\xd7\xcdn\n\xf7\x1f\xfe\xc0\xdf\xec)>\xf64\xb9\xd7A\xc6Y\xee\xacmf\xec\xfd\xdd\xe4v\x15\xbf_\xd8cg\xcd\xf7\xb4\xe1\x1f\x94\xde\xc8\xfc\xf0\xabW\xaf\xd8u\xf3\xc7\xe3\xb4Y\xb0\xd1d\xb9\xf2\xea\xcco\xd9U\xd0\xef\xbe\x9d\xad\xd8\xe9\x1aj\xf4t\x05\xe6\x93\xb7\xf4 \x99\xbe\xb6\xfdeU \xcb\xbb\xdf\xae>\x91\xc5a\x9bZ\x85\xa2\xe9\xdb\xf1\xf8\x846\xc9u\xaa\xec\x05=?\xdd7\xe9\xcb`\xd2v\xe3\x13o\xddA\xb4\xac\\\xda\xdeN\xdb\xcf^\xc3eR*8\xa0\xeb\xe3\xa0\x9cwb\xfe\xf0\xa2:\xe5\xc0;\xa2\xa0\xefq=\xf8\x11\xd9\x0b\x0f\xffA\xaaSq+~s\x1d\xbf\xb7~\x81/#\xb0\xff\x07\x00\xcf\xe5\x9f'
p296
sg23
(lp297
I36
asg25
Nsg27
Nsg28
VShelXL
p298
sg30
Nsg31
S'f8f31c43f9018490c22e80b4601574ff'
p299
sg33
I34
sg34
VLeast Squares
p300
sg35
F0.048399999999999999
sbag1
(g12
g3
NtRp301
(dp302
g15
I00
sg6
I37
sg7
S'd0f70ada42b597fab8e7fcfee782f5ac'
p303
sg16
g17
sg21
S'x\xda\x8dYmO\x1bI\x12\xfen\xc9\xff\xa1\xb5\xba\xd3%\n8\xfdR\xdd\xd5}:Vb\t\xc4l\x00\x03\xe1\xee\xb2\xd1J\xd1l\x18\x82\x15cs\xb6\xb9\xe4\xfe\xfdU\xbf;\xf6\xd8\x0bI\x94\xa1g\xaa\xbb^\x9ez\xaaj\xa6\xdfc\xf4\xb3l\x1f\x1e?\x99\xc1\xbc]\xb0\xcf\xf3\xb6Y\xb6\xb7\xec\x8f\xff\xb1\xf7\xc3\xe3\xb3\x0fg\xfb\x92\x0bx\x8d\xfd^\xbfwszs\x96\x9e\xfd\xd4\x84\xa7\xc7Sv)_\x88\x97\xf9_\xbfw}|\xceF\x93[\xb6\xf2\xec\x96\xa7\xc2\xf67l1\x9b<-\xc7\xb3\xe9\x96\xa7\xae\x05\xe3\x03!\xed\x1e\xbb\xfe\xd66_\xe9\x17\xae\xe4\x1e;\x9c<\xde7\xfe\x17\x0e{l4\x1f\xb7\xd3e\x13vi\xbcR\x8fO\xcb(}2i>\x7fe\xdf\xd9\x01\xdb\xe7\x03@\xcb^\x90\x8c\xd2\xc0^\xb2\xbb\xf9\xec\x81]6\xf3\xc5l\xba\xf8\x1b\xfb\xcf\xd3l\xe97Y$\xb9\xd9\xfc\xe1i\xd2\xb0\xbb\xd9\xd3\xb4\xfa\xe2\xe6\xef\xecHX6r\xfd\xde\xd1\xf1\xd9\x19m\x85\x82\xa3b8@4\xcc\x0e\x8cs\x8aI3\xb0\xc2\x19\xe6x\xfc\xdb\xef}<\xbe\xbefZ\x05my\xfa\x0f\xc2\x7f\x82\x8c\xf3\x7f\xfa\xbd\xb3\xc3\x9b\x1b\xb6/\xfa\xbd\xf7\xbf\x9d\x9f\xd3=\xbd\xffao\xff\xb7=\xbax\xf51-\xd2\x8a\xff5,\xee\x7f\xacO\xbe\n\xeb\xf4pX<9<bGl\xc8F\xfd\xde?/No\x98\xb1\xccZ\x06t\x04\xa3S\x06\xef\x07\x0c\xfa\xbd\xcb\xb3\xc3\x0b\xc6$-\xfe2\xbax\xc3\xfe2\xec\xf7&\xe3\xc5\xd2\xdf\xba{h\x1e\x99\xec\xf7\x0e\x8fn\x0e\xa3/\xfe1\x9b\xb4\xdf\xe5\xa0\xfd\xbe\x9c7\x8b\x9f\xd3\xda\xf0\xeb\xe4\xfd\xfc3\xfb\xe9\xaf\x83\xdf\x7fO\xe8\xb9\xff:\xf9)\xdf~\xbd&Cg\xff\xfb\xed\xf0\xc6c\x8d\xecF\xa78\x8f\xd7\x80(9\xe9q\xf2\xaf\xc3k\x16\x7f\xbcW\x15\xe8~oD\x0ebL\xc55\xa3\x10\xa4HB\x02\x95\x94\xf1Z\x1b\xe9\xc8@\xfa\x11\xc2;6oL(\x116]\x82\x01d\x07\xfd\x1ec\xe5\x08.9"]\xed\x87h8\x9d/\xa5t\xe9\x01.Q\x04\x1dd\xd1\x014\xe7F\xc7ki\x14\x17.\xeb\xa6\x9c\xc2.\x1d\x04\x14\x1d@o\xe8\xa0D8-\x1c,\x9c.\x07\x0b\xc8\xab\x0e)$\x87\'\xa7\x1f\x98\x00J\xc1a\xd0&Y\xae\x1c\x1aL\xdbK\xc5Qc\xd2F[\x15=\xb5\xa2\xcd\xbe\x18h\x7f\x99vc\x1es#\x8f\xc6l\x9b#0\xdad\x0f\xc1W\xe9\xe4k\xad%\x07\xdde\x9b-\xfe\xd5\x00n\xc36+L\xb6\x02Pd\xdbL\x11\xe2\xc8\xf5\x9am\xaa\xd8\xe688k\x92mV\xe9|\xad\x81\xeb\xe0\x9dg\xd8\x065n\xc6\xf2\xac\x82\x06\xe7x\xda\rI\t\xe4\x1d\xb6!w\x90\xe3\xa6\xac\xde\xc0\x0e*U\xe2V\x84\xc4\xca%8\x0c:\xe8\xaa\x03EX\xa6k+5wI\x07C\xd8\xc4.\xff\xa2\x94\x98}\xa9I\x9d5\x1d@X^A[\xfc\xab\xb4\xcc\x97V\xbb5\xff\xea\xe2_\xefFL\xd1&\xe0\x18\x9b\xd6\x8d5B>\xd3\xbf\xa6b\x07h\x87\xb4\x9b\x96 3\x12\xb5\x95&\xda\xbc\x81\x1d\xa8f\xda\x8d\xbc\x00\xa92JH\x9b\x92\x90B\xe4l\x11\x14\xb6\xa0\x03V~p"f\xb4\xcf\x0c\t\xc1\xd8`\x9d\xd2\x04\xc5\x0e\x1d\x0c\xd6\x18;B\xc7z\x8c5V&p\xa2B\xd9\x14W\x8b\x18c[\xfd@\xde\xb7\x99\xd8\xfc\xa6Y7#Tg\x8c\xb5(16n\x13g\xca\x9a\xfc\xa4\xe7\x8fl\xbc\n\xde\xd9\x0f$\xa6!\x90+\xa9\xe1\x8a\x1a\x12\x01l\xdaW(\x03\x99*\x91\xa3\x85.W\xa0\x12\xd9*JU\xbe\xae\x86\x01\x9b\xf1E>\xce^\x91\xc49\x95*\xd7S\xd9\x15\xa8IG4W\xb6w\xa0D&y\xab\xb8\xfc3\xa8\x99l\xdea1\x0f\x8dA\xcc\xa6\x1a\x07\x90\xab\x82!M\xbb\xd0\x06\xda\xa8\xec\r\x0f\xdbu/\xa3-\xd4\x1bS8\x16\x85\x8c Z\xf4^&\xa3\xae\x8aQ\x96\xcaK\x06\xa6\x94ZeW\x805\x16\xb7\xe7\x0f\xedq]\xf60\xdai\x9e\xf9[\xa7Z\x10\xaa\x0cje\x9e\x91\x83\xe4\x98#\xce\x7f\xa1\xe7R\xba!\x81Z\xe5\xb2(L6K\x1b:\xa8\xcb1R\x99\x12\x18%6S\xc0ZU\xc0nla<\xc8y\xe3\x99\'\xe8pTt\x00bh%K\xa0L\x06\xb0\x91\xdc\x98\xce2\x02\xb9\xa2z\xb8o\xe8@\xf0-\t\'V*6Vu\xd0\x04\x1d\xde\x14\x1dP\x12L\x93\x94\xd2\x1aLZ7\\Sm\xec\xf2\x03\xba\x15f\xda(e\xc2YYk\xb3,\xac\x0bX\xfd\xa0\x83\x0e\xc75\x16\xe4ri\xb3\x0eB\x18\xc8A\xe7\xa9\xb6l\xe8P\x92\x8c\xf2{\x83\xee%\xa8RN\xb9,\xfd\x01\x87\xe2\x12e0\xe8pRu\x90\xd4"\xe4\x16E\x98\xd2s\x19\x81T\x8b\xbat0\x85\x12),|\x93\x12u\xcdxQ\x13E\x94XP\x90\x83\x0eoWt\xb0\xbc\x14oA\xfa\xe8L\x89>\xdc\x9dm[i\x84\x14\xd8\x8dXH\x05\xd5\xf8R\x0fx\xa8\x04I\x07\x11\xfd0,:X\xb4\xb6&\x171bN@\xe1\xc0t\xe2\xc1\x16\x96\x03\x82\xd2\x06&\xb5- \x00\xa8\xd0\xb0\xb5\x99C\x15t8-:P\x07"rK%\x8d\x85|M\x1eW\xb2\xab\x05!V\x92\xe5Rn\xb6\xaf\xc6\x94,\x04Yz*\xa9\x0bJ\x94\x8b\xb9\xf9k\xcd\x0bK8\x14\xb9\xc5\x13Zg\xaepT\x86\xbab!\x1dd\x02\x00*\xd4\x1b~\x00Ub\x81|\xa5\x9b.\xddH\xc0C$,\xa1\x02\xfd\xfdZ\xe9\xcf\n\x9e\xbbcA\x05\xa84h\x96k\xd5A\xa1r\x9d\xfe\xc8\xb6w\x95w\x14\xa1%\xedf\x89\xefs\x03\xa1\xd1\xa6b\xb1^\x14\\\xe1w\xf2\xdff{e]mAV\xc7\x83\x9a\x01Vfm \xda\xf6\xae\xb6\xe6\xd6A\xce\x15G\x0c$\xf2\xb0b\x85\xd2\xf8<\xdb\xcej\x0e\x11J\xb3O\x89?T\xe6\x1dMe\xd7va\x07LN3\x1aW\xec&\xaf\xbb\xf2$\xb7%\xe3\xb9\xa8\x88\xd2\xde\xa2\x1fl;+\xb6Qu\xc2\xdc\xc8\xfaf\xd1\xe5\x06\xd7\x99\xc4\x88\x7fn\xdby\xcdM\xa3\x15&m\xa8\x81.\xb6\xd1\x00\x02\xd8\x95\x9b\x00J\xaf\xb6G\xebqS\xbc\x92\x82\xae\tiK3\x07\xdc\xada\xf2\xbc\x8e\x1d\xd4\xf8\xe7\xd4\x17T\x9f\x0b{\x82r\xe6\x99\x98\xbc\xa8\x98\xf4sn\xf2):\xe32\xefhE\x1d\x9a\xebj\x07U\xb1\xcd\xf8As\xdd6\xae\xb0\xd0`-I\xbcVi\x94z-n\x17\xb5\xe5\xa7F0?i)\x84\xa5I\'\x97\x82}\x9em\xa3\xca%TU\xa5\xceq\x13.g\x0be5\xaa\xceVWC\xc97\xbe\xd9cRe(\xd5\x14U\x8d[\xad\xfe\x06\x8a62\xdavX\xb9\x04\\\x9d\x81<B2>\x91\xa8\x80o\xb5m\x18\xba\xa7\xd2\xd2Q\x92eO"\xf5\x1a6\xf7\xa9\xbe\xe3~\x9e\x7f.\x8b\x7f\x9c\xa0\xae3\x9b\xa1\xe92k*\xa9\x10c\xe7\xb8\xe7\\M_\xbb\xd1\x83\x1b(\x05W\xd5w\x14\x98c@\xcc\x04e\xdcS\xb1\x07?\xaa\xb6Q\x9eB\xaa\xd2\x82\xf8,wG4\x978\xb5\xb3]}\xb3\x92\x1bT$Ru\x11\xc4!\xb9\xbb\x0c\xbe\xc7]{\x1c\xd7=\xc8\xc5\x98g)\xa2\xb5\xdcIj\x9a\x11\x84}F\xcb{\x14\x9a\xf08\xc3\x90%\nt\xee-\x1cW\xbc\xd43b8\xec\x1c\x04J\x02\xa1\xaf]k>&.*\x83@\xa1l\xdfP\xe4\x9a*4\xc85\x1f\x9f$\xdbH\x1b\xa2R\t\xa5\x13G\x9e\x07bC\xfc\xbf\xd3?o\xeb\x1e\xda9\xcc{P\x05\xc1\x82\x1ai@\xee\xdacX\xf7 "W\x99\xb7\x1c\xc5&\xb3\x0e\xf5^]\xb9\xb0e\xac\xb8.P\x164\xc8\n\xcc\xb3\x0e\x98<L!h\xdd\xd96\xa0\xca\x95\x98;?\x0c\xacCY\xe2\xca\xbcUZ\x17S\xba\x18b\x10\xb1\xe6\xe6\xd3\x02!A#V~y@]\x83\xa8s>\xe1z\'\x94Gu$\xb5\x92\xe7PI\xff\xc2\xa2\x0c,\xcei\xb1k\x8f\xcb\xaa\x87\x1f\xa6y)\x15\x98\x99\x1b=/\xe23\xdc<|wv\xc2\xe2\xf4\xee_\x99>\xe7\xbd\xfa5\x95\xf2\xd4\x9d\x00\xbb\x9b\xcd\xfd)\xca\x8fc\'3\xf63\x83\xc5\xf8\xcb\x8b\x93\xd9K\xc6\x9a\xe9m\xe4\\\x87\xe1\xb1f2\t\x8fzL\xde6\xcb&\x9dH\xb6h`\x8f\xcd\xbcyh\x97\xed|\xc1\xe6\xed\xddx\xda\xde\xb2\xa7\xc5x\xfa%\xc5\x8b\x16\x17\xcby3\x0e\xaf\xc6I\xd7\xe3\x0b\xa2\x84\x14\xd0\xfaR7\xbd\xd6\x15\xf9\x9a\x86:\xc9\xfc\'\x03\x7f\xd0p\xfc\xe5\x9e6a\xb7\xe3\xbb\xbbv\xdeN?\xb7\xec\xd1\xbf\xca\x0f\xa0t{\x8c\xdd\xb6\xed\xa3\x7f\xe0~6i}\xa2I\xa3hU\xec\x93A\x0f\r\x9b\xb4\xffm\'\xd1\x1er\xdbU\x8cO\x80:w>\xfd}A\xf53\xa4\x1f*\x0c\xae\xfa\xdd\x8b\xe4\xd1\x8f$e\x96\xf4\x84\xe8\x1b\x7f:)\xbc\x9a$}\xa5/\xf5]\x92\x8aBt\xa5V$CkI\x92\xc27>a\xc8\x12\xdd\x92\xd2KB\x95D\x80p_\xa0\xb6\xd1Gj\x8b\xb6\x92\xe0\x7f\xa5\xab\xa41\xfeuNx\xaf%\xd3\xeff\x8b\xa4\xb7\xd3TIm\xb8\x8a\xf6\x01\xa6w\xc3\xbc[RP\xf5\xb8\xc2\xea[j\xc6\xe2Y4\xbcF\x9a\xf7Y\xd2)I)zeW\xb5\xf5\xf5\xc9g\xa7r\xf1M\x98u;$]\x95\xa4\xcag\xd2\x1b\x15\x1esi[T\x84\xf1H\xe0\xf5\xcc0\xd4\xf9/\x03`\x92\xaf\xc5.IQ%\xb5\x08\xf7i\xc8\xe2q\'\xb9MR{IY}\xabM\x8e\x8a\x8b\x1e\x02\xbeKRU\x0c\x81\x8e\xd8I(\xa4NsK<\x85\xc7Px\xe1\x9d\xa3B]\x82/\xc0h\xa2\xb6\xc6\xa3q\xbb\xa4.g\xca\x90\x9d\x81\xab\xa2dhp\xb6K\x9a"\tF\x8a\xf8\xfa0"A\xfbqi\x87$\xd6\xfc\xb4\xf1L\xa9\\\xf4\x10\x9am\xbeU^\xd2V\xdf*\xdfn{\x1fc\x8a\x8a\x81]\x92\xae\x9c)\xc3w\x07\x8fxi\xe3\x0e[\x11\xef%e\xc5\x10\x04\xee\xf7\r1\x8f;\x18a\xb6Kz\n\xf4\xe4vs\xdf\x12[\x13\xcb>\xc4\xef\x8f\x7f\xb4\x93\xd97\xf6\xadY\xb0\xe6\xf66~G\x1d\x85oaI \xcb\x05._\xa1\xf2\x0e\x1e\xf74\xbe\xc6\xe2\xc2R\xf5L\x1c\x1e\xf7\x99\xben\xb6S\xb8\xbf\xf9\x03\x7f\xb3]|\xecir\xaf\x83\x8c\xb3\xdcy\xdbL\xd9\xfb\xfb\xf1\xdd2V\xe9=v\xde|O\x0b\xfb\x1e\x17fP\xfd\xf2\xea\xd5+v\xd3\xfc\xf14i\xe6\xecl\xbcXzufw\xec:\xe8\xf7\xd0N\x97\xect\xc5k\xf4tu\xcc\'o\xe9A2}e\xf9\xcb\xb2\xb8,\xaf~\xbb\xfeD\x16\x87ej\x15\x8a\xa6oG\xa3\x13Z\xa4\xd0\xe9\xb2\x16\xf4\xfc\xf4\xd0\xa4\x8f\xc1Z\xae\xdf\xf1\xd6\x1dD\xcb\xca\xa1\xed\xdd\xa4\xfd\xec5\\$\xa5B\x00\xban\x07\xe5|\x10\xf3\xcd\xcb\x1a\x94\x03\x1f\x88\xe2}\xef\xd7\x83\x1f={\xe9\xdd\x7f\x90\xeaT\\\x8a_\xae\xe3w\xeb\x17\xf02:\xf6\xff\xe3\xb2\xe6"'
p304
sg23
(lp305
I37
asg25
Nsg27
Nsg28
VShelXL
p306
sg30
Nsg31
S'f8f31c43f9018490c22e80b4601574ff'
p307
sg33
I35
sg34
VLeast Squares
p308
sg35
F0.048399999999999999
sbag1
(g12
g3
NtRp309
(dp310
g15
I00
sg6
I38
sg7
S'4b5e6f23fec2bc6c70ba7d48b55f1453'
p311
sg16
g17
sg21
S'x\xda\x8dYmO\x1bI\x12\xfen\xc9\xff\xa1\xb5\xba\xd3%\n&\xfdR\xfdv:Vb\t\xc4\\\x0c\x06\xc2\xdde\xa3\x95\xa2I\x18\x82\x15c\xb3\xb6\xb9\xe4\xfe\xfdU\xbfT\xb7\xd7\x1e\xbc\xb0\x1b1\x8c\xa7z\x9e\xaaz\xea\xa9\xeav\xbf\xc7\xf0g\xd5\xde?|2\xfb\x8bv\xc9\xbe,\xdaf\xd5\xde\xb0\xcf\xffc\xef\x87\xc7\xa3\x0f\xa3\x81\xe4\x02^\xdb~\xaf\xdf\xbb>\xbd\x1e\xe5g?5\xf1\xe9\xc9\x8c]\xc8\x17\xe2%\xfd\xeb\xf7\xae\x8e\xcf\xd8xz\xc3\xd6\x9e}\xe2\xa9\xb8\xfc5[\xce\xa7\x8f\xab\xc9|\xf6\xc4SW\x82\xf1}!\xdd\x1e\xbb\xfa\xde6\xdf\xf0\x0f\xae\xe4\x1e;\x9c>\xdc5\xe1\x0f\x0e{l\xbc\x98\xb4\xb3U\x13Wi\x02\xa8\x87\xc7U\xb2>\x996_\xbe\xb1\x1f\xec\x80\r\xf8>X\xc7^\xa0\x8d\xd2\xc0^\xb2\xdb\xc5\xfc\x9e]4\x8b\xe5|\xb6\xfc\x1b\xfb\xfdq\xbe\n\x8b,\xb3\xdd|q\xff8m\xd8\xed\xfcqVcq\xfdwv$\x1c\x1b\xfb~\xef\xe8x4\xc2\xa5\xac\xe0V1\xbbo\xadan\xdfx\xaf\x984\xfbNx\xc3<O\xff\xf7{\x1f\x8f\xaf\xae\x98V\x11-\xcf\xbf \xfe\x12\xe8\\\xf8\xaf\xdf\x1b\x1d^_\xb3\x81\xe8\xf7\xde\xffzv\x86\x9f\xe9\xc1\x87\xbd\xc1\xaf{x\xf1\xeac\xbe\x89w\xc2\x9f\xf1\xe6\xe0c}\xf2U\xbc\x8f\x0f\xc7\x9b\'\x87G\xec\x88\r\xd9\xb8\xdf\xfb\xd7\xf9\xe953\x8e9\xc7\x00_\xc1\xf0-\xfb\xef\xf7\x19\xf4{\x17\xa3\xc3s\xc6$\xde\xfce|\xfe\x86\xfde\xd8\xefM\'\xcbU\xf8\xe8\xf6\xbey`\xb2\xdf;<\xba>L\xb1\xf8\xc7|\xda\xfe\x90\xfb\xed\x8f\xd5\xa2Y\xfe\x9c\xef\r\xbfM\xdf/\xbe\xb0\x9f\xfe\xba\xff\xdbo\x99=w\xdf\xa6?\xd1\xc7\xaf7l\xf0\xdd\xffy;\xbc\x0e\\C\xbf\xad\x17\x9c\xa7k0Zr\xc4q\xf2\xef\xc3+\x96~BT\x95G\xc2\x8d1@\x8c\xa9t\xcf(\x0b\xc6f#a\x15\x86.^k#=:\x88?B\x84\xc0\xd2\xc2\xc8\x12\xe1\xf3%\x18\xe3\xd9A\xbf\xc7Xy\x05\x97\xdc\x01^\rb\x1a\xb8\xa3K)\xf3\xbaxiM\xc4 \x0b\x06\xd0\\\xd0\xe72\xbc\xd7\x136\xe5Aua\x10\x12\x08\x038\xb3\x89A\t0\x05\x83\xf6\xe5\xc5\xdc\xd3]o\x91k\x87\'\xa7\x1f\x98\x00\x8c\xc80\xa2\x91\xe9A\xe5\r\xe8\x1c\x11\xa9\xa4\xb2.\xa3\xd1N\x89\xcd\x88\x0c\xc4\xbe\x0e\x97y5\x1687\x0el$\xdf<"\xe0&]#}Af8ZK!\xa0\xcb7\xc7\xb3)\xd7\x1ay\xbf\xe9\x9b1\xc57\xe5%\xf9\xa6KR\xb8\x93n\xc37U|sNq\x9e\xfd\x91Vr\xc8\xd7Za.\xed\xf3|\x83\x9a7\xe3\x84\xcd\xb85x\xeb\xb2\x9f\x96s\xeb\xba\xf2f9\x18\xca\x9brz\x8b;V+\xf2\x8d\x1b\x9d\xef\nA\x88c(#\x06]1p\xe1E\xbevRs\x97\xcd\x8cAY\xb2]\x18$\x87\x12KL\xfb\x06\x06\x90\\U\xd2\xd2\x93\\i]\xe2\xab7\xe3\xabK|\x81\x1b\x0e\x19\x8d\xd5\xd6\xb9\xcc#\xe3\x8c\xf0\xf0\xbc\xf8\x9a\xca\x1d\xb0\x86\xd8\xa7%H\xc8\x184:\xea;\xeb\xc2IKnb\xa2\xb7}\xd3T\x85B\x12\xc5\xb1D\xa4\xcc\x1e\x0bk\x12\x06[\xf5\x015E\xe7\xf5\xb1\x18<\xe1\xb1J\xab\x94\xef\r\x0c\xc6\x95K\xa4\x04l\xe5X\xd7\x17KW\xf4\x01*\x95\x15\x17\x11\x83\xabqPZR^\x01<\xb6\x03\xca\xb1P\x9d9\xd6B\x948\x04\xb1\xdb\xac!W1\x80\xa2r\x12\n(\xf3H\x11\x19\xc5\x15a\xf8\x02\xc3J\r\x96\xe8\xa5\xb0\x94\xf3"\xd6K\xc9e\x17\xd50`\x14\n\xbb\r\x03\x19J/\xc4\x18\x13\xd5P)e!\xa0\x15\x1bT\xf3\x85j\x96\xa3\xfb\xbe\x14\x1f8B\x895\xa9\xd4\x9fQ\xcd\x90{\x87\xd5=T\x00\x92\x1ei\xbc!\xe1\x04\xc3\x8d\xear\x0fU2\x93AH\xafa;\xcaP4_\x00/\x85M\n\x88N+\x17\x9d\xba\xac\xfa\x84\x9c(\x9d@`\xbf\xa2v\xe6t\xee \x9dN\xe1\x1aWe\rcP\x18\xb3\x1d\x12\xde\xe8\xd2e\x8c\xe0\xe6\x195\x88\x819\xe2\xfc\x17|.G\x17CM\xd2\x86k\x18\'\xe9\xda\xeb\x14\x8c\x8d\xc0H\xd4\xf0Rr~\xab\x0c\xa5[#\xbb/\x81\x11\xaa\x90\x92\x87\x11\x021\x1c\x15\x0c\xa0QZ|I\x94\x11\xc4C\xc9s\xa26\xa5\x00lU\x05\x1cV\xb6\xda\x88.\x18\x84\xb5\xb5cW\xf1\xe3\t\xc3\x9b\x82\x01\x95\xb3\x94?\xea!\x90\xd0\x19\xae\rt\xc6\xc1Q\xe7\x0b%\xb7\xd5\xcaDY\r_\xecKW\xab"\x85\xe1\x91\x11\xc3q\xcd\x85G\xaa\x0b\xc2 \x04%\xda\xe0\x08\xc1M7\x86\x12\x07\xe5\xb6\xc7\x15P\xa5\xda\xb8\xa8\xdd\xa76"e|\xc4pR1\x04\x19\xcc\xd7H\x07i(\x0e\x02#\xd4%G\xd2XY\xd2\xa2\xb71h\xab\xea\x8c\xa2k\xa1\x88\xda\x88l\xc4\xf0v\r\x83\xe3\x9e\xdaA\x18\xebt%\xbf\xeb\xe4\x83\xe2\xb6`\xf0[#\x93D\xbe\x94\x17\xab\x8aA\xd8\x8a!\xc5aX08l\xb0$[\x80 \\\x89\x83\x87\xd4\xbd7\xe3\xe09\xa5\x16P\xf1\xb68\xa9\xeb\xe8\x08b\xad\x1f\xd4a\xce\xba\x88\xe1\xb4`\xc0n\x93\xb57\x88\x16*Ni[\x90[\xf6\xf6xE\x9d\\Y\xbeU\x17\xb8Fa\x1f\xd4\xf6/\xa1\xf2!\x8c\xaf\x88\xe1\x9f\xb5.\x9c\x10\xa4\t8\x8c\xe8\xa2\x0f^H\xeb:\xe3\xa0\xca\x08\xcd\xfdvm\x82-q\xb0\xa2N\xd3\xa2T\x8b\x14\x8a\x04+\\\r#\x1a\x92?Dc2p\xa1\x84\xa1k\xed8\xb8\x8e\xbe 7\xe5\x0f}{WuG\x85J\xcf\xf9\xd6\x95\xeb(\xfd\xd6t\xd5\x1bx\xed\x8a\xf6\x99\xed\xf1\xca\x17/Db\xe4\xa0\xc67o\x0f\x8ao\x90|{WGs\xe7q[\x93\x87\x02\x8dC+\r\x9f\x0e\x9b\xb7y\x9eo\xa3ZC(\x91\xbc\x0c\xf7T7\xa1\xb6\xacv]z\x16\xf7;\xb9w\xeb.]7\x85;\xce\xd4\xf1\xaa\x04\x04u\xd2o\xf86*\xbei\xab=\r\x99FHCS*\x16\xab|\xaeog\xb56Q\xdf)\xa6BT\xdf\x0cn\xd2]\xd7\xb6\x03\xa0\xc8\xaern\xab\x99\xa3L\xd6\x0en\xabV\xd72\x05n78yV|\xf3Xi4\xf9##9q\xc0\x00\r\x94\x7f\xee\xdby\xe5\xa4\xc5\x81\x90\x86\x16\x9c\x06%EPIkE\xd78\xa8\xca\xcc\x81a\xdd\x9a\xc3\x80\xd3\x98\x8e<\xac\xfb(\xee\x0b\'\xad\xb0\x1by;\xaf#\x7f\x18\x04i|\xd1V\x92o\x1aCj\x9fYo\xe3\xaa%8m\xb9\x927Yz~\xd8i\x89.N\xe2\x1e\xb1\xe8z\xd7\x10\xe6\x8bo\xdcB\xd1uQ\x88\x8cS\xa4&42\xf9vX\xb5\x04\xcbU\xd5\x9d6\x94\xed\x8c\xc5\xd7\x8a\'}\x1b\xc6\xe9\xa9\x8ctH\'\xaa\x00\x0c\xa4\xd2t\x18\x81\x11~&\xaf/J|\xbc\x00]&v\xdcJXB$\x85\xe9\xd4#+\xa1\x96\xaf\xdd\xea{\xc6\xd4=H\x9d\xd6\xd1J\xd6q\x9c\xf4\x08\x07\xb4\xe8\xdbQ\xf5M\xe4Qo\x10\xb2\x85\xf4+S\x01\xe4\x8d\xf1S\xe3\xea\x9b\xb5\xdaP\xca\xe4N/P\xfd(\x9d!\xf6^\xedZ\xe3\xb8\xae\xe1\x9c&\x1c\xb8\x93(k\xe0.\x11;\xda3F\xde\xa38\x84\xa7\x8c\x06O\xb4\'\x16{lxe\xf6\xc2\r\x9b\xef\xdc\x08P\xcb\xe36\x1cvl\xc4\x18e\xd1\x94fn\xd6F\xbe\xb2\xfb\xd1\xcel\xc4\xf8$\xfb\x86h\x9c\x07\xd2|m\xb1\tR?\xc3\xc1^\xe9]\xf1y[\xd70a\xf0"\xd5\x07G\xaae$n\xe9v\xe6iX\xd7\x08EC\xf9\xf5\xbe\x1cha\xfd\xa1\xa2={[qU%:\x9cS\xd1H/\xc1\x12@\x9c\xa9\x94\xef\x921[\xc5\xc9#C\xb7\xa8\x9c\x06\xe7,\xd1\xe5\xb8\xc2\x94\xb30\xac=\xbf\x11\xe6\xd3Je\x1c\xa0i\x93\xe3\xd0S\x9a\x92\xacq\x9d\xa5^C4\xae[R\\\x81\xc8b\xb5(\r\xc8Jo\x01v\xadqQq\x04m74\xcc\x1aI\x92\x83\xd8\xb9Q\xcf\x08\xf3\xf0\xdd\xe8$\x1c\xb8\xb2td\xfa\x9cs\xf5+l\t\x89\xc88\xfc\xdd\xce\x17\xe1-\x98\x1b`\'s\xf63\x83\xe5\xe4\xeb\x8b\x93\xf9K\xc6\x9a\xd9M\xd2\\\x0f\xf1\xb1f:\x8d\x8fZ\xdc\x96\xdf4\xab&\xbf\x11}A!~h\x16\xcd}\xbbj\x17K\xb6ho\'\xb3\xf6\x86=.\'\xb3\xaf9_xs\xb9Z4\x93x4\x8eX\x8f\xcfQ\x12rB\xeb\xa1n>\xd6Ut\r8d\xb0\xf0\x95Ax\xd1p\xf2\xf5\x0e\x17a7\x93\xdb\xdbv\xd1\xce\xbe\xb4\xec!\x1c\xe5GR\xba=\xc6n\xda\xf6!<p7\x9f\xb6\x81\x01\xb8\xab\xc7\xbbb\x80\x0e\xdd7l\xda\xfe\xb7\x9d&\x7f0l\x97)\xc7\x91\xea\xb8\xb3\x90\xa9\xa1\x06a\x8ayp\xebq\x0f&\xb4\xf5CKI\x96\x8196Z\xe2\xc4\x12\x9f\x838\x00wY*L\xd1\xa5\xaa\x966n\xc4P\x02m\xc8rh\xab\xe1\x10\xa3\xcbR\n\xb4\x84\xb5w\xaa\xb0q\xe6\xa1q\xe8|R\x06OX\x06\xb4\xbaZ\xa2[\x90\xce\xb5\x00\xea\xdfOZ\x9aj\xa9\r\xb7\xc9?\x9d,uhD]\x96\x02K\xee\xd2VK\x1f\xd9\x1d+^&^\x87\xad|\xa7%\x96\xe8\xa5\xabY\x11"\xf9g\xb4H\xbf\xa3,vZ\xa2\x9a^\xfa5?mB\xab\xa4P\xf9\xbc}\x97e\x9c3\x04\x1ds%\x0b\xa1E\xce\x92\x7f\xc2R\x07KQ-\xc1G\x94\xca\xca\x14!%\xec.KYc\xab\re\xc5\xa6\x95\xc2\x86\xbf\xd32p(\xee\xf8(B\xd8\xf8\x06\x91C\x99\xb7\xc0wYBy\'\x82Uih\x0b\x1b\x82\xc0\xbe\xd0\xb2\x9e\xb6\xd45\x9f\xf18(\xd4\x965\xf9\\\x7f\xe7;M\xe5-\xe8\xc4\xd78\x8c\x85\xbc\xfa\x9d\xef\xb4\x15\xad\xc9\x1c\x8a\x87\xc5\xf10@\xef\xb2t\xb5\xb2\x9d\x87\xf4\xbd\x86\x85<\xc8=\x95O\x15,}\xb1\x94N&&H\xc5\x93\x9fN\xed\xb0\x94|-\xb6\xa9\xb2\xb5\xb3)\xc6\xa0\xf9\xd3\x96A\x02\x83\xb8]\xdf\xb5\xa8\xd6\xa8\xb2\xf7\xe9\xfb\xc7\xcf\xedt\xfe\x9d}o\x96\xac\xb9\xb9I\xdf\xa3\x8e\xe3wa\xd9\x80\xec\xa2\x96\xafIy\x87\x8e\x07\x19\xdfPql\\\xd2f\rO\xeb\xcc^7OKx\xf8\xf0\x0f\xfa\xcdv\xe9q\x90\xc9\xbdm1\xb6dw\xd663\xf6\xfenr\xbbJm|\x8f\x9d5?\xf2\r\xecp\xce\x07\'\xe9\xe1W\xaf^\xb1\xeb\xe6\xf3\xe3\xb4Y\xb0\xd1d\xb9\np\xe6\xb7\xec*\xe2\xbbog+v\xba\x165|\xba\x06\xe6S\xf0\xf4 \xbb\xbev\xfb\xeb\xaa\x84\x8c\xee~\xbf\xfa\x84\x1e\xc7\xdb8*p\xba\xfdv<>\xc1\x9b\x98:m\xe8^\xc4\xf9\xe9\xbe\x89_\x06G\xb4\x1b\x9f\x04\xef\x0e\x92g\xe5\xa5\xed\xed\xb4\xfd\x12\x10.3\xa8\x98\x80\xae\x8f#\xb8\x90D\xfa\xf0\xa2&\xe5 $\xa2D?\xc4\xf5\xe0\x8f\x91\xbd\x08\xe1?\xc8}*\xddJ\xdf\\\xc7\xe7\xd4\x0bx\x99\x02\xfb\x7f>0\xe6M'
p312
sg23
(lp313
I38
asg25
Nsg27
Nsg28
VShelXL
p314
sg30
Nsg31
S'f8f31c43f9018490c22e80b4601574ff'
p315
sg33
I36
sg34
VLeast Squares
p316
sg35
F0.048099999999999997
sbag1
(g12
g3
NtRp317
(dp318
g15
I00
sg6
I39
sg7
S'5a6e8087777b62fc092ba735c8c2aab7'
p319
sg16
g17
sg21
S'x\xda\x8dYko[\xb9\x11\xfd.@\xff\x81X\xb4h\x82\xd8\n\xc9\xe1\xb3\xa8\x17\xf0:v\xe4\x8dl\xd9\x8e\xdbf\x83\x05\x82\xbb\xf1u,D\x96\xbc\x92\xdc\xa4\xff\xbe\xc3\xc7\x90\x8at\xe5:\x0f\xe8\x8a\x97C\x9e\x19\xce\x9c\x99\xa1\xfa=\x86\x7fV\xed\xfd\xc3\'3X\xb4K\xf6y\xd16\xab\xf6\x86\xfd\xf1_\xf6~x<\xfa0\xda\x97\\\xa8\xd7\xb6\xdf\xeb\xf7\xaeO\xafGy\xee\xa7&\xce\x9e\xcc\xd8\x85|!^\xd2\xff~\xef\xea\xf8\x8c\x8d\xa77lm\xee\x8eYq\xf9k\xb6\x9cO\x1fW\x93\xf9l\xc7\xac+\xc1\xf8@H\xb7\xc7\xae\xbe\xb5\xcdW\xfc\xc2A\xee\xb1\xc3\xe9\xc3]\x13\xbep\xb5\xc7\xc6\x8bI;[5q\x95&\x80zx\\%\xe9\x93i\xf3\xf9+\xfb\xce\x0e\xd8>\x1f(\xeb\xd8\x0b\x94\x01\xad\xd8Kv\xbb\x98\xdf\xb3\x8bf\xb1\x9c\xcf\x96\x7fc\x7f>\xceWa\x91e\x96\x9b/\xee\x1f\xa7\r\xbb\x9d?\xce\xaa-\xae\xff\xce\x8e\x84cc\xdf\xef\x1d\x1d\x8fF\xb8\x94\x15\xdc\x02\xb3\x03k\rs\x03\xe3=0i\x06Nx\xc3<O\xff\xfa\xbd\x8f\xc7WWLCD\xcb\xf3\x87\x8a\x1f\x02\x95\x0b\x7f\xfb\xbd\xd1\xe1\xf55\xdb\x17\xfd\xde\xfb\xdf\xce\xce\xf0\x9d\xde\xff\xb0\xb7\xff\xdb\x1e>\xbc\xfa\x98\x07q$|\x8d\x83\xfb\x1f\xeb\xccWq\x1c\'\xc7\xc1\x93\xc3#v\xc4\x86l\xdc\xef\xfd\xf3\xfc\xf4\x9a\x19\xc7\x9cc\n\xb7`\xb8\xcb\xe0\xfd\x80\xa9~\xefbtx\xce\x98\xc4\xc1_\xc6\xe7o\xd8_\x86\xfd\xdet\xb2\\\x85W\xb7\xf7\xcd\x03\x93\xfd\xde\xe1\xd1\xf5a\xb2\xc5?\xe6\xd3\xf6\xbb\x1c\xb4\xdfW\x8bf\xf9s\x1e\x1b~\x9d\xbe_|f?\xfdu\xf0\xfb\xef\xd9{\xee\xbeN\x7f\xa2\xd7\xaf7dp\xef\x7f\xbf\x1d^\x07_C\xbd\xad\x07\xce\xd3\xb3\xe2\xd2q\xc4q\xf2\xaf\xc3+\x96\xfe\x04\xab*\x0b\xfd\xde\x18\r\xc4\x18\xa41\x03V\x19\x9d\x85\x84\x05i\xd3\xb36\xc0\xa5\x0c\xcfB\x04\xc3\xd2\xc2\xe8%\xd2\xe7Ge\x14\xb0\x83~\x8f\xb1\xb2\x05\x97\xdc\x87\x99\xfb\xe9\x18\x0c=Jn\xf2\x04.3\x06Y0(\xcd\x85U\xe9Y\xe2\xbe\xdc\x126\xf0\xd6ta\x10\xa0\t\x83r[\x18@8[0(_6F\xb7\xc8\xa3^b\xe0\x1d\x9e\x9c~`h\x92~o\x18\xd1\xc84\x11\xf7\x0c\x9e\x9c\xd0\xe0NQ*\xa0\xd1\x0e\x0c\xdf@\xb3/\x06:<\xe6\xd5X\xf0\xb9q\xf0F\xd2\xcds\xe1e\xc6-pe\x9eW\xd6Z\n\xd3i_\xe33\x10n8\xf0-\xdd\x14\xf7\xa4\x85\xf6@\xba\x01\x9d!\xe7\xcel\xea\x06E7\xa7\xa5\xd5YH\n\xe7H7-\xe3^\xcf\xd2M\xd5s3NpZAy#\xb2n\x16A$=7t\xb3\\\xc9rnh\xf2M\xdf\xb1P\x1c\x06\x97\xc8\xa3BhK\x8f\x9a\xab\x88AW\x0ch_\x93\x9f\x9d\xd4\x82\xf62F\xd9N\xfbZ\xa1M1\xb5\x14\x9b\x18\x94\xd4\xba8\xadR\xc5\xbe\xe0\x8a}%\xdf\xb0\xaf.\xf6U\\K\x02n\xb55\x9e<\xd9\x19!\xd4\xf3\xeck\xaa\xef\x04\x15(\x1e\xa5\x12\xe4\x95\x1a\x15\xb5\xba\xcbw\xf0\x05\xa9\xa9\x10\xc7\x96n\x9ef\nY\xbc\x8c\x0b\x80\xac\xb1\xb0\xc6E\x0c\xb6\xf2\x83\x17\x9cB\x08$\xa0se\xed@\x83\xeb\xc2`\xac-g\xecq\xf6\xe6\x19k\xf29\xb4\xaf/\x01\xa9\xac-\xa3\xcaG\x0c\xae\xda\x01\xe3\x91\xa4\x94\xf2N\x953\x169R70h\xa1Lq9\xe1\xb7b\xc8\x01\xcd\x0c~H\xca\x83t\xf9Qr\t\x91\\\x11\x86/0\xac\xd4J\x1a\xa2&S Y\x8f\xa1\xd4\xe9j\x8a\xa2\x1d\xf5\x03\xb5\t\xc3(N4Um\x8c,e\xa08\xa03\x1b\xae\xe6\x8b\xabY\x8c1\x01%\xf8\xb8\xcb\x0bX\'\x1c\xe8\xff\xe7j\x86\xd4;\xac\xeaa\xc8\x90\x97K\xe31\x19P\x94st\xdf\x0e\xf5\x94\xa1\xfd\x85\xb4v;\x92xe*\x1eC1=*Q\x02\xdb\x9b\xa8\xd4e\xe5\'n\xbc\xd3\xc4\x96\x98\x81\x08\x835z+\x13T\xa5p\x8d\xab\xb2\x861\xdc\xd21I\r\xd6\x96,\xa3\x14\x7fN\x0c\xa2a\x8e8\xff\x05\xe7e\xebZn-\xa7\xb4(\x0c\xf9\xb76^o\x91f<Bp%=\x81\xd8\x0e\x01gK2T%\xf60$K\x08\xa0\xcfF\x0cG\x05\x03\x82/\x99\x0c\x0f\xca\x88\xbc\x81\xc1\xc4\n]!\x00\x8a\xb8\x07\xdd]\xe9\xad\x100\xba\xc4\x7fb\xac\x84A\xd7\x8c-\\\xc4\xf0\xa6`\xb0\x98\xdb\x89\xe2Ac,\x90\xc1\xb96\xba\xcbA$\xfabe\xa6m;T\x8eG_(\x18\xa4)\xd6Aj\x8d\x18\x8e\xebYx\xe5\x84#\x0cBR>1:\xe4\x89.\x0c\x8eX\x13M"\xb7\xcb\x15U1p\xa8\xfeZX\x81\x83M\x18N*\x06<_K\xf6\x17x\x14\xe5\xd9\n\xdf\xe9\x0f\x86r.bp|\x9b\x12\xab?\x08\xa7\n\x06\xa8\x89H\x88\x88\xe1\xed\x1a\x06\xc7}\xdeW\x0b\xf0\xe0\x8b\xf3\x83\xeb\xc2\x00\xc0}\xc5 :\xec\xa0k\xb0\x16\xe5\x91\x98\n\x06\x99|rX08\xeb\x1c\xc5\x85B\xca\x95\x8a\xec\xe0\x95\xb2]v\xf0\x9c\xec\xa0B\xe1\xb0\xed\x93Ey0\xe5X`\xad\x8a\x04\x191\x9c\x16\x0c\xc6\xa1q$\x91\x96Ksc\xdaR\xdd\xe9\t3\x98,\xfb\x99\xed\xb3\xb0R\xfc\x18\x9b)Dd\xc9T\x10R\x03b\xf8\xb5\xc6\x05\x96Q\xca\x12i\xa1;\xd0\xb9x\xf4O\xe8\xb4\x83,y!\x147\x9bv\xd0\xba8\xa2Uk\xd54\xaf\x11Ky\x81\t\x88\xf4\xf7k\xa5?\x87\x89,?c\xf1\xaa])\x1a\x82\x0fl\xd3\x9f\xdc\xa4?\xd4\xed]\xe5\x1d\x00m=\x15\x8fF\x90\xf1\xb4uVv\xd9W\xaf\x95xHt[I\xc1\x83\xad%\x88[;\xd8Z\x14(B\xa3\x92n\xefji\xee\xbc&+x\xac\xa0\xa9\x0b\xd0\x0e\xc9\xf3\x99\xba\x8dj\x0c)\x8b)\xa8\xf0\x87\xa5\x12\x1akdclg\xc2+\xd4\x84\x0cl\xb6y\xbd\x1c+w\x8e\xd7\xf2\xaax\x14f\xd8\r\xddFE7$\x01p%\x82\xd0\x91\xa9)\xc3\xf2\xb6+\x9fw\xe9vVc\xd3hA\x89\x0f\x1dGQ]h\xb0`\xb2]\xb5\x8aRP\xb9\x1a\xb6\xcf\rT-\xcde\xe9\xaed!6\xf4d\xbf\xe1\x93gE7\x8f\x19\x94R\x81\xc0\xa83\xa4\xa7\x02\xaf\xe1y\xba\x9dW\x9f\xb4X\x9ch\xaa\xbd\x8c!\xdd46\xaf\x9d\xed\xa2.]\x17R\x9b\xde\xca\x85\xc8E\xb2\xd0\xa0)\xed\xa2(BX\xd3\xea\x8ds;\xaf%?\x16\x82\nJ\x84\xd8\xe2\x93hR\xa5\x9e\xa7\xdb\xb8r\x89\xc2\x8c\xae\xe8\xdc\xa4T\xaeD\xb5I\x1c\xbf\xa9\x9b\xa64\xc0cq\xbe\xc9%\xbe\xe6\x16\xebK\x11\x96\x1a\xe4\xac[A#\x93n\x87\x95K\x94\x97\xc5 J\xa1O\xe5q\x8b\xc1\xb7;\xde\x86\xb1z*%\x9d\xf3\xde\x97\xe6\xcbQOe\xb1U\xe3\xfey\xf6\xb9(\xf6\xc1\x02$]W\xecG\xdd\x1d\xb1\tvr\xb63f\x91\xa5\n\x1f\x99\xed\x1a\xc4XQ\xb8V\xd6v\x1a\x87\xc9#d\xb0J\xaa\xc1!\xd5\xe0GU7$x\x92\x17\x02\xb8v%~=\xc8\xa7\xca\xd57k\xb1!\x93\xff\x855\xb0\t\xb7\xd5\xf6jK\xa3\x1f\xd68\xaek /:"Sl\x06\xe82E{\x00\x03\xcf(y\x8fb\x11\x1eu\x16A\x13C,\xab=\x97\xe4\xdd\xdac1\xd5\xd9\x08\xe8\x92Sm\xb8\x93\xd8\xb0\xb1\xd3\xe5\xc6(\xe4\xb6\x12_\x85Q\x84\xf6~\xc3\xc6\'Y7D\xe3\x9c\x87R\x89\xcb\x8a\x06\xbd\x91\xc3S\xf6y[\xd7@}\xb4\'\xd6\x07C1a$E\xd8\xae5\x86u\r\x84Y\xba?\xef\x9c#\xde\xf6\x8e[\xfd\xec\xb6\xe2\xaaR4\x16b\xa6\x94\xd6\xaa\xb4\xcd\x16\xfb\x14\xd9y{\xa2\xc9\xbfB\x1d\xbe\xd5\xd5"\xadB\xc7\xad\x97\x11\x14\xf5\xc2\x95\xd4Jf>\xad\xae\x8c-\x16u\xc5XaK"Uk\x9c\xee\n\xd3j\xa2qmI\x85\xf7\x92\xbaI\xe5<\x1d\xbb\xc5\x82\xe7\x89\x9b\xb3a\x0cp\xc2\xe1M\xbd\xffC6\xa5\xa3\xb2\xc8dV>\xc3\xcc\xc3w\xa3\x93p\xe1\xca\xd2\x95\xe9s\xee\xd5\xaf\xb0\x14\xa5.\x9d\xdd\xce\x17a\x17@\xa2a\'s\xf63S\xcb\xc9\x97\x17\'\xf3\x97\x8c5\xb3\x9b\xc4\xb9XY\x86i\xcdt\x1a\xa7Z4\xd0M\xb3j\xf2\x8e\xa8\x0b\x16\xb2\x0f\xcd\xa2\xb9oW\xedb\xc9\x16\xed\xedd\xd6\xde\xb0\xc7\xe5d\xf6%\x9f\x17\x0e.W\x8bf\x12\xaf\xc6\x11\xeb\xf19RB>\xd0z\xa9\x9b\xce\xdd\x01=\xa39\x04\x0b?\x19\x84\x8d\x86\x93/w\xb8\x08\xbb\x99\xdc\xde\xb6\x8bv\xf6\xb9e\x0f\xe1*?\x16Dn\x8f\xb1\x9b\xb6}\x08\x13\xee\xe6\xd36x\x00\xd658*\xf6Q\xa1\xfb\x86M\xdb\xff\xb4\xd3\\\x94\xf5{\x97)\xf8\xa3\xabs\x1f\x82"$\xd4P\xd6\x86s\x08I\xa0\xda=\x98\x80\x9c\x1f%%I\x06\xcf1QR\x86\xdf\x04Br\x94\xe1^\xa7K2T\xf2\x97P%M\xbcc\x08\xe3\xa1 \x88\xdf\xa1[2\xd4\x19\x97\xaaJ\xa2\x8f\xf88n\x03\xed\x85\x84\x1c\x8a\xf5NI\xech/u\x95\xd4\x86\'\x89x\xe7\x17\x8a\xc0]h\x05\x86\xcb\xa5\xa9\x92^g=-$Ki\x0eOH\xdaj[\x11;\xdd\xb0W\xfe\x8c\x97@\x9d\x92X\xe3_\xba\xf5=C&\x0b\xd1\x04:\xe9\xcd\xc5\x13\x92~\xcd\xb6\xce\xcbd[\xc9s\xb3\xb6\x0b\xad\x0e\x9e\xc0\xab\xa4J\xb6\x85X\xec\x87\xf2Q\xd8\xa7$E\xd5S\xe2\x9b\x90\xd2\xacV\xe9<\xf5\xae=U\x90\x94\xd5\x87T\xd2\x13+\x0c\x9f,\x15\xd0\xef\x96\x84"\x99\x12_\xf8\xf4&yBh\x07wK\xaa\xba\xa7N6\xe5\xd6\xda\xd4\xf6\x84vb\xb7\xa4\xae\x16\x8aMU\xf8\xedDA\xe2=\xf5\xa4\x9e\xa6\xa25\x12r2Q\xb9\xa5\xdf\x85\x16\x82\xa4\xad~\x0b\xc9_u \xa2t\x19)\x9f\x92tU2\x96\t\xc1\x13T:\x95X\xa2\xee\x96\xf4U2\xdc\xf0E\xb4 \xe9B\xea\tI\xc9\xd7NE\x8b\xc4I6\xa1V\xfa\t\xc9@\x81\x81\xdc\xae\xefZdkd\xd9\xfb\xf4\xfb\xe3\x1f\xedt\xfe\x8d}k\x96\xac\xb9\xb9I\xbf\xa3\x8e\xe3oaY\x80\xe4"\x97\xafQy\x07\x8f\x07\x1a\xdf`q\xe1Bm\x988<\xad3{\xdd\xec\xa6\xf0\xf0\xf2\x07\xfefO\xf1q\xa0\xc9\xbdm2v$w\xd663\xf6\xfenr\xbb\x8a\xb0\xec\x1e;k\xbe\xe7\x81\xfd\xd0H\xb8A\xb5\xcb\xabW\xaf\xd8u\xf3\xc7\xe3\xb4Y\xb0\xd1d\xb9\np\xe6\xb7\xec*\xe2\xbbog+v\xbaf5\x9c]\r\xf3)hz\x90U_\x1b\xfe\xb2*&\xa3\xd1oW\x9fP\xe38,@\x15\xa4o\xc7\xe3\x13\x1c\x14\xe1\x86\x9d\xc6"\xceO\xf7M\xfe1\x18\xd1n\xbc\t\xda\xa5]m\xd9\xb4\xbd\x9d\xb6\x9f\x03\xc2e\x06\x15\x0f\xa0\xebu\x04\x17\x0e\x91^^\xd4C9\x08\x07Q\xac\x1f\xecz\xf0\xa3e/\x82\xf9\x0fr\x9eJC\xe9\x97\xeb8\x0f^\xa8\x97\xc9\xb0\xff\x03\x91B\xe6\x03'
p320
sg23
(lp321
I39
asg25
Nsg27
Nsg28
VShelXL
p322
sg30
Nsg31
S'f8f31c43f9018490c22e80b4601574ff'
p323
sg33
I37
sg34
VLeast Squares
p324
sg35
F0.047300000000000002
sbag1
(g12
g3
NtRp325
(dp326
g15
I00
sg6
I40
sg7
S'10111a37bb6b443ef3d0185352665bc2'
p327
sg16
g17
sg21
S'x\xda\x8dYko[\xb9\x11\xfd.@\xff\x81X\xb4h\x82\xd8\x0e\x87\x1c\xbe\x8az\x01\xafc\xc7\xd9\xd8\xf1#n\x9b\r\x16\x08\xee\xc6\xd7\x89\x11\xd9r%\xb9I\xff}\x87\x8f!\xbd\xd2\x95\xe0<`\x9a\xba\xc3;\x8f3gf\xa8\xf1H\xd0\x9fE\x7f{\xff\xc9\xee\xcc\xfa\xb9\xf8<\xeb\xbbE\x7f%\xfe\xf8\x9fx\x7ftp\xfc\xe1x[I\xc0\x97n<\x1a\x8f.\xdf\\\x1e\x97g?u\xe9\xe9\x9b;q\xa6\x9e\xc1s\xfe?\x1e]\x1c\x9c\x88\xd3\xc9\x95x\xf4\xec\x9a\xa7\xd2\xf1\x97b>\x9d<,n\xa6wk\x9e\xba\x00!w@\xf9-q\xf1\xbd\xef\xbe\xd1/R\xab-\xb17\xb9\xff\xda\xc5_$n\x89\xd3\xd9M\x7f\xb7\xe8\xd2)]T\xea\xfea\x91\xa5\x0f\'\xdd\xe7o\xe2\x87\xd8\x15\xdbr\x07\x9d\x17\xcfHF\x1b\x14\xcf\xc5\xf5lz+\xce\xba\xd9|z7\xff\x9b\xf8\xcf\xc3t\x11\x0f\x99\x17\xb9\xe9\xec\xf6a\xd2\x89\xeb\xe9\xc3]\xf3\xc5\xe5\xdf\xc5>xq\x1a\xc6\xa3\xfd\x83\xe3c:\xca\x81tZ\xb8\x1d\xe7\xac\xf0;6\x04-\x94\xdd\xf1\x10\xac\x082\xff\x1b\x8f>\x1e\\\\\x08\xa3\x93\xb6\xb2\xfc\xc0\xf4\x03\xc8\xb8\xf8w<:\xde\xbb\xbc\x14\xdb0\x1e\xbd\xff\xed\xe4\x84>3\xdb\x1f\xb6\xb6\x7f\xdb\xa2\xc5\x8b\x8fe\x93v\xe2\xafis\xfbc{\xf2E\xda\xa7\x87\xd3\xe6\xe1\xde\xbe\xd8\x17G\xe2t<\xfa\xe7\xbb7\x97\xc2z\xe1\xbd@z\x85\xa0\xb7\xec\xbc\xdf\x118\x1e\x9d\x1d\xef\xbd\x13B\xd1\xe6/\xa7\xef^\x89\xbf\x1c\x8dG\x93\x9b\xf9"~t}\xdb\xdd\x0b5\x1e\xed\xed_\xeee_\xfcc:\xe9\x7f\xa8\x9d\xfe\xc7b\xd6\xcd\x7f.{G\xdf&\xefg\x9f\xc5O\x7f\xdd\xf9\xfd\xf7\x82\x9e\xaf\xdf&?\xf1\xc7/\x97d\xe8\xdd\xff~}t\x19\xb1Fv;\xaf\xa5\xcck\xed,H\xd2\xe3\xf0_{\x17"\xff\x89^EG*\x9c\x92\x83\x84\xd0y\xcfj\x87V\xe55\x82\xd3\xda\xe4\xb5\xb1Zj\x88k\x80\xe8X>\x98P\xa2|Y\xa2E\x14\xbb\xe3\x91\x10\xf5\x15RI\x8f\xb4\xdaNa\x90\x8a\x97J\x96si\xe9e\xd2AU\x1d\xd0H\xb0\xe5sE\xefU\xc8\xba\xe9`\xed\x90\x0e\x80\x8au@\xaf\x97u\xd0\xe0\xa0\xea`\xb0\xbe\x184\xef\x06\xe5)\x14\x87o>\x08r\xc9xt\x94\xb4)G\xea\xe0\x8c.\x9a)\r\x92\x0f\xb0\xc6ktK\xdal\xc3\x8e\x89\xcbr\x9a\x10\xd96]m\x0b\x12|(\x0e\x83\xe04\x96}c\x14\x98A\xdb\x08\xedei%\x84\x15\xdbPU\xa7Z\xa9\xd96\xed\xaa\x7f\xbdY\xb6MW\xdb\xbcQN\xbab\x1b)\x86\x1cmEg\x99\xa7\xd9\x86-n\xd6KW\x945\x18\xac,v:R\x02\xdc\x80mN2\xbc(n\x84\x88e\xec8\x0cl\x9bd5)\x99\xb3\x9f\xe2\x92\x80\x92t0M\x07\xf2\x91-\x8fze\xa4+kk\xd1\x990\xa4\x03\x81\xbc\xba\x1a\xd4\xb2\x0e\xa8\xb0\xa2Da\xa8\xfeE\xa8\xfe\x05\xb5\xe4_S\xfd\x8b$\xcf\xd1v\xc6!\xc3\xd4z+\xf1\x89\xfe\xb5\r;\xe8l\x8b\x10\x02\'\x9e!C\xbd\x1e\xc2\x8eW\xac\xa6C\xb0\xab\xb6yN] _\xb3A\xa0}\xb1\x18\x9c\xcb:\xb8\xc6\x0f\x01\xa0\x92\x8a\xd2\x9e\xf1\xeb\xb4\xd1n\xc8\xbf\xd6U(FH\xac\xc4\xd8\xa8\xc6\x04\x81_,\xb1\xa9\xa3\xd0\'\x1d|\xf3\x03U\x16(R\x88\x81\x00\xce1\x06=\x98C\x06L\xf5C<h9\x87|\xa50\xd9\xd2\t\xb4b\xd6P2\xf2\x83Hj\x84\xaa\x86S\x06\xb5dj\xb2\xa8\n,]P\xe0\x06\xe1\x8eu\x89\x94\xf9\xcbj\xd0\tL\x95 -c\xbc\x9c\x95\xbcB\x14\xbc\x04\xb5P\xa1\xe6d\x90\x9cp\x06\xbd\xd7\x05\xab\x8e\xaad\xd6r\x13\xd4,\x9b\xb7\xd7\xcc\xa3\x94\xc1\xca\xc2\x01\xb1f\xb9\xb4a\xc8\xcbT7\xca\x12\x945+\x91\xa6\x04\x975\x9b\xd1\xd6\xa5R\x15\x83 \x93Q\xe7\x8d\x9f\xa41\xa6d0\xd1\x93\xac:P\x91\nz\xadQt\xc6E=\xc3\x9a@>(v\x18\xe79\x89\x91\xbcd\xf4\x13r\x90\x1c\xb3/\xe5/\xf4\\\xf1.Q\xa6a\x9a\xb3`\x83\xe3u0j(\r)M\x98bP\xaf\xa6\xa1\xf25\xd8\x12\xa12\x1e\xe1\x8fw\xa9\x1c&\x1d\xf6\xab\x0e\x183\xc0\xd4@Y\xc5\xe9\xa9\xa4\xcd\x0e]\xa6\x02\x0cX\xe1\xae\xddJ\nX\'k\xc2\xc9\xcax`k\xe1\xa4\xf2\x90txUup\x8a Wl\xd7\xc6 \xd3\xb2\x95\xc6\xbaA?8\xaf\x9a\x0e\xb0\xda*\xb4\xfa\x05M\x07\xc2^\xf5\x83TI\x87\x83\x16\x8b\x80\x1e\x99\x8e\x0c(F \xe1\x0f\x06K\x8e\xf2\x8c\xe9X:Wu@\xa8T\xf0\x18\xa4X\x99\x89\xfa\xa3\xa4\xc3a\xd3\x81\xe2\xcb\xed\n\xc1\x01\x0c\xeb\x00\xe4\xa1\xa1XPv@\xd5\xc1\xb9UJt\x15\x0f\xe0UK\x14\xdfb\x01I\x87\xd7\x8ft\xf0\xc5^Z\x83\x0e\xba\x96\xbd\x18\xda!<\xe8ZP5\xfaUZ\xc6\xd4\xa0\xe5\x17;\xdf\xaap\x0b\x8b\xca:\x1cU\x1d\xbc\xf3\x9ei\x1b\rT\x8a\xb6@\xe4\x01\x83\xb1\x08\xb5u\x94a\x95\x96\x89\x80\xaa\xd7\x1b\x08\xa8\x05k:\xe4\xbcxSu\xa0\x0eD5\xd2\xf2\x8aAO\xfc\xa5s\xb1[)\x91\xb5!\xd4\x11\xb5+-\x88\xac/F\xdd*\x95j\x9a\xa9\x9c\x17\xbf\xb6\xbc\xa0P0QA\x00\xe4"k\x02(3\x98\x17AW\x0e\x05\xbbR\x17(\xb7j,\xa8\x85h\xddth\x19\x1b\x98\xb0@\'\xfa\xfb\xb5\xd1\x9f\x07\r\xe5IZ\x99Z#<\x05\x1eW\xe9O-\xd3\x1f\xd9\xf6\xb6\xf1\x0e\r\x04Lf\x9e\xc8\x0f$s\xa2w\n\x87J/\xbd\xa5\xb6\x1ba\xb5\xbd\n\xac[lA\xaa\x99J\xeb\xd6\x14X\xd6\x06\xb3mo[kN\x1d+w\xc7\xc1\x18\xe0f\xcfPO\xe6\xe0i\xb6\x1d\xb7\x1cB\x07\xba6\xf7\xd4\xc9\xd6\xdcr\xd6\xc3`\xc1\xb3\xac&1\xf0\xea\xe8\xe3\x1b\x83{\xd3R\xba\xd9F<\xb0d\xdbq\xb5\xcd\xc4^\x8f\xb5\xa1\xc0\xf9r\x005Qz\xa8l\r\xd9v\xd2r\x93^\xc5\x9e\xa2\xa0\xb5\xdc\xa4V\xca\x0e\xb5mT\xee[\xbd\xc0\xd5b\xae\x1b&%TL\xaa6]\xa1\xd2K\x98<\xa9\xb6\x05\xaa\xa0u\x08"\x8ar\x9c\xbd\xa8\xc3\xd0H5d\xdb\xbb\x86I\x17\x90y\xdf\xd1\x80(\xd9\x83\x9a\x105\xc4\xbf&\x02\x91G*\xbb\xda\x16\xd7\xc6:\xf6\x9e\xad-\x86\x167\xb7\x8c\xc9w\xad\xe5\xb7$\x1fj\x86\xd8\xc0\x19B.\x05\xfb4\xdbN\x1b\x97 U\x11\xee\xaa\xa8\xbcU|z\xb0z\x88\xcfL5\x9f\xe2\xe6V95\xd8jP\x06x\xe6\x12\x0f\xcd6dmT\xb6m\xafq\tRk\xdb&m\xcb\x93\x93u\xa6\xf0\xca\xa0mG\xa9{\xaa-\x9d\x0f\xca\xb5\xe1\x8b\xfd\xe3h\xac\x90\xe1i\xfe9\xab\xfe!z\xc5Z%\x0c\rB\\{\xa9m\xf6f\xa8\x07oC\x1c\x0e\xe4l\x89W\xe9\xb6+\xc1Z\xae\xef\xb1\xec\x19\xee\xc1u\xee\xc1\xf7\x9bm@u\xb3\x14l\x82\x8b\xe4\xa2E\xf9\x1b\xbc\xdf\xd4\xae\xbez\x94\x1b\nB\xe9\xf8\x81\xd8\x8f\xf3\x84|\x8f\xcem:\xe3\xa0\x9d\x11y\x91\xf3\x93&\xf1`\xb9\x02im\xe5\x13Z\xde\xfd\xd4\x84g\xce\x8b\x96X\x9e&L\xa0\x9c`\x96\r\xca\x9b\xa1\xde\x82:A\x06\t5\xca+W\x16\x94\x15\xb5\xc7\xd2\xa6\xb6\x9d\x80\x0cG0>,\xf9\xf8\xb0\xd8\x06q\x0c@\xc6\xb0\x89C\x0fg\xbb5\x1ap\x93\x7f^\xb73llz\x98\xf5\xa9\xfd\xe1\xacRT\xa0a\xd3\x19G\xed\x0c\x9a\x8e=\xc77Pig\x9dB\x1c\xf4\x9f<V\\4\x8a\x8e\r\xa9\xe3\xd6\x9aj\x11\'\x06i8x\xebEI\xc7E%P\x96\xac@9^{\xd6>\xbeqW\x9d0\xc8\x93z\xc9\xcdo\x1e\xdd\x0cQ\xaa\x18\x86u\x9c0x\xd8\xf0N\xdbM.:m#)\x04\xd9n?\xa0\xb6\xb5\x8e\x06}\x08\x9b\xce8kz\x04]\x93\x8f\xb4\xa8$\xec4\xb9\xfc)P>z{|\x18/\\E\xbe2}\xca\xbd\xfa\x05\x8d\x05eJW\xe2z:\x8bo!l\xa18\x9c\x8a\x9f\x05\xceo\xbe<;\x9c>\x17\xa2\xbb\xbb\xca\x9cKE">\xd6M&\xe9\xd1\xd83^u\x8b\xae\xbc\x91l\xa1\xb2x\xdf\xcd\xba\xdb~\xd1\xcf\xe6b\xd6_\xdf\xdc\xf5W\xe2a~s\xf7\xa5\xc4\x8b6\xe7\x8bYw\x93\xae\xc6I\xd7\x83wD\t%\xa0\xedR\xb7\\\xebz^kG\xe9\x1c\xbf2\x88/:\xba\xf9\xf2\x95\x0e\x11W7\xd7\xd7\xfd\xac\xbf\xfb\xdc\x8b\xfbx\x95\x9f\x1a"\xbf%\xc4U\xdf\xdf\xc7\x07\xbeN\'}D\x80rH\xbb\xb0M\x06\xddvb\xd2\xff\xb7\x9f\x94\xa6l<:\xcfi\x90\xa0.CL\x96XP\xe3D\x94\xe2\x10\x1e\xfb=\xba\x80\xc1O\x92\x8a%\x13r\x92\xa4\x8a#F,\x8e*R\xd8\x90\xa4\xa6\xc9\xee\\7Ik#}\xc7\xfd\xd8\xec\xa4\xdf\xf5\xb0d\xbc^?\xc7&I\xf0\xc4T.\xd3\xb4\x19\x0br\xc4\xc9\x90d\x9ch\xcfM\x93\xa4\xda\tY\xcb\xf2\xce\x84\xd8AIJ\x97s\xdb$\x83\x89CV\xf2\xa8\xca\xb7\xb9\x91\x96\xd6J\xba\xc7\x92\x06sN(\x9f\xb5_+I=\xc7\xb9oQ\x01\x80\x1c\r\xa30\x17\x88\xf8\xe4Z\xc9\xf0\xc8\xb7\x18o\xea"zT\xc8M \xac\x89J\xacu\xe7\x89\x88\x80or1G%\xbf\x13\xcdZ\xdf&Ih\xda\xc6[\x85X\xd2\\\xb6\x97\x92\x1a\xd7Hb\x94T\rCh \xb7\xe1\xb2\xd8\x1b\xf4&I]%18\x9b\x7f\x06\x9f\x91\x00f\x93$\xb6w\x1a\xd49\xd7\xb2\xa7PG\x1c\xaf\x974\xcd\xb7Zg\x0cA>!\xdf\xf9\xae\x97\xb4M[[\xe2\x182ni\xa4_\x87>\x1d%]\xcbOg\x92oel\xf8R;\x06a\x93\xa4o\x88O\xc3\\\x8c\'f$ n|gh\x92\xce\xda2X\x1b\xbe\x90\xda \xa9\xe4#6\x919W\xb4\x87\xac-\xe2z\xc9H\x81\x91\xdc.\xbf\xf6\xc4\xd6\xc4\xb2\xb7\xf9\xfb\xc7?\xfa\xc9\xf4\xbb\xf8\xde\xcdEwu\x95\xbfG=M\xdf\x85\x15\x01\x96K\\\xfe\x88\xca\x07x<\xd2\xf8\x12\x8b\xd3\xb4E\xa58sx>\xe7\xeee\xb7\x9e\xc2\xe3\x87\x7f\xe2o\xb1\x89\x8f#Mn\r\x901\xcb\x9d\xf4\xdd\x9dx\xff\xf5\xe6z\x91\xc6b\xbd%N\xba\x1fu\x83\x18u\xa7\xb9\xe5\xc5\x8b\x17\xe2\xb2\xfb\xe3a\xd2\xcd\xc4\xf1\xcd|\x11\xb5\x99^\x8b\x8b\xa4\xdem\x7f\xb7\x10o\x1e9\x8d\x9en~\xf9\x14\r\xdd-\x96?\xda\xfe\xb2\xa8\x1e\xe3\xdd\xef\x17\x9f\xc8\xe0\xb4M\x13r}\xf8\xf5\xe9\xe9!mR\xe4\xac\xe6\xbd\xa4\xe6\xa7\xdb\xeeG~\xda\xfa\xa5\x0f\xa2m\xbb\xd9\xae\xfa\xce\xfez\xd2\x7f\x8e\n\xce\x8bN\xc9\xfdC\x1f\'\xddb\x08\xf9\xc3\xb3\x16\x92\xdd\x18\x86\xea\xfb\xe8\xd5\xdd?\xfb\xf5,:\x7f\xb7T\xa9\xbc\x95\xbf\xb7N\xcf\xe9g\xf8<\xfb\xf5\xff\x04\x9f\xe5\xe0'
p328
sg23
(lp329
I40
asg25
Nsg27
Nsg28
VShelXL
p330
sg30
Nsg31
S'f8f31c43f9018490c22e80b4601574ff'
p331
sg33
I38
sg34
VLeast Squares
p332
sg35
F0.047199999999999999
sbag1
(g12
g3
NtRp333
(dp334
g15
I00
sg6
I41
sg7
S'722cbad7f1778ac62256b3df1eeccced'
p335
sg16
g17
sg21
S'x\xda\x8dYko[\xb9\x11\xfd.@\xff\x81X\xb4h\x82\xd8\n\x1f\xc3WQ/\xe0u\xec\xd8\x1b\xdb\xb2\x15\xb7\xcd\x06\x0b\x04w\xe3\xebX\x88,\xb9\x92\xdc\xa4\xff\xbe\xc3\xc7\x90\x8at\xa5uv\x83\\Q\x97\xe4\xcc\x99\x993\x87T\xbf\xc7\xf0\xcf\xb2}x\xfcd\x06\xf3v\xc1>\xcf\xdbf\xd9\xde\xb2?\xfe\xc7\xde\x9f\x1e\x9f\x7f8\xdf\x97\\\xc0k\xdb\xef\xf5{7g7\xe7\xf9\xddOM|{<eW\xf2\x85xI\x7f\xfb\xbd\xd1\xf1\x05\x1bNn\xd9\xca\xbb[\xde\x8a\xcb\xdf\xb0\xc5l\xf2\xb4\x1c\xcf\xa6[\xde\x1a\t\xc6\x07B\xba=6\xfa\xd66_\xf1\x03Wr\x8f\x1dN\x1e\xef\x9b\xf0\x81\xc3\x1e\x1b\xce\xc7\xedt\xd9\xc4U\x9a`\xd4\xe3\xd32\xcd>\x994\x9f\xbf\xb2\xef\xec\x80\xed\xf3\x01X\xc7^\xe0\x1c\xa5\x81\xbddw\xf3\xd9\x03\xbbj\xe6\x8b\xd9t\xf17\xf6\x9f\xa7\xd92,\xb2\xc8\xf3f\xf3\x87\xa7I\xc3\xeefO\xd3\x8a\xc5\xcd\xdf\xd9\x91pl\xe8\xfb\xbd\xa3\xe3\xf3s\\\xca\nn\x15\xb3\x03k\rs\x03\xe3\xbdb\xd2\x0c\x9c\xf0\x86y\x9e\xfe\xef\xf7>\x1e\x8fFL\xabh-\xcf\xff@\xfcG\xa0s\xe1\xbf~\xef\xfc\xf0\xe6\x86\xed\x8b~\xef\xfdo\x17\x17\xf8\x9d\xde\xff\xb0\xb7\xff\xdb\x1e>\xbc\xfa\x98\x07q$|\x8c\x83\xfb\x1f\xeb\x9b\xaf\xe28\xbe\x1c\x07O\x0e\x8f\xd8\x11;e\xc3~\xef\x9f\x97g7\xcc8\xe6\x1c\x03\xdc\x82\xe1.\x83\xf7\x03\x06\xfd\xde\xd5\xf9\xe1%c\x12\x07\x7f\x19^\xbea\x7f9\xed\xf7&\xe3\xc52|u\xf7\xd0<2\xd9\xef\x1d\x1e\xdd\x1c&,\xfe1\x9b\xb4\xdf\xe5\xa0\xfd\xbe\x9c7\x8b\x9f\xf3\xd8\xe9\xd7\xc9\xfb\xf9g\xf6\xd3_\x07\xbf\xff\x9e\xb3\xe7\xfe\xeb\xe4\'\xfa\xfa\xf5\xda\x1c\xdc\xfb\xdfoOoB\xae\xa1\xdf\xd69\xce\xd3\xb3\xb2\x06\xd1\xe8\xf7N\xfeu8b\xe9O@\x15,\x8e\r\x11 \xc6T\x1a3\xca\x82\x81\xf4\x0c\xc2*\xe5\xd2\xb36\x8a+\x1f\x9e\x85\x08\xc0\xd2\xc2\x98%\xd2\xe6G\x9c\xa8\xd8A\xbf\xc7X\xd9\x82K\xee4>\xed\xc7hxK\x8f\x92\xeb\xfc\x02\x97\x0e\xa2\r\xb2\xd8\x00\x9a\x0bm\xd2\xb3\xc4}\xa5&\xdb\x947\xb2\xcb\x06\x01\x86l\x00\xc7\xd7mP"\xce\x8a\x1b\x0bm\xcb\xc6B\xd1\xa8\x97\x0eCqr\xf6\x81!$\xfd\xdei\xb4Ff\xe8\xbc\xd5\xe0\xb35Jp\x9e\x170\xda)\x10k\xd6\xec\x8b\x81\xe6\x11\xe9\xb8\x1ac\t_U|\xf3\\x\xb2[x\xabL6\\k)\xb4\xea\xf2\xcdx\xb2\xd8pa7|\x03\xc9\xc9\x0b\xc3\x1d\xf9\xa6lq\xd3iX\xf3M\x15\xdf\x9c\x96\xc6\x13\xd2h\x18!\x8d\xc3\x9b\xd1\xde\xe2\x1b\xd4\xb8\x19\xc7MF\n!3<\xe7\x91E#R\x92\xac\xf9f\xb9\xf4%n|\xc37iuI\x98\x98\xa3qT\xd4\x10\nL\x94h\x83\xae6 \xbe6{\xe4\xa4\xe6:{j\x0c`\tt\xd9 \xac+Po\xda\x002\xe2\x90\x92\xb6\xe6N\x8e|\xc4W\x885|u\xc1\x170\x10\x9eP\xd0V:\xcadgx\xaa\x80?\xc7\xd7\xd4\xdcA\x17\xb4\xa0\x08\x81\x10\xf4\x8c\x8e:\xe8\xca\x1d\'\xc8b\x0bRn\xfa\xe6%!)MqHD\xdf\x82\xc7\xc2\x1a\x1fm\xb0\x95\x1f\xbc\x102?+\xa9\xb0\x04\xb2wJ#st\xd8`lIE\xf0\xdam\xc4\x18S\xad\x80\xcaic\x0e\x16J\x99\xea\x84\x83\xab8`g\x919h\x00\xdeiO1\x16Jwq\x94\x16\x94\x06\x98r\x98\x95\xeb5\xe4\xaa\r \xa8\x9c\x04\xd2F~\x94\\\x9aH\xaeh\x86/fXY\xcd0\n\xb9/\x07\xd7z\x99sj=\xd5T)e\xb0J\xac\x9b\x81+\x14\xe0\xb9S\x04\x90p\xa5\xc0\x91}\xd6R\xcd\x97T\xb3\xdck"M\r\xae\xb0\x86\xc5.\xe9\xd5\x9f\xa5Zq\xef\xb0\xba\x87%C\xd4\x8e,\x01@]\x01\xab\x84\x8b\x0e\xf7\xc0\xc8\xfc\nf\x13\xa6\xedz\xb6q]*\t?\x94G\xa1J\x0e\n\x19\x9d\xba\xae\xfc\xc45\xa7n$\x9c\x05"\x01\x84\xcf\x1a\xbb\xd5)\\cT\xd60\xda\x03\x19&\xf1\x99Smj\\\xfb95\x88\xc0\x1cq\xfe\x0b\xbe\x97\xd1\xb5<SIh\x8b\xc2\x8a\xd2"\xbd\x16]4\x87eR\xe2\x1e\x92j\xbd\x04\x9c\x915\xfdJ\t\x08UZ$\x96d\xb4\xe1\xa8\xd8\x00\x1a\x9b3\x94@a\x93\xcc\xceJnb\xdanP\x01\xf8\xca\nj\xb3\x04\x8c+6\xc8\xc8\xdb\xc9\x06S;\xb6\xf0\xd1\x867\xc5\x06\x8b\xbd\x9d\x9a\x87\xd2\x98sy\xdcpm\\W+\x93\x96\xf8/\xd8\xb0\x81\x03\xe6\xa9/\x1e\xfbb\x8345m\xb8\x8c6\x1c\xd7Xxp`\xc9\x06!h\x05\x83\x9dAtQ\x01\xaa\r(\x90\x88M:\x02"7\x9c\xa2\x8bj\xe0\xba\x98\xa3\xac\x8e6\x9cT\x1b0\xbe\xc4\x9e\x08\xbe\xa0\r05\xa4\xe8j9\xd2\x90\x9e@\x1b\xecf\xdb\xd3\x95\xfc\x12\x91$\x1b\xa4\xaa\xb1\xe0\xd1\x86\xb7+68,\x9f\xfc,\x94W$R\xb0\x8fwR\xa2R\xdcT\x1b\xf4&\x0e\xbc\xca6W\xc3R\x19\x1a9.\xdapZlp\xa87\r\xd1\xb2\x16\xa0\xa8e\x08\x0f\n:c\xe1u!\x07o6s\xd2\x14\xe7\x95\xd1\xb5K\x94Q\x19h\x19m8+6\xa0\x02\x91D\x18\x12s\x9az;\xf2\x97\xf2\xba\xb3EjX\xad\x81\r\t\xc2K,\xa0\x16\xa4\xac\xb1PA:\xa2\r\xbf\xd6\xba@E\x00\x92$\x9e(\xd3\xb4G^\xec\xac\x0bOm\x04\xeb\xdfl\xe4$\xd6V\xa9\x00\x0b\xa6\xd4&\xf7\xb5b=\x11\x96P\x91\xfe~\xad\xf4\xe7\x84\xa2\x9c\xc6\x96\x06@\xd6\xb8\xb0\xf0&\xfd\xc9u\xfaC\xdf\xdeU\xdeQJ[\x8a\xb7F\xc1I\x1d\xc7:+\xbb\x9a\x82\xe6\x055\x94\x1b\x9bM\xc1\x17/28)\xb0\xaa\xb6\x7f\xaf\xc8\x1aH\xbe\xbd\xab\xd2\xdcy\xa0\xce\x8e\xddO@\x11D"\xb1\xc63|;\xaf5\x04\xb6\xc4\r\xf9\xa3\x90\x95\x96\xb6\x9b\xcf\xc0\x14\xe26\xa6\x8b\xd7U\x15\xe1\xaa\x04K\x10W\xa3\xb4Sn\xcd\xb7\xf3\xe2\x9b\xb6\x06H9\x99\xa0E\xb25\xa8\xab7+z\x8bo\x17\xb56\x8d\x96\xd4\xf8\x84\xe0\x85\xe5p-\xe8\xccI\x00%K\x89\xc0F\xbf\x80T\x90\xb9\x83\xf3\xaa\x90K\x89@\xa8\xcd\x1fr\xf2\xa2\xf8\xe6\xb1\x83z\xcaI\xa4(\xd2*\xa8\x80\xbcr\xcf\xf3\xed\xb2\xe6$Jl\xd2\xb9\xd6\xe3r\x14O%\xf1|\xd5\x95\x93E\x87\xe3\x91\xc9n\xcabQ\xe8Y\x82/\xca\xb0\xf0+\x0f\x9av-n\x97U\xf2\x1b\x10T\xceX!\xc6\xe5L\xd6\x88\x99\x7ff\xdc\x86\x95K\xc0\x94\xc8\xa3\xf0\x96\x85\xd7\x9d0\xaaKkhC\xe7S\x8c\xdb&\xaf+\xec\x97\xe4\x85\xad=\xb6\x9e\x81\xd07I\xd6\xc8\xe4\xdba\xe5\x12\xf0\xa5\xc3b\x86\x18\x925\xc6\xa2\x96\x82\xad\xbe\x9dF\xf5T$\x9d\xf3\xc2\xd7\xc3\x97%\xfd\x8a\'kn\x9e\x87\xcfU\xc1\x07\xe95t\xaf\xe4\x86FN#\xbe\xc7\xf6\xe4\xbb\xfa\x9e\x95\xa5\xff\xa3^\xdd\xb8*0\xa66\\U\x0eO\xa8\x13\t\x1f\x89\xa2\x874\xb8J\x1a\xfc\xa8\xfa&j\xdf\x14X\xb3\xbc(\x01\xe0\xe0w\xc9\xd57+\xb5!\x95\xa25\x90\xfd\xe8\x90\x87\xd8\x83S\xbb\xd68\xaek8\xafJp14E\xa1z\\\x9a?C\xf2\x1eE\x11\x9e\xf8<xR\x8f\x9d\x1e["1\x14\xb6-\xddu\xce\x01\xadK\x80\xb1\xb8\xd71v+\xfa\xa6\xdc/\x05\x8d[N^\xda\xa95\x8cO\xb2oh\x8d\xc7p\x98\xa2\xb8\x95+\xea[k\xbb\x13\x9f\xb7u\x8d(\x1b\x89\xf51:\xc4\x86\x12=\xd2\xbb\xd68\xadk`\xd7\xb5t\x9c\xc7\x13\x16\x11\x85\xf6\xf8\xc9=\xfbX1\xaa\x14\x1d\x04\xa9\'i\r\x86\xa8\xd4j\x80\xce\xd3=~AZ\xd5cV\xae\xc3\xac\xbd\x83\x8e[/Sn\xbd\xf0@e\xd7`>[\xb9\x19\xc2L\xb1\x94\xd6ZR\x1ab+t~\'\xcc\xc3z$\x15\x0ehc\xab\x91\xdai\r\x85\xb5\xb5s\x8d\xabj\x87\xc7\xcd\xe9p\x83]\xb9\xae\xe1\xb4\x84g\xc0|\xfa\xee\xfc$\\\xb8\xb2te\xfa\x9c{\xf5\x11\x1e\xcd\xf3)]\xb2\xbb\xd9<\xec\x12\x94\x13;\x99\xb1\x9f\x19,\xc6_^\x9c\xcc^2\xd6Lo\x13\xd2\x08tx\xad\x99L\xe2\xabx\x14g\xb7\xcd\xb2\xc9;\xa2/\xa81\x1f\x9by\xf3\xd0.\xdb\xf9\x82\xcd\xdb\xbb\xf1\xb4\xbdeO\x8b\xf1\xf4K\x8e\x17\x0e.\x96\xf3f\x1c\xaf\xc6\xd1\xd6\xe3K\xa4\x84\x1c\xd0z\xa9\x9b\xafu==+\x8b)\x1f~2\x08\x1b\x9d\x8e\xbf\xdc\xe3"\xecv|w\xd7\xce\xdb\xe9\xe7\x96=\x86\xab\xfc(\x88\xcc\x1ec\xb7m\xfb\x18^\xb8\x9fM\xda\x90\x01X\xc98*\xf6\xd1\xa1\x87\x86M\xda\xff\xb6\x93,\xca\xfa\xbd\xebT\xfc1\xd5\xf10fSC\r\xea3\xc4\xc1\xf2U\xdc\x03\x04\x94\xfc8S\xd2\xcc\x909A\xc2\xe3N\xf1p\x88\xcdQ\x06I\xd35Sa\xd7\xb9Vu\xa6\x89\x92+\x8ckU?w\xcd\x0c\xd7\xeb\xd7PgZ\xa5\xa3\x95\xd8\xd3 5\xe4\xd0\xb8\xbbf\nd\xf2k]gb\xef\x94\xc9J\rI\x04\x86\x02\xef\x9c\x89\xe5rm\xeaL\xaf\x83\xdc\x0c\x88\x82K\xb7\xb9a\xa5\xad3\xed\xeaL\xedR\xc5K\x95k\x03v\xcct5*B\x88\x84\x8cV<5\x08\xbe\x05!\x81J\xec\xda\xaf`\x8b\x8a)e\x8f\x12I\x04\x8a-Q\x11:d\x02\xaf\xd8\xf2\xb4\x97\x92\xd2\xa4c\x9e\xdc\x92\t\xe1\xc6\xe2:\x92F\xb66\xc8\xcf\xd0\xd2l\xc66\xf2\xdb\xf6\x99\xb2\xec\t>Y\xaby\x8e\x8e\x11;g\xaa\x9a}\x10\xf6\x08\x02\x9ek\xba\t\xda5\x13\xea\xccx\xe3\x1fj-\xed\x8dr\xd7\xee\x9a\xa9+\xb6*a\n\xf1(\x11\x04\x1c\xc8]3M\xf5\xd3H\x9b\x9aI\xca|T\xa9\xdb\xf6Ta\xa6\xad\xf5\x89\xe4\x1a\x19\xddY\x97\xe4\xd8\xd6\xa8\xc4\x99\xae\xc6S\xca\x94\x01\xc6\x8btc\xbe{\xa6_\xe1\x04\xc1\xd3/".e\x9f\x05\xd81S\xd6\x1c\xc2\x84\x97?T6\xc0\x0e?\x03\x05\x06r\xbb\xb9o\x91\xad\x91e\x1f\xd2\xef\x8f\x7f\xb4\x93\xd97\xf6\xadY\xb0\xe6\xf66\xfd\x8e:\x8c\xbf\x85\xe5\t4/r\xf9\n\x95w\xf0x\xa0\xf15\x16\x17.\x04#qxZg\xfa\xba\xd9N\xe1\xe1\xcb\x1f\xf8\x9b\xed\xe2\xe3@\x93{\x1ddL\xf3.\xdaf\xca\xde\xdf\x8f\xef\x96\xe9\xe8\xb8\xc7.\x9a\xefe@H?\xa8\xb0\xbcz\xf5\x8a\xdd4\x7f<M\x9a9;\x1f/\x96\xc1\x9a\xd9\x1d\x1bE\xf3\x1e\xda\xe9\x92\x9d\xad\x80\x86oW\\>\x05G\x0f\xb2\xe7+\xc3_\x96\x051\x1a\xfd6\xfa\x84\x0e\xc7a\xa1\xa0\x18\xfav8<\xc1A\x8c\x9c\x114\x16\xcd\xfc\xf4\xd0|OoK\xbf\xf6E\xf0\xed \xf9U\xf6l\xef&\xed\xe7`\xe0"\xdb\x14\xe1\xef\xfa:\xda\x16BH_^\xd5\x90\x1c\x840\x14\xec\x03\xaa\x07?\xe2z\x15\xc0?\xc8]*\r\xa5\xdf\xad\xe3{\xea\x05\xbcL\xb8\xfe\x1f\x1c\xb7\xe5\xf1'
p336
sg23
(lp337
I41
asg25
Nsg27
Nsg28
VShelXL
p338
sg30
Nsg31
S'f8f31c43f9018490c22e80b4601574ff'
p339
sg33
I39
sg34
VLeast Squares
p340
sg35
F0.047199999999999999
sbag1
(g12
g3
NtRp341
(dp342
g15
I00
sg6
I42
sg7
S'a3fcd88d47d9aa1f0b3a24237168079f'
p343
sg16
g17
sg21
S'x\xda\x8dYkO[I\x12\xfdn\xc9\xff\xa15\xda\xd5&\n8]\xfd\xee\xd52\x12C 01\x18\x08\xbb\x9b\x89F\x8a\xee\x84K\xb0bl\xc66\x9b\xec\xbf\xdf\xeaGu\x13\xfb\xdak\x92(\x97\xf6\xad\xeez\x9e:\xd5\xee\xf7\x18\xfe,\xdb\x87\xc7Of0o\x17\xec\xf3\xbcm\x96\xed-\xfb\xe3\xbf\xec\xfd\xe9\xf1\xf0\xc3p_pP\xafm\xbf\xd7\xef\xdd\x9c\xdd\x0c\xf3\xbb\x9f\x9a\xf8\xf6x\xca.\xc5\x0bxI\xff\xfa\xbd\xeb\xe3s6\x9a\xdc\xb2g\xefnx+n\x7f\xc3\x16\xb3\xc9\xd3r<\x9bnx\xeb\x1a\x18\x1f\x80p{\xec\xfa[\xdb|\xc5_\xb8\x14{\xecp\xf2x\xdf\x84_\xb8\xdac\xa3\xf9\xb8\x9d.\x9b\xb8K\x13\x94z|Z&\xe9\x93I\xf3\xf9+\xfb\xce\x0e\xd8>\x1f(\xeb\xd8\x0b\x94\x91Z\xb1\x97\xecn>{`\x97\xcd|1\x9b.\xfe\xc6\xfe|\x9a-\xc3&\x8b,7\x9b?<M\x1av7{\x9aV_\xdc\xfc\x9d\x1d\x81c#\xdf\xef\x1d\x1d\x0f\x87\xb8\x95\x05n%\xb3\x03k\rs\x03\xe3\xbdd\xc2\x0c\x1cx\xc3<O\x7f\xfb\xbd\x8f\xc7\xd7\xd7L\xcb\xa8-\xcf\xff\xa9\xf8\x1f\xa0q\xe1O\xbf7<\xbc\xb9a\xfb\xd0\xef\xbd\xff\xed\xfc\x1c?\xd3\xfb\x1f\xf6\xf6\x7f\xdb\xc3\x87W\x1f\xf3"\xae\x84_\xe3\xe2\xfe\xc7\xfa\xe6\xab\xb8\x8e/\xc7\xc5\x93\xc3#v\xc4N\xd9\xa8\xdf\xfb\xe7\xc5\xd9\r3\x8e9\xc7\x14\x1e\xc1\xf0\x94\xc1\xfb\x01S\xfd\xde\xe5\xf0\xf0\x821\x81\x8b\xbf\x8c.\xde\xb0\xbf\x9c\xf6{\x93\xf1b\x19>\xba{h\x1e\x99\xe8\xf7\x0e\x8fn\x0e\x93/\xfe1\x9b\xb4\xdf\xc5\xa0\xfd\xbe\x9c7\x8b\x9f\xf3\xda\xe9\xd7\xc9\xfb\xf9g\xf6\xd3_\x07\xbf\xff\x9e\xb3\xe7\xfe\xeb\xe4\'\xfa\xf8\xf5\x8a\x0c\x9e\xfd\xef\xb7\xa77!\xd7\xd0n\xeb<\xe7\xe9YZ+9\xeaq\xf2\xaf\xc3k\x96~\x82W\x95\xc5\xb5\x11:\x881\x99\xd6\x8c\xb4\xca\x98\xf4\xac\xc0J\xe9\xd3\xb36\x92\xab\xf8\x0e@p,m\x8cY"l~TF\tv\xd0\xef1V\x8e\xe0\x82\xbb\xb0\xdb~\x8c\x86W\xf4(\xb8\xce/p\xe1l\xd4A\x14\x1d\x94\xe6\xa0!=\x0b<W\x18\xd2Mz\xc3\xbbt\x00\xe5H\x87\x90}+:H\xd0\x96\x0e\x06\xed\xcb\xc1 i\xd5\x0b\xcc\xb5\xc3\x93\xb3\x0f\x0c]\xd2\xef\x9dFmDv\x9d\xb7\xdad!!\xb9\'\xef\x18\xed\xa4\xb4+\xda\xec\xc3@\x87\xc7\xbc\x1bc\xc9\xbf\xb2\xd8\xe69x\x9ew\x06o\xa5%\xffj\x91m^\xb5\xcd\xf8| 7\x1c\xec\x9am\n<Ya\x00\xc86i\xc9!\xdciX\xb1M\x16\xdb\x9c\x16\xc6\xe57\x05*f\xf2:.s\x05\xbb\xd9\xa6j\xdc\x8c\xe3&?k\x85\xa1\xca\xbbYTB\x8a\x0e\xdbl\t-\xc6\x8d\xfb\xb5\xdc\xb1\xa4O\x90\xa1G\x00M\xb6\x01&J\xd4AW\x1d\xd0\xbf.?;\xa1\xd1}9ZF\xd9\x14\xfaU\x1d\xc0UW\xa31+:(!uI\xda\xaa\x8eT\xe5\xd1\xc1\xaa\x7fu\xf1\xaf\xc2\x17]\xcet\xab-z8k\xe3\xb4w|7\xff\x9a\x9a;\xca\x1a\xad(B\n8=\xa3\xa1Nu\xe5\x8e\x03*3\xab\xd0\xd5k\xb6y\xfa\x18\x84.\x06\x81\xa2\xba\x00k|\xd4\xc1V|\xf0\x002KI!\x9d\xcc)g\xa5\x96\xb6+\x7f\x8d-\xa9\xa8\xbc^\xcb_<\xd7\x16\xa7\xf2R\x90\xca\xcaR\xa6ZD\x1d\\\xf5\x03v\x16\xd2A)\xef(\xe7\x8c\x01i\xbat\xd0\xa0eI9\xbe\x86Q\x12\xfdG\xa7\xa9\x98g\xd1xY\xf0A`\xe8#\xb8\xa2\x1a\xbe\xa8a\x85V$h\xa4\xc1\x0c\xce\xeb^\x80\xedL5YJYY\xb1\x96\xeeFI\x82J@D"\x07\x81#\x8d\x10\xc8\xe4J\xaa\xf9\x92j\x96{/8\x15\x9f3\x9c\x02\xe3\x04\x1a\xf8\xffR\xad\x98wX\xcd\xc3\x92\x01E(\xec\x95*U\x8eN\xec\xea\x04\xcaP(1\x9b0\xebW\xb3-\xa1K\xea\x04\xb26\x05^\xaaY\x04\xf3\xd0\xa8\xab\x8aO\x1c-!\xb4tF\x0b\xaa+\x8bmGl4\n\xf7\xb8.{\x18\xed\x85\x14d\x07\x07\xa7\xa8\xcbh\xc1\xfd\x0e5\x88\x8e9\xe2\xfc\x17|/{\xd7\xf2\x02L\xda`\x8f\xd4\xf4\xec5t9\x06\xcb\x84\x9a\x8e\x92\xeb\x10.\x9c\xe15\xfd\x8ac@\x96\xc2\xe0\xc11\xa8\xc3Q\xd1Ai\x05\x04\xdc\x18(C\x06\x1a\x81]\xa0\x0bj\x11\x87\\Iw)\xd7J\x00\xeb\xba\x14\x1c/m\x1abI\'\xf0\x03\x1fuxSt\xb0\xd8\xdbiS\xa9\x03\xe0g\x1d8z\xa2\xabM\x0b\xebL\xd1\x01\xabeE\x07\xf0\x05\x8e0)|E]_sEG\x1d\x8ek,<\xe2+5j\r@`k\xb03\x88N\x1d\x1c\xe5qh\x9dk\x90(T\x85#4\xa3\x1c\\\t\x84\xb4I\x87\x93\xaa\x03\xc6\x97"h\xc0\x80\x02z\xb6\x02\xba`Y`/*:\xd8\x0eH\xac\xe0\x87\x08\\t\xa8\x8d^\x00\x8f:\xbc}\xa6\x83\x03A\xed\x00\xa4\xa7\xdc1\x86K\xdd\xd9\x1a$7U\x07\xb9\xee\x07\xae+m3\xb5\x0bW\x06\x07\xc9\x0f\xa7E\x07g]\x81b\xa5A)\x8a\x05x\xec4\x9d\xb1\xf0\xaa\x80\x83\xd7\xeb9iy\xf1\xba\x91\xb5K\x94X\x88\x00\xcb\xa8\xc3Y\xd1\x01\x19\x88 J\x85\xd4\x06\xffR\xdbR\xd2\xfb\xce\x16I\x1d\x15\xcfpn\x9d\x82\xf0Z\x9b\xb2rVQ1Y\xb8\xa8\xc3\xaf\xb5.\x90\x11P\x0e\x80\x07ETW{\x10\xb63\'\xbd(-\x12\xecZ]HmJ\x15"9/\xb5\xc9+\x93\xe5D_Y\x86\xd0_+\xfc9\x90\x94\x19\xd8\xd2\x14IiGN\xfd\x11\xfe\xc4*\xfc\xa1m\xef*\xeeH\xd4\x86\x13y4\x9c\x88\xb1\xb6\xceB\x97\x7f\x91\x81\xd9J7\xd6\xfc\xab|\xe5u\xa2\xd6\x9b\x90\xaa\xd8\xe6\x8b6*\xd9\xf6\xaeRsL \xc8\xae\xf3\x1a\xcb\x9f<\x8d\xc5`\xfcn\xb6\rk\r)\x1c\x88*~\xd8B\xcd\x91\x87:\xd1\xd9\xf0\x0c\x81\xa6\t\xdc{\r\xd7\x9f\x91\xc4\x12a\xb4\xb3\xc4\rg\x9b\x15\xdb\x86\xc56m\x8d"\xb84!p\xd9\x8d\x08\xb3\xd2\xf0\xddl;\xaf\xb5\x89\xbd\x93\xe7\x12\x02$\x8e\x95\xb7h\xd5I\x8b\xb1\xdd\x8b\x8a\xd5k\x18\xa5d\xad\xcd\xd4\xc1S\xdct%R\xa1.~\xc8\xc9\xf3b\x9b\xb7a6\xcd\xda\x04\xd7\x11zb\x91J\xb1\x9bm\x175\'-f\x01\xb1 \x1c\xcf\x88\xf9h)l\x9a/VsR\x14\xca\x8f\\f\x9d\x16C\t+\x0e\x10\xaa\xc6\xad\xc0\xa0\xb1n%n\x17\x95\xf2#k"\xefb\x85\xe4\xccAm\xd0gn\xc7\x9c\x1cU,Q\xd8QJ\xdc\x84\xa0q\x1c\xab\xda\xac\r\x9f\xd16S`A:\xbb\x8e\xa9^\x96D\xb4^\xd7>o\xabm4\xce0\x91l;\xacX\xa2|\x19a0C\x8c\xa7.c\xb5\xe6\x9b\xe3v\x1a\xd9S\xa1t\xce\xd7\xa9\x04\n\x93\xb2\x90\xbb\xcb\x0e\xfe\xb9,\xfeAxU\x85\x1fkm=\xe1=\xd2f\xde\xe5\x1f+JQ\xa2k\xd7\xf0\xc8\x98\xcax\xa4(\xd0oJ^\x0bdG\xc4\xc1e\xe2\xe0G\xd56\xec\xc1\x90\xb5\xc11\xa9\xe0\x11r\x02n\xe56\xba\xfa\xe6Ym\x04:\x91\xf7\x08\xdc\xd0\x15\xdf+\xe7\xb7\xedq\\\xf7p\x1e\xe7\x91\xe2\x15\x84S\xea@\x08\xdf\xbb\x8c\x9dG\x91\x84\xa7Q*Xbh\xe4\xd6>\x002=\x8bL\xceW\xb1C\x97K\x16k\xd69\x96\xd3\xb6 \xa0\x94\x85v\x82$~\x03\xf8\xc2\x8a\x8fO\xb2m\xa8\x8d\xe7\xba2n\x07\xc4[\xb5\t=h\x9b\x7f\xde\xd6=\xb4+\xf8\x83\xa8/\xe8\xde\xc4\x08\t|\xeb\x1e\xa7u\x0f\xf4*\x10>#s-\xfby\x9c\xd1\xe5\xcec\xc5u\x85\xe8@H-QkLNE\xf7\x068\xe3vQ8[\xfc\x80\xd3"\xacM\xb5\xdaW\x88\x86\x8a\xcb\x06h\x15\x07*\xbb\xe2\xe6\xb3g7C8a\xd0=\n\xd2\x19[\x86\r\xe7\xb7\xbbyTGR\xacA\xba-C\x84\xd0\xc4\xbc-rO\xbdu\x8f\xcb\xaa\x87\x0f\xda\x97;\x1cI\xcfV\x06\x96\xb5\x83\x9bO\xdf\rO\xc2\x85+KW\xa6\xbb\xdc\xab_c+\xa7)\x9d\xdd\xcd\xe6\xe1\x14l\xc0\x8a\x9d\xcc\xd8\xcfL-\xc6_^\x9c\xcc^2\xd6Lo\x93\xa7q\xa4\x0c\xaf5\x93I|\x15Gqv\xdb,\x9b|"\xda\x82\x1c\xf3\xb1\x997\x0f\xed\xb2\x9d/\xd8\xbc\xbd\x1bO\xdb[\xf6\xb4\x18O\xbf\xe4x\xe1\xe2b9o\xc6\xf1j\x1cu=\xbe@H\xc8\x01\xad\x97\xba)\xee)\xe5\xd3\xb5\xae\x97,|e\x10\x0e:\x1d\x7f\xb9\xc7M\xd8\xed\xf8\xee\xae\x9d\xb7\xd3\xcf-{\x0cW\xf9\x91\x10\xe9=\xc6n\xdb\xf61\xbcp?\x9b\xb4!\x03\x84\x05\\\x85}4\xe8\xa1a\x93\xf6?\xed$\x93\xb2~\xef*\x15\x7fLu\xee\x03\xf9\x08\r5\xd0\xa3\x10\x87\x90Y\xd5\xef\xc1\x05\x94\xfc()H2dN\x80/<I\x85;9l\x8e"4\x9a.I)PRVIl\x9c2\xad\x87\xf1.\xfe.\xba%\xc3\xf5\xfa\x95\xaa\x928\x8fG\tLY\x9d\x1a\xb2\xd8 \t\x98\xf4W\xbaJ\xfaHmC\xf5\x05*\x1b\xf3To\x914UR\xc7\xbb\xce`_\x98&\x02}\xb4\xdb$\xed\xf33m\xfc\\\xd8p\xfb\x1b\xee\x81\xf96m]\x8d\n\x00$\xcfD\x18\x08\rb\xa3$NIW\xfe\x99o\x95\xf5){\xa4L$\x106D%\xccxW\x110\xb2o\xb9\xe2)*\xc2\xe61\xcfo\x90TA\x12\xaa\xb6\x02iYhi6{(\xb6\xd4\xcd\x92\xa2\x9c\xa9\xbcK\x9e\x89\xf4 \xc43\xd4\xfdfIY\xb3O\xe9\x94\xb7"\xcc\xba\xf1&h\xab\xa4\xaa\x92:\xe5\x10\xd2T\x9e\xc6\x9e\x80c\x9b%u\xf5m\xech\xe1\xbb\x13%\x12\x81Sb\x9b\xa4\xa9v\x1a\xe1S3I\x99\x8f,uSTd\x90\xb4\xb5>\x83O\x03\xa2;k\x13\x1d\x13|\x9b\xa4\xab\xf1\x14\x02R4\xbcH7\xe6\xdb%\xfd3LH\xd9\'d\xca%c\x95\xde")j\x0ei\x9d\xe2)\xe3\xb0\x10\xb2Qm\xb13@`\x00\xb7\x9b\xfb\x16\xd1\x1aQ\xf6!}\xff\xf8G;\x99}c\xdf\x9a\x05kno\xd3\xf7\xa8\xa3\xf8]X\x16 \xb9\x88\xe5\xcf\xa0\xbc\x03\xc7\x03\x8c\xaf\xa08\xb6FL\xf0\x84\xe1i\x9f\xe9\xebf3\x84\x87\x0f\x7f\xc0o\xb6\r\x8f\x03L\xeeu\x801\xc9\x9d\xb7\xcd\x94\xbd\xbf\x1f\xdf-c\xc3F\xe4>o\xbe\xd7\x05\xa7\x07\xd5-\xaf^\xbdb7\xcd\x1fO\x93f\xce\x86\xe3\xc52h3\xbbc\xd7Q\xbd\x87v\xbadg\xcf\x9c\x86oW\xbf|\n\x86\x1ed\xcb\x9f-\x7fY\x16\x8f\xd1\xea\xb7\xebOhp\\\x06\xa9\x8a\xa2oG\xa3\x13\\\x840F\xd1ZT\xf3\xd3C\xf3=m\xe2\xf4\xca\x07\xc1\xb6\x83dW9\xb3\xbd\x9b\xb4\x9f\x83\x82\x8b\xacSt\x7f\xd7\xc7Q\xb7\x10B\xfa\xf0\xb2\x86\xe4 \x84\xa1\xf8>x\xf5\xe0G\xbf^\x06\xe7\x1f\xe4.\x95\x96\xd2\xf7\xd6\xf1=\xf9B\xbdL~\xfd\x1f\x8b\xae\xe5j'
p344
sg23
(lp345
I42
asg25
Nsg27
Nsg28
VShelXL
p346
sg30
Nsg31
S'f8f31c43f9018490c22e80b4601574ff'
p347
sg33
I40
sg34
VLeast Squares
p348
sg35
F0.047199999999999999
sbag1
(g12
g3
NtRp349
(dp350
g15
I00
sg6
I43
sg7
S'10130c60af45f25895aa22b115ceb3e0'
p351
sg16
g17
sg21
S'x\xda\x8dYko[\xb9\x11\xfd.@\xff\x81X\xb4h\x82\xd8\n\x87o\x16\xf5\x02^\xc7\x8e\xbc\x91\x9fq\xdbl\xb0@p7\xbe\x8e\x85\xc8\x92W\x92\x9b\xf4\xdfw\xf8\x18R\x91\xaeU\xe5\x01_S\x97\xe4\x9933g\x86T\xbf\xc7\xf0\xcf\xb2}x\xfcd\x06\xf3v\xc1>\xcf\xdbf\xd9\xde\xb2?\xfe\xcb\xde\x0f\x8fG\x1fF\xfb\x82\x83zm\xfb\xbd~\xef\xe6\xf4f\x94\xdf\xfd\xd4\xc4\xb7\xc7Sv)^\xc0K\xfa\xdf\xef]\x1f\x9f\xb1\x8b\xc9-[y\xf7\x99\xb7\xe2\xf27l1\x9b<-\xc7\xb3\xe93o]\x03\xe3\x03\x10n\x8f]\x7fk\x9b\xaf\xf8\x0b\x97b\x8f\x1dN\x1e\xef\x9b\xf0\x0bW{\xecb>n\xa7\xcb&\xae\xd2\x04P\x8fO\xcb4\xfbd\xd2|\xfe\xca\xbe\xb3\x03\xb6\xcf\x07\xca:\xf6\x02\xe7H\xad\xd8Kv7\x9f=\xb0\xcbf\xbe\x98M\x17\x7fc\x7f>\xcd\x96a\x91E\x9e7\x9b?<M\x1av7{\x9aV.n\xfe\xce\x8e\xc0\xb1\x0b\xdf\xef\x1d\x1d\x8fF\xb8\x94\x05n%\xb3\x03k\rs\x03\xe3\xbdd\xc2\x0c\x1cx\xc3<O\xff\xfa\xbd\x8f\xc7\xd7\xd7L\xcb\x88\x96\xe7\x1f*\xfe\x004.\xfc\xed\xf7F\x8777l\x1f\xfa\xbd\xf7\xbf\x9d\x9d\xe1gz\xff\xc3\xde\xfeo{\xf8\xf0\xeac\x1e\xc4\x91\xf0k\x1c\xdc\xffX\xdf|\x15\xc7\xf1\xe58xrx\xc4\x8e\xd8\x90]\xf4{\xff<?\xbda\xc61\xe7\x98\xc2-\x18\xee2x?`\xaa\xdf\xbb\x1c\x1d\x9e3&p\xf0\x97\x8b\xf37\xec/\xc3~o2^,\xc3Gw\x0f\xcd#\x13\xfd\xde\xe1\xd1\xcda\xe2\xe2\x1f\xb3I\xfb]\x0c\xda\xef\xcby\xb3\xf89\x8f\r\xbfN\xde\xcf?\xb3\x9f\xfe:\xf8\xfd\xf7\x1c=\xf7_\'?\xd1\xc7\xaf\xd7\xe6\xe0\xde\xff~;\xbc\t\xb1\x86v[\x0f\x9c\xa7gi\xbd\xe4\x88\xe3\xe4_\x87\xd7,\xfd\t\xac*\x8bc\x17H\x10c2\x8d\x19i\x95\xb1\xe9Y\x81\x95*/\xa0\x8d\xe4J\x87g\x80@,-\x8cQ"L~TF\x01;\xe8\xf7\x18+[p\xc1]Xm?z\xc3\x03=\n\xae\xf3\x0b\\8\x171\x88\x82AiL\x85\x8cA\xe0\xbe\xc2\x116\xe9\xb5\xeb\xc2\x00\x9a\x1e\x95\xc2\x10Y\xc3\x80\x1f+\xda\x18\x0c/\x1b\x83\xa4Q$\x07]qr\xfa\x81\xe1\xc6\xfd\xde0\xa2\x11\x99:o\xb5\xcf\x08\x84\xe4^\xe4\x05\x8cvR\xaa54\xfb0\xd0\xe11\xaf\xc6X\xe2W\x16\xdb<\x07\xcf\xf33x+]\xe6Ak\x91\x8dX\xb7\xcdx\xa2\xcap\xb0\x1b\xb6)pd\x85\x01I\xb6\xa1\xbf\xe9\xd1)\xbff\x9b,\xb69-\x8c\xcb;\t\x04f\x08\x8d0\\\xc1n\xb6\xa9\xea7\\Kg\xa6\xb4\xf2\x86\xe7],\x82\x90]\xb1c\xb9P\xc5o\xc07b\xc7\x9a\x12%q\x9f\xf8\x08\xa0\xc96dLD\x0c\xbab@~]\x8e\x1d\'t\x8d\x1d\xa3l\x9a\xb7\x8e\x01\x9c(T#\xe25\x0cJ\xc8\x12%\xa2\xc2\x91\xaaP\xed\x00\xd6\xf8\xd5\x85_\xc5\xa5\xa4H\xb7\xda\x82\xcc\xa9b\x9c\xf6\xc6\xec\xc6\xaf\xa9\xb1\x83\xb1\xad\ry\x08\t\x83\xfc\x8c\x86\xba\xce\xdct%"\xac\x12v\xd36O\xa9\x0b\x82\x12\x0eS$\xe6y\xb0\x18\xac\xf1\x11\x83\xad\xfa\xe0\x01\xc8v)\xa4\x93\x19\x83\x95\x1a#\xb5\x03\x83\xb1%\x14\x95\xd7\x1b\x18\x84&\x0f!\xa9\xbcP\xadl\xe1Wh\x191\xb8\xca\x03V\x16\xd2%\xa5\xbc#\xb7\x18L\x00#:0\xe8$\x00)\xe4\xf8F\x9cI\xe4\xaf`\xf0$W \x81\xe4J\xa0\xeb\xa3\xb8"\x0c_`X\xa1\x15\xc5\xaf\x91F\x11-\xd6\x0b\xb0\x9d\xa1&}\tw\xbb\xe9\x0e\xa3$\xa52pO\xee\x10\xe0\n+\x12\xd4Z\xa8\xf9\x12jX"A\tJ>\xa7\x0b\x1a\'\xf8\xff\x0f\xb5b\xdea5\x0fS\x86bW\x18_\xccS\x06I\xec\x8a6e\xc8\x95 \xb4\xd5\x1b\xd1\xc6M1\x84\xcb"\xc8\xbcT\x02\x10\xc1<4\xea\xaa\xea\x13W\x0er\x8c\x823\\\x13\x06+\xb2\x8av\x1a\x85k\\\x975\x8c\xf6 \x8b\x1d\\S\x01P(\xb9\xde\xef\x90\x83H\xcc\x11\xe7\xbf\xe0{\x99]\xcb\xadQT\x16\x01\xeb%={\r]\xe1\'\xa4/\x1c\xc9M\t\x17\xae\x08\x1a\x92T8\x02Y\x12\x03\xa9\x89\x18\x8e\n\x06\xa5\x15P\xf2\xa2\xa3\x8c$c\xd1\xd9\x00]R\xa0H\x151\xdcQ\xd2\xd6S\xc0\x14)\xc0h\xaf\xd5\xd2V\xf1\x03\x1f1\xbc)\x18,\xd6v\x97y\x90ZkR\xe8\xc0\xb1W]<\xd8\x15\x0cj\x03\x03\x84\xb6\x8e,\xae]\x83\x88\xb2\x92c\xc5F\x0c\xc7\xd5\x17>\x84:a\x00\xb0$\xf7\xd8B\x88\xaer*\x9c\x12\xb5tn\x04\xa9P\xb2\xf4\x07\\\xd7\x8d\xeb\xa3\xb4:b8\xa9\x18P\x06\xc9\x83\x06\x0c\x904ah\x080]\x18\x0c\x85\x0cb@\xc4\x1b\x92hE\xd1b\xab\x0b\x06\xa8\x94\x00\x8f\x18\xde\xae`p@"\xa6AzY\xca\x1eGZ\xba\xe2\xa1\xd4\xa5\x80a\xb3mS5\x08\xb8\xf7\xb5\n\xeb\x8aAE\x0c\xc3\x82\xc1Y\xe7jra\x15\xa1\x98\x04\x1f\x8aO\x97/\xaa\x1er|\xdc\x88I\xcb\x0b\xebF\xd4*a\n\x86 \xcb\x88\xe1\xb4`\xc0\x0eD\xb8\xd2::aJ\xd9\xc2\x8a\xd1\xc9\x83\xd3\xba\xe6\xc0F\xf9\xc7\xe0+Y\xa8d\xedYE\xe9d\xa5Hy\xf1k\xcd\x0b\xec\x08(\x06\x00\xb5\x87\xf0\xa0\x0e\t\xdb\x99\x17\xbe\xd4@l\xb97\xcb\x93\x8e\xc6\xc7\xdd\x92\xd8\xa4\xdc\xe4\xbev\xb2E\xb0@F\xf9\xfb\xb5\xca\x1f\xf6\x00T\xa5\xb0\xa4\x15)\xd2\x0e\rv\x9b\xf2\'\xd6\xe5\x0fm{WuGb\xa6+j\x1e\r\x8a\ri\xa2\xb3\xd0\xd5\x9ak^dL\x05\xb9]/\n\xae\xf0\x8b\xf1[\xcc\x14R\xfdp<HhT\xb2\xed]m\xcd\x9d\x97T(\xbd\xd6+\r\x112\xcdw\xb3mTsH\xd9r\xec@\xfd\xb0\xb64\xc3\xd68\xd1Y\xf0\xc8|\xac\xb0|3\x8f\x9d*\x01\xe3DMiQ\xfcf\x84Z\xb3mTl\xd3Xc\\Q\x15YJ\x18\xf6\xd5\xd2\xc0n\xb6\x9d\xd5\xdc4ZP;\x0e\xc0W\xfa\x16\xad:\x8fTX\xeeE\xd5\xeaM\xbf\xc9Z\x19b{\x98\xfdV\x92)x{-&\xcf\x8am\x1e+(\x1d|\x00I\x04j\xe0\x94\xf4\xc2\xeff\xdby\x8dI\xeb\xc3\xe1!\xf7^\xe8\t\xf2\xa7\x14Vt\xe5<:\xd4\x95#\xd5\xa6\xfe*0\xaeH1\xafmqmT\x8d]\x8f\xc9\xf3\xda\xf2\xe3!\x98\x94\x183\xc4\xd0\xe9\x02\xcb\xa3tr7\xdb.\xaa\x96(\xac(\xc5oB\x94\xda\x82m\x91\xec\xaa-\x98\x93\xbe\xf8m\xb3\t\xc3\xcaPj\xac\xf5\xba\xd6ySm+hD\xb2\xed\xb0j\x89\xf2\xd8\x85\xd5\x936\x1dd\x8d\xc5\xea\xff|L\x0ec\xf7TZ:\xe7\xa1t\xe3X\xdfl\xe9_9\x17\xbb\xf1sY\xf8\xc1\xa5\x94#3\xb4\xb6\xa4n\x06\xdb\xe6\xce>\xc8\x16\n1}7{1l\xa5lU\xf6\x92\xb3\x86j\x19*\x7f8r\xa6\x1e\\\xa6\x1e\xfc\xa8\xda\x86\xc7(:\x8eC8?\x10?X\x0f\xac\xdb\xd6\xae\xbeY\xc9\rl\x17\xb3\x10B\xe8\r\xa1p\xaf\xbc\xde\xb6\xc6q]\x03u\xd1\xb8\xc2\n\xa7+\x0b\x8d\xde\xd7\xbb\\Y\x1c\xc5&<\xf1\x17,1\x14\x83\xdasA\xed\x80\xc6\xb2e\xba\xea\x19v\xd6\x14\x83\x16\x8b\xff:\xc7N\xdbz\xe4+\x97G\xd8\xefR\x8f\x05\xa8}k\x1c\x9fd\xdb\x10\x8d\xe7\xae^JYE\xaa\xa6\xb1\xcf\x97\xb0\x8d\x9f\xb7u\r\xed\xca\xc6\xa8\xfa\x1eHg\x05J\xc6\xd65\x86u\r\xec\x91(\xb7\x8d\xf7\x96\xda)<\xd8\x0b%v>V\\W\x89\x0e\r)%\x83P\x9aB\xd9\xe2a\xd7w\x1e\'u\xa9$>\xdce\xad\xd1\x8c@\xeaY\xa2\xear(T\x99fg`\x8d\xe6\xd3\x95\x9b!\xa3\xa9\xbaa\x07\xa1\x89rk|\xae\xe8\xcfQt\xb1r$\xb5\x8e\n\xaa\xc5\xf5\xe8$g%w[\x8e\xa4\xc3\x98\xe0\x84\xc3\xf9tm\x18\x9bY,\xf8t\x9b"\xad\xdb\xe9\x06e\xf8nt\x12.\\Y\xba2\xdd\xe5^\xfd\x1a\xdba:\xa5\xb3\xbb\xd9<\xec\x82Go\xc5Nf\xecg\xa6\x16\xe3//Nf/\x19k\xa6\xb7\x89i<\x05\x85\xd7\x9a\xc9$\xbejQ\x82o\x9be\x93wD[0\xe9\x1e\x9by\xf3\xd0.\xdb\xf9\x82\xcd\xdb\xbb\xf1\xb4\xbdeO\x8b\xf1\xf4K\xf6\x17\x0e.\x96\xf3f\x1c\xaf\xc6\x11\xeb\xf19JBvh\xbd\xd4M~w\x8e\x9ee8\xcd\x84\xaf\x0c\xc2F\xc3\xf1\x97{\\\x84\xdd\x8e\xef\xee\xday;\xfd\xdc\xb2\xc7p\x95\x1f\x1b"\xbd\xc7\xd8m\xdb>\x86\x17\xeeg\x936D\x00\xf6H8\n\xfbh\xd0C\xc3&\xed\x7f\xdaI\xbe\xa7\xe9\xf7\xaeR\x1a\xc4P\xc7\xde\xdc\xa6\x82\x1a\x1a\x9a\xe0\x87\xd0\\U\xde\x03\x05\xd4x\xe1LA3C\xe4\x988\x13SE\xc5\xe2(\xac\xed\x9e)QU\xafd\x9d\x99\ng\x18\xd7\xa2\xfe\xde53\\\xaf_\xa9:\xd3JlWB\xb9\xb4\xa1T\x85\x82,\x9e\x99\t\x18\xf4W\xba\xce\xf41\xe2C\xf6\x81\xcdqj\xb6\xcc4u\xa6\x8ew\x9d\xc1>\xadR\xfb\x18\x9a\xc7gg\xda\xd5=m\xdcS\xd8p\xb7\x11\xee\x81\xf96\xb4\xaez\x05\x00x\xdaK\xdaT B\t\xee\x9c\x89jz\xe5W\xb8U\xd6\xa7/\x05dB\x1b.%\xbag\xea\x10\t\xbcr\xcb\x95L^\x116\x1f\xf3\xfc33U\x98\t\x15\xad@t\xa1\xa4\xd9\xccP\xbc\xc9|~\xa6({*\xef\x123\xf1\xf0\x19\xfc\x19\xda\x87\xe7g\xca\x1a}\xb1\xb5\r\r<7\xf9&h\xebLUg\xea\x84\x12s\x8d\xa7c\x8f\xd9\x8aVWn\xa5\x84\xf4\xdd\x89\x12\xa9\x81Sb\xdbLS\xb3,0\x13t\xd9\xd9\xe4\xcf\xd8\xbcv\xce\x94a\xa6\xad^\x89\xc7\xd1\xc0\xa9\x17\xe9\xde[\xf0m3]\xe5\xd6$\xb4x\xcaU\xf9\x1a\xc1n\x9b\xe9W4\x01d\xfaF\xc4\xba\x84V\xe9-3\x05_\xf1\xa7L^qI\x1b\xb0\xbc\xb9\xe7g\x06\t\x0c\xe2vs\xdf\xa2Z\xa3\xca>\xa4\xef\x1f\xffh\'\xb3o\xec[\xb3`\xcd\xedm\xfa\x1e\xf5"~\x17\x96\'\xd0\xbc\xa8\xe5+R\xde\xa1\xe3A\xc6\xd7T\x1cK#\x06x\xd2\xf0\xb4\xce\xf4u\xf3\xbc\x84\x87\x0f\x7f\xd0o\xb6M\x8f\x83\xe9{\x1dbL\xf3\xce\xdaf\xca\xde\xdf\x8f\xef\x96\xa9E\xdacg\xcd\xf7:\xa0\xfc\xa0\xd2\xf2\xea\xd5+v\xd3\xfc\xf14i\xe6l4^,\x03\x9a\xd9\x1d\xbb\x8e\xf0\x1e\xda\xe9\x92\x9d\xae\x90\x86oW^>\x05C\x0f\xb2\xe5+\xc3_\x96\x851\x1a\xfdv\xfd\t\r\x8e\xc3 \x95\xa3\xe1\xb7\x17\x17\'8\x08\xa1\xd7\xa0\xb1\x08\xf3\xd3C\xf3=/\xb2\xfeA\xb0\xed \xd9U\xf6l\xef&\xed\xe7\x00p\x911E\xfa\xbb>\x8e\xd8\x82\x0b\xe9\xc3\xcb\xea\x92\x83\xe0\x86\xc2}`\xf5\xe0G^/\x03\xf9\x07\xb9J\xa5\xa1\xf4\xbdu|O\xbeP/\x13\xaf\xff\x03\xe3\x19\xe5\x9d'
p352
sg23
(lp353
I43
asg25
Nsg27
Nsg28
VShelXL
p354
sg30
Nsg31
S'f8f31c43f9018490c22e80b4601574ff'
p355
sg33
I41
sg34
VLeast Squares
p356
sg35
F0.047199999999999999
sbag1
(g12
g3
NtRp357
(dp358
g15
I00
sg6
I44
sg7
S'cea47c1bff9fcf2678a4218511230b47'
p359
sg16
g17
sg21
S'x\xda\x8dYmo\x1b\xb9\x11\xfe.@\xff\x818\xb4h\x82\xd8\n\x87\xef,\xea\x03|>;r\xe3WEms\xc1\x01\xc1&^\xc7Bd\xc9\'\xc9\x8d\xfb\xef;$\x97CY\xbb\xd29/\xf0\x9a\xda!g\x9e\x99yf\x86\xea\xf7\x18\xfeY\xd5\xf7\x0f\x9f\xcd`Q/\xd9\xd7E]\xad\xea\x1b\xf6\xe5\x7f\xec\xc3\xf0\xf8\xec\xe3\xd9\xbe\xe0\xa0\xde\xda~\xaf\xdf\x1b\x9f\x8e\xcf\x9aw?W\xf1\xed\xc9\x8c]\x89W\xf0:\xff\xef\xf7F\xc7\xe7\xecrz\xc3\xd6\xde\xdd\xf2V\xdc~\xcc\x96\xf3\xe9\xe3j2\x9fmyk\x04\x8c\x0f@\xb8=6\xfaQW\xdf\xf1\x17.\xc5\x1e;\x9c>\xdcU\xe1\x17\xae\xf6\xd8\xe5bR\xcfVU\xdc\xa5\nJ=<\xae\x92\xf4\xc9\xb4\xfa\xfa\x9d=\xb1\x03\xb6\xcf\x07\xca:\xf6\ne\xa4V\xec5\xbb]\xcc\xef\xd9U\xb5X\xceg\xcb\xbf\xb1?\x1e\xe7\xab\xb0\xc9\xb2\x91\x9b/\xee\x1f\xa7\x15\xbb\x9d?\xce\n\x16\xe3\xbf\xb3#p\xec\xd2\xf7{G\xc7gg\xb8\x95\x05n%\xb3\x03k\rs\x03\xe3\xbdd\xc2\x0c\x1cx\xc3<O\xff\xfa\xbdO\xc7\xa3\x11\xd32j\xcb\x9b\x1f*\xfe\x004.\xfc\xed\xf7\xce\x0e\xc7c\xb6\x0f\xfd\xde\x87\xdf\xce\xcf\xf13\xbd\xffqo\xff\xb7=|x\xf3\xa9Y\xc4\x95\xf0k\\\xdc\xffT\xde|\x13\xd7\xf1\xe5\xb8xrx\xc4\x8e\xd8\x90]\xf6{\xff\xba8\x1d3\xe3\x98sL\xe1\x11\x0cO\x19|\x180\xd5\xef]\x9d\x1d^0&p\xf1\x97\xcb\x8b_\xd9_\x86\xfd\xdet\xb2\\\x85\x8fn\xef\xab\x07&\xfa\xbd\xc3\xa3\xf1a\xc2\xe2\x1f\xf3i\xfd$\x06\xf5\xd3jQ-\x7fn\xd6\x86\xdf\xa7\x1f\x16_\xd9O\x7f\x1d\xfc\xfe{\x13=w\xdf\xa7?\xe5\x8f\xdfn\xc8\xe0\xd9\xffy7\x1c\x87XC\xbb\xads\x9c\xa7g\xe9\x94\xe0\xa8\xc7\xc9\xbf\x0fG,\xfd\t\xa8*\x8bk\x97\x08\x10c2\xad\x19i\x15\xda\x12\x9f\x15X)}z\xd6Fre\xc33@\x006o\x8cQ"L\xf3\xa8\x8c\xe2\xec\xa0\xdfc\x8c\x8e\xe0\x82\xbb \xb5\x1f\xbd\xe1!?\n\xae\x9b\x17\xb8p>\xea H\x07\xa51\x15lz\x16x\xae\xf0Y7\xe9u\xa7\x0e\xa0!\xeb\xa00D6t\xc0\x8fe>\x18\x0c\xd0\xc1@\xab^"\x0e\x87\'\xa7\x1f\x19\x1e\xdc\xef\r\xa36\xa2\x81\xce[\xed\x1bm\x85\xe4^d\xa4\xb4\x93Rnh\xb3\x0f\x03\x1d\x1e\x9b\xdd\x18K\xf8J\xb2\xcds\xf0\x18\x95\xf1\x19\xbc\x95\xbe\xb1Ak\x01\x9aw\xd9f|\xf3:7\x1c\xb3b\xd36\x05.[a \xbf\xc9\xa5\xcb\xf2\xdc)\xbfa\x9b$\xdb\x9c\x16\xc65\x9a\t\xf0\x90\xbd\x82\xcb\x88\xe4\xcblS\xc5o\xc6q\x9dwP\xde\xf0\x06j\x8bJH\xdda\x9b\xe5\x19L<\r\xda\xb1c\x8d\xcdV\xf0\x0c\x1a&\xb3\xf6\xf9\x11\x03%\xea\xa0\x8b\x0e\x88o\xc6\xd4\tM\x07\x18\xa3l\x92\xdb\xd4\x012\x00\x085j\xbc\xa1\x83\x12RP\xd0\x1aC\xf8*I\xf8\x02l\xe0\xab\t_\x85\xb1\xe7\x1a\x1b\xacF\x16\xcb\xda8\xdd\x8e\xe4-\xf8\x9a\x12;\x18\xdb\x84\xaf@\xc0\x1a|5\x1a\xea\xba\xf0\x95\xa8[6S\t\xd7\xb6\xcdg|A\x14\x83@\x99\xc6b\xb0&\xe5\xa6-\xfc\xe0\x01T\xe3\n)\xa4\x93\xd9\xc7R\xcb\xc4\x1b\x1b:\x18K\xa1\xa8\xbcn\xe5\xa6\xd09\xbb\x11\xd4\xe8\xe3\x08\xb5\xb2\xa4\x8e\xd0*\xea\xe0\n\x0eXYT\xb3\xa9R\xdeY\x9e}\x0c\xd2\xc8\x0e\x1d4hE!\xc7[q&\x11?\xd2!\xa6z4^\x02o\x1e\x05\xba>\x92+\xaa\xe1I\r\x8b\x9a\t\xc8\xd4d\x94j\x9cn\xbd\x00\xdb\x19j\x92RYYa7\xd50\xc9\xa8x6\xf7\x19\x15\x01\x8eP\x91`6B\xcdS\xa8ap\x89\x8c\xb4VN\xe7|\xb1\x0e)\xf8Oi\x8a\xcc;,\xe6a\xcap\x91Y\xd8+EY\x8e \x9a\x0e\xf3\x14RuClB\x9b\x96y\n\r\xa4JP\x92j-\xb1\x91\x01\xa3Q\xd7\x85\x9f\xb8\xd29\x9b\xc1ic\xb2\x0e\x16y\x0b\xb6\x1a\x85{\x8ch\x0f\x83;\xe4hBZ\xf3\xce\xe4*\xa3\xa5|\t\xc7!0G\x9c\xff\x82\xef5\xe8Zn\xb3"\xda\x80\xd5\xf4\xec5tQ\xb8\x90\x9e\xca\x13\xba\xb0\x95\x02\x8e\x08\x8d\'\xc4S\xa5\x92\xb4\x8a\xd0D\x1d\x8eH\x07\x85\xa1G\xf4j\x10\x97l\xac\xc0*\xd0YFT\xb6\x1b\xc3\x1d\xcb\xd6f\n\x18\n8\x8cv\xf2\x13\x1aG\xe4\x07>\xea\xf0+\xe9`1\xb02wJ\xad5o\xda\x06\xc3\x11\x89\xae\x00\x11\xd8\x90\x90\x0eH"\x1b: q\x0b\xb2\xd8\x95\x83\x8d/\xb1\xe2\xa2\x0e\xc7\xc5\x17\x1eC\xddd\x1d\x00,\x15g\xc4\xac\xd3\x17.\xa7i(\x9d-\x1d\x90\x06\xa9?\xc0zK\x07\x1b\xea\\\xa4\xd5Q\x87\x93\xa2\x03\xd2\xa0\xc9\x14\x84\xfdE\xf6\x1b\x86\x86\x80N\x1c\x8c"_(d\x8a\x16%Z\xc2\x01l\xc9\x190\xc5\x17<\xea\xf0nM\x07\x07\xa2!s\x8d\x1aH\x93)\x11\x8f\xe8\xe2")\xa9\x03C\x1d\xda\xa5Wqr\x00\xd5\x99 \xbe\xa6\x83\x8c:\x0cI\x07\x87\xee\xcd\xe5IiP:\xc7\x03x%:qp\x85\x0f\xb1\x05k\xc7\xa4-\xa8\x1bQ\xaaD\xd1!\xd02\xeapJ:`\x07"\xbc\xc9\xc9\xeeD\xee\xf6\x02\x7fq\xd9Y"\xb5.9\xd0\xd2\x01\x83\x8fZ\x10%\xa9\xfc\x0bQ4\x13)/\xfeY\xf2\x02\xabn\x8e\x01\xec\xa9\xa4u9V\xd1E]\xed\xab\xf0"\xe7\x05\xb6\xdc\xed\xf2\xa4\r\x91\x82\xa5\xda\x8cnq%cs\x8b\xc7\x82W\x86Q\x9b\xcc\x08\x0e\xa4\xc8\r\xa7\x04j\x0c\xb5\xc3P\xee\xa0P\xb1I\x7fh\xdb\xfb\xc2;\x12k\xaf\xcf\xcd#fz\xe6>\xeb,t\x95\x7f\xcd\x89\xc6\xb0\xddh\xc5\xbar\xb9\xb5\x0e-\x08%\xba\x90\xa5\xfc;\x9b\xb5Q\xc9\xb6\xf7\xa55w^\xba\xc66\x8f\x04D\xcdtH\x06\xfe2\xdb\xceJ\x0e)Kc\x07\xf2\x87\xcd\\\xa2\xb1\x0fm\x15\x9bT\xf0\x0cu9X\x14\xdb\xbcNi\x8eM"\xd1+\x90\xb3\xb9\x11\xb0a\xdb\x19\xd9\xa6\xadApr\x06\xa1\xe3r\xc3\xe3\xb1\xd7x\xa1m\xe7%7\x8d\x16Yo\x80\xd0\xd5\xe6\xbeE\xab\xce\x91J\x15"\xc4\x14i\xc5\xa4\x92\xa52\xac\x93\x02\xf5Y\xf8\x06\xdf\x88\xc9s\xb2\xcdc\x05u\xcd3`\xd7\x06\x19u%\xbd\xb0/\xb3\xed\xa2\xc4\xa4\xf5\x8a\xe7&\xdbc\xb9\xcf#\xab\x14[b\x12\x1dJ#\x95k\xdb\x06\xc4\xbf8@t\xfa\xcd\xba\r\xbf]\x94\x96\xdf(\xc8]a\xe8X\\\x8e.D\xc4\xbd\xd0o\x97\x85K\x94\xa1\x89\x15@`\xa5\xa1\xac6\xb2\x8bS1\'=\xf9\xcd\xb6\xea\x1bV\x06\x1a\x0c\xad/\x14O\x80`$\x13\x97\x88d\xdba\xe1\x12\xe5\xc1\xadM\xda<W\x19\x8b\xc9\xb7\xdd\xb6a\xec\x9e\xa8\xa5s\xbeL%X\xdf<\xf5\xaf<\xb5\x9b\x7f\x8e\xcf\x15\xe1\xe3q\x18\xa1\x0b\x06\x8d,\xa4s\x1f\x84\x8av\xf1\xbd%\x08y\x80\xb6\xd5\x83\x1bc\n\xb3S\xcd1t\xbf \x04i\x83\xcc\x1em;*\xb6!\x87\x89\x86\xab\xb1\x06@\x9e\xc7q0\xdf\xd5\x83\x0fcWE\xb9!R\xa5\n{ \x87P7\xa1\xbcjuU\xcf\xf68.{ /\x1aI\xa8\xf0\x9c_\xda\x07\xfa~A\xcb{\x14\x9b\xf0\xc4y\xc1\x12c\xf2\xd8\xe9\xb1\xfe\xd2n\xc2\x99\xceA@\x13/Z\x83xl`\xec\xb4+\xc5\xbcL^ \xf3E\x06\xe8\xd0c=\xc3\xf8\xa4\xb1\rBE\xe59\xbf0\xbd\xbc\xb4\xf4\xcc\xc1\xef\xc2\xe7]\xd9\x03\x8b\x9f&\xd6w4\xcc\x1b\xac;f\xe7\x1e\xc3\xb2\x07\x92\x83\xa3\xa1\xd8\xdb\xcc\x19\xda\x1bn\xf4\x8b\xc7\x8aQ\xa1\xe8|\x97\x13[kEM\xa0E\x86n%F\xc4V\x13#\xe1\xc4\xa97a\xd6^S=\x05]\xf2\x9b\x13\xcc\xe8\x88\r\x98O\xd7n\x86p\xbc\xb59\xac%\xe4Rf\x8d\xe7\xad9\xff\x19D\x97k#)\xa2\xa2\xd7n?\xf2H*q\xbcU\xbb\xf6\xb8*z`OI\xf7\x7fa\xca\xce{Kk\xe1%7(\xc3\xf7g\'\xe1\xc2\x95\xa5+\xd3\x97\xdc\xab\x8f\x80\x1d\xe4)\x9d\xdd\xce\x17\xe1\x14\x19n=N\xe6\xecg\xa6\x96\x93o\xafN\xe6\xaf\x19\xabf7\ti\xecA\xc2k\xd5t\x1a_\xb5H\xc17\xd5\xaajND[0\xe9\x1e\xaaEu_\xaf\xea\xc5\x92-\xea\xdb\xc9\xac\xbea\x8f\xcb\xc9\xec[\xe3/\\\\\xae\x16\xd5$^\x8d\xa3\xae\xc7\x17H\t\x8dC\xcb\xa5n\xf2{js\x9ak]\xce\xc2W\x06\xe1\xa0\xe1\xe4\xdb\x1dn\xc2n&\xb7\xb7\xf5\xa2\x9e}\xad\xd9C\xb8\xca\x8f\r\x91\xdac\xec\xa6\xae\x1f\xc2\x0bw\xf3i\x1d"\x00\x9b[\\\x85}4\xe8\xbeb\xd3\xfa\xbf\xf5\xb4\xb9\xa7\xe9\xf7\xaeS\xf2\xc7P\xe7>\xb4E\xa1\xa0*\x9d\xfc\x10\x9a\xab\x82{\x80 7^()\xb2d\x88\x1c\x13%\x85\nm\x1a\x16\xc7\xd8\x00wIJ\x9cp\xafe\x91\xc4\xc2)\xd2\xba\x16\xe5\xf7.\xc9p\xbd~\xad\x8a\xa4\x95I[\xb0a\xe2\r\x05Yl\x91\x04\x0c\xfak]$\xbd\x0e\xa56d\x1f\x98&N\xcd\x0eIS$\x91\xf0D\xb2O\xab\xd4>\x86\xf6h\xab\xa4]?\xd3FIa\xb5N\xf7\xc0|\x97\xb6\xaex\x05\x00x:+\x94\x88P \xc2\x9c\xd6)\x89S\xd2\xb5_\xc36\x0c\x9d\x01[+\x93\xb6\x12\xb6x%\\\xc8\\\xc7\xfb\x84\x06[\xae\x1b\xaf\x04\xea\x89c\x9e\xdf"\xa9\x82$\x14m\xc3uE(i\xb6A\xc8h\xb3KR\xd0\x99\xca\x07\x9a\r\r\x14o\xfc\x19\xca\xeavIY\xa2Oi\x9f\x1a\xf8$\x89\xad\xe1NIU$u\xf2\x06\xb6\xa9\x90\xc6\x1e\xa3wI\xea\x82\xad\x94)\x12@\x89\xd4\xc0)\xb1K\xd2\x14l\xe3P\x19\x90\xf1"\xdd^\x8b-Y\x16\xfa\xe9\xebH~M~\x06L\x03\xa3;kS;&`\x97\xa4+\xd8\x1a\x99\xce\xf4)?\xb1\xa2\xd8]\x92~\x8d\x13@\xa6oD\xacKg*\xbdCR\xf05\x7f\xca\xc4&.q\x83\xc6\x0en\xbbd\xa0\xc0@n\xe3\xbb\x1a\xd9\x1aY\xf6>}\xff\xf8\xa5\x9e\xce\x7f\xb0\x1f\xd5\x92U77\xe9{\xd4\xcb\xf8]X#\x90\xe5"\x97\xafQy\x07\x8f\x07\x1a\xdf`qp\x06\xe7\x90\xc4\xe1i\x9f\xd9\xdbj;\x85\x87\x0f\x9f\xf17\xdb\xc5\xc7\xc1\xf4\xbd6\x19\xdb,w^W3\xf6\xe1nr\xbbJ\x03\xf0\x1e;\xaf\x9e\xca\x82\xe4\x83\x02\xcb\x9b7o\xd8\xb8\xfa\xf28\xad\x16\xecl\xb2\\\x05m\xe6\xb7l\x14\xd5\xbb\xafg+v\xba\x06\x1a\xbe]p\xf9\x1c\x0c=h,_[\xfe\xb6"\xc4\xf2\xea\x8f\xd1g48.\x83T&/\xbf\xbb\xbc<\xc1E\x08\xbdF^\x8bj~\xbe\xaf\x9e\xd2&a\x08|\xf6A\xb0\xed \xd9Eg\xd6\xb7\xd3\xfakPp\xd9\xe8\x14\xe1\xef\xfa8\xea\x16\\\x98?\xbc*.9\x08n \xec\x03\xaa\x07\xcfq\xbd\n\xe0\x1f4U*-\xa5\xef\xad\xe3{\xf2\x95z\x9dp\xfd?\xb0g\xe52'
p360
sg23
(lp361
I44
asg25
Nsg27
Nsg28
VShelXL
p362
sg30
Nsg31
S'f8f31c43f9018490c22e80b4601574ff'
p363
sg33
I42
sg34
VLeast Squares
p364
sg35
F0.047199999999999999
sbag1
(g12
g3
NtRp365
(dp366
g15
I00
sg6
I45
sg7
S'13a258c0cbc7c69384245c5cb191de37'
p367
sg16
g17
sg21
S'x\xda\x8dY\xfbo\x1b\xb9\x11\xfe]\x80\xfe\x07\xe2\xd0\xa2\tb+\x1c>\x86dQ\x1f\xe0s\xec\xc8\x8d\xdfq\xdb\\p@\xb0\x89\xd7\xb1\x10Y\xf2Ir\x93\xfe\xf7\x1d\xbe\x15i%(\x0f\x98\xe6\xee\x903\xdf\xcc|3\xe4\xf6{\x8c\xfe,\xda\xc7\xa7O8\x98\xb5s\xf6e\xd66\x8b\xf6\x8e}\xfe\x1f{?<>\xfbp\xb6/8\xa8\xd7\xa6\xdf\xeb\xf7nOo\xcf\xd2\xbb\x9f\x9a\xf0\xf6h\xc2\xae\xc4\x0bx\x99\xff\xf7{7\xc7\xe7\xecr|\xc7\x96\xde\xdd\xf0VX\xfe\x96\xcd\xa7\xe3\xe7\xc5h:\xd9\xf0\xd6\r0>\x00a\xf7\xd8\xcd\xf7\xb6\xf9F\xbfp)\xf6\xd8\xe1\xf8\xe9\xa1\xf1\xbfp\xb5\xc7.g\xa3v\xb2h\xc2*\x8dW\xea\xe9y\x11\xa5O\xc6\xcd\x97o\xec\x07;`\xfb|\xa0\x8ce/HFj\xc5^\xb2\xfb\xd9\xf4\x91]5\xb3\xf9t2\xff\x1b\xfb\xf3y\xba\xf0\x8b\xcc\x93\xdct\xf6\xf8<n\xd8\xfd\xf4yR\xb1\xb8\xfd;;\x02\xcb.]\xbfwt|vFK\x19\xe0F230\x06\x99\x1d\xa0s\x92\t\x1cXp\xc8\x1c\x8f\xff\xfa\xbd\x8f\xc777L\xcb\xa0-O?T\xf8\x01d\x9c\xff\xdb\xef\x9d\x1d\xde\xde\xb2}\xe8\xf7\xde\xff~~N\xcf\xf4\xfe\x87\xbd\xfd\xdf\xf7h\xf0\xeac\x9a\xa4\x19\xffk\x98\xdc\xffX\xdf|\x15\xe6\xe9\xe50yrx\xc4\x8e\xd8\x90]\xf6{\xff\xba8\xbdeh\x99\xb5L\xd1\x16\x8cv\x19\xbc\x1f0\xd5\xef]\x9d\x1d^0&h\xf2\xb7\xcb\x8b7\xec/\xc3~o<\x9a/\xfc\xa3\xfb\xc7\xe6\x89\x89~\xef\xf0\xe8\xf60b\xf1\x8f\xe9\xb8\xfd!\x06\xed\x8f\xc5\xac\x99\xff\x9a\xe6\x86\xdf\xc6\xefg_\xd8/\x7f\x1d\xfc\xf1G\x8a\x9e\x87o\xe3_\xf2\xe3\xd7+2\xb4\xf7\x7f\xde\x0eo}\xac\x91\xdd\xc6\x11\x02q,\xad\xa2q\xbfw\xf2\xef\xc3\x1b\x16\xffxT\x95\xa1\xb9K\x02\x881\x19\xe7P\x1a\x85.\x8e\x15\x18)\xd3X\xa3\xe4\xca\xf81\x80\x076/LQ"0\r\x15*\xce\x0e\xfa=\xc6\xca\x16\\p\xeb\xa5\xf6\x837\x1c\xcfC\xc1uz\x81\x0b\x17u\x10E\x07\xa5)\x15\xd2sA\xfbJ\x9eu\x93Nc\x97\x0e\xa0E\xd6A\x19\xbd\xaaCz\x1c6\x06\x84\xb21\xc8<\xeb$\xe9pxr\xfa\x81\x11$\xfd\xde0h\x93\x96\x94\xce $\xcd\x84\xe4\xd6%sQ[)\xc5\x8a6\xfb0\xd0< \x1dVc,\xda&\x8bm\x8e\x83\xa3\xa8\x0ccpF\xba\xb4\x8b\xd6\x024\xef\xb2\r]\x12\xe5\xc8)+Vm#\'e+\x10\n\xa8\xd2fyn\x95]\xb1M\x16\xdb\xac\x16H\xd9\x1am#\xc5\\\x02\x87\xa6\xb9\x92\xbb\xd9\xa6\xaa\xdf\xd0r\x9dl\xd3\xca!O\xab\x19RBv\xf9\xcdpQ\xfdFI\xba\x1a;\x06m\xb6\x82\x97\x80\x01\xc0,O\x88A\xd0AW\x1d\x08\xdfl\x85\x15\x9a\x02-y\x0b)0\\\x97\x0e`U\x81\x9a\xaf\xc5\xaf\x12\x12J\xd0"\x16|\x95*\xf8\x02\xac\xe0\xab\x0b\xbe\x8abO&\xc5\x8d6\xdc&{\xd0j\xa7w\x8c\x1d\xac\xb1\xa3\x0cj\xcc\x1eR\x90\xf1\xd5d\xa8\xd5]\xb1C\xbae3\x95\xb0\xeb\xb69\x93\x91\x14*{\x82r\x0f\x93\xc5`\xd0\x05\x1dL\xe5\x07\x07\xa0\x92\x15RH+\x93\x98\x91ZFo\xad\xe8@\xf1\x95\x87\xcag\xef\xaa\x8f\xb5p\x05\xd4\x90\x18\x01jedIS\xad\x82\x0e\xb6\xe2@\x95Ee\x7f+gM\xf11H\x94\x1d:h\xc8a\xc9\xa9v\xb8\xb5\x1c"\xfc\x8a\x0e.\x93\x02H\xee\xd2P\x90\xeb\x03\xb9\x92\x1a\xae\xa8aH3\x01\x99\x9aP\xe5\x900N\x80\xe9\x0c5\xe9\xb2\x1a\xca\x885(h\x85\xcc\x8fP|K,e\x0b*\x12p%\xd4\\\t5*\x91R\x99\x9c|\x94\xf4\xc9I\xc6\x8a\x94\xd6\xdbB\xad\x98wX\xcdC\x94.s\x03\xba\x8a8R\xdevU\x02\x85\x99\xa8Ah\\caE\x06\x96J \x0b!\x07:J1\x08:\x18u]\xf9\xc9\xd7\x94\x84\x04X\xad\xb3\x1b\t>\n\xfa\x8dF\xd1\x1a7e\r\xd4\x8e<\x9c\xed\x00\x9eK\x85\xd2\x14\xb1n\x87\x1c$`\x8e8\xff\x8d\xdeK\xe8\x92\xf9\x98i\x0e\x81\xf2:\x8f\x9d\x86.\n\x17\x85\xe5\x89T\x89\xaeWS\xc0\xeaBs\x8a\x17\xb6\x01Y\x12\x83\xa0\t:\x1c\x15\x1d\x14\x85\x1e\xaf\x8eB\x99\xe3PP\x15\xe8,#\xca\xea\x12\xeeR\xae\xa5\x80\xe1\xb5.\xd64$\xe3\n\xf9\x81\x0b:\xbc):\x18\xaa\xed6\x8d%\xf9&s\rrB\xa2+@\x84\xc9AI:\xa8\xb5\x00\xa9\xc4M"\xb6n\x8c\xae\xc6J\xd4\xe1\xb8\xfa\xc2\x91]\x98u\x000Y\x07\xaa\x0c\xa2\xd3\x176\xc7\x93/\x9dj\xcd\x17J\x16\x1e\xe4X|\xb14\x94F\x07\x1dN\xaa\x0eD\x83\xb9$!\xf5\x17\xd9o\x14\x1a\x02:q@U|\xa1\x8c[\xa7DS\xb9\xd8\xd4\x9c\x81%_\xf0\xa0\xc3\xdb%\x1d,\x88\x1c\x87\xa4\x814\x99\x12\xbd\xe7\xbb\xe2A\xf2\xaa\x03\xae\xeb\xa0\x96\x82\x80WH8V\x1dd\xd0aXt\xb0\xe4^\xads|R\x07WppJ\xe8N_T>\xa4\x16l-&\xd1\x94~Q\xa2\xa8U\xa2\xea\xe0i\x99t8-:P\x07R\x8a\x9a@\xe2\xf5\xac\x03\xf1Wl\xbb\xd6J\xa4\xd6\xb5\xd3Z\x8f\x07t\xa5\xe6+Y\x86BT\xcdD\x8c\xc9\x7f\xd6\xbc\xa0\xaa\x9bc\x00\x1c\xc8\\\xca\xb4#\x17u\xf9B8\x91\xf3B\xf9\x08^\xc5AcaKSj3\xb9\xc5\xd6N\xb6\x10\x96\xf7\xca0h\x93\xe9\xcf\x82\x14\xb9\xe1\xa4n\xc4d\xe6\xb2\x14\xca\x1d\x14*V\xe9\x8fl{WyGR\xed5\xb9y\xa4L/\x9ch\xa9\x91\xea*\xbd\xbc\xd0\x18\xb5\x1bkq\xa6j\x08P\x0bb\x8bce-\xff6\xd7<\xa6\xa2m\xefjkn)\xd0\x936Nknss\xe4\x93\x81\xeff\xdbY\xcd!\xe5\x0fD\x85?L\xceB\xed\xfbP\xe8,x\xa5\x13\xa5\xd1zkc\xf3j\xbeI,\xce\x82\xe2l\x8e\x82\xaf\xd8vVl\xd3Tc\\a\x15Y\xb2\x9b\xfaj\x89\xb0\x9bm\xe757Q\x8b\xac75\x17*\xf7\xddH\xee\xec<RQ\xb9\x87\x9a"k1\xa9d\xad\x0c\xb15\xdfO\xbdZ\xcd\x96\xd5\x98</\xb69\xaa\xa0\xb9r\x00um\x19\x1cTT)\xcdn\xb6]\xd4\x984Nq\x93{/\xc4l\x83\x96\xc2@\x97m\xde\xa1\xe5He\xd7[~\xc89B\xf6\x00\xaf~+\xf5\x98z\xda\x15\xbf]\xd4\x96\x9f\x1a\x16Q\x8eW\x886\xfb\xd3c\xe6v\xb3\xed\xb2r\x89\xc2rb\x05Z\xb7\xd4\x16\x0b\xd8y\xa4\xd2\x08\x95\xda:\x8e\xc2\x95j\xb8q\xfa\xe7:\x1fm\xf3-\x7f\xd4FD\xdb\x0e+\x97(\x07\xb5\x9bW&3\x10\x1aJ\xbe\xcd\xf96\x0c\xddSi\xe9\xac\xab\xa7\x12\x82\xda\x95\xfe\x95\xf3\x1d\xe3\xfa\xaa\xe0\xe3@\xc5N\xd7\x9b\xa1\x89\x85\xb2\xa6\xd46C\x17\xdf\x1b!\x0b\xd7\x12\xb4k=8\xa2\xae\xcc^j\x0e\xea\xd2\x8e\x8b\xa2\rqi\xb0\xed\xa8\xda\xe6\x8fQ\xa9nR\r\x00^*\xa0\xe2\x96okW\xdf,\xe5Fj\x17\xfd\x1a\xc4!\xb2\xe4\x86S\xcem[\xe3\xb8\xae\xe1y\x11\x0b*\x1c2\xe7;\xa2o\xbbC\xcb{\x14\x9a\xf0\xe8\ro\t\xe6\x93\xaf\xef\xa5\xb3U\x9ab\t;\x0f\x02\xba\xf0\xa2A\x02q\x05cjwKR\xd1\x11\xb2\xe4\x97\xcc~\x04m\xd4\n\xc6\'\xc96\xf0\x15\x15\xf2\xa9\x8b\xd2\x0b\xf3\xe1O{\n\xde\x8a\xcf\xdb\xba\x06\x05\x8a+\x17\x15V\xd7\xa8\x91\x89\x197\xad1\xack\xf86.w\x1d\xceY^\x10\xd2\x0e\xe5\xce\xc7\x8a\x9bJ\xd1\xf9.\'\xb4\xd6Jc\xb97P\x9aw\x9dj\x8d.\xc7V:q\xae\xb5.\xa4H\xb9\x19\x02]*\x11\xf2<\xeb\x0fT+0\x9f.\xdd\x0c\x19\xcc\xf7T\x14\xd6N\xf3|\xd8p\xdc\xc26\x88.\x97\x8e\xa4t4\x11\xe5\xf6C\xba\x9c\xea\x94\x19[\xc2p\x18\x12<\xeba\xad\xc8\x07k:\xe6h(kP}\xdc\xe5\x06e\xf8\xee\xec\xc4_\xb8\xb2xe\xba\xcb\xbd\xfa\r\x95\xbb|Jg\xf7\xd3\x99\xdfE\x12\xd1\xb0\x93)\xfb\x95\xa9\xf9\xe8\xeb\x8b\x93\xe9K\xc6\x9a\xc9]D\x9aN\xe8\xfe\xb5f<\x0e\xaf\x1a\xca\x90\xbbf\xd1\xa4\x1d\xc9\x16*\x8bO\xcd\xacyl\x17\xedl\xcef\xed\xfdh\xd2\xde\xb1\xe7\xf9h\xf25\xf9\x8b&\xe7\x8bY3\nW\xe3\xa4\xeb\xf1\x05QBrh\xbd\xd4\xcd\xd7\xbayL\r\x100\xff\xc9\xc0o4\x1c}}\xa0E\xd8\xdd\xe8\xfe\xbe\x9d\xb5\x93/-{\xf2W\xf9\xa1!R{\x8c\xdd\xb5\xed\x93\x7f\xe1a:n}\x04PsK\xb3\xb0O\x06=6l\xdc\xfe\xb7\x1d\xa7{\x9a~\xef:\xfa8\x84:w\xbe\x91\xf1\x05\xd5\x9f[\xbc\x1f|\xd2U\xdc=\x04\xb9\xf1"I\x91%}\xe4`\x90\xa4\xd6N\x85\xe2(|\xbb\xd6%)\xe9\x84{-\xabd,\x9c~^\x8b\xfa{\x97\xa4\xef\xa1\xaeU\x954\xd2\xf7\xc8D\x9e\xc6b,\xc8\x9ec\xba$\x81\x82\xfeZWI\x17\x1am\x9f}\xa0\xe3J\xdcl\x91\xc4*I\x84\'\xa2}Z\xc5\xf6\xd1\x17\xd4\x8d\x92fyO\x13$\x85\xd1:\xde\x03s\xb1E\xd2V\xaf\x00\x00\x8f{\xa9\xf83\xdc\x1dtJR\x07}\xed\x96\xb0\xf5\x87N\x8f-A\x15\x9b@\xd8d\xa7\xf6\x91\xc0+\xb6\xa1\xe1\xf7^\xf1mD8\xe6\xb9\r\x92\xcaKB\xd5V\x90v\xbe\xa4\x99\x84P\xb8\xc9\xdc,)\xca\x9e\xca\xc5\xd8\xd1\xe1\x1a\xd2\xfb\xd3\x97\xb3\xcd\x92\xb2F_8\x82\xfa\x06\x9ec\xba\t\xda*\xa9\xaa\xa4\xd6\x18s\xcdB<\xf6\xa0\xde&\xa9+\xb6\xe1\x9b\x80\xffv\xa2b,)%\xb6Ib\xc5V\x08\x88\xc8\xf8+H\x7f{-6d\x99\xef\xa7\xafC\xa9H\xf9\xe91\xf5\x8cn\x8d\x89\xed\x98\x80m\x92\xb6b\x8bQ[\xcc\x18\x0bk\xb6I\xba%N\x00\x15\xbf\x88\x18\x1b\xf7Tz\x8b\xa4\xe0K\xfe\x94\x91Ml\xe4\x06\xad\xfc\xb9o\x93\xa4\xa7@On\xb7\x0f-\xb15\xb1\xecc\xfc\xfe\xf8\xb9\x1dO\xbf\xb3\xef\xcd\x9c5ww\xf1;\xeae\xf8\x16\x96\x04\xb2\\\xe0\xf2%*\xef\xe0qO\xe3+,\x0e\x16\xe9\x1c\x129<\xae3y\xddl\xa6p\xff\xf0\'\xfef\xdb\xf8\xd8\x9b\xbe\xb7N\xc6&\xcb\x9d\xb7\xcd\x84\xbd\x7f\x18\xdd/b_\xb4\xc7\xce\x9b\x1fi"\xd4m\x1cT\\^\xbdz\xc5n\x9b\xcf\xcf\xe3f\xc6\xceF\xf3\x85Wgz\xcfn\x82~\x8f\xedd\xc1N\x97P\xa3\xb7+0\x9f\xbc\xa5\x07\xc9\xf4\xa5\xe9\xaf\x8b\x02Y\x9e\xfd~\xf3\x89,\x0e\xd3 U\xd1\xf4\xed\xe5\xe5\tM\x82_!\xcf\x05=?=6\xe9c0\xf7\xe4\xf3\xd3\x13o\xddA\xb4\xacl\xda\xde\x8f\xdb/^\xc3yR*8\xa0\xebqP\xce;1?\xbc\xaaN9\xf0\x8e(\xe8{\\\x0f~F\xf6\xca\xc3\x7f\x90\xeaT\x9c\x8a_\xae\xc3{\xf2\x85z\x19\x81\xfd?S~\xe5\x8b'
p368
sg23
(lp369
I45
asg25
Nsg27
Nsg28
VShelXL
p370
sg30
Nsg31
S'f8f31c43f9018490c22e80b4601574ff'
p371
sg33
I43
sg34
VLeast Squares
p372
sg35
F0.047199999999999999
sbag1
(g12
g3
NtRp373
(dp374
g15
I00
sg6
I46
sg7
S'c7d4e6116e9a7452f991a9d336fad978'
p375
sg16
g17
sg21
S'x\xda\x8dYko[\xb9\x11\xfd.@\xff\x81X\xb4h\x82\xd8\x0e\x87\x1c\xbe\x8az\x01\xafcGn\xfc\x8a\xe3\xb6\xd9`\x81\xe0&\xbe\x8e\x85\xc8\x96W\x92\x9b\xf4\xdfwH\xde!\x15\xe9\xcaq\x1e0M]\xf2\xce\x9c\x999sH\r\x07\x82\xfe,\xda\xdb\xfb\x8fvg\xd6\xce\xc5\xe7Y\xdb,\xda+\xf1\xe9\x7f\xe2\xdd\xe8\xe0\xf8\xfd\xf1\xb6\x92\x80/\xddp0\x1c\\\x1e]\x1ew\xcf~l\xd2\xd3\xe3;q\xae\x9e\xc1s\xfe?\x1c\\\x1c\x9c\x88\xb3\xc9\x95Xzv\xc3Si\xfbK1\x9fN\x1e\x16\xe3\xe9\xdd\x86\xa7.@\xc8\x1dP~K\\|k\x9b\xaf\xf4\x8b\xd4jK\xecM\xeeo\x9a\xf8\x8b\xc4-q6\x1b\xb7w\x8b&\xed\xd2D\xa3\xee\x1f\x16y\xf5\xe1\xa4\xf9\xfcU|\x17\xbbb[\xee\xa0\xf3\xe2\x19\xad\xd1\x06\xc5sq=\x9b\xde\x8a\xf3f6\x9f\xde\xcd\xff&\xfe|\x98.\xe2&\xf3n\xddtv\xfb0i\xc4\xf5\xf4\xe1\xaebq\xf9w\xb1\x0f^\x9c\x85\xe1`\xff\xe0\xf8\x98\xb6r \x9d\x16n\xc79+\xfc\x8e\rA\x0bew<\x04+\x82\xcc\xff\x86\x83\x0f\x07\x17\x17\xc2\xe8d\xad\xec~`\xfa\x01\xe4\\\xfc;\x1c\x1c\xef]^\x8am\x18\x0e\xde\xfd~rB\x9f\x99\xed\xf7[\xdb\xbfo\xd1\xe0\xc5\x87n\x92f\xe2\xafir\xfbC}\xf2E\x9a\xa7\x87\xd3\xe4\xe1\xde\xbe\xd8\x17#q6\x1c\xfc\xeb\xf4\xe8RX/\xbc\x17H\xaf\x10\xf4\x96\x9dw;\x02\x87\x83\xf3\xe3\xbdS!\x14M\xfevv\xfaJ\xfce4\x1cL\xc6\xf3E\xfc\xe8\xfa\xb6\xb9\x17j8\xd8\xdb\xbf\xdc\xcbX\xfcc:i\xbf\xab\x9d\xf6\xfbb\xd6\xcc\x7f\xed\xe6F_\'\xeff\x9f\xc5/\x7f\xdd\xf9\xe3\x8f.{n\xbeN~\xe1\x8f_\xae\xac\xa1w\xff\xe7\xf5\xe82\xe6\x1a\xf9\xed\x02!\x90\xc7\xda\x07\x90d\xc7\xe1\xbf\xf7.D\xfe\x13QEGsg\x04\x90\x10:\xcfY\xed\x90|Ic\x04\xa7u\xc8cc\xb5\xc44\x0f\x10\x81\xe5\x8d)K\x94\xed\x86hQ\x8a\xdd\xe1@\x88\xf2\n\xa9\xa4w4\xdaN\xd1\xf0\x81\x87J\x9a\xee\x01\xa9B\xb6A\x15\x1b\xd0P)`\x1e+z\xaf\x96l\x9b\x0e\xc6\xf6\xd9\x00F\xb1\r\xe8\xcc\xaa\r\xf41\xf0\x8b\xc1\xaa\xf2b\xd0<\x1b4\xd9\xb0wx\xf4^\x10$\xc3\xc1(Y\xd3=\xa8\x83\xb3\xd0\xb9\xa84\xf9\xd0\xcd[\xe3\xb5V+\xd6l\xc3\x8e\x89\xc3n7!\xb2o\xba\xf8\x16$\x04\xf6\x1d\x82\xd3\xa1\x9b7F\x81\x91}\xbeY~DZIU\xb1\xea\x1b\x05\x89\xbd\xb0P@\xd5\x9e\xd7K\x8f~\xc57]|\xf3FY~R\x01\xa5\x88\xeb\xacQV\xe6\x08\xfc\xdc7\xacq\xa3\xbd\x0c\xfb\x83\xc1\xc6\xb4JyFF\xe8\xbe\xb89\xa9j\xdc\xa8HWs\xc7\xd9\xc0^\xc8\x920\x00\x96\xd7\x13b\x90l0\xd5\x06\xc2\x97#\xe4\x15}\xde\xed`-%F\xe8\xb3\x01<\x16\xa8\xe5Z\xfe\xa2J\xd9\x97\x93\xd6\xda\x82/\xe7\'\xb9\x06\xb0\x82\xaf)\xf8"\xe5n`\x14\x8c\x93\xae\xc3\xd7z\x130<\r_[s\x07\x9d5\x86#\x84\xc0\xf8\x1ar\xd4\x9b\xbe\xdc!\xdb\xd8MT~\xdd\xb7\xe0\x18I\xda\x8e\x1d\x02\xb4\x9d\xc7@\x01H6\xb8\xca\x0f\x01\x00;~\xd0J{\xddy\xea\xb4\xd1\xd6\xf5\xd8`]IE\x8c\xd5\xbb\x1ac\xa3K\xa6\xea\x98K\x19jt\xba\x94\xa91\xc9\x06_q\xa0\xce\x82\x1co\x0c\xdeqEZ\xd0\x16{l0\xc0\xb0I\xea\x1da\xad\x86\xbc*\xd1\xd4)y\x92\xf3\x14\xban\xa8(\xf4\x89\\\xc9\x8cP\xccp\xca\xa0*\xd4d\x91S\xc2\x05\x05\xae7\xd5J\xb5\x93\x7fj\r\n\xda\x81i\n@ra(H\xa1M\xa8h\xb0+\xa9\x16J\xaaQ\x8b\xd4\x81\xc9\x1a}\x01\xd0y%\x83\xfbY\xaa\x15\xf7\xf6\xaa{\xd6j\xce\x0feCq\x0f-\xd5m_\'@\xcb\xa1\x04E\xedb-\xdb\xa4-\x8eH\xad\xca\xb0x\n\xc4\x80\xc9\xa9\xb7\x95\x9f$\x1a\xd59E8 p\xd4\t{\xb9\x99{i\x8f\x8b\xb2\x875!\xf2f\xe7\x07(e\xb8\xcb\x18\x9dA\xfaI\r\x120\xfbR\xfeF\xcfu\xe8R\x1d[\xe4\xb6\x08\x1d\xad\xc4q0\xd0G\xe1J\x87Bs\x14\xc2\xb5\x12\xf0\xc6s\xfa\xa1\xac\x9dJW\xf2\x03\x95l\xd8/6`L=,\x81\xb2\xba\x9b\xb7\x8a\xba@o\x1bAoJ\xba\xeb\xb5\xe0h\'k_\x94\xa5/\x92s\x85\xfc $\x1b^\x15\x1b\x1c\xf5v\xdf\x8d\xb51\x06\x18pIH\xf4%\x88r\xde\x17\x1bp\r\x07"\xee\xc2A\xd2ce\xddPs%\xdbpPc\x11\xc8/\xcb6Pk`\xba\'\xe6\x87\xbe\x1aT\xbe\x10\x9d\x8e\xe9\xb4\x1a\x0b\xd4\x05\x07B\xb2\xbc\xb8\x0e\xb53\xc9\x86\xc3j\x03\xd1 \xb7$R\n\xa0=\x8f\x9d\x82>JT\x16K,\xd0\x85uJt\xc5\x06p\x05\x07\tK\xb1\x90\xc9\x86\xd7K6xP\xdc\xbc)s47\x1a\x1b#\xdf\x97\x0fZV\x1b\xec\xba\rX\xb9\x18\xa4\xae]\xd8V\x1bt\xb2aTl\xf0\x14^S$\x1cu\x11\xceI\x08\xa8Lo,\x02\x16r\x08\xeb9i]i\xbd\xba\xca6\xbdd\x83\xca\xb18*6\x90\x02\xd1\xbc?I\x1b\xc5\x95\x15\xf9Kbo\x8b\xe4\xf4\x89J\x0b\xd7p\xb0\xa1\xf4|\xd4e\xa8T\xb5L\xe5\x9c\xfcg\xad\x0b\xea\xba\\\xbb\xa4\xa9\xb4\x93\x9c\xab\x14\xa2\xde\x9c\x0c\x8a\xeb\x82\xd4\xdc\x9a\x0c\xd2\xa6f\x9f+\xbd\x99\xc2\xe2k\xc5\x06&\xac\x18\x95Q\xb2\x86\xab\xd1\x83\xe6\xf6\x06\x9a\xac)\xa2A\xf6\xd2\x9fZ\xa5?\xf2\xedM\xe5\x1dM\xbd\xd7\xb2x$\x91\xc8\xdc\xe7\xbc\x83\xbe<3\xb2\xd0\x18\xc9\x8d\xb5<C_Z"I\x90\xa2d\x95\xae\xed\xdfs\xcf\x13\x98}{S\xa59\xad\xe6>\x17\x8c\x91\xac\xe4L,\x06\xf94\xdf\x8ek\r\xa1\x03\xf6\x8d\xf8\xc3q\x15\x1a\xd2\xa1^\xf66\xbc\xa2Did\xd6y\x1d}\x15\x89\xae\x94t\t6\xb1JX\xf1\xed\xb8\xf8f\xa8\xc7\xf8\xc2$\x1a\xf8\x94E\xbaZ\xdb\'\xfavRk\xd3\x1a`u@\xe2\x02\x15\xd7\x0b\x85\xb3\xf7HE\x02\x0bj\x89\xac\xe5$jg++Wb2X\xabE\xae\xe4\xe4I\xf1-D%\xcc\xd6\x90j+"\x1d\xa9S\xba\xa7\xf9vZs\xd2\x05\x94\x96\xb5\x97\xb5\xec\x83\xd1\xcaA\x1f\xefP@\x8b\x1c\xa4\xc8\xac\xf9\x06\xe5c\xd55\xf4\x1c\xb7\xd2\x8fI\xd3\xae\xc4\xed\xb4J~\x8b\xc0\xe8R\x85X\xcf\x07\xa2\x88\x99\x7f\x9aog\x95K\x88E9\xc9\x80\xb4K\xe1u\x0f\xb6\xf7HE5\x19J\xdc\xdc\x1a\x9f1\xbe\x89K\x82\xa9}\xbeP\x1bY\xcc\xd6\xa8\xec\xdb^\xe5\x12\x0c\xe0B=i\xf3q\xd1:*\xbe\xcd99J\xea\xa9H\xbax\x15Q\x0e_\xae\xa8f\x902\x1fh~\x8e\xcfy\xc1\'\x00\xe6*\x89n\x18S\xce\x1a\x96d3\xf4\xf1\xbd+\x10R\xf9\xc2Z\xcd\x92\x94\xc2\xca\xec\xa5\xe7XS\xb8\x9a\xca\x885\xb8\xce\x1a|\xbf\xfaF\x1c\xa6:P\xa9\x07\x14\x86\xb6\x80\xd2?*W_-\xd5\x06\xc9\xc5\xce\x06:\x05xfB\xc2\x1eCxl\x8f\x83\xbaG\xe4E,\xa8HVf&\x10}\xfb\'H\xde\xfd$\xc2s4\xa2\'\xd6\xb2\xb6\x08t\x08)\xda\x8b\xb8\xb9\xf7 `X\x12\x93PVk}\x9d\xe4n\xd1yt\x84,\xf5\xa59\x8e`\x1c\xae`|\xd8\xf9\x06\xb1\xa3\x96\x1c\xa4\xf22\xbc\x01\x8d\x1f;\xe7\x8c\x92Z\xe2=b\xa2\x98rVr|< c\xd1\xe8\xc7\xf6\x18\xd5=H\x1b8du\x11|Q_\x810rO>V\\T\x8a\xe6\xbb\x9c$\xad\xd1\xd8ro\x80F\xea\xbeT6|\x94\x91t\xe2\\+u\x93\xef\xcar}\x9bR\xf5Vr\x97\x8d\x07\xaa\x15\x98\x8f\x96n\x86\\q\x89\xd2\xdas-8\x1b\xba\x1b\x8dM\x10\x9d-\x1dI)\xfc\xa6\xdc~\x10.|W@-H>\xb6\xc7y\xb5\xc3{Y\x84\xa4\xd5\xc8\xea\xdd\x91\x0e\x0fO9\xbd\x8d\xde\x1c\x1f\xc6\x0bW\x91\xafL\x9fr\xaf~A-\xa1;\xa5\x83\xb8\x9e\xce\xe2[t\xbc\x91<\x9c\x8a_\x05\xce\xc7_\x9e\x1dN\x9f\x0b\xd1\xdc]e\xa4\x89\xe3\xe3c\xcdd\x92\x1euD\xc1W\xcd\xa2\xe9\xdeH\xbeP[\xbcof\xcdm\xbbhgs1k\xaf\xc7w\xed\x95x\x98\x8f\xef\xbet\xf1\xa2\xc9\xf9b\xd6\x8c\xd3\xd58\xd9zpJ\x94\xd0\x05\xb4^\xea\xf2\xb5.\x8fI\x00I\x11\xbf2\x88/\x1a\x8d\xbf\xdc\xd0&\xe2j|}\xdd\xce\xda\xbb\xcf\xad\xb8\x8fW\xf9I\x10\xe1\x96\x10Wm{\x1f\x1f\xb8\x99N\xda\x98\x01$ni\x16\xb6\xc9\xa1\xdbFL\xda\xff\xb6\x93\xee\x9ef8x\x9bc\x9cR]\x86(\x8bbC\x8d\xe7\x96\x18\x87(\xae*\xee\x11\x02\x16^\xb4R\xf1\xca\x989\x918\xe8M\xe9\xf4I\xcdQ\xc5\x1b\xb0\xbe\x95\x9aN\xb8ou]ImH\xe5y\xa3\xea\xef}+\xe3\xf5\xfa[\xac+]g%8\xefrC\x8e\x14\xd1\xb7\x12(\xe9\xdf\x9a\xba\x92\nF\xe5\xea\x03\x93w\x92\xee\x91\x95\xb6\xae\xa4\xae\xab\xb2\x7fQ\x00E\xf9\x18%\xc4\xc6\x95n\xf9\x9d.\xad$I\x921N\xf7\x1a\x1bW\xfa\x1a\x15\x00\x90\xf9]\xb1&b\x83\x90\x1b\xa2\x12o\x8d\xde\x86%l\xe3\xa13bKPe\x11\x08\x9b\xfc41\x13d\xc5Vf\xff\xa85\xfa\xee\x98\x176\xac\xc4\xb8\x12\xaa\xb5\x8a\x9a{li\xaeC\xc8F\x7f7\xafT\xe5\x9d\x18<f\x01%\xbbx\xc6\xc6\xbey\xa5\xae\xd9\x87&d\x01/mw\x13\xf4\xe8J\xac+\x8dq\xb9\xd6<\xe4c\x8f5\x8f\xad4\x15\xdb\xf4\x9d@\xfc\xee\x04s.!\xaa\xc7V\xda\x8a\xadR9\x8e6\xa8|{\xad6\xc5S\xc7\x95\xae\xd6g\xc442\xbaw\xd9O\x17w\xda\xbc\xd2Wlm\xb6\xd6\x86\\\x9fFy\xf7\xd8\xca\xb0\xc4\t\x80\xf9\x1b\x11\xe7\xf3;\xd1<\xb2R\xc9\xa5xj\x97\xb9"s\x83\xc1xL\xda\xb42R`$\xb7\xcb\x9b\x96\xd8\x9aX\xf66\x7f\xff\xf8\xa9\x9dL\xbf\x89o\xcd\\4WW\xf9{\xd4\xb3\xf4]X\xb7\x80\xd7%._\xa2\xf2\x1e\x1e\x8f4\xbe\xc2\xe2\xe0-5\xbf\xcc\xe1y\x9f\xbb\x97\xcdf\n\x8f\x1f\xfe\xc0\xdf\xe21>\x8e\xaeo\xad\x93\xb1\xe3u\'ms\'\xde\xdd\x8c\xaf\x17Y\x17m\x89\x93\xe6{\x9d\x00\xb9Say\xf1\xe2\x85\xb8l>=L\x9a\x998\x1e\xcf\x17\xd1\x9a\xe9\xb5\xb8H\xe6\xdd\xb6w\x0bq\xb4\x04\x1a=]q\xf9\x18\x1d\xdd\xed<_\x9a\xfe\xb2(\x88\xf1\xec\xb7\x8b\x8f\xe4p\x9a\x06\x8d\xc5\xd0\xd7gg\x874\t\xf1\xd4\xc1s\xc9\xcc\x8f\xb7\xcd\xf7\xbcI\xbc\xa8\xfa\xe1\x83\xe8\xdbn\xf6\xab\xbc\xb3\xbd\x9e\xb4\x9f\xa3\x81\xf3\xce\xa6\x04\x7f\xdf\xc7\xc9\xb6\x18B\xfe\xf0\xbc\x86d7\x86\xa1`\x1fQ\xdd\xfd\x11\xd7\xf3\x08\xfen\xd7\xa5\xf2T\xfe\xde:=\xa7\x9f\xe1\xf3\x8c\xeb\xff\x01tY\xe5E'
p376
sg23
(lp377
I46
asg25
Nsg27
Nsg28
VShelXL
p378
sg30
Nsg31
S'f8f31c43f9018490c22e80b4601574ff'
p379
sg33
I44
sg34
VLeast Squares
p380
sg35
F0.047100000000000003
sbag1
(g12
g3
NtRp381
(dp382
g15
I00
sg6
I47
sg7
S'adf7682b66c2ac8306226b91259fcac9'
p383
sg16
g17
sg21
S'x\xda\x8dYmo\x1b\xb9\x11\xfe.@\xff\x818\xb4h\x82\xd8\n\x87\xef,\xea\x03|\x8e\x1d\xf9\xe2WEms\xc1\x01\xc1&^\xc7Bd\xc9\x95\xe4\xc6\xfd\xf7\x1d\x92;\xa4\xa2])vb\x98\xe2\xee\x903\xcf\xcc<3\xa4\xfa=\x86?\xab\xfa\xfe\xe1\x93\x19,\xea%\xfb\xb2\xa8\xabU}\xc3>\xff\x8f\xbd\x1f\x1e\x9f}8\xdb\x17\x1c\xd4k\xdb\xef\xf5{\xe3\xd3\xf1Y\xf3\xee\xa7*\xbe=\x99\xb1+\xf1\x02^\xd2o\xbf7:>g\x97\xd3\x1b\xb6\xf6\xee\x96\xb7\xe2\xf2c\xb6\x9cO\x1fW\x93\xf9l\xcb[#`|\x00\xc2\xed\xb1\xd1\xf7\xba\xfa\x86\x1f\xb8\x14{\xecp\xfapW\x85\x0f\\\xed\xb1\xcb\xc5\xa4\x9e\xad\xaa\xb8J\x15\x94zx\\%\xe9\x93i\xf5\xe5\x1b{b\x07l\x9f\x0f\x94u\xec\x05\xcaH\xad\xd8Kv\xbb\x98\xdf\xb3\xabj\xb1\x9c\xcf\x96\x7fc\xffy\x9c\xaf\xc2"\xcbFn\xbe\xb8\x7f\x9cV\xecv\xfe8+X\x8c\xff\xce\x8e\xc0\xb1K\xdf\xef\x1d\x1d\x9f\x9d\xe1R\x16\xb8\x95\xcc\x0e\xac5\xcc\r\x8c\xf7\x92\t3p\xe0\r\xf3<\xfd\xef\xf7>\x1e\x8fFL\xcb\xa8-o\xfe\xa8\xf8\x07\xd0\xb8\xf0\xaf\xdf;;\x1c\x8f\xd9>\xf4{\xef\xff8?\xc7gz\xff\xc3\xde\xfe\x1f{8x\xf5\xb1\x99\xc4\x99\xf01N\xee\x7f,o\xbe\x8a\xf3\xf8r\x9c<9<bGl\xc8.\xfb\xbd\x7f^\x9c\x8e\x99q\xcc9\xa6p\x0b\x86\xbb\x0c\xde\x0f\x98\xea\xf7\xae\xce\x0e/\x18\x138\xf9\xdb\xe5\xc5\x1b\xf6\x97a\xbf7\x9d,W\xe1\xd1\xed}\xf5\xc0D\xbfwx4>LX\xfcc>\xad\x9f\xc4\xa0~Z-\xaa\xe5\xaf\xcd\xdc\xf0\xdb\xf4\xfd\xe2\x0b\xfb\xe5\xaf\x83?\xffl\xa2\xe7\xee\xdb\xf4\x17z\xfczC\x06\xf7\xfe\xf7\xdb\xe18\xc4\x1a\xdam="\x90\xc6\xd2\x85q\xbfw\xf2\xaf\xc3\x11K?\x01Ueq\xee\x12\x01bL\xa69#\xad2>\x8d\x15X)\x9b\xb16\x92+\x17\xc6\x00\x01XZ\x18\xa3D\x98f\xa8\x8c\xe2\xec\xa0\xdfc,o\xc1\x05w\x16G\xfb\xd1\x1b\xce\xd3Pp\xdd\xbc\xc0\x85O:\x88\xac\x83\xd2\x98\n*\x8d\x05\xee+9\xe9&\xbd6]:\x80\x16\xa4\x83\xb2jS\x07|\x0c\xb41\x18\x917\x06I\xb3^\xa2\x0e\x87\'\xa7\x1f\x18B\xd2\xef\r\xa36\xcd\x8b\xd2[\x03\r\nBr\xe7\\\xa3\x8dvR\x8a\rm\xf6a\xa0yD:\xae\xc6X\xb2Mf\xdb<\x07O\xb6\x83\xb7\xd27vj-@\xf3.\xdb\x8c\'\x8d\r\xc7\xac\xd8\xb4\r\x9dDV\x18\xc8\xa0JG\xf2\xdc)\xb7a\x9b\xcc\xb69-\x8c%\xdb\xc0c\x965\xda\x08\xc3\x93\x07~n\x9b*~3\x8e\x93#\xb4\xf2&\x84U\x8c3TBv\xf9\xcdrQ\xfc\x86I\xba\x19;\x96"1\xc8\x90m\x00\x86\xe4\x111\x88:\xe8\xa2\x03\xe2K\x809\xa1\x03b\xc9[FY\xed\xbbt\x00\xa72\xd4\xbc\x15\xbfJ\xc4\xe8KAkL\xc6\x97\xe2\x13M\x03\xd8\xc0Wg|\x15\xc6\xaem\xc6V\xdb<6N\xfbV6m\xc1\xd7\x94\xd8Q\xd6hM\x1eR@\xf8j4\xd4\xe9\xae\xd8A\xdd\xc8L%\\\xdb6o\tI\xa1r\xc0\x802\x8d\xc5\x80\x0e\x88:\xd8\xc2\x0f\x1e@5^\x91B:I\xd6I-\x8d\xed\xd0\xc1\xd8\x1c\x8a*d\xef\xa6\x8f\xb5\xcc\x1b\xcb\x10K\tjeeNS\xad\xa3\x0e\xae\xe0\x80\x95E\x91\xbf\x95w\x19U\x03\xd2\xa8\x0e\x1d4\x10l\x1ck\x87o\xe5\x90\x13\xd9\x9b2\x06O4^r\xa2+\x81\xae\x8f\xe4\x8aj\xf8\xac\x86\x15Z\x111\x18\xdc\x98B\xc2z\x01\xb63\xd4\xa4\'\xab\x94\x15-(p\x05\xa2)\x00N\x89! \xba6\xa2"\xc1l\x84\x9a\xcf\xa1\x86%2k\xa3\x95\xc3\\l\xe6\x9d\x00\xce\x7f\x16j\xd9\xbc\xc3b\x9e1\xd2\x1bba\x9f\xcdS\x06\xf3\xb6\xab\x12(C\xae\x04\xa1\x91f7\xa3\x8d\x9bl\x08\x97"\x0f\xb3\xa5 \x82yh\xd4u\xe1\'\xae4\x19\x858HJ@\x84O\x99\xed\xfc\x84k\x8c\xf2\x1aF\xfbHR\xc9\x0e\x10\x16\xa8\xcaht\xfc3r\x10\x819\xe2\xfc7|\xafA\x17\xf3\xd8\x10m\x1b\xcc\x11Nc\xaf\xa1\x8b\xc2\x85\xcc\x14\xae\xd0\x85\xad\x14p\xdaQ\xf8)\x9e\xd9\x06d!?\x10Q\x87\xa3\xac\x83\xd2*\x97Pt\x94\x91\xcd\xbc\x11X\x05:\xcb\x88r:\x87\xbb\x94\xad\x14\xb0\xbc\xd4E\x9e\xeb"\xd8\xec2,\x0fQ\x877Y\x07\x8b\xb5\xdd5c\xa9\xb5\x06\xa2\x08\x8eHt\x05\x88\xb0T;Q\x07\xd5\xc2\x01\x89\x1b\xb2\xc5N\x15\xd6\xf5%V\x92\x0e\xc7\xc5\x17H\xa3\xda\x90\x0eX\x1a(\x1f\x91\xf9\xa1+\x07\x85SPJg\x0b\x07\xa1d\xc6\x01\x91\xcc\x1b\x9b\x1c\xaf\xd2\xea\xa8\xc3I\xd1\x01i\x90b\xc0\x00r\x10\x95\x1c\xb0\x02\xba(Q\x18\x95}\xa1\xacoS\xa2\xcd:\x80\xcd8 /\x17_\xf0\xa8\xc3\xdb5\x1d\x1cFv3\xc6\xc8\x91\x96(1x\xbe+\x1e$/:\x18\xd7\xc6\xa1p1pY\xaa\xb0):\xa4\x98\x1cf\x1d\x1c\xbaW\xe7\x16\x0e\xab\x08% x%t\xa7/\xa8\xfb\xc1\xb8\xf7\xed\x9846\'\x83,m\x9b\\\xd3A$_\x9cf\x1d\xb0\x03\x91T\x16\x85\tu\x91\xca\x96J\x16\xb5K$\x85O\xe8\xb4t\x0b\x870G\xb9)s\xf9\x17\xa2h&RL\xfe^\xf2\x02\xab.\xc5\x00\xf6T\x92\x98X{tQgLzAy\x81\xdd\\\xab\r\x92\xba\x04\xa2\xcd\xb5\x19\xdd\xe2J\'\x9b\t\x0bd\xa4\xbf\xdf\x0b\xfd9\x90T\xde@\xa26T#\x10\xa9Td\x7f\xa4?\xb1I\x7fh\xdb\xbb\xc2;\x12k\xaf\xa6\xe6\x11\x9bDZ\xcd:\x0b]q\xa6y\xa61l7Z\xb1\xae\x9c/\xf4\xafr\'+d)\xff\x8ej\x1eS\xc9\xb6w\xa55w\x18\xe8\x8df^k\xee\xa8\xf9\x0c\xc9\xc0\x9fg\xdbY\xc9!\x15\x0eD\x99?,e\xa1\xc6>\xd4\xf1\xce\x82\x97;Q\x1c\xb5c\xc7)W\x9a\xc4\x1c;\x90\x9d\x8d\x04\xe36l;\xcb\xb6i\xac1\x8e\xd8\x0c\x1d\'\x1a\xd4\xb1\xaf\x96\xe6\x99\xb6\x9d\x97\xdc4XG\xa9\x90b\xa7 (_\x82;\xbbZsl\xb0\xa0\xa4H+&\x95\xb4\xa6\xb0r)\x12Z\x95l\x81\x8d\x98<\xcf\xb6y\xac\xa0t\xec\x00\xec\xdar\x17\xa5\xb0R\x9a\xe7\xd9vQb\xd2z\xc5\r\xf5^\xc6\x90\rZb\xad\xef\xe2\x1dthn\x07\xd13-\xdb\xc0\x9aL\xc5P\xdab\x91\xeb1\xf6\xb4\x1b~\xbb(-\xbfQ@\xe8b\x86\x18\xd7D\xb2\x0e\x98\xb9\xe7\xd9vY\xb8D\x99|\xdc\x01\x10"\xf3:\x06\x94\xec\xb4\xcdp\x9f\xfdf[1\x89\xf8R\xcb\xcf\xad\xd7?\xd6\xf9d\x9b\xc9\xb6\x89d\xdba\xe1\x12\xe5\xc1\xbar\xd2&\x062\x16\x93o{L\x0ec\xf7\x94[:\xe7\xa1\x1c\xbel\xee\x9a\x81\xf3\xc4\xdc?\xc7\xe7*\xe3\xe3A\xa9|\xab\xa0u\x8e*\x83ms\xa7\xefm\x86\x10\xd3\x17Z\xf8`+\xa5\n\xb3\xe7\x9act\xe6jL#\xea\xc1e\xea\xc1\x8f\x8am\xc8a\xa2\xc9\x0b\xac\x01\xf98m@q\x07\xbb\xda\xd57k\xb9!\xf2\x19\x04O\x01\x8e\x98\x10\xb1\xd7;\xfa\xf8a\xec\x8ah\x8d\xc0\x8b6\xa3\xc2!wKH\xdf\xfe\x19-\xefQl\xc2\x93\xc6\xc1\x12c\xa8\xb7\xf0x\x08!\x86\xc2\xb2e:\x0f\x02:\xf3\xa25\xa2U\xd7\xb1\xdd\xcd}\xde\x1a\xc6\xa9f\xc6\xd3\x8f\xb6j\x03\xe3\x93\xc66\x08\x15U@\xee\xb8\x9b3S\x1a\x03\xc8]\xf8\xbc-k`\xa0h\x9b\xcfJ\x96\x8ee\xa8\xac\xb2;1\x1e\x965Bo@y\xe1\xbd\x93\x19!\xed\xacy\xf6\xb1bT(\x9a\xeerbk\x8d\xa7\x13:\xc0!Cw\xb6.VSM\xe0x\xe2l\x852*R\xf2[\xe7\xac7\x9c\x02#\x1c\xa86`>]\xbb\x19BV-am\xa9K\xb2\xc6s\xafwAt\xb9v$\xb5&\x1fR\xb0\x9e9\xb2NBC\x91\xdb\xd6\xb8*z\xa0wLnf\xa5"\xeb-\xf6\xe1\xe69\xa1<|wv\x12.\\Y\xba2}\xce\xbd\xfa\x08KBsJ\x07v;_\x84]d\xb8\x91<\x99\xb3_\x99ZN\xbe\xbe8\x99\xbfd\xac\x9a\xdd$\xa4\x91\xe3\xc3k\xd5t\x1a_\xb5H\xc17\xd5\xaajvD[\xb0,>T\x8b\xea\xbe^\xd5\x8b%[\xd4\xb7\x93Y}\xc3\x1e\x97\x93\xd9\xd7\xc6_8\xb9\\-\xaaI\xbc\x1aG]\x8f/\x90\x12\x1a\x87\x96K\xdd\xe4\xf7\x84cj\x80\x90\xfc\xc2W\x06a\xa3\xe1\xe4\xeb\x1d.\xc2n&\xb7\xb7\xf5\xa2\x9e}\xa9\xd9C\xb8\xca\x8f\r\x91\xdac\xec\xa6\xae\x1f\xc2\x0bw\xf3i\x1d"\x00{$\x9c\x85}4\xe8\xbeb\xd3\xfa\xbf\xf5\xb4\xb9\xa7\xe9\xf7\xae\x93\x7fb\xa8s\x1f\xba\xcePPC\xeb\x17\xfc\x10\x92\xa4\xe0\x1e \xa0\xc6\x0b%\x05I\x86\xc8\t\xbe\xc3\x9d\xe2\xe9\x13\x8b\xa3\x08\xb4\xd4%)\xf14q-\x8b$\x96!\x91\xe6\xb5(\x9f\xbb$\xc3\xf5\xfa\xb5*\x92\xb6\xd1\x12"N\xa1 #\x05uJ\x02\x06\xfd\xb5.\x92>\xdcZ\xc4\xec\x0bG\xad\xb0\x12\xb7;$M\x91D\xc2\x13\xc9>\xadR\xfb\x18\n\xeaVI\xbb\xbe\xa7\x8d\x92)\xc3\xc2=0\x17;$]\xf1\n\xb6q>\xed\x15(0\x14\x08\xbe\xc5+\xe1Z\xe5\xda\xafa\x1b\x0e\x9d\x01[+\x93?%l\xb3S\x87H\xe0\x05[\x9e\xecC\xdav\xcd1\xcfo\x91TA\x12\x8a\xb6\x02\x8b{(i\xb6A\xc8\x04{\xb7K\x8a\xbc\xa7\xf2N\xa5\x06\x8a7\xfe\x0c\xde\xd9.)K\xf4)\xedS\x03\xcfMs\x13\xb4SR\x15I\xadm\x93k\x90\x8e=F\xef\x92\xd4\x05\xdb\xf8\x9d@\xf8\xeeD\xa5XRJ\xec\x924\x05[!\x92\x1fcY\t\xb7\xd7b\x9b?e\x90\xb4%?\x03\xa6\x81\xd1c\xe1\t\xedXXi\xbb\xa4+\xd8\x9a\xa4\xad\xf1)?\xb5pv\x97\xa4_\xe3\x84\x94#"6\x1aaO\xa5wH\n\xbe\xe6Oi\x13W\x98\x14\xf1*\x1c\x93\xb6I\x06\n\x0c\xe46\xbe\xab\x91\xad\x91e\xef\xd3\xf7\x8f\x9f\xeb\xe9\xfc;\xfb^-Yus\x93\xbeG\xbd\x8c\xdf\x855\x02$\x17\xb9|\x8d\xca;x<\xd0\xf8\x06\x8b\x833\xd8\'\'\x0eO\xeb\xcc^W\xdb)<<\xfc\x81\xbf\xd9.>\x0e\xa6\xefu\x901\xc9\x9d\xd7\xd5\x8c\xbd\xbf\x9b\xdc\xae\x18\xf2\xf3y\xf5D\x1f\x10!=(\x90\xbcz\xf5\x8a\x8d\xab\xcf\x8f\xd3j\xc1\xce&\xcbU\xd0d~\xcbFQ\xb5\xfbz\xb6b\xa7k\x80\xe1\xdb\x05\x93O\xc1\xc8\x83\xc6\xea\xb5\xe9\xaf\xab\x8c\x16\xcd~\x1f}Bc\xe34H\x95\x95|{yy\x82\x93\x10N\x1c4\x17\xd5\xfct_=\xa5E\xb8\xdex\x10\xec:\x88\xadO\xda\xaf\xbe\x9d\xd6_\x82r\xcbF\x9f\x08{\xd7\xe3\xa8Wp\x1d=\xbc*\xae8\x08\xf0g\xcc\x03\x9a\x07?\xe2y\x15@?h\xaaS\x9aJ\xdfW\xc7\xf7\xe4\x0b\xf52a\xfa\x7f\x0f\x01\xe3\xdd'
p384
sg23
(lp385
I47
asg25
Nsg27
Nsg28
VShelXL
p386
sg30
Nsg31
S'f8f31c43f9018490c22e80b4601574ff'
p387
sg33
I45
sg34
VLeast Squares
p388
sg35
F0.047100000000000003
sbag1
(g12
g3
NtRp389
(dp390
g15
I00
sg6
I48
sg7
S'ee3d3c8d3da1ef0b2359bc29c05aa293'
p391
sg16
g17
sg21
S'x\xda\x8dYko[\xc9\r\xfd.@\xffa\xb0h\xd1\x04\xb1\x95yp^E\xbd\x80\xd7kG\xde\xc8\xcf\xb8m6X \xb8\x89\xafc!\xb2\xe4Jr\x93\xfe\xfbr\x1e\x9cQ\xa4+\xad\xb3\x1b\xe4jt9C\x1e\x92\x87\xe4\xa8\xdfc\xf8g\xd9><~4\x83y\xbb`\x9f\xe7m\xb3lo\xd9\xa7\xff\xb1w\xc3\xe3\xd1\xfb\xd1\xbe\xe4\x02^\xdb~\xaf\xdf\xbb9\xbd\x19\xe5w?6\xf1\xed\xf1\x94]\xca\x17\xe2%\xfd\xed\xf7\xae\x8f\xcf\xd8\xc5\xe4\x96\xad\xbc\xbb\xe5\xad\xb8\xfd\r[\xcc&O\xcb\xf1l\xba\xe5\xadk\xc1\xf8@H\xb7\xc7\xae\xbf\xb5\xcdW\xfc\xc0\x95\xdcc\x87\x93\xc7\xfb&|\xe0\xb0\xc7.\xe6\xe3v\xbal\xe2.MP\xea\xf1i\x99\xa4O&\xcd\xe7\xaf\xec;;`\xfb|\x00\xd6\xb1\x17(\xa34\xb0\x97\xecn>{`\x97\xcd|1\x9b.\xfe\xc6\xfe\xf34[\x86M\x16Yn6\x7fx\x9a4\xecn\xf64\xadX\xdc\xfc\x9d\x1d\t\xc7.|\xbfwt<\x1a\xe1VVp\xab\x98\x1dXk\x98\x1b\x18\xef\x15\x93f\xe0\x847\xcc\xf3\xf4\x7f\xbf\xf7\xe1\xf8\xfa\x9ai\x15\xb5\xe5\xf9\x1f\x88\xff\x084.\xfc\xd7\xef\x8d\x0eon\xd8\xbe\xe8\xf7\xde\xfd~v\x86\xdf\xe9\xfd\xf7{\xfb\xbf\xef\xe1\xc3\xab\x0fy\x11W\xc2\xc7\xb8\xb8\xff\xa1\xbe\xf9*\xae\xe3\xcbq\xf1\xe4\xf0\x88\x1d\xb1!\xbb\xe8\xf7\xfey~z\xc3\x8cc\xce1\xc0#\x18\x9e2x7`\xd0\xef]\x8e\x0e\xcf\x19\x93\xb8\xf8\xcb\xc5\xf9\xaf\xec/\xc3~o2^,\xc3Ww\x0f\xcd#\x93\xfd\xde\xe1\xd1\xcda\xc2\xe2\x1f\xb3I\xfb]\x0e\xda\xef\xcby\xb3\xf89\xaf\r\xbfN\xde\xcd?\xb3\x9f\xfe:\xf8\xe3\x8f\x1c=\xf7_\'?\xd1\xd7\xaf\xd7d\xf0\xec\x7f\xbf\x19\xde\x84XC\xbb\xad\xb3\x9c\xa7g\xe5\x9c\xe7\xa8\xc7\xc9\xbf\x0e\xafY\xfa\x13P\x05\x8bk\x17\x08\x10c*\xad\x19e\xc1\xf8\xf4\x0c\xc2*\x95\x9f\xb5Q\x1c\\x\x16"\x00K\x1bc\x94H\x9b\x1f\xc1\xe0\xdb\x07\xfd\x1ec\xe5\x08.\xb9\x0b_\xefGo8O\x8f\x92\xeb\xfc\x02\x97>\xe9 \x8b\x0e\xa01\x15\xf2\xf7\x12\xcfU\x9ctS^\x9b.\x1d\x84\x96\xa4\x03X\xbd\xae\x03~-\xe8`ad9X\x00\xadz\x85:\x1c\x9e\x9c\xbeg\x08I\xbf7\x8c\xda\xe4\x17\x95\xb7\x86g\x13\xa5\xe2\x9e47\xda)%\xd7\xb4\xd9\x17\x03\x1d\x1e\xf3n\x8c%\xdbT\xb1\xcds\xe1\xb9I\xcf\xc2[4(\xe3\xab\xa5\xd0\xbc\xcb6\xe3Ic\x83\xb2\x1b\xb6\xa1\x93\xc8\n#\x0c\xd9\xa6\x9c\xa0G\x07n\xcd6UlsZ\x1a\x97\x9f\xa5\xf0B\xe6\rp\x99\'\x0f\xfc\xb9mP\xfdf\x1c\'Gh\xf0\x86l\xc0(t\xaa\xcbo\x96\xcb\xea7L\xd2\xf5\xd8\xb1\x14\x89A\x86\x02F\x08C\xf2\x88\x98\x88:\xe8\xaa\x03bD\x809\x89\xdf\xbb\xec-\x83\x81\xe1\xbbt\x10\x0e\n\xd4\xb8\xba\xa6\x03\xc8\x18})h\x8d-\xf8\x02\x14|\x85X\xc3W\x17|\x01cWg!\xab-\xa7\r\x8c\xd3\x1e\xec\xf3\xf055v\xc0\x1a\r\xe4!\x10<\xfbX\xa3\xa1Nw\xc5\x8e\x13\xc5L\x90n\xd36\xef\x08I\t\xf4&\xe6\x9e\xc9\x16\x0bt@\xd4\xc1V~\xf0B@\xb6BI\xe5T\xb6\xd4*\xad\x8c\xed\xd0\xc1XG\x8f\x10\xb2w\xdd\xc7Z\x95\x83\x15/\t\tV\x954\xd5:\xea\xe0*\x0eXY \xdb\x0e\xe0\x9d\x05\xf2\xb1P\x06:t\xd0BS\xf4`\xed\xd8\xcc!\'\x8b7U\x0c\x9eh<\xe6z~\x94\xe8\xfaH\xae\xa8\x86/jX\xa9\xa1\x84\x17\x1e\x0c\xb4\xee\xa5\xb0\x9d\xa1\xa6<Y\x05Vn@a\x92Q\xf1l\xc1)1\xa4\x88\xae\x8d\xa8(a\xd7B\xcd\x97P\xc3\x12\t\x04\xa5\x06\x07&\x9bd\x9d\xcc\x9b\xed\n\xb5b\xdea5\xcf \x9d\x1bba\x0f\x14\xf1\x80l\xc8\xbb*\x01\xd2\x7fv\x8a\x90\xdalf\x127\xa6T\x02U\x08\x99\x17K\x85\x14&\x1auU\xf9\ty\x81\xca\x0b\xe2P\xe2\x15\xe1\x03\xb9\x9d\x9fp\x8f\xeb\xb2\x07\xf2\xb4/\x1c\x87\x11B\x8c\x0bZc\xf8>#\x07\x11\x98#\xce\x7f\xc1\xf72\xba\x96[BW\x1b\xcc\x11Z7^\xf3.\xbfKU(\x1c\x94\xd8L\x01\xa7)\r\x11\xa4\xc26BU\xf2\x132\xeapTt\x00\r\xa5\x84\xa2\xa3\n\xf2Fb\x15\xe8,#\xe0t\tw\xa56R\xc0\xf2\x9ap\xf11\xe9`\x8b\xcb\xb0<D\x1d~-:X\xac\xed\x04\xac\xd2Z\x0b\xa2\x08\x8eHt\x05\x88\xb4\xce\x15\x1d`\x03\x07$\xeeR\xb4\xb8\x83\xca\xba\xbe\xc6J\xd2\xe1\xb8\xfa\xc2\xa3]DG\x1aK\x03\xe5#2\xbf\xe8\xf4\x85#\xe6\x08\xa5s\x03\x07\t\xaa\xf4\x07\xdc\xd4 5\xb2\xe4\xa0\xd5Q\x87\x93\xaa\x03\xd2 \x95$,\xc1B\x91\x0e\xc2J\xd1E\x89\xd2@\xf1\x05\xd8\xcd\x96I\xdb\xa2\x83\xb0\x05\x07^\xdb\x15\xcc\xe8\xa8\xc3\x9b\x15\x1d\x1c6\xef\xf9\x19#G\x19\xa2\xc4\xe0\xf9\xaexP\xbc\xea`6u\x00^XG\xd4\xd0\x88\xd5\x88tH19,:8t/\x95\x7f\xd0XE(\x1e\x84\xdfL\xd6\xe4\x0b\x0f\x85\x1c\xfcfL\x1a[\x1c\xa0j\xdb\xa6Vt\x90\xc9\x17\xa7E\x07\xec@\x14\xa9\x1bZ\x1b\xca\xac\xc0_\xbc\xbbD\x96\xd2\x80\x9d\xd6F\xeb\x88\xc1Wz*P\xe5Q\xca\x92\xa6J\xa6\x98\xfc\xad\xe6\x05v\x04\x14\x03\xd8S)\x8aI\x8d\xfd\x95\xeb\xcaM\xe9%\xa5:vs\x1bm\x90\xd25\x10m\xa9\xcd\xe8\x16[3\xd6\x13a\t\x15\xe9\xef\xb7J\x7fN(*oB\xa16\xd4\xd0#R\x166\xe9O\xae\xd3\x1f\xda\xf6\xb6\xf2\x8e\n\xb5\x97\x9aGl\x12\xa9a\xc4YCt\xc5\x99\xe6\x85\xc6\xb0\xdd\xd8\x883p\xbe\xd2\x7f\xb5M\xd6,\x94\xce\x906\x90l{[[s\xe7\x91\xb8rS\xa05\xb7\xc56!-\x7f\x9em\xa3\x9aC`\x05\xd9\x83\xfca)\x0b5\xf6\xa1\x9d~\x03\xa3\xc96\xcc\xb3\xcd\xd8q\xe0k\x93Xb\xa7\xe4i \x18\xb7f\xdb\xa8\xd8\xa6\xb1\xc68O\x19\xa4\x04\xf9\x10\xfbje\x9ei\xdbY\xcdM\xa3\x05\x15Ol.@R\xbe\xa0;;G*\xecfDM\x11\xb9\xe17e\xebXW\xa9Bj\xa8\xd9\xc2\xd7b\xf2\xac\xd8\xe6\xb1\x82Z\xd2\x06\xbb6Av\x02VJ\xf3<\xdb\xcekLZ\x0f\xa5\x16z\xf4\t\xe5\x9b\x92Vt\xb6\x83\xd2\x96v\x90\xbbM\xdb\x84\xb5\x85\x8a\x85\xa8~+\xde4\xd6\xaf\xf9\xed\xbc\xb6\xfc\x06\'\x19W2\xc4\xd0 \xa6\t\xb3g\xd8vQ\xb9\x04L\x19w\x84\x90\xb2\xf0:\x06T\xe7H\x859\xe9\x8b\xdf:Fa_\xa6u\xcc\x16\xfdc\x9dO\xb6\x99\x12\x932\xd9vX\xb9\x04|\xc5\x06\'m:\xcaX\x1c\xf7\xfcV\xdb\x86\xb1{*-\x9d\xf3EE\x8b\xf5\xad\xf6\xaf<\r4\x7f\x8e\xcfe\xc1\xc7\x0b\x80r\xab\xa0u\x89*\x83ms\xa7\xef\xadT\xf5\xbab\xb3\x17\xc3V\n*\xb3\x17\x122\xbap5\xa6\x11\xf5\xe0*\xf5\xe0G\xd56\xccR\x99I\x0ck\x80(\xf8\x08\xe0;Z\xcda\xec\xaaJn`\xbb\x98-\xc2\xc6\xdd\x95\xcb\x0f\xf0\x9d\x18\xd7=\x8e\xeb\x1e\x81\x17eA\x85\x8b\xd2-!}?g\xec<\x8aMx\xf2F\xb0\xc4\xd4\x1a\x86\xad;\xf5\xbe\x1e\xb9\xb9\xab\xc7\x02]&tk\x90\xb7\xd60\xc6v\xb7\x8e[\xb2\xf4\x16\xa9f\xc6\xe9G[X\xc3\xf8$\xdb&BE-7N:\x8c(\xf5YH\xb9\x0b\x9f7u\x0f\x0c\x94\x95Y\xc9)\xba\xd2\x91\xd8,\xf1]{\x0c\xeb\x1e\xd8\xce\xd2\xe8\x82C\xa5\x83\x82\n\xce\xe2\xfe\xd9c\xc5u\xa5\xe8\xd0\x90:j\xadq:\xa1\x01\x0e\x19\xba\xb3u\xb1\x9a\xaek8N\x9c\x1b\xa1\x8c\x8a\xd4\xfc\xae\x13\x86\xe1\x05f\xa7\xd7a>]\xb9\x19r\xe5\xee$TS\xbaH\xb0\x06\xb3wg\x18^\xac\x8c\xa4V\xfbb\x85\xb5\x94DVaH\xed\x9c\xde.\xab\x1e\xce\xd6\x1b7\xa3J\xb9\xb7\xd8\x87\xeb\xe7Lo\xc3\xb7\xa3\x93p\xe1\xca\xd2\x95\xe9s\xee\xd5\xaf\xb1\x05\xcbS\xba`w\xb3y8\x05\xa3\x1e\xd8\xc9\x8c\xfd\xcc`1\xfe\xf2\xe2d\xf6\x92\xb1fz\x9b\x90\xc6\xdc\x0e\xaf5\x93I|5\xf0\xe2m\xb3l\xf2\x89h\x0b\xfa\xf2\xb1\x997\x0f\xed\xb2\x9d/\xd8\xbc\xbd\x1bO\xdb[\xf6\xb4\x18O\xbfd\x7f\xe1\xe2b9o\xc6\xf1j\x1cu=>GJ\xc8\x0e\xad\x97\xba\xc9\xef\x9e\xd336@\x9c\x85\x9f\x0c\xc2A\xc3\xf1\x97{\xdc\x84\xdd\x8e\xef\xee\xday;\xfd\xdc\xb2\xc7p\x95\x1f\x1b"\xd8c\xec\xb6m\x1f\xc3\x0b\xf7\xb3I\x1b"\x00\x03\x18W\xc5>\x1a\xf4\xd0\xb0I\xfb\xdfv\x92\xefi\xfa\xbd\xab\x94\xfc1\xd4\xb9\x0fmQ(\xa8an\t~\x08^\xa8\xb8\x07\x08\xa8\xf1BII\x92!r\xc2\x9d\x10\x9e\x14\xa7O,\x8e2\x94\x8f.I\x85\xd3\xc4\x95\xaa\x92&\xdeK\x86u-\xeb\xe7.\xc9p\xbd~\x05U\xd2f-\x85u6\x15\xe4\xc01]\x92\xe16\xe5JWI\xaf\x8dL\xd9\x17(.\xec\xc4\xed\x0eIS%\x91\xf0d\xb2/\xc4dh\x1fC\x87\xb1U\xd2\xae\x9ei\xa3$\xb6$\tc\x1d\x8a\xe0VIW\xbd"\x84\xe0\xe9\xac0\xd1\x86\x02\xc1\xb7x%\\\xab\\\xf9\x15l\xc3\xd0\x19\xb0\xb5*\xf9S\x89mv\xea\x10\t\xbcb\xcbu\x92\x94\xa1\x89\x8dc\x9e\xdf"\tARTm%\xda\x15J\x9a\xd5\x90\xfc\x19\xec\xdd.)\xcb\x99\xe0\x1d\xa4\x06\x8ag\x7f\x06\xefl\x97T5\xfa i\xab%7\t)\xbfS\x12\xaa\xa4\xd66\xff\x84"\xd2\xd8c\xf4.I]\xb1\x8d\xbf\t\x84\xdfN \xc5\x12\x80\xdc%i*\xb6R&?\xc6\x0b\xffp{-\xb7\xf9S\x05I[\xf33`\x1a\x18\xdd\xd9d\xa7\x95b\x97\xa4\xab\xd8\x9a\xa4\xad!\x8c\xa5\xb3\xbb$\xfd\n\'\xa4\x1c\x91\xb1\xa9\rg\x82\xde!)\xf9\x8a?\x95M\\aR\xc4C\xb8\xa0\xd8&\x19(0\x90\xdb\xcd}\x8bl\x8d,\xfb\x90~\x7f\xfc\xd4Nf\xdf\xd8\xb7f\xc1\x9a\xdb\xdb\xf4;\xeaE\xfc-,\x0b\x90\\\xe4\xf2\x15*\xef\xe0\xf1@\xe3k,.\x9c\xc1\x1e#qx\xdag\xfa\xba\xd9N\xe1\xe1\xcb\x1f\xf8\x9b\xed\xe2\xe3`\xfa^\x07\x19\x93\xdcY\xdbL\xd9\xbb\xfb\xf1\xdd\x92!?\x9f5\xdf\xe9C\x98\xaa\x06\x15\x92W\xaf^\xb1\x9b\xe6\xd3\xd3\xa4\x99\xb3\xd1x\xb1\x0c\x9a\xcc\xee\xd8uT\xed\xa1\x9d.\xd9\xe9\n`\xf8v\xc5\xe4c0\xf2 [\xbd\xb2\xfceY\xd0\xa2\xd5o\xd7\x1f\xd1\xd8\xb8,\x90Yi\xf9\xcd\xc5\xc5\t.\x8a\xb0\x03\xadE5?>4\xdf\xd3&\x1c\xd6\xbe\x08v\x1d\xc4\xd6\'\x9d\xd7\xdeM\xda\xcfA\xb9E\xd6\'\xc2\xde\xf5u\xd4+\xb8\x8e\xbe\xbc\xac\xae8\x08\xf0\x17\xcc\x03\x9a\x07?\xe2y\x19@?\xc8\xd5)-\xa5\xdf\xab\xe3{\xea\x05\xbcL\x98\xfe\x1f\xfe\xb3\xe40'
p392
sg23
(lp393
I48
asg25
Nsg27
Nsg28
VShelXL
p394
sg30
Nsg31
S'f8f31c43f9018490c22e80b4601574ff'
p395
sg33
I46
sg34
VLeast Squares
p396
sg35
F0.047100000000000003
sbag1
(g12
g3
NtRp397
(dp398
g15
I00
sg6
I49
sg7
S'8d625ee0038f027137b8cc8b58396627'
p399
sg16
g17
sg21
S'x\xda\x8dY\xfdo\x9b\xb9\r\xfe\xdd\x80\xff\x07\xe1\xb0a-\x9a\xb8\xa2\xbe5,\x07\xe4\xd2\xa4\xc95\x89\x137\xdbz\xc5\x01\xc5\xdb\xe6Mc\xd4\xb13\xdbY\xbb\xff~\xd4\x17\xe5\xb3_\xfb\xd2\xbb\xa2\xb2,J\xe4C\xf2!%\xf7{\x0c\xff,\xdb\x87\xc7Of0o\x17\xec\xcb\xbcm\x96\xed-\xfb\xfc?\xf6\xfe\xf4\xf8\xfc\xc3\xf9\xbe\xe0\xa0^\xdb~\xaf\xdf\xbb9\xbb9\xcfk?5q\xf5x\xca\xae\xc4\x0bxY\xfe\xf6{\xa3\xe3\x0b6\x9c\xdc\xb2\x95\xb5[V\xc5\xedo\xd8b6yZ\x8eg\xd3-\xabF\xc0\xf8\x00\x84\xdbc\xa3\xefm\xf3\r?p)\xf6\xd8\xe1\xe4\xf1\xbe\t\x1f\xb8\xdac\xc3\xf9\xb8\x9d.\x9b\xb8K\x13\x94z|Z&\xe9\x93I\xf3\xe5\x1b\xfb\xc1\x0e\xd8>\x1f(\xeb\xd8\x0b\x94\x91Z\xb1\x97\xecn>{`W\xcd|1\x9b.\xfe\xc6\xfe\xf34[\x86M\x16Yn6\x7fx\x9a4\xecn\xf64\xadX\xdc\xfc\x9d\x1d\x81cC\xdf\xef\x1d\x1d\x9f\x9f\xe3V\x16\xb8\x95\xcc\x0e\xac5\xcc\r\x8c\xf7\x92\t3p\xe0\r\xf3<\xfd\xdf\xef}<\x1e\x8d\x98\x96Q[\x9e\xffQ\xf1\x1f@\xe3\xc2\x7f\xfd\xde\xf9\xe1\xcd\r\xdb\x87~\xef\xfdo\x17\x17\xf8\x9d\xde\xff\xb0\xb7\xff\xdb\x1e\x0e^}\xcc\x938\x13>\xc6\xc9\xfd\x8fu\xe5\xab8\x8f\x8b\xe3\xe4\xc9\xe1\x11;b\xa7l\xd8\xef\xfd\xf3\xf2\xec\x86\x19\xc7\x9cc\n\x8f`x\xca\xe0\xfd\x80\xa9~\xef\xea\xfc\xf0\x921\x81\x93\xbf\x0c/\xdf\xb0\xbf\x9c\xf6{\x93\xf1b\x19\xbe\xba{h\x1e\x99\xe8\xf7\x0e\x8fn\x0e\x13\x16\xff\x98M\xda\x1fb\xd0\xfeX\xce\x9b\xc5\xcfy\xee\xf4\xdb\xe4\xfd\xfc\x0b\xfb\xe9\xaf\x83\xdf\x7f\xcf\xd1s\xffm\xf2S\xf9\xfa\xf5\x9a\x0c\x9e\xfd\xef\xb7\xa77!\xd6\xd0n\xeb\x11\x814\x96.\x8c\xfb\xbd\x93\x7f\x1d\x8eX\xfa\x13PU\x16\xe7\x86\x08\x10c2\xcd\x19i\x95\xf1i\xac\xc0J\x99\xc7\xdaH\xae\\\x18\x03\x04`\xcb\xc6\x18%\xc2\xe4\xa12\xb8\xfa\xa0\xdfc\x8c\x8e\xe0\x82;\x8b\xa3\xfd\xe8\r\xe7\xcbPp\x9d\x17p\xe1\x93\x0e\x82tP\x1aSA\xa5\xb1\xc0s%/\xbaI\xafM\x97\x0e\xa0E\xd1AY\xb5\xae\x03~\r\xe5`0\x82\x0e\x06Yf\xbdD\x1d\x0eO\xce>0\x84\xa4\xdf;\x8d\xda\xe4\x85\xd2[# k#\xb9sY3\xa3\x9d\x94bM\x9b}\x18h\x1e\x91\x8e\xbb1\x96l\x93d\x9b\xe7\xe0\x8b\xed\xe0-\x1a\x94\xf1\xd5\x02\x94\xef\xb2\xcd\xf8\xa2\xb1\xe1\x98\x15\xeb\xb6\xa1\x93\x8a\x15\x06\x08T\xe9\x8a<w\xca\xad\xd9&\xc96\xa7\x85\xb1.\xdb\x06\x1e\x8af8\xcd\x93\x07\xfe\xdc6U\xfdf\x1c\xd7\x19)\xad\xbc\xe1ylQ\t\xd9\xe57\xcb\x0b\xb0x\x1a&\xe9z\xec\xd8\x12\x89A\xa6\xd8\x06`\x8a<`\xa0D\x1dt\xd5\x01\xf1\xf5y\xec\x84\x0e\x88%o\x19eu\x17\xbe\x16\x8aC\x11j\x9c]\xd3A\tQ\x83\xd6X\xc2\xb7\xc4\'\x9a\x06\xb0\x86\xaf&|\x15\xc6\xae\xce\xdaXmy\xd9\xc08\xed\x95y\x1e\xbe\xa6\xc6\x8e\xb2F\x93\x87\x14\x14\x1b4\x1a\xeatW\xec8 3\x95p\x9b\xb6\xf9b\x10\x08E\x01\x83fd\x8b\x01\x1d\x10u\xb0\x95\x1f<\xe48\xc5\xcc\x10\x12S [\'\xb5L\xd6\xad\xe9\x80\xf1U\x86*d\xef\xba\x8f\xb5\xa4\x83e\x88\xa5\x04\xb5\xb2\x92\xd2T\xeb\xa8\x83\xab8`eQ\xc5\xdf\xca\xbb\xb2\xd6\x18\x90Fu\xe8\xa0\xa1\xc0\xc6\xb1vlp\x94t\x82\xbc)c\xb6E\xe3e82\x0e\x05\xba>\x92+\xaa\xe1I\r+\xb4\x02_\xa8\xc9\xa8\x12\x12\xd6\x0b\xb0\x9d\xa1&Kd\xa2}b\x03\n\xdc\xa1\xd0\x14\x00/I/ \xba6\xa2"\xc1\xac\x85\x9a\xa7P\xc3\x12\xa9\x88\xac\x95C.\xce\xf3N\xe4\xcdv\x85\x1a\x99wX\xcd3\x86\xd8I\x18O\xe6)\x83y\xdbU\t\xf0\xc8<\x04\xa1\xcdF6+n\xc8\x10.\x05\r\x0bK`\x0c\x06\xf3\xd0\xa8\xeb\xcaO\x1ckA./\x88\x03U#\x84\x0f\x13s\xabQ\xb8\xc7\x88\xf6@\x9e\xf6\x96\xaa\tHQrSk\xe9\xe1\x199\x88\xc0\x1cq\xfe\x0b\xae\xcb\xe8ZnMIC\x839R\xe6\x8d\xd7)\xdf\xd6\x80\x11\x92(\\\xa1\x0b7R\xc0iW\xc2O%-b\x1a\xcaJ~ \xa2\x0eG\xa4\x83\xd2J\x14`\xd0Q\x84\xbc\xc1\xd9N\x1d\xa4r\x9a\xc2\x1d\x93v=\x05,\xaf\t\xc7\xa9.\xa2qD~\xe0\xa3\x0eoH\x07\x8b\xb5\xbd\xe4\xb6\xd4ZC)\x8c\x1c\x91\xe8\x8a\x7fa\x9d#\x1d\xd4\x06\x0eH\xdc@\x16;UY\x97\x08\x98\x03\x8f:\x1cW_x\xb4\xcb\x14\x1d\xb04\x14\xbaG\xe6\x87N\x1d\x9c\x82Z:7p\x10JR\x7f\xc0\ru\r\xdcP\xbcJ\xab\xa3\x0e\'U\x07\xa4\xc1R\x92\x0c`\x84\x15\x1d\xc0\n\xe8\xa2Da\x14\xf9B\xd9\xcd\x96I[\xd2\x01\xac\xaa\xc6WH2\x0eoWtp\xd8\xbc\xe71F\x8e,\x85\xc6\x04\xcfw\xc5\x83\xe4U\x07\xe36q\xa8\\\x0c54b5*:\xa4\x98<%\x1d\x1c\xbaWSr\x81*\x9d\x96\x01\xaf\x84\xee\xf4\x85WD\x0e~3&\x8d\xa5d\x90\xb5mK\x8a\'\x1dD\xf2\xc5\x19\xe9\x80\x1d\x88,\xd4)L\xa8\x8b\xa5l)\xc5\xbbKd\t\x9f\xd0i\xe9\r\x1c\x8c\xa7\x9eJIC)"\xaaf"\xe5\xc5\xaf5/\xb0#(1\x80=\x95,E_{\x10\x9duA\xf8\xe2:\x8e\xdd\xdc\x06qJ]\x03\xd1*S\xdd\xe2j\'K\x84\x052\xd2\xdf\xaf\x95\xfe\x1cR^\x86\x19$jS\xa2\x04\x91\xb2\x1d-\x9eX\xa7?\xb4\xed]\xe5\x1d\x19joi\x1eM\xbe\x12\x04Nt\x16\xba\xe2Ls\xa21l76b]9\xa2FlAjp\xc9\xcaF\xae\xd4<\xa6\x92m\xefjk\xee\xbc,-\xa2\xd7\x1a[\xb1b\x1b"\r\xcf\xb3\xed\xbc\xe6\x90\xb2\xa9\xf5I\xfcaK\x16j\xecC\x1d\xef,x\xd4\x89\xe2h3v\x9c\xf2\xb5I\xa4\xd8\xa1<\r\x04\xe3\xd6l;\'\xdb\xb45\xca\x95\xee\x02\x1dW|\x88}\xb54\xfcy\xb6]\xd4\xdc4\x1a|\x89I\xec\x14J\xdfm\xd0\x9d\x9dW*l\xb0\xa0\xa6\x88\xd8\xf0\x9b\xac\x95\x81\xaf$\xa4V5[`-&/\xc86\x8f\x15\xb4\\;\x00\xbb6\xea\xa2\xb0\x83\x11\xe6y\xb6]\xd6\x98\xb4^Q-\xf4\xc6P[,1\x08:\xdbAa\xa9\x1d\x0c1\xb3n\x1bXKT\x0cP\xfdF\xde\xc4\x9ev\xcdo\x97\xb5\xe57\n\n\xba\x98!\xc6\xe5H\xd6\x013\xfb<\xdb\x86\x95K\x94\xa1\xeb\x0e\x80\x10\xc4\xeb\x18P\xb2\x8b\xcf0\'=\xf9\xcdn\xc4$\xe2Kw\x18\xebu\xad\xf3\xc4r\xa8q\xd1F$\xdb\x0e+\x97(\x0f\xd6\xd5\x9bva c\xf1\xba\xe7\xb7\xdav\x1a\xbb\'j\xe9\x9c\xaf\xb7\x12\xaco\x92\xfa\xd7l\xc5\x9f\xe3sE\xf8xP\x8a^\x15\xb4\xa6\xa8\xc2\x1b\xbb\x83.|,A\x88\xe9\x0b\x1b\xf8`+\xa5*\xb3S\xcdA:\xa0v\xdc\xd3uZ\xa6\x1e\xfc\xa8\xda\x86Y*\xf2\xe5\tk\x00\xf0\xe2-P\x99\x9b\xb6\xb5\xaboVrC\xa4\xb64\xec\x81\x1cR\xd2\x10\xb1\xd7]\xf8\xd4=\x8e\xeb\x1e\xc8\x8b\xd6\x11*\x1c\xa8[B\xfa\xf6\xcfhy\x8fb\x13\x9e4\x0e\x96\x18\xaa\x1a\x1e/!%\xa2\xb1l\x99\xce\x8b\x80&^\xb4Fl\xd4ulw)\xa9V0N53\xde~\xb4\x95k\x18\x9fd\xdb TTQ\n1\xa6\x97\xb4\x9c\xc6 \xcc.|\xde\xd6=0P\xca[\t\xde\x95\x9c.~\x12\xd8,\xa9]{\x9c\xd6=\xb0\x9d\xa5\xf8\xf7\xde\xa9\xa2\x93\xd7N\xf9g_+F\x95\xa2\xcb[Nl\xad\xf1v\xa2\xcb\xbb\x01\xde\x81\xbah\xccj\xba\xb6\xe2\x8ds#\x94Q\x91\x9a\xdf\x9a\xb2\xdep\xba\xdd\xe3\x85j\r\xe6\xb3\x95\x97\xa1\xfa\x96\x83am<\xdd\n=\xec\x0e\xc3\xe1\xca\x95\xd4jg\xe8\xf5\x83\x1e\x02\xac\x04P;\xd3\xe1\xaa\xea\x81]\xa5\xa5fV\xcar\xd9\xb22\xe0\xf2\x0c\x98O\xdf\x9d\x9f\x84\x07W\x96\x9eL\x9f\xf3\xae>\xc2\x92\x90o\xe9\xc0\xeef\xf3p\x8a\x0c/\x92\'3\xf63S\x8b\xf1\xd7\x17\'\xb3\x97\x8c5\xd3\xdb\x844r|X\xd6L&q\xa9E\n\xbem\x96M>\x11m\xc1\xb2\xf8\xd8\xcc\x9b\x87v\xd9\xce\x17l\xde\xde\x8d\xa7\xed-{Z\x8c\xa7_\xb3\xbfpr\xb1\x9c7\xe3\xf84\x8e\xba\x1e_"%d\x87\xd6G\xdd\xf2\xac[\xc6\xd2!\xf9\x85\x9f\x0c\xc2A\xa7\xe3\xaf\xf7\xb8\t\xbb\x1d\xdf\xdd\xb5\xf3v\xfa\xa5e\x8f\xe1)?6Dj\x8f\xb1\xdb\xb6}\x0c\x0b\xeeg\x936D\x00\x060\xce\xc2>\x1a\xf4\xd0\xb0I\xfb\xdfv\x92\xdfi\xfa\xbd\xeb\xe4\x9f\x18\xea<\xbeU\x85\x82\x1a\x10\x0f~\x08IWq\x0f\x10\x94\xc6\x0b%E\x91\x0c\x91\x13\x9a_<)\xde>\xb18\x8a\xe0\xcb.I\x89\xb7\x89kY%\x91qD\x9a\xd7\xa2~\xee\x92\x0c\xcf\xeb\xd7\xaaJ\xda\xac%V*\x9b\n2RP\xa7$`\xd0_\xeb*\xe9\xb5\x11)\xfbB\xdb\x10v\xe2v\x87\xa4\xa9\x92Hx"\xd9\xa7Uj\x1fCA\xdd*iW\xcf\xb4Q\x12[\x92\x84\xb1\xe6b\x87\xa4\xab^\xc16\xce\xa7\xb3B.\x85\x02\xc1\xb7x%<\xab\\\xfb\x15l\xc3\xa53`ke\xf2\xa7\x84mv\xea\x10\t\xbcb\xcb\xb5N^\tMl\xbc\xe6\xf9-\x92*HB\xd5Vp\x88%\xcdf\x84L\xb0w\xbb\xa4\xa03\x95w*5P<\xfb3xg\xbb\xa4\xac\xd1\xa7\xb4O\r<7\t)\xbfSRUI\xadm\xca5\x07\xe9\xdac\xf4.I]\xb1\x8d\xbf\t\x84\xdfNT\x8a%\xa5\xc4.IS\xb1\x15"\xf91>\xf8\x87\xd7k\xb1\xcd\x9f2H\xda\x9a\x9f\x01\xd3\xc0\xe8\xce&;m\xd8i\xbb\xa4\xab\xd8\x9a\xa4\xad\xf1)?\xb5pv\x97\xa4_\xe1\x84\x94#"6\xb5\xe1L\xa5wH\n\xbe\xe2Oi\x13W\x98\x14\xf1*\\"\xb7I\x06\n\x0c\xe4vs\xdf"[#\xcb>\xa4\xdf\x1f?\xb7\x93\xd9w\xf6\xbdY\xb0\xe6\xf66\xfd\x8e:\x8c\xbf\x85e\x81"\x17\xb9|\x85\xca;x<\xd0\xf8\x1a\x8b\x833\xd8\xc7%\x0eO\xfbL_7\xdb)<|\xf9\x07\xfef\xbb\xf88\x98\xbe\xd7A\xc6E\xee\xa2m\xa6\xec\xfd\xfd\xf8n\xc9\x90\x9f/\x9a\x1f\xf9C\xbaa\r*&\xaf^\xbdb7\xcd\xe7\xa7I3g\xe7\xe3\xc52\xa82\xbbc\xa3\xa8\xdbC;]\xb2\xb3\x15\xc4pu\x05\xe5S\xb0\xf2 \x9b\xbd2\xfduIp\x95\xd9\xef\xa3Ohm\x9c\x06\xa9H\xcb\xb7\xc3\xe1\tNB\xb8r\x94\xb9\xa8\xe7\xa7\x87&\xff\x10\x8c\xda\xae}\x13,;\x88\xcdO:\xb0\xbd\x9b\xb4_\x82v\x8b\xacP\x04\xbe\xeb\xeb\xa8Xp^\xf9\xf2\xaa:\xe3 8\x80P\x0fx\x1e\xfc\x11\xd1\xab\x00\xfbA\xaeOi*\xfdb\x1d\xd7\xc9\x17\xeae\x02\xf5\xff\xd3\x12\xe48'
p400
sg23
(lp401
I49
asg25
Nsg27
Nsg28
VShelXL
p402
sg30
Nsg31
S'f8f31c43f9018490c22e80b4601574ff'
p403
sg33
I47
sg34
VLeast Squares
p404
sg35
F0.047100000000000003
sbag1
(g12
g3
NtRp405
(dp406
g15
I00
sg6
I50
sg7
S'aa065070329372665e8f14d16aa93d03'
p407
sg16
g17
sg21
S'x\xda\x8dYko[\xb9\x11\xfd.@\xff\x81X\xb4h\x82\xd8\n\x87o\x16\xf5\x02^\xc7\x8e\xbc\x91\x9fq\xdbl\xb0@p7\xbe\x8e\x85\xc8\x92+\xc9M\xfa\xef;|\x0c\xa9\x95\xae\x14g7\xc8\x15uI\xce\x9c\x999sH\xf5{\x0c\xff,\xdb\x87\xc7Of0o\x17\xec\xf3\xbcm\x96\xed-\xfb\xe3\x7f\xec\xfd\xf0x\xf4a\xb4/8\xa8\xd7\xb6\xdf\xeb\xf7nNoF\xf9\xddOM|{<e\x97\xe2\x05\xbc\xa4\xbf\xfd\xde\xf5\xf1\x19\xbb\x98\xdc\xb2\x95w\xb7\xbc\x15\x97\xbfa\x8b\xd9\xe4i9\x9eM\xb7\xbcu\r\x8c\x0f@\xb8=v\xfd\xadm\xbe\xe2\x07.\xc5\x1e;\x9c<\xde7\xe1\x03W{\xecb>n\xa7\xcb&\xae\xd2\x04\xa3\x1e\x9f\x96i\xf6\xc9\xa4\xf9\xfc\x95}g\x07l\x9f\x0f\x94u\xec\x05\xce\x91Z\xb1\x97\xecn>{`\x97\xcd|1\x9b.\xfe\xc6\xfe\xf34[\x86E\x16y\xdel\xfe\xf04i\xd8\xdd\xeciZ\xb1\xb8\xf9;;\x02\xc7.|\xbfwt<\x1a\xe1R\x16\xb8\x95\xcc\x0e\xac5\xcc\r\x8c\xf7\x92\t3p\xe0\r\xf3<\xfd\xdf\xef}<\xbe\xbefZFky\xfeG\xc5\x7f\x00\x9d\x0b\xff\xf5{\xa3\xc3\x9b\x1b\xb6\x0f\xfd\xde\xfb\xdf\xce\xce\xf0;\xbd\xffao\xff\xb7=|x\xf51\x0f\xe2H\xf8\x18\x07\xf7?\xd67_\xc5q|9\x0e\x9e\x1c\x1e\xb1#6d\x17\xfd\xde?\xcfOo\x98q\xcc9\xa6p\x0b\x86\xbb\x0c\xde\x0f\x98\xea\xf7.G\x87\xe7\x8c\t\x1c\xfc\xe5\xe2\xfc\r\xfb\xcb\xb0\xdf\x9b\x8c\x17\xcb\xf0\xd5\xddC\xf3\xc8D\xbfwxts\x98\xb0\xf8\xc7l\xd2~\x17\x83\xf6\xfbr\xde,~\xcec\xc3\xaf\x93\xf7\xf3\xcf\xec\xa7\xbf\x0e~\xff=g\xcf\xfd\xd7\xc9O\xf4\xf5\xeb\xb59\xb8\xf7\xbf\xdf\x0eoB\xae\xa1\xdf\xd6#\x02\xe9Y:\x87\x1f\xfa\xbd\x93\x7f\x1d^\xb3\xf4\'\xa0\xaa,\x8e] @\x8c\xc94f\xa4U\xc6\xa7g\x05V\xca\xfc\xac\x8d\xe4\xca\x85g\x80\x00,-\x8cY"L~T\x06\xdf>\xe8\xf7\x18+[p\xc1\x9d\xc5\xa7\xfd\x18\r\xe7\xe9Qp\x9d_\xe0\xc2\'\x1bD\xb1Ai,\x05\x95\x9e\x05\xee+9\xd9&\xbd6]6\x80\x16d\x83\xb2j\xdd\x06\xfc\x1ahc0\xa2l\x0c\x92F\xbdD\x1b\x0eON?0\x84\xa4\xdf\x1bFk\xf2\x8b\xd2[#\xc8\x1a\xc9\x9d#k\xb4\x93\x12\xd6\xac\xd9\x87\x81\x0e\x8fy5\xc6\x92o\xb2\xf8\xe69x\xf2\x1d\xbcE\x872\xbeZ\x80\xf2]\xbe\x19O\x16\x1b\x8eU\xb1\xee\x1b\x06\x89\xbc0@\x91\xe0\x92\xacD\xd0\x95[\xf3M\x16\xdf\x9c\x16\xc6\xda\xec\x1bx\xe0\x90\xad\x11\x86\xa7\x08\xfc\xd87U\xe3f\x1c\xd7\xb4\x82\xf2\x86V\xb3h\x84\xb4\x1d\xbeY\x8cA\x89\x1b\x16\xe9z\xeeX\xca\xc40\x87\x12\x06\xc0\xd0|\xc0D\x896\xe8j\x03\xe2\xeb\xf3\xb3\x13: \x96\xa2e\x94\xd5]\xf8Zp\xaa@\x8d\xa3k6(!j\xd2\x1a[\xf0\xa5\xfcD\xd7\x00\xd6\xf0\xd5\x05_\x85\xb9K\x88Xm\xb9\xc9\x012N{e\x9e\x87\xaf\xa9\xb9\xa3\xac\xd1\x86"\xa4\x80|\xd0\xe8\xa8\xd3]\xb9\xe3\xa0\xb8\xa9\x84\xdb\xf4\xcd\x93C d\x81\x1a\xdd\xc8\x1e\x03\x06 \xda`+?x@\xd4se\x08\x89%\x90\xbd\x93Z\x9a\xae\x18\x1b[RQ\x85\xea]\x8f\xb1\x96%Se\xc8\xa5\x04\xb5\xb2\xb2\x94\xa9\xd6\xd1\x06Wq\xc0\xce\xa2(\xde\xca;z\xd7\x18\x90Fu\xd8\xa0AS\xf6`\xef\xd8\xe0(\xe9D\x89\xa6\x8c\xd5\x16\x9d\x97a\xcb\xf8(0\xf4\x91\\\xd1\x0c_\xcc\xb0B+\xf0DMFQJX/\xc0v\xa6\x9a\xa4\xccD\xff\xc4\x06\x14\xb8\x02\xd1\x14\x00\xa77\x05\xc4\xd0FT$\x98\xb5T\xf3%\xd5\xb0E\x16\x0b\xb4r\xcaP\xda9\x91\x17\xdb\x95j\xc5\xbd\xc3\xea\x9eA:/,\xec\xcb\xe2\xca`\xddvu\x02\xa4\xff\xfc\x08B\x9b\x8djV\xdc\x14G\xb0k\x94Gb\t\xcc\xc1\xe0\x1e:uU\xf9\x89+M\xb1A\x1c$e\x1e\xc2\x97x\xaf\xdb)\\\xe3\xba\xac\x81<\xed\x89\xf4\x05f\x08\x00u\x19\x9d\xfd\xfbA\r"0G\x9c\xff\x82\xefet-\xb7\x86h\xdb`\x8d\xd0\xb8\xf1\x9aw\xc5]\xc8B\xe1\nC\xb8Q\x02N;J?\x95\xac\x88eX+\x12\xa1\x896\x1c\x15\x1b\x94V\x82\x9b\x12\xa8\x82\xbc\xc1\xd1T\xf3\xebT\xa0\x9c.\xe9\x8eE\xbb^\x02\x96\xd7\x82\xe3\xa5/\xa2s\x85\xfc\xc0G\x1b\xde\x14\x1b\xac\xa8\xcdPj\xad!\x07\xcapD\xa2\x13\x07\xeb\\\xb1Am\xe0\x80\xc4\r\xc5c\xa7*\xeb\x16\x02\xe6\xc0\xa3\r\xc75\x16\x1e\xfd2d\x03\xb6\x06\xa2{d~\xe8\xb4\xc1)\xa8\xads\x03\x07\xa1d\xd1\x07\xdc\x14\xd5\xc0M\xc9Wiu\xb4\xe1\xa4\xda\x804H-\t[0H\xb2\x01\xac\x80.J\x14F\x95X(\xbb)\x99\xb4-6\x80U\xd5\xf9\nI\xc6\xe1\xed\x8a\r\x0e\xc5{~\xc6\xcc\x91\x96(1l\xd1\x95\x0f\x92W\x1b\x8c\xdb\xc4\xa1rq\xe5"\x1e\xbb\x11\xd9\x90rrXlp\x18^\xd2a\n\xb3\x81\x8a\xce\x80WBw\xc6\x82\xf8\x05\xf3\xdeo\xe6\xa4\xb1\xa5\x18d\x95m\xc9\xf0d\x83H\xb18-6\xa0\x02\x91\xbc\x14{\xe8\x8b\xd4\xb6\x94\xe2\xdd-\x92\xd2\'(-\xbd\x81\x83\xf1E\xa8*Y\xe4\x95\x10\xd52\x91\xea\xe2\xd7Z\x17\xa8\x08(\x07PSIj\xfa\xdac\x88\xbajSx\n\x1dGV\xdb N\xa9k"ZejX\\U\xb2\x85\xb0@F\xfa\xfb\xb5\xd2\x9f\x03Y(T\x82$\r\xa3\x11)\xdbA\x7fb\x9d\xfe\xd0\xb7w\x95wd\xe8\xbd$\x1eQ$\xd2j\xd6Y\xe8j\n\x9a\x17\x1aC\xb9\xb1\x91\xeb\xca\x15j\x04Q}\x13\xb2\xb2\x91\xa3\x9e\xc7T\xf2\xed]\x95\xe6\xceK\x92\x88^k\x94b\xe4\x1b\x08\x0b\xcf\xf3mTkHY \x7f\x90?,U\xa1F\x1d\xda\x197e\x8a\x12\xc5\xa7\xcd\xdcq\xcaW\x91Xr\xa7\xd4i \x18\xbb\xe6\xdb\xa8\xf8\xa6\xadQ\x8e\xd4\x05\x06N\x90\xe0\xf1\xa85\xf8\xf3|;\xab\xb5i4x\xcaIT\n\xa4\xbb\r\x86\xb3\xf3H\x85\x02\x0bj\x89\x88\x8d\xb8\xc9\xda\x19\xf8JAjU\xab\x05\xd6r\xf2\xac\xf8\xe6\xb1\x83Z\xb2\x06U[QQ\n;\xa5y\x9eo\xe75\'\xadW\xa5\x17zc\x8a,\x96\x98\x04\x9drP\xd8"\x07C\xce\xac\xfb\x06t$B\x7f\x00j\xdcJ4Q\xd3\xae\xc5\xed\xbcJ~\xa3\x80\xd0\xc5\n1.\xc7M\x07\xcc\xec\xf3|\xbb\xa8\\\xa2BG\xa1\xb8\tQx\x1d\x13Jv\xf1\x19\xd6\xa4/q\xb3\x1b9I\xf8F.\xf1\xba\xf6\xf9\xc2rh1Y#\x92o\x87\x95K\x94\x07\xeb\xeaI\x9b\xb62\x16\x8f{~\xabo\xc3\xa8\x9e\x8a\xa4s\xbe\x9eJ\xb0\xbf\xc9\xa2_\xb3\x17?\xc6\xe7\xb2\xe0\xe3A\xa9r\xab\xa0u\xc9*\x83\xb2\x19\xba\xf0\xb1\x05B,_\xd8\xc0\x07\xa5\x94\xaa\xcc^z\x8e\xd1\x85\xab\xb1\x8cH\x83\xcb\xa4\xc1\x8f\xaao\xc8a"\x1f\x9e\xb0\x07\x00e\xa5\x01\x95\xb9i\x9b\\}\xb3R\x1b(\x17sw\x01\xe4\x10Y\xb1\xd7|\xe7\x1a\xc7u\r\xe4E\xc7\x0b*\x9c\xf0\xd6^vr\x87\xee\xc0\xf8*c\x0c\xc1\x13C\xbaJ{<\x84PFc\xdb2\x9d\x07\x01]x\xd1\x1a\xb1\xd1\xd7Q\xee\x96\xa2Z\xc18\xf5\xccx\xfa\xd1V\xaea|\x92}\x83\xd0QE9\xe7\xa0\xf0%\xc5\xa1\xc3\xe9\x8f\xef\xc2\xe7m]\x03\x13\x85\xe4\x0f\x9e\x95\xea\x01R\xa0Lv\xbb\xd6\x18\xd65P\xce\x02\xc5\xc6{\xa7\nB\xda)\xf1\xecc\xc5u\xa5h\xba\xcb\x89\xd2\x1aO\'\x9a\xee\r\x94\xe6]4f\xcb\xd1\x88\xe3\x89s#\x95\xd1\x90*\xe1t\xb9\xb90\xbc\x9c\xee\xf1@\xb5\x06\xf3\xe9\xca\xcd\x90\xe3\xd4Z1\xad\x0b\x8dY\xe3\x81\xef\x84\xf9b\xe5Hj5]\xaeX\x84\x9c\xa4\x94\xc53\xd8\x8e\xdb\xa5a,p\xb2\x03Ue\x11\x92\x06\xd5GY\x03qy\xce\xed\xdb\xf0\xdd\xe8$\\\xb8\xb2te\xfa\x9c{\xf5kl\t\xf9\x94\x0e\xecn6\x0f\xbb\xc8`\xf1\xc9\x8c\xfd\xcc\xd4b\xfc\xe5\xc5\xc9\xec%c\xcd\xf46!\x8d\xe0\x84\xd7\x9a\xc9$\xbe\x1ax\xf1\xb6Y6yG\xf4\x05#\xf1\xd8\xcc\x9b\x87v\xd9\xce\x17l\xde\xde\x8d\xa7\xed-{Z\x8c\xa7_r\xbcpp\xb1\x9c7\xe3x5\x8e\xb6\x1e\x9f#%\xe4\x80\xd6K\xdd\x14\xf7x\xa3Z\xaeuY\xf8\xc9 l4\x1c\x7f\xb9\xc7E\xd8\xed\xf8\xee\xae\x9d\xb7\xd3\xcf-{\x0cW\xf9Q\x10\xa9=\xc6n\xdb\xf61\xbcp?\x9b\xb4!\x03\x84\xe58\n\xfb\xe8\xd0C\xc3&\xed\x7f\xdbI\xbe\xa7\xe9\xf7\xae\x12\xb61\xd5y\xbc\xab\n\r5\x9c[B\x1c\x820\xaf\xb8\x07\x08Hx\xe1LA3C\xe6\x04\xb9\x89;\xc5\xd3\'6G\x11Z`\xd7L\x89\xa7\x89+Yg"\xe3\x884\xaeE\xfd\xdc53\\\xaf_\xa9:\xd3f+!\xe2\x14\x1ar\x90N]3\x83\xfa\xba\xd2u\xa6\xd7F\xa4\xea\x0b\xb2!\xac\xc4\xed\x8e\x99\xa6\xceD\xc2\x13\xc9?\xad\x92|\x0c\ru\xebL\xbb\xba\xa7\x8d3Q\x92$\x8c5\x17;f\xba\x1a\x15\x94q>\xed\xa5\x12B\xf1\xee\xa0s&*\xe8+\xbf\x82m8t\x06l\xadL\xf1\x94\xb0\xcdO\x1d2\x81Wly\xf2\x0fi\xdb\xe5c\x9e\xdf2S\x85\x99P\xad\x15\xd8\xbcBK\xb3\x19\xa1x\x93\xb9}\xa6({*\xefT\x12P<\xc73Dg\xfbLY\xb3Oi\x9f\x04<7\t)\xbfs\xa6\xaa3\xb5\xb6\xb9\xd6 \x1d{\x8c\xde5SWl\xa5L\x99\x00)*V)\xb1k\xa6\xa9\xd8\n\x01\t\x99pK\x18n\xaf\xc5\xb6x\xca0\xd3\xd6\xfa\x0c\x98\x06Fw6\xf9i\xc3J\xdbg\xba\x8a\xadI\xd6\x1a\x9f\xeaS\x0bgw\xcd\xf4+\x9c\x90jDDQ\x1b\xf6Tz\xc7L\xc1W\xe2)m\xe2\n\x932^\x85\xd6\xb9mf\xa0\xc0@n7\xf7-\xb25\xb2\xecC\xfa\xfd\xf1\x8fv2\xfb\xc6\xbe5\x0b\xd6\xdc\xde\xa6\xdfQ/\xe2oay\x02\xcd\x8b\\\xbeB\xe5\x1d<\x1eh|\x8d\xc5\x01{\x8e\xcd\x1c\x9e\xd6\x99\xben\xb6Sx\xf8\xf2O\xfc\xcdv\xf1qp}\xaf\x83\x8ci\xdeY\xdbL\xd9\xfb\xfb\xf1\xdd\x92!?\x9f5\xdf\xf3\x87\xd4\xc9\x07\x15\x93W\xaf^\xb1\x9b\xe6\x8f\xa7I3g\xa3\xf1b\x19L\x99\xdd\xb1\xebh\xdbC;]\xb2\xd3\x15\xc4\xf0\xed\n\xca\xa7\xe0\xe5Av{e\xf8\xcb\xb2\xc0E\xa3\xdf\xae?\xa1\xb7q\x18\xa4*V\xbe\xbd\xb88\xc1A\x08G\x0e\x1a\x8bv~zh\xf2\x0f\xc1\x9c\xc3\xda7\xc1\xb3\x83(~\xd2\x86\xed\xdd\xa4\xfd\x1c\xac[d\x83"\xf0]_G\xc3B\xf0\xe8\xcb\xcb\x1a\x8c\x83\x10\x80\x82z\xc0\xf3\xe0\xcf\x88^\x06\xd8\x0fr\x7fJC\xe9\x17\xeb\xf8\x9e|\xa1^&P\xff\x0f\x0b\xf3\xe4\x17'
p408
sg23
(lp409
I50
asg25
Nsg27
Nsg28
VShelXL
p410
sg30
Nsg31
S'f8f31c43f9018490c22e80b4601574ff'
p411
sg33
I48
sg34
VLeast Squares
p412
sg35
F0.047100000000000003
sbag1
(g12
g3
NtRp413
(dp414
g15
I00
sg6
I51
sg7
S'b6017d5f1d2bef33eff67a12a85051b0'
p415
sg16
g17
sg21
S'x\xda\x8dY\xfbo\x1b\xb9\x11\xfe]\x80\xfe\x07\xe2\xd0\xa2\tb+|\x0c_E}\x80\xcf\xb1#_\xfc\x8e\xdb\xe6\x82\x03\x82\xbdx\x1d\x0b\x91%W\x92\x9b\xf4\xbf\xef\xf01\xa4\xa2]\xf9\xec\xc4\xf0\x8a\xcb!g\xbe\x99\xf9fH\r\x07\x0c\x7fV\xed\xfd\xc3\'3Z\xb4K\xf6y\xd16\xab\xf6\x86\xfd\xf1?\xf6~|x\xf2\xe1dWr\x01\xaf\xedp0\x1c\\\x1f_\x9f\xe4\xb9\x9f\x9a8{2c\x17\xf2\x85xI\xbf\xc3\xc1\xd5\xe1);\x9f\xde\xb0\xb5\xb9[f\xc5\xe5\xaf\xd9r>}\\M\xe6\xb3-\xb3\xae\x04\xe3#!\xdd\x0e\xbb\xfa\xd66_\xf1\x03Wr\x87\xedO\x1f\xee\x9a\xf0\x81\xc3\x0e;_L\xda\xd9\xaa\x89\xab4A\xa9\x87\xc7U\x92>\x9a6\x9f\xbf\xb2\xefl\x8f\xed\xf2\x11X\xc7^\xa0\x8c\xd2\xc0^\xb2\xdb\xc5\xfc\x9e]4\x8b\xe5|\xb6\xfc\x1b\xfb\xcf\xe3|\x15\x16Yf\xb9\xf9\xe2\xfeq\xda\xb0\xdb\xf9\xe3\xacbq\xfdwv \x1c;\xf7\xc3\xc1\xc1\xe1\xc9\t.e\x05\xb7\x8a\xd9\x91\xb5\x86\xb9\x91\xf1^1iFNx\xc3<O\xff\x87\x83\x8f\x87WWL\xab\xa8-\xcf\x7f \xfe\x11h\\\xf87\x1c\x9c\xec__\xb3]1\x1c\xbc\xff\xed\xf4\x14\xdf\xe9\xdd\x0f;\xbb\xbf\xed\xe0\xc3\xab\x8fy\x10G\xc2\xc78\xb8\xfb\xb1\xce|\x15\xc7qr\x1c<\xda?`\x07l\xcc\xce\x87\x83\x7f\x9e\x1d_3\xe3\x98s\x0cp\x0b\x86\xbb\x8c\xde\x8f\x18\x0c\x07\x17\'\xfbg\x8cI\x1c\xfc\xe5\xfc\xec\r\xfb\xcbx8\x98N\x96\xab\xf0\xea\xf6\xbey`r8\xd8?\xb8\xdeOX\xfcc>m\xbf\xcbQ\xfb}\xb5h\x96?\xe7\xb1\xf1\xd7\xe9\xfb\xc5g\xf6\xd3_G\xbf\xff\x9e\xa3\xe7\xee\xeb\xf4\'z\xfdzC\x06\xf7\xfe\xf7\xdb\xf1u\x885\xb4\xdb:\xcbyzV\xcey\x8ez\x1c\xfdk\xff\x8a\xa5\x9f\x80*X\x1c;G\x80\x18Si\xcc(\x0b\xc6\xa7g\x10V\xa9\xfc\xac\x8d\xe2\xe0\xc2\xb3\x10\x01XZ\x18\xa3D\x9a\xfc\x08\x06g\xef\r\x07\x8c\x95-\xb8\xe4\xce\xe2\xd3n\xf4\x86\xf3\xf4(\xb9\xce\x13\xb8\xf4I\x07Yt\x00\x8d\xa9\x90\xdfK\xdcWq\xd2My\xad\xfbt\x10Z\x92\x0e`\xf5\xa6\x0e\xf8Z\xd0\xc6\xc2\xc8\xb2\xb1\x00\x1a\xf5\nu\xd8?:\xfe\xc0\x10\x92\xe1`\x1c\xb5\xc9\x13\x95\xb7F\x88\xac\x8d\xe2\x9ev5\xda)%6\xb4\xd9\x15#\x1d\x1e\xf3j\x8c%\xdbT\xb1\xcds\xe1y\x06Lx\xab|~\xd6Z\n\xcd\xfbl3\x9e46(\xdb\xb1\r\x9dDV\x18A\x9e\xe0\xca\tzt\xe06lS\xc56\xa7\xa5\xa1\x99Rx!\xf38\x0es\xd0\xcf\xb3\r\xaa\xdf\x8c\xe3:\xaf\xa6\xc1\x1b\xb2\x01\xa3\xd0)\xd3c\x9b\xe5\xb2\xfa\r1\xde\x8c\x1dki&\xfeP\xc0\x08ah\x14\x11\x13Q\x07]u@\x8c|~v\x12\xdf\xdb\xec-\x83\x81\xe1\xfbt\x10\x0e\n\xd48\xba\xa1\x03HY\x83\xd6\xd8\x82/@\xc1W\x88\r|u\xc1\x170v)\x92\xad\xb6\xdcd)\xe3\xb4\x07\xf3<|M\x8d\x1d\xb0F\x03y\x08\x04\'\xac\xd1P\xd7\x9b\x17N\x143A\xba\xaem\xde\x11\x92\x92\x12\x1dS\x04(\xa2\x845>\xea`+?x! K)\xa9\x9c\xca\x96Z\xa5U\x82gC\x07c\x1d=\x82\xd7\xa6\xe3c\xad\x8a\x8f\x15/\t\tV\x954\xd5:\xea\xe0*\x0eXY \xdb\x0e\xe0\x9d\xd5\xe4c\xa1\x12\xc2\x1b:h\xa1)z\xb0vts\xc8\xc9\xe2M\x15\xb3-\x1a\x8f\xb9\x9e\x1f%\xba>\x92+\xaa\xe1\x8b\x1aVj\x10\x8e\xa8\xc9\x00\xd0\xb8\x97\xc2\xf6\x86\x9a\xa2\xc8D\xfbd\x07\n\x93\x8c\x8a{\x0bN\x89!EtmDE\t\xbb\x11j\xbe\x84\x1a\x96H\xa0\xa0\xd4\xe0\x80\x92\xc4:)8\xfcY\xa8\x15\xf3\xf6\xaby\x06\xe9\xbc\xb0\xb0/\x8b\xe3\xca\x96\xf7U\x02\xa4\xff\xec\x14\x81>\xeb\xa0\x0c\xdc\x98R\tT!dNQ\x8c1(\x92Q\x97\x95\x9f\xd0&\x95\x93\x0eq\x90\xa4\x0f\xc2\x87\xb4\xbc\xd5(\\\xe3\xaa\xac\x81<\xedu\xb1C\x80\xe4Te\xb4r\xfe\x199\x88\xc0\x1cp\xfe\x0b\xce\xcb\xe8Zn)\x91\xb5\xc1\x1c!\xd24^\xf3>\xbfKU(\x1c\x94\xe8\xa6\x80\xd3\x94\x86\x08\x12/\x95\xaaf$B\x13u8(:\x80F;Lq\x94)%\x12G{uP\xe0t\tw\xa5:)`yM\xb8\xf8\x98t\xb0\xc5eX\x1e\xa2\x0eo\x8a\x0e\x16k;\x15\x0f\xa5\xb5\x16Dn\x1c\x91\xe8\x0b\x10i\x9d+:@\x07\x07$\xeeR\xb4\xb8\x83\xca\xba\x85\x80\xb9\xe0Q\x87\xc3\xea\x0b\x8fvY\xd2\x01K\x03\xd1=2\xbf\xe8\xf5\x85#\xe6\x08\xa5\xb3\x83\x83\x04U\xfa\x03\xac\xa7ec#K\x0eZ\x1du8\xaa: \rR\xb6a\t\x16\x8a8AX)\xfa(Q\x1a(\xbe\x00\xdbm\x99\xb4-:\x08\x0b\xd5\xf8\nI\xc6\xe1\xed\x9a\x0e\x0e\x9b\xf7\xfc\x8c\x91\xa3\x0cQb\xd8\xa2/\x1e\x14\xaf:\x18\xd7\xc5\x81\x17\xd6\x1154b5"\x1dRL\x8e\x8b\x0e\x0e\xdd\xabK|\n\xa4\x03\xc2\xc1\x83\xd4\xbd\xbe\xf0P\xc8\xc1wc\xd2\xd8\xe2\x00U\xdb6\xb5\xa6\x83L\xbe8.:`\x07\x92\xaaHLv\xac\x8b\x14\x0f\xc8_\xbc\xbfD\x96\xd2\x80\x9dV\xa7u\x94\xc6\x97F\x15Ti\xaf\xa4,i\xaad\xca\x8b_k^`G@1\x80=\x95\xa2\x98\xd4\xd8_\xb9\xbe\x16OzI\xa9\x8e\xdd\\\xa7\rR\xba\x06\xa2\x05S\xddbk\xc6z",\xa1"\xfd\xfdZ\xe9\xcf\tE\xe5M(\xd4\x86\xa2\x04\x91\xb2=uAn\xd2\x1f\xda\xf6\xae\xf2\x8e\n\xb5\x97\x9aGS\x9a\x1b\x8dg\r\xd1\x97\xf3\x9a\x17\x1a\xc3v\xa3[\x14\\\xa1F!\xabm\xb2f\xa1t\x86\xb4\x81d\xdb\xbb\xda\x9a;_\xecA\x8e\xc7\x03\x0f\xd9&\xa4\x15\xcf\xb3\xed\xa4\xe6\x10\xe0\x81\xc8\x14\xfe\xb0\xb6\xe4\x965\xbd~\x03\xa3\xc96\xcc\xb3n\xec8\xf0\xb5I,aT\xf24\x10\x8c\xdb\xb0\xed\xa4\xd8\xa6\xb1\xc68O\x19\xa4\xb0A\xcb\x1e\xf0\xd8k\xf0\xe7\xd9vZs\xd3hA\xcd\x1e6\x17 )_\xd0\x9d\xba\xaf5\xc7\xba+j\x8a\xc8\x8e\xdf\x94\xad\xc7\xbaJ\x15RC\xcd\x16\xbe\x11\x93\xa7\xc56\x8f\x15\x94|%\xb0k\x13d\'`\xa54\xcf\xb3\xed\xac\xc6\xa4\xf5@df=\xfa\x84\xa2@a\x10\xf4\xb6\x83\xd2\x96v\x90\xbb\xaem\xc2\xdaB\xc5BT\xbf\x15o\x1a\xeb7\xfcvV[~\x03\xc5\x1e\xcc\x90r\xbc\xd2\x84\xd93l;\xaf\\\x02\xa6\x1cw\x04\x1e\xcf\xa8\x19\xc2eM\xef\x91J\xe7\xf2\x1f\xfd\xd6s\x14\xf6\xb2\xb0\x86\xf5\xfa\xc7:\x9fl3%&e\xb2m\xbfr\t\xf8:\x13O\xda\xb4\x95\xb1x\xdc\xf3[m\x1b\xc7\xee\xa9\xb4t\xce\x17\x15-\xd6\xb7\xda\xbff+\xfe\x1c\x9f\x8b\x82\x8f\x17\x00\xe5VA\xeb\x12U\x06\xdbf\xd1\xc7\xf7\xb6@\x88\xe9+:\xf8`+\x05\x95\xd9\x0b\t\x19]\xb8\x1a\xd3\x88zp\x95\xda\xd5\x83j\x1br\x98\xccy\x815@\xf0\xd2\t\x00\x9e\x80\x9fjW\xdf\xac\xe5\x06\xb6\x8b.\xaf\x81\x1cR:;\xf0\xbd\x18\xd75\x0e\xeb\x1a\xc8\x8b\xa5q@^\xa4S\xa0\xf6H\xdf\xee\x19-\xefAl\xc2\x13\x83\x06KL\xa9\x1a\x1e[w\xea}=rs_\x8f\x05\xa9`E\xb8\x8d\xec`\x8c\xedn=nU\x8cS\xcd\x8c\xa7\x1fma\x03\xe3\xa3l\x9b\x08\x15U\xd2\x01\x14\xd3K\xd1\xa9K\x87\xd3\x9f|\n\x9f\xb7u\r$\xd7\xc2\x12\xe0\x1c\xe9c\xa4\x02/\x9eZc\\\xd7\xe0\xc4.\xa1\xbb\xf0\xa5\xf3\xd1^;\xe5\x9e}\xac\xb8\xaa\x14\x1d\x1aRG\xad5\x9eN(1\x90\xa1{[\x17\xab\xcb\xcd\x1b\x9e8;\xed\xb4N\xa7\x9e\x94\xdf\xf5\x84ax\x81\xd9i\xb5\x01\xf3\xf1\xda\xcd\x90\xe3\xd4\xfa`X\x1bS\x0e\x1b>\x9fM\xb7At\xbev$\xb5\x9a\xe8\xcfb\x87@pY%\xbaw]?\xacqQ\xf5\xc0\xae\x92(\x02\xbd]\xdcm\xb1\x0fW\xf6\x190\x8f\xdf\x9d\x1c\x85\x0bW\x96\xaeL\x9fs\xaf~\x85-X>\xa5\x0bv;_\x84]0\xea\x81\x1d\xcd\xd9\xcf\x0c\x96\x93//\x8e\xe6/\x19kf7\ti\xcc\xed0\xad\x99N\xe3\xd4\xc0\x8b7\xcd\xaa\xc9;\xa2-X\x16\x1f\x9aEs\xdf\xae\xda\xc5\x92-\xda\xdb\xc9\xac\xbda\x8f\xcb\xc9\xecK\xf6\x17\x0e.W\x8bf\x12\xaf\xc6Q\xd7\xc33\xa4\x84\xec\xd0z\xa9\x9b\xfc\xee9=c\x03\xc4Y\xf8\xca l4\x9e|\xb9\xc3E\xd8\xcd\xe4\xf6\xb6]\xb4\xb3\xcf-{\x08W\xf9\xb1!\x82\x1d\xc6n\xda\xf6!L\xb8\x9bO\xdb\x10\x01\xd2r\x1c\x15\xbbh\xd0}\xc3\xa6\xed\x7f\xdbi\xbe\xa7\x19\x0e.S\x1a\xc4P\xe7\xf1\xae*\x14\xd4\xd0\xee\x05?\x84{\xb9\x8a{\x80\x80\x1a/\x94\x94$\x19"\'4\xbf\xb8S<}bq\x94\xa1\x04\xf6I*<M\\\xaa*\x89\x8c#\xd3\xb8\x96\xf5s\x9fd\xb8^\xbf\x84*i\xb3\x96\xc2:\x9b\nrh\x9d\xfa$\xc3u\xc3\xa5\xae\x92^\x1b\x99\xb2/DjX\x89\xdb\'$M\x95\xc4\xaa\xab\x92}Z\xa5\xf61t\x18[%\xed\xfa\x9e6J`K\x920\xd6\xe1>d\xab\xa4\xab^\xc16\xce\xa7\xbd !\x14\xef\x0ez%\xb1\x83\xbe\xf4k\xd8\x86Cg\xc0\xd6\xaa\xe4O%\xb6\xd9\xa9C$\xf0\x8a-\xd7IR\x86&6\x1e\xf3\xfc\x16I\x08\x92\xa2j+\xd1\xaeP\xd2\xac\x86\xe4\xcf`\xefvIY\xf6\x04\xef 5P<\xfb3xg\xbb\xa4\xaa\xd1\x07I[\x1d\xafJ\x02R\xfeII\xa8\x92Z\xdb\xfc\x15\x8aH\xc7\x1e\xa3\x9f\x92\xd4\x15[\xa5d\xfa\xee$y\xc5\x02\xc8\xa7$M\xc5VJ\x91\x90\xf12\xdd^\xcbm\xfeTA\xd2\xd6\xfc\x0c\x98\x06Fw6\xd9i\xa5xJ\xd2UlM\xd2\xd6\x10\xc6\xd2\xd9\xa7$\xfd\x1a\'\xa4\x1c\x91\xb1\xa9\r{\x82~BR\xf25\x7f*\x9b\xb8\xc2\xa4\x88\x87P\xce\xb7I\x06\n\x0c\xe4v}\xd7"[#\xcb\xde\xa7\xef\x1f\xffh\xa7\xf3o\xec[\xb3d\xcd\xcdM\xfa\x1e\xf5<~\x17\x96\x05H.r\xf9\x1a\x95\xf7\xf0x\xa0\xf1\r\x16\x17\xce`\x1f\x978<\xad3{\xddl\xa7\xf0\xf0\xf2\x07\xfefO\xf1q0}\xa7\x87\x8cI\xee\xb4mf\xec\xfd\xdd\xe4v\xc5\x90\x9fO\x9b\xef\xf4!\x1c\xb0F\x15\x92W\xaf^\xb1\xeb\xe6\x8f\xc7i\xb3`\'\x93\xe5*h2\xbfeWQ\xb5\xfbv\xb6b\xc7k\x80\xe1\xec\x8a\xc9\xa7`\xe4^\xb6zm\xf8\xcb\xaa\xa0E\xa3\xdf\xae>\xa1\xb1qX \xb3\xd2\xf0\xdb\xf3\xf3#\x1c\x14a\x05\x1a\x8bj~\xbao\xbe\xa7E\xb8\xdcx\x11\xec\xda\x8b\xadO\xda\xaf\xbd\x9d\xb6\x9f\x83r\xcb\xacO\x84\xbd\xefu\xd4+\xb8\x8e^^TW\xec\x05\xf8\x0b\xe6\x01\xcd\xbd\x1f\xf1\xbc\x08\xa0\xef\xe5\xea\x94\x86\xd2\xf7\xd5q\x9ez\x01/\x13\xa6\xff\x07\xb8\xd2\xe48'
p416
sg23
(lp417
I51
asg25
Nsg27
Nsg28
VShelXL
p418
sg30
Nsg31
S'f8f31c43f9018490c22e80b4601574ff'
p419
sg33
I49
sg34
VLeast Squares
p420
sg35
F0.047100000000000003
sbag1
(g12
g3
NtRp421
(dp422
g15
I00
sg6
I52
sg7
S'd19c8a7614dfea75ed22178cfb1ee8d4'
p423
sg16
g17
sg21
S'x\xda\x8dYko[\xb9\x11\xfd.@\xff\x81X\xb4h\x82\xd8\n\x1f\xc3WQ/\xe0u\xec\xd8\x1b\xdb\xb2\x15\xb7\xcd\x06\x0b\x04w\xe3\xebX\x88,\xb9\x92\xdc\xa4\xff\xbe\xc3\xc7\x90Z\xe9Jqv\x83\\Q\x97\xe4\xcc\x99\x993\x87T\xbf\xc7\xf0\xcf\xb2}x\xfcd\x06\xf3v\xc1>\xcf\xdbf\xd9\xde\xb2?\xfe\xc7\xde\x9f\x1e\x9f\x7f8\xdf\x97\\\xc0k\xdb\xef\xf5{7g7\xe7\xf9\xddOM|{<eW\xf2\x85xI\x7f\xfb\xbd\xd1\xf1\x05\x1bNn\xd9\xca\xbb[\xde\x8a\xcb\xdf\xb0\xc5l\xf2\xb4\x1c\xcf\xa6[\xde\x1a\t\xc6\x07B\xba=6\xfa\xd66_\xf1\x03Wr\x8f\x1dN\x1e\xef\x9b\xf0\x81\xc3\x1e\x1b\xce\xc7\xedt\xd9\xc4U\x9a`\xd4\xe3\xd32\xcd>\x994\x9f\xbf\xb2\xef\xec\x80\xed\xf3\x01X\xc7^\xe0\x1c\xa5\x81\xbddw\xf3\xd9\x03\xbbj\xe6\x8b\xd9t\xf17\xf6\x9f\xa7\xd92,\xb2\xc8\xf3f\xf3\x87\xa7I\xc3\xeefO\xd3\x8a\xc5\xcd\xdf\xd9\x91pl\xe8\xfb\xbd\xa3\xe3\xf3s\\\xca\nn\x15\xb3\x03k\rs\x03\xe3\xbdb\xd2\x0c\x9c\xf0\x86y\x9e\xfe\xef\xf7>\x1e\x8fFL\xabh-\xcf\xff@\xfcG\xa0s\xe1\xbf~\xef\xfc\xf0\xe6\x86\xed\x8b~\xef\xfdo\x17\x17\xf8\x9d\xde\xff\xb0\xb7\xff\xdb\x1e>\xbc\xfa\x98\x07q$|\x8c\x83\xfb\x1f\xeb\x9b\xaf\xe28\xbe\x1c\x07O\x0e\x8f\xd8\x11;e\xc3~\xef\x9f\x97g7\xcc8\xe6\x1c\x03\xdc\x82\xe1.\x83\xf7\x03\x06\xfd\xde\xd5\xf9\xe1%c\x12\x07\x7f\x19^\xbea\x7f9\xed\xf7&\xe3\xc52|u\xf7\xd0<2\xd9\xef\x1d\x1e\xdd\x1c&,\xfe1\x9b\xb4\xdf\xe5\xa0\xfd\xbe\x9c7\x8b\x9f\xf3\xd8\xe9\xd7\xc9\xfb\xf9g\xf6\xd3_\x07\xbf\xff\x9e\xb3\xe7\xfe\xeb\xe4\'\xfa\xfa\xf5\xda\x1c\xdc\xfb\xdfoOoB\xae\xa1\xdf\xd6#\x02\xe9Y\xb9\xf0\xdc\xef\x9d\xfc\xebp\xc4\xd2\x9f\x80*X\x1c\x1b"@\x8c\xa94f\x94\x05\xe3\xd33\x08\xabT~\xd6Fqp\xe1Y\x88\x00,-\x8cY"M~\x04\x83o\x1f\xf4{\x8c\x95-\xb8\xe4\xce\xe2\xd3~\x8c\x86\xf3\xf4(\xb9\xce/p\xe9\x93\r\xb2\xd8\x00\x1aK\x01\xd2\xb3\xc4}\x95 \xdb\x94\xd7\xba\xcb\x06\xa1%\xd9\x00\x16\xd6m\xc0\xaf\x05m,\x8c,\x1b\x0bE\xa3^\xa1\r\x87\'g\x1f\x18B\xd2\xef\x9dFk\xf2\x8b\xca[#\xc9\x1a\xc5\x9d\xcb\xbb\x1a\xedT\xb2l\xc5\x9a}1\xd0<"\x1dWc,\xf9\xa6\x8ao\x9e\x0b\xcf3`\xc2[t(\xe3\xab\xa5\x00\xdf\xe5\x9b\xf1d\xb1\xe1X\x15\xeb\xbea\x90\xc8\x0b#(\x12\\\x91\x95\x08:\xb85\xdfT\xf1\xcdii\xac\xcd\xbe\t/x\xb6\x12\x87y\x8a\xc0\x8f}\x83\x1a7\xe3\xb8\xce\xb1\xd2\xe0\r\xcf\xcf\x16\x8dP\xb6\xc37\x8b1(q\xc3"]\xcf\x1dk\x8b\x17\xbc$\x8c\x10\x86F\x05&J\xb4AW\x1b\x10_\x9f\x9f\x9d\xc4\xef\xb3w\xc6\x80\xd5]\xf8Z\xe1\x80\xb0\xd4~#\x7fA\xca\x9a\xb4\xc6\x16|)?\xd15!\xd6\xf0\xd5\x05_\xe0X59(V[n\xb2\x13\xc6i\x9f\xc6\x7f\x8c\xaf\xa9\xb9\x03\xd6hC\x11\x02A>ht\xd4u\xd6\x85\x13\xc5M\x90n\xd37O\x0e\tI\x85\x8e%\x02\x94Q\xc2\x1a\x1fm\xb0\x95\x1f\xbc@\xd4seH\x85%\x90\xbdSZ\x99\xae\x18\x1b[R\x11<Z\xbf\x1ec\xadJ\x8cU\xc8\xa5\x045XU\xcaT\xebh\x83\xab8`g\x01\x8a7xG\xef\x1a#\x94\x81\x0e\x1b\xb4\xd0\x94=\xd8;6b\xac\x9c,\xd1T\x9e\xa8B\xa8\xb0e|\x94\x18\xfaH\xaeh\x86/fX\xa9Ax\xa2&\x03\x94\x12\xd6Ka;SMQf\xa2\x7fr\x03\n\\\xa1\xec]*\x11+$\x866\xa2\xa2\x84YK5_R\r[$\x00\x9158\xa0"\xb1N\n\xfe\xc3R.\xee\x1dV\xf7\x0c\xd2yaa_\xdc\xc3\x95-\xef\xea\x04H\xff\xf9QH\x8d\xdb\xafg[\xca\xfe\xd4\tT!dN,\x819\x18\xdcC\xa7\xae+?q\xd02\xdb\x838(\x95\xf3\x15\xe1\x03\xbe\xbd~p\x8dQY\x03y\xda\xa7\xce\x15\xfc\x10J\x19\xea2:\xb3\xef\x0fj\x10\x819\xe2\xfc\x17|/\xa3k\xb9\xa5B\xd6\x06kD\xd2\xb3\xd7\xbc+\xeeX[\xa5=a\x087J\xc0iG\xe9\x07\xc9\x8aX\x86\xb5"\x11\x9ah\xc3Q\xb1\x014Hj#\x18\xa8\x82\xbc\xc1\xd1T\xf3\xebT\x00N\x97t\xc7\xa2]/\x01\xcbk\xc1\xf1\xd2\x17\xd1\xb9B~\xc2G\x1b\xde\x14\x1b\xac\xac\xcdPi\xadEN\x10\xc3\x11\x89N\x1c\xacs\xc5\x06\xd8\xc0\x01\x89[\x14\x8f\x1dT\xd6-\x04\xcc\x05\x8f6\x1c\xd7X`h\x89\x12\x95\xc6\xd6\xe0(\xe8XC\x9d68\x10\xb5un\xe0 A\x15}\x80H\x96\x8dc\x8cS\rZ\x1dm8\xa96 \rR\xb5a\x0b\x16\x8al\x10V\x8a.J\x94\x06J,\xc0nJ&m\x0b\x0e\xc2Bu\xbeB\x92qx\xbbb\x83C\xf1\x9e\x9f1sTi{a\x8b\xae|P\xbc\xda`\xdc&\x0e\x95\x8b+\x17\xf1\xd8\x8d\xc8\x86\x94\x93\xa7\xc5\x06\x87\xe1%\x1d\x06\x98\rT\x17Fx\x90\xba3\x16\xc4/\x98\xf7X"\xeb9il)\x06Ue[2<\xd9 S,\xce\x8a\r\xa8@\x14\x97T\xec\xa1/R\xdb\x02\xe0\xdd-\x92\xd2\'(-\xbd\x81\x83\xf1E\xa8\x82*\xf2J\xcaj\x99Lu\xf1k\xad\x0bT\x04\x94\x03\xa8\xa9\x94\xa1\x96\xed1D]\xb5)=\x85\x8e\xa3\x9a\xdb\x90AJ\xd7D\xb4`jX\\U\xb2\x85\xb0\x84\x8a\xf4\xf7k\xa5?\'\x14\xb57\xa1\x84"\r\xa3\x11)\xdb\xd1\x17\xe4:\xfd\xa1o\xef*\xef\xa8\xd0{I<\xa2H\xa4\xd5\xacC!\xd5\xd5zy\xa11\x94\x1b\x9b\xf2\xca\x15j\x14\xb2\xfa&Ue#G=\x8fA\xf2\xed]\x95\xe6\xce+\xaax<\x19pW\x04\x91\x90V<\xcf\xb7\xf3ZC`\x05\xf9\x83\xfca-\xf1\xba\xb4\xa63n`4\xf9\x86u\xb6\x99;\x0e|\x15\x89%wJ\x9d\x06\x82\xb1k\xbe\x9d\x17\xdf\xb45\xe0H]`\xe0\xa8\r\xa2\xaeV\x86?\xcf\xb7\x8bZ\x9bF\x0bO9\x89z@\x96#\x95\x06m\xba|\x03%j\x89l\xd4&\xa8\xda\x19\xf8JAj\xa8\xd5"\xd6r\xf2\xa2\xf8\xe6\xb1\x83Z\xb2\x06U[QQ\x80\x9d\xd2<\xcf\xb7\xcb\x9a\x93\xd6C\xe9\x85\x1e#AY\xa00\t:\xe5\xa0\xb4E\x0ebd6|\x13t$B\x7fD\xa5bY\xa2\x89\x9av-n\x97U\xf2\x1b\x10\x84.V\x88qt\xa4\n\x98\xd9\xe7\xf96\xac\\\x02\xa6\x1cw\x84\x90\xb2\xf0:&\x94\xea\xe23\xacI_\xe2f7r\x92\xf0\x8d\\\xe2u\xed\xf3\x85\xe5\xd0b\xb2F&\xdf\x0e+\x97\x80\x17\xd6\xd5\x936me,\x1e\xf7\xfcV\xdfN\xa3z*\x92\xce\xf9z*\xc1\xfe\xa6\x8a~\xcd^\xfc\x18\x9f\xab\x82\x8f\x17\x00\xe5VAkK\x913(\x9bE\x17>\xb6@\x88\xe5+6\xf0\tR\xaa2{\xe99F\x17\xae\xc62"\r\xae\x92\x06?\xaa\xbe!\x87\xc9|x\xc2\x1e (+\x8d\x80\x90g;\xe4\xea\x9b\x95\xda@9\x91=\x12\xc8!\xe5\xf2\x03OO|\xe7\x1a\xc7u\r\xe4E\xc7\x0b*\x9c\xf0\xd6^ur\x87\xee\xc0\xf8:c,\x82\'\x86XV{\x94\xee\x94\xd1\xd8\xb6L\xe7A@\x97\x13z\xbc:Y\xc3\x18\xe5n)\xaa\x15\x8cS\xcf\x8c\xa7\x1fm\xd5\x1a\xc6\'\xd97\x11:\xaa\xa4h`y)U\x94x\xd0\xf6\xbb\xf0y[\xd7@r-\x17/\xe0\x1c\xc9R#\x15\xf8\x9d\x18\x9f\xd65P\xce\n:\xce{\xef\x8aM^;\xf5\xfcc\xc5\xa8R4\xdd\xe5Di\x8d\xa7\x13:N"C\xf3.\x1a\xb3\xba\x1c[\xf1\xc4\xb9\x91\xcahH\x95p\xba\xdc\\\x18^N\xf7x\xa0Z\x83\xf9l\xe5f\xc8q\xba\x1d\xc0\xb46$\x1b\x108\xb1;\r\x87+GR\xab\xad/\xb7\x1f\x8eh\xde*\xbaC\xd8\xb6\xc6U\xb5\x03Ue\x11\xd4\x18mR\xce\x16u\xf8\xb3`>}w~\x12.\\Y\xba2}\xce\xbd\xfa\x08[B>\xa5\x0bv7\x9b\x87]T\xb8\x91<\x99\xb1\x9f\x19,\xc6_^\x9c\xcc^2\xd6Lo\x13\xd2\xc8\xf1\xe1\xb5f2\x89\xaf\x06^\xbcm\x96M\xde\x11}\xc1H<6\xf3\xe6\xa1]\xb6\xf3\x05\x9b\xb7w\xe3i{\xcb\x9e\x16\xe3\xe9\x97\x1c/\x1c\\,\xe7\xcd8^\x8d\xa3\xad\xc7\x97H\t9\xa0\xf5R\x97\xaeu\xe9Y9\xa4\x8a\xf0\x93A\xd8\xe8t\xfc\xe5\x1e\x17a\xb7\xe3\xbb\xbbv\xdeN?\xb7\xec1\\\xe5GA\x04{\x8c\xdd\xb6\xedcx\xe1~6iC\x06H\xcbqT\xec\xa3C\x0f\r\x9b\xb4\xffm\'\xf9\x9e\xa6\xdf\xbbN1\x8e\xa9\xce\xe3]Uh\xa8\x01\xfd\x10\x87 \xcc+\xee\x01\x02\x12^8S\xd2\xcc\x909!op\xa7x\xfa\xc4\xe6(\x03Aw\xcdTx\x9a\xb8Vu&2\x8eL\xe3Z\xd6\xcf]3\xc3\xf5\xfa5\xd4\x996[\x89\x9d\xca\xa6\x86\x1c\xa4S\xd7\xcc\xa0\xbe\xaeu\x9d\xe9\xb5\x91\xa9\xfa\x82l\x08+q\xbbc\xa6\xa93\x91\xf0d\xf2OC\x92\x8f\xa1\xa1n\x9diW\xf7\xb4q&J\x92\x84\xb1\xe6r\xc7LW\xa3\x822\xce\xa7\xbd !\x14\xef\x0e:g\xa2\x82\xbe\xf6+\xd8\x86Cg\xc0\xd6\xaa\x14O%\xb6\xf9\xa9C&\xf0\x8a-\xd7:E%\x88\xd8x\xcc\xf3[fB\x98)\xaa\xb5\x12Y#\xb44\x9b\x11\x8a7\x99\xdbg\xca\xb2\'x\x07I@\xf1\x1c\xcf\x10\x9d\xed3U\xcd>\xd0>\txn\x12R~\xe7L\xa83\xb5\xb6\xa9\xd6B\xab\n\xc7\x1e\xa3w\xcd\xd4\x15[\xa5R&\x88\x14\x15\x0b w\xcd4\x15[)EB&\xdc\x12\x86\xdbk\xb9-\x9e*\xcc\xb4\xb5>\x03\xa6\x81\xd1\x9dM~\xda\xb0\xd2\xf6\x99\xaebk\x92\xb5\xc6\xa7\xfa\xd4\xd2\xd9]3\xfd\n\'\xa4\x1a\x91Q\xd4\x86=A\xef\x98)\xf9J<\x95M\\aR\xc6C\xb8\x9d\xdb63P` \xb7\x9b\xfb\x16\xd9\x1aY\xf6!\xfd\xfe\xf8G;\x99}c\xdf\x9a\x05kno\xd3\xef\xa8\xc3\xf8[X\x9e@\xf3"\x97\xafPy\x07\x8f\x07\x1a_cq\xe1\x0c\xea\xb8\xc4\xe1i\x9d\xe9\xebf;\x85\x87/\xff\xc4\xdfl\x17\x1f\x07\xd7\xf7:\xc8\x98\xe6]\xb4\xcd\x94\xbd\xbf\x1f\xdf-\x19\xf2\xf3E\xf3\x9d>\x84F>\xa8\x90\xbcz\xf5\x8a\xdd4\x7f<M\x9a9;\x1f/\x96\xc1\x92\xd9\x1d\x1bE\xd3\x1e\xda\xe9\x92\x9d\xad\x00\x86oWL>\x05\'\x0f\xb2\xd7+\xc3_\x96\x05-\x1a\xfd6\xfa\x84\xce\xc6a\xa1\xa0\x18\xf9v8<\xc1A\x11N\x1c4\x16\xcd\xfc\xf4\xd0|O\x8bp\xb1\xf6E\xf0\xeb J\x9f\xb4_{7i?\x07\xe3\x16\xd9\x9e\x08{\xd7\xd7\xd1\xae\x10:\xfa\xf2\xaa\x86\xe2 \xc0_0\x0fh\x1e\xfc\x19\xcf\xab\x00\xfaA\xeeNi(\xfd^\x1d\xdfS/\xe0e\xc2\xf4\xff)\xc4\xe3\xe5'
p424
sg23
(lp425
I52
asg25
Nsg27
Nsg28
VShelXL
p426
sg30
Nsg31
S'f8f31c43f9018490c22e80b4601574ff'
p427
sg33
I50
sg34
VLeast Squares
p428
sg35
F0.047100000000000003
sbag1
(g12
g3
NtRp429
(dp430
g15
I00
sg6
I53
sg7
S'5d6b5b9553824019ead8e6dd5fd7a00d'
p431
sg16
g17
sg21
S'x\xda\x8dYko[\xb9\x11\xfd.@\xff\x81X\xb4h\x02\xdb\n\x87o\x16\xf5\x02^\xc7\x8e\xbc\xf1;n\x9b\r\x16\x08n\xe2\xebX\x88,\xb9\x92\xdc\xa4\xff\xbe\xc3\xc7\x90\x8at\xa58\xc9b\xaf\xa8Kr\xe6\xcc\xcc\x99C\xaa\xdfc\xf8g\xd1><~4\x83Y;g\x9fgm\xb3ho\xd9\xa7\xff\xb1w\xc3\xa3\xd3\xf7\xa7{\x82\x83ze\xfb\xbd~\xef\xe6\xe4\xe64\xbf\xfb\xb1\x89o\x8f&\xecR\xbc\x80\x97\xf4_\xbfw}t\xc6.\xc6\xb7l\xe9\xdd\ro\xc5\xe5o\xd8|:~Z\x8c\xa6\x93\ro]\x03\xe3\x03\x10n\x97]\x7fk\x9b\xaf\xf8\x81K\xb1\xcb\x0e\xc6\x8f\xf7M\xf8\xc0\xd5.\xbb\x98\x8d\xda\xc9\xa2\x89\xab4\xc1\xa8\xc7\xa7E\x9a}<n>\x7fe\xdf\xd9>\xdb\xe3\x03e\x1d{\x81s\xa4V\xec%\xbb\x9bM\x1f\xd8e3\x9bO\'\xf3\xbf\xb1\xff<M\x17a\x91y\x9e7\x9d=<\x8d\x1bv7}\x9aT,n\xfe\xce\x0e\xc1\xb1\x0b\xdf\xef\x1d\x1e\x9d\x9e\xe2R\x16\xb8\x95\xcc\x0e\xac5\xcc\r\x8c\xf7\x92\t3p\xe0\r\xf3<\xfd\xeb\xf7>\x1c]_3\x15\x8d\xe52\xfd/}\x02\xf4-\xfc\xed\xf7N\x0fnn\xd8\x1e\xf4{\xef\xfe8;\xc3\xef\xf4\xde\xfb\xdd\xbd?v\xf1a\xe7C\x1e\xc4\x91\xf01\x0e\xee}\xa8o\xee\xc4q|9\x0e\x1e\x1f\x1c\xb2C6d\x17\xfd\xde?\xcfOn\x98q\xcc9\xa6p\x0b\x86\xbb\x0c\xde\r\x98\xea\xf7.O\x0f\xce\x19\x138\xf8\xdb\xc5\xf9k\xf6\x97a\xbf7\x1e\xcd\x17\xe1\xab\xbb\x87\xe6\x91\x89~\xef\xe0\xf0\xe6 A\xf1\x8f\xe9\xb8\xfd.\x06\xed\xf7\xc5\xac\x99\xff\x9a\xc7\x86_\xc7\xeff\x9f\xd9/\x7f\x1d\xfc\xf9gN\x9e\xfb\xaf\xe3_\xe8\xebW+sp\xef\x7f\xbf\x19\xde\x84TC\xbf\xadG\x04\xd2\xb3t\x0e?\xf4{\xc7\xff:\xb8f\xe9O\x00UY\x1c\xbb@\x80\x18\x93i\xccH\xab\x8cO\xcf\n\xac\x94\xf9Y\x1b\xc9\x95\x0b\xcf\x00\x01XZ\x18\x93D\x98\xfc\xa8\x0c\xbe\xbd\xdf\xef1V\xb6\xe0\x82;\x8bO{1\x1a\xce\xd3\xa3\xe0:\xbf\xc0\x85O6\x88b\x83\xd2X\t*=\x0b\xdcW\x02\xd9&\xbd\xd6]6\x80\x16d\x83\xb2j\xd5\x06\xfc\x1ahc0\xa2l\x0c\x92F\xbdD\x1b\x0e\x8eO\xde3\x84\xa4\xdf\x1bFk\xf2\x8b\xd2[#l\xb6F\xa2;\xf9\xd9h\'\x93eK\xd6\xec\xc1@\x87\xc7\xbc\x1ac\xc97Y|\xf3\x1c<\xcf\x80\x81\xb7\xe8P\xc6W\x0bP\xbe\xcb7\xe3\xc9b\xc3\xb1(V}\xc3 \x91\x17\x06(\x12\\:\x9a\xcf\x9dr+\xbe\xc9\xe2\x9b\xd3\xc2\x90?\x02<\xd0\xae8\xccS\x04~\xee\x9b\xaaq3\x8e\xeb\x1c+\xad\xbc\xe1\xf9\xd9\xa2\x11\xd2v\xf8f1\x06%nX\xa4\xab\xb9cm\xf1\x82\x97\x84\x0104\n\x98(\xd1\x06]m@|}~v\x02\xbf\xa7h\x19eu\x17\xbe\x16\x9c",\xb5_\xcb_%DMZc\x0b\xbe\x94\x9f\xe8\x1a\xc0\n\xbe\xba\xe0\xab8VM\xae \xab-7\xd9\t\xe3\xb4W\xe6y\xf8\x9a\x9a;\xca\x1am(B\xaaF\x0b\x1du\x9du\xe1\xa0\xb8\xa9\x84[\xf7\xcd\x93C \xa8\xd0\xb1D\x14e\x14X\xe3\xa3\r\xb6\xf2\x83\x07D=W\x86\x90X\x02\xd9;\xa9\xa5\xe9\x8a\xb1\xb1%\x15\x95G\xebWc\xace\x89\xb1\x0c\xb9\x94\xa0VV\x962\xd5:\xda\xe0*\x0e\xd8X\x08\x7f\xa5\xbc\xa3w\x8d\x01iT\x87\r\x1a4e\x0f\xb6\x8e\xb5\x18K\'J4\xa5\'\xaa\x00\x19\xb6\x8c\x8f\x02C\x1f\xc9\x15\xcd\xf0\xc5\x0c+\xb4\x02O\xd4d\x8aI\xd6\x0b\xb0\x9d\xa9&)3\xd1?\xb1\x06\x05\xaeP\xf6\x06No\n\x88\xa1\x8d\xa8H0+\xa9\xe6K\xaaa\x87T\x89\xa0C\xf19e\xa8\xf8\x9c\xc8\x8bmK\xb5\xe2\xdeAu\xcf \x9d\x17\x16\xf6\x15q\x83u\xdb\xd5\t\x90\xfe\xf3#\x08m\xd6\xaaY\xa5\xecO\x9d@\x16B\xe6\xc4\x12\x98\x83\xc1=t\xea\xaa\xf2\x13W\x9a\xb2\rq\x90:\xe7+\xc2\x17\xf8b\x93S\xb8\xc6uY\x03y\xdaS{\x10\x98!\xa2t\x19\x9d\xd9\xf7\'5\x88\xc0\x1cr\xfe\x1b\xbe\x97\xd1\xb5\xdcR!\xa3\x9f\x96:\x8a6^\xf3\xae\xb8cm\x95\xf6\x84!\\+\x01\xa7\x1d\xa5\x9fJV\xc42\xac\x15\x89\xd0D\x1b\x0e\x8b\rJ+Am\x04\x03U\x9078\x9aj~\x95\n\x94\xd3%\xdd\xb1hWK\xc0\xf2Zp\xbc\xf4Et\xae\x90\x1f\xf8h\xc3\xebb\x83\xc5\xdeN\xb5-\xb5\xd6\x90\x13\xc4pD\xa2\x13\x07\xeb\\\xb1A\xad\xe1\x80\xc4\r\xc5c\xa7*\xeb\x16\x02\xe6\xc0\xa3\rG5\x16\x1e\xfd2d\x03\xb6\x06GA\xc7\x1a\xea\xb4\xc1)\xa8\xads\r\x07\xa1d\xd1\x07\xdc\xd4$\x8d1N5hu\xb4\xe1\xb8\xda\x804H-\t[0H\xb2\x01\xac\x80.J\x14F\x95X(\xbb.\x99\xb4-8\x80U\xd5\xf9\nI\xc6\xe1\xcd\x92\r\x0e\xb5{~\xc6\xcc\x91\xa5\xed\x85-\xba\xf2A\xf2j\x83q\xeb8T.\xae\\\xc4c7"\x1bRN\x0e\x8b\r\x0e\xc3K\x85\xa60\x1b\xa8.\x0cx%tg,\x88_0\xef\xb1DVs\xd2\xd8R\x0c\xb2\xca\xb6dx\xb2A\xa4X\x9c\x14\x1bP\x81H^\x8a=\xf4Ej[J\xf1\xee\x16I\xe9\x13\x94\x96^\xc3\xc1\xf8"T\x95,\xf2J\x88j\x99Hu\xf1{\xad\x0bT\x04\x94\x03\xa8\xa9\xa4\xa1\x96\xed1D]\xb5)<\x85\x8e\xa3\x9a[#N\xa9k"ZejX\\U\xb2\x85\xb0@F\xfa\xfb\xbd\xd2\x9fC\xca\xcb0\x83\x04I\x1aF#R\xb6C\xe2\x89U\xfaC\xdf\xdeV\xde\x91\xa1\xf7\x92xD\x91H\xabY\x87B\xaa\xab\xf5\xf2Bc(7\xd6\xe5\x95+\xd4\x08\xa2\xfa&de#G=\x8f\xa9\xe4\xdb\xdb*\xcd\x9d\x97T\xf1x2@)F\xbe\x81\xb0\xf0<\xdfNk\r)\x0b\xaa\x88{nm\xa9-k:\xe3\xa6\x8c&\xdf\xb0\xce\xd6s\xc7)_Eb\xc9\x9dR\xa7\x81`\xec\x8ao\xa7\xc57m\x8dr\xa4.0p\xa5my\xd4\x1a\xfcy\xbe\x9d\xd5\xda4\x1a<\xe5$*\x05Q\x8eTZi\xd3\xe5\x9b\x92PKd\xad6\x95\xac\x9d\x81/\x15\xa4V\xb5Z`%\'\xcf\x8ao\x1e;\xa8%kP\xb5\x15\x15\xa5\xb0S\x9a\xe7\xf9v^s\xd2zUz\xa1\xc7H\x90,\x96\x98\x04\x9drP\xd8"\x07C\xce\xac\xfa\x06t$B\x7f\xa0R\xb1(\xd1DM\xbb\x12\xb7\xf3*\xf9\x8d\x02Q\x8eW\xc6\xb8\x1c7\x1d0\xb3\xcf\xf3\xed\xa2r\t\xea8\xea-\x80\xeb\x16^\xc7\x84\x92]|\x865\xe9K\xdc\xecZN\x12\xbe\x91K\xbc\xae}\xbe\xb0\x1cZL\xd6\x88\xe4\xdbA\xe5\x12\xe5\xc1\xbaz\xd2\xa6\xad\x8c\xc5\xe3\x9e\xdf\xe8\xdb0\xaa\xa7"\xe9\x9c\xaf\xa7\x12\xeco\xb2\xe8\xd7\xec\xc5\xcf\xf1\xb9,\xf8xP\xaa\xdc*h]\xb2\xca\xa0l\x86.|l\x81\x10\xcb\x17\xd6\xf0\tR\xaa2{\xe99F\x17\xae\xc62"\r.\x93\x06?\xac\xbe!\x87\x89|x\xc2\x1e\x00\x94\x95\x06\x14w|\x9b\\}\xbdT\x1b(\'\xb2G\x80\x1c"+\xf6\x9ao\x95\xbcGu\r\xe4E\x07\x05\x15Nxk/;\xb9Cw`|\x951\x86\xe0\x89!\x96\xd5\x1e\xa5;e4\xb6-\xd3y\x10\xd0\xe5\x84\x8e\xe2x\xed:\x06\xe5n)\xaa%\x8cS\xcf\x8c\xa7\x1fm\xe5\n\xc6\xc7\xd97\x08\x1dU\xa8r)e\x96.\xa8\x82\xb6\xdf\x86\xcf\x9b\xba\x06\x92+\x1d}\xf1\xac\xe4H\x1a\x1b!\x95\xdf\x8a\xf1\xb0\xae\x81r\x16h\x9e\xf7N\x17\x8c\xf5\xfae\xc7\xe6c\xc5u\xa5h\xba\xcb\x89\xd2\x1aO\'t\x9cD\x86\xe6]4fu9\xb6\xe2\x89s-\x95\xd1\x90*\xe1t\xb9\xb90\xbc\x9c\xee\xf1@\xb5\x02\xf3\xc9\xd2\xcd\x90\xe3\x9e\x97\xb46\xd4\x0c\x118\xd8\x9e\x86\x17KGR\xab\xe9\x80`Q!\x00\x8dK\x80\xb5\xbb\xc4\x1f\xd6\xb8\xacv\xa0\xaa$\xb5\x1c\xa2M\r\xda\xa2\x0e\x7f\x16\xcc\xc3\xb7\xa7\xc7\xe1\xc2\x95\xa5+\xd3\xe7\\\xab_cK\xc8\xa7t`w\xd3Y\xd8E\x86\x1b\xc9\xe3)\xfb\x95\xa9\xf9\xe8\xcb\x8b\xe3\xe9K\xc6\x9a\xc9mB\x1a9>\xbc\xd6\x8c\xc7\xf1\xd5\xc0\x8b\xb7\xcd\xa2\xc9;\xa2/\x18\x89\xc7f\xd6<\xb4\x8bv6g\xb3\xf6n4io\xd9\xd3|4\xf9\x92\xe3\x85\x83\xf3\xc5\xac\x19\xc5\x9bq\xb4\xf5\xe8\x1c)!\x07\xb4^\xea\xd2\xb5.=\x87k]\x16~1\x08\x1b\rG_\xeeq\x11v;\xba\xbbkg\xed\xe4s\xcb\x1e\xc3M~\x14Dj\x97\xb1\xdb\xb6}\x0c/\xdcO\xc7m\xc8\x00a9\x8e\xc2\x1e:\xf4\xd0\xb0q\xfb\xdfv\x9c\xefi\xfa\xbd\xab\x14\xe3\x98\xea<\xdeU\x85\x86\x1a"\x11\xe2\x10\x84y\xc5=@@\xc2\x0bg\n\x9a\x192\'\xc8M\xdc)\x9e>\xb19\x8a\xd0\x02\xbbfJ<M\\\xc9:\x13\x19G\xa4q-\xea\xe7\xae\x99\xe1z\xfdJ\xd5\x996[\x89\x9d\xca\xa6\x86\x1c\xa4S\xd7\xcc\xa0\xbe\xaet\x9d\xe9\xb5\x11\xa9\xfa\x82l\x08+q\xbbe\xa6\xa93\x91\xf0D\xf2O\xab$\x1fCC\xdd8\xd3.\xefi\xe3L\x94$\tc\xcd\xc5\x96\x99\xaeF\x05e\x9cO{\xa9\x84P\xbc;\xe8\x9c\x89\n\xfa\xca/a\x1b\x0e\x9d\x01[+S<%l\xf2S\x87L\xe0\x15[\xaeu\x8aJ\x10\xb1\xf1\x98\xe77\xccTa&Tk\x05\xb2Fhi6#\x14o27\xcf\x14eO\xe5\x9dJ\x02\x8a\xe7x\x86\xe8l\x9e)k\xf6)\xed\x93\x80\xe7&!\xe5\xb7\xceTu\xa6\xd66\xd5ZhU\xe1\xd8c\xf4\xb6\x99\xbab+e\xca\x04HQ\xb1J\x89m3M\xc5V\x08H\xc8\x84[\xc2p{-6\xc5S\x86\x99\xb6\xd6g\xc040\xba\xb3\xc9O\x1bV\xda<\xd3UlM\xb2\xd6\xf8T\x9fZ8\xbbm\xa6_\xe2\x84T#"\x8a\xda\xb0\xa7\xd2[f\n\xbe\x14Oi\x13W\x98\x94\xf1\xf1\xdar\xd3\xcc@\x81\x81\xdcn\xee[dkd\xd9\x87\xf4\xf3\xe3\xa7v<\xfd\xc6\xbe5s\xd6\xdc\xde\xa6\x9fQ/\xe2oay\x02\xcd\x8b\\\xbeD\xe5\x1d<\x1eh|\x85\xc5\xc1\x85\x9f|\x12\x87\xa7u&\xaf\x9a\xcd\x14\x1e\xbe\xfc\x81\xbf\xd96>\x0e\xae\xefv\x901\xcd;k\x9b\t{w?\xba[0\xe4\xe7\xb3\xe6{\xfe\x90:\xf9\xa0b\xb2\xb3\xb3\xc3n\x9aOO\xe3f\xc6NG\xf3E0ez\xc7\xae\xa3m\x0f\xedd\xc1N\x96\x10\xc3\xb7+(\x1f\x83\x97\xfb\xd9\xed\xa5\xe1/\x8b\x02\x17\x8d~\xbb\xfe\x88\xde\xc6a\x90\xaaX\xf9\xe6\xe2\xe2\x18\x07!\x1c9h,\xda\xf9\xf1\xa1\xc9\xbf\x03s\x0e+\xdf\x04\xcf\xf6\xa3\xf8I\x1b\xb6w\xe3\xf6s\xb0n\x9e\r\x8a\xc0w}\x1d\r\x0b\xc1\xa3//k0\xf6C\x00\n\xea\x01\xcf\xfd\x1f\x11\xbd\x0c\xb0\xef\xe7\xfe\x94\x86\xd2\x0f\xd6\xf1=\xf9B\xbdL\xa0\xfe\x1fI\xee\xe4\x0f'
p432
sg23
(lp433
I53
asg25
Nsg27
Nsg28
VShelXL
p434
sg30
Nsg31
S'f8f31c43f9018490c22e80b4601574ff'
p435
sg33
I51
sg34
VLeast Squares
p436
sg35
F0.047100000000000003
sbag1
(g12
g3
NtRp437
(dp438
g15
I00
sg6
I54
sg7
S'92f1bc59e1654bcfa7b4aa14e716c5cd'
p439
sg16
g17
sg21
S'x\xda\x8dYmo\x1b7\x12\xfe.@\xff\x81(\xeep\tb+\x1c\xbe\xf3p.\xe0:v\xe4F\xb6\x1c\xc5w\x97\x06\x05\x82M\xbc\x8e\x85\xc8\x92O\x92/\xe9\xbf\xefp\x973T\xa4\xb5\xeb$E)\x8a\xcb\x9d\xe7\x99g^H\xf5{\x02\xff\xac\xeb\xdb\xbb\x8fn\xb0\xacW\xe2\xf3\xb2\xae\xd6\xf5\x95\xf8\xf4\x87x7<\x1e\xbd\x1f\xed+\t\xe6\xa5\xef\xf7\xfa\xbd\xcb\xd3\xcbQ^\xfb\xb1jVO\xe7\xe2B=\x83\xe7\xf4_\xbf79>\x13\xe3\xd9\x95\xd8X\xfb\xc0\xaaf\xfbK\xb1Z\xcc\xee\xd7\xd3\xc5\xfc\x81U\x13\x10r\x00*\xec\x89\xc9\xb7\xba\xfa\x8a\x1f\xa4V{\xe2pvwS\xa5\x0f\xd2\xec\x89\xf1rZ\xcf\xd7U\xb3K\x95\x8c\xba\xbb_\xb7O\x9f\xcc\xaa\xcf_\xc5wq \xf6\xe5\xc0\xf8 \x9e\xe13\xda\x1a\xf1\\\\/\x17\xb7\xe2\xa2Z\xae\x16\xf3\xd5?\xc4\xff\xee\x17\xeb\xb4\xc9*?\xb7X\xde\xde\xcf*q\xbd\xb8\x9f\x17..\xff)\x8e \x88q\xec\xf7\x8e\x8eG#\xdc\xca\x83\xf4Z\xf8\x81\xf7N\x84\x81\x8bQ\x0b\xe5\x06\x01\xa2\x13Q\xb6\xff\xfa\xbd\x0f\xc7\x93\x890\x8d\xb1R\xb7\xffk?\x01bK\x7f\xfb\xbd\xd1\xe1\xe5\xa5\xd8\x87~\xef\xddogg\xf8\x9d\xdd\x7f\xbf\xb7\xff\xdb\x1e\x0e^|\xc8\x938\x93>6\x93\xfb\x1f\xca\xca\x17\xcd<.n&O\x0e\x8f\xc4\x91\x18\x8aq\xbf\xf7\xef\xf3\xd3K\xe1\x82\x08A\x18|\x85\xc0\xb7\x0c\xde\r\x84\xc2\xf1\xc5\xe8\xf0\\\x08\xd3\xef\xfd2>\x7f%\xfe6\xec\xf7f\xd3\xd5:M\\\xdfVwB\xf5{\x87G\x97\x87-\x15\xffZ\xcc\xea\xefjP\x7f_/\xab\xd5\xcfyn\xf8u\xf6n\xf9Y\xfc\xf4\xf7\xc1\xef\xbfg\xf1\xdc|\x9d\xfdD_\xbf\xdcz\x06\xdf\xfd\xdf\xd7\xc3\xcb$5\xc4\xed#2\xd0\x8eu\x08\xf8\xa1\xdf;\xf9\xcf\xe1D\xb4\x7f\x12\xa9\xc6\xe3\xdc\x18\t\x12B\xb7sN{\xe3b;6\xe0\xb5\xcec\xeb\xb44!\x8d\x01\x12\xb1\xb41\x8aD\xb9<4\x0eW\x1f\xf4{B\xf0+\xa4\x92\xc1\xe3h\xbf\xf1F\x884T\xd2\xe6\x05R\xc5\xd6\x06\xc56\x18\x8b\x91`\xda\xb1\xc2\xf7j \xdbt\xb4\xb6\xcb\x06\xb0\x8al0\xdel\xdb\x80_\x03\xbd\x18\x9c\xe2\x17\x83\xa6\xd9\xa8\xd1\x86\xc3\x93\xd3\xf7\x02)\xe9\xf7\x86\x8d5y\xa1\x8e\xde\x11D\xa5\x11\x8e\xcf\xd6\xd8\xa0[\xcb6\xac\xd9\x87\x81M\xc3\xbc\x9b\x10-6\xcd\xd8\xa2\x84(\xf3n\x10=\x02\xca\xfcZ\x05&vas\x91,v\x12\x83b\x1b\x1b:\x89P8 OH\x1d\xe8y\x19L\xd8\xc2\xa6\x19[\xb0\xca\x11\x1e\x05\x11\xe8\xad8-\x8d~\x1a6S\xfc\xe6\x82\xb4\xd9W\xd6D\'\xf3\xd8\xa3\x11\xdaw`\xf3\xe8\x03\xf6\x1b\x06\xe9\xb6v\xbcg\x14\x92\x05\x03\xe0h\x16P(\x8d\r\xb6\xd8\x80\xfc\xc6<\x0e\n\xbf\'o9\xe3m\x17\xbf\x1e\x82!.m\xdc\xd1\xafQ\xaa\x88\xd6y\xe6\x97\xf4\x89\xd0\x00\xb6\xf8\xb5\xcc\xaf\x91\x1859\x82\xbc\xf5\xd2e\x10.\xd8h\xdc\xd3\xf8uE;\xc6;\xeb\xc8C\xa6x\x0b\x81\x86\xce\xb8\x08\xc00\x8d\n\xbb\xd8"\x01\x02E\x81\x8e!bHQ\xe0]ll\xf0%?D@\xd6sd(\x8d!\x90\xd1i\xab]\x97\x8f\x9dg)\x9a\x88\xd6o\xfb\xd8j\xf6\xb1NZj\xa96^s\x98Z\xdb\xd8\x10\n\x0fXX\x88\x7fcb\xa0\xb5\xce\x81v\xa6\xc3\x06\x0b\x96\xd4\x83\xa5c\xc7\xc7:(\xf6\xa6\x8e\x94*@\xa7W6C\x85\xaeo\x92+\x9a\x11\xd9\x0c\xaf\xac\x81H\xa9\xc9\xb1I>*\xf0\x9dR\xd3\xa4L\xc4\xa7v\xa8\xc0\x1d\xf8\xdd i\xa5\x82\xc6\xb5\r+\x1a\xdc\x96\xd4"K\r+\xa41$\x0e\x13\x8c\xa3\xe0\x0b*o\xf6\x98\xd4\x18\xdea\x81\xe70\x9ds\x16\x8e\x85q\x87q\xdbU\t0\xfd\xe7!(\xebv\xa2\xd9\xb4\xeao+\x81V<\xa4,\x81\x1aL\xf0\x10\xd4\xdb\x92\x9f\xa4\xb1\x14\xed\xc8\x83\xa6|\x80\xf4\xa5|\xf1\x10(\xdcc\xc2{`\x9e\x8e\xa4X\x85\nQ\\el\xce\xbe\x7f\x11\x83H\xcc\x91\x94\xbf\xe0\xba\xcc\xae\x97\x9e\x02\x19qz\xaa(\xd6\xe1{\xba\xfc\x8e\xb1\xc5\xe5\t]\xb8\x13\x02\xc1\x06\x92\x9fi\xadh\xc2\xb0D$R\xd3\xd8p\xc46\x18k\x14\x95\x11t\x143\xefp\xb6\x8d\xf9\xedT`\x82e\xb9c\xd0n\x87\x80\x97%\xe0$\xd7E\x04\xc7\xc9\x0fbc\xc3+\xb6\xc1cm\xa7\xd8\xd6\xd6Z\xc8\x02q\x12\x99\xe8\xe4\xc1\x87\xc06\x98\x1d\x1e0q\x03#\x0e\xa6d]N\xc0\x12dc\xc3q\xf1ED\\\x8el\xc0\xd2\x10\xc8\xe9\x18C\x9d6\x04\x03\xa5t\xee\xf0\xa0\x8c\xe6\xfe@:\xee\x1a\xa4c\xbdjo\x1b\x1bN\x8a\r\x98\x06I\xa4X\x82A\x93\r\xe0\x15t\xa5D\xe5\x0c\xfb\xc2\xf8\xdd\x96\xc9z\xb6\x01\xbc)\xe0\x0b%\x99\x87\xd7\x1b6\x04\xec\xdd\xf3\x18\x95\xa3\xb9\xec\xa5Wt\xe9A\xcbb\x83\x0b\xbb<\x94\\\\r\x91l\xaa\x11\xd9\xd0jr\xc86\x04t/\xf5a\x06\xd5@q\xe1 \x1ae;}A\xf9\x05u\x1fw5\xe9<\x07\x83.m[kxk\x83j}q\xca6`\x07\xa2\xa5\xa2`Ou\x91\xca\x961\xb2\xbbD\x92|R\xa7ewxp\x91\x1bU\xa3\xb9\xbdR\xaaX\xa6\xda\xb8\xf8\xb5\xc4\x05v\x04\xa4\x01\xec\xa9\xb4\xa3\xac\x1c\xd1E]\xb1\xa9"\xb9Nb7\xb7\x938\xb5-B\xf4\xc6\x15\xb7\x84\xd2\xc9r\xc2\x02\xdd\xa4\xbf_K\xfa\x0b\x98\xf22\xcd\xa0AS\x0fc\x91)ov\xd3\x9f\xdaN\x7f\x88\xedM\xc9;:\xd5^j\x1e\xb1I\xa4\xdd|\xc0F\xaa\xab\xf4JNc\xd8n\xec\xb6W\x81S#\xa8\x82M\xe9\x92\x8d\x82%kL\x8b\xedMi\xcdC\xd4\x14\xf1x2\xc0V\x8c\xb0\x81\xf2\xf04l\xa3\x12C\xc6\x83\xe1\xe6^z\xcf\xb1\xe5]\xa7\xdf\x8c\xb3\x84\r\xe3lW;\xc1\xc4\xd2$\xb2v8NS\x82\xf1[\xd8F\x8c\xcdzg\x02g\x12\r\\\xb6"\xf6\x1a\xf2i\xd8\xceJl:\x0b\x914\x89\x9d\x82\xe2#\x955\xd6ua3\x1aJ\x88\xa8\x1d\xbf\xe9R\x19\xe4F@ZS\xa2\x05\xb64y\xc6\xd8"VPO\xd6`\xd7\xc6]\x94\xc1J\xe9\x9e\x86\xed\xbch\xd2G\xc3\xb50\xa2\'\xa8-\xd6(\x82\xcevPyn\x07\x93f\xb6\xb1\x01\x1d\x89\x10\x0f@\xf1\x1b{\x13{\xda-\xbf\x9d\x97\x96\xdf\x19P|\xbcr.d\xbf\xd9\xc4\x99\x7f\x1a\xb6q\xc9%&U\x14\xf2\x9bR\x9c\xd7QP\xba+\x9faLF\xf6\x9b\xdf\xd1$\xf1\xdb\xe4\x92hK\x9d\xe7,\x87\x16\x935\xaa\xc5vXr\x89\x89\xe0C9i\xd3\xab\x9c\xc7\xe3^|\x10\xdb\xb0\xe9\x9e\xb8\xa5\x0b\xb1\x9cJ\xb0\xbei\xee_3\x8a\xbf\xe6\xe7\x82\xf9\x89`\x0c\xdf*X\xcb\xaar\xd86C\x17?\x9e)\xc4\xf0\x85\x1d~R+U2;\xd7\x1cg9Wc\x18Q\x0f\xae\xdb\x1e\xfc\xa8`\xc3\x1c\xa6\xf2\xe1\tk\x00\x90*\x1d\x18\x19\xe4c\xed\xea\xab\x8d\xd8\xc0v"\x1f<\x00s\x88.\xdc[\xf9h\xcb{\\\xf6\xc0\xbc\x18\x80Y\x91\xc4\xb7\x8d\xba3w\xd8\x0e\x8e\xdff\x8e!!q\x94em\xc4C\x08)\x1a\xcb\x96\xeb<\x08p\xcf\x8e\x8d\xb2\xda\xb9\x8e\xc1v\x97\x83j\x83\xe3\xb6f6\xa7\x1f\xeb\xf5\x16\xc7\'\x19\x1b\xa4\x8a\xaa\xf8\x92\x01\xbd\xa5\xb9\xfb\xc6,\xa9\x1f\xe3\xe7u\xd9\x03\x93+\x1d\xc5\xf0\xac\x14\xa8\xeftJ\x9b\xb6\x1e=\xb4\xc7\xb0\xec\x81\xed,%ulw\x03\xdb\x14m\xd0\xe6\xc9\xc7\x8aII\xd1t\x97\xd3\xb4\xd6x:\xa1\xe3$fh\xd9\x95\xc6\xbc\xe5c+\x9e8w\xa4l\xdb\xbb\xb26\xbe-\xdf\\8\xc9\xa7{<Pm\xd1|\xbaq3\x84\x81\xaaY\xd6\x8e\x12\x04\x12\x07\x8f\xcbp\xbcq$\xf5\xecj\x8f\x1d\x82$t\x1a\xc0\xf8\xc7\xf6\xb8(v`WI\xc1\x97\xbcMc\x8f}\xb8\x0eO\xa0y\xf8ft\x92.\\E{e\xfa\x94k\xf5\t\x96\x84|J\x07q\xbdX\xa6\xb7\xe8t#y\xb2\x10?\x0b\xb3\x9a~yv\xb2x.D5\xbfj\x99F\xa2\xd2\xb2j6k\x96\xa6\xbcxU\xad\xab\xfcF\xc4\x82\xbe\xbc\xab\x96\xd5m\xbd\xae\x97+\xb1\xac\xaf\xa7\xf3\xfaJ\xdc\xaf\xa6\xf3/\xd9_8\xb9Z/\xabis3\x8e\xb6\x1e\x9fcJ\xc8\x0e-\x97\xbat\xadK\xe3t\xad+\xd2/\x06\xe9E\xc3\xe9\x97\x1b\xdcD\\M\xaf\xaf\xebe=\xff\\\x8b\xbbt\x93\xdf4DfO\x88\xab\xba\xbeK\x0bn\x16\xb3:)@y\x89\xb3\xb0\x8f\x80n+1\xab\xff_\xcf\xf2=M\xbf\xf7\xb6\xf5q#u\xd9\xdcU\xa5\x82\x9a\xce-\xc9\x0f\xa91/\xbc\'\n\xa8\xf1\xc2\'\x15=\x99\x94\x93\xdaM|Ss\xfa\xc4\xe2\xa8R\t\xeczR\xe3i\xe2\xad.Ob\xc6Q\xed\xbcU\xe5s\xd7\x93\xe9\x9e\xfd\xad)O\xfal%V*\xdf\x16\xe4\xd4:u=\t\xcd\x8f-B$\xf2.ojT\x03z\xf1\xb6\xfdy\xe3S=[|\x13\xdf\xaa\x95\xa8\xae\xae\xda\x9fi\xc6\xcd]{~\x80\x9ek\xb4\xb2!\x95\x0e\x9d$\x99l\xa9\x04\x82\xc3:\xd1j\xa4\xddg\xfe\xb2zX"\xe9\xcb\x1f\xf4!\x1e\xf3wr\xc3^\x87\xb3\xe9\xb9\xb3\xba\x9a\x8bw7\xd3\xeb\xb5@\xff\x9fU\xdf\xe9CbhP(y\xf1\xe2\x85\xb8\xac>\xdd\xcf\xaa\xa5\x18MW\xebd\xc9\xe2ZL\x1a\xd3n\xeb\xf9Z\x9cn\x10\x86\xab\x0b\'\x1f\x13\xc8\x83\x8czc\xfa\xcb\x9a\xd9\xa2\xd9o\x93\x8f\x08\xb6\x99\x06m\xd8\xc8\xd7\xe3\xf1\tNB\xeahh\xae1\xf3\xe3m\xf5\xbd\xdd$\xc5\xf9\x0f_$\\\x07\x82g\xd1\xd0Y\xfd9\x19\xb7\xca\xf64\xb4w}\xdd\xd8\x95\\G_^\x14W\x1c$\xfa\x99\xf3\xc4\xe6\xc1\x8f|^$\xd2\x0f\xb2\xfa\xdb\xa9\xf6\xe7\xb0f\x9d~f\x9e\xb7\x9c\xfe\tA%F|'
p440
sg23
(lp441
I54
asg25
Nsg27
Nsg28
VShelXL
p442
sg30
Nsg31
S'f8f31c43f9018490c22e80b4601574ff'
p443
sg33
I52
sg34
VLeast Squares
p444
sg35
F0.047100000000000003
sbag1
(g12
g3
NtRp445
(dp446
S'is_solution'
p447
I00
sS'_active_child_node'
p448
I55
sS'name'
p449
S'8196c12728931312ce7da35ef1458ed5'
p450
sS'link_table'
p451
g17
sS'res'
p452
S'x\xda\x8dYmo\x1b\xb9\x11\xfe.@\xff\x818\xb4h\x82\xd8\n\x87\xef,\xea\x03|\x8e\x1d\xf9"[\x8e\xe2\xb6\xb9\xe0\x80`c\xafc!\xb2\xe4Jr\xe3\xfe\xfb\x0e\x97;CGZ;\xf6\xdd\xe1(\x8a\xcb}\xe6\x99g^H\xf5{\x02\xff\xd6\xf5\xcd\xedg7X\xd6+q\xb1\xac\xabu})\xbe\xfcO|\x18\x1e\x8e>\x8ev\x95\x04\xf3\xda\xf7{\xfd\xde\xf9\xf1\xf9\xa8]\xfb\xb9jVO\xe7\xe2L\xbd\x80\x97\xf4_\xbf79<\x11\xe3\xd9\xa5x\xb0\xf6\x91U\xcd\xf6\xe7b\xb5\x98\xdd\xad\xa7\x8b\xf9#\xab& \xe4\x00T\xd8\x11\x93\xefu\xf5\r?H\xadv\xc4\xfe\xec\xf6\xbaJ\x1f\xa4\xd9\x11\xe3\xe5\xb4\x9e\xaf\xabf\x97*\x81\xba\xbd[\xe7\xa7\x8ff\xd5\xc57q/\xf6\xc4\xae\x1c\x18\x1f\xc4\x0b|F[#^\x8a\xab\xe5\xe2F\x9cU\xcb\xd5b\xbe\xfa\x9b\xf8\xcf\xddb\x9d6Y\xb5\xcf-\x967w\xb3J\\-\xee\xe6\x85\x8b\xf3\xbf\x8b\x03\x08b\x1c\xfb\xbd\x83\xc3\xd1\x08\xb7\xf2 \xbd\x16~\xe0\xbd\x13a\xe0b\xd4B\xb9A\x80\xe8D\x94\xf9\xdf~\xef\xd3\xe1d"L\x03V\xea\xfc\xbf\xfc\t\xd0\xb6\xf4O\xbf7\xda??\x17\xbb\xd0\xef}\xf8\xe3\xe4\x04\xbf\xb3\xbb\x1fwv\xff\xd8\xc1\xc1\xabO\xed$\xce\xa4\x8f\xcd\xe4\xee\xa7\xb2\xf2U3\x8f\x8b\x9b\xc9\xa3\xfd\x03q \x86b\xdc\xef\xfd\xf3\xf4\xf8\\\xb8 B\x10\x06_!\xf0-\x83\x0f\x03\xa1p|6\xda?\x15\xc2\xf4{\xbf\x8dO\xdf\x88\xbf\x0c\xfb\xbd\xd9t\xb5N\x13W7\xd5\xadP\xfd^u\xb1\xae2\x15\xffX\xcc\xea{5\xa8\xef\xd7\xcbj\xf5k;7\xfc6\xfb\xb0\xbc\x10\xbf\xfcu\xf0\xe7\x9f\xadx\xae\xbf\xcd~\xa1\xaf_o<\x83\xef\xfe\xf7\xdb\xe1y\x92\x1a\xda\xed#2\x90\xc7:\x04\xfc\xd0\xef\x1d\xfdk\x7f"\xf2_"\xd5x\x9c\x1b#AB\xe8<\xe7\xb47.\xe6\xb1\x01\xafu;\xb6NK\x13\xd2\x18 \x11K\x1b\xa3H\x94k\x87\xc6\xe1\xea\xbd~O\x08~\x85T2x\x1c\xed6\xde\x08\x91\x86J\xdav\x81T1cP\x8c\xc1X\x8c\x04\x93\xc7\n\xdf\xab\x81\xb0\xe9hm\x17\x06\xb0\x8a0\x18o61\xe0\xd7@/\x06\xa7\xf8\xc5\xa0i6j\xc4\xb0\x7ft\xfcQ %\xfd\xde\xb0A\xd3.\xd4\xd1;2Qi4\xc7\xb7hl\xd0\x19\xd9\x034\xbb0\xb0i\xd8\xee&D\xb6M\xb3mQB\x94\xedn\x10=\x1a\xd4\xf2k\x15\x98\xd8e\x9b\x8b\x84\xd8I\x0c\x8aM\xdb\xd0Id\x85\x03\xf2\x84\xd4\x81\x9e\x97\xc1\x84\r\xdb4\xdb\x16\xacrd\x8f\x82\x08\xf4V\x9c\x96\xd9\x03?\xb7\xcd\x14\xbf\xb9 m\xeb+k\xa2\x93\xed\xd8#\x08\xed;l\xf3\xe8\x03\xf6\x1b\x06\xe9\xa6v\xbcg+$\x0b\x06\xc0\xd1,\xa0P\x1a\x0c\xb6`@~c;\x0e\n\xbf\'o9\xe3m\x17\xbf\x1e\x82a\xaaqv\x03\x83Q\xaa\x88\xd6y\xe6\x97\xf4\x89\xa6\x01l\xf0k\x99_#1j\xda\x08\xf2\xd6K\xd7\x1a\xe1\x82\x8d\xc6=\x8f_W\xb4c\xbc\xb3\x8e<d\x8a\xb7\xd0\xd0\xd0\x19\x17\x01\xd8L\xa3\xc2\xb6m\x91\x0c\x02E\x81\x8e!bHQ\xe0]l0\xf8\x92\x1f" \xebmd(\x8d!\xd0Z\xa7\xadv]>v\x9e\xa5h"\xa2\xdf\xf4\xb1\xd5\xecc\x9d\xb4\x94\xa96^s\x98Z\xdb`\x08\x85\x07,,\xc4\xbf11\xd0Z\xe7@;\xd3\x81\xc1\x82%\xf5`\xe9\xd8\xcaQ:(\xf6\xa6\x8e\x94*@\xa7W6C\x85\xaeo\x92+\xc2\x88\x0c\xc3+k Rjr\x0c\xc9G\x05\xbeSj\x9a\x94\x89\xf6\xa9-*p\x07~7HZ\xa9\xa0qm\xc3\x8a\x06\xb7!\xb5\xc8R\xc3\ni\x0c\x89\xc3\x04\xe3(\xf8\x82j7{Jjl\xde~1\xcfa:\xe7,\x1c\x0b\xe3\x0e\xe3\xb6\xab\x12`\xfao\x87\xa0\xac\xdb\x8af\x93\xd5\x9f+\x81V<\xa4,\x81\x1aL\xe6\xa1Q\xefK~\x92\xc6R\xb4#\x0f\x9a\xf2\x01\xd2\x97\xf2\xc5cF\xe1\x1e\x13\xde\x03\xf3t$\xc5*T\x88\xe2*c\xdb\xec\xfb\x93\x18Db\x0e\xa4\xfc\r\xd7\xb5\xecz\xe9)\x90\xd1NO\x15\xc5:|O\x97\xdf1\xb6\xb8<\xa1\x0b\xb7B \xd8@\xf23\x19E\x13\x86%"\x91\x9a\x06\xc3\x01c0\xd6(*#\xe8(f\xde\xe1l\x8e\xf9\xcdT`\x82e\xb9c\xd0n\x86\x80\x97%\xe0$\xd7E4\x8e\x93\x1f\xc4\x06\xc3\x1b\xc6\xe0\xb1\xb6Slkk-\xb4\x02q\x12\x99\xe8\xe4\xc1\x87\xc0\x18\xcc\x16\x0f\x98\xb8\x81-\x0e\xa6d]N\xc0\x12d\x83\xe1\xb0\xf8"\xa2]\x8e0`i\x08\xe4t\x8c\xa1N\x0c\xc1@)\x9d[<(\xa3\xb9?\x90\x8e\xbb\x06\xe9X\xaf\xda\xdb\x06\xc3Q\xc1\x80i\x90D\x8a%\x184a\x00\xaf\xa0+%*g\xd8\x17\xc6o\xb7L\xd63\x06\xf0\xa6\x18_(iyx\xfb\x00C\xc0\xde\xbd\x1d\xa3r4\x97\xbd\xf4\x8a.=hY0\xb8\xb0\xcdC\xc9\xc5%\x17\xc9\xa6\x1a\x11\x86\xac\xc9!c\x08\xe8^\xea\xc3\x0c\xaa\x81\xe2\xc2A4\xcav\xfa\x82\xf2\x0b\xea>nk\xd2y\x0e\x06]\xda\xb6\x0c<cP\xd9\x17\xc7\x8c\x01;\x10-\x15\x05{\xaa\x8bT\xb6\x8c\x91\xdd%\x92\xe4\x93:-\xbb\xc5\x83\x8b\xdc\xa8\x1a\xcd\xed\x95R\x05\x99\xcaq\xf1{\x89\x0b\xec\x08H\x03\xd8SiGY9\xa2\x8b\xbabSEr\x9d\xc4nn+qj[\x84\xe8\x8d+n\t\xa5\x93\xe5\x84\x05\xbaI\x7f\xbf\x97\xf4\x170\xe5\xb54\x83\x06M=\x8cE\xa6|G\x8b\xa76\xd3\x1f\xda\xf6\xae\xe4\x1d\x9dj/5\x8f\xd8$\xd2n>`#\xd5Uz%\xa71l7\xb6\xb4n\x02\xa7FP\xc56\xa5K6\n\x96\xd0\x98l\xdb\xbb\xd2\x9a\x87\xa8)\xe2\xf1d\x80\xad\x18\xd9\x06\xca\xc3\xf3l\x1b\x95\x182\x1e\x0c7\xf7\xd2{\x8e-\xef:\xfdf\x9c%\xdb0\xce\xb6\xb5\x13L,M"k\x87\xe34%\x18\xbfa\xdb\x88m\xb3\xde\x99@\xdd\x05:\x8e\xcbV\xc4^C>\xcf\xb6\x93\x12\x9b\xceB$Mb\xa7\xa0\xf8He\x8du]\xb6\x19\r%D\xd4\x96\xdft\xa9\x0c\xf2A@ZS\xa2\x0564y\xc2\xb6E\xac\xa0\x9e\xd0`\xd7\xc6]\x94\xc1J\xe9\x9eg\xdbi\xd1\xa4\x8f\x86kat\x8e\xdbb\x8d"\xe8l\x07\x95\xe7v0if\xd36\xa0#\x11\xda\x03P\xfc\xc6\xde\xc4\x9ev\xc3o\xa7\xa5\xe5w\x06\x14\x1f\xaf\x9c\x0b\xad\xdfl\xe2\xcc?\xcf\xb6q\xc9%&U\x14\xf2\x9bR\x9c\xd7QP\xba+\x9faLF\xf6\x9b\xdf\xd2$\xf1\xdb\xe4\x92hK\x9d\xe7,\x87\x88\t\x8d\xca\xb6\xed\x97\\b"\xf8PN\xda\xf4*\xe7\xf1\xb8\x17\x1f\xb5m\xd8tO\xdc\xd2\x85XN%X\xdf4\xf7\xaf\xad\x15?\xe7\xe7\x8c\xf9\x89`\x0c\xdf*X\xcb\xaar\xd86C\x17?\x9e)\xc4\xf0\x85-~R+U2;\xd7\x1cg9Wc\x18Q\x0f\xaes\x0f~Pl\xc3\x1c\xa6\xda\xc3\x13\xd6\x00 U:02\xc8\xa7\xda\xd57\x0fb\x03\xdb\x89\xf6\xe0\x01\x98Ct\xe1\xde\xca\'[\xde\xc3\xb2\x07\xe6\xc5\x00\xcc\x8a$\xbem\xd4\x9d\xb9\xc3vp\xfc\xbe\xe5\x18\x92%\x8e\xb2\xac\x8dx\x08!Ec\xd9r\x9d\x07\x01\xee\xd9\xb1QV[\xd71\xd8\xeerP=\xe08\xd7\xcc\xe6\xf4c\xbd\xde\xe0\xf8\xa8\xb5\rREU|\xc9\x80\xde\xd2\xdc}c\x96\xd4O\xf1\xf3\xb6\xec\x81\xc9\x95\x8ebxV\n\xd4w:\xa5M\xaeG\x8f\xed1,{`;KI\x1d\xdb\xdd\xc0\x98\xa2\r\xda<\xfbX1))\x9a\xeer\x9a\xd6\x1aO\'t\x9c\xc4\x0c-\xbb\xd2\x98\xb7|l\xc5\x13\xe7\x96\x94m\xbe+\xcb\xf1m\xf9\xe6\xc2I>\xdd\xe3\x81j\x83\xe6\xe3\x077C\x18\xa8\x9ae\xed(A q\xf0\xb4\x0c\xc7\x0f\x8e\xa4\x9e]\xed\xb1C\x90d\x9d\x060\xfe\xa9=\xce\n\x0e\xec*)\xf8\x92\xb7i\xec\xb1\x0f\xd7\xe1\x194\x0f\xdf\x8d\x8e\xd2\x85\xab\xc8W\xa6\xcf\xb9V\x9f`IhO\xe9 \xae\x16\xcb\xf4\x16\x9dn$\x8f\x16\xe2WaV\xd3\xaf/\x8e\x16/\x85\xa8\xe6\x97\x99i$*-\xabf\xb3fi\xca\x8b\x97\x15\xdd\xeb\xe2_*\x8b\xb7\xd5\xb2\xba\xa9\xd7\xf5r%\x96\xf5\xd5t^_\x8a\xbb\xd5t\xfe\xb5\xf5\x17N\xae\xd6\xcbj\xda\xdc\x8c#\xd6\xc3SL\t\xadC\xcb\xa5.]\xeb\xd28]\xeb\x8a\xf4\x8bAz\xd1p\xfa\xf5\x1a7\x11\x97\xd3\xab\xabzY\xcf/jq\x9bn\xf2\x9b\x86\xc8\xec\x08qY\xd7\xb7i\xc1\xf5bV\'\x05(/q\x16v\xd1\xa0\x9bJ\xcc\xea\xff\xd6\xb3\xf6\x9e\xa6\xdf{\x9f}\xdcH]6wU\xa9\xa0\xa6sK\xf2Cj\xcc\x0b\xef\x89\x02j\xbc\xf0IEO&\xe5\xa4v\x13\xdf\xd4\x9c>\xb18\xaaT\x02\xbb\x9e\xd4x\x9ax\xaf\xcb\x93\x98qT\x9e\xb7\xaa|\xeez2\xdd\xb3\xbf7\xe5I\xdf\xa2\xc4J\xe5sAN\xadS\xd7\x93\xd0\xfc\xd8"D"\xef\xfc\xbaF5\xa0\x17o\xf2\xcf\x1b_\xea\xd9\xe2\xbb\xf8^\xadDuy\x99\x7f\xa6\x197w\xed\xed\x03\xf4\\\xa3\x95\x07R\xe9\xd0I\x92\xc9\x86J 8\xac\x13Y#y\x9f\xf9\xeb\xeaq\x89\xa4/\x7f\xd0\x87x\xca\xdf\xc9\r;\x1d\xce\xa6\xe7N\xeaj.>\\O\xaf\xd6\x02\xfd\x7fR\xdd\xd3\x87\xc4\xd0\xa0P\xf2\xea\xd5+q^}\xb9\x9bUK1\x9a\xae\xd6\t\xc9\xe2JL\x1ah7\xf5|-\x8e\x1f\x10\x86\xab\x0b\'\x9f\x93\x91{\xad\xd5\x0f\xa6\xbf\xae\x99-\x9a\xfd>\xf9\x8c\xc66\xd3\xa0\r\x83|;\x1e\x1f\xe1$\xa4\x8e\x86\xe6\x1a\x98\x9fo\xaa\xfb\xbcI\x8a\xf3\x1f\xbeHv\xed\t\x9eE\xa0\xb3\xfa"\x81[\xb5x\x1a\xda\xbb\xbenp%\xd7\xd1\x97g\xc5\x15{\x89~\xe6<\xb1\xb9\xf7#\x9fg\x89\xf4\xbdV\xfdy*\xff\x1c\xd6\xac\xd3/\xcc\xcb\xcc\xe9\xff\x01\xdd\x84F\xed'
p453
sS'_children'
p454
(lp455
I55
asS'label'
p456
NsS'lst'
p457
NsS'program'
p458
VShelXL
p459
sS'wR2'
p460
NsS'hkl'
p461
S'f8f31c43f9018490c22e80b4601574ff'
p462
sS'_primary_parent_node'
p463
I53
sS'method'
p464
VLeast Squares
p465
sS'R1'
p466
F0.047100000000000003
sbag1
(g12
g3
NtRp467
(dp468
g447
I00
sg448
Nsg449
S'0048c716a075e0a9c7753203cdcd1aa8'
p469
sg451
g17
sg452
[truncated: 675,493 more chars]
