# Supplementary material for: Amycolachromones A–F, Isolated from a Streptomycin-Resistant Strain of the Deep-Sea Marine Actinomycete Amycolatopsis sp. WP1
Source: Mar Drugs. 2022 Feb 24;20(3):162. doi: 10.3390/md20030162 (PMC8949813; doi:10.3390/md20030162)
Supplement: Supplementary file 1 [file marinedrugs-20-00162-s001.zip › phem_6B-1/struct/tmp/.olex/temp_6.metacif]

data_temp_6
_olex2_submission_special_instructions 'No special instructions were received'
_computing_molecular_graphics     'Olex2 (Dolomanov et al., 2009)'
_audit_creation_method            
;
Olex2 1.2
(compiled 2017.03.02 svn.r3394 for OlexSys, GUI svn.r5324)
;

_audit_creation_date              2017-09-19
_computing_publication_material   'Olex2 (Dolomanov et al., 2009)'
_publ_contact_author_email        ?
_publ_contact_author_phone        ?
_publ_contact_author_address      ?
_publ_contact_author_id_orcid     ?
_computing_structure_solution     'ShelXT (Sheldrick, 2015)'
_atom_sites_solution_primary      dual
_computing_structure_refinement   'ShelXL (Sheldrick, 2015)'
_diffrn_measurement_device_type   'multiwire proportional'
_diffrn_radiation_monochromator   graphite
_symmetry_cell_setting            Orthorhombic
_exptl_absorpt_correction_type    none
_diffrn_measurement_method        'phi and omega scans'
_symmetry_space_group_name_H-M    'P2(1)2(1)2(1) '
_publ_section_references          
;
Dolomanov, O.V., Bourhis, L.J., Gildea, R.J, Howard, J.A.K. & Puschmann, H.
 (2009), J. Appl. Cryst. 42, 339-341.

Sheldrick, G.M. (2015). Acta Cryst. A71, 3-8.

Sheldrick, G.M. (2015). Acta Cryst. C71, 3-8.
;

_publ_contact_author_name         ''
