# Supplementary material for: Amycolachromones A–F, Isolated from a Streptomycin-Resistant Strain of the Deep-Sea Marine Actinomycete Amycolatopsis sp. WP1
Source: Mar Drugs. 2022 Feb 24;20(3):162. doi: 10.3390/md20030162 (PMC8949813; doi:10.3390/md20030162)
Supplement: Supplementary file 1 [file marinedrugs-20-00162-s001.zip › phem_6B-1/struct/tmp/.olex/temp_6.phil]

snum {
  current_process_diagnostics = "refinement"
  hkl {
    hkl_stat_file = 'D:\\phem_6B-1\\struct\\tmp\\temp_6.hkl'
  }
  solution {
    program = ShelXS ShelXS-1997 ShelXS-1986 XS XT *ShelXT 'olex2.solve' XM \
              ShelXD ShelXD-1997 SIR2002 SIR2004 SIR2008 SIR2011 Superflip \
              Unknown ShelXS-2013 ShelXS86 ShelXD-2013
    method = 'Dual Space' 'Charge Flipping' 'Direct Methods' \
             'Patterson Method' 'Structure Expansion' '*Intrinsic Phasing' \
             Unknown
    current_atomic_volume = 16.8
  }
  refinement {
    max_shift_over_esd = 0
    max_shift_over_esd_atom = "O002"
    max_shift_site = 0
    max_shift_site_atom = "H00Q"
    max_shift_u = 0
    max_shift_u_atom = "O00A"
    max_peak = 0.58
    max_hole = -0.27
    goof = 1.056
    flack_str = "1.3(4)"
    hooft_str = "1.2(4)"
    last_R1 = "0.0472"
    program = ShelXL_ifc XL XH ShelXH-1997 XLMP *ShelXL ShelXL-1997 \
              'olex2.refine' Tonto Unknown ShelXL-2012 ShelXLMP-2012 \
              ShelXL-2013
    method = '*Least Squares' CGLS 'Gauss-Newton' 'Levenberg-Marquardt' \
             'Full Matrix' HAR Unknown
    max_cycles = '20'
    max_peaks = '4'
    suggested_weight = 0.0788 0.3995
    auto {
      invert = False
    }
  }
  history {
    current_node = "0048c716a075e0a9c7753203cdcd1aa8"
  }
  metacif {
    pcf_file = "D:\\phem_6B-1\\struct\\tmp\\temp_6.pcf"
    p4p_file = "D:\\phem_6B-1\\struct\\tmp\\exp_phem_6B1.p4p"
    list_pcf_files = "D:\\phem_6B-1\\struct\\tmp\\temp_6.pcf;D:\\phem_6B-1\\struct\\tmp\\temp_6.pcf;D:\\phem_6B-1\\struct\\tmp\\temp_5.pcf;D:\\phem_6B-1\\struct\\tmp\\temp_5.pcf;D:\\phem_6B-1\\struct\\tmp\\temp_2.pcf;D:\\phem_6B-1\\struct\\tmp\\temp_2.pcf;D:\\phem_6B-1\\struct\\tmp\\temp_1.pcf;D:\\phem_6B-1\\struct\\tmp\\temp_1.pcf"
    list_p4p_files = "D:\\phem_6B-1\\struct\\tmp\\exp_phem_6B1.p4p;D:\\phem_6B-1\\struct\\tmp\\exp_phem_6B1.p4p"
  }
  report {
    diffractometer = "'multiwire proportional'"
  }
}
