# Supplementary material for: Amycolachromones A–F, Isolated from a Streptomycin-Resistant Strain of the Deep-Sea Marine Actinomycete Amycolatopsis sp. WP1
Source: Mar Drugs. 2022 Feb 24;20(3):162. doi: 10.3390/md20030162 (PMC8949813; doi:10.3390/md20030162)
Supplement: Supplementary file 1 [file marinedrugs-20-00162-s001.zip › phem_6B-1/struct/tmp/temp_6.res]

TITL temp_6_a.res in P2(1)2(1)2(1)
REM Old TITL temp_6 in P2(1)2(1)2(1)
REM SHELXT solution in P2(1)2(1)2(1)
REM R1 0.128, Rweak 0.032, Alpha 0.004, Orientation as input
REM Flack x = -0.478 ( 0.354 ) from Parsons' quotients
REM Formula found by SHELXT: C18 O9
CELL 0.71073 7.776 8.6993 26.8196 90 90 90
ZERR 4 0.0003 0.0004 0.0011 0 0 0
LATT -1
SYMM 0.5-X,-Y,0.5+Z
SYMM -X,0.5+Y,0.5-Z
SYMM 0.5+X,0.5-Y,-Z
SFAC C H O
UNIT 68 88 40

L.S. 20
PLAN  4
BOND $H
list 4
fmap 2
acta 
WGHT 0.079 0.3889
FVAR 0.7147
REM <olex2.extras>
REM <HklSrc "%.\\temp_6.hkl">
REM </olex2.extras>

O001  3    -0.36253 -0.58266 -0.43695  11.00000  0.03227  0.04639  0.02088 =
 -0.00089 -0.00205  0.00290 
O002  3    -0.54986 -0.73697 -0.36604  11.00000  0.03152  0.04475  0.03151 =
 -0.00162  0.00213 -0.00930 
AFIX 147
H002  2    -0.60238 -0.76912 -0.34167  11.00000 -1.50000 
AFIX 0
O003  3    -0.09810 -0.80261 -0.44785  11.00000  0.03692  0.06018  0.03418 =
 -0.00615  0.00381  0.00848 
AFIX 147
H003  2    -0.14732 -0.78091 -0.47396  11.00000 -1.50000 
AFIX 0
O004  3    -0.53195 -0.45040 -0.29916  11.00000  0.07021  0.04411  0.02769 =
 0.00005  0.01160  0.01501 
O005  3    -0.59801 -0.17498 -0.33524  11.00000  0.07184  0.03599  0.04229 =
 -0.00267  0.00344  0.00811 
AFIX 147
H005  2    -0.59694 -0.24293 -0.31405  11.00000 -1.50000 
AFIX 0
O006  3    -0.05235 -0.47590 -0.41741  11.00000  0.03810  0.07428  0.04297 =
 0.01240  0.00147 -0.01769 
O007  3    -0.30885 -0.67617 -0.26463  11.00000  0.06780  0.04956  0.02530 =
 0.00305 -0.00472  0.00255 
O008  3    -0.06456 -0.55013 -0.33864  11.00000  0.05154  0.06999  0.03824 =
 0.00392 -0.01308 -0.02026 

O009  3    -0.27458 -0.36356 -0.20782  11.00000  0.07393  0.04725  0.06442 =
 -0.01102  0.02185 -0.00316 
AFIX 147
H009  2    -0.28953 -0.45154 -0.21789  11.00000 -1.50000 
AFIX 0

AFIX 6
O00A  3    -0.23361 -0.73056 -0.53929  11.00000  0.04631  0.12562  0.04065 =
 -0.00031 -0.00002  0.01216 
H00Q  2    -0.19541 -0.81460 -0.52758  11.00000 -1.50000 
H00R  2    -0.34104 -0.73871 -0.54461  11.00000 -1.50000 
AFIX 0

C00B  1    -0.42923 -0.43824 -0.43049  11.00000  0.02393  0.04316  0.02858 =
 0.00400 -0.00139  0.00012 
C00C  1    -0.54579 -0.23337 -0.37939  11.00000  0.03484  0.03832  0.03703 =
 0.00203 -0.00176 -0.00219 
C00D  1    -0.27912 -0.64449 -0.39430  11.00000  0.02788  0.03847  0.01990 =
 0.00083 -0.00269 -0.00010 
C00E  1    -0.40514 -0.64883 -0.34988  11.00000  0.02841  0.03414  0.02433 =
 0.00061 -0.00062 -0.00375 
C00F  1    -0.47614 -0.38386 -0.38278  11.00000  0.02645  0.03479  0.02572 =
 0.00174 -0.00014 -0.00211 
C00G  1    -0.47187 -0.48606 -0.33965  11.00000  0.03305  0.03468  0.02404 =
 -0.00103  0.00006 -0.00212 
C00H  1    -0.12115 -0.54854 -0.38058  11.00000  0.02894  0.04092  0.03669 =
 -0.00362  0.00305 -0.00225 
C00I  1    -0.31970 -0.73174 -0.30560  11.00000  0.03856  0.03695  0.02695 =
 0.00435  0.00220 -0.00329 
C00J  1    -0.21886 -0.80863 -0.40872  11.00000  0.02928  0.04171  0.03560 =
 -0.00745 -0.00107  0.00210 
AFIX 13
H00J  2    -0.31868 -0.86863 -0.41963  11.00000 -1.20000 
AFIX 0
C00K  1    -0.56646 -0.14395 -0.42128  11.00000  0.05039  0.04299  0.04892 =
 0.01246 -0.00232  0.00285 
AFIX 43
H00K  2    -0.61063 -0.04492 -0.41873  11.00000 -1.20000 
AFIX 0
C00L  1    -0.45285 -0.34923 -0.47232  11.00000  0.04659  0.06606  0.02849 =
 0.00816  0.00128  0.00617 
AFIX 43
H00L  2    -0.42351 -0.38688 -0.50364  11.00000 -1.20000 
AFIX 0
C00M  1    -0.13480 -0.88958 -0.36454  11.00000  0.04431  0.03851  0.04377 =
 -0.00004 -0.00254  0.00431 
AFIX 13
H00M  2    -0.02922 -0.83388 -0.35607  11.00000 -1.20000 
AFIX 0
C00N  1    -0.52059 -0.20340 -0.46729  11.00000  0.05275  0.06082  0.04176 =
 0.02511  0.00130  0.00679 
AFIX 43
H00N  2    -0.53588 -0.14332 -0.49562  11.00000 -1.20000 
AFIX 0
C00O  1    -0.25384 -0.88776 -0.31837  11.00000  0.05609  0.03874  0.03927 =
 0.00795 -0.00176  0.00668 
AFIX 23
H00A  2    -0.19109 -0.92826 -0.29000  11.00000 -1.20000 
H00B  2    -0.35082 -0.95529 -0.32450  11.00000 -1.20000 
AFIX 0
C00P  1    -0.08551 -1.05578 -0.37818  11.00000  0.07237  0.04615  0.06664 =
 -0.00323  0.00649  0.02198 
AFIX 137
H00C  2    -0.18757 -1.11310 -0.38592  11.00000 -1.50000 
H00D  2    -0.01061 -1.05501 -0.40664  11.00000 -1.50000 
H00E  2    -0.02762 -1.10284 -0.35050  11.00000 -1.50000 
AFIX 0
C00Q  1     0.11367 -0.40969 -0.40713  11.00000  0.04561  0.07624  0.08580 =
 0.00323  0.00138 -0.01574 
AFIX 137
H00F  2     0.19124 -0.43366 -0.43387  11.00000 -1.50000 
H00G  2     0.10271 -0.30015 -0.40416  11.00000 -1.50000 
H00H  2     0.15770 -0.45112 -0.37651  11.00000 -1.50000 
AFIX 0

C00R  1    -0.19658 -0.27545 -0.24550  11.00000  0.07524  0.09214  0.05954 =
 -0.00157  0.00607 -0.01852 
AFIX 137
H00I  2    -0.14192 -0.18733 -0.23090  11.00000 -1.50000 
H00O  2    -0.11215 -0.33665 -0.26246  11.00000 -1.50000 
H00P  2    -0.28242 -0.24219 -0.26885  11.00000 -1.50000 
AFIX 0
HKLF 4

END
Q1 1 0.0947 -0.4655 -0.333 11 0.05 0.58
Q2 1 -0.1833 -0.7515 -0.5723 11 0.05 0.32
Q3 1 -0.3317 -0.6748 -0.3317 11 0.05 0.2
Q4 1 -0.2655 -0.8214 -0.5377 11 0.05 0.17
